# Supplementary material for: Free Radical‐Mediated Photocyclization of Triphenylphosphindole Oxides for Photoactivated and Self‐Reported Lipid Peroxidation
Source: Adv Sci (Weinh). 2023 Oct 23;10(35):2305516. doi: 10.1002/advs.202305516 (PMC10724397; doi:10.1002/advs.202305516)
Supplement: Supplementary file 2 — Supporting Information [file ADVS-10-2305516-s001.zip]

Archive with 13 entries (12 files):
- advs202305516-sup-0002-cif/
- advs202305516-sup-0002-cif/m-CNTBPIO-1 (CCDC 2239444).cif
- advs202305516-sup-0002-cif/m-MOTBPIO-1 (CCDC 2259430).cif
- advs202305516-sup-0002-cif/m-MOTBPIO-2 (CCDC 2239449).cif
- advs202305516-sup-0002-cif/m-MOTBPIO-3 (CCDC 2255373).cif
- advs202305516-sup-0002-cif/m-MOTBPIO-4 (CCDC 2239445).cif
- advs202305516-sup-0002-cif/m-MOTPPIO (CCDC 2239443).cif
- advs202305516-sup-0002-cif/m-PhTBPIO-1 (CCDC 2239446).cif
- advs202305516-sup-0002-cif/p-CNTBPIO (CCDC 2239441).cif
- advs202305516-sup-0002-cif/p-MOTBPIO (CCDC 2239442).cif
- advs202305516-sup-0002-cif/p-MOTPPIO (CCDC 2239437).cif
- advs202305516-sup-0002-cif/p-PhTBPIO (CCDC 2239447).cif
- advs202305516-sup-0002-cif/TBPIO (CCDC 2257996).cif
