# Supplementary material for: Free Radical‐Mediated Photocyclization of Triphenylphosphindole Oxides for Photoactivated and Self‐Reported Lipid Peroxidation
Source: Adv Sci (Weinh). 2023 Oct 23;10(35):2305516. doi: 10.1002/advs.202305516 (PMC10724397; doi:10.1002/advs.202305516)
Supplement: Supplementary file 2 — Supporting Information [file ADVS-10-2305516-s001.zip › advs202305516-sup-0002-cif/m-CNTBPIO-1 (CCDC 2239444).cif]

 
data_1
 
_audit_creation_method            'SHELXL-2018/3'
_shelx_SHELXL_version_number      '2018/3'
_chemical_name_systematic         ?
_chemical_name_common             ?
_chemical_melting_point           ?
_chemical_formula_moiety          ?
_chemical_formula_sum
 'C28 H15 N2 O P' 
_chemical_formula_weight          426.39

loop_
 _atom_type_symbol
 _atom_type_description
 _atom_type_scat_dispersion_real
 _atom_type_scat_dispersion_imag
 _atom_type_scat_source
 'C'  'C'   0.0181   0.0091
 'International Tables Vol C Tables 4.2.6.8 and 6.1.1.4'
 'H'  'H'   0.0000   0.0000
 'International Tables Vol C Tables 4.2.6.8 and 6.1.1.4'
 'N'  'N'   0.0311   0.0180
 'International Tables Vol C Tables 4.2.6.8 and 6.1.1.4'
 'O'  'O'   0.0492   0.0322
 'International Tables Vol C Tables 4.2.6.8 and 6.1.1.4'
 'P'  'P'   0.2955   0.4335
 'International Tables Vol C Tables 4.2.6.8 and 6.1.1.4'
 
_space_group_crystal_system       triclinic
_space_group_IT_number            2
_space_group_name_H-M_alt         'P -1'
_space_group_name_Hall            '-P 1'
 
_shelx_space_group_comment
;
The symmetry employed for this shelxl refinement is uniquely defined
by the following loop, which should always be used as a source of
symmetry information in preference to the above space-group names.
They are only intended as comments.
;
 
loop_
 _space_group_symop_operation_xyz
 'x, y, z'
 '-x, -y, -z'
 
_cell_length_a                    8.2254(3)
_cell_length_b                    11.6409(3)
_cell_length_c                    12.1555(3)
_cell_angle_alpha                 88.045(2)
_cell_angle_beta                  88.158(2)
_cell_angle_gamma                 88.241(2)
_cell_volume                      1162.11(6)
_cell_formula_units_Z             2
_cell_measurement_temperature     293(2)
_cell_measurement_reflns_used     ?
_cell_measurement_theta_min       ?
_cell_measurement_theta_max       ?
 
_exptl_crystal_description        ?
_exptl_crystal_colour             ?
_exptl_crystal_density_meas       ?
_exptl_crystal_density_method     ?
_exptl_crystal_density_diffrn     1.219          
_exptl_crystal_F_000              440
_exptl_transmission_factor_min    ?
_exptl_transmission_factor_max    ?
_exptl_crystal_size_max           ?
_exptl_crystal_size_mid           ?
_exptl_crystal_size_min           ?
_exptl_absorpt_coefficient_mu     1.215
_shelx_estimated_absorpt_T_min    ?
_shelx_estimated_absorpt_T_max    ?
_exptl_absorpt_correction_type    ?
_exptl_absorpt_correction_T_min   ?
_exptl_absorpt_correction_T_max   ?
_exptl_absorpt_process_details    ?
_exptl_absorpt_special_details    ?
_diffrn_ambient_temperature       293(2)
_diffrn_radiation_wavelength      1.54184
_diffrn_radiation_type            CuK\a
_diffrn_source                    ?
_diffrn_measurement_device_type   ?
_diffrn_measurement_method        ?
_diffrn_detector_area_resol_mean  ?
_diffrn_reflns_number             12503
_diffrn_reflns_av_unetI/netI      0.0180
_diffrn_reflns_av_R_equivalents   0.0179
_diffrn_reflns_limit_h_min        -10
_diffrn_reflns_limit_h_max        10
_diffrn_reflns_limit_k_min        -14
_diffrn_reflns_limit_k_max        14
_diffrn_reflns_limit_l_min        -12
_diffrn_reflns_limit_l_max        15
_diffrn_reflns_theta_min          3.640
_diffrn_reflns_theta_max          74.116
_diffrn_reflns_theta_full         67.684
_diffrn_measured_fraction_theta_max   0.948
_diffrn_measured_fraction_theta_full  0.982
_diffrn_reflns_Laue_measured_fraction_max    0.948
_diffrn_reflns_Laue_measured_fraction_full   0.982
_diffrn_reflns_point_group_measured_fraction_max   0.948
_diffrn_reflns_point_group_measured_fraction_full  0.982
_reflns_number_total              4475
_reflns_number_gt                 4289
_reflns_threshold_expression      'I > 2\s(I)'
_reflns_Friedel_coverage          0.000
_reflns_Friedel_fraction_max      .
_reflns_Friedel_fraction_full     .
 
_reflns_special_details
;
 Reflections were merged by SHELXL according to the crystal
 class for the calculation of statistics and refinement.
 
 Structure factors included contributions from the .fab file.
 
 _reflns_Friedel_fraction is defined as the number of unique
 Friedel pairs measured divided by the number that would be
 possible theoretically, ignoring centric projections and
 systematic absences.
;
 
_computing_data_collection        ?
_computing_cell_refinement        ?
_computing_data_reduction         ?
_computing_structure_solution     'SHELXT 2018/2 (Sheldrick, 2018)'
_computing_structure_refinement 'SHELXL-2018/3 (Sheldrick, 2018)'
_computing_molecular_graphics     ?
_computing_publication_material   ?
_refine_special_details           ?
_refine_ls_structure_factor_coef  Fsqd
_refine_ls_matrix_type            full
_refine_ls_weighting_scheme       calc
_refine_ls_weighting_details
'w=1/[\s^2^(Fo^2^)+(0.0930P)^2^+3.1515P] where P=(Fo^2^+2Fc^2^)/3'
_atom_sites_solution_primary      ?
_atom_sites_solution_secondary    ?
_atom_sites_solution_hydrogens    geom
_refine_ls_hydrogen_treatment     constr
_refine_ls_extinction_method      none
_refine_ls_extinction_coef        .
_refine_ls_number_reflns          4475
_refine_ls_number_parameters      289
_refine_ls_number_restraints      0
_refine_ls_R_factor_all           0.0725
_refine_ls_R_factor_gt            0.0710
_refine_ls_wR_factor_ref          0.2085
_refine_ls_wR_factor_gt           0.2075
_refine_ls_goodness_of_fit_ref    1.122
_refine_ls_restrained_S_all       1.122
_refine_ls_shift/su_max           0.000
_refine_ls_shift/su_mean          0.000
 
loop_
 _atom_site_label
 _atom_site_type_symbol
 _atom_site_fract_x
 _atom_site_fract_y
 _atom_site_fract_z
 _atom_site_U_iso_or_equiv
 _atom_site_adp_type
 _atom_site_occupancy
 _atom_site_site_symmetry_order  
 _atom_site_calc_flag
 _atom_site_refinement_flags_posn
 _atom_site_refinement_flags_adp
 _atom_site_refinement_flags_occupancy
 _atom_site_disorder_assembly
 _atom_site_disorder_group
P01 P 0.39952(11) 0.27696(8) 0.74279(7) 0.0275(2) Uani 1 1 d . . . . .
O004 O 0.5033(3) 0.2978(2) 0.8370(2) 0.0357(6) Uani 1 1 d . . . . .
N1 N -0.0840(5) 0.8308(3) 0.5654(3) 0.0445(8) Uani 1 1 d . . . . .
C006 C 0.2009(4) 0.5561(3) 0.5009(3) 0.0270(7) Uani 1 1 d . . . . .
C007 C 0.3564(4) 0.3751(3) 0.5465(3) 0.0271(7) Uani 1 1 d . . . . .
C008 C 0.2165(4) 0.2029(3) 0.7843(3) 0.0288(7) Uani 1 1 d . . . . .
C009 C 0.3303(4) 0.3970(3) 0.6560(3) 0.0285(7) Uani 1 1 d . . . . .
C00A C 0.2865(4) 0.4547(3) 0.4664(3) 0.0264(7) Uani 1 1 d . . . . .
C00B C 0.2981(5) 0.4337(3) 0.3523(3) 0.0299(7) Uani 1 1 d . . . . .
H00B H 0.345946 0.364894 0.329034 0.036 Uiso 1 1 calc R U . . .
C00C C 0.4600(4) 0.2686(3) 0.5274(3) 0.0285(7) Uani 1 1 d . . . . .
C00D C 0.1761(4) 0.5775(3) 0.6183(3) 0.0273(7) Uani 1 1 d . . . . .
C00E C 0.2458(4) 0.4973(3) 0.6951(3) 0.0287(7) Uani 1 1 d . . . . .
C00F C 0.2404(5) 0.5121(3) 0.2755(3) 0.0311(8) Uani 1 1 d . . . . .
C00G C 0.5370(4) 0.2287(3) 0.4317(3) 0.0305(7) Uani 1 1 d . . . . .
H00G H 0.521196 0.267977 0.364831 0.037 Uiso 1 1 calc R U . . .
C00H C 0.4901(4) 0.2059(3) 0.6262(3) 0.0294(7) Uani 1 1 d . . . . .
C00I C 0.2359(5) 0.5161(3) 0.8090(3) 0.0353(8) Uani 1 1 d . . . . .
H00I H 0.284977 0.463149 0.857393 0.042 Uiso 1 1 calc R U . . .
C00J C -0.0025(5) 0.7583(3) 0.6039(3) 0.0338(8) Uani 1 1 d . . . . .
C00K C 0.5896(5) 0.1089(3) 0.6299(3) 0.0334(8) Uani 1 1 d . . . . .
H00K H 0.606881 0.069365 0.696472 0.040 Uiso 1 1 calc R U . . .
C00L C 0.6372(5) 0.1306(3) 0.4359(3) 0.0344(8) Uani 1 1 d . . . . .
H00L H 0.687370 0.105106 0.371161 0.041 Uiso 1 1 calc R U . . .
C00M C 0.0880(5) 0.6731(3) 0.6645(3) 0.0313(8) Uani 1 1 d . . . . .
C00N C 0.1382(5) 0.1322(3) 0.7127(3) 0.0320(8) Uani 1 1 d . . . . .
H00N H 0.179533 0.123410 0.641322 0.038 Uiso 1 1 calc R U . . .
C00O C 0.1520(5) 0.2174(3) 0.8910(3) 0.0349(8) Uani 1 1 d . . . . .
H00O H 0.202499 0.264615 0.938892 0.042 Uiso 1 1 calc R U . . .
C00P C 0.1459(5) 0.6353(3) 0.4186(3) 0.0323(8) Uani 1 1 d . . . . .
H00P H 0.094060 0.703381 0.440133 0.039 Uiso 1 1 calc R U . . .
C00Q C 0.1658(5) 0.6158(3) 0.3085(3) 0.0340(8) Uani 1 1 d . . . . .
H00Q H 0.130245 0.670449 0.256389 0.041 Uiso 1 1 calc R U . . .
N N 0.2664(6) 0.4585(4) 0.0698(3) 0.0550(10) Uani 1 1 d . . . . .
C00S C -0.0003(5) 0.0756(3) 0.7481(3) 0.0382(9) Uani 1 1 d . . . . .
H00S H -0.051322 0.028091 0.700701 0.046 Uiso 1 1 calc R U . . .
C00T C 0.6643(5) 0.0702(3) 0.5330(3) 0.0359(8) Uani 1 1 d . . . . .
H00T H 0.731583 0.004526 0.534018 0.043 Uiso 1 1 calc R U . . .
C00U C -0.0634(5) 0.0896(4) 0.8545(4) 0.0416(9) Uani 1 1 d . . . . .
H00U H -0.156346 0.051329 0.878369 0.050 Uiso 1 1 calc R U . . .
C00V C 0.0794(5) 0.6884(3) 0.7771(3) 0.0366(8) Uani 1 1 d . . . . .
H00V H 0.021645 0.751671 0.804594 0.044 Uiso 1 1 calc R U . . .
C00W C 0.1552(6) 0.6110(4) 0.8497(3) 0.0400(9) Uani 1 1 d . . . . .
H00W H 0.151303 0.623411 0.924947 0.048 Uiso 1 1 calc R U . . .
C00X C 0.2559(5) 0.4852(3) 0.1605(3) 0.0383(9) Uani 1 1 d . . . . .
C00Y C 0.0124(5) 0.1608(4) 0.9250(3) 0.0405(9) Uani 1 1 d . . . . .
H00Y H -0.030866 0.170701 0.995781 0.049 Uiso 1 1 calc R U . . .
 
loop_
 _atom_site_aniso_label
 _atom_site_aniso_U_11
 _atom_site_aniso_U_22
 _atom_site_aniso_U_33
 _atom_site_aniso_U_23
 _atom_site_aniso_U_13
 _atom_site_aniso_U_12
P01 0.0318(5) 0.0284(4) 0.0220(4) 0.0011(3) -0.0007(3) 0.0018(3)
O004 0.0397(14) 0.0408(15) 0.0265(13) 0.0022(11) -0.0032(11) -0.0006(12)
N1 0.049(2) 0.043(2) 0.0406(19) -0.0042(16) -0.0015(16) 0.0142(17)
C006 0.0294(17) 0.0279(17) 0.0237(16) 0.0013(13) -0.0006(13) -0.0030(13)
C007 0.0298(17) 0.0283(17) 0.0232(16) -0.0002(14) 0.0015(13) -0.0037(14)
C008 0.0322(18) 0.0273(17) 0.0265(17) 0.0025(14) -0.0013(14) 0.0035(14)
C009 0.0325(18) 0.0294(17) 0.0237(16) -0.0007(14) -0.0005(14) -0.0024(14)
C00A 0.0292(17) 0.0264(17) 0.0235(16) 0.0014(13) 0.0009(13) -0.0029(13)
C00B 0.0365(19) 0.0297(17) 0.0231(17) -0.0001(14) -0.0001(14) 0.0014(14)
C00C 0.0293(17) 0.0300(18) 0.0264(17) -0.0009(14) -0.0018(13) -0.0025(14)
C00D 0.0308(17) 0.0256(17) 0.0255(17) -0.0005(14) 0.0007(13) -0.0022(14)
C00E 0.0350(18) 0.0271(17) 0.0237(17) 0.0007(14) -0.0002(14) -0.0010(14)
C00F 0.0361(19) 0.0327(18) 0.0243(17) -0.0005(14) 0.0000(14) -0.0004(15)
C00G 0.0318(18) 0.0331(18) 0.0263(17) -0.0018(14) -0.0003(14) 0.0013(14)
C00H 0.0292(17) 0.0315(18) 0.0274(17) 0.0003(14) -0.0003(14) 0.0006(14)
C00I 0.046(2) 0.0330(19) 0.0264(18) -0.0003(15) -0.0004(16) 0.0024(16)
C00J 0.039(2) 0.0332(19) 0.0293(18) -0.0040(15) 0.0020(15) 0.0025(16)
C00K 0.0359(19) 0.0330(19) 0.0308(18) 0.0023(15) -0.0019(15) 0.0028(15)
C00L 0.0329(19) 0.036(2) 0.0338(19) -0.0071(16) 0.0024(15) 0.0038(15)
C00M 0.0345(18) 0.0305(18) 0.0289(18) -0.0016(14) 0.0005(14) -0.0014(15)
C00N 0.0362(19) 0.0321(18) 0.0275(18) -0.0022(15) 0.0009(15) 0.0036(15)
C00O 0.042(2) 0.037(2) 0.0260(18) -0.0007(15) -0.0014(15) -0.0005(16)
C00P 0.040(2) 0.0277(18) 0.0285(18) 0.0015(15) -0.0012(15) 0.0049(15)
C00Q 0.044(2) 0.0317(19) 0.0256(17) 0.0049(15) -0.0030(15) 0.0017(16)
N 0.084(3) 0.052(2) 0.0286(19) -0.0019(16) -0.0031(18) 0.005(2)
C00S 0.042(2) 0.035(2) 0.038(2) -0.0054(17) -0.0049(17) -0.0022(16)
C00T 0.0351(19) 0.034(2) 0.038(2) -0.0026(16) -0.0006(16) 0.0071(16)
C00U 0.038(2) 0.045(2) 0.042(2) -0.0027(18) 0.0063(17) -0.0067(18)
C00V 0.044(2) 0.0339(19) 0.0316(19) -0.0052(16) 0.0024(16) 0.0052(16)
C00W 0.057(3) 0.038(2) 0.0249(18) -0.0037(16) 0.0018(17) 0.0066(18)
C00X 0.053(2) 0.036(2) 0.0257(19) 0.0031(16) -0.0034(16) 0.0030(17)
C00Y 0.042(2) 0.048(2) 0.0306(19) -0.0005(17) 0.0081(16) -0.0013(18)
 
_geom_special_details
;
 All esds (except the esd in the dihedral angle between two l.s. planes)
 are estimated using the full covariance matrix.  The cell esds are taken
 into account individually in the estimation of esds in distances, angles
 and torsion angles; correlations between esds in cell parameters are only
 used when they are defined by crystal symmetry.  An approximate (isotropic)
 treatment of cell esds is used for estimating esds involving l.s. planes.
;
 
loop_
 _geom_bond_atom_site_label_1
 _geom_bond_atom_site_label_2
 _geom_bond_distance
 _geom_bond_site_symmetry_2
 _geom_bond_publ_flag
P01 O004 1.481(3) . ?
P01 C00H 1.795(4) . ?
P01 C008 1.807(4) . ?
P01 C009 1.811(4) . ?
N1 C00J 1.157(5) . ?
C006 C00P 1.413(5) . ?
C006 C00A 1.424(5) . ?
C006 C00D 1.464(5) . ?
C007 C009 1.372(5) . ?
C007 C00A 1.442(5) . ?
C007 C00C 1.503(5) . ?
C008 C00O 1.399(5) . ?
C008 C00N 1.402(5) . ?
C009 C00E 1.428(5) . ?
C00A C00B 1.416(5) . ?
C00B C00F 1.369(5) . ?
C00B H00B 0.9300 . ?
C00C C00G 1.393(5) . ?
C00C C00H 1.408(5) . ?
C00D C00E 1.419(5) . ?
C00D C00M 1.430(5) . ?
C00E C00I 1.408(5) . ?
C00F C00Q 1.402(5) . ?
C00F C00X 1.444(5) . ?
C00G C00L 1.388(5) . ?
C00G H00G 0.9300 . ?
C00H C00K 1.375(5) . ?
C00I C00W 1.370(6) . ?
C00I H00I 0.9300 . ?
C00J C00M 1.421(5) . ?
C00K C00T 1.392(5) . ?
C00K H00K 0.9300 . ?
C00L C00T 1.374(6) . ?
C00L H00L 0.9300 . ?
C00M C00V 1.386(5) . ?
C00N C00S 1.383(6) . ?
C00N H00N 0.9300 . ?
C00O C00Y 1.385(6) . ?
C00O H00O 0.9300 . ?
C00P C00Q 1.369(5) . ?
C00P H00P 0.9300 . ?
C00Q H00Q 0.9300 . ?
N C00X 1.156(5) . ?
C00S C00U 1.391(6) . ?
C00S H00S 0.9300 . ?
C00T H00T 0.9300 . ?
C00U C00Y 1.388(6) . ?
C00U H00U 0.9300 . ?
C00V C00W 1.387(6) . ?
C00V H00V 0.9300 . ?
C00W H00W 0.9300 . ?
C00Y H00Y 0.9300 . ?
 
loop_
 _geom_angle_atom_site_label_1
 _geom_angle_atom_site_label_2
 _geom_angle_atom_site_label_3
 _geom_angle
 _geom_angle_site_symmetry_1
 _geom_angle_site_symmetry_3
 _geom_angle_publ_flag
O004 P01 C00H 118.28(17) . . ?
O004 P01 C008 112.44(16) . . ?
C00H P01 C008 107.91(17) . . ?
O004 P01 C009 119.62(16) . . ?
C00H P01 C009 91.33(16) . . ?
C008 P01 C009 104.75(16) . . ?
C00P C006 C00A 117.9(3) . . ?
C00P C006 C00D 121.9(3) . . ?
C00A C006 C00D 120.2(3) . . ?
C009 C007 C00A 118.1(3) . . ?
C009 C007 C00C 113.2(3) . . ?
C00A C007 C00C 128.7(3) . . ?
C00O C008 C00N 119.6(3) . . ?
C00O C008 P01 118.6(3) . . ?
C00N C008 P01 121.9(3) . . ?
C007 C009 C00E 123.8(3) . . ?
C007 C009 P01 111.3(3) . . ?
C00E C009 P01 124.7(3) . . ?
C00B C00A C006 118.3(3) . . ?
C00B C00A C007 121.3(3) . . ?
C006 C00A C007 120.4(3) . . ?
C00F C00B C00A 121.6(3) . . ?
C00F C00B H00B 119.2 . . ?
C00A C00B H00B 119.2 . . ?
C00G C00C C00H 117.1(3) . . ?
C00G C00C C007 130.7(3) . . ?
C00H C00C C007 112.1(3) . . ?
C00E C00D C00M 115.8(3) . . ?
C00E C00D C006 118.0(3) . . ?
C00M C00D C006 126.2(3) . . ?
C00I C00E C00D 121.1(3) . . ?
C00I C00E C009 119.5(3) . . ?
C00D C00E C009 119.4(3) . . ?
C00B C00F C00Q 120.3(3) . . ?
C00B C00F C00X 118.8(3) . . ?
C00Q C00F C00X 120.9(3) . . ?
C00L C00G C00C 120.3(3) . . ?
C00L C00G H00G 119.9 . . ?
C00C C00G H00G 119.9 . . ?
C00K C00H C00C 122.4(3) . . ?
C00K C00H P01 126.0(3) . . ?
C00C C00H P01 111.3(3) . . ?
C00W C00I C00E 121.2(4) . . ?
C00W C00I H00I 119.4 . . ?
C00E C00I H00I 119.4 . . ?
N1 C00J C00M 172.6(4) . . ?
C00H C00K C00T 119.4(4) . . ?
C00H C00K H00K 120.3 . . ?
C00T C00K H00K 120.3 . . ?
C00T C00L C00G 121.8(4) . . ?
C00T C00L H00L 119.1 . . ?
C00G C00L H00L 119.1 . . ?
C00V C00M C00J 113.1(3) . . ?
C00V C00M C00D 121.4(4) . . ?
C00J C00M C00D 125.4(3) . . ?
C00S C00N C008 120.2(3) . . ?
C00S C00N H00N 119.9 . . ?
C008 C00N H00N 119.9 . . ?
C00Y C00O C008 119.6(4) . . ?
C00Y C00O H00O 120.2 . . ?
C008 C00O H00O 120.2 . . ?
C00Q C00P C006 122.6(3) . . ?
C00Q C00P H00P 118.7 . . ?
C006 C00P H00P 118.7 . . ?
C00P C00Q C00F 119.0(3) . . ?
C00P C00Q H00Q 120.5 . . ?
C00F C00Q H00Q 120.5 . . ?
C00N C00S C00U 120.0(4) . . ?
C00N C00S H00S 120.0 . . ?
C00U C00S H00S 120.0 . . ?
C00L C00T C00K 119.0(4) . . ?
C00L C00T H00T 120.5 . . ?
C00K C00T H00T 120.5 . . ?
C00Y C00U C00S 119.9(4) . . ?
C00Y C00U H00U 120.0 . . ?
C00S C00U H00U 120.0 . . ?
C00M C00V C00W 121.3(4) . . ?
C00M C00V H00V 119.4 . . ?
C00W C00V H00V 119.4 . . ?
C00I C00W C00V 119.0(4) . . ?
C00I C00W H00W 120.5 . . ?
C00V C00W H00W 120.5 . . ?
N C00X C00F 176.8(5) . . ?
C00O C00Y C00U 120.7(4) . . ?
C00O C00Y H00Y 119.7 . . ?
C00U C00Y H00Y 119.7 . . ?
 
loop_
 _geom_torsion_atom_site_label_1
 _geom_torsion_atom_site_label_2
 _geom_torsion_atom_site_label_3
 _geom_torsion_atom_site_label_4
 _geom_torsion
 _geom_torsion_site_symmetry_1
 _geom_torsion_site_symmetry_2
 _geom_torsion_site_symmetry_3
 _geom_torsion_site_symmetry_4
 _geom_torsion_publ_flag
O004 P01 C008 C00O 28.0(3) . . . . ?
C00H P01 C008 C00O 160.3(3) . . . . ?
C009 P01 C008 C00O -103.4(3) . . . . ?
O004 P01 C008 C00N -152.1(3) . . . . ?
C00H P01 C008 C00N -19.9(4) . . . . ?
C009 P01 C008 C00N 76.5(3) . . . . ?
C00A C007 C009 C00E -3.7(5) . . . . ?
C00C C007 C009 C00E 175.3(3) . . . . ?
C00A C007 C009 P01 170.9(3) . . . . ?
C00C C007 C009 P01 -10.0(4) . . . . ?
O004 P01 C009 C007 131.6(3) . . . . ?
C00H P01 C009 C007 7.6(3) . . . . ?
C008 P01 C009 C007 -101.3(3) . . . . ?
O004 P01 C009 C00E -53.9(4) . . . . ?
C00H P01 C009 C00E -177.8(3) . . . . ?
C008 P01 C009 C00E 73.3(3) . . . . ?
C00P C006 C00A C00B -5.9(5) . . . . ?
C00D C006 C00A C00B 175.8(3) . . . . ?
C00P C006 C00A C007 175.2(3) . . . . ?
C00D C006 C00A C007 -3.1(5) . . . . ?
C009 C007 C00A C00B -175.4(3) . . . . ?
C00C C007 C00A C00B 5.7(6) . . . . ?
C009 C007 C00A C006 3.5(5) . . . . ?
C00C C007 C00A C006 -175.4(3) . . . . ?
C006 C00A C00B C00F 5.1(5) . . . . ?
C007 C00A C00B C00F -176.0(3) . . . . ?
C009 C007 C00C C00G -167.1(4) . . . . ?
C00A C007 C00C C00G 11.8(6) . . . . ?
C009 C007 C00C C00H 7.9(4) . . . . ?
C00A C007 C00C C00H -173.2(3) . . . . ?
C00P C006 C00D C00E -175.5(3) . . . . ?
C00A C006 C00D C00E 2.8(5) . . . . ?
C00P C006 C00D C00M 4.2(6) . . . . ?
C00A C006 C00D C00M -177.6(3) . . . . ?
C00M C00D C00E C00I -3.8(5) . . . . ?
C006 C00D C00E C00I 175.9(3) . . . . ?
C00M C00D C00E C009 177.5(3) . . . . ?
C006 C00D C00E C009 -2.8(5) . . . . ?
C007 C009 C00E C00I -175.3(4) . . . . ?
P01 C009 C00E C00I 10.8(5) . . . . ?
C007 C009 C00E C00D 3.5(5) . . . . ?
P01 C009 C00E C00D -170.5(3) . . . . ?
C00A C00B C00F C00Q -0.9(6) . . . . ?
C00A C00B C00F C00X -179.9(4) . . . . ?
C00H C00C C00G C00L 0.6(5) . . . . ?
C007 C00C C00G C00L 175.3(4) . . . . ?
C00G C00C C00H C00K -0.5(5) . . . . ?
C007 C00C C00H C00K -176.2(3) . . . . ?
C00G C00C C00H P01 173.9(3) . . . . ?
C007 C00C C00H P01 -1.8(4) . . . . ?
O004 P01 C00H C00K 46.0(4) . . . . ?
C008 P01 C00H C00K -83.0(4) . . . . ?
C009 P01 C00H C00K 171.0(3) . . . . ?
O004 P01 C00H C00C -128.1(3) . . . . ?
C008 P01 C00H C00C 102.9(3) . . . . ?
C009 P01 C00H C00C -3.1(3) . . . . ?
C00D C00E C00I C00W 1.6(6) . . . . ?
C009 C00E C00I C00W -179.7(4) . . . . ?
C00C C00H C00K C00T 0.1(6) . . . . ?
P01 C00H C00K C00T -173.4(3) . . . . ?
C00C C00G C00L C00T -0.2(6) . . . . ?
C00E C00D C00M C00V 3.2(5) . . . . ?
C006 C00D C00M C00V -176.5(4) . . . . ?
C00E C00D C00M C00J -174.5(4) . . . . ?
C006 C00D C00M C00J 5.8(6) . . . . ?
C00O C008 C00N C00S -1.1(6) . . . . ?
P01 C008 C00N C00S 179.0(3) . . . . ?
C00N C008 C00O C00Y 0.6(6) . . . . ?
P01 C008 C00O C00Y -179.5(3) . . . . ?
C00A C006 C00P C00Q 2.8(6) . . . . ?
C00D C006 C00P C00Q -178.9(4) . . . . ?
C006 C00P C00Q C00F 1.4(6) . . . . ?
C00B C00F C00Q C00P -2.5(6) . . . . ?
C00X C00F C00Q C00P 176.6(4) . . . . ?
C008 C00N C00S C00U 0.7(6) . . . . ?
C00G C00L C00T C00K -0.2(6) . . . . ?
C00H C00K C00T C00L 0.3(6) . . . . ?
C00N C00S C00U C00Y 0.2(7) . . . . ?
C00J C00M C00V C00W 177.6(4) . . . . ?
C00D C00M C00V C00W -0.4(6) . . . . ?
C00E C00I C00W C00V 1.3(6) . . . . ?
C00M C00V C00W C00I -1.9(7) . . . . ?
C008 C00O C00Y C00U 0.4(6) . . . . ?
C00S C00U C00Y C00O -0.8(7) . . . . ?
 
_refine_diff_density_max    1.335
_refine_diff_density_min   -0.929
_refine_diff_density_rms    0.111

_shelx_res_file
;
TITL 1_a.res in P-1
    1.res
    created by SHELXL-2018/3 at 15:55:41 on 15-Jan-2023
REM Old TITL 1_a.res in P-1
REM SHELXT solution in P-1: R1 0.115, Rweak 0.007, Alpha 0.029
REM <I/s> 0.000 for 0 systematic absences, Orientation as input
REM Formula found by SHELXT: C29 N2 O Cl3
CELL 1.54184 8.2254 11.6409 12.1555 88.045 88.158 88.241
ZERR 2 0.0003 0.0003 0.0003 0.002 0.002 0.002
LATT 1
SFAC C H N O P
UNIT 56 30 4 2 2

L.S. 100 0 0
PLAN  2
CONF
BOND
list 4
MORE -1
BOND $H
ABIN
fmap 2 53
acta
REM <olex2.extras>
REM <HklSrc "%.\\1.hkl">
REM </olex2.extras>

WGHT    0.093000    3.151500
FVAR       0.54876
P01   5    0.399515    0.276958    0.742790    11.00000    0.03180    0.02837 =
         0.02205    0.00112   -0.00068    0.00184
O004  4    0.503302    0.297843    0.836954    11.00000    0.03974    0.04083 =
         0.02649    0.00215   -0.00321   -0.00064
N1    3   -0.084022    0.830822    0.565434    11.00000    0.04910    0.04295 =
         0.04065   -0.00420   -0.00152    0.01422
C006  1    0.200919    0.556063    0.500904    11.00000    0.02940    0.02786 =
         0.02373    0.00133   -0.00063   -0.00295
C007  1    0.356402    0.375125    0.546511    11.00000    0.02984    0.02828 =
         0.02324   -0.00016    0.00146   -0.00368
C008  1    0.216499    0.202926    0.784345    11.00000    0.03222    0.02728 =
         0.02649    0.00249   -0.00130    0.00348
C009  1    0.330334    0.397005    0.656006    11.00000    0.03245    0.02939 =
         0.02371   -0.00072   -0.00051   -0.00243
C00A  1    0.286450    0.454707    0.466431    11.00000    0.02919    0.02642 =
         0.02353    0.00143    0.00090   -0.00288
C00B  1    0.298051    0.433652    0.352319    11.00000    0.03652    0.02970 =
         0.02314   -0.00005   -0.00014    0.00142
AFIX  43
H00B  2    0.345946    0.364894    0.329034    11.00000   -1.20000
AFIX   0
C00C  1    0.459964    0.268596    0.527419    11.00000    0.02929    0.02997 =
         0.02636   -0.00087   -0.00181   -0.00251
C00D  1    0.176148    0.577499    0.618325    11.00000    0.03083    0.02564 =
         0.02546   -0.00050    0.00075   -0.00225
C00E  1    0.245846    0.497317    0.695114    11.00000    0.03500    0.02715 =
         0.02371    0.00075   -0.00018   -0.00102
C00F  1    0.240435    0.512111    0.275465    11.00000    0.03613    0.03267 =
         0.02425   -0.00054   -0.00003   -0.00041
C00G  1    0.536989    0.228723    0.431737    11.00000    0.03181    0.03314 =
         0.02628   -0.00184   -0.00026    0.00132
AFIX  43
H00G  2    0.521196    0.267977    0.364831    11.00000   -1.20000
AFIX   0
C00H  1    0.490051    0.205893    0.626182    11.00000    0.02922    0.03152 =
         0.02735    0.00032   -0.00028    0.00063
C00I  1    0.235892    0.516109    0.808961    11.00000    0.04630    0.03295 =
         0.02638   -0.00025   -0.00043    0.00241
AFIX  43
H00I  2    0.284977    0.463149    0.857393    11.00000   -1.20000
AFIX   0
C00J  1   -0.002548    0.758296    0.603950    11.00000    0.03867    0.03316 =
         0.02926   -0.00396    0.00204    0.00253
C00K  1    0.589606    0.108852    0.629870    11.00000    0.03589    0.03301 =
         0.03077    0.00229   -0.00189    0.00282
AFIX  43
H00K  2    0.606881    0.069365    0.696472    11.00000   -1.20000
AFIX   0
C00L  1    0.637209    0.130637    0.435874    11.00000    0.03295    0.03628 =
         0.03376   -0.00713    0.00244    0.00375
AFIX  43
H00L  2    0.687370    0.105106    0.371161    11.00000   -1.20000
AFIX   0
C00M  1    0.087974    0.673096    0.664460    11.00000    0.03452    0.03046 =
         0.02894   -0.00163    0.00048   -0.00135
C00N  1    0.138201    0.132228    0.712748    11.00000    0.03622    0.03210 =
         0.02747   -0.00223    0.00093    0.00363
AFIX  43
H00N  2    0.179533    0.123410    0.641322    11.00000   -1.20000
AFIX   0
C00O  1    0.151987    0.217355    0.891049    11.00000    0.04209    0.03663 =
         0.02603   -0.00067   -0.00145   -0.00053
AFIX  43
H00O  2    0.202499    0.264615    0.938892    11.00000   -1.20000
AFIX   0
C00P  1    0.145873    0.635266    0.418631    11.00000    0.04009    0.02767 =
         0.02854    0.00153   -0.00124    0.00494
AFIX  43
H00P  2    0.094060    0.703381    0.440133    11.00000   -1.20000
AFIX   0
C00Q  1    0.165751    0.615761    0.308507    11.00000    0.04412    0.03168 =
         0.02561    0.00489   -0.00297    0.00165
AFIX  43
H00Q  2    0.130245    0.670449    0.256389    11.00000   -1.20000
AFIX   0
N     3    0.266427    0.458530    0.069766    11.00000    0.08408    0.05187 =
         0.02860   -0.00191   -0.00306    0.00511
C00S  1   -0.000334    0.075582    0.748094    11.00000    0.04172    0.03527 =
         0.03827   -0.00543   -0.00487   -0.00220
AFIX  43
H00S  2   -0.051322    0.028091    0.700701    11.00000   -1.20000
AFIX   0
C00T  1    0.664329    0.070224    0.533003    11.00000    0.03509    0.03428 =
         0.03798   -0.00256   -0.00055    0.00711
AFIX  43
H00T  2    0.731583    0.004526    0.534018    11.00000   -1.20000
AFIX   0
C00U  1   -0.063424    0.089624    0.854504    11.00000    0.03814    0.04490 =
         0.04171   -0.00270    0.00631   -0.00673
AFIX  43
H00U  2   -0.156346    0.051329    0.878369    11.00000   -1.20000
AFIX   0
C00V  1    0.079359    0.688368    0.777139    11.00000    0.04412    0.03391 =
         0.03156   -0.00524    0.00241    0.00521
AFIX  43
H00V  2    0.021645    0.751671    0.804594    11.00000   -1.20000
AFIX   0
C00W  1    0.155185    0.611025    0.849716    11.00000    0.05698    0.03772 =
         0.02485   -0.00373    0.00183    0.00664
AFIX  43
H00W  2    0.151303    0.623411    0.924947    11.00000   -1.20000
AFIX   0
C00X  1    0.255925    0.485223    0.160476    11.00000    0.05272    0.03603 =
         0.02566    0.00305   -0.00337    0.00303
C00Y  1    0.012441    0.160830    0.924999    11.00000    0.04174    0.04849 =
         0.03057   -0.00046    0.00812   -0.00127
AFIX  43
H00Y  2   -0.030866    0.170701    0.995781    11.00000   -1.20000
AFIX   0
HKLF 4


REM  1_a.res in P-1
REM wR2 = 0.2085, GooF = S = 1.122, Restrained GooF = 1.122 for all data
REM R1 = 0.0710 for 4289 Fo > 4sig(Fo) and 0.0725 for all 4475 data
REM 289 parameters refined using 0 restraints

END

WGHT      0.0930      3.1512

REM Highest difference peak  1.335,  deepest hole -0.929,  1-sigma level  0.111
Q1    1  -0.3327 -0.1654  0.8300  11.00000  0.05    1.33
Q2    1  -0.3449  0.0808  1.1115  11.00000  0.05    1.09
;
_shelx_res_checksum   77403

_shelx_hkl_file
;
   0   0   1  432.26    8.25
   0   0  -1  393.32    8.25
   0   0  -2  306.20    6.21
   0   0   2  308.43    6.21
   0   0   3  836.31   16.86
   0   0  -3  830.36   16.88
   0   0  -3  854.40   16.87
   0   0  -4  455.73    9.42
   0   0   4  463.84    9.40
   0   0  -4  467.10    9.40
   0   0  -5  110.23    2.46
   0   0  -5  111.38    2.49
   0   0   5  112.31    2.46
   0   0  -6   11.26    0.46
   0   0  -6   11.93    0.49
   0   0  -7   20.78    0.73
   0   0   7   20.45    0.79
   0   0   7   21.07    0.80
   0   0   7   21.50    0.79
   0   0   8    1.87    0.29
   0   0   8    1.70    0.28
   0   0   8    1.71    0.26
   0   0   9   31.06    1.15
   0   0   9   32.62    1.17
   0   0   9   30.99    1.13
   0   0  10   73.70    2.10
   0   0  10   74.73    2.15
   0   0  10   73.00    2.14
   0   0  11  149.54    3.73
   0   0  11  145.73    3.71
   0   0  11  147.15    3.64
   0   0  12   56.71    1.78
   0   0  12   56.42    1.79
   0   0  12   56.29    1.77
   0   0  12   53.90    1.70
   0   0  13    1.61    0.33
   0   0  13    1.97    0.33
   0   0  13    2.68    0.36
   0   0  13    2.16    0.32
   0   0  14    4.94    0.34
   0   0  14    4.90    0.38
   0   0  14    5.60    0.41
   0   0  15    4.39    0.26
   0   0  15    4.67    0.28
   0  -1  15    2.95    0.21
   0  -1  14    0.23    0.18
   0  -1  14    0.38    0.22
   0  -1  13    6.69    0.48
   0  -1  13    6.68    0.53
   0  -1  13    5.85    0.49
   0  -1  12    1.68    0.33
   0  -1  12    0.89    0.37
   0  -1  12    1.39    0.38
   0  -1  11    6.31    0.55
   0  -1  10   81.82    2.30
   0  -1   9   37.82    1.29
   0  -1   8   26.09    0.96
   0  -1   7  139.55    3.22
   0  -1   7  141.29    3.36
   0   1  -7  143.53    3.23
   0  -1   7  151.08    3.37
   0  -1   7  149.10    3.39
   0   1  -7  146.60    3.28
   0   1  -6   64.08    1.57
   0  -1   6   64.32    1.54
   0   1  -6   62.06    1.53
   0  -1   5  165.26    3.40
   0   1  -5  163.58    3.44
   0   1  -4  512.67   10.38
   0   1  -3  185.15    3.64
   0   1  -3  178.82    3.64
   0   1  -3  177.24    3.72
   0   1  -3  179.17    3.64
   0   1  -2  390.38    7.77
   0  -1   2  379.81    7.78
   0   1  -2  389.79    7.78
   0   1  -2  388.14    7.76
   0   1  -1  160.08    3.17
   0   1  -1  154.28    3.19
   0   1  -1  157.27    3.16
   0   1   0  243.69    4.89
   0   1   1  926.83   17.98
   0  -1  -1  864.52   18.01
   0   1   2    0.97    0.12
   0   1   2    1.05    0.08
   0   1   2    1.06    0.08
   0   1   3 1273.32   25.14
   0  -1  -3 1274.76   25.26
   0   1   3 1272.12   25.27
   0  -1  -3 1233.49   25.28
   0   1   3 1250.55   25.14
   0   1   4   18.25    0.56
   0  -1  -4   19.08    0.58
   0  -1  -4   18.05    0.55
   0  -1  -5  175.13    3.82
   0  -1  -5  178.63    3.86
   0   1   5  180.59    3.83
   0  -1  -6  504.41   10.31
   0   1   6  495.55   10.26
   0  -1  -6  494.19   10.27
   0   1   7   14.77    0.60
   0   1   7   15.36    0.65
   0   1   7   14.81    0.62
   0  -1  -7   16.38    0.67
   0   1   8   23.47    0.90
   0  -1  -8   22.15    0.80
   0   1   8   23.07    0.88
   0   1   8   22.50    0.86
   0   1   9  343.67    7.66
   0   1   9  352.11    7.73
   0   1   9  367.48    7.73
   0   1  10    7.54    0.56
   0   1  10    7.10    0.55
   0   1  10    7.11    0.52
   0   1  11   22.66    1.00
   0   1  11   22.32    1.00
   0   1  11   21.24    0.95
   0   1  12    7.05    0.58
   0   1  12    7.32    0.55
   0   1  12    6.47    0.49
   0   1  12    8.00    0.58
   0   1  13    0.25    0.26
   0   1  13    0.25    0.24
   0   1  13    0.59    0.23
   0   1  13    0.18    0.21
   0   1  14   26.39    0.90
   0   1  14   26.51    0.91
   0   1  14   23.64    0.79
   0   1  15   19.84    0.62
   0   1  15   21.34    0.64
   0  -2  14   11.62    0.56
   0  -2  14   11.03    0.54
   0  -2  14   10.95    0.52
   0  -2  13   64.67    1.88
   0  -2  13   65.61    1.90
   0  -2  13   65.03    1.86
   0  -2  13   68.89    1.90
   0  -2  12    5.78    0.52
   0  -2  12    5.90    0.50
   0  -2  12    5.05    0.51
   0  -2  12    5.39    0.51
   0  -2  11   43.28    1.51
   0  -2  11   42.27    1.52
   0  -2  11   42.82    1.50
   0  -2  10  103.18    2.82
   0  -2  10  106.34    2.82
   0  -2  10  106.56    2.82
   0  -2   9   86.18    2.36
   0  -2   9   85.02    2.36
   0  -2   9   88.44    2.36
   0  -2   8   11.90    0.62
   0  -2   8   11.86    0.63
   0  -2   8   11.70    0.55
   0  -2   8   11.02    0.61
   0  -2   8    9.82    0.62
   0  -2   7    3.06    0.31
   0  -2   7    3.27    0.32
   0  -2   7    3.36    0.28
   0  -2   7    4.00    0.34
   0  -2   6   10.32    0.40
   0   2  -6    9.86    0.42
   0   2  -6   10.16    0.40
   0   2  -6    9.98    0.39
   0   2  -5  184.56    3.69
   0   2  -5  173.97    3.53
   0   2  -5  173.32    3.71
   0   2  -5  168.78    3.52
   0  -2   5  183.32    3.68
   0   2  -4  346.68    6.97
   0  -2   4  353.09    7.04
   0   2  -4  336.39    7.04
   0   2  -4  344.55    6.97
   0   2  -3  331.84    6.68
   0   2  -3  332.15    6.67
   0  -2   3  326.81    6.67
   0   2  -3  328.06    6.64
   0   2  -3  328.10    6.67
   0   2  -2  236.28    4.66
   0   2  -2  232.04    4.61
   0   2  -1    6.96    0.25
   0   2   0  164.26    3.27
   0  -2   0  157.77    3.24
   0  -2  -1    2.26    0.14
   0   2   1    2.36    0.15
   0   2   1    2.11    0.15
   0   2   1    2.49    0.15
   0  -2  -2    0.54    0.13
   0   2   2    0.50    0.11
   0   2   2    0.67    0.11
   0   2   2    0.87    0.14
   0   2   3   59.48    1.33
   0   2   3   61.97    1.34
   0   2   4  229.03    4.39
   0   2   4  218.70    4.38
   0   2   4  223.65    4.54
   0  -2  -5  691.55   13.14
   0   2   5  664.83   13.07
   0  -2  -6  771.02   15.33
   0   2   6  727.64   15.25
   0   2   7   66.30    1.75
   0   2   7   68.59    1.76
   0  -2  -7   66.51    1.74
   0   2   7   67.33    1.78
   0   2   8   52.63    1.55
   0   2   8   54.02    1.53
   0  -2  -8   54.38    1.52
   0   2   8   54.79    1.58
   0   2   8   52.92    1.52
   0   2   9   79.50    2.14
   0   2   9   80.11    2.20
   0   2   9   80.77    2.14
   0   2   9   82.78    2.20
   0   2  10    4.77    0.40
   0   2  10    4.69    0.46
   0   2  10    4.77    0.43
   0   2  10    4.64    0.44
   0   2  11   22.69    0.94
   0   2  11   22.49    1.01
   0   2  11   23.34    1.00
   0   2  12  213.72    5.03
   0   2  12  228.07    5.16
   0   2  12  228.66    5.18
   0   2  12  225.22    5.14
   0   2  13   33.74    1.16
   0   2  13   34.00    1.18
   0   2  13   31.74    1.05
   0   2  13   34.58    1.15
   0   2  14    9.16    0.47
   0   2  14    9.15    0.48
   0  -3  14   30.53    0.93
   0  -3  14   30.49    0.95
   0  -3  14   29.25    0.93
   0  -3  13   13.15    0.66
   0  -3  13   13.15    0.67
   0  -3  13   14.42    0.69
   0  -3  13   13.00    0.66
   0  -3  12   36.28    1.27
   0  -3  12   35.17    1.27
   0  -3  12   31.73    1.23
   0  -3  12   35.52    1.28
   0  -3  11   49.00    1.60
   0  -3  11   48.54    1.57
   0  -3  11   47.33    1.57
   0  -3  10  141.04    3.52
   0  -3  10  139.42    3.53
   0  -3   9  249.00    5.75
   0  -3   9  252.75    5.75
   0  -3   9  255.33    5.75
   0  -3   9  251.18    5.57
   0  -3   8   19.08    0.83
   0  -3   8   17.91    0.82
   0  -3   8   18.74    0.75
   0  -3   8   18.95    0.83
   0  -3   8   20.71    0.85
   0  -3   7   83.58    2.07
   0  -3   7   83.41    2.15
   0  -3   7   81.14    2.14
   0  -3   7   84.29    2.14
   0  -3   7   80.66    2.15
   0  -3   6   12.43    0.57
   0  -3   6   12.36    0.56
   0  -3   6   12.72    0.57
   0   3  -5   12.10    0.42
   0   3  -5   12.49    0.38
   0   3  -5   12.18    0.38
   0   3  -5   12.58    0.38
   0   3  -5   13.18    0.39
   0   3  -4  129.36    2.64
   0   3  -4  123.07    2.55
   0   3  -4  125.34    2.62
   0   3  -4  121.21    2.62
   0   3  -4  116.36    2.62
   0   3  -3  343.27    6.85
   0   3  -3  355.75    7.00
   0   3  -2  566.22   11.82
   0   3  -2  573.47   11.74
   0  -3   1    0.35    0.03
   0   3  -1    0.72    0.14
   0  -3   0 1460.05   28.73
   0   3   0 1408.84   28.78
   0   3   1  483.19    9.51
   0   3   1  489.01    9.51
   0  -3  -2 1152.25   22.32
   0   3   2 1125.84   22.31
   0   3   2 1090.26   22.31
   0   3   2 1092.95   22.31
   0   3   2 1097.49   22.32
   0   3   3    4.11    0.25
   0  -3  -3    3.78    0.26
   0   3   3    3.92    0.21
   0   3   3    3.36    0.23
   0   3   3    3.72    0.22
   0   3   4   61.23    1.38
   0  -3  -4   60.65    1.50
   0   3   4   60.83    1.38
   0   3   4   57.47    1.36
   0   3   5    6.44    0.26
   0   3   5    6.83    0.25
   0   3   5    6.86    0.36
   0   3   5    7.06    0.27
   0   3   6    1.70    0.20
   0  -3  -6    1.49    0.21
   0  -3  -7   84.06    2.10
   0  -3  -7   83.38    2.11
   0   3   7   80.38    2.06
   0   3   7   84.81    2.14
   0   3   7   83.09    2.10
   0   3   8  237.31    5.25
   0  -3  -8  235.50    5.27
   0   3   8  240.35    5.35
   0   3   8  240.74    5.29
   0   3   8  243.61    5.34
   0   3   9    6.80    0.47
   0   3   9    6.78    0.49
   0   3   9    6.55    0.48
   0   3   9    6.81    0.45
   0   3  10    0.08    0.24
   0   3  10    0.22    0.20
   0   3  10   -0.03    0.21
   0   3  10    0.03    0.22
   0   3  11   45.66    1.43
   0   3  11   46.68    1.46
   0   3  11   47.39    1.54
   0   3  11   46.39    1.49
   0   3  12    4.06    0.38
   0   3  12    4.26    0.43
   0   3  12    3.61    0.39
   0   3  13   30.11    1.04
   0   3  13   29.19    1.02
   0   3  14    6.55    0.37
   0   3  14    6.88    0.37
   0  -4  14   25.72    0.81
   0  -4  14   26.02    0.79
   0  -4  13   36.89    1.15
   0  -4  13   36.74    1.17
   0  -4  12    6.56    0.49
   0  -4  12    6.95    0.50
   0  -4  12    7.84    0.53
   0  -4  11  186.39    4.32
   0  -4  11  188.00    4.35
   0  -4  11  183.62    4.34
   0  -4  10  221.01    5.17
   0  -4  10  217.30    5.13
   0  -4  10  223.51    5.15
   0  -4  10  219.75    5.14
   0  -4   9  208.68    4.81
   0  -4   9  201.39    4.79
   0  -4   9  214.48    4.84
   0  -4   9  208.90    4.85
   0  -4   9  198.77    4.66
   0  -4   8   63.64    1.87
   0  -4   8   67.36    1.86
   0  -4   8   63.32    1.77
   0  -4   8   62.49    1.83
   0  -4   8   62.96    1.84
   0  -4   7  201.67    4.50
   0  -4   7  201.08    4.57
   0  -4   7  203.43    4.59
   0  -4   7  200.70    4.56
   0  -4   7  199.43    4.59
   0  -4   7  200.60    4.55
   0  -4   6   10.60    0.54
   0  -4   6   10.25    0.53
   0  -4   6   10.48    0.51
   0  -4   6   10.64    0.52
   0  -4   6   10.81    0.53
   0   4  -5   30.38    0.82
   0   4  -4 1705.28   35.82
   0   4  -4 1814.39   35.73
   0   4  -4 1847.72   35.83
   0   4  -4 1771.29   35.82
   0   4  -3   93.58    2.16
   0   4  -3   96.73    2.15
   0   4  -2   47.36    1.17
   0   4  -2   45.88    1.15
   0   4  -2   43.99    1.03
   0   4  -1  278.71    5.24
   0   4  -1  291.85    5.25
   0   4  -1  280.36    5.10
   0  -4   0   32.28    0.72
   0   4   0   30.28    0.79
   0   4   1  490.24    9.93
   0   4   1  474.08    9.99
   0   4   1  488.96    9.93
   0   4   1  490.85    9.99
   0  -4  -1  494.01    9.88
   0   4   2   93.55    2.07
   0   4   2   89.27    2.07
   0   4   2   89.39    2.08
   0   4   2   92.82    2.06
   0   4   3    0.34    0.15
   0   4   3    0.51    0.12
   0  -4  -3    0.61    0.16
   0   4   3    0.46    0.14
   0   4   3    0.56    0.13
   0   4   4   57.88    1.47
   0  -4  -4   55.43    1.46
   0   4   4   56.53    1.39
   0   4   4   58.60    1.40
   0   4   5   28.68    0.79
   0  -4  -5   29.13    0.94
   0   4   6  110.21    2.66
   0  -4  -6  108.74    2.64
   0   4   7   83.11    2.14
   0  -4  -7   87.38    2.21
   0   4   7   86.52    2.24
   0   4   8  414.07    8.87
   0   4   8  411.83    8.77
   0  -4  -8  411.24    8.80
   0   4   9    3.83    0.42
   0  -4  -9    4.80    0.41
   0   4   9    4.69    0.40
   0   4  10  144.81    3.56
   0   4  10  141.97    3.43
   0   4  10  143.66    3.49
   0   4  11  131.57    3.22
   0   4  11  131.39    3.19
   0   4  11  121.43    3.10
   0   4  11  132.07    3.20
   0   4  12    0.57    0.23
   0   4  12    0.41    0.21
   0   4  12    0.44    0.20
   0   4  13   12.95    0.57
   0   4  13   13.20    0.57
   0   4  14   11.31    0.44
   0  -5  14   28.55    0.81
   0  -5  13    7.82    0.45
   0  -5  13    7.55    0.42
   0  -5  12   14.18    0.65
   0  -5  12   15.05    0.74
   0  -5  12   14.37    0.69
   0  -5  11   15.95    0.80
   0  -5  11   14.55    0.74
   0  -5  11   13.58    0.70
   0  -5  11   14.91    0.75
   0  -5  10   16.11    0.78
   0  -5  10   15.58    0.79
   0  -5  10   13.53    0.81
   0  -5  10   15.90    0.72
   0  -5  10   15.58    0.80
   0  -5  10   17.24    0.86
   0  -5   9   18.29    0.80
   0  -5   9   18.71    0.86
   0  -5   9   18.36    0.83
   0  -5   9   17.56    0.87
   0  -5   9   19.01    0.88
   0  -5   9   18.44    0.86
   0  -5   8  147.87    3.58
   0  -5   8  146.81    3.68
   0  -5   8  148.70    3.57
   0  -5   8  151.92    3.63
   0  -5   8  153.83    3.67
   0  -5   8  155.68    3.65
   0  -5   7   96.13    2.43
   0  -5   7   99.54    2.46
   0  -5   7   94.24    2.50
   0  -5   7   93.86    2.49
   0  -5   7   94.65    2.40
   0  -5   7   94.17    2.48
   0  -5   7   97.82    2.45
   0  -5   6   74.50    1.98
   0  -5   6   72.55    1.88
   0  -5   6   73.53    1.92
   0  -5   6   77.00    1.95
   0  -5   6   72.53    1.96
   0  -5   6   74.82    1.99
   0  -5   5   87.56    2.15
   0  -5   5   83.91    2.09
   0  -5   5   85.69    2.14
   0   5  -4    6.55    0.34
   0   5  -4    6.44    0.34
   0   5  -4    5.65    0.33
   0   5  -3  631.08   12.73
   0   5  -3  662.56   12.76
   0   5  -2   70.55    1.57
   0   5  -2   74.45    1.74
   0   5  -2   68.14    1.55
   0   5  -2   69.28    1.73
   0   5  -1  203.88    4.27
   0   5  -1  179.19    4.38
   0   5   0  191.08    4.12
   0  -5   0  197.67    4.01
   0  -5  -1    5.69    0.24
   0   5   1    5.88    0.34
   0   5   1    5.23    0.28
   0   5   1    5.32    0.33
   0   5   1    5.38    0.28
   0  -5  -2  680.70   13.59
   0   5   2  665.31   13.65
   0   5   2  668.29   13.64
   0   5   2  726.64   13.73
   0   5   2  617.47   13.66
   0   5   3  165.57    3.65
   0   5   3  169.12    3.66
   0   5   3  168.52    3.65
   0  -5  -3  171.43    3.62
   0   5   4  442.26    9.57
   0  -5  -4  454.36    9.64
   0   5   4  478.63    9.68
   0   5   4  473.36    9.60
   0  -5  -4  469.19    9.67
   0   5   4  471.41    9.61
   0  -5  -5  138.87    3.22
   0   5   5  135.14    3.20
   0  -5  -6    2.53    0.32
   0   5   7    1.38    0.28
   0  -5  -7    0.96    0.25
   0  -5  -8    8.83    0.58
   0   5   8    9.97    0.63
   0  -5  -9  109.73    2.81
   0   5   9  108.40    2.87
   0   5  10    5.06    0.50
   0  -5 -10    6.32    0.47
   0   5  10    5.98    0.44
   0   5  11   74.44    2.05
   0   5  11   84.00    2.23
   0   5  12    0.74    0.24
   0   5  13   45.28    1.24
   0   5  14    4.77    0.27
   0  -6  13   44.01    1.21
   0  -6  12   22.38    0.80
   0  -6  12   23.79    0.88
   0  -6  11   20.39    0.84
   0  -6  11   21.48    0.91
   0  -6  10   20.98    0.87
   0  -6  10   20.13    0.86
   0  -6  10   19.41    0.90
   0  -6  10   19.28    0.80
   0  -6  10   17.54    0.91
   0  -6   9    0.22    0.26
   0  -6   9    0.28    0.22
   0  -6   9    0.28    0.22
   0  -6   9    0.31    0.27
   0  -6   9    0.37    0.21
   0  -6   8   56.61    1.67
   0  -6   8   55.63    1.66
   0  -6   8   56.93    1.73
   0  -6   8   55.74    1.74
   0  -6   8   54.01    1.63
   0  -6   7   12.65    0.69
   0  -6   7   13.92    0.66
   0  -6   7   12.50    0.61
   0  -6   7   12.97    0.65
   0  -6   7   13.07    0.68
   0  -6   7   12.71    0.68
   0  -6   6   18.54    0.79
   0  -6   6   18.41    0.74
   0  -6   6   17.88    0.79
   0  -6   6   18.42    0.80
   0  -6   5   96.70    2.40
   0  -6   5   95.08    2.39
   0  -6   5   93.59    2.35
   0  -6   4   64.83    1.72
   0  -6   4   64.25    1.72
   0  -6   4   64.68    1.71
   0  -6   4   65.64    1.72
   0  -6   3  237.19    5.29
   0   6  -3  243.13    5.31
   0  -6   3  250.18    5.30
   0  -6   3  246.28    5.28
   0   6  -2    2.65    0.26
   0   6  -2    3.06    0.27
   0   6  -1   65.69    1.57
   0   6  -1   66.80    1.76
   0   6   0   28.93    0.82
   0   6   0   27.53    0.79
   0   6   1  124.90    2.95
   0   6   1  127.23    2.81
   0   6   1  123.70    2.92
   0   6   1  123.99    2.81
   0  -6  -1  125.96    2.69
   0   6   2  302.06    6.23
   0   6   2  280.35    6.13
   0   6   2  299.52    6.16
   0   6   2  290.81    6.24
   0  -6  -2  282.86    6.04
   0   6   3   42.96    1.27
   0  -6  -3   45.39    1.32
   0   6   3   45.64    1.28
   0   6   3   46.58    1.31
   0  -6  -3   43.05    1.31
   0  -6  -3   47.89    1.24
   0  -6  -4    0.14    0.18
   0  -6  -4    0.38    0.19
   0   6   4    0.06    0.11
   0   6   4    0.09    0.15
   0  -6  -5   67.74    1.93
   0   6   5   74.50    1.94
   0   6   6  201.53    4.56
   0  -6  -6  193.74    4.56
   0  -6  -7  126.75    3.17
   0   6   8 1062.04   21.81
   0  -6  -8 1051.42   21.77
   0   6   9   86.39    2.43
   0  -6  -9   84.48    2.36
   0  -6 -10   54.39    1.69
   0   6  10   59.85    1.81
   0  -6 -11   32.41    1.11
   0   6  11   35.29    1.23
   0   6  12    3.28    0.35
   0   6  13    3.30    0.26
   0  -7  12   46.89    1.31
   0  -7  11    4.96    0.41
   0  -7  10  167.03    3.81
   0  -7  10  167.60    3.80
   0  -7  10  161.53    3.64
   0  -7   9   54.68    1.65
   0  -7   9   59.35    1.76
   0  -7   9   56.48    1.74
   0  -7   8    0.11    0.20
   0  -7   8    0.22    0.23
   0  -7   8    0.45    0.25
   0  -7   7   49.39    1.58
   0  -7   7   51.67    1.56
   0  -7   7   47.79    1.47
   0  -7   7   52.11    1.59
   0  -7   7   47.31    1.58
   0  -7   6    7.88    0.53
   0  -7   6    6.96    0.51
   0  -7   6    7.52    0.49
   0  -7   6    7.97    0.52
   0  -7   5   18.78    0.78
   0  -7   5   18.83    0.80
   0  -7   5   19.77    0.83
   0  -7   5   19.99    0.83
   0  -7   4   49.60    1.46
   0  -7   4   51.83    1.51
   0  -7   4   52.57    1.51
   0  -7   4   50.32    1.47
   0  -7   4   51.87    1.50
   0  -7   3    2.10    0.25
   0  -7   3    2.23    0.27
   0  -7   3    2.27    0.29
   0  -7   3    2.19    0.28
   0  -7   3    2.37    0.28
   0  -7   2   25.22    0.88
   0  -7   2   24.75    0.89
   0  -7   2   24.29    0.89
   0  -7   2   25.02    0.88
   0  -7   2   24.93    0.84
   0  -7   1  108.30    2.55
   0  -7   1  105.81    2.55
   0  -7   1  103.89    2.54
   0  -7   1  104.07    2.59
   0  -7   1  106.63    2.49
   0  -7   0    4.55    0.36
   0  -7  -1  343.95    7.37
   0  -7  -1  339.90    7.38
   0  -7  -1  349.75    7.32
   0   7   1  341.86    7.24
   0  -7  -2    1.04    0.22
   0  -7  -2    1.55    0.26
   0  -7  -2    1.55    0.24
   0  -7  -3    9.44    0.54
   0  -7  -3    9.06    0.51
   0  -7  -4  121.40    2.95
   0  -7  -4  128.04    3.05
   0   7   4  121.68    2.98
   0   7   5    6.76    0.48
   0   7   6   11.96    0.67
   0  -7  -6   11.20    0.66
   0   7   7  188.03    4.49
   0  -7  -7  189.80    4.50
   0  -7  -8   47.61    1.59
   0   7   9  121.72    3.23
   0  -7  -9  128.77    3.22
   0   7  10   10.86    0.68
   0  -7 -10   10.67    0.64
   0   7  11   64.48    1.83
   0  -7 -11   59.35    1.69
   0   7  12   19.13    0.75
   0   7  13   10.26    0.42
   0  -8  11    6.39    0.39
   0  -8  10    1.88    0.28
   0  -8  10    1.57    0.23
   0  -8   9   13.16    0.64
   0  -8   9   13.13    0.68
   0  -8   9   14.06    0.70
   0  -8   8    0.35    0.24
   0  -8   8    0.21    0.19
   0  -8   8    0.41    0.23
   0  -8   8    0.56    0.27
   0  -8   7  183.48    4.29
   0  -8   7  184.28    4.36
   0  -8   7  186.73    4.31
   0  -8   7  184.30    4.25
   0  -8   7  175.45    4.32
   0  -8   6   10.84    0.64
   0  -8   6   10.55    0.63
   0  -8   6   10.27    0.60
   0  -8   6   10.45    0.60
   0  -8   5   89.18    2.37
   0  -8   5   89.08    2.39
   0  -8   5   90.05    2.38
   0  -8   4   38.29    1.29
   0  -8   4   39.95    1.29
   0  -8   4   36.44    1.24
   0  -8   4   38.30    1.25
   0  -8   3   97.18    2.50
   0  -8   3   98.79    2.50
   0  -8   3   95.43    2.47
   0  -8   3   95.47    2.42
   0  -8   3   94.60    2.47
   0  -8   2   10.05    0.56
   0  -8   2    9.47    0.52
   0  -8   2    9.51    0.56
   0  -8   2   10.22    0.57
   0  -8   2    9.42    0.51
   0  -8   2    9.03    0.54
   0  -8   1  114.73    2.77
   0  -8   1  115.22    2.84
   0  -8   1  114.87    2.84
   0  -8   1  110.74    2.89
   0  -8   0    9.53    0.49
   0  -8   0    9.99    0.55
   0  -8   0    9.56    0.56
   0  -8  -1   17.66    0.73
   0  -8  -1   16.53    0.77
   0  -8  -1   17.51    0.79
   0  -8  -2    7.60    0.52
   0  -8  -2    7.08    0.48
   0  -8  -2    7.80    0.51
   0   8   3   30.18    1.04
   0  -8  -3   33.09    1.15
   0  -8  -3   30.88    1.16
   0  -8  -3   33.20    1.14
   0  -8  -4  126.32    3.21
   0   8   4  126.91    3.12
   0  -8  -4  131.05    3.15
   0   8   5   74.29    2.10
   0  -8  -5   77.91    2.18
   0  -8  -5   75.26    2.04
   0   8   6   69.98    2.05
   0   8   7   98.50    2.69
   0  -8  -7  100.84    2.73
   0   8   8   96.59    2.63
   0  -8  -8   94.69    2.64
   0  -8  -9   -0.05    0.29
   0  -8 -10    0.23    0.22
   0   8  11   13.95    0.67
   0  -8 -11   14.40    0.63
   0   8  12    3.13    0.28
   0  -9  10   12.56    0.52
   0  -9   9   56.21    1.58
   0  -9   9   61.06    1.67
   0  -9   9   57.89    1.58
   0  -9   8   39.12    1.21
   0  -9   8   38.96    1.25
   0  -9   8   43.15    1.35
   0  -9   8   40.72    1.30
   0  -9   7   12.60    0.69
   0  -9   7   12.21    0.64
   0  -9   7   12.95    0.70
   0  -9   7   12.96    0.70
   0  -9   6   18.61    0.86
   0  -9   6   17.75    0.83
   0  -9   6   19.33    0.85
   0  -9   5    0.52    0.21
   0  -9   5    1.23    0.29
   0  -9   5    0.38    0.23
   0  -9   5    0.45    0.27
   0  -9   4  228.22    5.15
   0  -9   4  225.35    5.16
   0  -9   4  221.16    5.15
   0  -9   4  225.05    5.10
   0  -9   3   30.74    1.08
   0  -9   3   31.16    1.15
   0  -9   3   29.92    1.14
   0  -9   3   31.67    1.15
   0  -9   3   31.00    1.14
   0  -9   2  208.04    4.74
   0  -9   2  206.94    4.77
   0  -9   2  203.06    4.61
   0  -9   2  204.85    4.72
   0  -9   2  194.96    4.63
   0  -9   2  209.03    4.72
   0  -9   1   23.08    0.94
   0  -9   1   23.38    0.87
   0  -9   1   24.09    0.95
   0  -9   1   23.74    1.00
   0  -9   1   22.09    0.93
   0  -9   0  166.58    4.02
   0  -9   0  174.41    4.01
   0  -9   0  168.08    4.02
   0  -9  -1   48.00    1.55
   0  -9  -1   46.50    1.54
   0  -9  -1   47.69    1.45
   0  -9  -1   48.06    1.49
   0  -9  -2   81.87    2.26
   0  -9  -2   79.17    2.18
   0  -9  -3   56.14    1.69
   0  -9  -3   51.53    1.65
   0   9   4    0.54    0.23
   0  -9  -4    0.21    0.20
   0  -9  -4    0.65    0.25
   0  -9  -5   12.08    0.65
   0  -9  -5   13.41    0.77
   0   9   5   12.90    0.69
   0  -9  -6   20.04    0.98
   0   9   6   22.31    0.97
   0   9   7  173.15    4.18
   0  -9  -8    6.61    0.57
   0   9   8    7.88    0.60
   0   9   9   21.30    0.94
   0  -9  -9   22.18    0.95
   0   9  10   55.69    1.67
   0  -9 -10   60.01    1.67
   0  -9 -11    1.38    0.21
   0   9  12   14.39    0.51
   0 -10   9   54.12    1.50
   0 -10   9   58.35    1.45
   0 -10   8    6.30    0.38
   0 -10   8    7.56    0.47
   0 -10   8    6.71    0.44
   0 -10   7    6.87    0.46
   0 -10   7    7.77    0.51
   0 -10   7    6.62    0.49
   0 -10   6    0.16    0.23
   0 -10   6    0.24    0.22
   0 -10   6    0.34    0.24
   0 -10   5  147.26    3.53
   0 -10   5  143.70    3.52
   0 -10   5  141.30    3.45
   0 -10   4    9.00    0.58
   0 -10   4    9.29    0.62
   0 -10   4    9.28    0.60
   0 -10   4    8.77    0.55
   0 -10   3    6.05    0.50
   0 -10   3    5.68    0.51
   0 -10   3    5.42    0.47
   0 -10   3    5.93    0.44
   0 -10   3    5.91    0.51
   0 -10   2  702.50   14.65
   0 -10   2  710.48   14.64
   0 -10   2  695.76   14.61
   0 -10   2  698.36   14.68
   0 -10   2  687.40   14.48
   0 -10   1   95.36    2.61
   0 -10   1   93.38    2.51
   0 -10   1   95.81    2.56
   0 -10   0   17.87    0.88
   0 -10   0   18.73    0.86
   0 -10  -1   -0.02    0.26
   0 -10  -1    0.21    0.26
   0 -10  -1    0.10    0.19
   0 -10  -1    0.22    0.27
   0 -10  -2   23.07    1.02
   0 -10  -2   22.34    0.97
   0 -10  -2   21.24    0.94
   0 -10  -2   22.45    0.94
   0 -10  -3   39.44    1.41
   0 -10  -3   41.13    1.41
   0 -10  -3   40.23    1.36
   0 -10  -4   26.08    1.04
   0 -10  -4   24.89    0.98
   0 -10  -4   25.75    1.06
   0  10   4   24.66    0.95
   0 -10  -5  132.57    3.22
   0 -10  -5  137.36    3.29
   0  10   5  127.88    3.26
   0 -10  -5  137.36    3.43
   0  10   6   20.63    0.90
   0 -10  -6   20.37    0.96
   0 -10  -7   23.33    1.03
   0  10   7   25.06    1.00
   0  10   8   32.88    1.17
   0  10   9   19.33    0.81
   0 -10  -9   20.07    0.83
   0 -10 -10    5.27    0.37
   0  10  10    5.06    0.36
   0  10  11    9.60    0.41
   0 -10 -11    9.05    0.37
   0 -11   8   12.12    0.50
   0 -11   8   12.33    0.49
   0 -11   7    0.54    0.18
   0 -11   7    0.32    0.19
   0 -11   7    0.42    0.20
   0 -11   6   31.34    1.07
   0 -11   6   31.75    1.08
   0 -11   6   31.45    1.08
   0 -11   5    6.06    0.47
   0 -11   5    6.05    0.47
   0 -11   4   19.89    0.90
   0 -11   4   19.17    0.85
   0 -11   3   81.23    2.26
   0 -11   3   82.53    2.24
   0 -11   3   81.11    2.27
   0 -11   2   72.89    2.11
   0 -11   2   70.19    2.03
   0 -11   2   72.72    2.10
   0 -11   2   71.03    2.06
   0 -11   1  108.07    2.85
   0 -11   1  104.01    2.77
   0 -11   1  104.81    2.74
   0 -11   0   46.62    1.51
   0 -11   0   46.98    1.56
   0 -11  -1  144.11    3.50
   0 -11  -1  139.51    3.52
   0 -11  -1  141.50    3.61
   0 -11  -2    6.94    0.49
   0 -11  -2    7.05    0.57
   0 -11  -2    7.99    0.56
   0 -11  -2    8.36    0.62
   0 -11  -2    7.99    0.58
   0 -11  -3   27.48    1.10
   0 -11  -3   27.55    1.06
   0 -11  -3   28.96    1.13
   0 -11  -3   27.85    1.11
   0 -11  -3   27.49    1.07
   0 -11  -4   24.03    0.95
   0 -11  -4   23.41    0.99
   0 -11  -4   24.33    1.02
   0 -11  -4   25.37    1.02
   0 -11  -5   70.69    1.99
   0  11   5   63.80    1.79
   0 -11  -5   68.02    1.82
   0  11   6    0.91    0.23
   0 -11  -6    0.85    0.30
   0  11   7    1.35    0.25
   0 -11  -7    1.19    0.30
   0  11   8   25.73    0.89
   0 -11  -9    4.45    0.27
   0  11   9    4.86    0.32
   0 -11  -9    4.95    0.36
   0 -11 -10   27.75    0.84
   0  11  10   30.96    0.85
   0 -12   7    6.29    0.31
   0 -12   7    7.05    0.33
   0 -12   6    3.41    0.28
   0 -12   6    3.35    0.29
   0 -12   6    3.15    0.29
   0 -12   5    8.71    0.49
   0 -12   5    8.30    0.47
   0 -12   4    1.18    0.25
   0 -12   4    1.53    0.29
   0 -12   3    2.69    0.34
   0 -12   3    2.67    0.38
   0 -12   2   10.55    0.62
   0 -12   2   10.37    0.59
   0 -12   1    0.85    0.27
   0 -12   1    0.43    0.27
   0 -12   1    0.40    0.32
   0 -12   1    0.86    0.32
   0 -12   0    1.60    0.37
   0 -12   0    0.91    0.30
   0 -12   0    1.77    0.32
   0 -12  -1   60.04    1.75
   0 -12  -1   59.46    1.83
   0 -12  -1   58.78    1.76
   0 -12  -2    0.58    0.25
   0 -12  -2    0.52    0.26
   0 -12  -2    0.37    0.25
   0 -12  -2    0.51    0.29
   0 -12  -3    6.19    0.45
   0 -12  -3    6.37    0.49
   0 -12  -3    7.06    0.50
   0 -12  -3    6.26    0.46
   0 -12  -4  120.55    2.90
   0 -12  -4  125.21    3.00
   0 -12  -4  124.89    2.99
   0 -12  -4  115.80    2.94
   0 -12  -5   24.16    0.91
   0 -12  -5   23.71    0.89
   0 -12  -5   22.07    0.78
   0 -12  -5   24.57    0.91
   0 -12  -6   29.07    1.00
   0 -12  -6   26.77    0.97
   0 -12  -6   28.17    0.94
   0 -12  -7    5.81    0.39
   0 -12  -7    5.72    0.39
   0 -12  -7    6.00    0.36
   0 -12  -8    1.40    0.21
   0 -12  -8    1.06    0.14
   0 -12  -8    1.06    0.19
   0 -13   5    0.35    0.14
   0 -13   5    0.46    0.15
   0 -13   5    0.35    0.12
   0 -13   4   69.86    1.73
   0 -13   4   65.12    1.65
   0 -13   3   44.42    1.30
   0 -13   3   43.57    1.23
   0 -13   2   48.01    1.35
   0 -13   1  117.92    2.83
   0 -13   1  121.21    2.90
   0 -13   0    6.39    0.46
   0 -13   0    5.90    0.41
   0 -13  -1   31.50    1.06
   0 -13  -1   31.41    1.03
   0 -13  -2    1.69    0.29
   0 -13  -2    1.66    0.26
   0 -13  -2    1.65    0.26
   0 -13  -3   22.94    0.84
   0 -13  -3   22.24    0.81
   0 -13  -3   21.65    0.78
   0 -13  -4    5.27    0.31
   0 -13  -4    5.29    0.37
   0 -13  -4    5.11    0.36
   0 -13  -4    4.49    0.30
   0 -13  -5    0.11    0.14
   0 -13  -5    0.38    0.17
   0 -13  -5    0.14    0.16
   0 -13  -6    3.15    0.24
   0 -13  -6    3.04    0.24
   0 -13  -6    2.70    0.23
   0 -14   3    5.76    0.29
   0 -14   3    3.74    0.24
   0 -14   1   11.06    0.46
   0 -14   1    8.78    0.37
   0 -14   0   11.01    0.44
   0 -14   0   13.65    0.52
   0 -14  -1   32.43    0.90
   0 -14  -1   28.69    0.84
   0 -14  -2    1.67    0.18
   0 -14  -2    1.43    0.17
   0 -14  -3    7.57    0.33
   1 -14  -2    2.87    0.22
   1 -14  -1    0.41    0.15
   1 -14   0    9.85    0.44
   1 -14   2   14.46    0.52
   1 -13  -6    0.53    0.12
   1 -13  -5   12.84    0.47
   1 -13  -5   12.98    0.46
   1 -13  -4    0.04    0.13
   1 -13  -4    0.21    0.15
   1 -13  -3   29.82    0.92
   1 -13  -3   32.42    1.00
   1 -13  -2   14.55    0.65
   1 -13  -2   13.32    0.62
   1 -13  -2   12.45    0.54
   1 -13  -2   14.19    0.63
   1 -13  -1    4.22    0.38
   1 -13  -1    4.18    0.38
   1 -13  -1    4.56    0.37
   1 -13  -1    3.96    0.30
   1 -13   0    5.09    0.43
   1 -13   0    4.86    0.42
   1 -13   0    6.03    0.42
   1 -13   0    5.03    0.33
   1 -13   1   29.86    1.04
   1 -13   1   29.31    0.92
   1 -13   2    7.11    0.44
   1 -13   3   16.95    0.67
   1 -13   4    5.87    0.35
   1 -13   5    5.16    0.28
   1 -12  -8    7.33    0.36
   1 -12  -8    6.49    0.32
   1 -12  -7   21.26    0.75
   1 -12  -7   22.02    0.73
   1 -12  -6   13.01    0.59
   1 -12  -6   11.95    0.58
   1 -12  -5    5.17    0.38
   1 -12  -5    4.89    0.41
   1 -12  -5    4.76    0.35
   1 -12  -5    5.55    0.41
   1 -12  -4    7.82    0.49
   1 -12  -4    8.22    0.49
   1 -12  -4    7.47    0.47
   1 -12  -4    8.33    0.50
   1 -12  -3    0.32    0.22
   1 -12  -3    0.27    0.24
   1 -12  -3    0.10    0.17
   1 -12  -3    0.41    0.24
   1 -12  -2    1.40    0.33
   1 -12  -2    1.35    0.25
   1 -12  -2    1.63    0.32
   1 -12  -2    1.30    0.31
   1 -12  -1    5.69    0.51
   1 -12  -1    6.71    0.50
   1 -12  -1    6.22    0.52
   1 -12  -1    5.97    0.44
   1 -12   0   59.73    1.71
   1 -12   0   64.04    1.81
   1 -12   1   17.49    0.84
   1 -12   1   18.68    0.87
   1 -12   1   18.73    0.77
   1 -12   1   19.61    0.84
   1 -12   2   81.91    2.20
   1 -12   2   82.08    2.18
   1 -12   3    7.52    0.45
   1 -12   3    7.61    0.51
   1 -12   3    8.01    0.53
   1 -12   4  111.42    2.69
   1 -12   4  121.75    2.83
   1 -12   5   38.54    1.16
   1 -12   6   32.15    0.98
   1 -12   6   42.66    1.06
   1 -11 -10   20.79    0.63
   1 -11  -9    8.35    0.41
  -1  11   9   11.51    0.47
  -1  11   8    2.89    0.29
   1 -11  -8    3.12    0.33
   1 -11  -7   31.17    1.10
  -1  11   7   29.75    1.00
   1 -11  -6   10.04    0.52
  -1  11   6   10.92    0.55
   1 -11  -6   10.43    0.62
   1 -11  -5    1.45    0.31
   1 -11  -5    0.85    0.26
   1 -11  -5    1.29    0.27
   1 -11  -5    1.03    0.24
   1 -11  -4    5.20    0.45
   1 -11  -4    4.85    0.43
   1 -11  -4    5.90    0.47
   1 -11  -4    5.37    0.47
   1 -11  -3   36.52    1.25
   1 -11  -3   34.88    1.26
   1 -11  -3   34.95    1.25
   1 -11  -3   36.94    1.30
   1 -11  -2    0.76    0.22
   1 -11  -2    0.84    0.30
   1 -11  -2    0.76    0.26
   1 -11  -2    1.44    0.35
   1 -11  -2    0.81    0.28
   1 -11  -1   21.43    0.96
   1 -11  -1   22.38    0.97
   1 -11  -1   22.99    1.03
   1 -11  -1   20.80    0.89
   1 -11   0   44.53    1.50
   1 -11   0   46.56    1.45
   1 -11   1    0.49    0.32
   1 -11   1    0.17    0.23
   1 -11   1    0.50    0.25
   1 -11   1    0.17    0.29
   1 -11   2  247.62    5.62
   1 -11   2  254.29    5.70
   1 -11   2  252.52    5.75
   1 -11   2  252.15    5.77
   1 -11   3   31.13    1.15
   1 -11   3   30.64    1.15
   1 -11   3   29.77    1.08
   1 -11   4    0.52    0.22
   1 -11   4    0.55    0.23
   1 -11   4    0.58    0.27
   1 -11   5    0.33    0.20
   1 -11   5    0.54    0.24
   1 -11   6    0.34    0.19
   1 -11   6   -0.05    0.18
   1 -11   6    0.16    0.17
   1 -11   7   35.22    1.02
  -1  10  11   17.13    0.56
   1 -10 -10   16.36    0.65
  -1  10  10   16.88    0.65
  -1  10   9   93.08    2.35
   1 -10  -9   93.83    2.39
  -1  10   8    6.94    0.49
   1 -10  -7    1.19    0.32
  -1  10   7    0.86    0.26
   1 -10  -6   44.01    1.51
  -1  10   6   41.72    1.38
   1 -10  -5   15.68    0.83
  -1  10   5   16.66    0.76
   1 -10  -5   14.96    0.73
  -1  10   4    0.34    0.20
   1 -10  -4    0.18    0.27
   1 -10  -4    0.03    0.22
   1 -10  -3   31.03    1.16
   1 -10  -3   29.44    1.16
   1 -10  -2   33.78    1.21
   1 -10  -2   33.63    1.28
   1 -10  -2   34.21    1.20
   1 -10  -2   33.13    1.29
   1 -10  -1    7.10    0.58
   1 -10  -1    7.12    0.59
   1 -10  -1    7.55    0.53
   1 -10   0   54.77    1.69
   1 -10   0   53.60    1.71
   1 -10   0   53.62    1.63
   1 -10   1  144.08    3.48
   1 -10   1  144.44    3.63
   1 -10   1  141.94    3.54
   1 -10   1  144.63    3.53
   1 -10   1  141.77    3.58
   1 -10   2   36.34    1.29
   1 -10   2   38.49    1.38
   1 -10   2   39.01    1.29
   1 -10   2   37.82    1.32
   1 -10   2   37.16    1.34
   1 -10   3   17.37    0.84
   1 -10   3   16.23    0.80
   1 -10   3   16.71    0.84
   1 -10   3   17.56    0.80
   1 -10   4    2.44    0.33
   1 -10   4    2.01    0.33
   1 -10   4    2.67    0.35
   1 -10   5  226.20    4.98
   1 -10   5  219.87    5.00
   1 -10   5  211.90    4.94
   1 -10   6   68.45    1.89
   1 -10   6   70.08    1.90
   1 -10   7    8.50    0.50
   1 -10   7    9.02    0.50
   1 -10   7    9.54    0.49
   1  -9 -11    0.25    0.16
  -1   9  10   10.28    0.57
   1  -9 -10   10.64    0.57
   1  -9  -9    0.38    0.26
  -1   9   9    0.33    0.27
   1  -9  -8   13.50    0.78
  -1   9   8   15.56    0.78
  -1   9   7    0.34    0.28
  -1   9   6   22.22    0.96
   1  -9  -6   21.67    1.01
  -1   9   5   22.80    0.96
   1  -9  -5   22.94    1.02
   1  -9  -5   24.30    0.95
  -1   9   4   51.16    1.59
   1  -9  -4   56.73    1.73
   1  -9  -4   54.04    1.66
   1  -9  -3   60.97    1.82
   1  -9  -3   60.49    1.82
   1  -9  -2  152.96    3.82
   1  -9  -2  156.25    3.79
   1  -9  -2  155.86    3.70
   1  -9  -1   26.80    0.97
   1  -9  -1   27.27    1.08
   1  -9  -1   26.07    1.07
   1  -9  -1   25.93    1.00
   1  -9   0  149.40    3.56
   1  -9   0  149.12    3.65
   1  -9   1   10.93    0.62
   1  -9   1   10.99    0.64
   1  -9   1   10.79    0.65
   1  -9   1   10.50    0.59
   1  -9   1    9.67    0.62
   1  -9   2   29.69    1.14
   1  -9   2   30.50    1.13
   1  -9   2   28.02    1.06
   1  -9   2   30.73    1.11
   1  -9   2   28.69    1.07
   1  -9   3   28.40    1.10
   1  -9   3   29.58    1.10
   1  -9   3   30.12    1.13
   1  -9   3   30.17    1.08
   1  -9   3   28.72    1.05
   1  -9   4    0.64    0.26
   1  -9   4    0.64    0.24
   1  -9   4    1.00    0.26
   1  -9   5  132.68    3.26
   1  -9   5  132.46    3.23
   1  -9   5  133.27    3.26
   1  -9   6    4.03    0.40
   1  -9   6    4.04    0.38
   1  -9   7    0.17    0.22
   1  -9   7    0.10    0.20
   1  -9   7    0.45    0.20
   1  -9   8   59.23    1.62
   1  -9   8   59.49    1.67
   1  -9   9   23.83    0.85
  -1   8  12    1.38    0.21
   1  -8 -12    0.91    0.13
  -1   8  11  113.88    2.81
   1  -8 -11  116.52    2.75
   1  -8 -10    7.65    0.53
   1  -8  -9  222.47    5.11
  -1   8   9  215.36    5.10
   1  -8  -8    0.15    0.29
  -1   8   8    0.17    0.28
  -1   8   7    3.76    0.46
   1  -8  -6  275.77    6.24
  -1   8   6  272.50    6.18
  -1   8   5   88.69    2.35
   1  -8  -5   87.62    2.41
   1  -8  -5   83.66    2.25
   1  -8  -4    1.39    0.29
   1  -8  -4    1.25    0.26
  -1   8   4    1.28    0.26
   1  -8  -4    1.77    0.33
   1  -8  -3   10.24    0.59
   1  -8  -3    9.94    0.58
  -1   8   3    8.89    0.51
   1  -8  -2   74.35    2.09
   1  -8  -2   75.27    2.02
   1  -8  -1   18.48    0.81
   1  -8  -1   17.41    0.73
   1  -8   0  121.94    3.03
   1  -8   0  121.19    2.94
   1  -8   0  124.38    2.94
   1  -8   1  219.56    4.97
   1  -8   1  229.12    5.01
   1  -8   1  223.61    5.05
   1  -8   2   33.11    1.15
   1  -8   2   32.08    1.10
   1  -8   2   34.64    1.19
   1  -8   2   32.51    1.10
   1  -8   2   33.30    1.13
   1  -8   3   15.47    0.71
   1  -8   3   15.58    0.74
   1  -8   3   15.19    0.69
   1  -8   3   15.14    0.72
   1  -8   3   16.59    0.73
   1  -8   4  181.86    4.25
   1  -8   4  182.98    4.25
   1  -8   4  188.68    4.25
   1  -8   4  181.74    4.25
   1  -8   5   62.19    1.78
   1  -8   5   60.92    1.73
   1  -8   5   61.54    1.74
   1  -8   5   61.56    1.77
   1  -8   6   70.25    1.92
   1  -8   6   70.60    1.97
   1  -8   6   68.78    1.96
   1  -8   7   38.50    1.30
   1  -8   7   39.63    1.28
   1  -8   8    1.84    0.30
   1  -8   8    1.67    0.27
   1  -8   8    1.81    0.28
   1  -8   9    0.77    0.25
   1  -8   9    1.44    0.26
   1  -8  10    0.59    0.20
   1  -8  11    1.13    0.18
  -1   7  13   76.98    1.79
  -1   7  12   31.34    1.01
   1  -7 -11   10.85    0.58
  -1   7  11   11.22    0.64
  -1   7  10    0.02    0.28
   1  -7 -10    0.23    0.26
   1  -7  -9    2.69    0.41
   1  -7  -8  235.64    5.46
  -1   7   7   14.73    0.79
   1  -7  -7   15.00    0.81
  -1   7   6   45.66    1.48
  -1   7   5   40.54    1.32
   1  -7  -5   40.28    1.33
   1  -7  -5   39.01    1.35
   1  -7  -4  208.51    4.84
   1  -7  -4  212.46    4.85
  -1   7   4  214.90    4.80
   1  -7  -4  213.69    4.76
   1  -7  -3   14.05    0.67
  -1   7   3   14.68    0.63
   1  -7  -3   13.74    0.67
   1  -7  -2  651.80   13.50
   1  -7  -1   42.77    1.30
   1  -7  -1   40.08    1.24
   1  -7  -1   42.19    1.23
   1  -7   0   13.09    0.58
   1  -7   0   13.94    0.63
   1  -7   1    0.66    0.20
   1  -7   1    1.91    0.22
   1  -7   2    1.80    0.23
   1  -7   2    1.66    0.25
   1  -7   2    1.92    0.25
   1  -7   3  122.00    2.97
   1  -7   3  128.46    3.00
   1  -7   3  128.52    3.00
   1  -7   3  129.32    3.03
   1  -7   4  241.23    5.40
   1  -7   4  245.43    5.39
   1  -7   4  245.90    5.41
   1  -7   4  246.23    5.39
   1  -7   5   39.06    1.23
   1  -7   5   37.69    1.24
   1  -7   5   38.17    1.22
   1  -7   6   11.83    0.63
   1  -7   6   11.93    0.59
   1  -7   6   11.16    0.60
   1  -7   6   12.04    0.63
   1  -7   7   11.69    0.64
   1  -7   7   11.57    0.62
   1  -7   7   12.65    0.67
   1  -7   8    0.67    0.25
   1  -7   8    0.42    0.20
   1  -7   8    0.40    0.23
   1  -7   9   17.18    0.81
   1  -7   9   15.77    0.78
   1  -7  10  109.05    2.76
   1  -7  11    9.33    0.52
   1  -7  12   51.49    1.37
  -1   6  13    5.17    0.31
  -1   6  12    3.66    0.35
   1  -6 -11   33.43    1.14
  -1   6  11   34.70    1.23
   1  -6 -10    2.02    0.34
  -1   6  10    1.74    0.36
   1  -6  -9  302.56    6.77
  -1   6   9  301.93    6.80
   1  -6  -8   54.87    1.71
  -1   6   8   50.50    1.69
   1  -6  -7  328.39    7.26
   1  -6  -6   62.32    1.81
  -1   6   6   60.29    1.78
  -1   6   5    0.12    0.18
   1  -6  -5    0.23    0.19
   1  -6  -4   12.21    0.60
   1  -6  -4   13.62    0.64
  -1   6   4   12.64    0.55
  -1   6   3    0.99    0.17
   1  -6  -3    1.30    0.23
   1  -6  -3    1.11    0.22
  -1   6   3    1.39    0.19
  -1   6   2  551.12   11.12
   1  -6  -2  533.71   10.97
  -1   6   2  557.93   11.17
  -1   6   1   89.62    2.27
  -1   6   1   93.69    2.16
  -1   6   1   96.84    2.25
  -1   6   0   11.69    0.42
  -1   6   0   12.84    0.51
  -1   6  -1  908.68   18.28
  -1   6  -1  886.22   18.13
  -1   6  -2  141.41    3.19
  -1   6  -2  134.82    3.03
   1  -6   3    5.38    0.35
  -1   6  -3    4.99    0.34
   1  -6   4   90.53    2.21
   1  -6   4   91.21    2.20
   1  -6   4   87.61    2.19
   1  -6   4   89.81    2.19
  -1   6  -4   86.99    2.18
   1  -6   5    5.22    0.39
   1  -6   5    5.86    0.38
   1  -6   5    5.89    0.39
   1  -6   5    5.69    0.39
   1  -6   6    0.14    0.19
   1  -6   6    0.07    0.17
   1  -6   6    0.19    0.17
   1  -6   7    5.47    0.41
   1  -6   7    5.47    0.44
   1  -6   7    5.26    0.44
   1  -6   8   21.44    0.84
   1  -6   8   21.61    0.94
   1  -6   8   21.36    0.90
   1  -6   9   97.60    2.52
   1  -6   9   97.86    2.51
   1  -6   9  103.08    2.64
   1  -6  10   36.77    1.22
   1  -6  10   35.56    1.20
   1  -6  10   39.45    1.33
   1  -6  11   64.74    1.78
   1  -6  11   68.43    1.91
   1  -6  12   68.15    1.82
   1  -6  13  261.95    5.56
  -1   5  13    0.73    0.16
  -1   5  12   72.58    1.95
   1  -5 -11    2.61    0.31
  -1   5  11    2.52    0.36
  -1   5  10   18.85    0.90
   1  -5 -10   19.01    0.85
  -1   5   9   12.33    0.73
   1  -5  -9   11.19    0.66
  -1   5   8    0.67    0.28
   1  -5  -8    0.18    0.23
   1  -5  -7    7.49    0.52
  -1   5   7    6.82    0.50
   1  -5  -6  313.22    6.80
   1  -5  -6  310.59    6.72
   1  -5  -5   40.44    1.21
   1  -5  -5   41.50    1.22
   1  -5  -5   40.41    1.23
   1  -5  -5   40.83    1.26
  -1   5   4   33.55    0.98
  -1   5   4   33.00    1.01
  -1   5   4   33.57    0.96
   1  -5  -4   30.84    1.03
  -1   5   4   32.88    0.98
  -1   5   3   16.26    0.60
  -1   5   3   18.18    0.65
  -1   5   3   16.85    0.60
  -1   5   3   15.88    0.60
  -1   5   2   21.37    0.67
  -1   5   2   21.95    0.72
  -1   5   2   19.66    0.68
  -1   5   1    2.39    0.19
  -1   5   1    2.52    0.22
   1  -5   0   32.80    0.75
   1  -5   0   31.78    0.74
  -1   5   0   32.46    0.83
  -1   5  -1    1.39    0.15
  -1   5  -1    1.08    0.10
  -1   5  -2    1.04    0.07
  -1   5  -2    0.91    0.07
  -1   5  -3   46.12    1.28
  -1   5  -3   51.61    1.32
  -1   5  -4   27.91    0.87
  -1   5  -4   29.03    0.89
   1  -5   5    6.09    0.38
   1  -5   5    5.95    0.38
   1  -5   5    5.96    0.37
   1  -5   6   19.84    0.79
   1  -5   6   19.49    0.77
   1  -5   6   19.85    0.80
   1  -5   6   20.56    0.79
   1  -5   7    6.93    0.45
   1  -5   7    7.95    0.52
   1  -5   7    6.60    0.46
   1  -5   7    7.21    0.47
   1  -5   7    7.45    0.44
   1  -5   7    7.10    0.48
   1  -5   8  121.51    3.01
   1  -5   8  120.43    3.04
   1  -5   8  117.60    2.99
   1  -5   8  116.88    2.97
   1  -5   8  124.68    3.04
   1  -5   9   46.50    1.50
   1  -5   9   45.83    1.56
   1  -5   9   44.86    1.52
   1  -5   9   45.72    1.52
   1  -5   9   47.49    1.50
   1  -5  10  230.92    5.34
   1  -5  10  238.42    5.42
   1  -5  10  230.05    5.33
   1  -5  10  235.52    5.38
   1  -5  11    5.48    0.48
   1  -5  11    5.51    0.44
   1  -5  11    5.43    0.45
   1  -5  12    7.90    0.48
   1  -5  12    7.31    0.47
   1  -5  12    8.87    0.55
   1  -5  13    0.35    0.19
   1  -5  13    0.20    0.14
  -1   4  13   80.92    2.01
  -1   4  12    8.03    0.50
  -1   4  11    2.46    0.31
  -1   4  11    2.14    0.35
  -1   4  11    2.27    0.29
  -1   4  10  114.09    2.87
  -1   4  10  106.67    2.73
   1  -4 -10  107.78    2.75
  -1   4  10  107.40    2.72
  -1   4   9    0.07    0.23
  -1   4   9    0.15    0.17
   1  -4  -9    0.33    0.21
  -1   4   9   -0.01    0.15
  -1   4   8   13.35    0.71
   1  -4  -8   15.12    0.72
   1  -4  -8   15.52    0.74
   1  -4  -7  136.58    3.21
   1  -4  -7  136.98    3.30
   1  -4  -7  139.69    3.30
   1  -4  -6   26.51    0.95
   1  -4  -6   26.43    0.90
   1  -4  -6   29.13    0.97
  -1   4   5   14.15    0.51
  -1   4   5   14.48    0.60
  -1   4   5   14.51    0.49
  -1   4   4  118.63    2.67
  -1   4   4  121.63    2.66
  -1   4   4  120.21    2.74
  -1   4   3  833.49   16.81
  -1   4   3  819.16   16.84
  -1   4   3  841.40   16.88
  -1   4   2    5.37    0.28
  -1   4   2    5.69    0.31
  -1   4   1  587.27   12.27
  -1   4   1  634.77   12.35
   1  -4   0 2131.04   40.07
  -1   4   0 2116.09   40.22
  -1   4  -1   59.06    1.28
  -1   4  -2  155.93    3.28
  -1   4  -2  169.23    3.28
  -1   4  -3   47.20    1.20
  -1   4  -4    0.18    0.09
  -1   4  -4    1.37    0.15
  -1   4  -5  100.57    2.25
   1  -4   6   43.50    1.29
   1  -4   6   41.53    1.23
   1  -4   6   43.10    1.29
   1  -4   6   44.88    1.26
   1  -4   6   42.60    1.26
   1  -4   6   41.09    1.26
   1  -4   7   43.08    1.32
   1  -4   7   42.90    1.34
   1  -4   7   43.19    1.36
   1  -4   7   46.59    1.35
   1  -4   7   42.78    1.36
   1  -4   8   34.38    1.20
   1  -4   8   34.59    1.24
   1  -4   8   35.88    1.24
   1  -4   8   34.94    1.22
   1  -4   8   35.15    1.20
   1  -4   9   57.61    1.78
   1  -4   9   59.66    1.77
   1  -4   9   62.49    1.82
   1  -4   9   56.40    1.75
   1  -4  10    9.81    0.66
   1  -4  10    8.56    0.61
   1  -4  10    9.36    0.64
   1  -4  10    9.62    0.66
   1  -4  11   63.86    1.91
   1  -4  11   64.64    1.94
   1  -4  11   62.62    1.93
   1  -4  11   63.03    1.89
   1  -4  12   23.38    0.98
   1  -4  12   21.95    0.91
   1  -4  12   22.53    0.92
   1  -4  13   31.33    1.04
   1  -4  13   28.72    0.98
   1  -4  13   29.45    0.99
   1  -4  14    1.69    0.18
   1  -4  14    1.91    0.22
  -1   3  14    4.96    0.31
  -1   3  13   14.94    0.68
  -1   3  13   14.51    0.63
  -1   3  13   15.73    0.65
  -1   3  12    4.11    0.38
  -1   3  12    4.77    0.41
  -1   3  12    4.00    0.35
  -1   3  11   44.96    1.44
  -1   3  11   44.37    1.46
  -1   3  11   47.02    1.48
  -1   3  10    2.78    0.35
  -1   3  10    2.79    0.36
  -1   3  10    2.85    0.36
  -1   3   9    2.37    0.31
   1  -3  -9    2.53    0.33
   1  -3  -9    2.37    0.29
  -1   3   9    2.55    0.33
  -1   3   9    2.33    0.31
   1  -3  -8  137.98    3.29
  -1   3   8  137.45    3.28
   1  -3  -8  137.50    3.32
  -1   3   8  138.14    3.27
  -1   3   8  139.87    3.33
  -1   3   7  407.20    8.75
  -1   3   7  420.89    8.78
   1  -3  -7  411.73    8.81
   1  -3  -7  429.69    8.84
   1  -3  -6   50.99    1.46
   1  -3  -6   54.31    1.46
  -1   3   5  526.60   10.29
  -1   3   5  501.99   10.27
   1  -3  -5  502.86   10.48
   1  -3  -5  493.94   10.49
  -1   3   5  502.49   10.29
   1  -3  -4    2.12    0.22
  -1   3   4    1.94    0.20
   1  -3  -4    2.32    0.20
  -1   3   4    1.97    0.21
  -1   3   4    2.16    0.15
  -1   3   3   42.55    1.04
  -1   3   3   44.29    1.10
   1  -3  -3   42.40    1.09
  -1   3   2   69.12    1.61
   1  -3  -2   71.37    1.58
  -1   3   2   69.53    1.58
  -1   3   2   67.28    1.57
  -1   3   1   55.77    1.30
  -1   3   1   59.74    1.34
  -1   3   0  633.62   12.81
   1  -3   0  642.12   12.78
   1  -3   1  341.72    6.86
  -1   3  -1  346.88    6.89
  -1   3  -2   14.71    0.47
  -1   3  -3  824.08   16.60
  -1   3  -4  134.47    2.76
  -1   3  -4  137.82    2.90
  -1   3  -5   21.16    0.60
  -1   3  -5   22.42    0.56
  -1   3  -5   22.19    0.62
   1  -3   6  328.02    6.94
   1  -3   6  321.59    6.94
   1  -3   7   27.92    1.00
   1  -3   7   27.31    0.95
   1  -3   7   28.60    0.98
   1  -3   7   27.58    0.99
   1  -3   8  178.86    4.13
   1  -3   8  165.41    4.10
   1  -3   8  183.02    4.16
   1  -3   8  181.05    4.18
   1  -3   8  175.71    4.15
   1  -3   9   30.60    1.17
   1  -3   9   31.54    1.18
   1  -3   9   31.60    1.20
   1  -3   9   31.89    1.21
   1  -3  10  124.59    3.29
   1  -3  10  131.13    3.28
   1  -3  10  128.94    3.29
   1  -3  10  125.88    3.28
   1  -3  11   83.01    2.33
   1  -3  11   85.01    2.35
   1  -3  11   78.74    2.32
   1  -3  11   80.24    2.35
   1  -3  12    2.43    0.37
   1  -3  12    2.74    0.37
   1  -3  12    2.66    0.38
   1  -3  13    0.94    0.26
   1  -3  13    0.71    0.24
   1  -3  14   53.81    1.37
   1  -3  14   47.15    1.36
  -1   2  14    6.47    0.40
  -1   2  14    5.67    0.34
  -1   2  13   17.30    0.74
  -1   2  13   16.38    0.75
  -1   2  13   16.34    0.73
  -1   2  12   57.99    1.76
  -1   2  12   59.03    1.76
  -1   2  11  103.99    2.67
  -1   2  11   99.99    2.66
  -1   2  11   96.92    2.53
  -1   2  10   72.52    2.06
  -1   2  10   71.51    2.06
  -1   2  10   71.78    1.96
   1  -2 -10   72.47    2.00
  -1   2  10   69.45    1.96
  -1   2   9   82.68    2.19
  -1   2   9   86.59    2.29
  -1   2   9   84.16    2.23
   1  -2  -9   83.86    2.24
  -1   2   9   87.82    2.30
  -1   2   8   36.52    1.18
   1  -2  -8   38.19    1.21
  -1   2   8   37.43    1.22
  -1   2   8   37.90    1.21
   1  -2  -7   51.84    1.42
   1  -2  -7   50.18    1.43
  -1   2   7   50.22    1.44
  -1   2   7   51.40    1.43
  -1   2   6    1.27    0.19
   1  -2  -6    1.44    0.19
   1  -2  -5  810.44   15.73
  -1   2   5  797.13   15.47
  -1   2   5  808.07   15.73
  -1   2   5  786.26   15.48
  -1   2   5  777.96   15.48
   1  -2  -4  309.40    6.49
  -1   2   4  313.59    6.51
  -1   2   4  312.57    6.35
  -1   2   3  291.94    6.07
   1  -2  -3  294.89    6.08
  -1   2   3  291.69    5.98
   1  -2  -3  294.83    6.07
  -1   2   3  296.17    6.08
  -1   2   2    7.28    0.27
   1  -2  -2    6.97    0.28
  -1   2   2    7.03    0.28
  -1   2   1 1865.95   36.97
  -1   2   1 1823.60   36.94
   1  -2  -1 1867.20   36.94
   1  -2   0  337.38    6.84
   1  -2   0  344.21    6.83
  -1   2   0  337.89    6.83
   1  -2   1 1774.34   35.46
  -1   2  -1 1786.10   35.56
  -1   2  -1 1784.46   35.46
  -1   2  -2 3086.46   62.01
  -1   2  -2 3117.84   61.91
  -1   2  -3  142.86    3.06
  -1   2  -3  149.31    3.01
   1  -2   4   76.95    1.68
  -1   2  -4   81.72    1.73
  -1   2  -4   82.58    1.73
   1  -2   5    5.36    0.21
  -1   2  -5    5.43    0.20
  -1   2  -5    5.46    0.24
  -1   2  -5    5.95    0.21
  -1   2  -6  416.15    8.53
   1  -2   7  228.13    4.93
   1  -2   7  225.99    4.93
  -1   2  -7  210.94    4.82
   1  -2   7  214.32    4.90
   1  -2   7  228.68    4.95
   1  -2   8    7.49    0.50
   1  -2   8    7.19    0.50
   1  -2   8    7.89    0.53
   1  -2   9 1008.61   20.34
   1  -2   9  982.11   20.31
   1  -2   9  961.26   20.34
   1  -2  10   10.07    0.67
   1  -2  10   10.22    0.67
   1  -2  10   10.59    0.68
   1  -2  11   89.06    2.51
   1  -2  11   90.46    2.50
   1  -2  11   89.47    2.52
   1  -2  12   64.48    1.96
   1  -2  12   64.19    1.97
   1  -2  12   65.17    1.95
   1  -2  12   64.86    1.96
   1  -2  13    1.23    0.30
   1  -2  13    1.33    0.29
   1  -2  13    1.69    0.32
   1  -2  14    6.05    0.40
   1  -2  14    6.41    0.40
   1  -2  14    6.59    0.41
  -1   1  14   -0.01    0.15
  -1   1  14    0.08    0.17
  -1   1  14    0.15    0.19
  -1   1  13    5.36    0.37
  -1   1  13    4.43    0.40
  -1   1  13    5.47    0.46
  -1   1  13    5.18    0.44
  -1   1  12   19.41    0.89
  -1   1  12   17.30    0.78
  -1   1  12   17.40    0.85
  -1   1  11   41.31    1.43
  -1   1  11   40.98    1.43
  -1   1  11   39.11    1.33
   1  -1 -10   80.09    2.18
  -1   1  10   83.12    2.24
  -1   1  10   86.94    2.34
  -1   1  10   84.08    2.32
  -1   1   9  249.61    5.54
  -1   1   9  243.19    5.44
  -1   1   9  248.06    5.54
   1  -1  -9  238.24    5.41
  -1   1   8    2.59    0.29
  -1   1   8    2.50    0.27
  -1   1   8    2.52    0.30
  -1   1   8    2.78    0.32
   1  -1  -8    2.94    0.30
   1  -1  -7  212.64    4.72
  -1   1   7  219.33    4.77
  -1   1   7  213.65    4.78
   1  -1  -7  217.02    4.74
   1  -1  -6    3.20    0.26
   1  -1  -6    3.31    0.26
   1  -1  -5   53.64    1.40
   1  -1  -5   58.50    1.42
  -1   1   4  203.07    4.14
   1  -1  -4  207.80    4.30
  -1   1   4  212.54    4.31
  -1   1   4  202.15    4.31
   1  -1  -4  194.53    4.30
   1  -1  -3   12.46    0.41
  -1   1   3   13.00    0.42
  -1   1   2    8.94    0.30
   1  -1  -2    8.04    0.29
  -1   1   2    8.27    0.25
   1  -1  -1    1.46    0.11
  -1   1   1    0.96    0.10
  -1   1   1    1.05    0.10
   1  -1  -1    0.90    0.10
   1  -1  -1    1.51    0.11
   1  -1   0   26.38    0.60
  -1   1   0   27.75    0.60
   1  -1   0   25.85    0.58
  -1   1  -1  391.22    7.82
   1  -1   1  386.28    7.86
  -1   1  -1  391.79    7.86
   1  -1   1  389.70    7.82
  -1   1  -2 1515.15   29.68
   1  -1   2 1466.50   29.62
  -1   1  -2 1509.06   29.67
  -1   1  -3   67.61    1.42
   1  -1   3   63.29    1.37
  -1   1  -4  616.65   12.27
  -1   1  -4  612.99   12.37
   1  -1   4  605.29   12.31
  -1   1  -5   92.85    1.87
  -1   1  -5   90.58    1.87
  -1   1  -5   91.35    1.87
  -1   1  -6    1.86    0.19
   1  -1   7   76.27    1.94
  -1   1  -7   73.53    1.90
  -1   1  -7   71.44    1.80
   1  -1   8   12.73    0.66
   1  -1   8   14.71    0.70
   1  -1   9   29.66    1.12
   1  -1   9   30.44    1.15
   1  -1  10  229.90    5.35
   1  -1  10  230.71    5.34
   1  -1  11   36.58    1.35
   1  -1  11   36.90    1.37
   1  -1  12   17.22    0.89
   1  -1  12   17.84    0.87
   1  -1  12   16.71    0.87
   1  -1  13    1.13    0.29
   1  -1  13    1.27    0.31
   1  -1  14   27.98    0.95
   1  -1  14   27.84    0.93
   1  -1  15   31.26    0.86
  -1   0  15   26.80    0.77
  -1   0  14   48.44    1.41
  -1   0  14   52.78    1.43
  -1   0  14   51.71    1.41
  -1   0  14   47.86    1.29
  -1   0  13    5.23    0.47
  -1   0  13    5.72    0.41
  -1   0  13    5.44    0.45
  -1   0  12   56.51    1.75
  -1   0  12   53.09    1.64
  -1   0  12   54.94    1.72
  -1   0  11  366.61    7.99
  -1   0  11  361.30    7.99
  -1   0  11  357.19    7.90
  -1   0  10    0.25    0.23
  -1   0  10    0.59    0.25
  -1   0  10    0.69    0.29
   1   0  -9    3.64    0.33
  -1   0   9    3.20    0.36
  -1   0   9    3.57    0.38
  -1   0   9    3.92    0.40
  -1   0   8   58.62    1.64
  -1   0   8   60.19    1.69
  -1   0   8   58.11    1.68
   1   0  -8   55.65    1.56
  -1   0   7  330.16    7.20
  -1   0   7  331.90    7.18
  -1   0   7  334.24    7.15
   1   0  -7  347.61    7.12
  -1   0   6    8.23    0.41
   1   0  -6    9.28    0.42
   1   0  -6    9.64    0.44
   1   0  -5    5.31    0.28
   1   0  -5    5.15    0.29
  -1   0   4   49.50    1.05
  -1   0   4   48.99    1.05
  -1   0   4   50.54    1.05
   1   0  -4   51.66    1.23
   1   0  -3  286.21    5.77
  -1   0   3  281.86    5.74
   1   0  -3  280.85    5.66
   1   0  -3  274.04    5.73
   1   0  -2  167.26    3.55
   1   0  -2  178.90    3.53
  -1   0   2  172.88    3.50
   1   0  -2  178.14    3.50
   1   0  -1  143.30    3.00
  -1   0   1  149.76    3.00
   1   0   0  308.59    6.67
   1   0   0  353.14    6.66
   1   0   1  362.92    7.19
  -1   0  -1  374.24    7.20
   1   0   1  350.04    7.19
  -1   0  -1  343.55    7.19
   1   0   2   33.62    0.75
   1   0   2   34.58    0.75
  -1   0  -2   33.78    0.75
   1   0   3   59.96    1.28
  -1   0  -3   61.37    1.37
   1   0   3   59.92    1.32
  -1   0  -3   60.70    1.28
   1   0   4  245.79    5.00
  -1   0  -4  241.59    4.89
  -1   0  -4  241.78    4.89
  -1   0  -4  243.50    5.04
  -1   0  -5   42.24    1.11
   1   0   5   43.62    1.07
  -1   0  -6   38.92    1.09
  -1   0  -6   39.10    1.13
   1   0   6   39.90    1.04
  -1   0  -7  269.28    5.79
   1   0   7  267.65    5.85
   1   0   7  271.25    5.87
   1   0   8  178.07    4.20
   1   0   8  185.09    4.20
   1   0   9   12.53    0.70
   1   0   9   13.32    0.69
   1   0  10  340.24    7.58
   1   0  10  342.20    7.56
   1   0  11   39.68    1.45
   1   0  11   42.48    1.49
   1   0  11   39.75    1.44
   1   0  12    2.86    0.42
   1   0  12    2.47    0.40
   1   0  12    3.27    0.40
   1   0  13    1.30    0.31
   1   0  13    1.16    0.26
   1   0  14   15.56    0.65
   1   0  14   17.08    0.70
   1   0  14   16.06    0.69
   1   0  15    6.27    0.32
  -1  -1  14   11.64    0.51
  -1  -1  14   12.72    0.59
  -1  -1  14   13.46    0.59
  -1  -1  14   12.04    0.58
  -1  -1  13   28.82    1.05
  -1  -1  13   27.72    0.99
  -1  -1  13   26.76    1.03
  -1  -1  12   42.14    1.45
  -1  -1  12   40.71    1.39
  -1  -1  11   64.20    1.98
  -1  -1  11   65.38    1.93
  -1  -1  10   29.44    1.13
  -1  -1  10   29.89    1.18
  -1  -1   9  386.31    8.31
  -1  -1   9  378.52    8.25
  -1  -1   8   32.07    1.10
  -1  -1   8   32.89    1.13
  -1  -1   7  139.75    3.40
   1   1  -7  138.15    3.28
  -1  -1   7  145.84    3.32
  -1  -1   7  150.14    3.36
  -1  -1   7  152.41    3.42
  -1  -1   7  153.28    3.41
  -1  -1   6  114.38    2.58
   1   1  -6  113.85    2.59
   1   1  -6  115.03    2.57
   1   1  -6  108.02    2.52
   1   1  -5  249.71    5.20
   1   1  -5  248.28    5.17
   1   1  -5  252.95    5.23
  -1  -1   5  240.52    5.21
  -1  -1   4  639.16   12.44
   1   1  -4  623.10   12.42
   1   1  -4  641.98   12.44
   1   1  -4  653.36   12.38
   1   1  -4  634.53   12.28
  -1  -1   3  203.96    3.97
   1   1  -3  193.86    4.03
   1   1  -3  192.14    3.96
  -1  -1   3  188.18    3.96
  -1  -1   3  198.66    4.05
   1   1  -3  196.80    4.05
   1   1  -3  190.01    3.98
  -1  -1   2  621.45   12.16
   1   1  -2  595.91   12.15
   1   1  -2  601.87   12.12
   1   1  -2  611.71   12.18
  -1  -1   2  592.27   12.19
  -1  -1   2  614.10   12.16
  -1  -1   1   16.36    0.42
  -1  -1   1   16.64    0.35
   1   1  -1   15.94    0.41
  -1  -1   1   15.80    0.41
  -1  -1   1   15.77    0.42
  -1  -1   0  453.69    8.99
   1   1   0  441.48    8.99
  -1  -1  -1  204.78    4.31
   1   1   1  214.60    4.32
  -1  -1  -1  216.06    4.32
  -1  -1  -2 1614.38   32.04
   1   1   2 1597.54   32.03
  -1  -1  -2 1605.52   32.04
  -1  -1  -3  848.52   17.01
  -1  -1  -3  849.55   17.00
   1   1   3  863.51   17.06
  -1  -1  -3  858.01   17.01
   1   1   3  840.07   16.99
  -1  -1  -3  839.90   17.10
  -1  -1  -4  787.05   16.06
  -1  -1  -4  807.12   16.06
  -1  -1  -4  774.86   16.22
   1   1   4  814.78   16.19
   1   1   4  817.69   16.05
  -1  -1  -5   54.69    1.37
   1   1   5   52.19    1.31
  -1  -1  -5   54.75    1.40
  -1  -1  -6  264.75    5.86
  -1  -1  -6  283.14    5.92
   1   1   6  279.02    5.81
   1   1   7   19.50    0.75
   1   1   7   18.82    0.68
   1   1   7   20.06    0.76
   1   1   7   19.29    0.76
   1   1   8    5.16    0.41
   1   1   8    6.55    0.46
   1   1   8    6.06    0.43
   1   1   9  164.15    3.97
   1   1   9  170.80    4.02
   1   1   9  167.25    3.98
   1   1  10   37.36    1.34
   1   1  10   34.96    1.29
   1   1  10   38.56    1.37
   1   1  11   19.97    0.92
   1   1  11   20.08    0.96
   1   1  11   18.64    0.90
   1   1  11   19.84    0.94
   1   1  12    7.50    0.58
   1   1  12    7.23    0.55
   1   1  12    7.22    0.58
   1   1  12    7.45    0.58
   1   1  13    7.64    0.54
   1   1  13    8.49    0.57
   1   1  13    7.81    0.51
   1   1  14   12.01    0.57
   1   1  14   12.81    0.59
   1   1  14   11.11    0.52
   1   1  15   45.17    1.15
  -1  -2  14   52.46    1.43
  -1  -2  14   52.36    1.42
  -1  -2  14   51.10    1.38
  -1  -2  13   35.65    1.17
  -1  -2  13   35.88    1.21
  -1  -2  13   35.05    1.20
  -1  -2  12    0.64    0.27
  -1  -2  12    0.41    0.28
  -1  -2  11  116.02    3.05
  -1  -2  11  115.93    3.01
  -1  -2  10  203.56    4.73
  -1  -2  10  196.20    4.74
  -1  -2   9   78.19    2.20
  -1  -2   9   78.08    2.18
  -1  -2   8   46.88    1.47
  -1  -2   8   46.37    1.46
  -1  -2   8   46.94    1.45
  -1  -2   8   43.73    1.45
  -1  -2   8   47.27    1.40
  -1  -2   7    7.54    0.46
  -1  -2   7    6.99    0.46
  -1  -2   7    8.28    0.48
  -1  -2   7    7.30    0.46
  -1  -2   7    8.10    0.45
   1   2  -6    8.85    0.41
  -1  -2   6    8.28    0.39
   1   2  -6    8.47    0.38
   1   2  -5   29.20    0.80
   1   2  -5   29.62    0.84
   1   2  -5   29.51    0.77
  -1  -2   5   29.88    0.84
   1   2  -5   29.95    0.70
   1   2  -4   61.63    1.35
   1   2  -4   61.52    1.35
   1   2  -4   62.71    1.45
  -1  -2   4   60.63    1.44
   1   2  -4   59.71    1.40
   1   2  -3   51.11    1.11
   1   2  -3   52.60    1.18
  -1  -2   3   53.01    1.18
  -1  -2   3   52.14    1.21
  -1  -2   2  636.48   12.68
   1   2  -2  634.71   12.71
   1   2  -2  631.71   12.71
  -1  -2   2  635.32   12.71
   1   2  -2  667.75   12.68
  -1  -2   1  613.23   13.52
  -1  -2   1  677.31   13.46
   1   2  -1  711.54   13.52
  -1  -2   1  698.97   13.53
   1   2  -1  685.53   13.47
   1   2  -1  654.61   13.51
   1   2  -1  658.90   13.49
   1   2   0  157.86    3.14
  -1  -2   0  153.42    3.09
  -1  -2  -1  247.92    5.05
  -1  -2  -1  248.72    5.08
   1   2   1  247.68    5.07
  -1  -2  -1  249.44    5.04
  -1  -2  -1  261.03    5.08
   1   2   1  247.72    5.06
  -1  -2  -2 1790.85   36.36
  -1  -2  -2 1789.23   36.36
  -1  -2  -2 1892.61   36.35
  -1  -2  -2 1804.13   36.34
   1   2   2 1818.98   36.34
  -1  -2  -3    3.67    0.19
   1   2   3    3.40    0.22
  -1  -2  -3    3.32    0.19
  -1  -2  -3    3.74    0.24
  -1  -2  -4    0.20    0.13
   1   2   4    0.23    0.07
   1   2   4    0.17    0.12
   1   2   5  755.99   15.35
   1   2   5  803.69   15.59
  -1  -2  -5  762.74   15.61
  -1  -2  -6   66.95    1.73
   1   2   6   66.26    1.67
  -1  -2  -6   67.39    1.74
   1   2   7   26.01    0.89
   1   2   7   26.08    0.89
   1   2   7   26.06    0.92
   1   2   7   25.13    0.89
   1   2   8  184.79    4.29
   1   2   8  184.25    4.24
   1   2   8  191.28    4.33
   1   2   8  191.38    4.30
   1   2   9   37.08    1.21
   1   2   9   37.42    1.28
   1   2   9   37.30    1.27
   1   2   9   38.15    1.31
   1   2  10  199.98    4.71
   1   2  10  196.81    4.68
   1   2  10  209.18    4.77
   1   2  10  200.77    4.59
   1   2  11   48.59    1.63
   1   2  11   48.37    1.58
   1   2  11   46.33    1.56
   1   2  11   50.01    1.61
   1   2  12   18.52    0.88
   1   2  12   20.34    0.92
   1   2  12   18.69    0.89
   1   2  12   20.02    0.87
   1   2  13    4.08    0.36
   1   2  13    3.96    0.41
   1   2  13    3.75    0.38
   1   2  14    0.30    0.19
   1   2  14    0.40    0.18
  -1  -3  14    0.28    0.15
  -1  -3  14    0.37    0.15
  -1  -3  14    0.23    0.15
  -1  -3  13  112.94    2.78
  -1  -3  13  112.40    2.80
  -1  -3  13  115.20    2.81
  -1  -3  13  114.52    2.79
  -1  -3  12    0.86    0.29
  -1  -3  12    0.74    0.27
  -1  -3  12    0.93    0.28
  -1  -3  12    1.07    0.32
  -1  -3  11   69.34    2.07
  -1  -3  11   69.95    2.07
  -1  -3  11   70.36    2.07
  -1  -3  10  347.60    7.95
  -1  -3  10  365.50    7.96
  -1  -3  10  365.73    7.96
  -1  -3   9  146.25    3.65
  -1  -3   9  147.72    3.55
  -1  -3   9  147.17    3.66
  -1  -3   9  149.62    3.65
  -1  -3   9  148.13    3.65
  -1  -3   8    0.43    0.22
  -1  -3   8    0.56    0.23
  -1  -3   8    0.89    0.24
  -1  -3   8    0.59    0.23
  -1  -3   8    0.33    0.23
  -1  -3   7   11.53    0.59
  -1  -3   7   11.08    0.59
  -1  -3   7   11.62    0.59
  -1  -3   7   11.00    0.59
  -1  -3   7   10.84    0.55
  -1  -3   6    1.37    0.21
  -1  -3   6    1.55    0.24
  -1  -3   6    1.60    0.23
   1   3  -6    1.33    0.16
  -1  -3   6    1.28    0.23
   1   3  -5    0.07    0.07
   1   3  -5    0.17    0.08
   1   3  -5    0.14    0.06
   1   3  -5    0.01    0.08
   1   3  -4   24.80    0.63
   1   3  -4   22.92    0.56
   1   3  -4   24.92    0.69
   1   3  -3   14.47    0.46
   1   3  -3   14.65    0.41
   1   3  -3   14.83    0.47
   1   3  -2  545.68   10.77
  -1  -3   2  541.84   10.86
   1   3  -2  513.23   10.86
  -1  -3   2  536.30   10.77
   1   3  -2  550.76   10.87
   1   3  -2  521.49   10.84
   1   3  -1  970.47   19.11
  -1  -3   1  976.76   19.11
  -1  -3   1  964.22   19.21
   1   3  -1  910.16   19.20
   1   3  -1  924.70   19.20
  -1  -3   0 1033.15   19.97
  -1  -3   0 1024.04   20.01
  -1  -3  -1 1421.37   26.96
   1   3   1 1298.73   27.01
  -1  -3  -1 1284.60   27.01
   1   3   1 1286.53   27.01
  -1  -3  -1 1410.54   26.97
   1   3   2  136.86    2.93
  -1  -3  -2  145.36    2.94
  -1  -3  -2  133.46    2.92
  -1  -3  -2  134.95    2.92
   1   3   2  133.97    2.93
   1   3   3  204.71    4.22
   1   3   3  192.05    4.25
  -1  -3  -3  203.91    4.27
   1   3   3  205.28    4.21
  -1  -3  -3  198.31    4.27
   1   3   4  289.34    6.01
  -1  -3  -4  287.93    6.03
  -1  -3  -4  282.12    6.02
   1   3   5   10.00    0.35
   1   3   5   10.53    0.46
  -1  -3  -5   10.78    0.50
   1   3   6   43.16    1.25
  -1  -3  -6   41.14    1.27
   1   3   6   44.52    1.24
   1   3   7   14.91    0.62
   1   3   7   14.67    0.63
   1   3   7   14.24    0.65
  -1  -3  -7   14.20    0.60
   1   3   7   14.06    0.65
   1   3   8  213.51    4.79
   1   3   8  216.03    4.81
   1   3   8  209.71    4.75
   1   3   8  206.27    4.73
   1   3   9  168.20    3.99
   1   3   9  171.65    4.02
   1   3   9  167.40    4.00
   1   3   9  174.97    4.07
   1   3  10   30.06    1.12
   1   3  10   27.84    1.09
   1   3  10   30.36    1.12
   1   3  10   30.87    1.14
   1   3  10   30.35    1.16
   1   3  11  197.45    4.62
   1   3  11  203.82    4.72
   1   3  11  202.13    4.68
   1   3  11  197.80    4.57
   1   3  11  195.96    4.61
   1   3  12    0.41    0.22
   1   3  12    0.56    0.26
   1   3  12    0.63    0.26
   1   3  13   60.07    1.71
   1   3  13   59.97    1.67
   1   3  14   15.10    0.57
   1   3  14   15.27    0.60
  -1  -4  14    2.28    0.21
  -1  -4  14    2.03    0.20
  -1  -4  13    0.56    0.19
  -1  -4  13    1.04    0.24
  -1  -4  13    0.89    0.22
  -1  -4  13    0.77    0.23
  -1  -4  12   26.24    0.98
  -1  -4  12   26.66    1.03
  -1  -4  12   25.47    1.00
  -1  -4  12   24.57    1.00
  -1  -4  11    5.86    0.49
  -1  -4  11    4.26    0.49
  -1  -4  11    5.10    0.48
  -1  -4  11    5.14    0.49
  -1  -4  10    6.62    0.53
  -1  -4  10    7.21    0.56
  -1  -4   9  223.26    5.26
  -1  -4   9  232.50    5.26
  -1  -4   9  231.16    5.29
  -1  -4   9  224.84    5.18
  -1  -4   8  107.90    2.91
  -1  -4   8  116.36    2.92
  -1  -4   8  115.92    2.88
  -1  -4   8  118.24    2.95
  -1  -4   8  119.50    2.95
  -1  -4   7    1.29    0.24
  -1  -4   7    0.71    0.22
  -1  -4   7    0.88    0.24
  -1  -4   7    1.25    0.22
  -1  -4   6    8.32    0.46
  -1  -4   6    8.22    0.45
  -1  -4   6    8.71    0.49
  -1  -4   6    8.82    0.48
  -1  -4   5   40.17    1.17
  -1  -4   5   42.13    1.19
   1   4  -5   37.81    1.06
   1   4  -4  438.18    8.92
   1   4  -4  447.44    9.06
   1   4  -3   30.89    0.89
   1   4  -3   31.80    0.86
   1   4  -3   33.29    0.77
   1   4  -2  222.19    4.77
   1   4  -2  239.62    4.78
   1   4  -2  228.21    4.61
  -1  -4   2  219.88    4.60
   1   4  -2  225.25    4.71
   1   4  -1  330.41    6.74
  -1  -4   1  337.75    6.72
   1   4  -1  334.51    6.88
   1   4  -1  338.29    6.89
   1   4  -1  313.20    6.86
  -1  -4   0  399.01    8.09
  -1  -4  -1   26.41    0.69
   1   4   1   25.18    0.76
  -1  -4  -1   24.63    0.67
   1   4   1   27.05    0.77
   1   4   1   27.45    0.77
  -1  -4  -2    9.57    0.38
  -1  -4  -2    9.74    0.38
   1   4   2   10.40    0.42
  -1  -4  -3  226.46    4.83
  -1  -4  -3  229.00    4.85
   1   4   3  226.53    4.82
   1   4   3  230.81    4.83
  -1  -4  -4  672.21   13.76
  -1  -4  -4  697.74   13.79
   1   4   4  657.34   13.67
  -1  -4  -5    0.43    0.16
  -1  -4  -5    0.63    0.16
   1   4   5    0.39    0.13
   1   4   6  159.56    3.65
  -1  -4  -6  157.44    3.62
   1   4   6  157.61    3.59
  -1  -4  -7  262.61    5.81
   1   4   7  265.06    5.81
   1   4   7  271.31    5.89
   1   4   7  264.60    5.77
   1   4   8   23.60    0.87
   1   4   8   21.29    0.91
   1   4   8   21.38    0.87
  -1  -4  -8   20.69    0.84
   1   4   9   37.68    1.32
   1   4   9   37.78    1.24
  -1  -4  -9   36.94    1.22
   1   4   9   37.36    1.23
   1   4   9   37.40    1.29
   1   4  10   90.92    2.42
   1   4  10   92.57    2.44
   1   4  10   94.44    2.52
   1   4  10   94.86    2.52
   1   4  11   96.23    2.51
   1   4  11   92.02    2.42
   1   4  11   97.17    2.49
   1   4  12   13.86    0.69
   1   4  12   12.41    0.63
   1   4  12   13.90    0.65
   1   4  13    3.15    0.31
   1   4  13    2.89    0.27
   1   4  14    2.37    0.21
   1   4  14    1.92    0.18
  -1  -5  13   35.72    1.07
  -1  -5  12    0.64    0.20
  -1  -5  12    0.52    0.22
  -1  -5  12    0.70    0.24
  -1  -5  11   11.77    0.70
  -1  -5  11   13.52    0.72
  -1  -5  11   13.46    0.66
  -1  -5  11   13.17    0.69
  -1  -5  10    0.45    0.25
  -1  -5  10    0.34    0.21
  -1  -5  10    0.32    0.27
  -1  -5  10    0.41    0.25
  -1  -5  10    0.51    0.24
  -1  -5  10    0.46    0.31
  -1  -5   9  147.74    3.61
  -1  -5   9  145.94    3.51
  -1  -5   9  139.34    3.51
  -1  -5   9  142.42    3.60
  -1  -5   9  142.24    3.56
  -1  -5   8   95.21    2.41
  -1  -5   8   95.12    2.50
  -1  -5   8   97.10    2.57
  -1  -5   8   94.12    2.57
  -1  -5   8   95.85    2.54
  -1  -5   8   98.24    2.58
  -1  -5   8   93.88    2.51
  -1  -5   7   26.31    0.97
  -1  -5   7   28.12    1.05
  -1  -5   7   26.95    1.02
  -1  -5   7   26.48    0.95
  -1  -5   7   26.06    1.02
  -1  -5   7   27.58    1.01
  -1  -5   6    0.59    0.22
  -1  -5   6    0.82    0.23
  -1  -5   5    5.93    0.38
  -1  -5   5    5.62    0.40
  -1  -5   5    6.06    0.40
   1   5  -4    0.88    0.15
  -1  -5   4    0.96    0.20
  -1  -5   4    0.64    0.18
   1   5  -3  527.15   11.57
   1   5  -3  560.81   11.50
   1   5  -2    7.98    0.39
   1   5  -2    7.82    0.34
   1   5  -2    8.17    0.39
  -1  -5   1  224.35    4.59
   1   5  -1  221.43    4.81
   1   5  -1  223.59    4.81
   1   5  -1  225.21    4.81
  -1  -5   0  119.66    2.55
   1   5   1  105.75    2.46
  -1  -5  -1  105.33    2.34
   1   5   1  110.82    2.47
   1   5   1  102.41    2.44
  -1  -5  -2    6.84    0.32
   1   5   2    7.13    0.37
  -1  -5  -2    6.59    0.32
   1   5   2    7.18    0.38
   1   5   2    7.44    0.38
   1   5   3   64.50    1.59
   1   5   3   63.02    1.58
  -1  -5  -3   61.73    1.55
  -1  -5  -3   60.23    1.54
   1   5   3   63.48    1.60
  -1  -5  -4   19.34    0.70
  -1  -5  -4   19.12    0.69
   1   5   4   19.67    0.68
   1   5   4   19.50    0.67
   1   5   4   18.67    0.70
  -1  -5  -5   64.51    1.76
   1   5   5   66.78    1.77
  -1  -5  -6   23.78    0.90
   1   5   6   22.59    0.81
   1   5   7   36.09    1.17
   1   5   7   37.91    1.27
  -1  -5  -7   35.66    1.22
   1   5   8   20.91    0.86
   1   5   8   23.05    0.96
  -1  -5  -8   21.18    0.90
   1   5   9    0.37    0.22
  -1  -5  -9    0.20    0.20
   1   5   9    0.51    0.29
   1   5  10  148.67    3.57
  -1  -5 -10  138.23    3.40
   1   5  10  141.23    3.47
   1   5  11   15.87    0.75
   1   5  11   17.97    0.84
   1   5  12   -0.03    0.21
   1   5  12    0.41    0.20
   1   5  13   61.28    1.55
   1   5  14    4.48    0.26
  -1  -6  13    1.35    0.16
  -1  -6  13    1.99    0.22
  -1  -6  12   39.83    1.24
  -1  -6  12   37.98    1.16
  -1  -6  11    7.19    0.46
  -1  -6  11    7.33    0.53
  -1  -6  11    6.99    0.49
  -1  -6  10   94.26    2.61
  -1  -6  10   98.91    2.50
  -1  -6  10   98.69    2.62
  -1  -6  10   95.82    2.54
  -1  -6  10   92.55    2.49
  -1  -6   9   17.93    0.80
  -1  -6   9   17.97    0.89
  -1  -6   9   17.96    0.89
  -1  -6   9   17.54    0.84
  -1  -6   9   18.43    0.84
  -1  -6   8   16.18    0.82
  -1  -6   8   14.30    0.70
  -1  -6   8   14.69    0.79
  -1  -6   8   15.01    0.76
  -1  -6   8   15.64    0.81
  -1  -6   8   15.36    0.75
  -1  -6   8   14.92    0.71
  -1  -6   7    1.76    0.30
  -1  -6   7    1.70    0.32
  -1  -6   7    1.46    0.27
  -1  -6   7    2.75    0.37
  -1  -6   7    2.00    0.30
  -1  -6   7    1.62    0.31
  -1  -6   6  146.80    3.54
  -1  -6   6  146.73    3.48
  -1  -6   6  146.59    3.53
  -1  -6   5  368.56    7.75
  -1  -6   5  355.73    7.70
  -1  -6   5  356.19    7.74
  -1  -6   4    2.20    0.24
  -1  -6   4    2.29    0.29
  -1  -6   4    2.14    0.28
  -1  -6   4    2.41    0.28
  -1  -6   3  501.61   10.18
  -1  -6   3  502.51   10.19
  -1  -6   3  499.02   10.20
  -1  -6   3  493.62   10.20
  -1  -6   3  477.34   10.18
   1   6  -2   74.67    1.82
   1   6  -2   76.02    1.94
   1   6  -1    9.64    0.48
  -1  -6   0  161.79    3.40
  -1  -6  -1   31.92    0.85
   1   6   1   31.31    1.00
   1   6   2    8.29    0.44
  -1  -6  -2    7.99    0.37
   1   6   2    8.20    0.42
  -1  -6  -3   11.77    0.50
   1   6   3   12.97    0.57
  -1  -6  -3   13.17    0.60
   1   6   4  114.03    2.75
  -1  -6  -4  113.89    2.69
  -1  -6  -5   39.37    1.27
   1   6   5   39.22    1.25
  -1  -6  -6   56.61    1.68
   1   6   6   56.23    1.68
  -1  -6  -7    9.88    0.61
   1   6   8   44.84    1.55
  -1  -6  -8   48.12    1.54
  -1  -6  -9    6.91    0.53
   1   6   9    6.22    0.55
   1   6  10    1.74    0.35
  -1  -6 -10    1.53    0.28
   1   6  11   14.38    0.74
   1   6  12    0.09    0.22
   1   6  13    0.53    0.15
  -1  -7  12    6.14    0.32
  -1  -7  12    8.22    0.43
  -1  -7  11   20.28    0.77
  -1  -7  11   22.90    0.87
  -1  -7  10  270.57    6.13
  -1  -7  10  285.22    6.25
  -1  -7  10  287.65    6.16
  -1  -7  10  276.37    6.29
  -1  -7   9    1.63    0.36
  -1  -7   9    1.85    0.33
  -1  -7   9    1.78    0.30
  -1  -7   9    1.92    0.34
  -1  -7   8   47.41    1.48
  -1  -7   8   49.29    1.62
  -1  -7   8   48.09    1.51
  -1  -7   8   51.06    1.61
  -1  -7   8   48.93    1.61
  -1  -7   8   47.84    1.55
  -1  -7   7    8.46    0.60
  -1  -7   7    8.44    0.60
  -1  -7   7    8.11    0.58
  -1  -7   7    8.26    0.52
  -1  -7   7    9.20    0.59
  -1  -7   7    8.41    0.54
  -1  -7   6   29.90    1.14
  -1  -7   6   28.48    1.07
  -1  -7   6   29.20    1.03
  -1  -7   6   29.20    1.12
  -1  -7   5  187.07    4.30
  -1  -7   5  183.83    4.27
  -1  -7   5  182.78    4.30
  -1  -7   4   13.36    0.66
  -1  -7   4   14.31    0.68
  -1  -7   4   12.74    0.61
  -1  -7   4   13.51    0.66
  -1  -7   3  300.95    6.41
  -1  -7   3  296.17    6.41
  -1  -7   3  297.09    6.38
  -1  -7   3  297.08    6.42
  -1  -7   3  281.19    6.39
  -1  -7   2  291.44    6.33
  -1  -7   2  291.71    6.36
  -1  -7   2  293.54    6.30
  -1  -7   1   66.68    1.80
  -1  -7   1   66.04    1.72
  -1  -7   1   64.70    1.76
  -1  -7   1   65.52    1.74
  -1  -7   1   66.31    1.77
  -1  -7   0  302.92    6.59
  -1  -7   0  320.88    6.61
  -1  -7   0  321.46    6.62
  -1  -7   0  315.70    6.59
  -1  -7   0  306.47    6.56
  -1  -7  -1   63.39    1.77
  -1  -7  -1   67.42    1.74
  -1  -7  -1   62.93    1.70
  -1  -7  -2    0.11    0.17
  -1  -7  -2    0.14    0.18
   1   7   2    0.26    0.15
  -1  -7  -3   55.95    1.62
  -1  -7  -3   58.87    1.67
   1   7   3   58.82    1.60
   1   7   4   37.52    1.21
  -1  -7  -4   37.03    1.18
  -1  -7  -4   37.14    1.26
   1   7   5    9.22    0.57
  -1  -7  -6    2.96    0.39
   1   7   6    2.71    0.36
  -1  -7  -7  186.08    4.46
   1   7   7  188.26    4.48
  -1  -7  -8   85.09    2.39
  -1  -7  -9  199.54    4.74
   1   7   9  205.02    4.82
   1   7  10   12.70    0.74
  -1  -7 -10   12.19    0.67
   1   7  11   12.21    0.66
  -1  -7 -11   11.78    0.57
   1   7  12   81.73    2.08
   1   7  13    0.21    0.16
   1   7  13    0.18    0.11
  -1  -8  12    8.63    0.37
  -1  -8  11   13.62    0.59
  -1  -8  10  130.38    3.08
  -1  -8  10  126.01    3.18
  -1  -8  10  135.59    3.16
  -1  -8   9    0.16    0.23
  -1  -8   9    0.18    0.26
  -1  -8   9    0.19    0.21
  -1  -8   8    5.22    0.46
  -1  -8   8    5.26    0.43
  -1  -8   8    5.67    0.50
  -1  -8   8    4.70    0.46
  -1  -8   8    5.26    0.49
  -1  -8   7  179.93    4.27
  -1  -8   7  180.86    4.37
  -1  -8   7  184.24    4.38
  -1  -8   7  183.36    4.32
  -1  -8   7  184.82    4.35
  -1  -8   6    2.17    0.37
  -1  -8   6    2.34    0.35
  -1  -8   6    2.05    0.36
  -1  -8   6    2.25    0.32
  -1  -8   5   19.95    0.89
  -1  -8   5   21.04    0.90
  -1  -8   5   19.34    0.87
  -1  -8   4   65.54    1.82
  -1  -8   4   65.08    1.85
  -1  -8   4   62.12    1.85
  -1  -8   4   62.54    1.85
  -1  -8   3    7.30    0.50
  -1  -8   3    7.64    0.52
  -1  -8   3    7.91    0.50
  -1  -8   3    7.34    0.51
  -1  -8   3    7.61    0.51
  -1  -8   2  106.52    2.71
  -1  -8   2  103.79    2.67
  -1  -8   2  106.86    2.64
  -1  -8   1  106.25    2.68
  -1  -8   1  107.67    2.62
  -1  -8   1  107.17    2.72
  -1  -8   1  105.74    2.65
  -1  -8   1  103.93    2.65
  -1  -8   0  118.80    2.84
  -1  -8   0  115.47    2.78
  -1  -8   0  121.94    2.86
  -1  -8   0  119.70    2.87
  -1  -8  -1    9.71    0.54
  -1  -8  -1    9.20    0.56
  -1  -8  -1   10.27    0.55
  -1  -8  -2    1.82    0.29
  -1  -8  -2    1.85    0.27
  -1  -8  -3   30.53    1.04
  -1  -8  -3   31.11    1.13
   1   8   3   30.16    1.05
  -1  -8  -3   32.00    1.12
   1   8   4   62.86    1.83
  -1  -8  -4   65.06    1.85
  -1  -8  -4   67.70    1.93
   1   8   5   41.19    1.36
  -1  -8  -5   39.67    1.28
  -1  -8  -5   38.68    1.39
   1   8   6   38.80    1.38
  -1  -8  -7  207.61    4.91
   1   8   7  206.11    4.88
   1   8   8   20.64    0.96
  -1  -8  -8   19.62    0.94
  -1  -8  -9   60.80    1.84
   1   8  10    0.03    0.27
  -1  -8 -10    0.06    0.21
  -1  -8 -11    8.32    0.46
   1   8  11    8.58    0.52
   1   8  12   27.26    0.88
  -1  -9  10    7.39    0.41
  -1  -9  10    7.42    0.40
  -1  -9   9   26.00    0.96
  -1  -9   9   24.55    0.90
  -1  -9   9   24.06    0.90
  -1  -9   8   19.53    0.81
  -1  -9   8   19.45    0.83
  -1  -9   8   20.79    0.90
  -1  -9   8   20.67    0.87
  -1  -9   7   45.34    1.49
  -1  -9   7   44.33    1.43
  -1  -9   7   45.29    1.48
  -1  -9   7   42.52    1.40
  -1  -9   7   45.59    1.48
  -1  -9   6    0.23    0.25
  -1  -9   6    0.06    0.20
  -1  -9   6    0.12    0.23
  -1  -9   6    0.02    0.27
  -1  -9   5   61.66    1.79
  -1  -9   5   62.89    1.88
  -1  -9   5   63.64    1.88
  -1  -9   5   63.07    1.89
  -1  -9   4  209.48    4.67
  -1  -9   4  190.42    4.60
  -1  -9   4  199.71    4.67
  -1  -9   4  199.56    4.68
  -1  -9   3    6.96    0.51
  -1  -9   3    6.39    0.50
  -1  -9   3    6.15    0.50
  -1  -9   3    6.18    0.51
  -1  -9   3    6.31    0.51
  -1  -9   2   88.98    2.41
  -1  -9   2   87.04    2.32
  -1  -9   2   87.55    2.38
  -1  -9   1    8.27    0.57
  -1  -9   1    7.33    0.53
  -1  -9   1    7.47    0.54
  -1  -9   1    7.28    0.50
  -1  -9   1    6.94    0.51
  -1  -9   0    5.63    0.42
  -1  -9   0    5.53    0.43
  -1  -9   0    5.40    0.46
  -1  -9   0    4.73    0.47
  -1  -9   0    5.40    0.44
  -1  -9  -1    5.53    0.47
  -1  -9  -1    5.45    0.45
  -1  -9  -1    5.28    0.43
  -1  -9  -1    5.42    0.48
  -1  -9  -1    5.19    0.44
  -1  -9  -2  107.75    2.80
  -1  -9  -2  106.95    2.75
  -1  -9  -2  105.31    2.70
  -1  -9  -3    0.86    0.23
  -1  -9  -3    0.96    0.27
   1   9   3    1.03    0.23
  -1  -9  -3    0.88    0.27
  -1  -9  -4   -0.13    0.28
   1   9   4    0.02    0.20
  -1  -9  -4    0.10    0.21
  -1  -9  -4    0.03    0.18
  -1  -9  -5    5.90    0.55
   1   9   5    5.95    0.48
   1   9   6   14.30    0.76
  -1  -9  -7   28.28    1.17
   1   9   7   27.12    1.13
   1   9   8   43.22    1.50
  -1  -9  -8   44.85    1.50
  -1  -9  -9   59.96    1.77
   1   9   9   57.58    1.77
  -1  -9 -10    0.33    0.21
  -1  -9 -11    0.99    0.18
   1   9  11    0.72    0.22
   1   9  12   30.87    0.86
   1   9  12   30.78    0.86
  -1 -10   9   18.16    0.73
  -1 -10   9   18.89    0.68
  -1 -10   8    1.48    0.28
  -1 -10   8    1.51    0.26
  -1 -10   7    0.29    0.26
  -1 -10   7    0.66    0.25
  -1 -10   7    0.24    0.22
  -1 -10   7    0.17    0.24
  -1 -10   6   48.45    1.53
  -1 -10   6   47.04    1.54
  -1 -10   6   47.72    1.52
  -1 -10   5   15.51    0.78
  -1 -10   5   16.13    0.82
  -1 -10   5   16.15    0.81
  -1 -10   4  143.69    3.54
  -1 -10   4  139.70    3.52
  -1 -10   4  142.03    3.48
  -1 -10   3   30.26    1.21
  -1 -10   3   33.28    1.22
  -1 -10   3   32.58    1.18
  -1 -10   3   32.44    1.21
  -1 -10   2    0.06    0.22
  -1 -10   2   -0.09    0.25
  -1 -10   2    0.36    0.28
  -1 -10   1   52.59    1.76
  -1 -10   1   54.63    1.72
  -1 -10   1   55.68    1.66
  -1 -10   1   56.98    1.73
  -1 -10   1   56.54    1.73
  -1 -10   0    2.27    0.37
  -1 -10   0    2.88    0.40
  -1 -10   0    2.48    0.37
  -1 -10   0    2.43    0.41
  -1 -10   0    2.40    0.32
  -1 -10  -1   23.26    0.92
  -1 -10  -1   22.53    0.97
  -1 -10  -1   22.39    0.93
  -1 -10  -1   24.14    1.01
  -1 -10  -1   23.87    0.99
  -1 -10  -1   23.51    1.03
  -1 -10  -2    8.97    0.63
  -1 -10  -2    8.79    0.58
  -1 -10  -2    9.29    0.61
  -1 -10  -2    8.75    0.57
  -1 -10  -2    8.04    0.56
  -1 -10  -3   49.41    1.59
  -1 -10  -3   44.61    1.46
  -1 -10  -3   47.74    1.52
  -1 -10  -3   48.60    1.57
  -1 -10  -4    1.28    0.34
  -1 -10  -4    1.89    0.28
   1  10   4    1.89    0.29
   1  10   5  133.67    3.29
  -1 -10  -5  133.37    3.40
  -1 -10  -6   15.04    0.83
   1  10   6   15.33    0.76
   1  10   7   14.31    0.73
  -1 -10  -8   36.43    1.28
   1  10   8   34.89    1.22
  -1 -10  -9    3.76    0.37
   1  10   9    3.69    0.37
   1  10  10   29.23    0.96
  -1 -10 -10   28.40    0.92
  -1 -11   8   49.33    1.34
  -1 -11   8   49.22    1.32
  -1 -11   7   80.06    2.03
  -1 -11   7   79.40    2.06
  -1 -11   7   81.68    2.07
  -1 -11   6   64.54    1.75
  -1 -11   6   61.49    1.76
  -1 -11   6   63.00    1.80
  -1 -11   6   66.57    1.81
  -1 -11   5    1.08    0.26
  -1 -11   5    1.28    0.29
  -1 -11   5    0.97    0.29
  -1 -11   4   53.90    1.61
  -1 -11   4   54.26    1.68
  -1 -11   4   53.41    1.67
  -1 -11   3    9.21    0.56
  -1 -11   3    8.20    0.60
  -1 -11   3    9.69    0.63
  -1 -11   2    6.45    0.54
  -1 -11   2    5.14    0.50
  -1 -11   2    6.09    0.47
  -1 -11   1   82.34    2.25
  -1 -11   1   85.72    2.38
  -1 -11   1   86.22    2.43
  -1 -11   1   86.16    2.37
  -1 -11   1   87.94    2.38
  -1 -11   0   51.98    1.61
  -1 -11   0   47.12    1.56
  -1 -11   0   49.34    1.58
  -1 -11   0   48.57    1.48
  -1 -11  -1   58.35    1.82
  -1 -11  -1   53.32    1.60
  -1 -11  -1   55.84    1.71
  -1 -11  -1   56.20    1.73
  -1 -11  -1   52.98    1.60
  -1 -11  -1   55.87    1.73
  -1 -11  -2    0.82    0.28
  -1 -11  -2    0.18    0.28
  -1 -11  -2    0.05    0.22
  -1 -11  -2    0.10    0.19
  -1 -11  -2   -0.11    0.27
  -1 -11  -2    0.33    0.30
  -1 -11  -3   16.46    0.81
  -1 -11  -3   17.20    0.77
  -1 -11  -3   17.41    0.83
  -1 -11  -3   16.12    0.73
  -1 -11  -3   16.67    0.85
  -1 -11  -4    8.06    0.59
  -1 -11  -4    7.98    0.58
  -1 -11  -4    7.17    0.47
  -1 -11  -4    8.29    0.56
  -1 -11  -5  125.83    3.03
  -1 -11  -5  125.40    3.14
  -1 -11  -5  127.19    3.14
   1  11   6    0.93    0.23
  -1 -11  -6    1.15    0.26
  -1 -11  -6    1.52    0.34
  -1 -11  -7    0.11    0.23
  -1 -11  -7    0.06    0.16
   1  11   7    0.35    0.22
   1  11   8   59.67    1.58
  -1 -11  -8   55.66    1.44
   1  11   9   -0.02    0.15
  -1 -11  -9    0.01    0.17
   1  11  10    4.29    0.25
  -1 -11 -10    4.97    0.27
  -1 -12   7    6.82    0.36
  -1 -12   7    6.73    0.35
  -1 -12   6    5.52    0.37
  -1 -12   6    6.10    0.39
  -1 -12   6    6.44    0.40
  -1 -12   5   61.24    1.66
  -1 -12   5   61.66    1.65
  -1 -12   4   74.43    1.96
  -1 -12   4   78.43    2.09
  -1 -12   3    7.88    0.46
  -1 -12   3    8.26    0.55
  -1 -12   2   24.18    0.88
  -1 -12   2   24.92    0.99
  -1 -12   2   24.82    0.98
  -1 -12   1    3.94    0.44
  -1 -12   1    4.36    0.45
  -1 -12   1    4.37    0.36
  -1 -12   0    1.70    0.26
  -1 -12   0    1.93    0.34
  -1 -12   0    1.63    0.34
  -1 -12   0    2.21    0.37
  -1 -12  -1   74.26    2.05
  -1 -12  -1   73.58    2.07
  -1 -12  -1   74.38    2.08
  -1 -12  -2    4.35    0.41
  -1 -12  -2    4.57    0.38
  -1 -12  -2    4.94    0.42
  -1 -12  -2    4.47    0.44
  -1 -12  -3   55.72    1.63
  -1 -12  -3   55.60    1.60
  -1 -12  -3   58.65    1.68
  -1 -12  -3   58.22    1.70
  -1 -12  -4    0.20    0.27
  -1 -12  -4    0.17    0.21
  -1 -12  -4    0.12    0.22
  -1 -12  -4    0.46    0.19
  -1 -12  -5   19.26    0.77
  -1 -12  -5   19.89    0.82
  -1 -12  -5   20.46    0.83
  -1 -12  -6    6.09    0.43
  -1 -12  -6    5.60    0.36
  -1 -12  -6    4.85    0.43
  -1 -12  -7    1.08    0.23
  -1 -12  -7    0.88    0.22
  -1 -12  -7    0.82    0.15
  -1 -12  -8    0.88    0.19
  -1 -12  -8    0.60    0.16
  -1 -13   5    0.20    0.14
  -1 -13   5    0.28    0.14
  -1 -13   5    0.13    0.14
  -1 -13   4   17.58    0.67
  -1 -13   4   17.46    0.65
  -1 -13   3   14.99    0.63
  -1 -13   2  150.51    3.47
  -1 -13   2  149.14    3.45
  -1 -13   1   10.02    0.54
  -1 -13   1   10.37    0.55
  -1 -13   0   31.76    1.06
  -1 -13   0   32.14    1.07
  -1 -13  -1    2.32    0.31
  -1 -13  -1    2.08    0.28
  -1 -13  -2    1.23    0.25
  -1 -13  -2    1.11    0.22
  -1 -13  -2    0.99    0.24
  -1 -13  -3   16.01    0.60
  -1 -13  -3   15.30    0.60
  -1 -13  -3   16.68    0.68
  -1 -13  -4   19.12    0.70
  -1 -13  -4   20.23    0.74
  -1 -13  -5   32.23    0.98
  -1 -13  -5   35.48    1.04
  -1 -13  -5   33.87    0.97
  -1 -13  -6   30.24    0.87
  -1 -13  -6   33.33    0.90
  -1 -13  -7   12.20    0.44
  -1 -14   3    2.27    0.19
  -1 -14   2    2.06    0.21
  -1 -14   2    1.78    0.18
  -1 -14   1   21.66    0.69
  -1 -14   1   19.86    0.66
  -1 -14   0    4.27    0.29
  -1 -14   0    4.71    0.30
  -1 -14  -1   45.62    1.23
  -1 -14  -1   53.50    1.30
  -1 -14  -2    0.22    0.14
  -1 -14  -3    0.01    0.11
  -1 -14  -4    3.32    0.22
   2 -14  -2   10.82    0.41
   2 -14  -1   24.94    0.74
   2 -14   0    6.82    0.33
   2 -14   1    1.17    0.16
   2 -13  -5    3.25    0.22
   2 -13  -5    4.06    0.28
   2 -13  -4    2.06    0.23
   2 -13  -4    2.20    0.24
   2 -13  -3   43.73    1.22
   2 -13  -3   42.01    1.21
   2 -13  -3   41.64    1.21
   2 -13  -2    1.54    0.26
   2 -13  -2    2.22    0.27
   2 -13  -2    1.91    0.27
   2 -13  -1   25.22    0.87
   2 -13  -1   26.42    0.93
   2 -13   0    0.03    0.20
   2 -13   0   -0.08    0.18
   2 -13   1    0.44    0.20
   2 -13   1    0.30    0.21
   2 -13   2    7.84    0.44
   2 -13   2    7.70    0.44
   2 -13   3    1.72    0.22
   2 -13   4    5.21    0.29
   2 -12  -8   35.45    0.90
   2 -12  -8   31.47    0.89
   2 -12  -7   65.68    1.61
   2 -12  -7   62.54    1.60
   2 -12  -6    3.38    0.30
   2 -12  -6    3.40    0.26
   2 -12  -5    4.83    0.36
   2 -12  -5    4.94    0.36
   2 -12  -5    5.15    0.33
   2 -12  -5    4.68    0.39
   2 -12  -4    8.01    0.49
   2 -12  -4    7.32    0.43
   2 -12  -4    8.27    0.48
   2 -12  -4    8.23    0.52
   2 -12  -3   15.32    0.72
   2 -12  -3   15.37    0.72
   2 -12  -3   15.15    0.72
   2 -12  -2    0.50    0.26
   2 -12  -2    0.35    0.27
   2 -12  -2    0.32    0.26
   2 -12  -1    0.35    0.27
   2 -12  -1    0.03    0.22
   2 -12   0   23.64    0.94
   2 -12   0   22.72    0.90
   2 -12   1    2.75    0.34
   2 -12   1    2.67    0.35
   2 -12   1    2.97    0.39
   2 -12   2   39.17    1.28
   2 -12   2   36.34    1.23
   2 -12   3    0.54    0.23
   2 -12   3    0.70    0.23
   2 -12   4   36.14    1.12
   2 -12   4   38.94    1.15
   2 -12   5    0.26    0.15
   2 -11  -9    2.15    0.23
  -2  11   9    1.85    0.18
  -2  11   8   23.72    0.70
   2 -11  -8   24.04    0.78
   2 -11  -7   34.17    1.06
  -2  11   7   32.24    0.94
   2 -11  -6    0.21    0.21
  -2  11   6    0.21    0.18
   2 -11  -6    0.11    0.16
   2 -11  -5   16.11    0.75
   2 -11  -5   16.05    0.69
   2 -11  -4    5.45    0.44
   2 -11  -4    4.83    0.39
   2 -11  -4    5.12    0.44
   2 -11  -3    5.77    0.49
   2 -11  -3    5.21    0.42
   2 -11  -3    4.88    0.39
   2 -11  -2   44.33    1.51
   2 -11  -2   43.72    1.43
   2 -11  -2   40.35    1.29
   2 -11  -2   45.07    1.51
   2 -11  -1   53.16    1.69
   2 -11  -1   48.02    1.56
   2 -11  -1   52.38    1.70
   2 -11   0    0.54    0.28
   2 -11   0    0.11    0.29
   2 -11   0   -0.07    0.27
   2 -11   1   19.06    0.84
   2 -11   1   18.84    0.88
   2 -11   1   19.17    0.89
   2 -11   1   19.46    0.93
   2 -11   2   27.84    1.09
   2 -11   2   30.50    1.16
   2 -11   2   28.71    1.08
   2 -11   2   28.23    1.06
   2 -11   3    3.42    0.39
   2 -11   3    2.68    0.31
   2 -11   3    3.33    0.39
   2 -11   4    0.50    0.23
   2 -11   4    0.53    0.22
   2 -11   5    0.74    0.22
   2 -11   5    0.42    0.18
  -2  10  10   64.45    1.62
   2 -10 -10   66.46    1.65
  -2  10   9   30.02    0.99
  -2  10   8    0.17    0.21
   2 -10  -8   -0.06    0.24
  -2  10   7   55.98    1.66
   2 -10  -7   57.25    1.73
  -2  10   6    0.50    0.23
   2 -10  -6    0.47    0.28
   2 -10  -5    3.46    0.37
   2 -10  -5    3.35    0.42
  -2  10   5    3.42    0.36
   2 -10  -4  109.03    2.77
   2 -10  -4  102.14    2.77
   2 -10  -3   32.88    1.15
   2 -10  -3   35.89    1.29
   2 -10  -3   34.41    1.22
   2 -10  -2   95.15    2.45
   2 -10  -2   98.78    2.68
   2 -10  -2   97.25    2.63
   2 -10  -2   93.15    2.47
   2 -10  -1   21.21    0.99
   2 -10  -1   21.75    0.99
   2 -10  -1   19.26    0.82
   2 -10   0   95.19    2.59
   2 -10   0   91.80    2.47
   2 -10   1    9.44    0.63
   2 -10   1    9.64    0.60
   2 -10   1   10.10    0.65
   2 -10   1    9.42    0.66
   2 -10   2    8.01    0.57
   2 -10   2    9.63    0.64
   2 -10   2    9.07    0.60
   2 -10   2    8.94    0.56
   2 -10   3   46.06    1.48
   2 -10   3   48.71    1.57
   2 -10   3   45.55    1.46
   2 -10   3   49.50    1.54
   2 -10   4    7.30    0.52
   2 -10   4    7.51    0.53
   2 -10   5   25.31    0.94
   2 -10   5   23.76    0.93
   2 -10   6    1.82    0.25
   2  -9 -11    0.47    0.15
  -2   9  10    0.11    0.19
   2  -9 -10    0.11    0.19
   2  -9  -9   92.29    2.47
  -2   9   9   99.09    2.49
  -2   9   8   15.23    0.77
   2  -9  -7  274.83    6.29
  -2   9   7  279.91    6.24
  -2   9   6  104.27    2.76
   2  -9  -6  108.35    2.86
   2  -9  -5   15.48    0.74
  -2   9   5   15.14    0.77
   2  -9  -5   17.02    0.85
  -2   9   4  176.72    4.25
   2  -9  -4  187.83    4.36
   2  -9  -4  182.13    4.40
   2  -9  -4  191.31    4.47
   2  -9  -3   39.77    1.38
   2  -9  -3   40.29    1.43
   2  -9  -3   38.72    1.35
   2  -9  -2   14.36    0.70
   2  -9  -2   13.60    0.66
   2  -9  -1  153.04    3.79
   2  -9  -1  152.96    3.60
   2  -9   0    3.09    0.40
   2  -9   0    2.55    0.34
   2  -9   1   74.83    2.13
   2  -9   1   74.38    2.04
   2  -9   1   74.18    2.05
   2  -9   2  572.81   11.98
   2  -9   2  570.32   12.07
   2  -9   2  567.18   12.05
   2  -9   3   35.67    1.24
   2  -9   3   33.52    1.18
   2  -9   3   35.42    1.24
   2  -9   3   36.39    1.29
   2  -9   4   12.75    0.66
   2  -9   4   13.80    0.72
   2  -9   4   14.62    0.72
   2  -9   5  105.62    2.67
   2  -9   5  104.88    2.68
   2  -9   6   19.82    0.79
  -2   8  12    9.26    0.41
  -2   8  11   70.53    1.83
   2  -8 -11   67.79    1.77
   2  -8 -10    8.27    0.53
   2  -8  -9    5.17    0.48
  -2   8   9    5.40    0.50
  -2   8   8    8.88    0.61
   2  -8  -8    8.47    0.64
  -2   8   7    0.44    0.27
  -2   8   6    1.31    0.32
   2  -8  -6    1.50    0.38
   2  -8  -5   70.64    2.05
   2  -8  -5   70.57    1.95
   2  -8  -5   72.96    2.09
  -2   8   5   67.72    2.00
  -2   8   4   83.94    2.26
   2  -8  -4   88.88    2.39
   2  -8  -4   83.65    2.35
   2  -8  -3    2.08    0.34
   2  -8  -3    1.89    0.33
  -2   8   3    2.19    0.28
   2  -8  -2   98.63    2.53
   2  -8  -1    0.22    0.22
   2  -8  -1    0.28    0.24
   2  -8  -1    0.10    0.17
   2  -8  -1    0.13    0.15
   2  -8   0  315.25    7.00
   2  -8   0  319.74    6.93
   2  -8   1  327.05    7.16
   2  -8   1  326.84    7.08
   2  -8   2  522.46   11.20
   2  -8   2  548.22   11.31
   2  -8   2  537.04   11.21
   2  -8   3   18.81    0.81
   2  -8   3   17.88    0.79
   2  -8   3   17.82    0.75
   2  -8   4  118.09    2.86
   2  -8   4  117.88    2.90
   2  -8   4  114.48    2.88
   2  -8   5    6.60    0.46
   2  -8   5    6.74    0.46
   2  -7 -12    0.21    0.11
  -2   7  12    0.55    0.18
  -2   7  11   51.78    1.51
   2  -7 -11   48.76    1.44
  -2   7  10   31.61    1.19
   2  -7 -10   31.98    1.17
   2  -7  -9   19.90    0.92
  -2   7   8    3.63    0.45
   2  -7  -8    3.50    0.45
  -2   7   7  114.39    2.88
   2  -7  -7   99.76    2.84
  -2   7   6   13.25    0.71
   2  -7  -6   10.89    0.71
   2  -7  -5    0.19    0.22
   2  -7  -5    0.60    0.28
   2  -7  -4   25.29    1.00
   2  -7  -4   25.59    1.00
   2  -7  -3   34.80    1.19
   2  -7  -3   33.19    1.15
   2  -7  -3   34.10    1.15
   2  -7  -2   36.49    1.19
   2  -7  -2   35.82    1.18
   2  -7  -2   33.43    1.17
   2  -7  -2   34.99    1.15
   2  -7  -1   18.88    0.74
   2  -7  -1   18.61    0.78
   2  -7  -1   20.26    0.82
   2  -7  -1   19.25    0.81
   2  -7   0    2.59    0.30
   2  -7   0    2.79    0.32
   2  -7   1    4.41    0.38
   2  -7   1    3.97    0.34
   2  -7   1    3.74    0.37
   2  -7   2    8.06    0.46
   2  -7   2    8.60    0.51
   2  -7   2    7.34    0.43
   2  -7   2    7.61    0.50
   2  -7   3    8.58    0.47
   2  -7   3    8.94    0.52
   2  -7   4  125.02    2.99
   2  -7   4  122.70    2.99
   2  -7   4  125.95    2.96
   2  -7   5  120.33    2.89
   2  -7   8   18.53    0.81
   2  -7   9    0.42    0.22
   2  -7  10    5.03    0.40
   2  -7  11   18.68    0.71
   2  -7  12    0.10    0.10
  -2   6  13   77.08    1.79
  -2   6  12    0.19    0.19
  -2   6  11   30.85    1.12
   2  -6 -11   30.57    1.06
  -2   6  10    6.19    0.54
   2  -6 -10    5.40    0.47
   2  -6  -9   52.48    1.69
  -2   6   9   50.84    1.69
   2  -6  -8  174.73    4.23
   2  -6  -7  381.06    8.36
   2  -6  -6    8.50    0.56
   2  -6  -6   10.39    0.56
   2  -6  -5   50.89    1.58
   2  -6  -5   51.98    1.53
   2  -6  -5   54.08    1.59
   2  -6  -5   51.09    1.54
   2  -6  -4   65.88    1.87
   2  -6  -4   70.89    1.84
   2  -6  -4   66.15    1.79
   2  -6  -4   68.82    1.85
   2  -6  -3    1.23    0.25
   2  -6  -3    1.96    0.27
   2  -6  -3    1.49    0.25
  -2   6   3    1.42    0.19
   2  -6  -3    1.25    0.23
   2  -6  -2   92.76    2.30
   2  -6  -2   93.00    2.29
  -2   6   2   89.86    2.29
   2  -6  -2   91.77    2.31
   2  -6  -2   91.93    2.30
   2  -6  -2   92.40    2.28
   2  -6  -1  371.77    7.74
  -2   6   1  362.62    7.77
   2  -6  -1  366.00    7.76
   2  -6  -1  362.32    7.77
   2  -6   0   13.57    0.60
   2  -6   0   12.84    0.58
   2  -6   1 1070.27   21.84
  -2   6  -1 1088.98   21.90
   2  -6   1 1077.96   21.88
   2  -6   1 1064.23   21.88
   2  -6   2  633.07   13.01
  -2   6  -2  626.41   13.05
   2  -6   2  639.80   13.05
   2  -6   2  639.34   13.07
   2  -6   2  619.56   12.93
   2  -6   3    2.40    0.27
  -2   6  -3    3.20    0.29
   2  -6   3    2.59    0.29
   2  -6   3    2.63    0.27
   2  -6   4    0.21    0.15
   2  -6   4    0.08    0.14
   2  -6   4    0.15    0.17
   2  -6   7   72.88    2.01
   2  -6   8   34.67    1.23
   2  -6   9   36.92    1.30
   2  -6  10   19.37    0.86
   2  -6  11   22.75    0.90
   2  -6  12   17.07    0.68
  -2   5  13   11.52    0.46
  -2   5  12   18.99    0.76
  -2   5  11    8.69    0.58
   2  -5 -11    8.29    0.51
  -2   5  10  134.24    3.36
   2  -5 -10  130.86    3.29
   2  -5  -9    8.88    0.60
  -2   5   9    8.86    0.62
  -2   5   8  445.70    9.53
   2  -5  -8  430.60    9.40
   2  -5  -8  449.29    9.54
   2  -5  -7  160.69    3.84
   2  -5  -7  159.04    3.89
   2  -5  -7  169.84    3.95
   2  -5  -6   10.39    0.59
   2  -5  -6   10.12    0.52
   2  -5  -6   11.03    0.61
   2  -5  -6   10.28    0.57
   2  -5  -5    5.90    0.42
   2  -5  -5    5.54    0.38
   2  -5  -5    5.87    0.42
   2  -5  -4   55.23    1.50
   2  -5  -4   53.60    1.54
   2  -5  -4   52.44    1.49
  -2   5   4   54.02    1.48
  -2   5   4   55.98    1.46
   2  -5  -4   55.48    1.53
   2  -5  -3    6.80    0.35
   2  -5  -3    7.18    0.42
  -2   5   3    6.69    0.36
  -2   5   3    7.09    0.38
  -2   5   2  271.71    5.55
  -2   5   2  258.23    5.51
   2  -5  -2  258.97    5.39
  -2   5   1   79.04    1.92
   2  -5  -1   76.26    1.74
  -2   5   1   81.96    1.91
  -2   5   1   75.32    1.76
  -2   5   0    1.70    0.19
   2  -5   0    1.47    0.10
  -2   5   0    1.49    0.12
  -2   5  -1  178.28    3.95
  -2   5  -2 1098.80   22.27
  -2   5  -3    1.93    0.21
  -2   5  -4  327.41    6.92
   2  -5   6    6.53    0.44
   2  -5   6    6.87    0.45
   2  -5   7   64.70    1.84
   2  -5   7   63.47    1.82
   2  -5   8    6.02    0.48
   2  -5   8    6.15    0.48
   2  -5   9   17.13    0.84
   2  -5   9   15.59    0.74
   2  -5   9   15.49    0.79
   2  -5  10   61.19    1.86
   2  -5  10   62.69    1.81
   2  -5  10   65.95    1.93
   2  -5  11    1.66    0.31
   2  -5  11    1.89    0.28
   2  -5  12    1.15    0.26
   2  -5  12    1.01    0.20
   2  -5  13   21.44    0.72
   2  -5  13   24.73    0.80
  -2   4  13   25.93    0.84
  -2   4  12    1.94    0.28
  -2   4  11    0.20    0.19
  -2   4  11    0.17    0.24
   2  -4 -11    0.26    0.19
   2  -4 -10    1.67    0.29
  -2   4  10    1.45    0.33
  -2   4  10    1.60    0.27
  -2   4   9    7.72    0.50
  -2   4   9    8.70    0.60
   2  -4  -9    8.96    0.62
   2  -4  -9    8.32    0.57
   2  -4  -8  172.13    4.03
  -2   4   8  169.04    4.01
   2  -4  -8  181.30    4.19
   2  -4  -8  179.63    4.15
   2  -4  -7  124.33    3.02
   2  -4  -7  117.96    2.92
   2  -4  -6   74.38    2.00
   2  -4  -6   72.89    1.97
   2  -4  -6   74.58    1.95
   2  -4  -5   36.50    1.15
   2  -4  -5   35.68    1.12
   2  -4  -5   37.14    1.13
   2  -4  -4  321.08    7.02
  -2   4   4  332.31    7.03
  -2   4   4  343.73    6.97
   2  -4  -4  334.37    7.03
  -2   4   3  827.27   16.29
   2  -4  -3  800.19   16.28
  -2   4   3  825.40   16.29
   2  -4  -2  436.74    8.69
  -2   4   2  437.58    8.79
  -2   4   2  432.98    8.76
  -2   4   1   11.35    0.47
   2  -4  -1   11.87    0.39
  -2   4   1   11.39    0.46
  -2   4   1   10.96    0.38
   2  -4   0  144.96    3.03
  -2   4  -1  294.58    5.96
   2  -4   1  287.41    5.71
  -2   4  -1  278.10    5.65
  -2   4  -2   33.78    0.96
  -2   4  -3  210.49    4.52
  -2   4  -4  449.08    9.27
   2  -4   5    4.87    0.35
   2  -4   6  216.26    4.78
   2  -4   6  216.23    4.79
   2  -4   6  209.07    4.76
   2  -4   7   50.75    1.47
   2  -4   7   51.11    1.54
   2  -4   7   49.54    1.51
   2  -4   7   49.71    1.54
   2  -4   8   45.96    1.49
   2  -4   8   45.81    1.44
   2  -4   8   44.09    1.47
   2  -4   8   47.92    1.51
   2  -4   9  106.69    2.80
   2  -4   9  110.53    2.88
   2  -4   9  109.91    2.88
   2  -4  10   51.28    1.68
   2  -4  10   52.78    1.65
   2  -4  10   51.37    1.69
   2  -4  11   68.30    1.97
   2  -4  11   68.50    2.03
   2  -4  11   68.35    2.01
   2  -4  12    3.23    0.38
   2  -4  12    3.28    0.34
   2  -4  13    6.61    0.43
   2  -4  13    6.11    0.37
   2  -4  14    7.00    0.34
  -2   3  14   31.54    0.89
  -2   3  13    0.28    0.16
  -2   3  12   21.19    0.84
  -2   3  12   20.05    0.77
  -2   3  12   20.09    0.78
  -2   3  11   47.89    1.47
  -2   3  11   49.37    1.52
  -2   3  11   49.44    1.54
  -2   3  10   50.55    1.59
   2  -3 -10   51.78    1.63
  -2   3  10   52.46    1.61
   2  -3 -10   49.65    1.53
  -2   3  10   52.15    1.56
  -2   3   9   38.24    1.33
  -2   3   9   40.00    1.32
   2  -3  -9   38.05    1.29
  -2   3   9   38.71    1.26
   2  -3  -9   40.42    1.36
   2  -3  -8   45.52    1.38
   2  -3  -8   49.29    1.51
   2  -3  -8   46.48    1.46
  -2   3   8   48.61    1.46
   2  -3  -7   11.36    0.60
   2  -3  -7   11.29    0.55
   2  -3  -7   11.22    0.59
  -2   3   7   10.30    0.54
  -2   3   6    7.48    0.42
   2  -3  -6    8.06    0.44
   2  -3  -6    7.74    0.46
  -2   3   5   59.46    1.42
   2  -3  -4  208.86    4.57
  -2   3   4  212.89    4.59
   2  -3  -4  208.50    4.56
  -2   3   4  217.29    4.58
   2  -3  -3   55.44    1.38
   2  -3  -3   54.62    1.37
  -2   3   3   55.17    1.38
  -2   3   3   53.10    1.35
  -2   3   2  247.87    5.30
   2  -3  -2  250.38    5.25
  -2   3   2  247.20    5.24
   2  -3  -2  249.85    5.24
  -2   3   2  266.29    5.29
   2  -3  -1 1572.61   31.46
  -2   3   1 1567.70   31.54
   2  -3  -1 1574.86   31.45
   2  -3   0  667.96   13.41
   2  -3   0  665.97   13.38
   2  -3   1  421.23    8.53
  -2   3  -1  427.43    8.68
  -2   3  -2 1600.56   32.40
  -2   3  -2 1673.99   32.58
   2  -3   2 1630.44   32.40
  -2   3  -3  548.09   11.18
  -2   3  -3  585.81   11.37
  -2   3  -4  341.53    7.04
  -2   3  -4  365.44    7.21
  -2   3  -5   28.25    0.78
   2  -3   6   21.78    0.83
   2  -3   6   21.05    0.82
   2  -3   6   21.47    0.81
   2  -3   6   21.83    0.79
   2  -3   7   86.08    2.30
   2  -3   7   86.44    2.29
   2  -3   7   89.41    2.29
   2  -3   7   87.52    2.25
   2  -3   8   14.78    0.75
   2  -3   8   14.37    0.71
   2  -3   8   15.93    0.78
   2  -3   8   15.32    0.77
   2  -3   9   11.35    0.69
   2  -3   9   12.14    0.72
   2  -3   9   12.32    0.69
   2  -3   9   12.38    0.72
   2  -3  10   29.23    1.18
   2  -3  10   27.70    1.16
   2  -3  10   28.61    1.18
   2  -3  10   28.84    1.15
   2  -3  11   46.14    1.54
   2  -3  11   45.47    1.57
   2  -3  11   48.39    1.60
   2  -3  12    0.98    0.32
   2  -3  12    1.14    0.33
   2  -3  12    0.86    0.28
   2  -3  13   31.28    1.06
   2  -3  13   28.97    1.00
   2  -3  14   48.22    1.29
   2  -3  14   53.66    1.36
  -2   2  14   19.56    0.67
  -2   2  14   17.34    0.61
  -2   2  13   14.70    0.65
  -2   2  13   13.71    0.60
  -2   2  12    9.54    0.58
  -2   2  12    8.83    0.54
  -2   2  11    2.62    0.36
   2  -2 -11    3.06    0.37
  -2   2  11    2.93    0.33
  -2   2  11    2.53    0.33
  -2   2  10   33.73    1.20
  -2   2  10   34.10    1.25
  -2   2  10   34.34    1.18
   2  -2 -10   33.81    1.22
  -2   2   9   63.08    1.86
   2  -2  -9   66.66    1.87
   2  -2  -9   60.53    1.76
  -2   2   9   63.75    1.82
  -2   2   8    2.45    0.32
  -2   2   8    2.42    0.29
   2  -2  -8    1.93    0.28
   2  -2  -8    2.55    0.33
   2  -2  -7    0.75    0.18
   2  -2  -7    0.93    0.21
  -2   2   7    1.00    0.20
  -2   2   6  130.98    3.04
   2  -2  -5  844.88   17.68
  -2   2   5  897.26   17.70
  -2   2   5  867.38   17.48
   2  -2  -4  100.56    2.36
  -2   2   4  108.42    2.37
  -2   2   4  105.09    2.26
   2  -2  -4   96.96    2.35
   2  -2  -3  159.78    3.50
  -2   2   3  160.48    3.51
   2  -2  -3  166.64    3.50
   2  -2  -2  608.28   12.27
  -2   2   2  607.37   12.26
  -2   2   2  595.97   12.28
   2  -2  -2  609.81   12.27
  -2   2   1   19.77    0.58
   2  -2  -1   20.19    0.56
   2  -2  -1   19.42    0.54
   2  -2   0    2.05    0.14
  -2   2   0    1.93    0.14
   2  -2   0    1.83    0.12
  -2   2   0    1.90    0.12
   2  -2   1  446.59    8.85
  -2   2  -1  455.26    8.86
   2  -2   1  426.41    8.77
  -2   2  -1  446.36    8.94
  -2   2  -2  602.94   11.68
  -2   2  -2  637.69   11.80
  -2   2  -3  169.53    3.51
  -2   2  -4  135.58    2.91
  -2   2  -4  141.04    2.96
  -2   2  -5  225.49    4.67
  -2   2  -5  221.99    4.65
   2  -2   6  203.97    4.67
   2  -2   6  209.82    4.68
   2  -2   6  217.87    4.67
   2  -2   7    1.80    0.29
   2  -2   7    2.15    0.28
   2  -2   7    1.79    0.26
   2  -2   7    1.76    0.29
   2  -2   8   61.31    1.82
   2  -2   8   60.61    1.81
   2  -2   8   63.37    1.82
   2  -2   8   61.45    1.79
   2  -2   9  692.11   14.42
   2  -2   9  671.46   14.40
   2  -2   9  674.43   14.36
   2  -2   9  700.33   14.40
   2  -2  10   39.03    1.46
   2  -2  10   40.00    1.45
   2  -2  10   38.87    1.43
   2  -2  10   40.59    1.43
   2  -2  11   59.47    1.88
   2  -2  11   59.29    1.85
   2  -2  11   58.16    1.87
   2  -2  12   31.33    1.23
   2  -2  12   32.30    1.21
   2  -2  13   19.56    0.83
   2  -2  13   19.72    0.82
   2  -2  14    1.99    0.24
  -2   1  14   86.69    2.07
  -2   1  14   90.40    2.11
  -2   1  13    8.97    0.53
  -2   1  13    8.01    0.48
  -2   1  12   53.88    1.65
  -2   1  12   52.26    1.61
  -2   1  11    2.61    0.39
  -2   1  11    2.11    0.28
   2  -1 -11    2.89    0.34
  -2   1  11    1.86    0.33
  -2   1  10    3.37    0.41
   2  -1 -10    3.44    0.38
  -2   1  10    3.56    0.39
  -2   1  10    3.80    0.36
  -2   1   9  101.69    2.58
   2  -1  -9  103.10    2.66
  -2   1   9  104.61    2.69
  -2   1   9  107.21    2.74
  -2   1   8   22.90    0.91
  -2   1   8   22.58    0.88
  -2   1   8   21.54    0.81
  -2   1   7   55.48    1.59
  -2   1   7   56.02    1.55
  -2   1   6  138.95    3.19
  -2   1   6  136.07    3.18
   2  -1  -5  663.21   13.30
  -2   1   5  657.91   13.08
  -2   1   5  655.35   13.26
  -2   1   4   86.26    1.91
   2  -1  -4   84.22    2.04
   2  -1  -3  617.76   12.40
   2  -1  -3  606.02   12.46
  -2   1   3  617.45   12.46
  -2   1   3  596.88   12.40
  -2   1   3  636.47   12.48
   2  -1  -2 2178.41   44.50
   2  -1  -2 2244.74   44.54
  -2   1   2 2217.67   44.51
  -2   1   2 2252.08   44.52
   2  -1  -2 2242.33   44.53
  -2   1   2 2243.52   44.53
  -2   1   1   28.38    0.76
  -2   1   1   30.09    0.75
   2  -1  -1   30.59    0.76
  -2   1   1   29.62    0.74
   2  -1  -1   29.66    0.74
   2  -1  -1   29.59    0.75
  -2   1   0  320.02    6.53
   2  -1   0  325.14    6.57
  -2   1   0  324.53    6.57
   2  -1   1  166.80    3.50
   2  -1   1  169.89    3.54
  -2   1  -1  162.89    3.50
  -2   1  -1  176.87    3.55
   2  -1   1  169.95    3.44
   2  -1   2  113.68    2.39
  -2   1  -2  116.18    2.39
   2  -1   2  118.90    2.43
  -2   1  -2  118.58    2.43
  -2   1  -3   16.89    0.48
   2  -1   3   15.40    0.47
   2  -1   3   16.17    0.40
  -2   1  -3   16.22    0.49
  -2   1  -4   67.92    1.57
  -2   1  -4   68.78    1.54
   2  -1   4   68.41    1.47
  -2   1  -5    9.24    0.32
  -2   1  -5   10.24    0.40
   2  -1   5    9.91    0.32
   2  -1   6   32.25    1.01
  -2   1  -6   30.11    0.88
   2  -1   7    6.49    0.44
   2  -1   7    6.03    0.43
   2  -1   8   22.30    0.92
   2  -1   8   22.34    0.92
   2  -1   9   44.16    1.48
   2  -1  10  240.20    5.57
   2  -1  11    8.83    0.66
   2  -1  11    9.94    0.67
   2  -1  12   68.99    2.04
   2  -1  12   69.26    2.05
   2  -1  13    4.54    0.43
   2  -1  13    4.60    0.43
   2  -1  14   33.83    1.04
   2  -1  14   32.60    1.03
  -2   0  14   15.25    0.61
  -2   0  14   14.52    0.58
  -2   0  13   21.10    0.85
  -2   0  13   20.66    0.83
  -2   0  13   19.75    0.72
  -2   0  12  105.59    2.72
  -2   0  12   98.00    2.54
  -2   0  12  103.37    2.67
  -2   0  11   40.05    1.40
   2   0 -11   36.68    1.21
  -2   0  11   36.58    1.27
  -2   0  11   37.34    1.36
   2   0 -10    9.85    0.58
  -2   0  10   10.05    0.66
  -2   0  10    9.30    0.62
  -2   0  10    9.28    0.57
  -2   0   9    0.64    0.28
  -2   0   9    0.81    0.23
   2   0  -9    0.53    0.23
  -2   0   9    0.72    0.26
  -2   0   8   20.35    0.87
  -2   0   8   19.71    0.80
  -2   0   8   21.25    0.86
  -2   0   7  158.21    3.62
  -2   0   7  158.53    3.71
  -2   0   7  161.15    3.69
  -2   0   6 1022.05   20.48
   2   0  -6  977.98   20.43
  -2   0   6 1019.18   20.45
   2   0  -5 1158.84   22.22
   2   0  -5 1082.74   22.20
  -2   0   5 1135.13   22.22
  -2   0   5 1051.09   21.97
  -2   0   5 1117.44   21.98
   2   0  -4    3.02    0.23
   2   0  -4    2.81    0.23
  -2   0   4    3.08    0.21
   2   0  -4    3.34    0.17
   2   0  -3  367.29    7.51
  -2   0   3  361.84    7.44
  -2   0   3  379.20    7.45
   2   0  -3  354.94    7.43
   2   0  -2   17.58    0.50
  -2   0   2   17.51    0.52
  -2   0   2   17.69    0.48
  -2   0   2   17.17    0.50
   2   0  -2   17.00    0.52
  -2   0   1   22.04    0.59
   2   0  -1   21.56    0.58
  -2   0   1   21.45    0.58
   2   0   0  183.96    3.71
  -2   0   0  176.89    3.74
   2   0   0  178.64    3.73
  -2   0  -1    0.75    0.13
   2   0   1    0.86    0.12
  -2   0  -2  346.03    6.93
  -2   0  -2  349.03    6.93
   2   0   2  327.64    6.92
   2   0   2  336.27    6.93
   2   0   3    4.88    0.21
  -2   0  -3    4.49    0.24
   2   0   3    5.03    0.23
  -2   0  -4    8.23    0.34
   2   0   4    7.45    0.28
   2   0   4    7.47    0.28
  -2   0  -5  142.38    3.23
   2   0   5  150.88    3.08
  -2   0  -5  145.55    3.09
   2   0   5  152.12    3.16
  -2   0  -5  146.11    3.09
   2   0   6   20.86    0.63
  -2   0  -6   19.62    0.68
   2   0   7  277.23    6.07
   2   0   7  274.19    6.06
   2   0   7  280.40    6.07
   2   0   8   50.18    1.53
   2   0   8   52.25    1.55
   2   0   8   48.68    1.52
   2   0   9    1.24    0.29
   2   0   9    1.39    0.31
   2   0   9    1.19    0.30
   2   0   9    1.50    0.32
   2   0  10  231.61    5.38
   2   0  10  227.34    5.39
   2   0  10  233.01    5.39
   2   0  10  232.89    5.39
   2   0  11   19.02    0.92
   2   0  11   18.28    0.92
   2   0  11   18.00    0.90
   2   0  11   17.59    0.91
   2   0  12   10.23    0.66
   2   0  12    9.71    0.65
   2   0  12   10.48    0.66
   2   0  13    0.49    0.28
   2   0  13    0.24    0.23
   2   0  13    0.32    0.27
   2   0  14   10.21    0.50
  -2  -1  14    3.06    0.29
  -2  -1  14    3.12    0.29
  -2  -1  14    2.66    0.26
  -2  -1  13    1.64    0.24
  -2  -1  13    1.74    0.28
  -2  -1  12   83.74    2.24
  -2  -1  12   85.41    2.32
  -2  -1  11   41.34    1.43
  -2  -1  11   40.59    1.38
   2   1 -10   15.32    0.71
  -2  -1  10   15.95    0.83
  -2  -1  10   16.59    0.81
  -2  -1   9  520.81   11.06
  -2  -1   9  517.27   10.99
  -2  -1   8   76.16    2.06
  -2  -1   8   77.25    2.11
  -2  -1   7  144.60    3.44
  -2  -1   7  147.22    3.45
  -2  -1   7  144.72    3.40
  -2  -1   6  139.73    3.22
   2   1  -6  138.19    3.19
  -2  -1   6  141.13    3.25
  -2  -1   6  140.83    3.27
  -2  -1   6  147.62    3.28
   2   1  -5   35.02    0.84
   2   1  -5   36.61    1.00
   2   1  -5   36.29    1.02
  -2  -1   5   37.46    1.03
   2   1  -4  223.36    4.70
  -2  -1   4  221.36    4.59
  -2  -1   4  225.74    4.60
  -2  -1   4  218.26    4.59
   2   1  -4  216.87    4.71
  -2  -1   4  228.38    4.72
  -2  -1   3  389.10    8.21
   2   1  -3  407.15    8.26
   2   1  -3  409.60    8.22
  -2  -1   3  414.31    8.22
  -2  -1   3  407.68    8.16
  -2  -1   3  390.78    8.27
   2   1  -2  647.77   12.85
  -2  -1   2  659.97   12.85
   2   1  -2  621.94   12.84
  -2  -1   2  625.80   12.75
   2   1  -1  356.29    7.32
   2   1  -1  360.19    7.31
  -2  -1   1  359.66    7.31
   2   1  -1  359.04    7.31
  -2  -1   0 3470.49   71.25
   2   1   0 3673.27   71.24
   2   1   1    8.05    0.32
   2   1   2  617.38   12.25
  -2  -1  -2  601.73   12.28
   2   1   2  599.69   12.28
  -2  -1  -3  127.42    2.68
   2   1   3  131.39    2.67
   2   1   4   41.67    1.04
  -2  -1  -4   41.14    1.09
  -2  -1  -4   42.30    1.02
  -2  -1  -4   43.04    1.02
  -2  -1  -5   28.34    0.87
  -2  -1  -5   29.95    0.76
  -2  -1  -5   30.25    0.76
   2   1   5   30.59    0.83
   2   1   5   29.78    0.74
  -2  -1  -6  105.88    2.48
   2   1   6  107.38    2.41
  -2  -1  -6  101.08    2.53
   2   1   7   69.53    1.84
   2   1   7   66.60    1.83
   2   1   7   67.56    1.84
   2   1   8   83.81    2.26
   2   1   8   86.11    2.27
   2   1   8   85.77    2.29
   2   1   9   39.61    1.36
   2   1   9   39.22    1.36
   2   1   9   39.07    1.35
   2   1  10  798.53   16.71
   2   1  10  812.06   16.72
   2   1  10  789.62   16.73
   2   1  11    6.49    0.56
   2   1  11    5.77    0.55
   2   1  12   87.38    2.37
   2   1  12   86.34    2.22
   2   1  12   91.91    2.38
   2   1  13   60.97    1.73
   2   1  13   58.41    1.71
   2   1  13   57.75    1.73
   2   1  14   -0.01    0.16
   2   1  14    0.08    0.18
  -2  -2  14    0.37    0.16
  -2  -2  14    0.35    0.15
  -2  -2  14    0.54    0.12
  -2  -2  14    0.45    0.16
  -2  -2  13    2.35    0.33
  -2  -2  13    2.86    0.33
  -2  -2  13    2.56    0.29
  -2  -2  13    2.16    0.31
  -2  -2  12    0.48    0.23
  -2  -2  12    0.96    0.31
  -2  -2  12    0.72    0.29
  -2  -2  11    0.71    0.32
  -2  -2  11    0.72    0.26
  -2  -2  11    1.04    0.34
  -2  -2  10   21.63    0.99
  -2  -2  10   22.69    1.01
  -2  -2  10   20.86    0.94
  -2  -2   9  142.47    3.51
  -2  -2   9  140.90    3.46
  -2  -2   9  135.60    3.47
  -2  -2   8   28.14    1.05
  -2  -2   8   24.10    1.00
  -2  -2   8   26.63    1.01
  -2  -2   8   26.73    1.06
  -2  -2   8   27.44    1.03
  -2  -2   7   37.62    1.21
  -2  -2   7   37.59    1.19
  -2  -2   7   37.02    1.21
  -2  -2   7   35.98    1.17
  -2  -2   6  175.08    4.08
  -2  -2   6  167.04    4.01
   2   2  -6  182.90    3.99
  -2  -2   6  191.19    4.10
  -2  -2   6  187.47    4.08
  -2  -2   6  191.39    4.11
  -2  -2   5   46.41    1.23
   2   2  -5   43.70    1.08
   2   2  -5   46.05    1.20
   2   2  -5   47.76    1.25
  -2  -2   4   72.39    1.59
   2   2  -4   66.14    1.61
   2   2  -4   66.85    1.57
   2   2  -4   68.38    1.66
  -2  -2   4   69.81    1.58
   2   2  -3    0.14    0.10
   2   2  -3    0.14    0.11
  -2  -2   3    0.66    0.11
  -2  -2   3    0.63    0.12
  -2  -2   3    0.51    0.11
   2   2  -2   54.22    1.25
  -2  -2   2   54.51    1.25
   2   2  -2   51.45    1.25
  -2  -2   2   55.61    1.27
   2   2  -2   54.94    1.28
  -2  -2   2   54.72    1.27
   2   2  -1 1086.16   21.85
  -2  -2   1 1112.26   21.89
   2   2  -1 1127.59   21.89
  -2  -2   1 1082.42   21.84
  -2  -2   1 1040.97   21.88
   2   2   0 9999.00  199.07
  -2  -2  -1 2185.53   43.39
   2   2   1 2130.79   43.41
  -2  -2  -1 2198.73   43.41
  -2  -2  -1 2168.85   43.41
   2   2   1 2172.32   43.39
  -2  -2  -2 1171.31   22.93
  -2  -2  -2 1176.96   22.93
   2   2   2 1182.99   22.92
  -2  -2  -3  195.09    3.95
   2   2   3  183.99    3.93
  -2  -2  -3  185.08    3.94
  -2  -2  -3  184.74    3.94
  -2  -2  -4  111.31    2.54
   2   2   4  110.95    2.44
  -2  -2  -4  115.34    2.46
   2   2   4  111.12    2.50
  -2  -2  -4  112.99    2.46
  -2  -2  -5  739.21   15.33
   2   2   5  723.48   15.27
   2   2   5  732.29   15.14
  -2  -2  -5  760.78   15.37
  -2  -2  -5  777.15   15.17
  -2  -2  -5  769.54   15.17
   2   2   6   88.67    2.11
   2   2   6   86.70    2.19
   2   2   6   86.18    2.17
   2   2   7   24.44    0.89
   2   2   7   25.00    0.94
   2   2   7   25.18    0.89
   2   2   7   24.17    0.88
   2   2   7   25.50    0.93
   2   2   8    7.41    0.49
   2   2   8    7.80    0.51
   2   2   8    7.73    0.51
   2   2   8    7.20    0.50
   2   2   8    7.32    0.47
   2   2   9    8.52    0.57
   2   2   9    9.75    0.61
   2   2   9    8.94    0.54
   2   2   9    9.17    0.60
   2   2   9    8.83    0.60
   2   2  10    2.63    0.37
   2   2  10    3.72    0.42
   2   2  10    3.35    0.41
   2   2  10    3.55    0.43
   2   2  11  121.36    3.08
   2   2  11  116.42    3.06
   2   2  11  117.88    3.12
   2   2  12   10.21    0.63
   2   2  12    9.60    0.64
   2   2  12    9.21    0.61
   2   2  13    6.33    0.48
   2   2  13    5.70    0.39
   2   2  13    5.93    0.45
   2   2  13    5.79    0.43
   2   2  14   12.46    0.56
  -2  -3  14    4.33    0.28
  -2  -3  14    3.83    0.25
  -2  -3  14    3.83    0.24
  -2  -3  13   67.15    1.80
  -2  -3  13   67.24    1.76
  -2  -3  13   65.68    1.76
  -2  -3  12    7.05    0.53
  -2  -3  12    7.36    0.51
  -2  -3  11   29.77    1.18
  -2  -3  11   30.25    1.17
  -2  -3  10  115.75    2.92
  -2  -3  10  116.84    2.90
  -2  -3   9    9.73    0.65
  -2  -3   9   10.70    0.64
  -2  -3   9   10.28    0.64
  -2  -3   9   11.52    0.71
  -2  -3   8    6.24    0.50
  -2  -3   8    6.48    0.48
  -2  -3   8    5.77    0.49
  -2  -3   8    6.51    0.50
  -2  -3   8    5.76    0.47
  -2  -3   8    5.68    0.47
  -2  -3   7   94.26    2.48
  -2  -3   7   94.91    2.48
  -2  -3   7  100.95    2.48
  -2  -3   7   98.33    2.48
  -2  -3   6  354.75    7.57
  -2  -3   6  352.63    7.52
  -2  -3   6  355.22    7.56
  -2  -3   6  355.24    7.57
  -2  -3   6  354.93    7.57
   2   3  -5   29.73    0.91
   2   3  -5   28.90    0.84
   2   3  -4   12.43    0.45
   2   3  -4   12.04    0.44
  -2  -3   4   12.89    0.45
  -2  -3   3  987.38   19.10
   2   3  -3  940.46   19.03
   2   3  -3  923.22   19.10
   2   3  -3  944.02   19.08
  -2  -3   3  934.88   19.08
   2   3  -2  213.20    4.47
  -2  -3   2  203.20    4.55
   2   3  -2  221.44    4.54
  -2  -3   2  219.27    4.47
  -2  -3   2  213.79    4.53
   2   3  -2  214.15    4.52
   2   3  -1   10.98    0.39
  -2  -3   1   11.11    0.38
  -2  -3   1   10.74    0.44
   2   3  -1   10.69    0.41
  -2  -3   1   12.16    0.45
   2   3   0  538.60   10.42
  -2  -3   0  537.13   10.42
  -2  -3   0  444.86   10.45
  -2  -3   0  461.88   10.47
  -2  -3   0  537.42   10.30
  -2  -3  -1   14.22    0.48
   2   3   1   15.75    0.49
  -2  -3  -1   13.84    0.43
  -2  -3  -1   14.04    0.51
  -2  -3  -1   14.62    0.52
  -2  -3  -2  323.87    6.44
   2   3   2  305.90    6.43
  -2  -3  -2  318.43    6.46
  -2  -3  -2  299.63    6.39
  -2  -3  -2  303.90    6.44
  -2  -3  -3    1.21    0.16
  -2  -3  -3    0.72    0.15
   2   3   3    0.93    0.14
  -2  -3  -3    1.33    0.16
  -2  -3  -3    1.11    0.16
  -2  -3  -4   20.07    0.70
   2   3   4   20.72    0.65
  -2  -3  -4   22.67    0.68
  -2  -3  -4   22.76    0.74
  -2  -3  -4   23.08    0.68
   2   3   4   22.06    0.71
  -2  -3  -5   66.66    1.60
  -2  -3  -5   71.39    1.79
   2   3   5   70.20    1.73
   2   3   6  958.63   19.95
   2   3   6  993.68   19.94
   2   3   6  980.25   19.96
   2   3   7   33.22    1.09
   2   3   7   35.19    1.16
   2   3   7   36.10    1.12
   2   3   7   36.68    1.19
   2   3   7   36.20    1.17
   2   3   8  271.39    6.07
   2   3   8  279.39    6.14
   2   3   8  278.39    6.18
   2   3   8  278.54    6.10
   2   3   8  278.97    6.15
   2   3   9   79.01    2.16
   2   3   9   79.69    2.18
   2   3   9   79.28    2.17
   2   3   9   80.01    2.22
   2   3   9   79.24    2.24
   2   3  10  123.07    3.10
   2   3  10  124.05    3.17
   2   3  10  124.04    3.15
   2   3  10  126.84    3.22
   2   3  11   13.54    0.68
   2   3  11   12.64    0.75
   2   3  11   13.93    0.73
   2   3  11   14.58    0.77
   2   3  12    2.04    0.36
   2   3  12    1.65    0.29
   2   3  12    2.12    0.33
   2   3  13   12.45    0.59
   2   3  13   11.60    0.61
   2   3  14    8.83    0.44
  -2  -4  14    1.30    0.15
  -2  -4  13    2.41    0.27
  -2  -4  13    2.29    0.24
  -2  -4  13    2.42    0.27
  -2  -4  13    2.62    0.29
  -2  -4  12    0.24    0.22
  -2  -4  12    0.37    0.20
  -2  -4  12    0.49    0.24
  -2  -4  12    0.25    0.23
  -2  -4  11   50.96    1.61
  -2  -4  11   51.98    1.64
  -2  -4  11   48.78    1.62
  -2  -4  10  422.61    9.16
  -2  -4  10  419.86    9.20
  -2  -4  10  425.40    9.21
  -2  -4   9  171.85    3.97
  -2  -4   9  174.87    3.99
  -2  -4   9  167.30    3.92
  -2  -4   9  167.48    3.92
  -2  -4   8   69.82    2.01
  -2  -4   8   73.00    2.06
  -2  -4   8   68.10    2.02
  -2  -4   8   70.23    2.05
  -2  -4   8   70.16    2.04
  -2  -4   8   72.80    2.01
  -2  -4   7  116.34    2.81
  -2  -4   7  108.06    2.82
  -2  -4   7  111.84    2.80
  -2  -4   7  109.75    2.81
  -2  -4   6    0.40    0.17
  -2  -4   6    0.31    0.20
  -2  -4   6    0.47    0.20
  -2  -4   6    0.35    0.19
  -2  -4   6    0.32    0.20
  -2  -4   5    2.89    0.28
  -2  -4   5    2.52    0.28
  -2  -4   5    2.95    0.29
   2   4  -4  107.76    2.42
   2   4  -4  112.41    2.51
  -2  -4   3    8.64    0.38
   2   4  -3    8.07    0.33
   2   4  -2   76.10    1.82
  -2  -4   2   75.75    1.74
   2   4  -2   77.87    1.75
  -2  -4   2   81.25    1.87
  -2  -4   1  148.58    3.14
   2   4  -1  147.76    3.14
  -2  -4   1  140.61    3.25
  -2  -4   1  150.35    3.26
   2   4   0   36.39    0.93
  -2  -4   0   36.41    0.91
  -2  -4   0   33.29    0.99
  -2  -4   0   34.97    0.79
  -2  -4   0   35.47    1.01
  -2  -4  -1  340.95    7.13
  -2  -4  -1  357.01    7.07
  -2  -4  -1  353.69    7.24
  -2  -4  -2    2.49    0.21
  -2  -4  -2    2.42    0.18
  -2  -4  -2    2.30    0.22
  -2  -4  -2    2.43    0.22
  -2  -4  -3  234.32    5.04
  -2  -4  -3  235.62    5.02
  -2  -4  -3  239.23    5.05
  -2  -4  -4    7.30    0.39
  -2  -4  -4    7.32    0.36
  -2  -4  -4    7.75    0.40
   2   4   4    7.51    0.36
   2   4   4    7.90    0.40
  -2  -4  -5  189.98    4.17
  -2  -4  -5  182.09    4.12
   2   4   5  182.12    4.15
  -2  -4  -6  648.96   13.62
   2   4   6  669.23   13.66
   2   4   6  667.62   13.69
   2   4   6  653.54   13.64
  -2  -4  -7   10.04    0.54
   2   4   7   10.38    0.60
   2   4   7   10.07    0.55
   2   4   7   10.60    0.58
  -2  -4  -8    0.18    0.17
   2   4   8    0.02    0.19
   2   4   8    0.06    0.24
   2   4   8    0.27    0.22
   2   4   9    0.64    0.27
   2   4   9    0.37    0.24
   2   4   9    0.35    0.20
   2   4   9    0.82    0.26
   2   4  10  102.95    2.73
   2   4  10  105.89    2.78
   2   4  10  101.99    2.65
   2   4  10  104.24    2.72
   2   4  11    3.28    0.35
   2   4  11    3.36    0.37
   2   4  11    3.40    0.42
   2   4  12   22.03    0.84
   2   4  12   21.32    0.83
   2   4  12   23.61    0.94
   2   4  13   18.91    0.76
   2   4  13   20.30    0.78
   2   4  14    0.63    0.14
  -2  -5  13   42.36    1.19
  -2  -5  13   43.94    1.21
  -2  -5  12   27.98    0.96
  -2  -5  12   26.96    0.89
  -2  -5  12   30.01    1.03
  -2  -5  12   28.66    1.00
  -2  -5  11   23.70    0.93
  -2  -5  11   22.00    0.86
  -2  -5  11   23.10    0.98
  -2  -5  11   24.03    0.97
  -2  -5  10   39.57    1.33
  -2  -5  10   40.62    1.39
  -2  -5  10   36.57    1.33
  -2  -5   9  204.56    4.67
  -2  -5   9  200.46    4.72
  -2  -5   9  195.21    4.67
  -2  -5   8   19.48    0.86
  -2  -5   8   20.37    0.93
  -2  -5   8   21.47    0.92
  -2  -5   8   21.51    0.93
  -2  -5   7  117.49    2.89
  -2  -5   7  121.40    2.98
  -2  -5   7  116.96    2.91
  -2  -5   7  121.51    2.97
  -2  -5   6   38.58    1.23
  -2  -5   6   37.15    1.25
  -2  -5   6   38.04    1.19
  -2  -5   6   38.11    1.26
  -2  -5   6   36.93    1.24
  -2  -5   5   82.43    2.07
  -2  -5   5   83.65    2.09
  -2  -5   4   63.78    1.70
  -2  -5   4   63.61    1.70
   2   5  -3  165.00    3.65
  -2  -5   3  166.52    3.73
   2   5  -2  105.67    2.29
  -2  -5   2   99.53    2.26
   2   5  -2  107.57    2.41
  -2  -5   1  446.36    8.95
   2   5  -1  454.79    8.98
  -2  -5   0   45.22    1.08
  -2  -5   0   37.62    1.14
  -2  -5  -1   21.26    0.66
  -2  -5  -1   22.21    0.75
  -2  -5  -1   21.55    0.60
  -2  -5  -2  631.76   12.47
  -2  -5  -2  591.38   12.39
  -2  -5  -3  196.55    4.12
  -2  -5  -3  181.73    4.14
   2   5   4   88.48    2.23
  -2  -5  -4   87.09    2.23
  -2  -5  -4   91.04    2.19
  -2  -5  -5   17.15    0.72
   2   5   5   17.75    0.70
   2   5   6  354.93    7.62
  -2  -5  -6  364.22    7.68
   2   5   6  346.30    7.67
   2   5   7   56.25    1.67
   2   5   7   58.36    1.74
  -2  -5  -7   57.51    1.69
   2   5   8    1.59    0.29
   2   5   8    1.48    0.33
  -2  -5  -8    0.94    0.24
   2   5   9   24.93    1.07
  -2  -5  -9   26.55    1.01
   2   5   9   27.56    1.07
   2   5  10    2.96    0.40
   2   5  10    2.90    0.39
   2   5  11    0.57    0.25
   2   5  11    0.81    0.30
   2   5  12    3.66    0.35
   2   5  12    3.25    0.34
   2   5  13    6.14    0.42
  -2  -6  12   41.81    1.23
  -2  -6  11    2.06    0.26
  -2  -6  11    2.43    0.32
  -2  -6  10    0.49    0.27
  -2  -6  10    0.26    0.22
  -2  -6  10    0.45    0.25
  -2  -6   9   38.88    1.30
  -2  -6   9   41.06    1.44
  -2  -6   9   41.67    1.42
  -2  -6   9   41.91    1.43
  -2  -6   8   70.14    2.08
  -2  -6   8   66.79    1.92
  -2  -6   8   72.57    2.07
  -2  -6   8   73.54    2.06
  -2  -6   7    0.72    0.26
  -2  -6   7    0.54    0.27
  -2  -6   6   16.64    0.77
  -2  -6   5   17.64    0.77
  -2  -6   5   17.45    0.79
  -2  -6   4  473.83   10.43
  -2  -6   4  496.91   10.47
  -2  -6   3  574.19   11.77
  -2  -6   3  557.83   11.78
  -2  -6   2   28.20    0.97
  -2  -6   2   28.47    0.95
  -2  -6   2   30.83    0.97
  -2  -6   2   30.61    0.99
  -2  -6   2   28.96    0.96
  -2  -6   1   45.53    1.28
  -2  -6   1   42.77    1.29
  -2  -6   1   43.97    1.25
  -2  -6   1   45.04    1.28
  -2  -6   0   76.52    2.01
  -2  -6   0   80.90    1.98
  -2  -6  -1    0.37    0.11
  -2  -6  -1    0.47    0.18
  -2  -6  -2  637.00   12.89
  -2  -6  -2  622.10   12.76
  -2  -6  -2  608.42   12.88
  -2  -6  -3    1.15    0.24
   2   6   3    0.89    0.21
   2   6   4   36.58    1.19
  -2  -6  -4   37.02    1.21
   2   6   5  109.41    2.74
  -2  -6  -5  107.70    2.74
   2   6   6   11.63    0.66
  -2  -6  -6   11.84    0.65
   2   6   6   10.42    0.56
  -2  -6  -7   50.61    1.58
   2   6   7   47.97    1.49
   2   6   8   13.36    0.77
  -2  -6  -8   14.54    0.75
   2   6   8   12.70    0.68
   2   6   9   43.93    1.50
  -2  -6  -9   43.10    1.42
   2   6   9   41.21    1.38
   2   6  10    6.67    0.56
  -2  -6 -10    6.67    0.47
   2   6  10    6.28    0.47
   2   6  11    7.50    0.54
   2   6  12    2.61    0.30
   2   6  13   21.21    0.70
   2   6  13   28.59    0.86
  -2  -7  12    0.59    0.17
  -2  -7  12    0.40    0.13
  -2  -7  11    0.20    0.21
  -2  -7  11    0.31    0.18
  -2  -7  10   76.22    2.08
  -2  -7  10   72.78    1.99
  -2  -7  10   72.88    2.08
  -2  -7  10   73.82    2.01
  -2  -7   9   59.59    1.78
  -2  -7   9   61.03    1.86
  -2  -7   9   58.81    1.85
  -2  -7   9   64.08    1.85
  -2  -7   8   59.71    1.76
  -2  -7   8   57.34    1.79
  -2  -7   8   56.83    1.81
  -2  -7   8   57.00    1.81
  -2  -7   7   61.73    1.89
  -2  -7   7   63.01    1.85
  -2  -7   7   61.86    1.84
  -2  -7   7   62.22    1.90
  -2  -7   6    0.88    0.30
  -2  -7   6    0.69    0.27
  -2  -7   5   84.74    2.28
  -2  -7   5   82.29    2.28
  -2  -7   4   15.39    0.77
  -2  -7   4   17.70    0.80
  -2  -7   4   18.06    0.79
  -2  -7   3  481.10   10.18
  -2  -7   3  484.82   10.20
  -2  -7   2  101.38    2.53
  -2  -7   2  104.63    2.54
  -2  -7   2  102.26    2.52
  -2  -7   2   99.02    2.53
  -2  -7   2   98.29    2.55
  -2  -7   1   26.74    0.94
  -2  -7   1   27.07    0.93
  -2  -7   1   25.49    0.89
  -2  -7   1   27.01    0.98
  -2  -7   1   25.24    0.93
  -2  -7   0   93.24    2.31
  -2  -7   0   87.52    2.33
  -2  -7   0   91.70    2.30
  -2  -7   0   93.68    2.29
  -2  -7   0   92.33    2.32
  -2  -7  -1  249.82    5.57
  -2  -7  -1  244.60    5.46
  -2  -7  -1  257.71    5.55
  -2  -7  -1  252.62    5.46
  -2  -7  -2   14.66    0.61
  -2  -7  -2   13.91    0.67
   2   7   2   14.61    0.63
  -2  -7  -2   14.85    0.69
  -2  -7  -3   26.98    1.02
   2   7   3   27.47    0.97
   2   7   4   10.22    0.58
   2   7   5  192.89    4.44
  -2  -7  -5  187.18    4.46
   2   7   6   68.22    1.99
  -2  -7  -6   65.65    1.97
   2   7   7   72.65    2.11
  -2  -7  -7   70.06    2.09
  -2  -7  -8    1.44    0.32
   2   7   9   84.88    2.42
  -2  -7  -9   84.83    2.33
  -2  -7 -10    0.03    0.21
   2   7  10    0.05    0.26
   2   7  11   10.07    0.59
   2   7  12    5.00    0.36
   2   7  13    1.06    0.18
  -2  -8  11    8.76    0.45
  -2  -8  10    0.19    0.22
  -2  -8  10    0.06    0.15
  -2  -8  10    0.12    0.23
  -2  -8  10    0.24    0.21
  -2  -8   9    2.04    0.36
  -2  -8   9    2.14    0.32
  -2  -8   9    1.49    0.26
  -2  -8   9    2.12    0.34
  -2  -8   8   28.37    1.12
  -2  -8   8   26.02    0.99
  -2  -8   8   27.31    1.09
  -2  -8   8   28.95    1.14
  -2  -8   8   28.15    1.09
  -2  -8   7    0.38    0.30
  -2  -8   7    0.60    0.29
  -2  -8   7    0.18    0.29
  -2  -8   7    0.20    0.24
  -2  -8   7    0.13    0.19
  -2  -8   7    0.23    0.28
  -2  -8   6    2.09    0.38
  -2  -8   6    1.96    0.35
  -2  -8   6    2.53    0.31
  -2  -8   5    1.23    0.32
  -2  -8   5    0.68    0.28
  -2  -8   4   15.79    0.79
  -2  -8   4   17.81    0.84
  -2  -8   3    5.21    0.44
  -2  -8   2   45.95    1.44
  -2  -8   2   47.40    1.48
  -2  -8   2   47.42    1.46
  -2  -8   2   43.43    1.44
  -2  -8   1    7.11    0.51
  -2  -8   1    7.50    0.50
  -2  -8   1    7.21    0.50
  -2  -8   1    8.16    0.52
  -2  -8   1    8.07    0.47
  -2  -8   1    7.70    0.53
  -2  -8   0  156.08    3.64
  -2  -8   0  156.45    3.66
  -2  -8   0  161.70    3.66
  -2  -8   0  155.73    3.70
  -2  -8  -1   22.21    0.93
  -2  -8  -1   22.02    0.89
  -2  -8  -1   21.55    0.85
  -2  -8  -1   21.74    0.85
  -2  -8  -1   20.79    0.88
   2   8   2   59.41    1.66
  -2  -8  -2   60.80    1.68
  -2  -8  -2   63.16    1.80
  -2  -8  -2   59.48    1.68
  -2  -8  -2   58.67    1.76
   2   8   3   81.47    2.17
  -2  -8  -3   78.85    2.09
  -2  -8  -4    3.05    0.40
   2   8   4    3.10    0.37
   2   8   5    3.00    0.39
   2   8   6    8.77    0.62
  -2  -8  -6    8.98    0.64
  -2  -8  -7   98.12    2.70
   2   8   7   98.77    2.69
   2   8   8  247.97    5.69
  -2  -8  -8  242.64    5.64
  -2  -8  -9   14.66    0.77
   2   8  10    5.68    0.48
  -2  -8 -10    5.98    0.44
  -2  -8 -11   26.29    0.85
   2   8  11   28.40    0.98
   2   8  12    3.23    0.27
   2   8  12    3.49    0.30
  -2  -9  10    3.57    0.29
  -2  -9   9    0.58    0.24
  -2  -9   9    0.47    0.21
  -2  -9   9    0.47    0.27
  -2  -9   8   34.08    1.19
  -2  -9   8   35.25    1.23
  -2  -9   8   36.39    1.26
  -2  -9   8   36.17    1.25
  -2  -9   7   51.34    1.64
  -2  -9   7   51.75    1.59
  -2  -9   7   51.03    1.59
  -2  -9   7   52.38    1.65
  -2  -9   7   51.61    1.64
  -2  -9   6   12.59    0.76
  -2  -9   6   13.89    0.73
  -2  -9   6   13.21    0.75
  -2  -9   5   89.93    2.49
  -2  -9   5   92.83    2.50
  -2  -9   4  151.63    3.64
  -2  -9   4  140.97    3.62
  -2  -9   3    4.63    0.45
  -2  -9   2   16.27    0.79
  -2  -9   2   15.31    0.78
  -2  -9   2   15.67    0.80
  -2  -9   1    6.68    0.50
  -2  -9   1    7.04    0.51
  -2  -9   1    7.78    0.55
  -2  -9   0    9.98    0.58
  -2  -9   0   10.66    0.62
  -2  -9   0   10.42    0.61
  -2  -9   0    9.90    0.63
  -2  -9  -1   26.50    1.01
  -2  -9  -1   26.99    1.02
  -2  -9  -1   26.37    1.03
  -2  -9  -1   25.94    1.05
  -2  -9  -2   67.22    1.90
  -2  -9  -2   68.25    1.92
  -2  -9  -2   67.10    1.98
  -2  -9  -2   71.77    2.01
   2   9   3   45.19    1.42
  -2  -9  -3   44.82    1.40
  -2  -9  -3   47.10    1.44
  -2  -9  -3   47.19    1.56
   2   9   4    2.66    0.35
  -2  -9  -4    1.97    0.37
  -2  -9  -5  138.41    3.49
   2   9   5  134.94    3.41
   2   9   6    3.57    0.42
  -2  -9  -7   19.04    0.94
   2   9   7   18.66    0.90
   2   9   8  247.80    5.66
  -2  -9  -8  248.79    5.67
   2   9   9   11.45    0.66
  -2  -9  -9   11.55    0.64
  -2  -9 -10   19.74    0.77
  -2  -9 -11    0.68    0.15
   2   9  11    1.13    0.22
   2   9  11    1.11    0.21
  -2 -10   9    8.30    0.42
  -2 -10   9    7.26    0.37
  -2 -10   9    7.66    0.47
  -2 -10   8    9.43    0.49
  -2 -10   8   10.55    0.58
  -2 -10   8   10.70    0.55
  -2 -10   7   28.90    1.07
  -2 -10   7   30.10    1.07
  -2 -10   7   26.80    1.01
  -2 -10   7   26.20    0.96
  -2 -10   7   31.66    1.10
  -2 -10   6    1.91    0.28
  -2 -10   6    1.85    0.35
  -2 -10   6    1.84    0.34
  -2 -10   6    1.98    0.34
  -2 -10   6    1.68    0.35
  -2 -10   5    0.82    0.33
  -2 -10   5    0.42    0.27
  -2 -10   5    0.74    0.33
  -2 -10   5    0.54    0.21
  -2 -10   4   43.33    1.54
  -2 -10   4   46.82    1.57
  -2 -10   3    4.41    0.45
  -2 -10   3    3.35    0.46
  -2 -10   2  311.99    6.96
  -2 -10   2  311.74    6.91
  -2 -10   1   68.66    1.97
  -2 -10   1   68.04    2.00
  -2 -10   1   66.69    1.99
  -2 -10   0   95.75    2.57
  -2 -10   0  101.04    2.61
  -2 -10   0   99.17    2.60
  -2 -10   0   93.99    2.50
  -2 -10  -1   72.23    2.05
  -2 -10  -1   73.20    2.06
  -2 -10  -1   71.30    2.04
  -2 -10  -2    0.70    0.26
  -2 -10  -2    0.89    0.29
  -2 -10  -2    0.68    0.27
  -2 -10  -2    0.69    0.33
  -2 -10  -3    8.19    0.60
  -2 -10  -3    7.50    0.49
  -2 -10  -3    7.54    0.53
  -2 -10  -3    6.90    0.56
   2  10   4   11.02    0.62
  -2 -10  -4   12.29    0.65
  -2 -10  -4   12.89    0.76
   2  10   5    0.48    0.26
  -2 -10  -5    0.90    0.33
  -2 -10  -5    0.63    0.23
  -2 -10  -6   55.40    1.55
   2  10   6   57.85    1.70
   2  10   7  153.11    3.49
  -2 -10  -7  129.48    3.45
   2  10   8    6.73    0.50
  -2 -10  -8    7.44    0.54
  -2 -10  -9    0.09    0.20
   2  10   9    0.44    0.19
   2  10   9    0.29    0.22
  -2 -10 -10   17.81    0.64
   2  10  10   18.05    0.68
   2  10  10   16.60    0.61
   2  10  11    2.37    0.20
  -2 -11   8    2.25    0.25
  -2 -11   8    1.90    0.23
  -2 -11   7    4.86    0.37
  -2 -11   7    5.33    0.41
  -2 -11   7    5.81    0.40
  -2 -11   6   67.07    1.84
  -2 -11   6   65.45    1.84
  -2 -11   6   67.47    1.87
  -2 -11   6   69.29    1.87
  -2 -11   5    1.89    0.30
  -2 -11   5    1.94    0.32
  -2 -11   5    1.96    0.34
  -2 -11   4   89.68    2.38
  -2 -11   4   89.67    2.42
  -2 -11   3    3.89    0.41
  -2 -11   3    3.65    0.47
  -2 -11   3    3.71    0.43
  -2 -11   2   12.09    0.68
  -2 -11   2   13.16    0.72
  -2 -11   2   11.54    0.72
  -2 -11   1   84.64    2.29
  -2 -11   1   84.09    2.33
  -2 -11   0    0.44    0.26
  -2 -11   0    0.70    0.29
  -2 -11   0    0.73    0.30
  -2 -11  -1   75.43    2.09
  -2 -11  -1   75.96    2.11
  -2 -11  -1   74.13    2.05
  -2 -11  -1   73.82    2.10
  -2 -11  -2   16.03    0.77
  -2 -11  -2   16.53    0.79
  -2 -11  -2   16.40    0.75
  -2 -11  -2   16.28    0.78
  -2 -11  -3   63.23    1.78
  -2 -11  -3   67.90    1.87
  -2 -11  -3   64.45    1.92
  -2 -11  -4    0.40    0.26
  -2 -11  -4    0.03    0.20
  -2 -11  -4    0.15    0.27
   2  11   5  121.01    3.00
  -2 -11  -5  125.19    3.00
  -2 -11  -5  130.71    3.21
  -2 -11  -5  127.16    3.16
  -2 -11  -6    0.31    0.17
   2  11   6    0.24    0.20
  -2 -11  -6    0.56    0.28
  -2 -11  -6    0.34    0.25
   2  11   7  100.97    2.53
  -2 -11  -7  106.39    2.60
   2  11   8   12.65    0.58
  -2 -11  -8   13.25    0.62
  -2 -11  -8   12.69    0.58
   2  11   9    1.00    0.18
  -2 -11  -9    0.84    0.19
  -2 -11  -9    0.76    0.19
  -2 -12   7    1.50    0.19
  -2 -12   7    1.55    0.20
  -2 -12   6   50.21    1.37
  -2 -12   6   49.83    1.37
  -2 -12   6   51.39    1.39
  -2 -12   5   28.52    0.98
  -2 -12   5   29.07    0.94
  -2 -12   5   28.88    0.98
  -2 -12   4   63.94    1.73
  -2 -12   4   65.48    1.80
  -2 -12   3    3.42    0.34
  -2 -12   3    3.17    0.39
  -2 -12   2  201.62    4.56
  -2 -12   2  200.33    4.57
  -2 -12   2  193.20    4.48
  -2 -12   1   87.98    2.31
  -2 -12   1   87.06    2.25
  -2 -12   1   85.17    2.31
  -2 -12   0   15.44    0.71
  -2 -12   0   15.32    0.73
  -2 -12  -1    5.56    0.42
  -2 -12  -1    5.46    0.43
  -2 -12  -1    6.02    0.47
  -2 -12  -2   19.40    0.78
  -2 -12  -2   21.04    0.84
  -2 -12  -2   18.76    0.78
  -2 -12  -2   19.32    0.78
  -2 -12  -3    3.17    0.32
  -2 -12  -3    3.60    0.31
  -2 -12  -3    3.59    0.36
  -2 -12  -3    3.46    0.36
  -2 -12  -4   27.74    0.93
  -2 -12  -4   28.85    1.03
  -2 -12  -4   28.04    0.95
  -2 -12  -5    2.22    0.33
  -2 -12  -5    2.44    0.25
  -2 -12  -5    2.67    0.33
  -2 -12  -5    2.46    0.26
  -2 -12  -6   65.58    1.65
  -2 -12  -6   66.25    1.63
  -2 -12  -7    4.89    0.34
  -2 -12  -7    5.70    0.38
  -2 -12  -8    1.86    0.20
  -2 -13   5    0.05    0.12
  -2 -13   4    1.55    0.17
  -2 -13   4    1.97    0.24
  -2 -13   3   17.94    0.69
  -2 -13   3   18.19    0.69
  -2 -13   2  178.23    3.86
  -2 -13   2  177.90    3.85
  -2 -13   1    3.10    0.33
  -2 -13   1    2.73    0.26
  -2 -13   1    3.33    0.32
  -2 -13   0    3.41    0.32
  -2 -13   0    3.69    0.36
  -2 -13   0    3.41    0.28
  -2 -13  -1   16.95    0.64
  -2 -13  -1   18.93    0.70
  -2 -13  -1   19.51    0.76
  -2 -13  -2    9.51    0.44
  -2 -13  -2   10.43    0.46
  -2 -13  -3    9.60    0.45
  -2 -13  -4   63.63    1.61
  -2 -13  -5   27.04    0.83
  -2 -13  -6    2.05    0.20
  -2 -13  -6    1.73    0.21
  -2 -14   2    0.85    0.14
  -2 -14   2    0.81    0.14
  -2 -14   2    0.78    0.13
  -2 -14   1    3.17    0.24
  -2 -14   1    2.98    0.22
  -2 -14   0    0.37    0.11
  -2 -14   0    0.58    0.16
  -2 -14  -1    0.31    0.14
  -2 -14  -2    6.17    0.33
  -2 -14  -3   10.72    0.42
   3 -13  -4    4.37    0.26
   3 -13  -3   14.15    0.55
   3 -13  -3   14.02    0.53
   3 -13  -3   14.02    0.52
   3 -13  -2    2.72    0.26
   3 -13  -2    2.39    0.22
   3 -13  -1    0.12    0.17
   3 -13  -1   -0.05    0.17
   3 -13  -1    0.12    0.12
   3 -13   0    8.37    0.44
   3 -13   1   10.14    0.49
   3 -13   1   10.88    0.48
   3 -13   2   53.22    1.40
   3 -13   2   53.33    1.36
   3 -12  -7    1.20    0.15
   3 -12  -6    5.88    0.31
   3 -12  -6    6.26    0.35
   3 -12  -6    5.19    0.29
   3 -12  -5    6.12    0.38
   3 -12  -5    6.37    0.38
   3 -12  -4    1.67    0.23
   3 -12  -4    1.65    0.26
   3 -12  -4    1.56    0.25
   3 -12  -3   43.21    1.29
   3 -12  -3   41.71    1.29
   3 -12  -3   42.08    1.25
   3 -12  -2   18.13    0.73
   3 -12  -2   19.30    0.80
   3 -12  -1   31.11    1.10
   3 -12  -1   30.93    1.08
   3 -12  -1   30.27    1.01
   3 -12   0  156.90    3.69
   3 -12   0  161.07    3.67
   3 -12   0  152.51    3.56
   3 -12   1    0.43    0.21
   3 -12   1    0.43    0.24
   3 -12   1    0.37    0.23
   3 -12   1    0.59    0.18
   3 -12   2   44.03    1.35
   3 -12   2   42.59    1.28
   3 -12   3   12.52    0.58
   3 -12   3   12.07    0.55
   3 -12   4    2.33    0.24
   3 -12   4    2.35    0.22
  -3  11   8    8.54    0.36
   3 -11  -8   10.43    0.45
   3 -11  -7   38.75    1.10
  -3  11   7   32.09    0.96
   3 -11  -6    0.16    0.19
   3 -11  -5  141.63    3.27
   3 -11  -5  141.56    3.34
   3 -11  -4   22.44    0.87
   3 -11  -4   23.31    0.91
   3 -11  -3   16.21    0.83
   3 -11  -3   18.37    0.83
   3 -11  -2   10.75    0.70
   3 -11  -2   12.11    0.69
   3 -11  -2   12.71    0.66
   3 -11  -1   15.07    0.80
   3 -11  -1   16.02    0.81
   3 -11  -1   14.66    0.71
   3 -11   0   30.98    1.19
   3 -11   0   31.60    1.17
   3 -11   0   31.56    1.09
   3 -11   1   23.54    0.98
   3 -11   1   23.17    1.01
   3 -11   1   21.50    0.86
   3 -11   1   23.70    0.96
   3 -11   2   76.68    2.04
   3 -11   2   73.22    2.03
   3 -11   2   75.70    2.10
   3 -11   3   23.74    0.95
   3 -11   3   23.63    0.91
   3 -11   3   23.01    0.89
   3 -11   4   21.20    0.84
   3 -11   4   21.12    0.80
   3 -10 -10   12.75    0.47
  -3  10   9   18.76    0.67
  -3  10   8    1.67    0.25
   3 -10  -8    1.86    0.29
  -3  10   7   28.21    0.99
   3 -10  -7   29.13    1.07
  -3  10   6   19.06    0.79
   3 -10  -6   20.17    0.88
  -3  10   5  134.88    3.26
   3 -10  -5  144.04    3.42
   3 -10  -5  135.09    3.28
   3 -10  -4   21.48    0.97
   3 -10  -4   19.84    0.89
   3 -10  -4   21.02    0.90
   3 -10  -3   31.77    1.25
   3 -10  -3   30.21    1.17
   3 -10  -3   30.50    1.11
   3 -10  -2   93.68    2.58
   3 -10  -1   22.17    1.02
   3 -10   0  206.87    4.88
   3 -10   0  204.30    4.71
   3 -10   1    1.29    0.33
   3 -10   1    1.04    0.27
   3 -10   2   24.99    0.97
   3 -10   2   25.75    0.96
   3 -10   2   25.99    1.07
   3 -10   2   27.47    1.10
   3 -10   2   26.82    1.04
   3 -10   3   10.82    0.63
   3 -10   3   10.04    0.64
   3 -10   3   10.44    0.61
   3 -10   4    3.45    0.36
   3 -10   4    3.22    0.36
   3 -10   4    3.66    0.37
   3 -10   5    1.78    0.27
  -3   9  11   16.72    0.55
  -3   9  10    4.42    0.33
   3  -9 -10    4.53    0.33
  -3   9   9  109.30    2.60
   3  -9  -9   99.97    2.58
  -3   9   8    0.97    0.29
   3  -9  -8    0.96    0.30
   3  -9  -7   61.53    1.86
  -3   9   7   61.39    1.80
  -3   9   6    2.42    0.36
   3  -9  -6    2.48    0.40
   3  -9  -5    6.22    0.53
   3  -9  -5    5.98    0.46
  -3   9   5    6.56    0.50
   3  -9  -5    6.32    0.54
  -3   9   4    6.55    0.48
   3  -9  -4    6.42    0.56
   3  -9  -4    7.20    0.56
   3  -9  -3    8.87    0.64
   3  -9  -3    8.47    0.58
   3  -9  -2   67.67    1.91
   3  -9  -1    7.10    0.55
   3  -9  -1    7.26    0.57
   3  -9   0   15.80    0.81
   3  -9   0   15.39    0.83
   3  -9   1    8.59    0.61
   3  -9   1    8.12    0.51
   3  -9   1    8.99    0.58
   3  -9   2  196.94    4.58
   3  -9   2  203.67    4.69
   3  -9   2  193.51    4.49
   3  -9   3   79.79    2.20
   3  -9   3   84.41    2.31
   3  -9   3   84.43    2.24
   3  -9   4    0.46    0.23
   3  -9   4    0.08    0.22
   3  -9   4    0.31    0.21
   3  -9   5    0.30    0.21
   3  -8 -11   15.81    0.60
  -3   8  11   16.00    0.62
   3  -8 -10    4.90    0.40
  -3   8   9    0.40    0.25
   3  -8  -9    0.45    0.27
  -3   8   8   23.32    1.00
  -3   8   7  132.66    3.34
   3  -8  -7  131.25    3.38
  -3   8   6    1.13    0.33
   3  -8  -6    0.56    0.29
   3  -8  -5    1.36    0.33
  -3   8   5    1.13    0.30
   3  -8  -5    1.10    0.32
   3  -8  -4  230.81    5.33
   3  -8  -4  229.90    5.32
   3  -8  -3   71.59    2.11
   3  -8  -3   74.08    2.08
   3  -8  -2    4.21    0.44
   3  -8  -2    4.37    0.45
   3  -8  -2    5.04    0.42
   3  -8  -2    5.31    0.48
   3  -8  -1   12.27    0.68
   3  -8  -1   11.02    0.68
   3  -8   0   76.25    2.13
   3  -8   0   76.17    2.16
   3  -8   1   69.99    1.97
   3  -8   1   69.31    2.04
   3  -8   1   68.70    2.03
   3  -8   2    5.90    0.47
   3  -8   2    6.02    0.50
   3  -8   2    5.96    0.41
   3  -8   2    6.18    0.53
   3  -8   3   42.91    1.39
   3  -8   3   43.52    1.44
   3  -8   4   92.45    2.49
   3  -8   4   93.09    2.40
   3  -8   4   96.24    2.45
   3  -8   5   37.37    1.25
  -3   7  12    2.76    0.24
  -3   7  11   59.21    1.61
   3  -7 -11   57.88    1.57
  -3   7  10   16.26    0.78
   3  -7 -10   16.87    0.77
   3  -7  -9   64.75    1.93
  -3   7   8   52.56    1.70
   3  -7  -8   54.18    1.75
  -3   7   7    2.04    0.38
   3  -7  -6    7.32    0.59
   3  -7  -6    8.89    0.55
   3  -7  -6    8.72    0.62
   3  -7  -5  100.84    2.66
   3  -7  -5   95.48    2.56
   3  -7  -4    2.65    0.35
   3  -7  -4    2.23    0.36
   3  -7  -4    2.58    0.36
   3  -7  -4    2.37    0.32
   3  -7  -3  184.04    4.42
   3  -7  -3  194.55    4.43
   3  -7  -3  187.26    4.40
   3  -7  -3  188.52    4.40
   3  -7  -3  189.50    4.39
   3  -7  -2    4.97    0.44
   3  -7  -2    4.92    0.43
   3  -7  -2    5.63    0.43
   3  -7  -2    6.04    0.46
   3  -7  -2    5.15    0.44
   3  -7  -1  258.10    5.70
   3  -7  -1  265.76    5.83
   3  -7  -1  259.69    5.76
   3  -7  -1  258.98    5.83
   3  -7   0    9.71    0.58
   3  -7   0    9.23    0.57
   3  -7   1  158.92    3.80
   3  -7   1  164.14    3.85
   3  -7   1  162.24    3.85
   3  -7   2    2.43    0.32
   3  -7   2    1.87    0.31
   3  -7   2    2.19    0.33
   3  -7   3   81.34    2.14
   3  -7   3   75.88    2.14
   3  -7   3   80.36    2.17
   3  -7   4  212.66    4.87
   3  -7   4  217.91    4.90
   3  -7   4  218.92    4.89
   3  -7   4  208.85    4.76
   3  -7   5  104.54    2.65
   3  -7   5  105.65    2.68
  -3   6  12    1.66    0.23
   3  -6 -12    1.38    0.17
  -3   6  11   17.64    0.75
   3  -6 -11   16.43    0.71
  -3   6  10   11.34    0.67
   3  -6 -10   11.68    0.66
  -3   6   9    4.51    0.47
   3  -6  -9    4.55    0.49
   3  -6  -8  163.11    4.01
   3  -6  -7   48.70    1.63
   3  -6  -7   50.55    1.61
   3  -6  -7   47.17    1.58
   3  -6  -6   17.91    0.83
   3  -6  -6   17.36    0.84
   3  -6  -6   16.96    0.75
   3  -6  -5  270.52    6.03
   3  -6  -5  279.05    6.16
   3  -6  -5  274.96    6.07
   3  -6  -5  269.98    6.12
   3  -6  -4  277.01    6.11
   3  -6  -4  274.66    6.03
   3  -6  -4  277.10    6.00
   3  -6  -4  265.82    5.98
   3  -6  -3    3.89    0.33
   3  -6  -3    3.87    0.36
   3  -6  -3    4.09    0.38
   3  -6  -3    3.74    0.36
   3  -6  -3    4.08    0.40
   3  -6  -2   61.28    1.76
   3  -6  -2   61.38    1.73
   3  -6  -2   62.06    1.74
   3  -6  -2   63.54    1.74
   3  -6  -2   62.01    1.72
   3  -6  -1   14.80    0.68
   3  -6  -1   14.94    0.68
   3  -6  -1   13.51    0.61
   3  -6  -1   13.62    0.63
   3  -6  -1   14.31    0.67
   3  -6   0   42.31    1.30
   3  -6   0   41.48    1.23
   3  -6   1    7.38    0.46
   3  -6   1    6.74    0.46
   3  -6   1    7.11    0.48
   3  -6   2  108.10    2.71
   3  -6   2  110.19    2.72
   3  -6   2  110.37    2.71
   3  -6   3   79.86    2.11
   3  -6   3   78.67    2.10
   3  -6   3   80.53    2.10
   3  -6   4    4.92    0.41
   3  -6   4    5.15    0.40
   3  -6   5    0.84    0.23
   3  -6   5    0.91    0.22
   3  -6   6  492.99   10.47
   3  -6   6  498.15   10.49
   3  -6   7   77.54    2.13
   3  -6   8   73.44    2.08
   3  -6   8   75.65    2.06
   3  -6   9   30.71    1.12
   3  -6   9   33.10    1.16
   3  -6  10    0.97    0.26
   3  -6  10    1.03    0.24
   3  -6  11   11.26    0.54
   3  -6  11   12.34    0.57
   3  -6  12   22.77    0.72
  -3   5  12   74.82    1.90
  -3   5  11   39.16    1.28
   3  -5 -11   38.01    1.22
  -3   5  10   18.13    0.86
   3  -5 -10   17.96    0.84
  -3   5   9   23.82    1.03
   3  -5  -9   22.39    1.01
   3  -5  -9   22.62    0.93
   3  -5  -8   72.45    2.10
   3  -5  -8   71.11    2.10
   3  -5  -8   70.97    2.03
   3  -5  -7    4.38    0.45
   3  -5  -7    3.76    0.42
   3  -5  -7    3.71    0.43
   3  -5  -6  110.11    2.88
   3  -5  -6  114.17    2.86
   3  -5  -6  113.07    2.86
   3  -5  -5  297.56    6.43
   3  -5  -5  296.65    6.48
   3  -5  -5  291.41    6.36
   3  -5  -5  289.19    6.48
   3  -5  -4   -0.05    0.19
   3  -5  -4    0.31    0.18
   3  -5  -4    0.18    0.21
   3  -5  -4    0.18    0.19
   3  -5  -4    0.23    0.17
   3  -5  -3  360.55    7.64
   3  -5  -3  359.03    7.61
   3  -5  -3  351.11    7.63
   3  -5  -3  354.42    7.59
  -3   5   3  356.53    7.59
   3  -5  -3  360.07    7.55
   3  -5  -2  234.84    5.16
   3  -5  -2  226.87    5.14
   3  -5  -2  237.28    5.16
  -3   5   2  241.05    5.17
   3  -5  -1   79.39    2.05
   3  -5  -1   80.94    2.06
   3  -5  -1   78.97    2.02
  -3   5   1   83.96    2.07
   3  -5  -1   81.53    2.06
   3  -5   0  130.76    3.06
   3  -5   1  361.53    7.61
   3  -5   1  350.36    7.60
  -3   5  -1  367.63    7.63
   3  -5   1  352.98    7.61
  -3   5  -2   61.25    1.70
   3  -5   2   64.47    1.72
   3  -5   2   61.21    1.70
   3  -5   3  439.17    9.21
   3  -5   3  437.34    9.21
   3  -5   3  428.93    9.17
  -3   5  -3  442.67    9.20
   3  -5   4  439.19    9.29
   3  -5   4  452.82    9.28
   3  -5   4  443.99    9.25
   3  -5   4  423.22    9.29
   3  -5   5    9.86    0.53
   3  -5   5    9.74    0.54
   3  -5   6  187.85    4.32
   3  -5   7    0.21    0.20
   3  -5   7    0.28    0.20
   3  -5   8  106.45    2.76
   3  -5   9   90.00    2.43
   3  -5  10   15.08    0.75
   3  -5  11   87.36    2.29
   3  -5  12   12.04    0.57
   3  -5  12   11.48    0.55
   3  -5  13   54.27    1.35
  -3   4  13    3.94    0.26
  -3   4  12    0.05    0.17
  -3   4  11    0.27    0.18
  -3   4  11    0.83    0.25
   3  -4 -11    1.11    0.24
  -3   4  10    2.41    0.31
  -3   4  10    2.90    0.38
   3  -4 -10    2.08    0.38
   3  -4 -10    2.79    0.37
  -3   4   9  134.40    3.31
   3  -4  -9  132.93    3.30
   3  -4  -9  139.13    3.45
   3  -4  -9  140.39    3.42
  -3   4   8   11.66    0.62
   3  -4  -8   12.39    0.70
   3  -4  -8   11.53    0.65
  -3   4   7  266.68    5.90
   3  -4  -7  263.26    6.01
   3  -4  -7  276.71    6.06
   3  -4  -7  268.57    5.98
   3  -4  -6    9.72    0.59
  -3   4   6    9.42    0.50
   3  -4  -6    8.88    0.55
   3  -4  -6    9.54    0.57
   3  -4  -5   14.02    0.66
   3  -4  -5   14.66    0.67
   3  -4  -4   34.71    1.09
   3  -4  -4   31.85    1.05
   3  -4  -4   32.78    1.09
  -3   4   4   34.10    1.02
   3  -4  -3    3.44    0.30
   3  -4  -3    3.41    0.26
   3  -4  -3    3.54    0.31
   3  -4  -3    3.55    0.26
  -3   4   3    3.73    0.27
   3  -4  -2  173.24    3.90
  -3   4   2  181.27    3.88
  -3   4   2  184.35    3.99
   3  -4  -2  181.30    3.88
   3  -4  -1    7.48    0.33
   3  -4  -1    6.92    0.30
  -3   4   1    6.69    0.39
  -3   4   1    7.07    0.30
   3  -4   0  238.97    5.02
  -3   4   0  243.08    4.95
   3  -4   1    4.08    0.20
  -3   4  -1    4.21    0.31
  -3   4  -2    3.86    0.30
   3  -4   3  634.84   13.13
   3  -4   3  639.66   13.14
   3  -4   4  287.95    6.24
   3  -4   4  291.81    6.26
   3  -4   5   26.51    0.92
   3  -4   6  136.31    3.18
   3  -4   6  133.17    3.20
   3  -4   7   94.20    2.50
   3  -4   7   94.46    2.46
   3  -4   8   20.78    0.94
   3  -4   8   21.37    0.92
   3  -4   8   20.14    0.85
   3  -4   9   18.36    0.88
   3  -4   9   17.84    0.81
   3  -4   9   17.40    0.77
   3  -4  10   11.00    0.68
   3  -4  10   10.23    0.60
   3  -4  11   60.01    1.75
   3  -4  11   53.79    1.61
   3  -4  12    5.36    0.37
   3  -4  12    5.68    0.43
   3  -4  13   31.54    0.97
   3  -4  13   31.45    0.97
  -3   3  13   10.72    0.45
  -3   3  12  224.68    4.89
  -3   3  12  221.87    4.95
  -3   3  11   11.86    0.63
  -3   3  11   11.76    0.63
   3  -3 -11   11.79    0.66
  -3   3  10    0.57    0.26
  -3   3  10    0.73    0.25
   3  -3 -10    0.58    0.30
   3  -3 -10    0.43    0.23
   3  -3  -9  188.44    4.44
  -3   3   9  196.50    4.56
   3  -3  -9  196.10    4.57
   3  -3  -9  202.13    4.63
  -3   3   8   71.60    1.99
   3  -3  -8   69.82    2.03
   3  -3  -8   73.73    2.04
   3  -3  -8   67.65    1.94
  -3   3   7    8.93    0.53
   3  -3  -7    8.50    0.53
  -3   3   6    1.46    0.23
   3  -3  -6    1.50    0.26
  -3   3   5   68.58    1.79
   3  -3  -5   70.62    1.85
   3  -3  -4   15.42    0.64
  -3   3   4   15.38    0.57
  -3   3   4   14.78    0.60
   3  -3  -3  319.73    6.90
  -3   3   3  331.37    6.90
  -3   3   3  340.61    6.96
  -3   3   3  320.53    6.88
   3  -3  -3  332.56    6.90
  -3   3   2   11.60    0.44
   3  -3  -2   11.31    0.45
  -3   3   2   11.03    0.48
   3  -3  -2   12.11    0.45
   3  -3  -1  237.50    4.88
  -3   3   1  224.69    4.83
   3  -3  -1  234.49    4.84
   3  -3   0  612.30   12.43
  -3   3   0  601.57   12.36
   3  -3   0  627.12   12.37
   3  -3   1    2.29    0.16
   3  -3   1    2.01    0.10
  -3   3  -2   13.10    0.42
   3  -3   2   13.30    0.42
  -3   3  -3   25.88    0.68
  -3   3  -4  380.33    7.93
   3  -3   5   15.72    0.64
   3  -3   5   14.89    0.67
   3  -3   5   15.26    0.63
   3  -3   6   95.05    2.31
   3  -3   6   92.68    2.40
   3  -3   6   91.14    2.35
   3  -3   7  140.31    3.52
   3  -3   7  148.43    3.49
   3  -3   7  144.86    3.43
   3  -3   8   32.41    1.25
   3  -3   8   34.98    1.25
   3  -3   8   33.58    1.19
   3  -3   9    6.71    0.58
   3  -3   9    5.91    0.52
   3  -3   9    6.67    0.51
   3  -3  10  373.59    8.24
   3  -3  10  366.58    8.20
   3  -3  10  374.92    8.13
   3  -3  11   15.68    0.81
   3  -3  11   14.32    0.74
   3  -3  12    6.14    0.48
   3  -3  12    6.49    0.46
   3  -3  13    4.13    0.35
   3  -3  13    4.01    0.30
   3  -3  14    5.91    0.30
  -3   2  14    2.38    0.20
  -3   2  13   15.90    0.64
  -3   2  12   45.36    1.40
  -3   2  12   44.15    1.30
  -3   2  11    6.70    0.52
  -3   2  11    5.82    0.43
   3  -2 -11    7.11    0.54
  -3   2  11    5.99    0.44
  -3   2  10    0.52    0.24
  -3   2  10    1.35    0.31
   3  -2 -10    0.77    0.30
   3  -2 -10    1.06    0.24
  -3   2  10    0.81    0.23
  -3   2   9  156.44    3.80
   3  -2  -9  154.33    3.72
   3  -2  -9  161.43    3.82
  -3   2   9  153.10    3.69
  -3   2   8   33.29    1.19
   3  -2  -8   33.89    1.13
   3  -2  -8   33.90    1.22
   3  -2  -8   32.91    1.16
  -3   2   8   32.56    1.11
  -3   2   7   20.10    0.84
   3  -2  -7   21.38    0.83
  -3   2   6    0.84    0.21
   3  -2  -6    1.60    0.25
  -3   2   5   29.71    0.95
   3  -2  -5   27.93    0.94
   3  -2  -4    0.23    0.13
  -3   2   4    0.61    0.14
  -3   2   4    0.47    0.12
   3  -2  -4    0.47    0.14
   3  -2  -3  244.27    5.21
  -3   2   3  237.95    5.19
  -3   2   3  234.63    5.17
  -3   2   3  251.26    5.22
   3  -2  -3  256.43    5.22
   3  -2  -2   23.33    0.71
   3  -2  -2   22.93    0.71
  -3   2   2   21.82    0.71
  -3   2   2   23.55    0.72
  -3   2   2   23.62    0.69
   3  -2  -2   23.28    0.70
   3  -2  -1    7.73    0.34
   3  -2  -1    6.53    0.34
  -3   2   1    7.65    0.36
  -3   2   1    6.92    0.30
   3  -2  -1    7.35    0.31
   3  -2   0  278.05    5.71
  -3   2   0  283.71    5.72
   3  -2   0  268.15    5.65
   3  -2   1   22.33    0.62
  -3   2  -1   21.69    0.62
   3  -2   1   20.09    0.67
  -3   2  -1   21.78    0.69
   3  -2   1   20.94    0.53
   3  -2   2  530.65   10.30
  -3   2  -2  538.68   10.30
  -3   2  -2  553.42   10.41
   3  -2   2  550.99   10.40
  -3   2  -3  333.86    6.80
   3  -2   3  339.13    6.72
  -3   2  -4  249.93    5.33
  -3   2  -4  263.41    5.41
  -3   2  -5  457.70    9.48
   3  -2   5  467.44    9.69
   3  -2   6    3.75    0.37
   3  -2   6    3.88    0.32
   3  -2   6    3.83    0.34
   3  -2   7    2.58    0.33
   3  -2   7    2.48    0.30
   3  -2   8   29.78    1.16
   3  -2   8   29.51    1.13
   3  -2   8   29.11    1.09
   3  -2   9   82.48    2.42
   3  -2   9   89.54    2.44
   3  -2   9   85.57    2.38
   3  -2  10   16.22    0.83
   3  -2  10   16.84    0.89
   3  -2  10   16.65    0.86
   3  -2  11   15.11    0.83
   3  -2  11   16.97    0.86
   3  -2  11   17.57    0.84
   3  -2  12    6.29    0.51
   3  -2  12    6.25    0.49
   3  -2  13    8.80    0.50
   3  -2  13    7.93    0.50
   3  -2  14   34.39    0.96
   3  -2  14   34.11    0.97
  -3   1  14   90.97    2.14
  -3   1  14   97.36    2.19
  -3   1  13   32.53    1.04
  -3   1  13   30.11    0.95
  -3   1  12   12.41    0.67
   3  -1 -12   11.75    0.59
  -3   1  12   12.44    0.62
  -3   1  11   40.92    1.42
   3  -1 -11   40.70    1.35
  -3   1  11   40.93    1.35
   3  -1 -10    0.47    0.26
  -3   1  10    0.28    0.27
  -3   1  10    0.24    0.19
  -3   1  10    0.28    0.22
  -3   1   9    7.47    0.56
   3  -1  -9    6.97    0.47
   3  -1  -9    7.16    0.53
  -3   1   8    4.49    0.43
   3  -1  -8    3.89    0.34
  -3   1   8    4.36    0.38
  -3   1   7   49.90    1.49
   3  -1  -7   47.56    1.41
  -3   1   7   49.58    1.44
  -3   1   6   46.26    1.36
   3  -1  -6   44.69    1.31
  -3   1   5   28.54    0.94
  -3   1   5   29.49    0.90
  -3   1   4  265.46    5.44
   3  -1  -4  248.00    5.43
  -3   1   4  275.11    5.50
  -3   1   4  261.32    5.55
   3  -1  -4  248.37    5.52
   3  -1  -3  329.53    6.95
   3  -1  -3  328.51    6.90
  -3   1   3  337.79    6.90
  -3   1   3  340.47    6.95
  -3   1   3  337.64    6.91
   3  -1  -3  320.94    6.93
   3  -1  -2   74.99    1.80
   3  -1  -2   78.34    1.81
  -3   1   2   81.04    1.82
  -3   1   2   77.65    1.78
  -3   1   2   76.04    1.79
   3  -1  -2   76.53    1.80
   3  -1  -1   27.69    0.80
  -3   1   1   30.25    0.83
   3  -1  -1   28.37    0.79
  -3   1   1   28.62    0.76
  -3   1   1   28.90    0.80
   3  -1  -1   27.08    0.76
   3  -1   0  526.62   10.70
  -3   1   0  525.51   10.71
   3  -1   1  127.13    2.84
   3  -1   1  131.20    2.72
  -3   1  -1  132.01    2.85
   3  -1   2   62.52    1.50
  -3   1  -2   64.79    1.47
  -3   1  -2   66.80    1.52
   3  -1   2   59.86    1.36
   3  -1   2   61.22    1.46
  -3   1  -3  211.02    4.34
   3  -1   3  205.64    4.37
  -3   1  -3  219.70    4.38
   3  -1   3  197.17    4.20
   3  -1   3  201.46    4.20
   3  -1   3  215.65    4.36
  -3   1  -4   18.99    0.60
  -3   1  -4   18.67    0.60
   3  -1   4   18.62    0.60
   3  -1   4   18.27    0.48
  -3   1  -5  542.46   10.88
  -3   1  -5  519.76   10.81
   3  -1   6   66.81    1.76
   3  -1   6   67.91    1.78
   3  -1   6   67.39    1.82
   3  -1   6   67.17    1.80
   3  -1   7  197.71    4.43
   3  -1   7  198.05    4.47
   3  -1   7  199.02    4.55
   3  -1   7  198.70    4.53
   3  -1   8  155.59    3.72
   3  -1   8  162.42    3.84
   3  -1   8  157.11    3.80
   3  -1   9  479.54   10.34
   3  -1   9  477.08   10.30
   3  -1  10   13.34    0.77
   3  -1  10   12.51    0.74
   3  -1  11  208.56    4.96
   3  -1  11  211.64    4.95
   3  -1  12   54.83    1.70
   3  -1  13    3.89    0.37
   3  -1  14   28.74    0.90
   3  -1  14   27.35    0.86
  -3   0  14   10.81    0.45
  -3   0  13   45.52    1.34
  -3   0  13   44.34    1.29
  -3   0  12    2.81    0.36
   3   0 -12    2.45    0.28
  -3   0  12    2.65    0.33
  -3   0  11  223.96    5.03
   3   0 -11  214.42    4.86
  -3   0  11  217.23    4.95
  -3   0  11  203.93    4.77
  -3   0  10    0.94    0.33
   3   0 -10    1.37    0.30
  -3   0  10    0.89    0.22
  -3   0  10    1.09    0.29
  -3   0   9   10.09    0.64
  -3   0   9    9.60    0.60
  -3   0   9    8.83    0.53
  -3   0   8   10.92    0.63
  -3   0   8   10.70    0.61
  -3   0   8   10.42    0.55
  -3   0   7   11.07    0.61
   3   0  -7   10.64    0.53
  -3   0   7   11.27    0.55
  -3   0   6   28.01    0.99
   3   0  -6   29.29    0.95
  -3   0   5  257.59    5.70
  -3   0   5  269.35    5.58
   3   0  -4   80.01    1.87
   3   0  -4   83.60    1.98
  -3   0   4   83.44    1.88
  -3   0   4   79.73    1.97
   3   0  -4   80.13    1.97
  -3   0   3   25.86    0.79
   3   0  -3   25.81    0.80
  -3   0   3   27.00    0.77
   3   0  -3   25.52    0.79
   3   0  -3   27.45    0.77
  -3   0   3   27.07    0.74
  -3   0   2    3.38    0.23
  -3   0   2    3.51    0.21
   3   0  -2    3.69    0.24
  -3   0   2    3.86    0.23
   3   0  -1   56.42    1.36
  -3   0   1   59.73    1.38
   3   0  -1   57.41    1.38
   3   0   0  150.97    3.33
  -3   0   0  156.34    3.34
   3   0   0  159.01    3.31
   3   0   1  416.53    8.36
  -3   0  -1  425.01    8.36
  -3   0  -1  395.43    8.36
   3   0   1  410.82    8.29
   3   0   1  386.82    8.36
   3   0   2    3.81    0.24
  -3   0  -2    4.23    0.26
  -3   0  -2    3.93    0.25
   3   0   2    3.87    0.25
  -3   0  -3  115.46    2.52
  -3   0  -3  116.30    2.52
   3   0   3  107.93    2.50
   3   0   3  112.13    2.52
   3   0   4   33.59    0.91
  -3   0  -4   35.25    0.96
   3   0   4   33.06    0.85
  -3   0  -5  150.62    3.32
  -3   0  -5  147.41    3.23
   3   0   6  138.93    3.28
   3   0   6  139.91    3.28
   3   0   6  139.24    3.27
   3   0   7   47.34    1.46
   3   0   7   47.24    1.46
   3   0   7   46.70    1.45
   3   0   8   11.63    0.58
   3   0   8   11.62    0.64
   3   0   8   11.48    0.66
   3   0   8   12.41    0.68
   3   0   8   11.28    0.66
   3   0   9  195.50    4.64
   3   0   9  193.28    4.55
   3   0   9  199.34    4.66
   3   0  10  185.38    4.45
   3   0  10  182.35    4.32
   3   0  10  185.16    4.46
   3   0  11    0.87    0.34
   3   0  11    0.53    0.23
   3   0  11    0.52    0.31
   3   0  12   52.15    1.66
   3   0  12   52.90    1.66
   3   0  12   52.90    1.67
   3   0  13    7.14    0.49
   3   0  13    7.00    0.48
   3   0  14   95.66    2.29
  -3  -1  14   16.45    0.58
  -3  -1  14   16.73    0.58
  -3  -1  14   15.21    0.53
  -3  -1  13   17.91    0.71
  -3  -1  12    0.18    0.17
  -3  -1  12    0.10    0.21
   3   1 -11   17.57    0.76
  -3  -1  11   19.23    0.88
  -3  -1  11   16.97    0.77
   3   1 -10    6.18    0.48
  -3  -1  10    6.66    0.55
  -3  -1  10    6.34    0.48
  -3  -1   9   35.26    1.28
  -3  -1   9   34.82    1.22
  -3  -1   8    0.14    0.25
  -3  -1   8    0.13    0.19
  -3  -1   8   -0.08    0.21
  -3  -1   7    9.59    0.58
  -3  -1   7    9.01    0.57
   3   1  -6   27.98    0.92
  -3  -1   6   27.69    0.92
  -3  -1   6   30.28    0.99
  -3  -1   6   27.63    0.97
  -3  -1   6   27.15    0.98
  -3  -1   5   68.57    1.80
  -3  -1   5   70.33    1.79
   3   1  -4  892.80   17.81
  -3  -1   4  903.24   17.72
  -3  -1   4  914.38   17.73
  -3  -1   4  925.12   17.64
  -3  -1   3   63.62    1.41
   3   1  -3   61.09    1.54
  -3  -1   3   60.12    1.49
  -3  -1   2   49.02    1.28
   3   1  -2   52.30    1.29
  -3  -1   2   50.59    1.18
  -3  -1   1 1480.39   28.92
   3   1  -1 1444.35   28.93
   3   1  -1 1499.73   28.91
   3   1   0  793.10   16.01
   3   1   1  352.36    7.07
  -3  -1  -1  327.81    7.06
   3   1   1  339.23    7.09
   3   1   1  347.28    7.02
   3   1   2   46.42    1.19
  -3  -1  -2   47.61    1.20
   3   1   2   48.00    1.21
  -3  -1  -3  539.44   11.12
   3   1   3  548.20   11.14
  -3  -1  -4   26.87    0.82
   3   1   4   25.17    0.75
  -3  -1  -4   25.78    0.76
   3   1   4   26.15    0.75
  -3  -1  -5  316.84    6.71
  -3  -1  -5  307.36    6.57
   3   1   5  325.97    6.60
  -3  -1  -5  316.74    6.58
   3   1   6   51.16    1.44
   3   1   6   51.88    1.49
   3   1   6   54.13    1.52
   3   1   7   25.70    0.98
   3   1   7   25.96    0.91
   3   1   7   26.41    0.99
   3   1   8   67.78    2.00
   3   1   8   73.78    2.06
   3   1   9    1.23    0.31
   3   1   9    2.28    0.37
   3   1   9    1.36    0.33
   3   1  10  174.61    4.25
   3   1  10  176.65    4.21
   3   1  10  178.54    4.29
   3   1  10  170.54    4.26
   3   1  11   43.94    1.52
   3   1  11   44.09    1.43
   3   1  11   42.39    1.50
   3   1  11   42.79    1.53
   3   1  12    1.11    0.30
   3   1  12    1.46    0.26
   3   1  12    1.16    0.33
   3   1  13    2.89    0.33
   3   1  14    0.99    0.20
  -3  -2  14    0.86    0.15
  -3  -2  14    0.63    0.13
  -3  -2  14    0.71    0.13
  -3  -2  13   13.49    0.61
  -3  -2  13   11.84    0.50
  -3  -2  13   13.96    0.61
  -3  -2  12   12.81    0.68
  -3  -2  12   12.23    0.61
  -3  -2  12   12.25    0.66
  -3  -2  11   28.06    1.13
  -3  -2  11   28.28    1.13
  -3  -2  11   27.64    1.05
  -3  -2  10    2.70    0.39
  -3  -2  10    2.79    0.37
  -3  -2  10    3.39    0.43
  -3  -2   9  137.14    3.37
  -3  -2   9  127.15    3.34
  -3  -2   9  133.03    3.30
  -3  -2   8   56.49    1.70
  -3  -2   8   50.42    1.68
  -3  -2   7   46.94    1.45
  -3  -2   7   46.96    1.39
  -3  -2   7   47.88    1.45
  -3  -2   6   33.90    1.14
  -3  -2   6   34.81    1.09
   3   2  -6   33.19    1.05
  -3  -2   6   35.13    1.13
  -3  -2   6   35.99    1.14
  -3  -2   5  299.58    6.40
  -3  -2   5  293.55    6.35
  -3  -2   5  300.44    6.39
  -3  -2   4   97.49    2.23
   3   2  -4   95.17    2.28
  -3  -2   4   94.62    2.23
   3   2  -4   98.28    2.23
  -3  -2   4  100.91    2.24
   3   2  -4   95.83    2.31
   3   2  -3  166.04    3.66
  -3  -2   3  164.89    3.64
   3   2  -3  166.08    3.66
  -3  -2   3  175.04    3.66
  -3  -2   2   80.19    1.82
   3   2  -2   79.10    1.80
   3   2  -2   80.37    1.82
  -3  -2   2   80.41    1.80
  -3  -2   2   80.37    1.82
   3   2  -1  621.86   12.60
   3   2  -1  643.97   12.64
  -3  -2   1  623.99   12.59
  -3  -2   1  614.88   12.63
   3   2  -1  617.88   12.60
  -3  -2   1  592.26   12.61
   3   2   0  281.25    5.56
  -3  -2   0  276.74    5.54
  -3  -2   0  240.70    5.54
  -3  -2   0  248.69    5.56
   3   2   0  274.22    5.54
  -3  -2  -1  524.37   10.37
  -3  -2  -1  520.09   10.33
   3   2   1  526.64   10.37
  -3  -2  -1  505.77   10.36
  -3  -2  -2   16.19    0.57
   3   2   2   16.39    0.58
  -3  -2  -2   16.98    0.58
  -3  -2  -3   12.20    0.49
  -3  -2  -3   12.48    0.48
   3   2   3   11.08    0.47
  -3  -2  -3   12.52    0.49
  -3  -2  -4    0.49    0.15
  -3  -2  -4    0.54    0.13
  -3  -2  -4    0.45    0.12
   3   2   4    0.38    0.12
  -3  -2  -4    0.52    0.13
  -3  -2  -5    4.40    0.27
  -3  -2  -5    4.55    0.27
   3   2   5    4.62    0.35
   3   2   5    4.37    0.28
   3   2   6    0.60    0.19
   3   2   6    0.94    0.22
   3   2   7   18.45    0.77
   3   2   7   19.10    0.79
   3   2   7   17.82    0.80
   3   2   8   26.37    0.98
   3   2   8   24.66    0.99
   3   2   8   25.54    1.04
   3   2   9    3.77    0.37
   3   2   9    3.75    0.42
   3   2   9    4.64    0.47
   3   2  10    3.19    0.41
   3   2  10    2.90    0.42
   3   2  10    2.09    0.40
   3   2  11    6.92    0.57
   3   2  11    6.59    0.53
   3   2  11    7.27    0.55
   3   2  11    6.37    0.58
   3   2  12  130.79    3.26
   3   2  12  131.61    3.19
   3   2  12  128.82    3.28
   3   2  13   13.36    0.58
   3   2  13   16.36    0.71
   3   2  14    0.32    0.13
   3   2  14    0.58    0.17
  -3  -3  13   11.36    0.53
  -3  -3  13   12.34    0.52
  -3  -3  13   12.20    0.51
  -3  -3  13   12.47    0.56
  -3  -3  12    9.23    0.55
  -3  -3  12    8.25    0.51
  -3  -3  12    9.72    0.57
  -3  -3  11    7.64    0.54
  -3  -3  11    6.70    0.50
  -3  -3  11    6.60    0.55
  -3  -3  10    9.65    0.65
  -3  -3  10    9.36    0.66
  -3  -3  10    9.34    0.62
  -3  -3   9   17.74    0.88
  -3  -3   9   18.46    0.88
  -3  -3   9   18.04    0.86
  -3  -3   8  281.94    6.53
  -3  -3   8  287.00    6.50
  -3  -3   7   80.29    2.14
  -3  -3   7   80.44    2.11
  -3  -3   7   82.43    2.14
  -3  -3   6  555.26   11.63
  -3  -3   6  550.92   11.59
  -3  -3   6  558.50   11.62
  -3  -3   6  556.61   11.63
  -3  -3   5   50.92    1.49
   3   3  -5   54.48    1.47
  -3  -3   5   55.19    1.50
  -3  -3   5   55.19    1.51
  -3  -3   5   55.14    1.53
   3   3  -4  373.25    8.07
   3   3  -4  378.00    8.08
  -3  -3   4  394.28    8.09
  -3  -3   4  381.38    8.16
   3   3  -3  441.92    9.44
   3   3  -3  459.14    9.47
  -3  -3   3  482.93    9.51
   3   3  -3  456.70    9.51
  -3  -3   3  453.73    9.48
   3   3  -2   47.62    1.25
  -3  -3   2   47.17    1.24
   3   3  -2   50.87    1.30
  -3  -3   2   53.66    1.32
  -3  -3   2   51.72    1.32
  -3  -3   2   47.96    1.29
   3   3  -2   45.51    1.27
   3   3  -1  389.54    7.87
  -3  -3   1  394.21    7.86
   3   3  -1  393.79    7.92
  -3  -3   1  398.24    7.93
  -3  -3   1  416.97    7.95
  -3  -3   1  403.45    7.95
   3   3   0   43.88    1.13
  -3  -3   0   41.63    1.17
  -3  -3   0   42.81    1.17
  -3  -3   0   40.86    1.15
   3   3   0   41.69    1.13
   3   3   1   30.17    0.88
  -3  -3  -1   32.19    0.89
   3   3   1   29.40    0.90
  -3  -3  -1   30.89    0.92
  -3  -3  -1   31.05    0.92
  -3  -3  -1   31.62    0.92
  -3  -3  -2   82.45    1.98
  -3  -3  -2   85.65    2.01
   3   3   2   84.16    2.00
  -3  -3  -2   80.12    1.99
  -3  -3  -2   81.72    1.99
   3   3   2   86.13    2.00
  -3  -3  -3   39.30    1.11
   3   3   3   40.59    1.11
  -3  -3  -3   39.88    1.13
  -3  -3  -3   41.51    1.13
  -3  -3  -3   38.29    1.10
  -3  -3  -4   80.43    1.96
  -3  -3  -4   80.86    1.99
   3   3   4   81.35    1.94
  -3  -3  -4   79.11    1.94
   3   3   5  284.89    6.08
   3   3   5  285.27    6.09
   3   3   5  283.83    6.09
   3   3   5  268.64    5.98
   3   3   6    5.66    0.42
   3   3   6    5.39    0.41
  -3  -3  -6    5.29    0.36
   3   3   6    5.67    0.38
   3   3   6    5.79    0.42
   3   3   7    0.83    0.24
   3   3   7    0.22    0.18
   3   3   7    0.52    0.23
   3   3   7    0.28    0.20
   3   3   8  129.24    3.16
   3   3   8  121.51    3.09
   3   3   8  127.55    3.20
   3   3   8  128.13    3.21
   3   3   9  136.93    3.39
   3   3   9  134.13    3.37
   3   3   9  139.71    3.51
   3   3   9  141.43    3.48
   3   3  10   26.66    1.04
   3   3  10   25.95    1.05
   3   3  10   26.54    1.13
   3   3  10   27.05    1.14
   3   3  11   27.68    1.01
   3   3  11   26.22    1.04
   3   3  11   28.43    1.14
   3   3  11   29.02    1.14
   3   3  11   29.88    1.19
   3   3  12   77.47    2.14
   3   3  12   79.89    2.19
   3   3  13    0.81    0.22
   3   3  13    0.81    0.23
  -3  -4  13    2.36    0.23
  -3  -4  13    1.76    0.17
  -3  -4  13    2.18    0.22
  -3  -4  12   10.14    0.54
  -3  -4  12    9.71    0.49
  -3  -4  12    9.84    0.54
  -3  -4  11    4.23    0.40
  -3  -4  11    3.00    0.37
  -3  -4  11    3.69    0.43
  -3  -4  10  217.69    5.05
  -3  -4  10  217.82    5.09
  -3  -4  10  219.61    5.07
  -3  -4   9  293.28    6.57
  -3  -4   9  296.64    6.59
  -3  -4   9  294.66    6.61
  -3  -4   9  284.90    6.63
  -3  -4   9  292.83    6.56
  -3  -4   8   21.80    0.95
  -3  -4   8   22.06    0.95
  -3  -4   8   22.89    0.99
  -3  -4   7   20.49    0.87
  -3  -4   7   19.03    0.85
  -3  -4   7   19.36    0.86
  -3  -4   6    0.50    0.21
  -3  -4   6    0.14    0.20
  -3  -4   6    0.17    0.20
  -3  -4   6    0.29    0.21
  -3  -4   5   21.27    0.80
   3   4  -5   20.97    0.78
  -3  -4   5   20.10    0.80
  -3  -4   5   20.85    0.83
  -3  -4   5   21.00    0.81
  -3  -4   5   21.34    0.83
   3   4  -4   60.48    1.61
  -3  -4   4   60.42    1.61
  -3  -4   4   59.06    1.61
   3   4  -3  427.34    9.13
  -3  -4   3  446.64    9.25
  -3  -4   3  436.24    9.22
  -3  -4   2   10.87    0.52
   3   4  -2   11.37    0.46
  -3  -4   2   12.14    0.47
  -3  -4   2   12.02    0.52
   3   4  -2   10.70    0.50
   3   4  -1  317.17    6.51
  -3  -4   1  311.86    6.50
  -3  -4   1  298.57    6.61
   3   4  -1  300.92    6.55
  -3  -4   1  324.93    6.62
   3   4   0   90.33    2.09
  -3  -4   0   96.85    2.10
  -3  -4   0   93.13    2.20
  -3  -4   0   92.12    2.18
  -3  -4  -1   86.91    2.05
  -3  -4  -1   90.60    2.16
  -3  -4  -1   87.53    1.92
  -3  -4  -1   83.02    2.11
   3   4   1   84.24    2.06
  -3  -4  -2  153.38    3.52
  -3  -4  -2  156.46    3.45
  -3  -4  -2  160.75    3.59
  -3  -4  -3    0.64    0.17
  -3  -4  -3    0.52    0.14
  -3  -4  -3    0.50    0.12
  -3  -4  -3    0.59    0.16
  -3  -4  -4  121.34    2.96
  -3  -4  -4  127.11    2.94
  -3  -4  -4  127.56    2.94
  -3  -4  -4  127.90    2.93
   3   4   4  127.60    2.99
   3   4   5   78.70    2.06
  -3  -4  -5   76.32    2.00
   3   4   5   76.64    2.03
   3   4   6    0.18    0.21
  -3  -4  -6    0.29    0.19
   3   4   6    0.65    0.23
  -3  -4  -7    1.58    0.26
   3   4   7    1.07    0.28
   3   4   7    1.18    0.25
   3   4   8   31.05    1.18
   3   4   8   32.87    1.21
   3   4   8   32.04    1.20
   3   4   9   80.00    2.26
   3   4   9   77.42    2.19
   3   4   9   74.50    2.07
   3   4  10    1.67    0.33
   3   4  10    1.31    0.34
   3   4  11  196.41    4.55
   3   4  11  200.38    4.68
   3   4  12    0.63    0.19
   3   4  12    0.68    0.29
   3   4  12    0.74    0.27
   3   4  13   23.77    0.84
  -3  -5  13   24.51    0.74
  -3  -5  13   26.22    0.77
  -3  -5  12    0.76    0.19
  -3  -5  12    0.61    0.20
  -3  -5  12    0.86    0.22
  -3  -5  11    6.14    0.43
  -3  -5  11    5.80    0.46
  -3  -5  11    5.58    0.46
  -3  -5  10   18.61    0.83
  -3  -5  10   19.03    0.87
  -3  -5  10   18.40    0.88
  -3  -5   9    2.34    0.34
  -3  -5   9    2.30    0.39
  -3  -5   9    2.52    0.39
  -3  -5   9    2.98    0.42
  -3  -5   9    1.98    0.38
  -3  -5   8  570.16   12.18
  -3  -5   8  573.19   12.27
  -3  -5   8  591.04   12.29
  -3  -5   7   69.86    1.95
  -3  -5   7   68.66    2.02
  -3  -5   7   71.96    2.04
  -3  -5   6  131.26    3.22
  -3  -5   6  136.66    3.32
  -3  -5   6  134.90    3.32
  -3  -5   6  139.83    3.34
  -3  -5   6  136.10    3.33
   3   5  -5  245.57    5.51
  -3  -5   5  257.74    5.60
  -3  -5   5  246.05    5.60
  -3  -5   5  249.62    5.59
  -3  -5   5  261.63    5.64
  -3  -5   4   35.68    1.14
  -3  -5   4   35.07    1.14
  -3  -5   3    0.37    0.18
  -3  -5   3    0.62    0.20
  -3  -5   3    0.63    0.19
  -3  -5   2   86.99    2.07
  -3  -5   2   85.53    2.08
  -3  -5   2   84.21    2.05
   3   5  -1    7.70    0.38
  -3  -5   1    7.17    0.36
  -3  -5   1    8.22    0.46
  -3  -5   0  127.64    2.91
  -3  -5   0  131.84    3.07
   3   5   0  130.06    2.95
  -3  -5  -1    1.55    0.23
  -3  -5  -1    1.73    0.24
   3   5   2    0.50    0.18
  -3  -5  -2    0.61    0.15
   3   5   3   17.48    0.72
  -3  -5  -3   18.34    0.74
   3   5   4  147.08    3.40
  -3  -5  -4  139.66    3.38
  -3  -5  -5   44.34    1.39
   3   5   5   45.36    1.39
   3   5   6  193.74    4.59
  -3  -5  -6  198.29    4.56
   3   5   6  201.60    4.57
   3   5   7   89.03    2.45
  -3  -5  -7   87.48    2.37
   3   5   7   91.76    2.43
   3   5   8   26.97    1.10
  -3  -5  -8   24.92    0.99
   3   5   8   24.85    1.05
   3   5   9   52.97    1.70
  -3  -5  -9   51.31    1.55
   3   5   9   52.63    1.69
   3   5  10   13.05    0.73
   3   5  10   12.97    0.73
   3   5  11    6.22    0.48
   3   5  11    6.92    0.51
   3   5  12    1.56    0.32
   3   5  12    1.85    0.25
   3   5  13    6.72    0.40
  -3  -6  12   38.69    1.10
  -3  -6  12   36.44    1.07
  -3  -6  11   14.39    0.68
  -3  -6  11   15.40    0.68
  -3  -6  10   15.80    0.77
  -3  -6  10   14.63    0.66
  -3  -6  10   14.90    0.79
  -3  -6   9  188.35    4.49
  -3  -6   9  199.75    4.66
  -3  -6   9  197.51    4.65
  -3  -6   8    6.16    0.45
  -3  -6   8    5.12    0.49
  -3  -6   8    6.15    0.52
  -3  -6   8    6.34    0.54
  -3  -6   7   30.05    1.19
  -3  -6   7   31.86    1.22
  -3  -6   6   40.46    1.39
  -3  -6   6   41.02    1.38
  -3  -6   6   41.32    1.40
  -3  -6   6   39.88    1.38
   3   6  -5   81.56    2.20
  -3  -6   5   88.01    2.32
  -3  -6   5   87.08    2.33
  -3  -6   5   88.87    2.33
  -3  -6   4  197.94    4.46
  -3  -6   4  190.28    4.45
  -3  -6   3  119.10    2.94
  -3  -6   3  124.46    2.98
  -3  -6   3  121.72    2.95
  -3  -6   2   86.35    2.18
  -3  -6   2   84.89    2.18
  -3  -6   2   84.18    2.16
  -3  -6   1    1.98    0.25
  -3  -6   1    1.03    0.20
  -3  -6   1    0.97    0.20
  -3  -6   1    1.67    0.24
  -3  -6   0    0.68    0.20
  -3  -6   0    0.61    0.17
  -3  -6   0    0.79    0.17
  -3  -6   0    0.53    0.17
  -3  -6  -1    1.85    0.26
  -3  -6  -1    1.69    0.22
  -3  -6  -1    2.12    0.22
  -3  -6  -1    1.73    0.24
   3   6   1    2.31    0.25
   3   6   2   10.84    0.55
  -3  -6  -2   12.18    0.61
   3   6   3   11.49    0.59
  -3  -6  -4   39.45    1.32
   3   6   4   40.58    1.31
   3   6   5    2.59    0.35
  -3  -6  -5    2.25    0.34
  -3  -6  -6    0.27    0.24
   3   6   7  182.64    4.53
  -3  -6  -7  197.51    4.52
   3   6   8    5.79    0.54
  -3  -6  -8    5.90    0.49
   3   6   9   21.87    1.01
  -3  -6  -9   22.49    0.92
   3   6  10    2.23    0.37
   3   6  11   10.84    0.61
   3   6  12    4.10    0.33
   3   6  12    4.87    0.41
   3   6  13   17.69    0.63
  -3  -7  11   13.83    0.58
  -3  -7  10   40.83    1.27
  -3  -7  10   40.87    1.22
  -3  -7   9   32.35    1.16
  -3  -7   9   30.06    1.18
  -3  -7   9   34.97    1.23
  -3  -7   9   32.15    1.18
  -3  -7   8    0.88    0.32
  -3  -7   8    0.95    0.31
  -3  -7   8    0.71    0.26
  -3  -7   8    0.53    0.29
  -3  -7   7   20.70    0.97
  -3  -7   7   20.90    0.95
  -3  -7   6    0.14    0.25
  -3  -7   6    0.37    0.25
  -3  -7   6    0.12    0.25
  -3  -7   6    0.53    0.26
   3   7  -5   60.13    1.76
  -3  -7   5   62.84    1.88
  -3  -7   5   65.27    1.91
  -3  -7   5   67.34    1.91
  -3  -7   4   25.97    1.07
  -3  -7   4   33.67    1.16
  -3  -7   3   88.94    2.38
  -3  -7   3   90.09    2.36
  -3  -7   2    7.07    0.49
  -3  -7   2    7.19    0.49
  -3  -7   1    0.70    0.21
  -3  -7   1    0.82    0.23
  -3  -7   1    0.78    0.20
  -3  -7   1    1.06    0.25
  -3  -7   0   18.93    0.79
  -3  -7   0   17.83    0.74
  -3  -7   0   17.49    0.72
  -3  -7   0   16.98    0.75
   3   7   1   21.86    0.82
  -3  -7  -1   22.13    0.83
  -3  -7  -1   22.79    0.82
  -3  -7  -1   24.19    0.93
  -3  -7  -1   23.35    0.88
   3   7   2  141.67    3.33
  -3  -7  -2  137.19    3.23
  -3  -7  -2  144.28    3.42
  -3  -7  -3    0.68    0.26
   3   7   3    1.19    0.26
   3   7   4  131.82    3.25
   3   7   5  184.69    4.37
  -3  -7  -5  182.65    4.38
   3   7   6   17.14    0.88
  -3  -7  -6   19.21    0.92
   3   7   7   85.60    2.59
  -3  -7  -7  103.39    2.64
  -3  -7  -8   45.66    1.52
  -3  -7  -9    0.22    0.23
   3   7   9    0.46    0.33
   3   7  10    0.34    0.27
  -3  -7 -10    1.53    0.25
   3   7  11   29.63    1.04
   3   7  11   28.71    1.06
   3   7  12    1.47    0.21
  -3  -8  11    5.17    0.32
  -3  -8  10   23.03    0.84
  -3  -8  10   22.17    0.77
  -3  -8   9   14.27    0.70
  -3  -8   9   13.97    0.64
  -3  -8   9   14.84    0.73
  -3  -8   9   13.39    0.67
  -3  -8   8    1.31    0.31
  -3  -8   8    1.12    0.26
  -3  -8   8    1.28    0.33
  -3  -8   7   40.84    1.36
  -3  -8   7   42.81    1.45
  -3  -8   6   49.14    1.57
  -3  -8   6   46.74    1.58
  -3  -8   6   45.71    1.56
  -3  -8   5    0.43    0.31
  -3  -8   5    0.18    0.27
  -3  -8   4   60.35    1.84
  -3  -8   3    8.38    0.59
  -3  -8   3    7.65    0.56
  -3  -8   2   42.36    1.39
  -3  -8   2   39.96    1.37
  -3  -8   2   42.11    1.39
  -3  -8   1    4.18    0.40
  -3  -8   1    4.10    0.40
  -3  -8   1    3.64    0.36
  -3  -8   1    4.17    0.41
  -3  -8   0  289.81    6.41
  -3  -8   0  283.62    6.37
  -3  -8   0  292.39    6.36
  -3  -8   0  295.96    6.43
  -3  -8  -1    0.09    0.19
  -3  -8  -1    0.03    0.17
  -3  -8  -1    0.14    0.23
  -3  -8  -1    0.18    0.21
   3   8   2   22.01    0.87
  -3  -8  -2   20.68    0.82
  -3  -8  -2   21.79    0.84
  -3  -8  -2   22.10    0.95
  -3  -8  -2   23.57    0.94
   3   8   3   47.08    1.45
  -3  -8  -3   42.99    1.32
  -3  -8  -3   44.58    1.51
   3   8   4    0.88    0.27
  -3  -8  -4    0.88    0.34
   3   8   5  138.04    3.39
  -3  -8  -5  129.43    3.40
   3   8   6    0.17    0.27
  -3  -8  -6   -0.04    0.29
   3   8   7  233.98    5.60
  -3  -8  -7  248.22    5.60
   3   8   8   -0.02    0.30
  -3  -8  -8    0.63    0.28
  -3  -8  -9   12.84    0.68
  -3  -8 -10   44.92    1.33
   3   8  10   45.99    1.42
   3   8  10   45.38    1.44
   3   8  11    1.07    0.23
   3   8  11    1.10    0.25
   3   8  12    2.86    0.22
   3   8  12    3.19    0.25
  -3  -9  10   22.39    0.73
  -3  -9   9   37.14    1.14
  -3  -9   9   36.75    1.16
  -3  -9   9   37.49    1.15
  -3  -9   8   13.27    0.65
  -3  -9   8   12.24    0.56
  -3  -9   8   13.52    0.69
  -3  -9   7    7.94    0.58
  -3  -9   7    7.95    0.48
  -3  -9   7    9.04    0.57
  -3  -9   7    9.84    0.61
  -3  -9   6    0.52    0.33
  -3  -9   6    0.89    0.31
  -3  -9   6    0.75    0.21
  -3  -9   6    0.64    0.32
  -3  -9   6    0.64    0.29
  -3  -9   5   37.54    1.32
  -3  -9   5   36.80    1.31
  -3  -9   4   11.87    0.71
  -3  -9   4   10.04    0.69
  -3  -9   4   11.75    0.73
  -3  -9   3    5.09    0.48
  -3  -9   3    5.59    0.50
  -3  -9   3    5.23    0.50
  -3  -9   2    4.52    0.45
  -3  -9   2    4.50    0.45
  -3  -9   2    4.45    0.46
  -3  -9   1    3.58    0.41
  -3  -9   1    3.72    0.41
  -3  -9   1    3.63    0.36
  -3  -9   1    3.55    0.43
  -3  -9   0  136.89    3.32
  -3  -9   0  126.64    3.27
  -3  -9   0  139.36    3.30
  -3  -9   0  132.28    3.35
  -3  -9  -1   31.59    1.13
  -3  -9  -1   30.87    1.12
  -3  -9  -1   31.23    1.18
  -3  -9  -1   33.20    1.20
  -3  -9  -2  133.56    3.29
  -3  -9  -2  137.39    3.33
  -3  -9  -2  139.97    3.48
  -3  -9  -2  144.71    3.47
   3   9   3  114.81    2.90
  -3  -9  -3  110.15    2.82
  -3  -9  -3  119.00    3.06
  -3  -9  -3  121.04    3.00
  -3  -9  -4    6.46    0.57
   3   9   4    5.82    0.48
   3   9   5   60.85    1.84
  -3  -9  -6    0.35    0.33
   3   9   6    0.14    0.28
   3   9   6    0.26    0.22
   3   9   7  103.56    2.67
   3   9   7  105.88    2.79
  -3  -9  -7  104.75    2.79
   3   9   8   64.39    1.87
  -3  -9  -8   63.50    1.86
   3   9   8   61.27    1.79
  -3  -9  -9   39.19    1.24
   3   9   9   37.43    1.26
   3   9   9   37.49    1.21
  -3  -9 -10   30.00    0.95
   3   9  10   32.45    1.01
   3   9  11    5.95    0.34
   3   9  11    5.95    0.33
  -3 -10   9   39.40    1.05
  -3 -10   8    0.35    0.17
  -3 -10   8    0.56    0.24
  -3 -10   7    0.01    0.23
  -3 -10   7    0.01    0.17
  -3 -10   7    0.12    0.24
  -3 -10   6   34.78    1.23
  -3 -10   6   36.49    1.24
  -3 -10   6   34.21    1.16
  -3 -10   6   35.33    1.24
  -3 -10   6   36.30    1.23
  -3 -10   5    2.49    0.39
  -3 -10   5    2.45    0.38
  -3 -10   5    2.59    0.39
  -3 -10   4  129.84    3.32
  -3 -10   4  130.17    3.32
  -3 -10   4  136.31    3.34
  -3 -10   3   14.68    0.80
  -3 -10   3   16.33    0.82
  -3 -10   3   15.73    0.81
  -3 -10   2   41.32    1.42
  -3 -10   2   39.56    1.39
  -3 -10   2   40.64    1.43
  -3 -10   1   14.22    0.80
  -3 -10   1   16.30    0.82
  -3 -10   1   15.28    0.79
  -3 -10   0    5.30    0.47
  -3 -10   0    5.37    0.47
  -3 -10   0    4.68    0.43
  -3 -10   0    4.63    0.47
  -3 -10  -1   90.03    2.40
  -3 -10  -1   83.71    2.30
  -3 -10  -1   86.75    2.33
  -3 -10  -1   88.79    2.42
  -3 -10  -2    0.65    0.22
  -3 -10  -2    0.87    0.25
  -3 -10  -2    0.79    0.30
  -3 -10  -2    0.67    0.29
   3  10   3   16.65    0.76
  -3 -10  -3   18.46    0.78
  -3 -10  -3   17.69    0.90
  -3 -10  -3   19.45    0.89
   3  10   4   28.17    1.05
  -3 -10  -4   27.51    1.15
  -3 -10  -4   27.52    1.10
   3  10   5   37.64    1.31
  -3 -10  -5   41.32    1.45
  -3 -10  -5   41.10    1.40
   3  10   6   17.93    0.82
  -3 -10  -7    0.34    0.28
   3  10   7    0.50    0.26
   3  10   8   63.70    1.76
  -3 -10  -8   62.95    1.76
   3  10   8   59.44    1.61
   3  10   9    3.46    0.33
  -3 -10  -9    3.75    0.32
   3  10   9    3.45    0.28
  -3 -10  -9    2.83    0.27
   3  10  10    8.86    0.41
  -3 -10 -10    7.55    0.34
  -3 -11   7    0.55    0.20
  -3 -11   6    0.48    0.21
  -3 -11   6    0.35    0.15
  -3 -11   6    0.50    0.23
  -3 -11   6    0.84    0.22
  -3 -11   5    2.34    0.33
  -3 -11   5    1.83    0.23
  -3 -11   5    1.72    0.32
  -3 -11   5    1.90    0.30
  -3 -11   4    2.22    0.36
  -3 -11   4    2.24    0.34
  -3 -11   4    2.32    0.35
  -3 -11   3    1.60    0.33
  -3 -11   3    1.79    0.34
  -3 -11   3    1.65    0.35
  -3 -11   2   11.14    0.65
  -3 -11   2   11.49    0.66
  -3 -11   2   12.71    0.71
  -3 -11   1    2.11    0.35
  -3 -11   1    2.01    0.35
  -3 -11   1    2.42    0.38
  -3 -11   0   41.69    1.36
  -3 -11   0   38.15    1.31
  -3 -11   0   40.77    1.39
  -3 -11  -1   19.31    0.86
  -3 -11  -1   17.75    0.78
  -3 -11  -1   18.06    0.81
  -3 -11  -1   18.66    0.88
  -3 -11  -2    1.02    0.29
  -3 -11  -2    0.80    0.23
  -3 -11  -2    1.16    0.31
  -3 -11  -2    1.22    0.32
  -3 -11  -3   52.38    1.52
  -3 -11  -3   54.46    1.67
  -3 -11  -3   53.60    1.65
  -3 -11  -4    3.13    0.40
  -3 -11  -4    3.94    0.42
  -3 -11  -5    1.24    0.31
   3  11   5    1.16    0.23
  -3 -11  -5    1.30    0.29
   3  11   6    2.15    0.28
  -3 -11  -6    2.24    0.34
  -3 -11  -6    1.85    0.28
   3  11   7    8.57    0.47
  -3 -11  -7    7.75    0.47
   3  11   8    0.07    0.15
  -3 -11  -8   -0.07    0.18
  -3 -11  -8    0.24    0.17
   3  11   9    3.02    0.23
  -3 -11  -9    3.36    0.24
  -3 -12   6    2.77    0.24
  -3 -12   6    3.46    0.26
  -3 -12   5   17.91    0.68
  -3 -12   5   17.38    0.67
  -3 -12   4  107.22    2.57
  -3 -12   4  107.28    2.58
  -3 -12   4  109.87    2.57
  -3 -12   4  106.00    2.55
   3  12  -3    1.18    0.21
  -3 -12   3    1.36    0.26
  -3 -12   3    1.19    0.26
  -3 -12   3    0.88    0.26
  -3 -12   2   19.67    0.81
  -3 -12   2   20.03    0.81
  -3 -12   2   19.91    0.83
  -3 -12   1   50.18    1.50
  -3 -12   1   49.14    1.48
  -3 -12   1   52.20    1.54
  -3 -12   0   20.85    0.85
  -3 -12   0   19.89    0.81
  -3 -12   0   21.97    0.89
  -3 -12  -1    9.74    0.55
  -3 -12  -1    9.15    0.50
  -3 -12  -1    9.91    0.58
  -3 -12  -2    0.15    0.20
  -3 -12  -2    0.26    0.24
  -3 -12  -3   16.41    0.70
  -3 -12  -3   15.91    0.71
  -3 -12  -3   18.03    0.76
  -3 -12  -4   29.44    0.99
  -3 -12  -4   30.96    1.05
  -3 -12  -4   31.23    1.04
  -3 -12  -5    2.78    0.28
  -3 -12  -5    2.41    0.30
  -3 -12  -5    2.65    0.30
   3  12   5    2.76    0.27
  -3 -12  -6   50.11    1.37
  -3 -12  -6   50.88    1.34
  -3 -12  -7    8.58    0.42
  -3 -12  -7    8.21    0.38
  -3 -13   4    1.89    0.18
  -3 -13   4    1.85    0.19
   3  13  -3   21.69    0.72
  -3 -13   3   23.45    0.75
  -3 -13   3   26.21    0.80
  -3 -13   3   24.43    0.80
  -3 -13   3   26.65    0.79
   3  13  -2    3.85    0.25
  -3 -13   2    4.35    0.30
  -3 -13   2    4.77    0.32
  -3 -13   2    4.25    0.33
  -3 -13   2    4.86    0.32
  -3 -13   1    1.95    0.23
  -3 -13   1    2.20    0.24
  -3 -13   1    2.09    0.27
  -3 -13   0   36.38    1.08
  -3 -13   0   35.96    1.04
  -3 -13  -1    0.37    0.17
  -3 -13  -1    0.36    0.21
  -3 -13  -2    7.52    0.39
  -3 -13  -2    7.62    0.44
  -3 -13  -3   13.69    0.53
  -3 -13  -3   14.82    0.59
   3  13   4    2.11    0.22
  -3 -13  -4    2.01    0.19
  -3 -13  -4    2.29    0.24
  -3 -13  -5   12.10    0.47
   3  14   0    0.41    0.13
   4 -13  -2    4.15    0.25
   4 -13  -2    4.27    0.25
   4 -13  -1   -0.04    0.11
   4 -13  -1    0.06    0.11
   4 -13   0    2.69    0.20
   4 -13   1    1.37    0.16
   4 -12  -5   28.39    0.82
   4 -12  -5   27.72    0.79
   4 -12  -4   18.16    0.62
   4 -12  -4   18.87    0.63
   4 -12  -3   59.24    1.51
   4 -12  -3   54.80    1.42
   4 -12  -2    0.46    0.20
   4 -12  -2    0.31    0.20
   4 -12  -2    0.28    0.13
   4 -12  -1   37.22    1.17
   4 -12  -1   37.82    1.14
   4 -12   0    2.13    0.29
   4 -12   0    1.99    0.26
   4 -12   1    3.50    0.30
   4 -12   1    3.99    0.35
   4 -12   1    3.33    0.33
   4 -12   2    6.14    0.38
   4 -12   2    6.12    0.35
   4 -12   3    1.67    0.21
   4 -11  -7    1.69    0.19
   4 -11  -6   17.13    0.63
   4 -11  -5   17.50    0.63
   4 -11  -5   18.84    0.68
   4 -11  -4   15.09    0.65
   4 -11  -3    0.71    0.27
   4 -11  -3    1.01    0.25
   4 -11  -3    1.04    0.23
   4 -11  -2   12.14    0.65
   4 -11  -2   11.25    0.55
   4 -11  -1    1.97    0.34
   4 -11  -1    1.44    0.32
   4 -11  -1    1.13    0.22
   4 -11   0   49.44    1.57
   4 -11   0   51.01    1.52
   4 -11   1    0.11    0.25
   4 -11   1    0.31    0.26
   4 -11   1    0.17    0.22
   4 -11   2   75.35    2.02
   4 -11   2   73.43    2.03
   4 -11   2   74.32    1.95
   4 -11   3   47.42    1.38
   4 -11   3   48.44    1.41
   4 -11   3   43.59    1.28
   4 -11   4    1.23    0.21
   4 -11   4    1.36    0.23
   4 -10  -9    2.26    0.20
  -4  10   8   30.29    0.91
   4 -10  -8   32.42    0.97
  -4  10   7    0.49    0.18
   4 -10  -7    0.35    0.18
  -4  10   6    0.07    0.17
   4 -10  -6    0.01    0.20
   4 -10  -5   14.42    0.64
  -4  10   5   14.15    0.62
   4 -10  -5   15.66    0.72
   4 -10  -4    2.00    0.29
   4 -10  -4    1.73    0.33
   4 -10  -4    1.59    0.28
   4 -10  -3   15.77    0.81
   4 -10  -3   15.74    0.77
   4 -10  -3   15.61    0.70
   4 -10  -2   16.35    0.84
   4 -10  -1   12.07    0.61
   4 -10   0    2.82    0.42
   4 -10   0    1.74    0.26
   4 -10   1   -0.03    0.25
   4 -10   1    0.02    0.28
   4 -10   2    0.51    0.24
   4 -10   2    0.67    0.30
   4 -10   2    0.47    0.23
   4 -10   3   21.11    0.85
   4 -10   3   22.52    0.94
   4 -10   3   23.72    0.95
   4 -10   3   21.14    0.84
   4 -10   4   14.08    0.69
   4 -10   4   15.57    0.71
   4 -10   5   24.63    0.87
   4 -10   5   26.38    0.89
  -4   9  10    0.38    0.13
   4  -9 -10    0.33    0.13
  -4   9   9    1.02    0.21
  -4   9   8   12.00    0.59
   4  -9  -8   11.78    0.62
  -4   9   7    5.24    0.43
   4  -9  -7    4.73    0.45
  -4   9   6   26.43    0.99
   4  -9  -6   24.86    1.02
   4  -9  -5    3.16    0.34
   4  -9  -5    3.94    0.41
  -4   9   5    3.31    0.36
   4  -9  -5    3.75    0.42
   4  -9  -4  112.01    2.88
  -4   9   4  106.37    2.72
   4  -9  -4  110.84    2.84
   4  -9  -3   30.32    1.19
   4  -9  -3   28.97    1.10
   4  -9  -2   33.66    1.27
   4  -9  -2   30.28    1.10
   4  -9  -1  155.13    3.84
   4  -9   0  123.09    3.15
   4  -9   0  125.04    3.19
   4  -9   0  117.26    2.92
   4  -9   1  154.84    3.81
   4  -9   1  155.63    3.86
   4  -9   2   22.93    0.98
   4  -9   2   23.51    1.03
   4  -9   3   90.44    2.41
   4  -9   3   92.56    2.47
   4  -9   3   87.15    2.32
   4  -9   4   33.70    1.18
   4  -9   4   34.66    1.23
   4  -9   5    0.28    0.20
   4  -9   5    0.13    0.20
  -4   8  11    1.82    0.18
   4  -8 -10   41.01    1.19
  -4   8   9   16.61    0.73
   4  -8  -9   17.38    0.76
  -4   8   8    1.41    0.30
   4  -8  -7   20.75    0.95
  -4   8   7   19.51    0.89
   4  -8  -6   67.17    1.91
  -4   8   6   68.68    2.00
   4  -8  -6   68.76    2.03
   4  -8  -5    3.36    0.39
   4  -8  -5    3.19    0.41
   4  -8  -4  290.81    6.53
   4  -8  -4  289.71    6.53
   4  -8  -3    2.01    0.38
   4  -8  -3    2.27    0.35
   4  -8  -3    1.97    0.36
   4  -8  -2   46.39    1.59
   4  -8  -2   48.91    1.60
   4  -8  -2   44.72    1.46
   4  -8  -2   48.54    1.60
   4  -8  -1    9.63    0.64
   4  -8  -1   10.77    0.69
   4  -8  -1   10.56    0.68
   4  -8   0   14.97    0.79
   4  -8   1  137.58    3.51
   4  -8   1  143.74    3.57
   4  -8   1  142.05    3.56
   4  -8   2  145.53    3.64
   4  -8   2  149.14    3.68
   4  -8   2  148.05    3.69
   4  -8   3  115.79    2.98
   4  -8   3  115.66    3.02
   4  -8   3  115.58    3.00
   4  -8   4   43.28    1.45
   4  -8   4   45.94    1.50
   4  -8   5   10.72    0.62
   4  -8   5   10.86    0.63
   4  -8   6   66.42    1.83
   4  -8   6   65.92    1.83
  -4   7  11    0.34    0.17
   4  -7 -11    0.43    0.16
  -4   7  10    5.56    0.43
   4  -7 -10    5.44    0.41
   4  -7  -9    8.24    0.57
  -4   7   8    3.94    0.43
   4  -7  -7   12.78    0.77
   4  -7  -6   18.84    0.91
   4  -7  -6   17.93    0.90
   4  -7  -6   15.93    0.75
   4  -7  -5   62.92    1.91
   4  -7  -5   59.99    1.80
   4  -7  -5   60.63    1.76
   4  -7  -4   40.13    1.40
   4  -7  -4   42.59    1.47
   4  -7  -4   42.11    1.45
   4  -7  -4   42.06    1.39
   4  -7  -3  295.72    6.45
   4  -7  -3  279.41    6.42
   4  -7  -3  284.39    6.40
   4  -7  -3  287.21    6.42
   4  -7  -2   70.28    2.01
   4  -7  -2   70.42    2.04
   4  -7  -2   68.87    1.96
   4  -7  -2   70.80    2.04
   4  -7  -1  469.23   10.08
   4  -7  -1  468.12   10.08
   4  -7  -1  469.65    9.98
   4  -7  -1  470.29   10.09
   4  -7   0    1.69    0.32
   4  -7   0    1.71    0.28
   4  -7   1   55.47    1.74
   4  -7   1   57.25    1.75
   4  -7   1   58.34    1.77
   4  -7   2  633.95   13.34
   4  -7   2  629.04   13.36
   4  -7   2  637.81   13.35
   4  -7   3  142.56    3.53
   4  -7   3  146.36    3.57
   4  -7   3  142.42    3.54
   4  -7   4   56.53    1.75
   4  -7   4   59.31    1.79
   4  -7   4   57.43    1.74
   4  -7   5   46.53    1.51
   4  -7   5   45.54    1.50
   4  -7   5   48.99    1.48
   4  -7   6   23.33    0.95
   4  -7   6   22.19    0.92
   4  -7   7    8.49    0.52
  -4   6  12   15.91    0.54
  -4   6  11    1.62    0.25
   4  -6 -11    1.81    0.25
  -4   6  10   59.60    1.72
   4  -6 -10   59.13    1.70
  -4   6   9    0.27    0.28
   4  -6  -9    0.36    0.27
   4  -6  -8   11.34    0.69
   4  -6  -8   11.89    0.73
   4  -6  -7   14.36    0.78
   4  -6  -7   13.85    0.76
   4  -6  -6    6.73    0.57
   4  -6  -6    7.11    0.57
   4  -6  -6    6.63    0.51
   4  -6  -5  180.48    4.23
   4  -6  -5  183.35    4.27
   4  -6  -5  184.03    4.42
   4  -6  -5  183.56    4.22
   4  -6  -4   18.73    0.88
   4  -6  -4   18.03    0.81
   4  -6  -4   18.84    0.88
   4  -6  -4   19.63    0.89
   4  -6  -4   18.72    0.80
   4  -6  -4   18.34    0.82
   4  -6  -3   17.35    0.82
   4  -6  -3   16.59    0.77
   4  -6  -3   16.17    0.78
   4  -6  -3   15.97    0.79
   4  -6  -3   16.85    0.78
   4  -6  -2    4.37    0.44
   4  -6  -2    4.57    0.42
   4  -6  -2    4.05    0.40
   4  -6  -2    4.80    0.40
   4  -6  -2    4.74    0.43
   4  -6  -1  170.37    3.98
   4  -6  -1  164.97    3.90
   4  -6  -1  165.62    3.97
   4  -6  -1  170.59    3.88
   4  -6   0  106.15    2.69
   4  -6   0  100.32    2.66
   4  -6   0  106.10    2.59
   4  -6   1    0.88    0.26
   4  -6   1    0.77    0.26
   4  -6   1    1.11    0.29
   4  -6   2  307.22    6.81
   4  -6   2  302.78    6.78
   4  -6   2  313.49    6.79
   4  -6   3   96.41    2.58
   4  -6   3   98.15    2.56
   4  -6   3   99.94    2.59
   4  -6   4    3.26    0.38
   4  -6   4    3.35    0.38
   4  -6   4    2.81    0.32
   4  -6   4    2.70    0.35
   4  -6   5   23.59    0.97
   4  -6   5   22.85    0.94
   4  -6   5   25.46    0.94
   4  -6   5   23.27    0.98
   4  -6   6  117.92    2.98
   4  -6   6  118.44    2.96
   4  -6   6  117.49    3.00
   4  -6   7   77.78    2.17
   4  -6   7   78.46    2.16
   4  -6   8    0.58    0.22
   4  -6   8    0.62    0.26
   4  -6   9    0.87    0.26
   4  -6  10    5.29    0.40
   4  -6  11    2.02    0.22
  -4   5  12    1.13    0.18
  -4   5  11   26.11    0.94
   4  -5 -11   26.53    0.91
  -4   5  10   40.01    1.32
   4  -5 -10   38.40    1.30
   4  -5  -9    5.84    0.48
   4  -5  -9    5.45    0.51
   4  -5  -9    4.84    0.49
   4  -5  -8   38.02    1.34
   4  -5  -8   39.38    1.38
   4  -5  -8   38.23    1.41
   4  -5  -7  320.47    7.16
   4  -5  -7  313.03    7.08
   4  -5  -7  324.43    7.11
   4  -5  -6   67.37    2.01
   4  -5  -6   69.56    1.98
   4  -5  -5   54.24    1.61
   4  -5  -5   57.94    1.79
   4  -5  -5   63.14    1.83
   4  -5  -5   57.89    1.64
   4  -5  -5   61.57    1.75
   4  -5  -4   21.35    0.89
   4  -5  -4   22.37    0.85
   4  -5  -4   21.48    0.86
   4  -5  -4   21.43    0.85
   4  -5  -4   21.89    0.93
   4  -5  -3  351.34    7.68
   4  -5  -3  354.55    7.62
   4  -5  -3  361.05    7.69
   4  -5  -3  358.96    7.56
   4  -5  -3  345.61    7.62
   4  -5  -2   82.33    2.16
   4  -5  -2   81.31    2.13
   4  -5  -2   81.38    2.14
   4  -5  -2   79.01    2.13
   4  -5  -1   66.47    1.84
   4  -5  -1   67.00    1.84
   4  -5  -1   67.05    1.80
   4  -5  -1   66.27    1.84
   4  -5  -1   66.07    1.81
   4  -5   0   57.63    1.58
   4  -5   0   58.77    1.66
   4  -5   0   56.49    1.59
   4  -5   1   44.03    1.30
   4  -5   1   44.88    1.39
   4  -5   1   44.87    1.39
   4  -5   2   12.56    0.64
   4  -5   2   12.72    0.60
   4  -5   2   12.78    0.64
   4  -5   2   13.17    0.66
   4  -5   3   81.70    2.20
   4  -5   3   79.72    2.13
   4  -5   3   82.78    2.17
   4  -5   3   83.40    2.21
   4  -5   4    1.31    0.28
   4  -5   4    1.79    0.29
   4  -5   4    1.51    0.27
   4  -5   4    1.68    0.28
   4  -5   5   28.81    1.07
   4  -5   5   28.92    1.08
   4  -5   5   27.88    1.08
   4  -5   6  129.93    3.20
   4  -5   6  130.12    3.26
   4  -5   6  129.08    3.24
   4  -5   7   34.51    1.20
   4  -5   7   35.96    1.30
   4  -5   7   35.69    1.27
   4  -5   8  144.30    3.56
   4  -5   8  136.83    3.40
   4  -5   8  144.91    3.48
   4  -5   9   73.72    2.12
   4  -5   9   71.35    1.99
   4  -5   9   73.06    1.99
   4  -5  10    4.40    0.43
   4  -5  10    4.07    0.37
   4  -5  11   93.00    2.27
   4  -5  11   84.27    2.17
   4  -5  12   17.15    0.63
  -4   4  12   23.13    0.75
  -4   4  11    0.25    0.15
   4  -4 -11    0.14    0.17
  -4   4  11    0.03    0.20
  -4   4  10  120.15    2.94
   4  -4 -10  119.07    2.93
  -4   4  10  114.63    2.83
   4  -4 -10  116.40    2.80
  -4   4   9    3.98    0.38
   4  -4  -9    3.93    0.39
   4  -4  -9    4.43    0.46
  -4   4   8  440.48    9.60
   4  -4  -8  458.10    9.70
   4  -4  -8  454.37    9.78
   4  -4  -8  452.76    9.76
  -4   4   7   16.75    0.77
   4  -4  -7   17.78    0.87
   4  -4  -7   18.21    0.86
   4  -4  -7   16.91    0.85
  -4   4   6   11.55    0.61
   4  -4  -6   13.10    0.70
   4  -4  -6   12.68    0.71
   4  -4  -5  100.64    2.58
  -4   4   5   99.83    2.49
   4  -4  -5  100.86    2.62
  -4   4   4   14.85    0.63
   4  -4  -4   14.75    0.68
   4  -4  -4   13.19    0.60
   4  -4  -4   14.30    0.64
   4  -4  -3  246.60    5.31
   4  -4  -3  238.35    5.25
   4  -4  -3  237.45    5.33
   4  -4  -3  236.08    5.28
   4  -4  -2    3.13    0.32
   4  -4  -2    3.04    0.31
   4  -4  -2    3.13    0.32
   4  -4  -2    4.07    0.34
   4  -4  -2    3.37    0.33
   4  -4  -1   13.82    0.62
   4  -4  -1   13.95    0.62
   4  -4  -1   13.91    0.62
   4  -4  -1   13.48    0.63
   4  -4  -1   13.59    0.62
   4  -4   0    7.61    0.46
   4  -4   0    7.35    0.42
   4  -4   0    6.37    0.41
   4  -4   0    6.99    0.44
   4  -4   1  194.47    4.26
   4  -4   1  184.58    4.29
   4  -4   1  189.70    4.23
   4  -4   2    0.19    0.18
   4  -4   2    0.09    0.18
   4  -4   2    0.12    0.17
   4  -4   2    0.17    0.15
   4  -4   2    0.21    0.19
   4  -4   3   44.11    1.37
   4  -4   3   45.70    1.37
   4  -4   3   44.84    1.34
   4  -4   3   45.36    1.38
   4  -4   4  228.02    5.04
   4  -4   4  222.57    5.03
   4  -4   4  216.81    4.94
   4  -4   4  226.11    5.04
   4  -4   5    6.80    0.48
   4  -4   5    7.04    0.51
   4  -4   5    7.10    0.51
   4  -4   6   84.38    2.24
   4  -4   6   84.97    2.31
   4  -4   6   81.08    2.27
   4  -4   7   69.03    1.93
   4  -4   7   67.27    1.92
   4  -4   7   69.76    2.01
   4  -4   8    4.75    0.43
   4  -4   8    4.46    0.44
   4  -4   9    1.08    0.28
   4  -4   9    1.73    0.31
   4  -4  10    9.72    0.64
   4  -4  10    9.07    0.58
   4  -4  10    8.65    0.53
   4  -4  11   12.01    0.67
   4  -4  11   11.62    0.61
   4  -4  12   76.50    1.94
   4  -4  12   71.40    1.86
   4  -4  13    0.42    0.14
  -4   3  12   12.82    0.55
  -4   3  11    0.29    0.21
  -4   3  11    0.10    0.20
   4  -3 -11    0.01    0.16
   4  -3 -11    0.10    0.24
  -4   3  10    2.62    0.35
   4  -3 -10    2.47    0.37
   4  -3 -10    2.48    0.29
   4  -3 -10    2.28    0.32
  -4   3   9    1.69    0.32
   4  -3  -9    1.55    0.38
   4  -3  -9    1.58    0.30
   4  -3  -9    1.61    0.33
  -4   3   8   56.30    1.71
   4  -3  -8   57.02    1.75
   4  -3  -8   54.05    1.69
  -4   3   7  603.72   12.79
   4  -3  -7  602.86   12.83
   4  -3  -7  623.61   12.88
  -4   3   6   13.54    0.67
   4  -3  -6   14.56    0.73
  -4   3   5  286.27    6.30
   4  -3  -5  295.32    6.40
  -4   3   4  185.29    4.15
   4  -3  -4  189.87    4.16
  -4   3   4  177.18    4.11
   4  -3  -4  184.89    4.12
  -4   3   3   17.57    0.67
   4  -3  -3   18.50    0.72
   4  -3  -3   20.22    0.78
  -4   3   3   19.46    0.73
   4  -3  -3   18.95    0.77
   4  -3  -2   15.03    0.62
  -4   3   2   13.94    0.54
   4  -3  -2   14.19    0.63
   4  -3  -2   14.19    0.63
  -4   3   2   14.89    0.63
   4  -3  -2   15.92    0.65
   4  -3  -2   14.07    0.55
   4  -3  -1  348.64    7.34
   4  -3  -1  356.84    7.46
  -4   3   1  346.95    7.45
   4  -3  -1  349.20    7.44
   4  -3  -1  351.97    7.43
   4  -3   0   11.22    0.46
   4  -3   0   11.40    0.54
   4  -3   0   11.54    0.54
   4  -3   1    2.85    0.21
   4  -3   1    2.79    0.28
   4  -3   1    2.79    0.28
  -4   3  -1    2.94    0.27
   4  -3   1    2.78    0.28
   4  -3   1    2.80    0.29
   4  -3   2   77.10    1.97
   4  -3   2   77.78    1.97
  -4   3  -2   75.75    1.97
   4  -3   3    8.67    0.50
   4  -3   3    8.25    0.48
  -4   3  -3    7.92    0.45
   4  -3   3    8.83    0.48
   4  -3   3    8.11    0.48
  -4   3  -4  121.99    2.89
   4  -3   4  122.13    2.97
   4  -3   4  128.38    3.01
   4  -3   4  119.83    2.90
   4  -3   5   18.85    0.79
   4  -3   6  249.22    5.50
   4  -3   6  242.02    5.46
   4  -3   7  433.98    9.16
   4  -3   7  422.32    9.19
   4  -3   8    0.78    0.23
   4  -3   8    0.62    0.24
   4  -3   8    0.40    0.20
   4  -3   9   91.61    2.48
   4  -3   9   88.26    2.39
   4  -3  10   23.68    1.01
   4  -3  10   24.57    0.96
   4  -3  10   23.84    0.96
   4  -3  11    4.33    0.42
   4  -3  11    3.24    0.34
   4  -3  11    3.99    0.35
   4  -3  12    8.47    0.50
   4  -3  12    8.24    0.45
   4  -3  12    9.03    0.54
   4  -3  13   26.40    0.85
  -4   2  13   21.23    0.68
  -4   2  12   50.89    1.45
  -4   2  11    5.29    0.43
   4  -2 -11    5.43    0.45
  -4   2  11    4.38    0.36
  -4   2  10   38.03    1.33
   4  -2 -10   39.44    1.36
   4  -2 -10   36.77    1.25
  -4   2   9   75.34    2.17
   4  -2  -9   73.31    2.04
   4  -2  -9   78.02    2.22
   4  -2  -9   77.02    2.14
  -4   2   8  105.90    2.79
   4  -2  -8  105.93    2.72
  -4   2   7   67.63    1.94
   4  -2  -7   67.49    1.92
  -4   2   6    1.81    0.29
   4  -2  -6    1.62    0.30
  -4   2   5   70.29    1.89
   4  -2  -5   70.04    1.93
   4  -2  -4  269.20    5.74
  -4   2   4  264.88    5.63
   4  -2  -4  248.28    5.61
  -4   2   4  266.18    5.69
  -4   2   3   24.69    0.82
   4  -2  -3   23.37    0.86
   4  -2  -3   23.02    0.86
   4  -2  -2  608.54   12.31
  -4   2   2  623.57   12.34
  -4   2   2  588.17   12.28
   4  -2  -2  576.49   12.23
  -4   2   2  597.51   12.24
   4  -2  -1   27.63    0.87
  -4   2   1   30.04    0.93
   4  -2  -1   28.50    0.82
   4  -2   0   21.60    0.71
  -4   2   0   22.90    0.72
   4  -2   0   22.22    0.65
   4  -2   1    8.00    0.37
  -4   2  -1    8.51    0.39
  -4   2  -1    8.49    0.44
   4  -2   2  303.95    6.64
  -4   2  -2  319.07    6.65
   4  -2   3   70.99    1.81
  -4   2  -3   65.88    1.66
  -4   2  -3   71.07    1.77
   4  -2   3   73.99    1.84
   4  -2   3   64.52    1.66
   4  -2   4  474.83   10.03
  -4   2  -4  467.02    9.93
   4  -2   4  481.10    9.96
   4  -2   4  481.56   10.01
   4  -2   4  488.81   10.07
   4  -2   5    1.71    0.27
   4  -2   5    1.41    0.24
   4  -2   5    1.53    0.24
   4  -2   6   21.81    0.86
   4  -2   6   21.69    0.85
   4  -2   6   21.18    0.86
   4  -2   6   20.66    0.83
   4  -2   7    6.90    0.48
   4  -2   7    6.64    0.46
   4  -2   7    7.03    0.51
   4  -2   7    6.68    0.48
   4  -2   8    2.49    0.32
   4  -2   8    2.26    0.36
   4  -2   8    2.47    0.34
   4  -2   9   27.97    1.15
   4  -2   9   28.03    1.10
   4  -2  10   70.35    2.07
   4  -2  10   69.98    2.04
   4  -2  11   41.35    1.40
   4  -2  11   40.36    1.35
   4  -2  12   71.60    2.00
   4  -2  12   72.88    1.98
   4  -2  12   72.19    1.92
   4  -2  12   70.46    1.83
   4  -2  13   12.32    0.58
   4  -2  13   11.89    0.50
  -4   1  13    0.93    0.19
  -4   1  12    0.90    0.25
   4  -1 -12    1.03    0.24
  -4   1  12    0.92    0.18
  -4   1  11   31.61    1.15
  -4   1  11   29.02    1.02
   4  -1 -11   30.05    1.09
  -4   1  10    8.19    0.60
  -4   1  10    7.67    0.51
   4  -1 -10    7.53    0.57
  -4   1   9   49.08    1.61
   4  -1  -9   47.66    1.51
   4  -1  -9   46.01    1.44
   4  -1  -9   49.85    1.60
  -4   1   9   48.58    1.50
  -4   1   8   16.67    0.82
   4  -1  -8   15.24    0.73
  -4   1   8   15.89    0.74
  -4   1   7  270.53    5.96
   4  -1  -7  261.18    5.87
  -4   1   7  261.57    5.82
  -4   1   6   29.85    1.07
   4  -1  -6   29.04    1.05
  -4   1   5    8.77    0.51
   4  -1  -5    9.22    0.53
  -4   1   4  324.57    6.87
   4  -1  -4  322.22    6.98
  -4   1   4  327.36    6.95
  -4   1   3    5.07    0.32
  -4   1   3    4.62    0.30
  -4   1   3    4.43    0.31
   4  -1  -2  249.91    5.31
  -4   1   2  245.07    5.30
   4  -1  -2  249.81    5.27
  -4   1   2  241.78    5.24
  -4   1   1   61.32    1.55
  -4   1   1   62.81    1.58
   4  -1  -1   62.81    1.51
   4  -1   0  220.18    4.66
  -4   1   0  215.47    4.66
   4  -1   0  216.51    4.59
   4  -1   1  160.44    3.59
  -4   1  -1  165.59    3.59
  -4   1  -1  165.86    3.65
   4  -1   2   17.69    0.62
  -4   1  -2   18.11    0.63
  -4   1  -2   19.04    0.67
   4  -1   3  125.15    2.97
  -4   1  -3  129.13    2.88
  -4   1  -3  127.33    2.92
   4  -1   3  127.72    2.89
  -4   1  -4   46.48    1.25
   4  -1   4   44.52    1.33
  -4   1  -4   43.20    1.25
   4  -1   4   46.90    1.35
   4  -1   4   47.46    1.32
   4  -1   5  639.95   13.10
   4  -1   5  625.23   13.09
   4  -1   5  632.50   13.08
   4  -1   5  624.90   13.05
   4  -1   6    4.99    0.41
   4  -1   6    4.77    0.41
   4  -1   6    4.93    0.40
   4  -1   6    5.27    0.42
   4  -1   7  243.16    5.38
   4  -1   7  234.43    5.39
   4  -1   7  237.47    5.44
   4  -1   7  242.11    5.41
   4  -1   8   56.66    1.66
   4  -1   8   57.26    1.77
   4  -1   8   54.72    1.72
   4  -1   8   55.91    1.69
   4  -1   9    3.70    0.36
   4  -1   9    3.89    0.39
   4  -1   9    3.73    0.44
   4  -1   9    3.18    0.41
   4  -1  10   52.48    1.70
   4  -1  10   50.08    1.65
   4  -1  11    0.20    0.27
   4  -1  11   -0.07    0.24
   4  -1  12   55.91    1.67
   4  -1  12   54.84    1.62
   4  -1  13   10.56    0.55
   4  -1  13    9.61    0.49
   4  -1  14    2.70    0.21
  -4   0  13   65.91    1.55
  -4   0  13   51.98    1.38
  -4   0  12    4.28    0.38
   4   0 -12    4.73    0.35
  -4   0  12    5.03    0.37
   4   0 -11   34.77    1.17
  -4   0  11   34.50    1.23
  -4   0  11   33.22    1.16
  -4   0  10   37.36    1.35
   4   0 -10   35.50    1.28
  -4   0  10   35.17    1.25
  -4   0   9    6.03    0.53
  -4   0   9    5.46    0.46
  -4   0   8    4.26    0.46
   4   0  -8    4.87    0.41
  -4   0   8    5.64    0.46
  -4   0   7    6.93    0.53
   4   0  -7    7.22    0.49
  -4   0   6   14.50    0.72
   4   0  -6   16.07    0.73
   4   0  -5   69.79    1.88
   4   0  -4  237.42    5.26
   4   0  -4  241.10    5.22
  -4   0   3    2.52    0.22
  -4   0   3    2.09    0.19
   4   0  -3    2.37    0.27
   4   0  -2   35.16    1.05
  -4   0   2   38.41    1.07
  -4   0   2   34.93    0.97
   4   0  -2   36.90    1.05
   4   0  -1  289.30    6.19
  -4   0   1  296.10    6.22
  -4   0   1  293.00    6.19
   4   0   0   17.27    0.61
  -4   0   0   16.86    0.61
   4   0   0   16.61    0.57
   4   0   1   68.70    1.69
  -4   0  -1   70.04    1.69
  -4   0  -1   65.86    1.71
   4   0   1   68.38    1.61
   4   0   2    0.30    0.11
  -4   0  -2    0.33    0.13
  -4   0  -2    0.30    0.15
   4   0   2    0.22    0.09
   4   0   3    1.12    0.16
  -4   0  -3    1.04    0.17
  -4   0  -3    1.26    0.18
   4   0   3    1.24    0.13
  -4   0  -4  374.41    7.86
   4   0   4  374.82    7.95
   4   0   4  373.34    7.91
   4   0   4  374.06    7.90
   4   0   5    1.98    0.24
   4   0   5    1.71    0.27
   4   0   5    1.82    0.27
   4   0   6   63.58    1.82
   4   0   6   64.49    1.82
   4   0   6   63.55    1.80
   4   0   7  217.50    4.85
   4   0   7  203.41    4.87
   4   0   7  213.04    4.90
   4   0   7  215.44    4.90
   4   0   8  116.76    2.89
   4   0   8  113.24    2.94
   4   0   8  112.74    2.97
   4   0   8  114.77    2.97
   4   0   9  211.83    4.86
   4   0   9  216.44    4.96
   4   0   9  213.47    5.05
   4   0   9  209.69    5.02
   4   0  10  159.89    3.89
   4   0  10  167.31    4.03
   4   0  10  159.71    4.01
   4   0  11    1.57    0.28
   4   0  11    1.90    0.41
   4   0  11    1.58    0.32
   4   0  12    0.93    0.28
   4   0  13   16.18    0.67
   4   0  13   13.68    0.63
  -4  -1  13    2.80    0.24
   4   1 -12    0.60    0.18
  -4  -1  12    0.37    0.20
   4   1 -11   75.82    2.02
  -4  -1  11   74.81    2.07
   4   1 -10    1.11    0.29
  -4  -1  10    1.29    0.25
  -4  -1  10    1.03    0.29
  -4  -1   9   56.01    1.72
  -4  -1   9   52.19    1.59
  -4  -1   8  289.74    6.65
   4   1  -8  294.49    6.48
  -4  -1   8  303.41    6.53
  -4  -1   7   32.86    1.21
   4   1  -7   33.80    1.15
  -4  -1   6  335.84    7.20
   4   1  -6  324.58    7.13
  -4  -1   5   94.77    2.41
   4   1  -5   95.58    2.41
  -4  -1   4  217.14    4.84
   4   1  -4  216.81    4.86
  -4  -1   4  227.25    4.78
  -4  -1   4  216.29    4.80
   4   1  -3    3.87    0.32
  -4  -1   3    3.60    0.27
   4   1  -2  326.15    6.96
  -4  -1   2  332.05    6.97
  -4  -1   2  331.46    6.80
   4   1  -1    6.25    0.35
   4   1   0  282.39    5.93
   4   1   0  275.76    5.88
   4   1   1    1.48    0.19
  -4  -1  -1    1.47    0.19
   4   1   1    1.56    0.18
   4   1   2   82.60    2.04
  -4  -1  -2   87.12    2.06
   4   1   2   84.33    1.97
  -4  -1  -3  375.65    7.89
  -4  -1  -3  370.78    7.88
   4   1   3  380.77    7.91
   4   1   4  130.73    3.06
  -4  -1  -4  130.13    3.01
   4   1   4  133.76    3.11
   4   1   4  132.71    3.09
   4   1   4  128.83    3.07
   4   1   5  165.99    3.84
   4   1   5  168.54    3.91
   4   1   5  167.31    3.89
   4   1   5  172.25    3.90
   4   1   6   30.76    1.06
   4   1   6   30.32    1.13
   4   1   6   33.80    1.15
   4   1   6   33.14    1.14
   4   1   7   27.50    1.00
   4   1   7   29.21    1.12
   4   1   7   28.98    1.11
   4   1   7   28.63    1.10
   4   1   8   52.94    1.71
   4   1   8   54.54    1.72
   4   1   8   52.86    1.71
   4   1   9   80.75    2.21
   4   1   9   80.07    2.31
   4   1   9   83.47    2.35
   4   1  10   37.50    1.34
   4   1  10   35.29    1.37
   4   1  11    8.19    0.55
   4   1  11    7.54    0.59
   4   1  12    5.16    0.39
   4   1  12    5.82    0.49
   4   1  13    5.53    0.39
   4   1  13    4.92    0.38
  -4  -2  13   70.48    1.71
  -4  -2  13   66.26    1.67
  -4  -2  12   65.05    1.76
  -4  -2  12   65.26    1.74
  -4  -2  12   61.66    1.60
  -4  -2  11   26.49    1.03
   4   2 -11   24.56    0.90
  -4  -2  11   27.76    1.04
  -4  -2  11   26.14    0.94
  -4  -2  10    5.01    0.50
  -4  -2  10    5.79    0.49
  -4  -2  10    5.19    0.43
  -4  -2   9    8.57    0.62
  -4  -2   9    9.43    0.62
  -4  -2   9    8.59    0.56
  -4  -2   8   37.51    1.34
  -4  -2   7  117.41    2.91
   4   2  -7  110.43    2.77
  -4  -2   7  111.06    2.75
  -4  -2   7  107.68    2.82
  -4  -2   6   31.33    1.14
   4   2  -6   31.85    1.10
  -4  -2   6   32.37    1.05
  -4  -2   6   31.30    1.09
  -4  -2   6   32.45    1.13
  -4  -2   5  666.61   13.76
   4   2  -5  673.23   13.74
  -4  -2   5  644.64   13.65
  -4  -2   5  668.83   13.72
  -4  -2   4  212.35    4.68
   4   2  -4  207.23    4.69
  -4  -2   4  213.38    4.61
  -4  -2   4  207.81    4.63
  -4  -2   3   14.31    0.59
   4   2  -3   15.27    0.65
  -4  -2   3   14.53    0.60
  -4  -2   3   15.08    0.62
   4   2  -2  178.76    3.93
  -4  -2   2  178.99    3.95
  -4  -2   2  172.97    3.91
  -4  -2   2  176.98    3.93
  -4  -2   1  377.56    7.74
   4   2  -1  374.22    7.70
  -4  -2   1  355.48    7.68
  -4  -2   1  369.15    7.72
   4   2  -1  358.69    7.68
   4   2   0  416.85    8.69
  -4  -2   0  428.96    8.69
   4   2   0  428.97    8.68
  -4  -2   0  405.40    8.71
  -4  -2   0  402.24    8.71
   4   2   1  181.26    4.10
  -4  -2  -1  194.05    4.19
  -4  -2  -1  192.24    4.19
   4   2   2   13.77    0.56
  -4  -2  -2   12.00    0.54
  -4  -2  -2   13.86    0.58
  -4  -2  -2   13.76    0.58
  -4  -2  -3   70.17    1.79
   4   2   3   69.85    1.80
  -4  -2  -3   67.25    1.77
   4   2   3   68.60    1.81
   4   2   4    0.93    0.20
  -4  -2  -4    1.04    0.18
   4   2   4    0.98    0.22
   4   2   4    0.63    0.23
   4   2   4    0.74    0.21
   4   2   5    9.81    0.54
   4   2   5    9.51    0.55
   4   2   5    8.92    0.53
   4   2   6   56.54    1.65
   4   2   6   57.43    1.72
   4   2   6   57.88    1.71
   4   2   7    6.19    0.47
   4   2   7    6.81    0.53
   4   2   7    7.85    0.55
   4   2   8   17.06    0.79
   4   2   8   17.35    0.88
   4   2   8   16.10    0.84
   4   2   9    0.25    0.31
   4   2   9    0.21    0.20
   4   2   9    0.28    0.32
   4   2   9    0.48    0.30
   4   2  10    1.63    0.29
   4   2  10    1.78    0.37
   4   2  10    1.57    0.36
   4   2  10    1.45    0.37
   4   2  11   25.21    1.03
   4   2  12   63.60    1.79
   4   2  12   65.70    1.79
   4   2  13    0.42    0.17
   4   2  13    0.67    0.16
  -4  -3  13   46.71    1.21
  -4  -3  13   46.54    1.22
  -4  -3  12   42.87    1.25
  -4  -3  12   42.61    1.25
  -4  -3  11    5.32    0.45
  -4  -3  11    4.64    0.43
  -4  -3  11    5.48    0.41
  -4  -3  10    0.38    0.27
  -4  -3  10    0.55    0.25
  -4  -3  10    0.54    0.28
  -4  -3   9   42.70    1.46
  -4  -3   9   39.88    1.39
  -4  -3   9   41.69    1.46
  -4  -3   8   30.72    1.17
  -4  -3   8   27.97    1.13
  -4  -3   7  348.13    7.67
   4   3  -7  332.34    7.51
  -4  -3   7  350.19    7.58
  -4  -3   7  365.63    7.64
  -4  -3   7  354.75    7.66
  -4  -3   6   28.77    1.07
   4   3  -6   27.24    1.02
  -4  -3   6   30.17    1.03
  -4  -3   6   28.47    1.03
  -4  -3   6   30.00    1.08
  -4  -3   5    9.88    0.55
   4   3  -5    9.68    0.55
  -4  -3   5    9.56    0.51
  -4  -3   5    9.02    0.50
  -4  -3   5    9.28    0.54
  -4  -3   4   25.11    0.89
   4   3  -4   24.01    0.90
  -4  -3   4   24.50    0.84
  -4  -3   4   24.71    0.84
  -4  -3   4   24.91    0.88
  -4  -3   3  185.30    4.08
   4   3  -3  186.66    4.10
   4   3  -3  185.35    4.16
  -4  -3   3  185.26    4.03
  -4  -3   3  188.82    4.12
   4   3  -2    1.08    0.23
  -4  -3   2    0.87    0.17
   4   3  -2    0.90    0.20
  -4  -3   2    0.74    0.15
   4   3  -1   34.87    1.06
  -4  -3   1   36.53    1.07
  -4  -3   1   37.90    1.12
  -4  -3   1   33.67    1.08
   4   3   0  958.61   19.73
  -4  -3   0  960.49   19.73
  -4  -3   0  984.13   19.81
  -4  -3   0  985.34   19.80
  -4  -3  -1  859.64   17.29
  -4  -3  -1  846.70   17.33
  -4  -3  -1  834.41   17.33
   4   3   2  237.81    5.21
   4   3   2  240.50    5.21
  -4  -3  -2  235.29    5.21
  -4  -3  -2  237.84    5.22
  -4  -3  -2  240.12    5.20
   4   3   3  142.25    3.21
  -4  -3  -3  141.57    3.21
  -4  -3  -3  134.89    3.19
   4   3   3  143.46    3.24
   4   3   4  196.68    4.38
   4   3   4  201.76    4.47
  -4  -3  -4  191.14    4.40
   4   3   4  199.51    4.48
   4   3   5   26.26    0.97
   4   3   5   26.31    0.89
   4   3   5   25.16    0.98
  -4  -3  -6    0.71    0.19
   4   3   6    0.50    0.24
   4   3   7   25.11    1.02
   4   3   7   25.87    1.08
   4   3   8    3.98    0.43
   4   3   8    4.47    0.50
   4   3   9    0.42    0.25
   4   3   9    0.28    0.33
   4   3   9    0.26    0.30
   4   3  10   50.21    1.56
   4   3  10   51.14    1.70
   4   3  10   51.03    1.70
   4   3  11   26.35    1.07
   4   3  11   26.44    1.09
   4   3  12   12.38    0.63
   4   3  12   10.92    0.55
   4   3  12   13.12    0.67
   4   3  13   11.79    0.50
  -4  -4  12    6.09    0.37
  -4  -4  12    5.17    0.31
  -4  -4  12    6.20    0.36
  -4  -4  12    5.65    0.39
  -4  -4  11    9.38    0.53
  -4  -4  11    8.43    0.51
  -4  -4  10    3.21    0.37
  -4  -4  10    2.93    0.37
  -4  -4   9    0.99    0.30
  -4  -4   9    0.82    0.29
  -4  -4   8   66.53    1.96
  -4  -4   8   66.93    1.94
  -4  -4   8   64.42    1.99
  -4  -4   8   66.86    1.97
  -4  -4   7    1.93    0.32
   4   4  -7    1.17    0.26
  -4  -4   7    1.26    0.28
  -4  -4   7    1.89    0.33
  -4  -4   7    1.62    0.32
  -4  -4   6  109.56    2.80
   4   4  -6  107.76    2.76
  -4  -4   6  111.63    2.79
  -4  -4   6  111.69    2.80
  -4  -4   6  114.62    2.85
  -4  -4   5   76.21    2.03
   4   4  -5   73.78    2.04
  -4  -4   5   75.86    2.01
  -4  -4   5   74.93    2.01
  -4  -4   5   75.77    2.05
  -4  -4   4  123.33    2.91
   4   4  -4  116.82    2.88
   4   4  -4  119.26    2.97
  -4  -4   4  125.24    2.92
  -4  -4   4  118.69    2.88
  -4  -4   4  124.68    2.95
   4   4  -3  211.34    4.68
  -4  -4   3  215.46    4.63
   4   4  -3  207.61    4.72
  -4  -4   3  209.13    4.63
  -4  -4   3  211.92    4.71
  -4  -4   3  206.93    4.60
  -4  -4   3  205.15    4.63
  -4  -4   2  176.73    3.92
  -4  -4   2  167.65    3.94
  -4  -4   2  179.18    3.90
  -4  -4   1   82.67    2.05
   4   4  -1   82.03    2.05
   4   4   0 2926.25   58.68
   4   4   1  434.15    9.13
   4   4   2  294.81    6.23
  -4  -4  -2  283.97    6.23
   4   4   2  282.47    6.18
   4   4   3  105.47    2.60
  -4  -4  -3  102.46    2.58
   4   4   3  105.18    2.58
   4   4   4  103.01    2.48
  -4  -4  -4   96.39    2.50
   4   4   4   98.37    2.54
   4   4   5   98.63    2.45
  -4  -4  -5   93.51    2.49
   4   4   5   99.69    2.58
   4   4   6  110.07    2.80
   4   4   6  103.89    2.75
   4   4   6  109.59    2.78
   4   4   7   73.72    2.12
  -4  -4  -7   72.92    1.99
   4   4   7   68.46    2.11
   4   4   7   75.77    2.15
   4   4   8   44.83    1.51
   4   4   8   43.92    1.54
   4   4   9   36.40    1.32
   4   4   9   38.22    1.41
   4   4   9   35.46    1.36
   4   4  10    0.23    0.23
   4   4  10    0.85    0.37
   4   4  10    0.49    0.30
   4   4  11   17.46    0.72
   4   4  11   16.55    0.74
   4   4  11   18.20    0.85
   4   4  11   18.51    0.86
   4   4  12    3.62    0.37
   4   4  13    5.81    0.35
  -4  -5  12    9.61    0.42
  -4  -5  12   10.84    0.47
  -4  -5  11    0.57    0.18
  -4  -5  11    0.43    0.19
  -4  -5  11    0.47    0.23
  -4  -5  10    3.83    0.37
  -4  -5  10    4.37    0.43
  -4  -5  10    3.29    0.37
  -4  -5   9    1.46    0.30
  -4  -5   9    1.87    0.37
  -4  -5   9    1.62    0.35
  -4  -5   9    1.38    0.33
  -4  -5   8   22.92    0.95
  -4  -5   8   22.95    0.97
  -4  -5   8   22.05    0.98
  -4  -5   8   24.23    1.01
  -4  -5   7    7.21    0.51
  -4  -5   7    7.12    0.54
  -4  -5   7    6.88    0.54
  -4  -5   7    6.24    0.52
  -4  -5   6   26.46    0.99
   4   5  -6   25.41    0.98
  -4  -5   6   26.45    1.04
  -4  -5   6   25.69    1.03
  -4  -5   6   26.36    1.05
  -4  -5   5   29.28    1.04
   4   5  -5   30.61    1.10
  -4  -5   5   30.89    1.10
  -4  -5   5   30.69    1.10
  -4  -5   5   31.73    1.13
   4   5  -4   47.64    1.48
   4   5  -4   53.35    1.58
  -4  -5   4   52.68    1.53
  -4  -5   4   51.12    1.57
  -4  -5   4   51.51    1.51
  -4  -5   4   52.65    1.55
  -4  -5   3   64.71    1.75
  -4  -5   3   63.74    1.78
  -4  -5   3   63.17    1.72
  -4  -5   3   61.07    1.73
  -4  -5   2   24.49    0.88
  -4  -5   2   23.83    0.89
  -4  -5   2   24.58    0.86
   4   5  -1  213.74    4.72
  -4  -5   1  211.55    4.75
  -4  -5   1  218.29    4.71
   4   5   0   20.32    0.77
  -4  -5   0   18.10    0.71
  -4  -5   0   19.89    0.80
   4   5   1   64.76    1.77
  -4  -5  -1   66.10    1.81
   4   5   2   52.53    1.54
   4   5   2   53.84    1.50
   4   5   3   82.25    2.15
  -4  -5  -3   81.32    2.16
   4   5   3   77.79    2.09
   4   5   4   99.28    2.56
  -4  -5  -4   97.49    2.53
   4   5   4   96.69    2.52
   4   5   5   21.58    0.85
  -4  -5  -5   20.81    0.90
   4   5   5   22.17    0.94
   4   5   6  332.58    7.37
  -4  -5  -6  332.90    7.30
   4   5   6  332.60    7.38
   4   5   7    0.34    0.29
  -4  -5  -7    0.71    0.25
   4   5   7    0.02    0.29
   4   5   8   36.62    1.34
  -4  -5  -8   34.35    1.22
   4   5   8   38.48    1.40
   4   5   9   18.06    0.89
   4   5  10    1.81    0.32
   4   5  11   42.57    1.32
   4   5  11   43.20    1.43
   4   5  12    2.47    0.24
   4   5  12    2.90    0.32
   4   5  13    4.06    0.28
  -4  -6  12    0.16    0.11
  -4  -6  12    0.10    0.10
  -4  -6  11   22.22    0.79
  -4  -6  11   21.09    0.78
  -4  -6  10   80.18    2.17
  -4  -6  10   83.76    2.19
  -4  -6   9  153.14    3.55
  -4  -6   9  150.25    3.55
  -4  -6   9  147.84    3.51
  -4  -6   8   16.74    0.82
  -4  -6   8   18.25    0.86
  -4  -6   8   17.53    0.86
  -4  -6   7    0.44    0.26
  -4  -6   7    0.43    0.27
  -4  -6   7    0.42    0.28
   4   6  -6   14.03    0.69
  -4  -6   6   15.04    0.78
  -4  -6   6   14.41    0.75
  -4  -6   6   15.42    0.78
   4   6  -5  191.13    4.63
  -4  -6   5  207.25    4.69
  -4  -6   5  202.12    4.68
  -4  -6   5  206.10    4.70
   4   6  -4   80.38    2.21
  -4  -6   4   82.49    2.21
  -4  -6   4   80.50    2.23
  -4  -6   4   78.72    2.16
  -4  -6   4   81.21    2.19
  -4  -6   3   61.34    1.75
  -4  -6   3   62.37    1.80
  -4  -6   3   60.84    1.74
  -4  -6   2   74.14    1.98
  -4  -6   2   72.85    1.99
  -4  -6   2   70.32    1.93
  -4  -6   1   24.22    0.90
  -4  -6   1   24.34    0.88
   4   6   0    6.62    0.42
  -4  -6   0    5.81    0.40
  -4  -6   0    7.26    0.49
  -4  -6   0    6.58    0.41
   4   6   1  138.43    3.28
  -4  -6  -1  139.35    3.36
  -4  -6  -1  136.92    3.22
   4   6   2   23.89    0.91
  -4  -6  -2   22.41    0.83
   4   6   3   88.79    2.37
   4   6   3   83.71    2.28
   4   6   4   13.35    0.71
  -4  -6  -4   12.89    0.71
   4   6   4   12.24    0.66
   4   6   5    0.66    0.30
  -4  -6  -5    0.87    0.30
   4   6   5    0.79    0.29
   4   6   5    0.90    0.24
   4   6   6   36.52    1.33
  -4  -6  -6   35.91    1.30
   4   6   7  203.42    4.87
  -4  -6  -7  200.83    4.79
   4   6   7  212.07    4.90
   4   6   8    5.83    0.54
  -4  -6  -8    5.83    0.47
   4   6   8    5.25    0.53
   4   6   9   60.65    1.86
   4   6   9   63.84    1.92
   4   6  10    0.68    0.28
   4   6  10    0.54    0.32
   4   6  11    7.09    0.46
   4   6  12   40.72    1.14
   4   6  12   47.61    1.28
  -4  -7  11   11.94    0.49
  -4  -7  11   11.40    0.47
  -4  -7  10    1.63    0.25
  -4  -7   9  139.56    3.32
  -4  -7   9  136.76    3.33
  -4  -7   8   18.23    0.85
  -4  -7   8   16.25    0.80
  -4  -7   8   18.71    0.85
  -4  -7   8   18.80    0.85
  -4  -7   7   59.19    1.83
  -4  -7   7   61.38    1.82
  -4  -7   7   60.10    1.83
   4   7  -6    0.10    0.20
  -4  -7   6    0.11    0.25
  -4  -7   6    0.09    0.25
  -4  -7   6    0.72    0.30
   4   7  -5    0.91    0.27
  -4  -7   5    1.03    0.32
  -4  -7   5    1.12    0.30
  -4  -7   5    0.98    0.29
   4   7  -4   42.62    1.45
  -4  -7   4   42.43    1.45
  -4  -7   4   44.19    1.44
  -4  -7   4   43.21    1.44
  -4  -7   3   60.50    1.82
  -4  -7   3   64.78    1.86
  -4  -7   3   61.01    1.80
  -4  -7   2  219.63    4.84
  -4  -7   2  202.69    4.80
  -4  -7   2  207.55    4.78
  -4  -7   1    5.05    0.43
  -4  -7   1    4.89    0.41
   4   7   0  122.65    2.96
  -4  -7   0  117.39    2.97
  -4  -7   0  124.25    3.01
   4   7   1    1.67    0.27
  -4  -7  -1    1.52    0.29
  -4  -7  -1    1.24    0.24
  -4  -7  -2   64.94    1.89
   4   7   2   62.64    1.81
  -4  -7  -2   62.24    1.77
   4   7   3   12.59    0.69
  -4  -7  -3   12.84    0.64
   4   7   4  137.47    3.42
  -4  -7  -4  138.83    3.45
   4   7   4  132.54    3.30
   4   7   5   14.93    0.81
  -4  -7  -5   15.00    0.81
   4   7   5   15.43    0.77
  -4  -7  -6   45.45    1.53
   4   7   6   43.01    1.52
   4   7   6   42.79    1.48
  -4  -7  -7   26.98    1.09
   4   7   7   25.66    1.09
   4   7   8    0.60    0.35
  -4  -7  -8    0.35    0.24
   4   7   8    0.93    0.33
   4   7   9   41.56    1.42
  -4  -7  -9   37.86    1.26
   4   7   9   42.68    1.42
   4   7  10   30.24    1.09
   4   7  10   29.81    1.10
   4   7  11   28.66    0.96
   4   7  11   29.96    1.01
   4   7  12    8.20    0.36
   4   7  12    9.91    0.44
  -4  -8  10   32.01    0.94
  -4  -8  10   28.42    0.87
  -4  -8   9    2.25    0.30
  -4  -8   9    1.88    0.25
  -4  -8   9    1.65    0.29
  -4  -8   8    0.39    0.25
  -4  -8   8    0.15    0.24
  -4  -8   8    0.29    0.22
  -4  -8   8    0.15    0.24
  -4  -8   8    0.08    0.22
  -4  -8   7   91.31    2.45
  -4  -8   7   93.36    2.48
  -4  -8   7   91.39    2.47
  -4  -8   6   34.09    1.25
  -4  -8   6   33.70    1.23
  -4  -8   6   33.23    1.23
   4   8  -5   17.22    0.79
  -4  -8   5   17.94    0.87
  -4  -8   5   17.97    0.86
  -4  -8   5   17.51    0.85
   4   8  -4  372.72    8.31
  -4  -8   4  396.01    8.38
  -4  -8   4  388.08    8.40
  -4  -8   4  376.44    8.33
  -4  -8   4  380.88    8.33
  -4  -8   3  120.34    3.07
  -4  -8   3  119.92    3.08
  -4  -8   3  119.35    3.05
  -4  -8   2    0.29    0.27
  -4  -8   2    0.71    0.29
  -4  -8   2    0.56    0.25
  -4  -8   1   18.69    0.85
  -4  -8   1   17.30    0.81
  -4  -8   0   59.14    1.75
  -4  -8   0   63.89    1.86
  -4  -8   0   62.41    1.81
   4   8   1    5.91    0.43
  -4  -8  -1    5.34    0.42
  -4  -8  -1    5.96    0.51
  -4  -8  -1    6.44    0.48
   4   8   2    1.65    0.29
  -4  -8  -2    1.57    0.35
  -4  -8  -2    1.30    0.28
  -4  -8  -3  246.63    5.66
   4   8   3  242.03    5.56
  -4  -8  -3  245.27    5.51
   4   8   4    4.54    0.47
  -4  -8  -4    3.89    0.39
   4   8   5   42.38    1.47
   4   8   5   40.10    1.36
   4   8   6    5.20    0.42
   4   8   6    4.62    0.50
  -4  -8  -6    6.05    0.54
   4   8   6    5.09    0.45
   4   8   7  110.99    2.91
  -4  -8  -7  109.63    2.89
   4   8   7  110.12    2.85
  -4  -8  -8    2.91    0.36
   4   8   8    2.17    0.36
  -4  -8  -9   30.81    1.06
   4   8   9   32.01    1.13
   4   8  10    1.71    0.27
   4   8  10    1.52    0.27
   4   8  11    0.09    0.17
   4   8  11    0.17    0.16
  -4  -9   9   30.12    0.86
  -4  -9   9   21.52    0.70
  -4  -9   8    2.23    0.24
  -4  -9   8    2.15    0.28
  -4  -9   8    1.99    0.28
  -4  -9   8    2.42    0.29
  -4  -9   7    3.69    0.40
  -4  -9   7    2.93    0.31
  -4  -9   7    3.03    0.36
  -4  -9   7    2.99    0.35
  -4  -9   6    0.14    0.27
  -4  -9   6    0.18    0.25
  -4  -9   6    0.24    0.26
   4   9  -5    3.93    0.37
  -4  -9   5    5.10    0.49
  -4  -9   5    4.63    0.49
  -4  -9   5    4.11    0.43
  -4  -9   5    5.11    0.46
   4   9  -4   11.63    0.66
  -4  -9   4   11.82    0.71
  -4  -9   4   13.17    0.72
  -4  -9   4   11.53    0.68
  -4  -9   4   12.30    0.69
  -4  -9   3   55.33    1.68
  -4  -9   3   57.23    1.69
  -4  -9   2    7.38    0.55
  -4  -9   2    6.83    0.55
  -4  -9   1    6.77    0.51
  -4  -9   1    7.19    0.54
  -4  -9   0    0.15    0.23
  -4  -9   0    0.10    0.23
  -4  -9  -1   81.46    2.25
  -4  -9  -1   75.15    2.08
  -4  -9  -1   80.58    2.21
   4   9   2    5.73    0.44
  -4  -9  -2    4.75    0.49
  -4  -9  -2    5.21    0.47
   4   9   3    6.79    0.51
  -4  -9  -3    7.19    0.58
  -4  -9  -3    7.98    0.54
  -4  -9  -4    1.61    0.37
   4   9   4    1.51    0.32
  -4  -9  -4    1.43    0.31
   4   9   5   15.94    0.81
  -4  -9  -5   15.67    0.75
   4   9   6    4.88    0.40
   4   9   6    4.60    0.48
  -4  -9  -6    4.65    0.48
   4   9   6    4.50    0.38
  -4  -9  -6    4.48    0.40
   4   9   7    2.91    0.38
  -4  -9  -7    3.67    0.42
   4   9   7    3.38    0.35
  -4  -9  -7    3.41    0.35
   4   9   8   21.58    0.90
  -4  -9  -8   20.98    0.85
   4   9   8   20.50    0.81
  -4  -9  -8   18.42    0.73
  -4  -9  -9    0.88    0.20
   4   9   9    0.78    0.26
   4   9   9    0.81    0.21
  -4  -9  -9    0.63    0.17
   4   9  10   36.85    1.04
  -4 -10   8   34.10    0.97
  -4 -10   8   35.92    0.99
  -4 -10   7    2.68    0.27
  -4 -10   7    3.02    0.30
  -4 -10   7    2.73    0.29
  -4 -10   6   31.35    1.06
  -4 -10   6   29.72    1.04
  -4 -10   5    0.98    0.27
  -4 -10   5    1.15    0.26
   4  10  -4    0.13    0.21
  -4 -10   4   -0.02    0.24
   4  10  -4    0.25    0.21
  -4 -10   4    0.09    0.25
  -4 -10   4    0.18    0.24
  -4 -10   3    2.99    0.40
  -4 -10   3    2.88    0.39
  -4 -10   2    0.52    0.26
  -4 -10   2    0.44    0.27
  -4 -10   1    0.42    0.25
  -4 -10   1    0.61    0.31
  -4 -10   1    0.24    0.25
  -4 -10   0    2.13    0.32
  -4 -10   0    2.09    0.38
  -4 -10   0    1.92    0.34
  -4 -10  -1   42.16    1.44
  -4 -10  -1   43.00    1.39
  -4 -10  -2  143.07    3.56
  -4 -10  -2  144.67    3.52
  -4 -10  -3   13.54    0.77
  -4 -10  -3   13.60    0.70
   4  10   3   12.14    0.62
  -4 -10  -4   10.23    0.67
  -4 -10  -4   11.29    0.62
   4  10   4   10.10    0.58
   4  10   5   46.98    1.48
  -4 -10  -5   49.57    1.48
   4  10   5   48.36    1.48
   4  10   6   36.96    1.22
  -4 -10  -6   35.32    1.25
  -4 -10  -6   35.94    1.17
   4  10   7   61.15    1.72
  -4 -10  -7   62.90    1.76
  -4 -10  -7   60.63    1.64
   4  10   8  158.09    3.44
  -4 -10  -8  156.61    3.43
   4  10   9    4.56    0.32
  -4 -11   7    5.45    0.31
  -4 -11   6   -0.03    0.19
  -4 -11   6    0.28    0.13
  -4 -11   6    0.27    0.17
  -4 -11   6    0.13    0.15
  -4 -11   5   17.38    0.72
  -4 -11   5   16.07    0.63
  -4 -11   5   17.59    0.71
  -4 -11   5   16.83    0.68
   4  11  -4    0.30    0.17
  -4 -11   4    0.29    0.23
   4  11  -4    0.41    0.18
  -4 -11   4    0.30    0.22
  -4 -11   4    0.38    0.20
   4  11  -3   31.23    1.05
  -4 -11   3   30.74    1.11
  -4 -11   3   32.58    1.10
  -4 -11   3   32.66    1.11
  -4 -11   3   31.77    1.07
   4  11  -3   30.53    1.08
  -4 -11   2   26.35    1.04
  -4 -11   2   26.09    0.98
  -4 -11   2   28.02    1.04
  -4 -11   1   52.57    1.58
  -4 -11   1   49.49    1.50
  -4 -11   1   50.55    1.55
  -4 -11   0    1.86    0.34
  -4 -11   0    1.55    0.26
  -4 -11   0    1.72    0.32
  -4 -11  -1   26.40    1.04
  -4 -11  -1   28.05    1.03
  -4 -11  -2    0.07    0.25
  -4 -11  -2   -0.01    0.22
  -4 -11  -3    2.96    0.36
  -4 -11  -3    2.57    0.34
  -4 -11  -3    2.46    0.33
   4  11   4    0.43    0.25
  -4 -11  -4    0.52    0.28
  -4 -11  -4    0.49    0.21
   4  11   5    1.72    0.24
  -4 -11  -5    2.15    0.32
   4  11   5    1.86    0.26
  -4 -11  -5    1.78    0.27
   4  11   6    9.53    0.47
  -4 -11  -6    9.82    0.48
   4  11   7   55.92    1.48
  -4 -11  -7   55.16    1.44
   4  11   8    6.34    0.32
  -4 -12   5    4.52    0.29
  -4 -12   5    4.51    0.27
  -4 -12   4    5.99    0.38
  -4 -12   4    6.81    0.38
  -4 -12   4    5.58    0.34
   4  12  -3    0.86    0.16
  -4 -12   3    0.84    0.21
   4  12  -3    0.64    0.18
  -4 -12   3    1.07    0.22
  -4 -12   3    0.62    0.18
   4  12  -2   30.04    0.98
   4  12  -2   27.06    0.91
  -4 -12   2   28.37    0.96
  -4 -12   2   28.36    0.93
  -4 -12   2   29.66    0.96
  -4 -12   2   26.03    0.88
  -4 -12   1   11.10    0.56
  -4 -12   1   10.49    0.51
  -4 -12   1   11.62    0.56
  -4 -12   1   10.28    0.49
  -4 -12   0   12.36    0.61
  -4 -12   0   10.99    0.50
  -4 -12   0   12.50    0.59
  -4 -12  -1   17.44    0.72
  -4 -12  -1   16.96    0.71
  -4 -12  -2   12.92    0.60
  -4 -12  -2   13.55    0.61
  -4 -12  -3   14.64    0.63
  -4 -12  -3   14.12    0.61
   4  12   3   14.22    0.65
   4  12   4   45.25    1.27
  -4 -12  -4   43.22    1.26
  -4 -12  -4   45.25    1.25
   4  12   5    6.67    0.34
  -4 -12  -5    7.16    0.39
  -4 -12  -5    7.44    0.37
  -4 -12  -6   25.45    0.76
  -4 -12  -6   23.84    0.71
   4  13  -2   17.43    0.58
  -4 -13   2   18.23    0.60
  -4 -13   2   19.01    0.61
   4  13  -1   37.22    1.02
  -4 -13   1   37.16    0.99
  -4 -13   1   36.37    0.99
   4  13   0    2.70    0.26
   4  13   0    2.65    0.25
  -4 -13   0    2.72    0.24
  -4 -13   0    2.60    0.24
   4  13   1    7.22    0.41
  -4 -13  -1    7.64    0.38
  -4 -13  -1    8.10    0.38
  -4 -13  -2    0.40    0.14
   4  13   2    0.33    0.16
  -4 -13  -2    0.40    0.14
   4  13   3    2.99    0.24
  -4 -13  -3    3.03    0.22
  -4 -13  -3    2.89    0.21
   5 -12  -3    2.24    0.20
   5 -12  -2    0.46    0.14
   5 -12  -2    0.57    0.14
   5 -12  -1    0.12    0.14
   5 -12  -1    0.04    0.12
   5 -12   0    0.08    0.11
   5 -12   1   22.60    0.73
   5 -12   1   22.89    0.74
   5 -12   2   10.36    0.42
   5 -11  -4   23.65    0.75
   5 -11  -3   -0.07    0.17
   5 -11  -2   81.81    2.10
   5 -11  -2   80.74    2.08
   5 -11  -1   -0.03    0.19
   5 -11  -1    0.26    0.22
   5 -11   0    0.97    0.25
   5 -11   0    0.90    0.21
   5 -11   1   12.48    0.61
   5 -11   1   12.37    0.60
   5 -11   1   10.54    0.50
   5 -11   2   78.85    1.87
   5 -11   2   78.15    1.86
   5 -11   3    4.40    0.33
   5 -11   3    4.92    0.34
   5 -11   4    4.92    0.30
   5 -11   4    5.45    0.30
   5 -10  -7   19.13    0.65
   5 -10  -6    9.84    0.47
   5 -10  -5    6.50    0.36
   5 -10  -5    8.26    0.44
   5 -10  -4    0.66    0.20
   5 -10  -4    0.90    0.24
   5 -10  -4    0.67    0.19
   5 -10  -3   24.53    0.92
   5 -10  -3   24.55    0.94
   5 -10  -2    6.62    0.52
   5 -10  -1   21.95    0.94
   5 -10   0   11.85    0.69
   5 -10   1    9.48    0.58
   5 -10   1   10.09    0.63
   5 -10   1    9.75    0.54
   5 -10   2   37.80    1.21
   5 -10   2   38.84    1.27
   5 -10   3   28.77    1.00
   5 -10   3   29.49    1.05
   5 -10   3   30.46    1.06
   5 -10   4   27.34    0.91
   5 -10   4   27.76    0.96
   5 -10   4   29.21    0.96
   5 -10   5  204.19    4.45
   5  -9  -9    3.76    0.24
  -5   9   8    4.75    0.31
   5  -9  -8    4.45    0.33
  -5   9   7   27.77    0.93
   5  -9  -7   29.18    0.98
  -5   9   6   21.27    0.81
   5  -9  -6   22.41    0.87
   5  -9  -5    8.45    0.48
   5  -9  -5    8.80    0.52
  -5   9   5    8.60    0.50
   5  -9  -5    9.24    0.56
   5  -9  -4   29.77    1.09
   5  -9  -4   28.71    1.05
  -5   9   4   28.30    0.98
   5  -9  -3    9.12    0.61
   5  -9  -3    8.79    0.53
   5  -9  -2   86.05    2.40
   5  -9  -1    0.71    0.31
   5  -9  -1    0.81    0.34
   5  -9  -1    0.81    0.32
   5  -9   0   27.85    1.14
   5  -9   1   10.15    0.65
   5  -9   1   10.42    0.68
   5  -9   1   10.42    0.69
   5  -9   2   25.69    1.05
   5  -9   2   26.29    1.08
   5  -9   3   43.05    1.42
   5  -9   3   43.90    1.45
   5  -9   4   15.46    0.73
   5  -9   4   15.81    0.75
   5  -9   5   77.97    2.01
   5  -9   5   79.55    2.05
   5  -9   5   75.10    1.97
   5  -9   6   73.73    1.86
  -5   8  10   50.51    1.29
   5  -8 -10   54.68    1.31
  -5   8   9   38.96    1.13
  -5   8   8   17.44    0.71
   5  -8  -8   15.96    0.71
  -5   8   7    2.04    0.31
   5  -8  -7    2.73    0.36
  -5   8   6    1.92    0.32
   5  -8  -6    1.68    0.33
   5  -8  -5   30.48    1.09
   5  -8  -5   31.02    1.17
   5  -8  -4   40.62    1.38
   5  -8  -4   41.90    1.41
   5  -8  -4   40.88    1.38
   5  -8  -3   14.82    0.80
   5  -8  -3   15.43    0.77
   5  -8  -3   16.46    0.82
   5  -8  -2    4.58    0.47
   5  -8  -2    3.85    0.38
   5  -8  -2    3.79    0.46
   5  -8  -1    0.35    0.32
   5  -8  -1    0.99    0.35
   5  -8  -1    0.60    0.33
   5  -8   0   29.23    1.18
   5  -8   1  105.44    2.84
   5  -8   1  102.51    2.84
   5  -8   1  109.39    2.87
   5  -8   2    2.56    0.41
   5  -8   2    2.83    0.43
   5  -8   2    1.86    0.38
   5  -8   3  100.00    2.70
   5  -8   3   99.57    2.72
   5  -8   3  103.29    2.70
   5  -8   4    8.34    0.59
   5  -8   4    8.18    0.59
   5  -8   4    8.36    0.56
   5  -8   5    7.28    0.52
   5  -8   5    7.22    0.52
   5  -8   6    1.52    0.27
   5  -8   6    1.84    0.28
   5  -8   7    6.68    0.40
  -5   7  10    1.01    0.21
   5  -7 -10    1.01    0.20
   5  -7  -9   32.86    1.09
  -5   7   8   31.08    1.12
   5  -7  -7   27.50    1.08
   5  -7  -7   26.33    1.08
   5  -7  -6   28.58    1.16
   5  -7  -5    0.01    0.20
   5  -7  -5    0.44    0.35
   5  -7  -5    0.15    0.28
   5  -7  -5    0.35    0.23
   5  -7  -4    0.15    0.22
   5  -7  -4    0.31    0.33
   5  -7  -4    0.38    0.28
   5  -7  -4    0.15    0.25
   5  -7  -3   86.82    2.45
   5  -7  -3   86.36    2.38
   5  -7  -3   86.67    2.38
   5  -7  -3   85.61    2.40
   5  -7  -3   87.18    2.41
   5  -7  -2   43.92    1.52
   5  -7  -2   44.62    1.51
   5  -7  -2   42.20    1.42
   5  -7  -2   45.87    1.50
   5  -7  -2   44.61    1.52
   5  -7  -1    7.33    0.52
   5  -7  -1    7.70    0.59
   5  -7  -1    7.97    0.61
   5  -7   0    5.49    0.51
   5  -7   0    5.47    0.51
   5  -7   0    4.77    0.41
   5  -7   1   46.58    1.56
   5  -7   1   43.57    1.53
   5  -7   2  295.84    6.63
   5  -7   2  292.91    6.65
   5  -7   2  290.13    6.61
   5  -7   3   22.87    1.01
   5  -7   3   23.54    1.03
   5  -7   3   21.86    0.98
   5  -7   4   40.75    1.44
   5  -7   4   42.32    1.48
   5  -7   4   42.57    1.42
   5  -7   5   67.29    1.96
   5  -7   5   64.20    1.93
   5  -7   5   66.26    1.87
   5  -7   6  156.00    3.77
   5  -7   6  156.91    3.74
   5  -7   7   67.39    1.80
   5  -7   7   58.28    1.70
   5  -7   8   43.20    1.26
  -5   6  11    0.84    0.16
   5  -6 -11    0.62    0.14
  -5   6  10   55.75    1.55
   5  -6 -10   57.68    1.56
  -5   6   9    9.92    0.59
   5  -6  -9   10.23    0.59
   5  -6  -8    1.75    0.35
   5  -6  -8    2.00    0.38
   5  -6  -7   35.51    1.30
   5  -6  -7   34.69    1.23
   5  -6  -6    1.53    0.30
   5  -6  -6    1.72    0.36
   5  -6  -5   19.03    0.81
   5  -6  -5   20.23    0.96
   5  -6  -5   19.58    0.85
   5  -6  -5   18.88    0.93
   5  -6  -5   20.24    0.85
   5  -6  -4   27.34    1.10
   5  -6  -4   26.47    1.03
   5  -6  -4   27.36    1.13
   5  -6  -4   27.02    0.99
   5  -6  -4   27.98    1.13
   5  -6  -4   27.20    1.06
   5  -6  -3    0.52    0.30
   5  -6  -3    0.56    0.26
   5  -6  -3    0.45    0.29
   5  -6  -3    1.01    0.29
   5  -6  -3    0.70    0.28
   5  -6  -2   34.84    1.29
   5  -6  -2   33.14    1.23
   5  -6  -2   35.05    1.27
   5  -6  -2   33.08    1.24
   5  -6  -2   34.85    1.22
   5  -6  -1  113.36    2.96
   5  -6  -1  118.65    2.96
   5  -6  -1  111.82    2.87
   5  -6  -1  112.35    2.96
   5  -6  -1  111.77    2.82
   5  -6   0   77.35    2.19
   5  -6   0   75.30    2.05
   5  -6   1  347.64    7.58
   5  -6   1  337.17    7.58
   5  -6   2    4.20    0.46
   5  -6   2    3.69    0.43
   5  -6   2    4.07    0.45
   5  -6   3   19.87    0.93
   5  -6   3   19.19    0.91
   5  -6   3   20.06    0.94
   5  -6   4   11.03    0.70
   5  -6   4   10.76    0.64
   5  -6   4   11.53    0.67
   5  -6   4   12.08    0.72
   5  -6   5   70.92    2.02
   5  -6   5   69.92    2.06
   5  -6   5   70.52    1.97
   5  -6   5   70.28    2.08
   5  -6   6   54.02    1.68
   5  -6   6   55.05    1.69
   5  -6   6   55.25    1.74
   5  -6   7   72.98    2.02
   5  -6   7   74.04    2.07
   5  -6   7   73.59    2.09
   5  -6   8   13.53    0.69
   5  -6   8   13.70    0.68
   5  -6   9   33.79    1.07
   5  -6   9   36.44    1.15
   5  -6  10    3.31    0.28
  -5   5  11    3.99    0.30
   5  -5 -11    4.07    0.28
  -5   5  10   30.70    1.06
   5  -5 -10   32.31    1.07
   5  -5  -9   52.30    1.55
   5  -5  -9   51.43    1.60
   5  -5  -9   51.42    1.58
   5  -5  -8   57.74    1.76
   5  -5  -8   58.70    1.82
   5  -5  -8   57.10    1.75
   5  -5  -7   21.37    0.97
   5  -5  -7   21.34    0.95
   5  -5  -6   78.78    2.22
   5  -5  -6   79.86    2.15
   5  -5  -6   74.83    2.22
  -5   5   5   13.96    0.67
   5  -5  -5   15.34    0.74
   5  -5  -5   14.30    0.69
  -5   5   4    0.29    0.17
   5  -5  -4    0.43    0.25
   5  -5  -4    0.13    0.18
   5  -5  -4    0.16    0.30
   5  -5  -4    0.45    0.24
  -5   5   3  358.00    8.04
   5  -5  -3  393.18    8.25
   5  -5  -3  380.48    8.16
   5  -5  -3  383.39    8.25
   5  -5  -3  384.51    8.21
   5  -5  -2   24.08    0.98
   5  -5  -2   23.51    0.95
   5  -5  -2   22.76    0.96
   5  -5  -2   24.58    0.98
   5  -5  -1    3.25    0.39
   5  -5  -1    3.17    0.37
   5  -5  -1    3.07    0.36
   5  -5  -1    2.86    0.35
   5  -5  -1    3.01    0.38
   5  -5   0   26.81    1.04
   5  -5   0   25.70    1.02
   5  -5   0   24.17    0.93
   5  -5   0   24.87    0.97
   5  -5   1  112.65    2.85
   5  -5   1  106.54    2.81
   5  -5   1  109.57    2.75
   5  -5   2  109.48    2.73
   5  -5   2  112.20    2.83
   5  -5   2  106.77    2.83
   5  -5   3    3.85    0.42
   5  -5   3    4.44    0.43
   5  -5   3    4.54    0.43
   5  -5   3    4.66    0.48
   5  -5   4   46.66    1.57
   5  -5   4   50.19    1.57
   5  -5   4   49.57    1.52
   5  -5   4   45.44    1.57
   5  -5   5  143.33    3.60
   5  -5   5  146.08    3.62
   5  -5   5  144.22    3.49
   5  -5   5  149.68    3.66
   5  -5   6  151.17    3.65
   5  -5   6  148.13    3.66
   5  -5   6  144.19    3.67
   5  -5   7    3.03    0.43
   5  -5   7    3.23    0.43
   5  -5   7    4.28    0.42
   5  -5   8    2.20    0.35
   5  -5   8    2.05    0.28
   5  -5   8    2.38    0.38
   5  -5   9   57.91    1.72
   5  -5   9   56.47    1.65
   5  -5  10   11.07    0.59
   5  -5  10    9.95    0.49
   5  -5  11    0.29    0.17
  -5   4  11   12.99    0.56
   5  -4 -11   12.64    0.53
  -5   4  10    4.75    0.41
  -5   4  10    4.79    0.35
   5  -4 -10    5.39    0.38
   5  -4 -10    4.94    0.41
  -5   4   9    9.45    0.54
   5  -4  -9   10.00    0.58
   5  -4  -9   10.23    0.64
   5  -4  -9   10.28    0.63
  -5   4   8   50.59    1.56
   5  -4  -8   50.28    1.68
   5  -4  -8   50.45    1.61
   5  -4  -8   53.14    1.66
  -5   4   7   44.15    1.45
   5  -4  -7   46.10    1.55
   5  -4  -7   47.08    1.55
   5  -4  -7   47.64    1.61
  -5   4   6   19.86    0.86
   5  -4  -6   20.60    0.96
   5  -4  -6   21.44    0.94
  -5   4   5   24.18    0.93
   5  -4  -5   23.65    0.97
   5  -4  -5   22.48    0.89
  -5   4   4   69.64    1.92
   5  -4  -4   67.98    1.95
   5  -4  -4   72.37    1.96
   5  -4  -4   72.32    2.05
   5  -4  -4   69.57    1.94
   5  -4  -3  402.41    8.69
   5  -4  -3  401.42    8.62
   5  -4  -3  405.49    8.76
   5  -4  -3  411.10    8.70
  -5   4   3  405.43    8.62
   5  -4  -2  124.19    3.00
   5  -4  -2  120.25    2.95
   5  -4  -2  120.12    3.00
   5  -4  -2  121.12    3.00
   5  -4  -2  118.16    3.02
   5  -4  -1   17.12    0.77
   5  -4  -1   17.44    0.76
   5  -4  -1   16.07    0.74
   5  -4  -1   16.99    0.78
   5  -4   0  147.76    3.48
   5  -4   0  139.78    3.37
   5  -4   0  141.06    3.44
   5  -4   0  148.19    3.48
   5  -4   1   50.32    1.54
   5  -4   1   48.90    1.49
   5  -4   1   49.90    1.53
   5  -4   2    9.05    0.57
   5  -4   2    9.18    0.54
   5  -4   3   31.59    1.17
   5  -4   3   31.61    1.15
   5  -4   3   31.42    1.13
   5  -4   3   32.06    1.10
   5  -4   3   31.41    1.17
   5  -4   4   36.91    1.31
   5  -4   4   38.50    1.32
   5  -4   4   37.15    1.24
   5  -4   4   37.34    1.33
   5  -4   5   22.50    0.96
   5  -4   5   20.78    0.94
   5  -4   5   20.55    0.84
   5  -4   5   21.21    0.96
   5  -4   6   71.64    2.09
   5  -4   6   74.84    2.16
   5  -4   6   73.23    2.15
   5  -4   7  237.81    5.46
   5  -4   7  244.72    5.60
   5  -4   7  238.20    5.55
   5  -4   8    3.53    0.37
   5  -4   8    3.75    0.37
   5  -4   8    4.06    0.45
   5  -4   8    4.07    0.48
   5  -4   9   10.12    0.65
   5  -4   9    8.58    0.53
   5  -4   9    8.41    0.58
   5  -4  10    4.74    0.46
   5  -4  10    4.60    0.39
   5  -4  11   27.83    0.95
   5  -4  11   24.44    0.81
   5  -4  12   22.84    0.75
  -5   3  12    0.44    0.11
  -5   3  11   37.14    1.11
  -5   3  11   36.85    1.10
   5  -3 -11   37.96    1.17
   5  -3 -11   36.19    1.07
  -5   3  10   20.76    0.84
   5  -3 -10   20.38    0.78
   5  -3 -10   20.03    0.83
  -5   3   9    2.62    0.34
   5  -3  -9    2.42    0.34
   5  -3  -9    2.26    0.35
  -5   3   8    0.44    0.26
   5  -3  -8    0.24    0.28
   5  -3  -8    0.20    0.28
   5  -3  -8    0.34    0.28
  -5   3   7  229.93    5.33
   5  -3  -7  238.39    5.40
   5  -3  -7  231.49    5.39
  -5   3   6   19.30    0.86
   5  -3  -6   18.13    0.90
  -5   3   5  353.70    7.64
   5  -3  -5  348.77    7.73
  -5   3   4  126.73    3.04
   5  -3  -4  120.61    2.98
   5  -3  -3    0.88    0.22
   5  -3  -3    0.80    0.20
   5  -3  -3    0.80    0.29
   5  -3  -2   99.38    2.45
   5  -3  -2   95.93    2.41
   5  -3  -2   93.58    2.46
   5  -3  -2   94.52    2.49
   5  -3  -2   98.76    2.49
   5  -3  -1   30.28    1.04
   5  -3  -1   30.10    1.03
   5  -3  -1   28.61    1.03
   5  -3  -1   28.81    1.05
   5  -3  -1   30.89    1.08
   5  -3   0  180.05    4.10
   5  -3   0  172.79    4.03
   5  -3   0  177.51    4.11
   5  -3   0  182.71    4.11
   5  -3   1   29.01    1.03
   5  -3   1   27.64    1.02
   5  -3   1   28.04    1.01
   5  -3   1   28.28    1.03
   5  -3   1   28.73    1.03
   5  -3   2    0.51    0.24
   5  -3   2    0.70    0.24
   5  -3   2    0.52    0.23
   5  -3   2    0.58    0.23
   5  -3   3   99.08    2.60
   5  -3   3  101.83    2.58
   5  -3   3  101.00    2.61
   5  -3   4    5.79    0.49
   5  -3   4    5.57    0.48
   5  -3   5   70.37    2.06
   5  -3   5   72.80    2.08
   5  -3   5   72.86    1.93
   5  -3   5   69.09    2.05
   5  -3   6  269.64    5.88
   5  -3   6  263.23    5.95
   5  -3   6  245.54    5.72
   5  -3   6  259.62    5.92
   5  -3   7    2.20    0.42
   5  -3   7    2.24    0.41
   5  -3   7    2.34    0.35
   5  -3   7    2.15    0.31
   5  -3   8    3.38    0.38
   5  -3   8    3.88    0.50
   5  -3   8    3.36    0.39
   5  -3   8    4.19    0.46
   5  -3   9   10.50    0.57
   5  -3   9   11.55    0.73
   5  -3   9   11.27    0.64
   5  -3   9   10.78    0.66
   5  -3  10   14.97    0.79
   5  -3  10   14.36    0.71
   5  -3  10   15.26    0.74
   5  -3  11    0.25    0.19
   5  -3  11    0.14    0.25
   5  -3  12   10.53    0.52
  -5   2  12    5.03    0.32
  -5   2  11    8.54    0.49
  -5   2  11    8.36    0.43
   5  -2 -11    8.03    0.50
  -5   2  10    3.17    0.37
   5  -2 -10    3.05    0.31
   5  -2 -10    2.88    0.38
   5  -2 -10    2.64    0.32
  -5   2   9   84.20    2.32
   5  -2  -9   83.73    2.23
   5  -2  -9   82.06    2.28
  -5   2   8    1.66    0.34
   5  -2  -8    1.43    0.33
  -5   2   7   44.83    1.49
   5  -2  -7   44.19    1.49
  -5   2   6   14.14    0.74
   5  -2  -6   13.71    0.75
  -5   2   5   40.66    1.34
   5  -2  -5   40.50    1.38
  -5   2   4  118.22    2.87
   5  -2  -4  112.59    2.81
   5  -2  -3   69.19    1.85
   5  -2  -3   71.55    1.99
   5  -2  -3   73.74    1.99
   5  -2  -3   73.96    1.95
   5  -2  -2  442.59    9.27
   5  -2  -2  431.76    9.25
   5  -2  -2  458.58    9.39
   5  -2  -2  435.18    9.35
   5  -2  -1   78.39    1.99
   5  -2  -1   77.82    2.03
   5  -2  -1   76.95    2.05
   5  -2  -1   73.37    2.03
   5  -2  -1   78.14    1.99
   5  -2   0    1.20    0.23
   5  -2   0    1.53    0.25
   5  -2   0    1.18    0.23
   5  -2   0    0.92    0.24
   5  -2   1  274.57    5.99
   5  -2   1  270.58    5.96
   5  -2   1  269.87    5.98
   5  -2   1  274.15    5.95
   5  -2   2    0.18    0.20
   5  -2   2    0.16    0.20
   5  -2   2    0.69    0.22
   5  -2   2    0.26    0.19
   5  -2   3  161.30    3.74
   5  -2   3  153.63    3.68
   5  -2   3  158.24    3.72
   5  -2   4   12.66    0.66
   5  -2   4   12.57    0.68
   5  -2   4   12.06    0.62
   5  -2   4   12.95    0.67
   5  -2   5    2.63    0.36
   5  -2   5    3.42    0.37
   5  -2   5    2.92    0.38
   5  -2   5    3.06    0.33
   5  -2   6    2.89    0.37
   5  -2   6    2.85    0.41
   5  -2   6    2.80    0.35
   5  -2   6    2.51    0.33
   5  -2   6    2.37    0.30
   5  -2   7   26.96    1.08
   5  -2   7   26.62    1.14
   5  -2   7   26.83    1.05
   5  -2   7   26.64    1.06
   5  -2   7   25.68    1.01
   5  -2   8   22.08    0.94
   5  -2   8   19.85    1.00
   5  -2   8   22.26    0.91
   5  -2   8   21.96    0.96
   5  -2   8   20.18    0.89
   5  -2   9   86.81    2.26
   5  -2   9   83.88    2.36
   5  -2   9   83.53    2.29
   5  -2  10   66.38    1.92
   5  -2  10   64.63    1.85
   5  -2  11   19.54    0.78
   5  -2  11   21.78    0.85
   5  -2  12    7.25    0.39
  -5   1  12   15.49    0.61
   5  -1 -12   14.94    0.58
  -5   1  11   10.41    0.58
   5  -1 -11   10.67    0.57
  -5   1  10   27.22    1.06
   5  -1 -10   25.22    0.94
   5  -1 -10   28.30    1.07
  -5   1   9    2.58    0.40
   5  -1  -9    3.20    0.35
   5  -1  -9    2.25    0.33
  -5   1   9    2.63    0.30
  -5   1   8   25.11    1.05
   5  -1  -8   23.61    0.99
  -5   1   8   23.06    0.90
  -5   1   7  214.20    4.82
   5  -1  -7  213.45    4.79
  -5   1   6  132.04    3.33
   5  -1  -6  136.15    3.35
  -5   1   5   63.09    1.82
   5  -1  -5   63.50    1.87
   5  -1  -4   71.02    1.87
  -5   1   4   72.76    1.94
   5  -1  -3    2.09    0.28
   5  -1  -3    1.82    0.31
   5  -1  -3    2.00    0.28
   5  -1  -2  116.72    2.83
   5  -1  -2  113.45    2.80
   5  -1  -2  114.70    2.81
   5  -1  -1  123.40    2.94
   5  -1  -1  124.38    3.01
   5  -1  -1  130.12    3.05
   5  -1  -1  128.15    3.03
   5  -1  -1  126.30    2.94
   5  -1   0    1.98    0.25
   5  -1   0    2.03    0.25
   5  -1   0    1.63    0.24
   5  -1   1  348.45    7.37
   5  -1   1  337.62    7.38
   5  -1   1  342.00    7.28
   5  -1   1  346.16    7.33
   5  -1   2   14.84    0.66
   5  -1   2   14.49    0.67
   5  -1   2   13.49    0.67
   5  -1   2   12.78    0.65
   5  -1   3  173.57    4.02
   5  -1   3  178.16    4.04
   5  -1   3  176.95    3.98
   5  -1   4  112.96    2.86
   5  -1   4  114.00    2.88
   5  -1   4  115.17    2.80
   5  -1   4  115.14    2.88
   5  -1   5  140.72    3.46
   5  -1   5  143.00    3.49
   5  -1   5  139.38    3.32
   5  -1   5  141.92    3.46
   5  -1   5  141.92    3.37
   5  -1   6    1.07    0.30
   5  -1   6    1.17    0.32
   5  -1   6    0.92    0.28
   5  -1   6    0.98    0.26
   5  -1   6    1.09    0.25
   5  -1   7   10.97    0.66
   5  -1   7   11.14    0.73
   5  -1   7   11.24    0.67
   5  -1   7   10.60    0.65
   5  -1   7   10.06    0.62
   5  -1   8   49.20    1.58
   5  -1   8   49.18    1.68
   5  -1   8   46.52    1.55
   5  -1   8   49.10    1.62
   5  -1   8   49.62    1.59
   5  -1   9   95.20    2.52
   5  -1   9   98.02    2.70
   5  -1   9   98.11    2.55
   5  -1   9   96.17    2.64
   5  -1   9   94.45    2.59
   5  -1  10  103.11    2.74
   5  -1  10   95.81    2.49
   5  -1  10  102.20    2.67
   5  -1  10   96.83    2.60
   5  -1  11    0.63    0.31
   5  -1  11    0.57    0.23
   5  -1  12   49.34    1.42
   5  -1  12   46.50    1.33
   5  -1  13    1.36    0.20
  -5   0  12   28.16    0.90
   5   0 -12   25.67    0.82
  -5   0  11    1.56    0.28
   5   0 -11    1.47    0.27
  -5   0  11    1.20    0.21
  -5   0  10   10.69    0.66
   5   0 -10   10.14    0.62
  -5   0  10    9.99    0.56
  -5   0   9    0.40    0.30
   5   0  -9    0.23    0.20
  -5   0   9    0.28    0.22
  -5   0   8   58.54    1.82
   5   0  -8   58.18    1.73
  -5   0   8   56.57    1.70
  -5   0   7  114.38    3.12
   5   0  -7  133.28    3.18
   5   0  -6  432.25    9.31
   5   0  -5    3.74    0.41
   5   0  -4  494.17   10.20
   5   0  -4  459.96   10.04
   5   0  -4  487.85   10.11
   5   0  -3  305.70    6.60
   5   0  -3  303.38    6.60
   5   0  -2    3.40    0.35
   5   0  -2    2.83    0.31
   5   0  -2    2.69    0.31
   5   0  -1    0.66    0.17
   5   0  -1    0.52    0.20
   5   0  -1    0.67    0.22
   5   0   0   10.00    0.50
   5   0   0    9.83    0.52
   5   0   1   17.79    0.73
   5   0   1   18.03    0.71
   5   0   1   17.38    0.74
   5   0   1   18.88    0.76
   5   0   1   18.35    0.77
   5   0   1   18.89    0.71
   5   0   2  166.12    3.88
   5   0   2  165.13    3.87
   5   0   2  174.69    3.90
   5   0   3   25.36    0.94
   5   0   3   25.66    0.93
   5   0   3   24.81    0.94
   5   0   3   24.00    0.95
   5   0   4   27.71    0.98
   5   0   4   28.60    1.05
   5   0   4   27.90    0.99
   5   0   4   29.05    1.07
   5   0   5    0.46    0.19
   5   0   5    0.30    0.23
   5   0   5    0.61    0.27
   5   0   5    0.46    0.27
   5   0   5    0.81    0.23
   5   0   5    0.54    0.20
   5   0   6   29.28    1.12
   5   0   6   29.86    1.15
   5   0   6   30.66    1.16
   5   0   6   28.42    1.11
   5   0   6   29.86    1.11
   5   0   6   29.21    1.04
   5   0   7  105.09    2.74
   5   0   7  104.35    2.79
   5   0   7  101.96    2.75
   5   0   7  103.64    2.75
   5   0   7  100.21    2.72
   5   0   8  122.18    3.07
   5   0   8  119.30    3.14
   5   0   8  120.01    3.12
   5   0   8  116.34    3.12
   5   0   8  116.92    3.09
   5   0   9  113.20    2.84
   5   0   9  114.05    2.97
   5   0   9  105.11    2.85
   5   0   9  108.83    2.92
   5   0   9  107.66    2.91
   5   0  10    8.50    0.52
   5   0  10    8.99    0.64
   5   0  10    9.35    0.58
   5   0  10    9.33    0.63
   5   0  11    1.49    0.33
   5   0  11    1.78    0.27
   5   0  11    2.06    0.34
   5   0  12    7.20    0.47
   5   0  13    0.92    0.15
   5   0  13    0.96    0.18
   5   1 -12    1.10    0.17
  -5  -1  12    1.17    0.17
   5   1 -11  194.26    4.40
  -5  -1  11  199.37    4.41
   5   1 -10    0.24    0.25
  -5  -1  10    0.76    0.25
  -5  -1   9   26.93    1.13
   5   1  -9   28.41    1.00
  -5  -1   9   28.76    1.09
  -5  -1   8    2.80    0.41
   5   1  -8    1.73    0.31
  -5  -1   8    1.99    0.33
  -5  -1   7   21.49    0.96
   5   1  -7   19.47    0.89
  -5  -1   6    3.76    0.43
   5   1  -6    4.55    0.45
  -5  -1   5   26.75    1.04
   5   1  -5   26.48    1.05
  -5  -1   4    0.63    0.24
   5   1  -4    0.51    0.26
   5   1  -4    0.72    0.21
   5   1  -4    0.49    0.18
   5   1  -3  127.51    3.09
   5   1  -3  131.60    3.08
   5   1  -2  137.89    3.25
   5   1  -2  132.40    3.21
   5   1  -2  136.09    3.18
   5   1  -1   48.99    1.44
   5   1  -1   48.23    1.44
   5   1   0    1.99    0.24
   5   1   0    2.06    0.28
   5   1   0    1.73    0.28
   5   1   1  197.14    4.44
   5   1   1  196.40    4.42
   5   1   1  193.86    4.47
   5   1   1  200.35    4.45
   5   1   1  204.44    4.50
   5   1   2   43.00    1.26
   5   1   2   40.39    1.30
   5   1   2   45.32    1.32
   5   1   2   44.40    1.33
   5   1   2   44.12    1.35
   5   1   3   28.07    0.98
   5   1   3   26.26    0.96
   5   1   3   26.43    0.98
   5   1   4   23.87    0.89
   5   1   4   23.66    0.92
   5   1   4   23.27    0.96
   5   1   4   24.81    0.93
   5   1   5  232.20    5.28
   5   1   5  233.06    5.20
   5   1   5  228.01    5.10
   5   1   5  233.46    5.23
   5   1   5  225.39    5.23
   5   1   6   63.85    1.85
   5   1   6   66.40    1.93
   5   1   6   66.02    1.96
   5   1   6   64.81    1.93
   5   1   7    0.68    0.24
   5   1   7    0.82    0.30
   5   1   7    0.49    0.28
   5   1   7    0.60    0.31
   5   1   7    1.27    0.32
   5   1   8   25.30    1.04
   5   1   8   23.00    0.93
   5   1   8   24.35    1.06
   5   1   8   24.36    1.07
   5   1   8   22.37    1.03
   5   1   9  109.83    2.83
   5   1   9  108.38    2.91
   5   1   9  109.15    2.90
   5   1   9  109.62    2.92
   5   1  10  178.37    4.18
   5   1  10  184.93    4.34
   5   1  10  177.60    4.29
   5   1  10  182.13    4.34
   5   1  11   58.62    1.72
   5   1  11   57.29    1.66
   5   1  11   58.76    1.76
   5   1  12   18.30    0.73
   5   1  12   16.89    0.65
   5   1  13    2.01    0.20
   5   1  13    1.88    0.20
  -5  -2  12    1.06    0.21
  -5  -2  12    0.99    0.18
  -5  -2  11   19.32    0.79
   5   2 -11   18.07    0.70
  -5  -2  11   17.76    0.74
  -5  -2  10    7.75    0.55
  -5  -2  10    6.80    0.49
  -5  -2  10    6.52    0.42
  -5  -2   9   44.46    1.48
  -5  -2   9   43.31    1.44
  -5  -2   9   42.40    1.35
  -5  -2   8   59.18    1.82
   5   2  -8   54.99    1.66
  -5  -2   7   27.28    1.12
   5   2  -7   26.94    1.05
  -5  -2   6  120.96    3.13
   5   2  -6  126.41    3.13
  -5  -2   5  122.59    3.01
   5   2  -5  116.76    3.02
  -5  -2   4   53.61    1.59
   5   2  -4   53.94    1.64
   5   2  -4   51.57    1.52
   5   2  -3   29.40    1.08
   5   2  -3   31.32    1.05
   5   2  -3   28.40    0.97
  -5  -2   3   28.37    1.02
   5   2  -2   53.40    1.60
   5   2  -2   54.72    1.58
   5   2  -2   54.57    1.51
   5   2  -1   45.02    1.39
   5   2  -1   45.16    1.38
   5   2   0    8.24    0.49
   5   2   0    8.26    0.51
   5   2   1   11.56    0.58
   5   2   1   11.26    0.59
   5   2   1   10.47    0.56
   5   2   2    2.33    0.27
   5   2   2    1.94    0.26
   5   2   2    2.42    0.30
   5   2   2    1.95    0.29
   5   2   2    2.65    0.32
   5   2   3   29.50    1.02
   5   2   3   26.81    1.00
   5   2   3   27.00    0.96
   5   2   3   28.10    1.04
   5   2   4   71.50    1.90
   5   2   4   68.81    1.92
   5   2   4   66.65    1.86
   5   2   4   67.34    1.96
   5   2   5   10.60    0.56
   5   2   5   10.48    0.62
   5   2   5   10.73    0.60
   5   2   6  331.81    7.38
   5   2   6  339.99    7.38
   5   2   6  327.70    7.46
   5   2   6  346.89    7.46
   5   2   7   19.31    0.87
   5   2   7   18.73    0.87
   5   2   7   18.01    0.92
   5   2   7   18.27    0.92
   5   2   8   15.55    0.77
   5   2   8   15.54    0.81
   5   2   8   14.68    0.83
   5   2   8   14.96    0.84
   5   2   9  268.83    6.11
   5   2   9  269.90    6.01
   5   2   9  272.97    6.13
   5   2   9  274.50    6.20
   5   2   9  266.16    6.22
   5   2  10   31.43    1.14
   5   2  10   33.07    1.20
   5   2  10   34.59    1.25
   5   2  10   32.94    1.26
   5   2  11    0.50    0.25
   5   2  11    0.49    0.26
   5   2  12    4.38    0.33
   5   2  12    4.77    0.35
  -5  -3  12    1.93    0.21
  -5  -3  12    1.79    0.20
  -5  -3  11    0.22    0.21
   5   3 -11    0.35    0.16
  -5  -3  11    0.30    0.14
  -5  -3  11    0.18    0.18
  -5  -3  10   51.97    1.58
  -5  -3  10   52.63    1.58
  -5  -3  10   51.34    1.49
  -5  -3   9   48.36    1.55
  -5  -3   9   47.19    1.55
  -5  -3   9   48.13    1.48
  -5  -3   8    8.16    0.59
   5   3  -8    7.23    0.48
  -5  -3   7   22.59    0.97
   5   3  -7   20.91    0.91
  -5  -3   6   30.41    1.15
   5   3  -6   28.84    1.14
  -5  -3   5   13.59    0.70
   5   3  -5   12.75    0.71
  -5  -3   5   12.47    0.65
  -5  -3   4   12.28    0.64
   5   3  -4   12.33    0.68
   5   3  -4   13.15    0.64
  -5  -3   4   12.06    0.60
  -5  -3   3   50.94    1.52
   5   3  -3   52.64    1.55
   5   3  -3   52.40    1.60
   5   3  -2   12.36    0.63
   5   3  -1    6.12    0.46
   5   3  -1    6.87    0.48
   5   3   0   57.70    1.63
   5   3   0   55.15    1.55
   5   3   1   50.87    1.54
   5   3   1   51.35    1.52
   5   3   1   55.15    1.55
   5   3   1   49.84    1.49
   5   3   2  173.50    3.97
   5   3   2  167.80    3.84
   5   3   2  168.33    3.94
   5   3   3  169.79    3.95
   5   3   3  169.65    3.93
   5   3   3  166.08    3.82
   5   3   3  166.32    3.95
   5   3   4  153.91    3.63
   5   3   4  153.13    3.70
   5   3   4  151.97    3.57
   5   3   4  156.20    3.73
   5   3   5    4.94    0.40
   5   3   5    4.57    0.44
   5   3   5    4.85    0.40
   5   3   5    4.48    0.45
   5   3   6    0.14    0.25
   5   3   6    0.07    0.20
   5   3   7    0.13    0.23
   5   3   7    0.18    0.27
   5   3   8    0.42    0.23
   5   3   8    0.65    0.27
   5   3   8    0.90    0.36
   5   3   9   21.06    0.91
   5   3   9   21.17    0.90
   5   3   9   23.02    1.04
   5   3  10   29.84    1.08
   5   3  10   28.67    1.02
   5   3  10   27.35    1.03
   5   3  10   30.33    1.17
   5   3  11   68.17    1.80
   5   3  11   69.38    1.82
   5   3  11   71.24    1.96
   5   3  12    7.08    0.43
  -5  -4  12    0.50    0.13
  -5  -4  11   47.44    1.31
  -5  -4  11   48.79    1.36
  -5  -4  11   45.28    1.26
  -5  -4  10   56.53    1.62
  -5  -4  10   60.59    1.70
  -5  -4  10   56.57    1.61
  -5  -4   9   81.91    2.24
  -5  -4   9   86.46    2.31
  -5  -4   9   82.76    2.24
  -5  -4   8   44.46    1.48
  -5  -4   7   78.35    2.15
   5   4  -7   75.09    2.08
  -5  -4   7   76.94    2.06
  -5  -4   6    5.55    0.47
   5   4  -6    5.27    0.47
  -5  -4   6    5.70    0.44
  -5  -4   6    5.43    0.43
  -5  -4   6    6.27    0.50
  -5  -4   5    0.59    0.24
   5   4  -5    0.54    0.28
  -5  -4   5    0.50    0.22
  -5  -4   5    0.57    0.24
   5   4  -4    5.17    0.43
   5   4  -4    5.96    0.50
  -5  -4   4    5.71    0.41
  -5  -4   4    6.01    0.43
  -5  -4   3   94.63    2.35
   5   4  -3   89.77    2.39
   5   4  -3   93.86    2.47
  -5  -4   3   91.70    2.31
  -5  -4   3   86.64    2.27
  -5  -4   2    8.61    0.48
  -5  -4   2    9.37    0.51
   5   4  -1   51.17    1.57
   5   4  -1   53.52    1.61
  -5  -4   1   50.30    1.43
   5   4   0    0.32    0.21
   5   4   0    0.40    0.18
   5   4   0    0.37    0.24
   5   4   1   10.75    0.62
   5   4   1   11.74    0.62
   5   4   1   10.16    0.56
   5   4   2  465.02    9.82
   5   4   2  472.15    9.82
   5   4   2  445.09    9.74
   5   4   3    9.63    0.58
   5   4   3    8.66    0.58
   5   4   3    9.58    0.58
   5   4   4  112.10    2.79
  -5  -4  -4  104.10    2.77
   5   4   4  113.55    2.86
   5   4   5   45.98    1.40
   5   4   5   43.80    1.50
  -5  -4  -5   41.13    1.39
   5   4   5   44.53    1.51
   5   4   6   21.50    0.98
  -5  -4  -6   19.75    0.87
   5   4   6   22.74    1.03
   5   4   7   85.99    2.48
   5   4   7   91.54    2.54
   5   4   8    0.02    0.25
   5   4   9   15.17    0.79
   5   4   9   16.50    0.89
   5   4  10    0.31    0.23
   5   4  10    0.34    0.22
   5   4  10    0.17    0.28
   5   4  11    0.84    0.19
   5   4  11    0.94    0.21
   5   4  11    0.86    0.28
   5   4  12   16.20    0.65
  -5  -5  11   17.66    0.61
  -5  -5  11   23.37    0.71
  -5  -5  10   20.32    0.75
  -5  -5  10   22.45    0.82
  -5  -5   9    3.22    0.34
  -5  -5   9    3.33    0.38
  -5  -5   8   71.11    1.93
  -5  -5   8   65.82    1.93
  -5  -5   7   95.81    2.51
   5   5  -7   95.22    2.48
  -5  -5   7   96.01    2.52
  -5  -5   7   96.33    2.51
  -5  -5   7   97.83    2.57
  -5  -5   6   32.23    1.16
   5   5  -6   33.20    1.20
  -5  -5   6   32.94    1.18
  -5  -5   6   33.70    1.16
  -5  -5   6   32.93    1.20
  -5  -5   5   10.87    0.60
   5   5  -5   10.01    0.64
  -5  -5   5   10.01    0.60
  -5  -5   5   10.60    0.58
  -5  -5   5    9.27    0.58
  -5  -5   4   20.46    0.83
   5   5  -4   21.19    0.88
   5   5  -4   20.66    0.95
  -5  -5   4   21.37    0.87
  -5  -5   4   19.26    0.81
  -5  -5   4   21.13    0.86
   5   5  -3   14.35    0.72
   5   5  -3   13.51    0.76
  -5  -5   3   13.93    0.67
  -5  -5   3   12.85    0.63
   5   5  -2    0.32    0.28
  -5  -5   2    0.16    0.17
   5   5  -2    0.08    0.24
   5   5  -1   10.83    0.63
  -5  -5   1    9.74    0.55
   5   5   0  113.25    2.90
   5   5   0  112.95    2.83
   5   5   1   43.10    1.44
   5   5   1   45.12    1.41
   5   5   1   40.99    1.30
   5   5   2   73.39    2.12
   5   5   2   77.54    2.12
   5   5   2   75.55    2.05
   5   5   3   54.06    1.66
   5   5   3   53.09    1.67
  -5  -5  -3   56.40    1.69
   5   5   3   50.56    1.61
   5   5   4    0.20    0.27
  -5  -5  -4    0.37    0.26
   5   5   4    0.13    0.24
   5   5   4    0.37    0.25
   5   5   5   58.63    1.70
  -5  -5  -5   54.39    1.73
   5   5   5   57.19    1.78
   5   5   6   29.12    1.20
  -5  -5  -6   29.38    1.13
   5   5   6   31.61    1.23
   5   5   7   16.75    0.89
  -5  -5  -7   16.93    0.79
   5   5   7   17.73    0.91
   5   5   8    0.30    0.30
   5   5   8    0.27    0.31
   5   5   9   52.02    1.65
   5   5  10   20.54    0.85
   5   5  11  175.15    3.77
   5   5  11  175.06    3.91
   5   5  12    9.25    0.45
  -5  -6  11    0.23    0.11
  -5  -6  11    0.13    0.13
  -5  -6  10   30.72    0.99
  -5  -6  10   29.56    0.97
  -5  -6   9  255.50    5.57
  -5  -6   9  245.17    5.55
  -5  -6   8   21.25    0.89
   5   6  -7   31.64    1.11
  -5  -6   7   33.86    1.20
  -5  -6   7   35.72    1.20
  -5  -6   7   35.11    1.22
  -5  -6   6    0.05    0.22
   5   6  -6    0.03    0.23
  -5  -6   6   -0.11    0.21
  -5  -6   6    0.02    0.25
   5   6  -5   39.42    1.40
  -5  -6   5   41.61    1.39
  -5  -6   5   41.18    1.34
  -5  -6   5   42.64    1.39
   5   6  -4    1.14    0.32
  -5  -6   4    0.76    0.27
   5   6  -4    0.98    0.26
  -5  -6   4    0.72    0.23
  -5  -6   4    1.14    0.27
   5   6  -3   29.69    1.13
   5   6  -3   30.60    1.21
  -5  -6   3   29.97    1.10
  -5  -6   3   28.45    1.03
  -5  -6   3   29.24    1.05
  -5  -6   2    1.08    0.26
   5   6  -2    0.97    0.29
  -5  -6   1   13.77    0.68
  -5  -6   1   14.85    0.71
   5   6  -1   13.57    0.75
   5   6   0   68.72    2.04
   5   6   1   23.66    0.98
   5   6   1   25.20    1.06
   5   6   2  688.04   14.54
   5   6   2  696.48   14.50
   5   6   3    4.10    0.45
   5   6   3    3.65    0.43
  -5  -6  -3    4.60    0.47
   5   6   3    4.14    0.40
   5   6   4   43.19    1.44
   5   6   4   42.51    1.47
  -5  -6  -4   40.14    1.45
   5   6   4   40.91    1.39
   5   6   5  301.91    6.59
   5   6   5  298.43    6.73
  -5  -6  -5  289.33    6.66
   5   6   5  295.42    6.65
  -5  -6  -6    3.32    0.41
   5   6   6    3.55    0.45
   5   6   7    6.16    0.58
  -5  -6  -7    7.08    0.52
   5   6   7    6.51    0.58
   5   6   8    4.95    0.50
   5   6   8    5.48    0.54
   5   6   9    0.32    0.26
   5   6   9    0.59    0.31
   5   6  10    2.94    0.34
   5   6  10    3.41    0.39
   5   6  11   15.02    0.58
   5   6  11   15.36    0.60
   5   6  12   14.26    0.53
  -5  -7  10   10.54    0.47
  -5  -7  10   11.05    0.48
  -5  -7   9   23.96    0.87
  -5  -7   9   26.37    0.92
  -5  -7   8   79.70    2.13
  -5  -7   8   77.72    2.05
  -5  -7   7    0.47    0.24
  -5  -7   7    0.40    0.23
  -5  -7   7    0.41    0.23
   5   7  -6    1.81    0.29
  -5  -7   6    1.32    0.31
  -5  -7   6    1.52    0.29
  -5  -7   6    1.42    0.31
   5   7  -5    1.63    0.33
  -5  -7   5    1.94    0.33
  -5  -7   5    1.51    0.29
  -5  -7   5    1.69    0.30
   5   7  -4    9.78    0.60
   5   7  -4    9.36    0.63
  -5  -7   4    9.34    0.61
  -5  -7   4    8.58    0.55
  -5  -7   4    9.29    0.58
   5   7  -3   36.26    1.33
   5   7  -3   37.39    1.38
  -5  -7   3   39.06    1.33
  -5  -7   3   37.85    1.26
  -5  -7   3   37.56    1.25
   5   7  -2  179.46    4.13
  -5  -7   2  174.49    4.02
  -5  -7   2  167.36    4.01
  -5  -7   2  165.96    3.91
  -5  -7   2  156.26    3.86
  -5  -7   1    5.92    0.49
  -5  -7   1    5.45    0.44
  -5  -7   1    5.05    0.41
   5   7  -1    6.06    0.54
  -5  -7   0   21.77    0.88
  -5  -7   0   24.42    0.90
   5   7   1   10.53    0.63
   5   7   2   72.20    2.14
   5   7   2   81.05    2.26
   5   7   3   12.80    0.76
   5   7   3   12.70    0.74
   5   7   4    0.37    0.31
  -5  -7  -4    0.13    0.26
   5   7   4    0.54    0.25
   5   7   4    0.20    0.26
   5   7   5   24.79    1.00
   5   7   5   23.56    1.07
  -5  -7  -5   25.63    1.08
   5   7   5   23.99    1.01
   5   7   6   15.91    0.73
   5   7   6   14.01    0.83
  -5  -7  -6   14.60    0.79
   5   7   6   16.03    0.81
  -5  -7  -7   13.12    0.72
   5   7   7   13.09    0.73
   5   7   8    3.20    0.42
   5   7   8    2.98    0.39
   5   7   9    7.13    0.51
   5   7   9    7.50    0.52
   5   7  10    0.14    0.18
   5   7  10    0.11    0.22
   5   7  11    0.32    0.12
   5   7  11    0.28    0.14
   5   7  11    0.34    0.17
  -5  -8   9    3.43    0.27
  -5  -8   8   27.76    0.90
  -5  -8   8   21.71    0.81
  -5  -8   7   22.65    0.89
  -5  -8   7   23.19    0.86
  -5  -8   7   22.82    0.87
   5   8  -6    6.65    0.44
  -5  -8   6    7.00    0.51
  -5  -8   6    6.98    0.48
  -5  -8   6    6.51    0.48
   5   8  -5    1.26    0.29
  -5  -8   5    1.24    0.30
  -5  -8   5    1.48    0.28
  -5  -8   5    1.42    0.28
   5   8  -4   72.34    2.00
   5   8  -4   72.36    2.06
  -5  -8   4   72.02    2.05
  -5  -8   4   66.88    1.96
  -5  -8   4   73.78    2.01
  -5  -8   3    1.60    0.33
   5   8  -3    1.69    0.37
   5   8  -3    1.93    0.34
  -5  -8   3    1.67    0.30
  -5  -8   3    1.33    0.28
   5   8  -2   19.98    0.93
  -5  -8   2   18.51    0.87
  -5  -8   2   18.10    0.85
  -5  -8   2   17.77    0.80
  -5  -8   2   16.91    0.76
  -5  -8   1    0.80    0.29
  -5  -8   1    0.73    0.25
   5   8  -1    0.82    0.33
  -5  -8   1    0.67    0.24
  -5  -8   0   82.68    2.24
  -5  -8   0   75.41    2.08
  -5  -8   0   77.96    2.10
   5   8   1    5.32    0.44
  -5  -8  -1    6.39    0.45
   5   8   2   10.73    0.64
  -5  -8  -2   10.99    0.58
   5   8   2   10.70    0.71
   5   8   3    6.57    0.56
   5   8   3    6.58    0.53
  -5  -8  -3    6.22    0.44
   5   8   4    4.03    0.43
   5   8   4    2.99    0.40
  -5  -8  -4    3.87    0.48
   5   8   5   43.28    1.39
   5   8   5   40.50    1.45
  -5  -8  -5   39.66    1.46
   5   8   5   39.23    1.31
   5   8   6   12.55    0.63
   5   8   6   13.67    0.76
  -5  -8  -6   13.74    0.77
   5   8   6   13.44    0.69
   5   8   7   30.32    1.14
  -5  -8  -7   29.24    1.11
   5   8   7   28.64    1.06
   5   8   8    0.20    0.22
   5   8   9    8.48    0.51
   5   8   9    9.38    0.51
   5   8  10    9.18    0.46
   5   8  10    9.18    0.44
  -5  -9   8    4.77    0.29
  -5  -9   8    5.59    0.35
  -5  -9   7    1.05    0.23
  -5  -9   7    0.62    0.21
  -5  -9   7    0.98    0.20
  -5  -9   7    1.22    0.21
  -5  -9   7    0.72    0.19
  -5  -9   6   17.54    0.75
  -5  -9   6   18.01    0.72
  -5  -9   6   16.63    0.71
   5   9  -5    7.35    0.47
  -5  -9   5    7.50    0.52
  -5  -9   5    6.94    0.46
  -5  -9   5    8.21    0.50
   5   9  -4   15.21    0.72
   5   9  -4   16.26    0.76
  -5  -9   4   16.32    0.79
  -5  -9   4   15.32    0.72
  -5  -9   4   15.25    0.71
   5   9  -3   34.33    1.22
   5   9  -3   36.34    1.27
  -5  -9   3   33.67    1.23
  -5  -9   3   33.00    1.16
  -5  -9   3   32.41    1.13
   5   9  -2   49.98    1.61
   5   9  -2   49.56    1.61
  -5  -9   2   51.28    1.58
  -5  -9   2   47.42    1.48
  -5  -9   2   45.17    1.42
  -5  -9   1   14.43    0.78
  -5  -9   1   14.42    0.72
  -5  -9   1   15.26    0.73
   5   9  -1   16.76    0.87
  -5  -9   0    7.92    0.59
  -5  -9   0    6.78    0.47
  -5  -9   0    7.38    0.50
  -5  -9  -1   28.83    1.11
  -5  -9  -1   26.37    1.00
   5   9   2    3.16    0.35
   5   9   2    2.93    0.44
  -5  -9  -2    3.09    0.34
   5   9   3    6.69    0.57
   5   9   3    6.80    0.50
  -5  -9  -3    6.68    0.45
   5   9   4   10.62    0.65
   5   9   4   10.19    0.63
  -5  -9  -4   11.31    0.57
   5   9   5    2.78    0.37
  -5  -9  -5    2.93    0.43
   5   9   5    2.76    0.34
   5   9   6   22.86    0.94
  -5  -9  -6   24.19    0.99
   5   9   7    4.07    0.41
   5   9   7    4.12    0.33
   5   9   8    0.50    0.23
   5   9   8    0.48    0.18
   5   9   9    3.41    0.31
   5   9   9    3.45    0.25
  -5 -10   7   13.81    0.50
  -5 -10   7    9.46    0.41
  -5 -10   6   27.19    0.90
  -5 -10   6   26.56    0.89
  -5 -10   6   27.32    0.85
  -5 -10   6   26.25    0.84
  -5 -10   5    4.20    0.37
  -5 -10   5    3.76    0.33
  -5 -10   5    3.70    0.31
   5  10  -4   -0.22    0.21
  -5 -10   4    0.01    0.22
   5  10  -4    0.02    0.17
  -5 -10   4    0.08    0.19
  -5 -10   4    0.33    0.18
   5  10  -3    1.77    0.32
  -5 -10   3    1.60    0.32
   5  10  -3    1.84    0.30
  -5 -10   3    1.68    0.28
  -5 -10   3    2.04    0.27
   5  10  -2   15.52    0.77
   5  10  -2   16.44    0.79
  -5 -10   2   14.78    0.75
  -5 -10   2   15.89    0.72
  -5 -10   2   15.30    0.65
   5  10  -1   37.84    1.34
  -5 -10   1   36.53    1.23
  -5 -10   0    3.91    0.43
  -5 -10   0    3.51    0.36
   5  10   0    4.51    0.49
  -5 -10  -1   81.13    2.17
  -5 -10  -1   80.05    2.05
   5  10   2    6.23    0.52
  -5 -10  -2    6.38    0.51
  -5 -10  -2    6.50    0.44
   5  10   3    4.30    0.44
   5  10   3    3.67    0.34
  -5 -10  -3    4.28    0.36
   5  10   4   19.34    0.83
   5  10   4   18.12    0.76
  -5 -10  -4   18.20    0.71
   5  10   5   47.45    1.39
   5  10   5   47.56    1.41
   5  10   6    0.21    0.20
   5  10   7   34.74    1.07
   5  10   8   40.05    1.12
  -5 -11   6   18.03    0.59
  -5 -11   5   25.10    0.77
  -5 -11   5   26.35    0.77
   5  11  -4   27.82    0.87
  -5 -11   4   36.06    1.03
  -5 -11   4   33.06    0.95
  -5 -11   4   29.45    0.88
   5  11  -3   29.67    0.94
   5  11  -3   28.72    0.92
  -5 -11   3   28.11    0.97
  -5 -11   3   27.81    0.90
  -5 -11   3   26.55    0.84
   5  11  -2    0.11    0.22
  -5 -11   2   -0.01    0.23
   5  11  -2    0.20    0.21
  -5 -11   2   -0.04    0.18
   5  11  -1    4.43    0.41
   5  11  -1    4.09    0.40
  -5 -11   1    3.82    0.34
   5  11   0   10.45    0.61
  -5 -11   0    9.67    0.51
   5  11   1    8.64    0.58
  -5 -11  -1    9.68    0.50
   5  11   2   26.26    0.99
  -5 -11  -2   25.81    0.88
   5  11   3    3.93    0.38
  -5 -11  -3    3.87    0.31
   5  11   4   23.07    0.82
  -5 -11  -4   21.98    0.73
  -5 -11  -5    0.50    0.20
   5  11   5    0.64    0.16
   5  11   6   18.34    0.59
  -5 -11  -6   18.45    0.67
  -5 -11  -7   21.45    0.67
   5  12  -2    5.58    0.33
   5  12  -2    5.42    0.31
  -5 -12   2    5.01    0.29
   5  12  -1   10.80    0.50
   5  12  -1   10.27    0.48
   5  12   0   15.06    0.62
   5  12   0   15.04    0.62
  -5 -12   0   14.14    0.59
   5  12   1   38.76    1.15
  -5 -12  -1   41.31    1.14
   5  12   2    3.63    0.31
   5  12   2    3.45    0.32
  -5 -12  -2    3.56    0.30
  -5 -12  -2    2.70    0.22
   5  12   3   -0.05    0.17
  -5 -12  -3    0.09    0.15
   5  12   3    0.03    0.15
   5  12   4    8.90    0.41
   5  12   4    8.19    0.37
  -5 -12  -5    1.54    0.17
   6 -11  -3    0.97    0.14
   6 -11  -2   10.03    0.41
   6 -11  -2    7.44    0.35
   6 -11  -1    2.78    0.26
   6 -11  -1    2.15    0.22
   6 -11   1    1.25    0.20
   6 -11   1    1.22    0.19
   6 -11   2   10.52    0.45
   6 -11   2   10.34    0.43
   6 -10  -4    0.17    0.12
   6 -10  -3    8.37    0.45
   6 -10  -3    7.64    0.43
   6 -10  -2  117.11    2.80
   6 -10  -1   54.03    1.55
   6 -10   0   27.76    0.88
   6 -10   1    2.01    0.29
   6 -10   2    1.38    0.26
   6 -10   2    1.08    0.23
   6 -10   3    0.88    0.19
   6 -10   3    0.75    0.21
   6 -10   4   65.37    1.64
   6  -9  -7    0.86    0.15
   6  -9  -6  102.73    2.28
  -6   9   6   89.86    2.18
  -6   9   5    0.25    0.14
   6  -9  -5    0.26    0.17
   6  -9  -4   12.02    0.56
   6  -9  -4   11.09    0.52
   6  -9  -3   40.19    1.27
   6  -9  -2   19.39    0.83
   6  -9  -1    0.37    0.25
   6  -9   0    3.21    0.39
   6  -9   0    2.57    0.38
   6  -9   1   33.52    1.19
   6  -9   2   20.56    0.88
   6  -9   2   22.12    0.91
   6  -9   3    2.45    0.33
   6  -9   3    3.09    0.36
   6  -9   4    1.15    0.25
   6  -9   4    1.35    0.25
   6  -9   5    1.03    0.20
   6  -9   5    1.56    0.24
   6  -9   6   24.75    0.74
  -6   8   8   16.89    0.61
   6  -8  -8   18.00    0.63
  -6   8   7    0.21    0.18
   6  -8  -7    0.11    0.18
  -6   8   6   21.31    0.80
   6  -8  -6   22.05    0.84
   6  -8  -5    7.79    0.50
   6  -8  -4   46.97    1.44
   6  -8  -4   50.21    1.48
   6  -8  -3   50.42    1.55
   6  -8  -3   49.45    1.48
   6  -8  -3   51.49    1.58
   6  -8  -2    0.80    0.34
   6  -8  -2    0.74    0.28
   6  -8  -2    0.66    0.30
   6  -8  -1   11.21    0.68
   6  -8  -1   11.76    0.71
   6  -8   0    0.68    0.33
   6  -8   0    0.70    0.31
   6  -8   1    2.10    0.38
   6  -8   1    1.81    0.39
   6  -8   2    0.83    0.32
   6  -8   2    0.50    0.32
   6  -8   2    0.82    0.31
   6  -8   3   11.59    0.68
   6  -8   3   11.25    0.67
   6  -8   3   11.44    0.66
   6  -8   4   10.09    0.61
   6  -8   4    9.90    0.61
   6  -8   5    1.16    0.26
   6  -8   5    1.62    0.29
   6  -8   6    1.71    0.26
   6  -8   6    1.58    0.24
   6  -8   7    2.24    0.22
  -6   7   9   26.88    0.79
   6  -7  -9   21.69    0.76
  -6   7   8   78.42    1.93
   6  -7  -8   71.35    1.92
   6  -7  -7    8.41    0.54
   6  -7  -6  128.48    3.19
   6  -7  -6  131.34    3.21
   6  -7  -5   16.31    0.78
   6  -7  -5   15.96    0.80
   6  -7  -5   15.29    0.69
   6  -7  -4   28.95    1.11
   6  -7  -4   28.95    1.05
   6  -7  -4   30.04    1.14
   6  -7  -4   28.24    1.07
   6  -7  -3   18.79    0.89
   6  -7  -3   18.75    0.85
   6  -7  -3   18.47    0.87
   6  -7  -3   18.69    0.85
   6  -7  -3   18.26    0.87
   6  -7  -2    2.08    0.39
   6  -7  -2    2.33    0.38
   6  -7  -2    2.32    0.36
   6  -7  -2    2.37    0.31
   6  -7  -2    2.58    0.41
   6  -7  -1   17.29    0.89
   6  -7  -1   15.48    0.81
   6  -7  -1   15.05    0.74
   6  -7  -1   17.78    0.89
   6  -7   0   36.70    1.36
   6  -7   1    4.98    0.53
   6  -7   1    5.81    0.56
   6  -7   1    6.08    0.53
   6  -7   2   34.97    1.32
   6  -7   2   34.67    1.31
   6  -7   3   14.28    0.80
   6  -7   3   13.42    0.78
   6  -7   3   14.41    0.77
   6  -7   4    5.47    0.51
   6  -7   4    5.78    0.50
   6  -7   4    5.35    0.46
   6  -7   5   14.44    0.75
   6  -7   5   13.77    0.72
   6  -7   5   13.61    0.65
   6  -7   6  111.45    2.77
   6  -7   6  107.67    2.73
   6  -7   7    4.40    0.37
   6  -7   7    4.35    0.34
   6  -7   8   16.89    0.62
  -6   6  10   18.39    0.62
   6  -6 -10   19.71    0.63
   6  -6  -9    0.78    0.22
   6  -6  -8   55.92    1.59
   6  -6  -7   43.18    1.38
   6  -6  -7   40.42    1.38
   6  -6  -6    5.88    0.52
   6  -6  -5   60.65    1.87
   6  -6  -5   58.22    1.67
   6  -6  -5   62.08    1.87
   6  -6  -5   62.08    1.74
   6  -6  -4   84.49    2.23
   6  -6  -4   83.12    2.36
   6  -6  -4   85.06    2.37
   6  -6  -4   83.22    2.29
   6  -6  -3   98.33    2.63
   6  -6  -3   96.75    2.56
   6  -6  -3   95.63    2.62
   6  -6  -3   96.09    2.60
   6  -6  -3   99.23    2.64
   6  -6  -2   30.63    1.20
   6  -6  -2   29.65    1.15
   6  -6  -2   29.66    1.15
   6  -6  -2   29.74    1.12
   6  -6  -2   29.77    1.19
   6  -6  -1   13.57    0.78
   6  -6  -1   13.62    0.76
   6  -6  -1   13.97    0.72
   6  -6  -1   12.79    0.66
   6  -6  -1   14.34    0.80
   6  -6   0    0.36    0.30
   6  -6   0    0.47    0.31
   6  -6   0    0.48    0.21
   6  -6   1   37.08    1.38
   6  -6   1   37.36    1.39
   6  -6   2  150.26    3.77
   6  -6   3   20.31    0.97
   6  -6   3   19.46    0.96
   6  -6   3   19.50    0.93
   6  -6   4    8.10    0.62
   6  -6   4    7.26    0.57
   6  -6   4    7.72    0.55
   6  -6   5    4.47    0.46
   6  -6   5    4.59    0.41
   6  -6   5    4.38    0.49
   6  -6   6   31.67    1.17
   6  -6   6   32.94    1.22
   6  -6   7   59.08    1.70
   6  -6   7   60.62    1.73
   6  -6   7   62.15    1.78
   6  -6   8   19.95    0.77
   6  -6   8   18.30    0.73
   6  -6   9   92.03    2.17
  -6   5  10   42.59    1.20
   6  -5 -10   45.57    1.22
   6  -5  -9   25.98    0.94
   6  -5  -9   25.50    0.89
   6  -5  -8    3.89    0.41
   6  -5  -8    3.93    0.38
   6  -5  -8    4.15    0.43
   6  -5  -7   68.90    1.99
   6  -5  -7   68.73    1.92
  -6   5   6    1.18    0.23
   6  -5  -6    0.86    0.27
   6  -5  -6    0.78    0.33
  -6   5   5    4.04    0.37
   6  -5  -5    4.75    0.52
   6  -5  -5    4.54    0.40
   6  -5  -5    4.40    0.49
   6  -5  -5    4.43    0.39
  -6   5   4   14.33    0.69
   6  -5  -4   14.38    0.75
   6  -5  -4   13.47    0.66
   6  -5  -4   15.69    0.83
   6  -5  -4   15.41    0.77
  -6   5   3   52.62    1.61
   6  -5  -3   56.90    1.73
   6  -5  -3   54.52    1.65
   6  -5  -3   55.25    1.75
   6  -5  -3   58.01    1.75
   6  -5  -2   21.31    0.94
   6  -5  -2   20.55    0.91
   6  -5  -2   21.80    0.96
   6  -5  -2   20.29    0.94
   6  -5  -1    5.61    0.51
   6  -5  -1    5.04    0.49
   6  -5  -1    5.43    0.46
   6  -5  -1    5.18    0.49
   6  -5   0   84.63    2.32
   6  -5   0   79.83    2.30
   6  -5   0   80.05    2.17
   6  -5   0   80.37    2.27
   6  -5   1    0.68    0.32
   6  -5   1    0.36    0.28
   6  -5   1    0.37    0.26
   6  -5   1    0.22    0.29
   6  -5   2  601.48   11.60
   6  -5   2  619.55   11.72
   6  -5   3   82.77    2.36
   6  -5   3   77.87    2.19
   6  -5   3   84.56    2.32
   6  -5   4   35.13    1.37
   6  -5   4   37.45    1.35
   6  -5   4   37.27    1.31
   6  -5   4   37.08    1.39
   6  -5   5   79.99    2.30
   6  -5   5   79.53    2.27
   6  -5   5   78.71    2.16
   6  -5   5   82.05    2.33
   6  -5   6    5.27    0.50
   6  -5   6    5.88    0.51
   6  -5   6    4.69    0.51
   6  -5   7    0.74    0.29
   6  -5   7    0.94    0.30
   6  -5   7    1.16    0.30
   6  -5   8    2.41    0.33
   6  -5   8    2.47    0.30
   6  -5   8    1.73    0.31
   6  -5   9   27.24    0.96
   6  -5   9   26.53    0.93
   6  -5  10    0.20    0.13
   6  -5  10    0.29    0.18
  -6   4  10    0.13    0.17
   6  -4 -10    0.27    0.18
  -6   4   9   13.16    0.58
   6  -4  -9   13.29    0.67
   6  -4  -9   13.91    0.64
   6  -4  -9   14.00    0.67
  -6   4   8   40.78    1.30
   6  -4  -8   42.18    1.42
   6  -4  -8   44.14    1.40
   6  -4  -8   43.54    1.39
  -6   4   7   14.98    0.72
   6  -4  -7   16.02    0.81
   6  -4  -7   14.45    0.75
   6  -4  -7   12.94    0.78
  -6   4   6   19.09    0.84
   6  -4  -6   20.31    0.96
   6  -4  -6   20.19    0.90
  -6   4   5    5.45    0.45
   6  -4  -5    6.12    0.47
   6  -4  -5    5.40    0.43
  -6   4   4  170.05    4.01
   6  -4  -4  170.13    4.01
   6  -4  -4  172.39    4.15
   6  -4  -4  165.98    3.97
   6  -4  -4  169.43    4.03
   6  -4  -3   76.86    2.11
   6  -4  -3   73.63    2.03
   6  -4  -3   73.20    2.16
   6  -4  -3   76.96    2.14
  -6   4   3   73.04    2.06
   6  -4  -2   18.96    0.86
   6  -4  -2   18.75    0.83
   6  -4  -2   18.85    0.87
   6  -4  -2   18.31    0.88
   6  -4  -1   67.56    1.98
   6  -4  -1   72.17    2.00
   6  -4  -1   64.72    1.95
   6  -4  -1   68.06    2.02
   6  -4  -1   70.76    2.03
   6  -4   0  144.63    3.51
   6  -4   0  144.06    3.51
   6  -4   0  137.30    3.38
   6  -4   0  137.30    3.49
   6  -4   1   31.08    1.21
   6  -4   1   30.63    1.21
   6  -4   1   31.33    1.18
   6  -4   1   33.01    1.23
   6  -4   2  126.08    3.25
   6  -4   2  128.19    3.22
   6  -4   2  122.12    3.16
   6  -4   2  128.73    3.26
   6  -4   3    0.28    0.31
   6  -4   3    0.52    0.33
   6  -4   3    0.92    0.28
   6  -4   3    0.35    0.26
   6  -4   4   84.12    2.36
   6  -4   4   82.62    2.32
   6  -4   4   76.64    2.19
   6  -4   4   81.06    2.23
   6  -4   5   32.69    1.25
   6  -4   5   32.50    1.26
   6  -4   5   32.28    1.15
   6  -4   5   31.56    1.13
   6  -4   5   32.20    1.28
   6  -4   6    0.29    0.31
   6  -4   6    0.29    0.29
   6  -4   6    0.14    0.30
   6  -4   7  218.20    4.96
   6  -4   7  209.92    5.01
   6  -4   7  212.17    5.01
   6  -4   8   23.30    0.92
   6  -4   8   22.04    0.98
   6  -4   8   23.39    0.98
   6  -4   9    1.65    0.31
   6  -4   9    1.53    0.23
   6  -4   9    1.58    0.31
   6  -4  10    0.47    0.19
   6  -4  10    0.38    0.23
   6  -4  11    0.32    0.16
  -6   3  11   36.99    0.97
  -6   3  10    0.54    0.19
  -6   3  10    0.30    0.18
   6  -3 -10    0.46    0.21
   6  -3 -10    0.52    0.18
   6  -3 -10    0.57    0.20
  -6   3   9    4.00    0.36
   6  -3  -9    3.60    0.39
   6  -3  -9    3.70    0.36
   6  -3  -9    3.78    0.39
  -6   3   8   47.62    1.50
   6  -3  -8   48.47    1.53
   6  -3  -8   48.52    1.54
   6  -3  -8   48.04    1.56
  -6   3   7  138.50    3.47
   6  -3  -7  145.49    3.55
   6  -3  -7  141.60    3.52
  -6   3   6   33.15    1.23
   6  -3  -6   34.36    1.30
   6  -3  -6   34.42    1.26
  -6   3   5   97.36    2.56
   6  -3  -5   94.21    2.45
  -6   3   4    3.30    0.39
   6  -3  -4    3.65    0.35
   6  -3  -4    3.66    0.45
   6  -3  -4    3.58    0.38
   6  -3  -3   40.92    1.32
   6  -3  -3   40.40    1.43
  -6   3   3   41.57    1.36
   6  -3  -2    1.04    0.26
   6  -3  -2    0.90    0.24
   6  -3  -2    0.70    0.29
   6  -3  -2    1.28    0.33
   6  -3  -1   12.37    0.67
   6  -3  -1   12.35    0.66
   6  -3  -1   12.39    0.67
   6  -3  -1   12.61    0.72
   6  -3  -1   12.75    0.72
   6  -3   0  206.47    4.67
   6  -3   0  193.57    4.58
   6  -3   0  198.27    4.70
   6  -3   0  206.08    4.67
   6  -3   1    8.22    0.57
   6  -3   1    7.81    0.58
   6  -3   1    8.09    0.59
   6  -3   1    7.80    0.55
   6  -3   2  141.29    3.50
   6  -3   2  138.97    3.47
   6  -3   2  138.78    3.50
   6  -3   2  143.28    3.51
   6  -3   3   74.22    2.15
   6  -3   3   73.10    2.15
   6  -3   4    0.62    0.32
   6  -3   4    0.04    0.27
   6  -3   4    0.02    0.27
   6  -3   4    0.53    0.24
   6  -3   5   86.09    2.46
   6  -3   5   86.88    2.49
   6  -3   5   89.27    2.32
   6  -3   6    5.93    0.51
   6  -3   6    6.01    0.57
   6  -3   6    5.84    0.57
   6  -3   7    3.37    0.45
   6  -3   7    2.64    0.40
   6  -3   7    3.44    0.47
   6  -3   8    9.98    0.60
   6  -3   8    9.93    0.69
   6  -3   8    9.13    0.65
   6  -3   9    4.08    0.36
   6  -3   9    4.03    0.46
   6  -3   9    4.14    0.42
   6  -3  10    9.09    0.56
   6  -3  10    8.83    0.52
   6  -3  11    1.20    0.19
   6  -3  11    1.05    0.24
  -6   2  11   16.67    0.61
   6  -2 -11   17.05    0.64
  -6   2  10   11.03    0.55
   6  -2 -10   10.69    0.52
   6  -2 -10   10.26    0.48
  -6   2   9  117.77    2.86
   6  -2  -9  111.01    2.78
   6  -2  -9  111.61    2.83
   6  -2  -9  114.19    2.87
  -6   2   8  181.85    4.34
   6  -2  -8  185.67    4.32
   6  -2  -8  183.52    4.35
  -6   2   7  331.54    7.42
   6  -2  -7  340.73    7.45
  -6   2   6    1.66    0.33
   6  -2  -6    1.90    0.40
  -6   2   5   74.45    2.10
   6  -2  -5   71.53    1.98
  -6   2   4  184.34    4.39
   6  -2  -4  187.43    4.46
   6  -2  -3  122.98    3.19
   6  -2  -3  123.63    3.20
   6  -2  -3  129.58    3.16
   6  -2  -2   18.76    0.78
   6  -2  -2   19.08    0.77
   6  -2  -2   18.09    0.85
   6  -2  -2   17.89    0.86
   6  -2  -2   18.33    0.86
   6  -2  -1  165.29    3.87
   6  -2  -1  163.68    3.87
   6  -2  -1  161.63    3.92
   6  -2  -1  173.74    4.01
   6  -2   0   64.73    1.88
   6  -2   0   66.59    1.87
   6  -2   0   68.59    1.96
   6  -2   0   66.28    1.88
   6  -2   1    9.13    0.58
   6  -2   1    8.95    0.51
   6  -2   1    8.90    0.60
   6  -2   1    9.22    0.60
   6  -2   1    9.04    0.57
   6  -2   2   26.16    1.04
   6  -2   2   25.50    1.05
   6  -2   2   24.91    1.03
   6  -2   2   25.03    1.01
   6  -2   3  338.49    7.56
   6  -2   3  328.98    7.55
   6  -2   3  352.26    7.54
   6  -2   3  350.66    7.57
   6  -2   4   37.24    1.27
   6  -2   4   38.36    1.34
   6  -2   5  189.06    4.51
   6  -2   5  186.47    4.51
   6  -2   6   30.54    1.21
   6  -2   7    1.53    0.38
   6  -2   7    1.44    0.35
   6  -2   8    3.42    0.44
   6  -2   8    2.48    0.36
   6  -2   9    1.74    0.36
   6  -2   9    1.83    0.30
   6  -2  10    3.36    0.36
   6  -2  11    0.87    0.22
  -6   1  11   19.65    0.71
   6  -1 -11   19.54    0.71
  -6   1  10    1.61    0.27
   6  -1 -10    2.04    0.30
   6  -1 -10    1.66    0.22
   6  -1 -10    1.47    0.22
  -6   1   9    0.55    0.28
   6  -1  -9    0.21    0.22
   6  -1  -9    0.42    0.22
  -6   1   8   62.63    1.88
   6  -1  -8   61.93    1.83
  -6   1   7  100.97    2.70
   6  -1  -7   98.59    2.67
  -6   1   6   84.61    2.39
   6  -1  -6   86.09    2.42
  -6   1   5    1.59    0.32
   6  -1  -5    1.96    0.39
  -6   1   4   43.80    1.46
   6  -1  -4   43.43    1.40
   6  -1  -3    4.74    0.47
   6  -1  -3    4.05    0.42
   6  -1  -3    4.28    0.43
   6  -1  -2  379.98    8.58
   6  -1  -2  401.98    8.59
   6  -1  -2  406.47    8.59
   6  -1  -1   70.14    1.87
   6  -1  -1   68.33    1.88
   6  -1  -1   68.82    1.97
   6  -1  -1   68.73    1.99
   6  -1  -1   71.82    2.01
   6  -1   0  145.66    3.46
   6  -1   0  143.20    3.47
   6  -1   0  145.53    3.43
   6  -1   1  101.28    2.57
   6  -1   1   95.94    2.48
   6  -1   1   97.21    2.61
   6  -1   1  101.58    2.55
   6  -1   2    1.19    0.31
   6  -1   2    1.03    0.27
   6  -1   2    1.48    0.31
   6  -1   2    0.97    0.30
   6  -1   3   70.26    2.03
   6  -1   3   72.40    2.07
   6  -1   3   70.02    2.01
   6  -1   3   68.88    2.00
   6  -1   4   30.84    1.20
   6  -1   4   32.29    1.15
   6  -1   4   29.57    1.18
   6  -1   4   30.08    1.17
   6  -1   5    4.54    0.46
   6  -1   5    4.78    0.50
   6  -1   5    4.15    0.39
   6  -1   5    3.91    0.45
   6  -1   6   60.92    1.91
   6  -1   6   62.39    1.97
   6  -1   6   64.00    1.93
   6  -1   7   25.54    1.09
   6  -1   7   26.49    1.15
   6  -1   7   24.71    1.07
   6  -1   8    8.41    0.59
   6  -1   8    8.08    0.65
   6  -1   8    7.63    0.56
   6  -1   9    0.13    0.21
   6  -1   9    0.04    0.31
   6  -1   9    0.19    0.22
   6  -1  10    6.96    0.43
   6  -1  10    7.78    0.56
   6  -1  10    7.38    0.52
   6  -1  11    3.04    0.34
   6  -1  11    3.26    0.33
   6  -1  12   39.01    1.07
   6  -1  12   36.07    1.01
  -6   0  11   29.93    0.96
   6   0 -11   30.96    0.94
  -6   0  10   21.08    0.84
   6   0 -10   20.68    0.82
  -6   0   9    2.86    0.38
   6   0  -9    2.34    0.31
   6   0  -9    2.55    0.31
  -6   0   9    2.75    0.28
  -6   0   8    4.99    0.51
   6   0  -8    6.20    0.50
  -6   0   8    5.57    0.41
   6   0  -7    2.20    0.39
   6   0  -6    2.90    0.41
   6   0  -5   51.85    1.70
   6   0  -4  187.18    4.34
   6   0  -3   65.55    1.94
   6   0  -3   62.68    1.84
   6   0  -3   63.04    1.85
   6   0  -2   54.46    1.69
   6   0  -2   55.87    1.69
   6   0  -2   54.71    1.67
   6   0  -1    5.84    0.41
   6   0  -1    6.17    0.49
   6   0  -1    6.21    0.50
   6   0  -1    6.00    0.48
   6   0   0  211.91    4.76
   6   0   0  208.45    4.81
   6   0   1   82.63    2.22
   6   0   1   81.86    2.18
   6   0   1   83.63    2.28
   6   0   1   83.35    2.16
   6   0   2   79.09    2.20
   6   0   2   81.17    2.23
   6   0   2   79.63    2.22
   6   0   2   81.64    2.16
   6   0   3   60.63    1.84
   6   0   3   60.57    1.81
   6   0   3   62.86    1.85
   6   0   3   61.61    1.87
   6   0   4  290.27    6.66
   6   0   4  301.91    6.69
   6   0   4  300.95    6.60
   6   0   4  298.89    6.71
   6   0   5   31.96    1.22
   6   0   5   29.94    1.09
   6   0   5   32.14    1.24
   6   0   6   43.17    1.50
   6   0   6   43.04    1.51
   6   0   6   42.44    1.50
   6   0   7    3.37    0.43
   6   0   7    2.94    0.44
   6   0   7    3.13    0.44
   6   0   8   24.39    1.04
   6   0   8   23.34    1.06
   6   0   8   23.46    1.03
   6   0   9    0.42    0.25
   6   0   9    0.09    0.28
   6   0   9    0.48    0.29
   6   0  10    8.34    0.49
   6   0  10    9.76    0.61
   6   0  10    9.23    0.54
   6   0  11    0.70    0.24
   6   0  11    1.30    0.26
   6   0  12    3.19    0.27
   6   0  12    3.04    0.26
   6   1 -11    9.58    0.45
  -6  -1  10    1.01    0.27
   6   1 -10    1.57    0.28
  -6  -1  10    1.44    0.22
  -6  -1   9   12.53    0.69
   6   1  -9   11.52    0.58
  -6  -1   9   12.57    0.62
   6   1  -8   21.41    0.91
  -6  -1   8   22.87    0.92
  -6  -1   7   14.50    0.80
   6   1  -7   14.17    0.76
  -6  -1   6    5.06    0.50
   6   1  -6    5.36    0.52
  -6  -1   5   92.82    2.53
   6   1  -5   91.31    2.54
  -6  -1   4   31.04    1.15
   6   1  -4   28.72    1.18
   6   1  -4   29.25    1.08
   6   1  -3   59.81    1.89
   6   1  -3   65.60    1.86
   6   1  -3   61.94    1.81
  -6  -1   3   65.04    1.87
   6   1  -2    7.59    0.56
   6   1  -2    7.25    0.53
   6   1  -2    6.94    0.50
   6   1  -1  233.19    5.31
   6   1  -1  235.89    5.33
   6   1  -1  230.80    5.28
   6   1   0   93.19    2.29
   6   1   0   81.08    2.34
   6   1   1    0.17    0.21
   6   1   1    0.17    0.20
   6   1   1    0.30    0.25
   6   1   2    2.08    0.32
   6   1   2    2.08    0.29
   6   1   2    1.82    0.34
   6   1   2    2.19    0.33
   6   1   3   10.62    0.64
   6   1   3   11.08    0.65
   6   1   3   11.34    0.65
   6   1   4   14.28    0.77
   6   1   4   15.08    0.74
   6   1   4   15.34    0.78
   6   1   5   85.13    2.29
   6   1   5   86.23    2.38
   6   1   5   85.66    2.44
   6   1   6    1.47    0.35
   6   1   6    1.25    0.34
   6   1   6    1.70    0.40
   6   1   7    3.23    0.45
   6   1   7    2.90    0.42
   6   1   7    2.79    0.42
   6   1   8   38.21    1.39
   6   1   8   38.80    1.40
   6   1   8   40.27    1.44
   6   1   9   35.73    1.24
   6   1   9   33.10    1.24
   6   1   9   34.14    1.27
   6   1  10  128.23    3.02
   6   1  10  124.59    3.09
   6   1  10  123.01    3.07
   6   1  11   24.18    0.86
   6   1  11   23.56    0.83
   6   1  12    7.29    0.36
   6   1  12    9.25    0.43
  -6  -2  11   16.49    0.62
   6   2 -11   16.55    0.57
  -6  -2  10    2.65    0.32
   6   2 -10    2.07    0.28
  -6  -2  10    2.59    0.28
  -6  -2   9   25.80    1.00
   6   2  -9   24.01    0.85
  -6  -2   9   23.93    0.93
  -6  -2   8   70.85    2.07
   6   2  -8   70.94    1.96
  -6  -2   8   72.07    2.02
  -6  -2   7   37.21    1.35
   6   2  -7   37.50    1.32
  -6  -2   6   88.06    2.43
   6   2  -6   85.75    2.43
  -6  -2   5  111.97    2.93
   6   2  -5  113.54    2.99
  -6  -2   4   25.34    1.01
   6   2  -4   24.08    1.05
   6   2  -4   24.57    0.97
   6   2  -3    3.36    0.38
   6   2  -3    3.01    0.33
  -6  -2   3    3.96    0.40
   6   2  -2   40.18    1.41
   6   2  -2   40.79    1.38
   6   2  -2   40.73    1.31
   6   2  -1   39.62    1.37
   6   2  -1   40.88    1.37
   6   2  -1   38.98    1.30
   6   2   0    0.13    0.17
   6   2   0    0.19    0.28
   6   2   1  154.42    3.68
   6   2   1  153.92    3.71
   6   2   1  157.86    3.79
   6   2   2  117.44    2.92
   6   2   2  111.04    2.84
   6   2   2  114.52    2.96
   6   2   2  118.45    2.99
   6   2   3   72.27    2.08
   6   2   3   74.15    2.05
   6   2   3   74.62    2.14
   6   2   4   69.22    1.96
   6   2   4   67.73    2.00
   6   2   4   67.13    1.94
   6   2   4   66.53    2.02
   6   2   5    6.52    0.48
   6   2   5    6.74    0.52
   6   2   5    6.36    0.52
   6   2   6  145.95    3.75
   6   2   6  153.84    3.71
   6   2   6  154.28    3.69
   6   2   6  142.62    3.76
   6   2   7    4.88    0.50
   6   2   7    5.01    0.47
   6   2   7    5.68    0.50
   6   2   7    4.74    0.54
   6   2   8   13.77    0.78
   6   2   8   14.45    0.73
   6   2   8   13.85    0.75
   6   2   8   13.37    0.82
   6   2   9   98.15    2.55
   6   2   9   91.45    2.48
   6   2   9   95.63    2.59
   6   2  10   54.04    1.57
   6   2  10   53.08    1.56
   6   2  10   57.00    1.66
   6   2  11   14.92    0.60
   6   2  11   16.07    0.66
   6   2  12    0.21    0.15
   6   3 -11   12.38    0.45
  -6  -3  11   13.87    0.51
  -6  -3  10    0.51    0.20
   6   3 -10    0.67    0.21
  -6  -3  10    0.80    0.20
  -6  -3   9    0.48    0.23
  -6  -3   9    0.65    0.19
  -6  -3   9    0.21    0.21
  -6  -3   8   18.48    0.85
   6   3  -8   18.57    0.78
  -6  -3   8   18.12    0.77
  -6  -3   7   30.49    1.18
   6   3  -7   31.52    1.16
  -6  -3   6    2.45    0.37
   6   3  -6    2.11    0.38
  -6  -3   5  216.25    5.06
   6   3  -5  221.31    5.13
  -6  -3   4    0.27    0.25
   6   3  -4    0.64    0.35
   6   3  -4    0.27    0.22
  -6  -3   3  134.03    3.26
   6   3  -3  127.50    3.25
   6   3  -2   67.26    2.00
   6   3  -2   65.46    1.95
   6   3  -2   63.28    1.81
  -6  -3   2   70.65    1.91
   6   3  -1   59.10    1.81
   6   3  -1   57.32    1.78
   6   3   0   86.12    2.34
   6   3   0   83.84    2.35
   6   3   1    9.06    0.60
   6   3   1   10.09    0.64
   6   3   2   87.05    2.33
   6   3   2   84.93    2.38
   6   3   2   87.73    2.37
   6   3   3   90.77    2.36
   6   3   3   89.52    2.46
   6   3   3   89.10    2.49
   6   3   3   91.84    2.49
   6   3   4   13.44    0.73
   6   3   4   14.24    0.77
   6   3   4   13.72    0.69
   6   3   4   14.63    0.81
   6   3   5   91.79    2.42
   6   3   5   88.40    2.50
   6   3   5   88.80    2.39
   6   3   5   91.89    2.57
   6   3   6   25.69    1.07
   6   3   6   24.01    0.97
   6   3   6   23.04    1.08
   6   3   7    2.66    0.41
   6   3   7    2.34    0.33
   6   3   8   12.98    0.75
   6   3   8   12.48    0.71
   6   3   8   11.66    0.64
   6   3   8   11.80    0.75
   6   3   9    2.15    0.35
   6   3   9    1.75    0.28
   6   3   9    1.55    0.28
   6   3   9    1.81    0.37
   6   3  10    5.19    0.41
   6   3  10    4.53    0.35
   6   3  10    4.63    0.44
   6   3  11   26.08    0.82
   6   3  11   26.79    0.91
   6   3  12    1.35    0.17
  -6  -4  11    4.58    0.26
  -6  -4  10   48.55    1.27
   6   4 -10   45.69    1.23
  -6  -4  10   49.67    1.33
  -6  -4   9    9.21    0.51
  -6  -4   9    8.57    0.52
  -6  -4   9    8.20    0.47
  -6  -4   8   22.33    0.89
   6   4  -8   20.22    0.80
  -6  -4   7   78.80    2.22
   6   4  -7   84.44    2.23
  -6  -4   6   34.66    1.25
   6   4  -6   36.02    1.29
  -6  -4   5  127.20    3.22
   6   4  -5  132.57    3.34
   6   4  -4    5.88    0.55
   6   4  -4    6.42    0.49
  -6  -4   3  134.88    3.26
   6   4  -3  138.41    3.43
  -6  -4   2   14.79    0.71
   6   4  -2   15.00    0.79
   6   4  -1    3.58    0.45
   6   4  -1    3.68    0.43
   6   4   0  356.35    8.12
   6   4   0  385.98    8.16
   6   4   1   54.27    1.75
   6   4   1   56.93    1.75
   6   4   2  135.65    3.50
   6   4   2  142.16    3.57
   6   4   2  147.77    3.58
   6   4   2  145.86    3.52
   6   4   3  161.00    3.87
   6   4   3  165.25    3.98
   6   4   3  161.56    3.95
   6   4   4  115.05    2.93
   6   4   4  110.41    2.96
   6   4   4  109.50    2.96
   6   4   5    0.68    0.31
   6   4   5    0.12    0.31
   6   4   5    0.41    0.25
   6   4   6   22.68    1.03
   6   4   6   22.94    1.06
   6   4   7    8.13    0.62
   6   4   7    8.83    0.67
   6   4   8   20.11    0.91
   6   4   9   39.17    1.31
   6   4   9   35.59    1.23
   6   4  10    0.11    0.19
   6   4  10    0.11    0.25
   6   4  11   28.51    0.88
   6   4  11   33.59    1.01
  -6  -5  10    1.52    0.17
  -6  -5  10    1.83    0.22
  -6  -5   9   15.44    0.61
  -6  -5   9   17.68    0.72
  -6  -5   9   16.25    0.66
  -6  -5   8    2.54    0.29
  -6  -5   7  216.51    4.77
   6   5  -7  206.06    4.77
  -6  -5   6   12.28    0.64
   6   5  -6   12.28    0.70
  -6  -5   5   18.55    0.81
   6   5  -5   18.54    0.90
  -6  -5   5   18.74    0.79
  -6  -5   4    8.82    0.54
   6   5  -4    9.61    0.67
   6   5  -4    9.63    0.60
  -6  -5   4    8.53    0.52
  -6  -5   3    2.38    0.31
   6   5  -3    2.24    0.42
  -6  -5   3    2.02    0.28
   6   5  -3    2.39    0.36
   6   5  -2   60.84    1.85
  -6  -5   2   57.49    1.67
   6   5  -1    1.08    0.36
  -6  -5   1    0.84    0.22
   6   5  -1    1.15    0.34
   6   5   0  379.09    8.32
   6   5   0  378.90    8.31
  -6  -5   0  373.92    8.07
   6   5   1   84.87    2.41
   6   5   1   82.75    2.37
   6   5   2   13.17    0.78
   6   5   2   13.54    0.75
   6   5   2   12.93    0.76
   6   5   2   12.99    0.70
   6   5   3    0.78    0.28
   6   5   3    0.62    0.31
   6   5   3    0.63    0.28
   6   5   3    1.08    0.31
   6   5   4   87.87    2.35
   6   5   4   87.94    2.44
   6   5   4   87.95    2.44
   6   5   5   60.73    1.81
   6   5   5   60.05    1.89
   6   5   6   83.84    2.23
   6   5   6   82.89    2.42
   6   5   6   87.20    2.43
   6   5   7   13.80    0.76
   6   5   7   11.96    0.74
   6   5   8    0.08    0.26
   6   5   8    0.05    0.30
   6   5   9   10.40    0.60
   6   5   9   10.03    0.58
   6   5   9   10.01    0.63
   6   5  10   17.60    0.70
   6   5  10   16.71    0.68
   6   5  11   15.50    0.61
  -6  -6   9   76.97    1.91
  -6  -6   8    4.45    0.38
   6   6  -7    4.55    0.37
   6   6  -6    4.10    0.41
  -6  -6   6    4.13    0.36
  -6  -6   5   -0.01    0.20
   6   6  -5    0.32    0.29
   6   6  -4    8.01    0.61
   6   6  -4    6.55    0.50
  -6  -6   4    7.06    0.49
   6   6  -3    5.03    0.48
   6   6  -3    5.13    0.54
  -6  -6   3    4.91    0.42
   6   6  -2    0.27    0.32
  -6  -6   2    0.40    0.22
   6   6  -2    0.52    0.30
   6   6  -1   66.28    1.99
   6   6  -1   63.11    1.99
  -6  -6   1   61.39    1.80
   6   6   0  166.80    4.18
   6   6   0  177.19    4.23
  -6  -6   0  170.47    4.02
   6   6   1  211.00    5.03
   6   6   1  213.96    5.04
   6   6   2  176.60    4.22
   6   6   2  174.16    4.17
   6   6   2  174.70    4.15
   6   6   2  161.04    3.98
   6   6   3    5.75    0.52
   6   6   3    6.38    0.55
   6   6   3    5.50    0.53
   6   6   3    5.63    0.47
   6   6   4    1.33    0.30
   6   6   4    0.97    0.35
   6   6   4    0.89    0.29
   6   6   4    1.01    0.32
   6   6   5   43.88    1.44
   6   6   5   41.59    1.52
   6   6   5   44.00    1.49
   6   6   6   10.75    0.58
   6   6   6   11.52    0.69
   6   6   7    0.56    0.33
   6   6   7    0.50    0.30
   6   6   8    2.36    0.36
   6   6   8    2.53    0.39
   6   6   9   17.76    0.75
   6   6   9   17.99    0.79
   6   6  10    6.68    0.39
   6   6  10    6.21    0.38
   6   6  10    6.53    0.43
   6   6  11    6.58    0.34
  -6  -7   9  109.81    2.48
  -6  -7   9  106.89    2.47
  -6  -7   8   38.51    1.16
  -6  -7   8   39.05    1.17
   6   7  -6   50.44    1.46
  -6  -7   6   48.84    1.44
  -6  -7   5    2.20    0.32
   6   7  -5    1.95    0.33
  -6  -7   5    2.05    0.26
  -6  -7   4    2.40    0.32
   6   7  -4    2.60    0.39
   6   7  -4    2.99    0.36
   6   7  -3   34.29    1.25
   6   7  -3   33.46    1.29
  -6  -7   3   32.08    1.16
   6   7  -2    2.14    0.44
  -6  -7   2    2.16    0.34
   6   7  -2    2.57    0.40
   6   7  -1   33.77    1.31
  -6  -7   1   34.71    1.21
   6   7   0    0.33    0.34
  -6  -7   0    0.64    0.27
   6   7   0    0.46    0.34
   6   7   1   27.74    1.20
   6   7   1   30.21    1.23
   6   7   2    5.84    0.54
   6   7   3    4.60    0.47
   6   7   3    3.88    0.48
   6   7   4    2.02    0.35
   6   7   4    1.59    0.29
   6   7   4    2.04    0.36
   6   7   4    2.21    0.38
   6   7   5   17.30    0.76
   6   7   5   16.94    0.80
   6   7   5   17.50    0.88
   6   7   5   17.45    0.80
   6   7   6   95.80    2.46
   6   7   6  101.31    2.69
   6   7   6  102.70    2.61
   6   7   7   42.02    1.37
   6   7   8   27.48    1.00
   6   7   8   25.87    0.96
   6   7   9    0.22    0.20
   6   7   9    0.16    0.19
   6   7  10    0.10    0.13
   6   7  10    0.11    0.14
  -6  -8   8   21.03    0.70
  -6  -8   8   22.35    0.72
  -6  -8   7    0.09    0.17
   6   8  -6    3.51    0.31
  -6  -8   6    3.72    0.32
   6   8  -5   18.31    0.77
  -6  -8   5   18.19    0.76
   6   8  -4    5.63    0.43
   6   8  -4    4.96    0.46
  -6  -8   4    5.07    0.42
   6   8  -3    1.24    0.34
  -6  -8   3    0.76    0.26
   6   8  -3    1.27    0.31
   6   8  -2   30.85    1.19
   6   8  -2   32.27    1.24
  -6  -8   2   31.59    1.14
  -6  -8   1   -0.02    0.22
   6   8  -1    0.07    0.30
   6   8   0   47.78    1.65
   6   8   0   50.08    1.69
  -6  -8   0   51.63    1.58
   6   8   1  143.43    3.55
  -6  -8  -1  146.36    3.42
   6   8   2   17.61    0.90
   6   8   3   62.06    1.89
   6   8   3   61.54    1.83
   6   8   4    1.85    0.33
   6   8   4    1.71    0.33
   6   8   4    2.06    0.36
   6   8   5    6.20    0.45
   6   8   5    6.55    0.47
   6   8   5    6.15    0.51
   6   8   6    5.78    0.49
   6   8   6    5.74    0.41
   6   8   7    0.76    0.27
   6   8   7    0.66    0.21
   6   8   8   36.41    1.08
   6   8   9   10.69    0.48
   6   8   9   11.11    0.49
  -6  -9   7    0.12    0.13
  -6  -9   7    0.03    0.09
  -6  -9   6   26.77    0.83
  -6  -9   6   25.85    0.84
  -6  -9   5    0.08    0.18
   6   9  -5   -0.01    0.16
   6   9  -4   61.06    1.65
   6   9  -4   56.12    1.56
  -6  -9   4   58.89    1.63
   6   9  -3    9.29    0.54
   6   9  -3    9.92    0.59
  -6  -9   3    8.88    0.53
   6   9  -2   25.36    0.99
   6   9  -2   24.45    1.00
  -6  -9   2   24.24    0.95
   6   9  -1    1.89    0.40
  -6  -9   1    1.79    0.31
   6   9  -1    1.97    0.36
  -6  -9   0    2.79    0.36
   6   9   0    2.53    0.40
   6   9   1   22.81    0.99
  -6  -9  -1   22.05    0.91
   6   9   2    0.28    0.29
  -6  -9  -2    0.44    0.25
   6   9   2    0.45    0.31
   6   9   3   33.62    1.22
   6   9   3   34.87    1.22
   6   9   4   47.47    1.46
   6   9   4   49.67    1.49
   6   9   5   21.36    0.80
   6   9   5   22.42    0.83
   6   9   5   22.73    0.88
   6   9   6   40.92    1.26
   6   9   7   30.53    0.99
  -6 -10   6    0.31    0.11
  -6 -10   5    1.03    0.18
  -6 -10   5    0.89    0.13
   6  10  -4   10.06    0.47
  -6 -10   4   10.77    0.50
   6  10  -3  102.98    2.55
   6  10  -3  111.22    2.61
  -6 -10   3  110.97    2.60
   6  10  -2   33.96    1.11
   6  10  -2   34.75    1.14
  -6 -10   2   34.58    1.10
   6  10  -1   18.38    0.79
   6  10  -1   19.08    0.81
  -6 -10   1   17.73    0.74
  -6 -10   0    0.28    0.22
   6  10   0    0.09    0.25
   6  10   1   11.18    0.64
  -6 -10  -1   11.02    0.58
   6  10   2   28.42    1.03
   6  10   2   27.76    1.03
  -6 -10  -2   28.29    0.99
   6  10   3   19.17    0.80
   6  10   3   20.30    0.81
  -6 -10  -3   19.53    0.78
   6  10   4   -0.02    0.19
  -6 -10  -4    0.25    0.21
   6  10   4    0.11    0.20
   6  10   5    8.10    0.40
   6  10   5    8.08    0.40
  -6 -10  -5    7.83    0.45
  -6 -10  -7    2.77    0.22
  -6 -11   3    1.94    0.21
   6  11  -3    1.37    0.18
  -6 -11   2    0.20    0.15
   6  11  -2    0.14    0.16
   6  11  -2    0.10    0.14
   6  11  -1   11.12    0.52
   6  11  -1   10.84    0.52
  -6 -11   1   10.59    0.49
   6  11   0    6.06    0.41
   6  11   0    5.34    0.40
  -6 -11   0    5.01    0.36
   6  11   1   52.95    1.48
  -6 -11  -1   54.83    1.46
   6  11   2    0.17    0.20
  -6 -11  -2    0.04    0.17
   6  11   2    0.32    0.19
   6  11   3    0.78    0.20
  -6 -11  -3    0.77    0.19
   6  11   3    0.81    0.19
   6  11   4   10.63    0.45
   6  11   4   11.16    0.44
  -6 -11  -5    3.92    0.25
  -6 -12  -1   33.29    0.89
   7 -10  -1   11.31    0.45
   7 -10  -1   11.06    0.45
   7 -10   0    1.78    0.20
   7 -10   1   13.94    0.51
   7 -10   2    0.03    0.12
   7  -9  -3    1.96    0.20
   7  -9  -2    0.22    0.17
   7  -9  -1   29.01    0.95
   7  -9   0   17.99    0.72
   7  -9   1   22.37    0.81
   7  -9   1   20.86    0.80
   7  -9   2   43.01    1.23
   7  -9   2   41.70    1.24
   7  -9   3   26.14    0.86
   7  -9   3   27.17    0.88
   7  -9   4    3.05    0.25
   7  -9   4    2.97    0.25
  -7   8   6   20.13    0.62
   7  -8  -6   20.01    0.64
  -7   8   5   20.63    0.66
   7  -8  -5   20.06    0.68
  -7   8   4   27.88    0.84
   7  -8  -4   28.79    0.87
   7  -8  -3   76.03    1.92
   7  -8  -2    0.95    0.24
   7  -8  -2    1.39    0.28
   7  -8  -1   17.48    0.78
   7  -8  -1   17.29    0.76
   7  -8  -1   18.71    0.80
   7  -8   0   50.08    1.51
   7  -8   1    6.32    0.48
   7  -8   1    5.97    0.47
   7  -8   2   33.76    1.14
   7  -8   2   32.38    1.12
   7  -8   3   23.25    0.89
   7  -8   3   21.83    0.87
   7  -8   4   45.64    1.36
   7  -8   4   48.90    1.39
   7  -8   5   29.80    0.94
   7  -8   5   29.64    0.93
   7  -8   6   18.05    0.59
   7  -8   6   15.10    0.54
  -7   7   7    8.27    0.40
   7  -7  -7    8.30    0.41
   7  -7  -6    0.81    0.21
   7  -7  -5   12.20    0.59
   7  -7  -4    7.85    0.50
   7  -7  -4    7.76    0.48
   7  -7  -4    7.31    0.46
   7  -7  -3    3.04    0.32
   7  -7  -3    3.50    0.36
   7  -7  -3    2.99    0.32
   7  -7  -3    2.78    0.36
   7  -7  -2    0.57    0.27
   7  -7  -2    0.88    0.27
   7  -7  -2    0.56    0.22
   7  -7  -2    0.96    0.31
   7  -7  -1  108.10    2.77
   7  -7  -1  105.70    2.73
   7  -7  -1  107.21    2.79
   7  -7   0   72.60    2.10
   7  -7   0   75.38    2.09
   7  -7   1    5.12    0.50
   7  -7   1    5.34    0.48
   7  -7   1    5.35    0.49
   7  -7   2  133.50    3.29
   7  -7   3    7.41    0.53
   7  -7   3    5.99    0.50
   7  -7   3    5.91    0.47
   7  -7   4    5.30    0.45
   7  -7   4    5.41    0.45
   7  -7   4    5.00    0.40
   7  -7   5   11.35    0.59
   7  -7   5   10.78    0.58
   7  -7   6    4.13    0.35
   7  -7   6    4.11    0.32
   7  -7   7    9.39    0.42
   7  -7   7    7.27    0.35
  -7   6   8   22.48    0.71
   7  -6  -8   17.91    0.68
   7  -6  -7   11.45    0.55
   7  -6  -6   15.71    0.71
   7  -6  -6   14.77    0.69
   7  -6  -5  222.66    5.00
   7  -6  -5  210.54    4.82
   7  -6  -4    0.42    0.28
   7  -6  -4    0.49    0.25
   7  -6  -4    0.38    0.23
   7  -6  -3   41.00    1.29
   7  -6  -3   43.40    1.39
   7  -6  -3   39.90    1.34
   7  -6  -3   42.93    1.40
   7  -6  -2   48.50    1.54
   7  -6  -2   46.74    1.48
   7  -6  -2   48.40    1.48
   7  -6  -2   45.85    1.44
   7  -6  -2   48.09    1.55
   7  -6  -1   38.02    1.37
   7  -6  -1   39.26    1.34
   7  -6  -1   38.34    1.25
   7  -6  -1   40.55    1.40
   7  -6   0   10.56    0.67
   7  -6   0   10.45    0.65
   7  -6   1   14.64    0.79
   7  -6   1   13.88    0.78
   7  -6   1   14.32    0.80
   7  -6   2   15.11    0.82
   7  -6   2   17.40    0.86
   7  -6   2   16.34    0.83
   7  -6   3   52.50    1.62
   7  -6   4    0.54    0.30
   7  -6   4    0.73    0.31
   7  -6   4    0.51    0.24
   7  -6   5    4.10    0.44
   7  -6   5    3.84    0.42
   7  -6   5    3.43    0.32
   7  -6   6    7.70    0.52
   7  -6   6    7.98    0.50
   7  -6   7   20.06    0.76
   7  -6   7   17.70    0.69
   7  -6   8   34.59    0.99
  -7   5   9   25.51    0.77
   7  -5  -9   25.35    0.78
   7  -5  -8    7.61    0.43
   7  -5  -7    0.21    0.25
   7  -5  -7    0.19    0.23
   7  -5  -6    0.21    0.17
   7  -5  -6    0.33    0.24
  -7   5   5   44.74    1.35
   7  -5  -5   47.02    1.52
   7  -5  -5   49.94    1.54
   7  -5  -5   45.89    1.37
  -7   5   4    4.95    0.39
   7  -5  -4    5.18    0.49
   7  -5  -4    5.32    0.49
   7  -5  -4    4.71    0.43
  -7   5   3    1.17    0.25
   7  -5  -3    1.22    0.29
   7  -5  -3    1.19    0.24
   7  -5  -3    1.65    0.36
   7  -5  -3    1.16    0.32
  -7   5   2  166.90    3.96
   7  -5  -2  174.70    4.09
   7  -5  -2  170.92    4.02
   7  -5  -2  170.14    4.04
   7  -5  -2  167.78    4.12
   7  -5  -1   22.72    0.98
   7  -5  -1   20.68    0.94
   7  -5  -1   20.49    0.88
   7  -5  -1   23.22    1.02
   7  -5   0   44.78    1.50
   7  -5   0   42.69    1.49
   7  -5   1   95.49    2.57
   7  -5   1   93.98    2.54
   7  -5   1   88.67    2.47
   7  -5   1   87.56    2.52
   7  -5   2   34.80    1.32
   7  -5   2   35.21    1.33
   7  -5   2   32.47    1.21
   7  -5   2   34.79    1.29
   7  -5   3    0.88    0.36
   7  -5   3    1.05    0.28
   7  -5   3    1.23    0.33
   7  -5   4   55.02    1.74
   7  -5   4   56.58    1.66
   7  -5   5    0.17    0.30
   7  -5   5    0.32    0.26
   7  -5   5    0.12    0.20
   7  -5   6   16.84    0.79
   7  -5   6   16.53    0.80
   7  -5   7   19.85    0.80
   7  -5   7   20.69    0.85
   7  -5   8    0.39    0.21
   7  -5   8    0.38    0.16
   7  -5   9   11.90    0.48
   7  -4  -9   94.72    2.21
   7  -4  -9   94.32    2.25
  -7   4   8   61.86    1.61
   7  -4  -8   66.43    1.73
   7  -4  -8   62.38    1.67
   7  -4  -8   66.61    1.76
  -7   4   7  111.62    2.77
   7  -4  -7  117.06    2.82
  -7   4   6    6.62    0.46
   7  -4  -6    5.89    0.44
   7  -4  -6    6.53    0.52
  -7   4   5    8.19    0.52
   7  -4  -5    8.52    0.62
   7  -4  -5    8.04    0.50
   7  -4  -5    7.97    0.49
  -7   4   4   37.18    1.28
   7  -4  -4   38.42    1.39
   7  -4  -4   38.70    1.30
  -7   4   3   20.00    0.88
   7  -4  -3   20.31    0.88
   7  -4  -3   20.76    0.95
   7  -4  -3   20.48    0.92
   7  -4  -2   14.58    0.75
   7  -4  -2   15.64    0.74
   7  -4  -2   15.63    0.80
   7  -4  -2   15.08    0.81
  -7   4   2   14.97    0.76
   7  -4  -1    1.60    0.32
   7  -4  -1    1.15    0.28
   7  -4  -1    1.28    0.30
   7  -4  -1    1.74    0.36
   7  -4   0   10.18    0.66
   7  -4   0    9.86    0.64
   7  -4   0   10.09    0.58
   7  -4   0   10.01    0.67
   7  -4   1  146.19    3.59
   7  -4   1  145.03    3.59
   7  -4   1  138.19    3.58
   7  -4   1  139.14    3.55
   7  -4   2  214.99    4.95
   7  -4   2  212.35    4.96
   7  -4   2  207.12    4.92
   7  -4   2  200.08    4.85
   7  -4   3   12.37    0.75
   7  -4   3   11.42    0.68
   7  -4   3   11.78    0.71
   7  -4   3   12.66    0.75
   7  -4   4   61.37    1.84
   7  -4   4   63.96    1.87
   7  -4   4   63.62    1.98
   7  -4   5    7.83    0.59
   7  -4   5    7.02    0.50
   7  -4   5    7.15    0.49
   7  -4   6   28.65    1.12
   7  -4   6   29.46    1.16
   7  -4   7  111.67    2.76
   7  -4   7  107.47    2.79
   7  -4   7  106.75    2.81
   7  -4   8   21.24    0.81
   7  -4   8   22.09    0.87
   7  -4   9    1.31    0.23
   7  -4   9    0.96    0.16
   7  -4  10    2.76    0.21
  -7   3   9   15.77    0.59
   7  -3  -9   17.13    0.63
   7  -3  -9   15.55    0.63
   7  -3  -9   15.53    0.64
  -7   3   8    0.26    0.21
   7  -3  -8    0.19    0.21
   7  -3  -8    0.52    0.25
   7  -3  -8    0.16    0.22
  -7   3   7   50.76    1.53
   7  -3  -7   55.27    1.62
   7  -3  -7   49.06    1.53
   7  -3  -7   55.37    1.64
  -7   3   6   10.43    0.61
   7  -3  -6   11.17    0.62
  -7   3   5  136.53    3.30
   7  -3  -5  136.29    3.38
   7  -3  -5  129.48    3.22
   7  -3  -5  127.89    3.16
  -7   3   4   89.87    2.40
   7  -3  -4   87.82    2.45
   7  -3  -4   83.76    2.27
   7  -3  -4   85.16    2.33
   7  -3  -3   13.49    0.67
   7  -3  -3   13.06    0.78
   7  -3  -3   13.92    0.77
   7  -3  -2  116.72    2.95
   7  -3  -2  118.27    2.92
   7  -3  -2  118.75    3.06
   7  -3  -1    2.94    0.36
   7  -3  -1    2.73    0.35
   7  -3  -1    2.91    0.39
   7  -3  -1    2.79    0.43
   7  -3   0    1.84    0.33
   7  -3   0    1.69    0.32
   7  -3   0    1.47    0.28
   7  -3   0    1.17    0.35
   7  -3   1   40.09    1.39
   7  -3   1   39.32    1.40
   7  -3   1   37.82    1.41
   7  -3   2   21.73    1.01
   7  -3   2   22.63    1.01
   7  -3   2   22.08    1.00
   7  -3   3    0.55    0.30
   7  -3   3    0.35    0.33
   7  -3   3    0.31    0.30
   7  -3   3    0.67    0.33
   7  -3   4    0.60    0.35
   7  -3   4    0.53    0.28
   7  -3   4    0.74    0.28
   7  -3   5   12.07    0.75
   7  -3   5   13.12    0.79
   7  -3   5   12.42    0.70
   7  -3   5   12.23    0.65
   7  -3   5   12.60    0.77
   7  -3   6   32.06    1.21
   7  -3   6   32.01    1.25
   7  -3   6   29.55    1.10
   7  -3   7  161.30    3.78
   7  -3   7  167.01    3.85
   7  -3   7  155.84    3.61
   7  -3   8    4.19    0.39
   7  -3   8    4.21    0.44
   7  -3   8    3.79    0.42
   7  -3   9    0.49    0.22
   7  -3   9    0.19    0.16
   7  -3   9    0.09    0.22
   7  -3  10   30.77    0.92
  -7   2  10   22.36    0.70
   7  -2 -10   23.73    0.74
  -7   2   9  108.78    2.56
   7  -2  -9  107.92    2.52
   7  -2  -9  105.65    2.56
   7  -2  -9  104.67    2.54
  -7   2   8   66.62    1.82
   7  -2  -8   65.89    1.81
   7  -2  -8   65.36    1.81
   7  -2  -8   66.54    1.85
  -7   2   7   25.00    0.98
   7  -2  -7   24.28    1.00
   7  -2  -7   24.85    0.98
  -7   2   6    0.93    0.30
   7  -2  -6    0.68    0.34
  -7   2   5   79.20    2.20
   7  -2  -5   74.39    2.04
  -7   2   4    3.16    0.42
   7  -2  -4    2.79    0.43
   7  -2  -3  112.96    3.00
  -7   2   3  115.15    3.00
   7  -2  -2   24.16    1.03
   7  -2  -2   23.98    1.06
   7  -2  -2   23.76    1.04
   7  -2  -1    0.45    0.22
   7  -2  -1    0.14    0.29
   7  -2  -1    0.15    0.20
   7  -2  -1   -0.02    0.26
   7  -2   0   19.37    0.86
   7  -2   0   20.39    0.90
   7  -2   0   19.44    0.87
   7  -2   0   19.58    0.96
   7  -2   1    1.66    0.32
   7  -2   1    1.58    0.36
   7  -2   1    1.71    0.33
   7  -2   1    1.87    0.38
   7  -2   2   34.86    1.32
   7  -2   2   36.91    1.37
   7  -2   2   36.84    1.35
   7  -2   2   37.31    1.33
   7  -2   3  218.95    5.12
   7  -2   3  214.90    5.11
   7  -2   3  214.60    5.09
   7  -2   3  220.02    5.11
   7  -2   4    1.87    0.38
   7  -2   4    1.78    0.41
   7  -2   5   73.49    2.01
   7  -2   5   75.91    2.18
   7  -2   6  101.40    2.77
   7  -2   6  104.24    2.79
   7  -2   7   53.46    1.68
   7  -2   8    4.25    0.40
   7  -2   9   10.08    0.52
   7  -2   9   11.10    0.60
   7  -2  10   11.55    0.54
  -7   1  10    0.40    0.15
  -7   1   9   14.47    0.63
   7  -1  -9   13.45    0.57
   7  -1  -9   14.10    0.63
   7  -1  -9   12.81    0.58
  -7   1   8    1.87    0.31
   7  -1  -8    2.13    0.33
   7  -1  -8    1.55    0.30
  -7   1   7   44.44    1.46
   7  -1  -7   45.65    1.47
  -7   1   6   52.99    1.69
   7  -1  -6   54.19    1.71
  -7   1   5   39.47    1.42
  -7   1   4    0.18    0.24
   7  -1  -4    0.33    0.24
   7  -1  -4    0.23    0.33
   7  -1  -3    7.86    0.61
   7  -1  -3    7.54    0.58
   7  -1  -3    7.36    0.55
  -7   1   3    8.00    0.59
   7  -1  -2    7.16    0.57
   7  -1  -2    7.32    0.59
   7  -1  -2    6.62    0.55
   7  -1  -1    6.79    0.48
   7  -1  -1    6.78    0.54
   7  -1  -1    6.72    0.57
   7  -1  -1    7.39    0.60
   7  -1   0   47.15    1.46
   7  -1   0   46.19    1.49
   7  -1   0   47.65    1.52
   7  -1   1   30.57    1.17
   7  -1   1   30.83    1.11
   7  -1   1   32.09    1.25
   7  -1   1   31.25    1.14
   7  -1   2   24.77    1.05
   7  -1   2   23.17    1.05
   7  -1   2   24.46    1.01
   7  -1   3    3.63    0.45
   7  -1   3    4.28    0.46
   7  -1   3    3.97    0.44
   7  -1   4    1.06    0.30
   7  -1   4    0.69    0.30
   7  -1   4    0.66    0.31
   7  -1   4    1.06    0.37
   7  -1   5    0.85    0.34
   7  -1   5    1.00    0.37
   7  -1   6  160.95    3.95
   7  -1   6  158.86    3.99
   7  -1   6  159.28    3.93
   7  -1   7   39.32    1.37
   7  -1   7   37.57    1.37
   7  -1   7   36.66    1.37
   7  -1   8   21.64    0.90
   7  -1   8   21.12    0.92
   7  -1   9    3.51    0.34
   7  -1   9    3.30    0.37
   7  -1  10   20.79    0.76
   7  -1  10   20.51    0.75
   7  -1  11   11.77    0.47
  -7   0  10    3.30    0.27
   7   0 -10    3.17    0.27
  -7   0   9   12.47    0.60
   7   0  -9   11.88    0.52
   7   0  -9   11.97    0.54
   7   0  -8   50.08    1.48
   7   0  -7   27.58    1.07
   7   0  -6   22.17    0.99
   7   0  -5    0.20    0.20
   7   0  -5    0.15    0.34
   7   0  -4    1.05    0.29
   7   0  -4    1.13    0.39
   7   0  -3   15.43    0.84
   7   0  -3   14.15    0.78
   7   0  -3   15.36    0.80
   7   0  -2    0.93    0.31
   7   0  -2    0.97    0.34
   7   0  -2    1.16    0.32
   7   0  -1    9.31    0.63
   7   0  -1    9.33    0.65
   7   0  -1    9.13    0.63
   7   0   0   48.40    1.49
   7   0   0   47.98    1.54
   7   0   0   48.42    1.60
   7   0   1   59.60    1.81
   7   0   1   59.88    1.78
   7   0   1   60.97    1.91
   7   0   1   61.70    1.75
   7   0   2    8.30    0.59
   7   0   2    7.27    0.60
   7   0   2    7.72    0.53
   7   0   3  476.30   10.55
   7   0   3  501.28   10.56
   7   0   3  492.77   10.48
   7   0   4   16.79    0.89
   7   0   4   18.35    0.91
   7   0   4   17.17    0.85
   7   0   4   17.91    0.87
   7   0   5   12.39    0.76
   7   0   5   11.80    0.66
   7   0   5   11.85    0.72
   7   0   6   21.51    1.02
   7   0   6   21.79    1.00
   7   0   6   21.19    0.99
   7   0   7    5.00    0.49
   7   0   7    5.30    0.50
   7   0   7    5.04    0.50
   7   0   8    0.17    0.27
   7   0   8    0.32    0.24
   7   0   8    0.30    0.28
   7   0   9    9.92    0.56
   7   0   9    9.52    0.57
   7   0   9    9.51    0.58
   7   0  10    0.40    0.17
   7   0  10    0.28    0.20
   7   0  11    6.52    0.35
  -7  -1  10   18.66    0.66
   7   1 -10   19.54    0.66
  -7  -1   9   14.48    0.64
   7   1  -9   13.27    0.54
   7   1  -9   14.60    0.65
   7   1  -9   12.85    0.53
  -7  -1   8   73.69    1.98
   7   1  -8   74.31    1.92
  -7  -1   7   57.06    1.71
   7   1  -7   57.33    1.69
  -7  -1   7   52.96    1.56
  -7  -1   6   12.62    0.73
   7   1  -6   12.23    0.73
  -7  -1   5   51.19    1.64
   7   1  -5   51.94    1.68
   7   1  -5   46.70    1.47
  -7  -1   4    9.36    0.64
   7   1  -4   10.18    0.61
  -7  -1   3   32.80    1.22
   7   1  -3   32.57    1.29
   7   1  -3   31.77    1.22
   7   1  -3   31.65    1.19
   7   1  -2   45.56    1.58
   7   1  -2   45.61    1.55
   7   1  -2   45.20    1.50
   7   1  -1   58.84    1.81
   7   1  -1   56.19    1.82
   7   1  -1   57.00    1.78
   7   1   0    9.95    0.57
   7   1   0   10.78    0.66
   7   1   0    8.92    0.65
   7   1   0   10.33    0.67
   7   1   1    3.52    0.40
   7   1   1    3.39    0.38
   7   1   1    2.99    0.45
   7   1   2   24.12    1.01
   7   1   2   23.82    0.95
   7   1   2   25.90    1.10
   7   1   2   22.95    0.93
   7   1   3   19.75    0.93
   7   1   3   19.46    0.93
   7   1   3   17.98    0.83
   7   1   4  339.33    7.53
   7   1   4  338.98    7.47
   7   1   4  332.99    7.41
   7   1   5    5.28    0.54
   7   1   5    5.80    0.52
   7   1   5    5.37    0.46
   7   1   5    5.97    0.57
   7   1   5    5.22    0.48
   7   1   6  139.40    3.51
   7   1   6  139.14    3.57
   7   1   7    4.31    0.48
   7   1   7    3.55    0.43
   7   1   7    3.86    0.47
   7   1   8    1.96    0.35
   7   1   8    2.20    0.34
   7   1   8    2.40    0.39
   7   1   9   50.50    1.49
   7   1   9   49.97    1.49
   7   1   9   50.27    1.54
   7   1  10   19.43    0.70
   7   1  10   18.19    0.70
   7   1  10   20.58    0.77
  -7  -2  10    7.90    0.38
   7   2 -10    7.89    0.38
  -7  -2   9   13.11    0.59
   7   2  -9   11.88    0.48
  -7  -2   9   12.54    0.51
  -7  -2   8   27.38    0.99
   7   2  -8   26.37    0.93
  -7  -2   8   26.35    0.91
  -7  -2   7    2.55    0.36
   7   2  -7    2.64    0.36
  -7  -2   6   33.31    1.22
   7   2  -6   32.20    1.23
   7   2  -5    0.38    0.21
  -7  -2   5    0.30    0.30
   7   2  -5    0.65    0.34
  -7  -2   4    4.77    0.47
   7   2  -4    4.56    0.43
   7   2  -3    0.46    0.28
  -7  -2   3    0.77    0.29
   7   2  -3    0.47    0.32
   7   2  -3    0.54    0.23
   7   2  -2   36.77    1.38
   7   2  -2   38.11    1.36
   7   2  -2   35.09    1.26
  -7  -2   2   36.36    1.30
   7   2  -1  188.37    4.49
   7   2  -1  180.23    4.48
   7   2  -1  188.02    4.39
   7   2   0    4.52    0.38
   7   2   0    4.17    0.46
   7   2   0    3.82    0.43
   7   2   0    4.43    0.49
   7   2   1  108.36    2.76
   7   2   1  108.43    2.80
   7   2   1  103.40    2.88
   7   2   2   74.52    2.14
   7   2   2   73.34    2.08
   7   2   2   78.09    2.23
   7   2   3    1.08    0.25
   7   2   3    0.73    0.29
   7   2   3    1.15    0.33
   7   2   4    0.05    0.25
   7   2   4    0.03    0.22
   7   2   4   -0.04    0.26
   7   2   4   -0.04    0.32
   7   2   5    5.27    0.53
   7   2   5    5.16    0.45
   7   2   6    0.28    0.25
   7   2   7   53.21    1.67
   7   2   7   47.46    1.54
   7   2   7   49.35    1.66
   7   2   8    0.51    0.28
   7   2   8    0.62    0.26
   7   2   8    1.11    0.34
   7   2   9  138.39    3.20
   7   2   9  135.12    3.22
   7   2  10  104.53    2.50
   7   2  10  108.21    2.56
   7   2  11   41.72    1.12
  -7  -3  10   28.47    0.79
   7   3 -10   27.44    0.78
  -7  -3   9   23.44    0.79
  -7  -3   9   22.66    0.76
  -7  -3   8    9.51    0.52
   7   3  -8    8.70    0.47
  -7  -3   8    8.30    0.48
  -7  -3   7    0.69    0.25
   7   3  -7    0.59    0.27
  -7  -3   6    0.86    0.28
   7   3  -6    0.99    0.33
  -7  -3   5   40.23    1.38
   7   3  -5   41.95    1.46
   7   3  -4    0.11    0.22
  -7  -3   4   -0.02    0.23
   7   3  -4    0.02    0.30
  -7  -3   3   61.16    1.83
   7   3  -3   61.59    1.86
  -7  -3   2    2.78    0.36
   7   3  -2    2.49    0.44
   7   3  -2    2.74    0.33
   7   3  -2    2.66    0.40
   7   3  -1    0.74    0.33
   7   3  -1    0.46    0.24
   7   3  -1    0.68    0.34
   7   3   0    4.73    0.49
   7   3   0    4.54    0.44
   7   3   0    4.24    0.50
   7   3   1    0.65    0.23
   7   3   1    0.89    0.32
   7   3   1    0.67    0.36
   7   3   2   65.01    1.93
   7   3   2   63.15    1.90
   7   3   2   69.09    2.06
   7   3   3   30.52    1.19
   7   3   3   30.70    1.23
   7   3   4   45.17    1.51
   7   3   4   46.17    1.57
   7   3   5   22.95    1.05
   7   3   5   24.77    0.99
   7   3   5   24.20    1.09
   7   3   6   39.47    1.39
   7   3   6   38.12    1.40
   7   3   8    4.78    0.46
   7   3   8    4.45    0.48
   7   3   9   74.39    1.96
   7   3   9   71.65    1.98
   7   3  10   45.23    1.25
   7   3  10   46.13    1.29
   7   3  11    0.35    0.12
  -7  -4   9    0.57    0.14
  -7  -4   9    0.96    0.17
  -7  -4   8   29.39    0.94
   7   4  -8   29.01    0.89
  -7  -4   8   29.63    0.98
  -7  -4   8   27.63    0.87
  -7  -4   7    4.03    0.36
   7   4  -7    4.55    0.39
  -7  -4   6    3.57    0.37
   7   4  -6    3.77    0.42
  -7  -4   5    7.60    0.52
   7   4  -5    8.52    0.61
  -7  -4   4    0.08    0.22
   7   4  -4    0.33    0.36
   7   4  -4    0.03    0.21
  -7  -4   3   69.47    1.99
   7   4  -3   73.04    2.08
  -7  -4   2    4.76    0.43
   7   4  -2    4.04    0.50
   7   4  -2    4.43    0.46
   7   4  -1    5.52    0.54
   7   4  -1    5.60    0.54
   7   4  -1    4.87    0.41
  -7  -4   1    5.75    0.46
   7   4   0   71.00    2.08
   7   4   0   67.24    2.09
   7   4   0   67.34    1.93
   7   4   1   17.23    0.79
   7   4   1   18.17    0.89
   7   4   1   18.20    0.92
   7   4   2   25.60    1.04
   7   4   2   26.53    1.06
   7   4   2   27.04    1.13
   7   4   3   28.31    1.12
   7   4   3   26.45    1.02
   7   4   3   27.56    1.14
   7   4   4    2.92    0.40
   7   4   4    2.56    0.43
   7   4   4    3.11    0.41
   7   4   5    0.09    0.29
   7   4   5    0.11    0.30
   7   4   5    0.60    0.26
   7   4   6    0.50    0.21
   7   4   6    0.78    0.32
   7   4   6    0.98    0.35
   7   4   7   11.27    0.70
   7   4   8    7.26    0.51
   7   4   8    6.34    0.52
   7   4   9    7.16    0.45
   7   4  10   14.08    0.55
   7   4  10   14.36    0.58
   7   4  10   13.07    0.53
  -7  -5   9   14.96    0.54
  -7  -5   8    2.66    0.28
  -7  -5   8    2.01    0.21
  -7  -5   7   62.64    1.66
   7   5  -7   68.93    1.73
  -7  -5   6    0.99    0.21
   7   5  -6    0.99    0.27
  -7  -5   5   25.62    0.93
   7   5  -5   28.00    1.08
  -7  -5   4   47.89    1.47
   7   5  -4   50.15    1.53
  -7  -5   3    0.66    0.22
   7   5  -3    0.63    0.37
   7   5  -3    0.61    0.27
   7   5  -2    2.77    0.46
   7   5  -2    2.73    0.42
   7   5  -1   29.31    1.23
   7   5  -1   30.50    1.23
   7   5   0   95.83    2.63
   7   5   0   93.29    2.64
   7   5   1   17.40    0.89
   7   5   1   16.55    0.91
   7   5   2    4.49    0.43
   7   5   2    4.81    0.48
   7   5   2    5.78    0.56
   7   5   3  114.23    3.03
   7   5   3  118.80    3.00
   7   5   3  124.43    3.12
   7   5   4    3.73    0.44
   7   5   4    3.32    0.42
   7   5   5    4.96    0.44
   7   5   5    5.56    0.50
   7   5   6    0.03    0.24
   7   5   6   -0.07    0.26
   7   5   6    0.09    0.18
   7   5   7    6.18    0.51
   7   5   7    6.40    0.50
   7   5   8    3.47    0.37
   7   5   8    3.58    0.39
   7   5   9    4.89    0.36
   7   5   9    4.47    0.38
   7   5  10    1.11    0.16
  -7  -6   8   29.34    0.85
  -7  -6   8   23.78    0.76
   7   6  -7    8.36    0.41
   7   6  -6   18.70    0.76
   7   6  -5   44.87    1.43
   7   6  -4   41.36    1.38
   7   6  -4   37.53    1.24
   7   6  -3    0.11    0.33
   7   6  -3    0.14    0.26
   7   6  -2   29.65    1.15
   7   6  -1   40.61    1.48
   7   6  -1   41.80    1.46
   7   6   0   42.07    1.49
   7   6   0   40.55    1.46
   7   6   1   23.73    1.04
   7   6   1   21.58    1.03
  -7  -6  -1   23.71    0.88
   7   6   2  110.41    2.82
   7   6   2  117.55    2.97
   7   6   2  116.14    3.03
  -7  -6  -2  111.50    2.76
   7   6   3   10.60    0.63
   7   6   3   11.26    0.72
   7   6   4    1.37    0.27
   7   6   4    0.94    0.30
   7   6   5    0.82    0.28
   7   6   5    0.42    0.23
   7   6   6    2.03    0.34
   7   6   6    2.34    0.36
   7   6   7    7.52    0.51
   7   6   7    7.88    0.51
   7   6   8    2.52    0.30
   7   6   9   16.84    0.63
   7   6   9   17.36    0.64
  -7  -7   8    8.42    0.35
  -7  -7   7   97.20    2.27
  -7  -7   7   94.06    2.23
   7   7  -6    8.91    0.44
   7   7  -5    0.12    0.21
   7   7  -4    2.18    0.34
   7   7  -4    1.98    0.27
  -7  -7   3    0.17    0.17
   7   7  -3    0.17    0.29
   7   7  -3    0.10    0.22
   7   7  -2   24.57    0.99
  -7  -7   2   22.65    0.85
  -7  -7   1    1.63    0.26
   7   7  -1    1.89    0.41
   7   7  -1    2.37    0.40
  -7  -7   0    2.56    0.30
   7   7   0    2.58    0.42
   7   7   0    2.89    0.41
   7   7   1   48.17    1.54
  -7  -7  -1   46.13    1.37
   7   7   2    4.39    0.37
   7   7   2    5.14    0.48
   7   7   2    5.11    0.51
  -7  -7  -2    4.58    0.38
   7   7   3   69.87    1.91
   7   7   3   68.97    1.98
  -7  -7  -3   63.95    1.80
   7   7   4    0.31    0.21
   7   7   4    0.16    0.23
   7   7   5   45.30    1.36
   7   7   6    6.18    0.45
   7   7   7    0.51    0.21
   7   7   8    0.37    0.19
   7   8  -5    0.68    0.20
   7   8  -4   37.36    1.12
   7   8  -4   34.40    1.00
   7   8  -3   12.09    0.59
  -7  -8   3   10.90    0.51
   7   8  -2   41.08    1.32
  -7  -8   2   38.84    1.20
   7   8  -1    8.36    0.58
  -7  -8   1    7.74    0.46
   7   8   0   20.74    0.92
   7   8   0   20.63    0.93
  -7  -8   0   20.28    0.79
  -7  -8  -1    1.89    0.28
   7   8   1    2.02    0.37
   7   8   2   35.33    1.21
   7   8   2   35.09    1.24
  -7  -8  -2   34.18    1.10
   7   8   3    7.38    0.44
   7   8   3    7.92    0.50
   7   8   3    7.62    0.53
  -7  -8  -3    7.57    0.46
   7   8   4    7.26    0.44
   7   8   4    8.77    0.51
  -7  -8  -4    7.61    0.45
   7   8   5    5.14    0.38
   7   8   5    5.05    0.35
   7   8   6    8.77    0.47
   7   8   7   17.83    0.65
   7   8   8   23.34    0.70
   7   9  -4    0.36    0.16
   7   9  -3   15.28    0.63
   7   9  -3   14.15    0.56
  -7  -9   2    0.22    0.15
   7   9  -2   -0.01    0.21
   7   9  -2    0.12    0.20
   7   9  -1   52.53    1.49
  -7  -9   1   48.82    1.36
   7   9   0    0.15    0.25
  -7  -9   0    0.26    0.19
   7   9   0    0.32    0.26
   7   9   1   35.85    1.16
  -7  -9  -1   34.27    1.07
  -7  -9  -2    0.33    0.19
   7   9   2    0.23    0.23
   7   9   2    0.32    0.23
   7   9   3    3.78    0.33
   7   9   3    4.49    0.37
  -7  -9  -3    3.90    0.31
   7   9   4   21.75    0.71
   7   9   4   22.31    0.76
  -7  -9  -4   20.98    0.72
   7   9   5    0.26    0.14
  -7  -9  -5    0.07    0.13
   7   9   5    0.18    0.12
   7   9   6    4.01    0.26
  -7  -9  -6    2.85    0.21
   7  10  -3   17.61    0.58
   7  10  -2   19.00    0.65
   7  10  -2   17.59    0.60
  -7 -10   1    0.37    0.13
   7  10  -1    0.41    0.20
   7  10  -1    0.38    0.17
   7  10   0   35.89    1.05
   7  10   0   34.97    1.05
  -7 -10  -1    0.62    0.16
   7  10   1    0.67    0.21
   7  10   2   10.59    0.48
   7  10   2   11.11    0.50
  -7 -10  -2    9.96    0.44
  -7 -10  -3    0.04    0.12
   7  10   3   -0.01    0.12
   7  10   3   -0.12    0.14
  -7 -10  -4    1.26    0.15
   8  -8  -1    4.98    0.29
   8  -8   0    0.72    0.17
   8  -8   1   35.98    1.04
   8  -8   2   21.94    0.72
   8  -8   3    0.85    0.17
   8  -7  -3   16.33    0.61
   8  -7  -2    0.63    0.15
   8  -7  -2    0.91    0.22
   8  -7  -1   30.69    0.99
   8  -7  -1   35.12    1.08
   8  -7   0   10.09    0.53
   8  -7   0   10.89    0.53
   8  -7   1   13.11    0.61
   8  -7   1   12.99    0.61
   8  -7   1   13.59    0.63
   8  -7   2   24.93    0.88
   8  -7   2   24.96    0.89
   8  -7   2   26.32    0.89
   8  -7   3    0.30    0.17
   8  -7   4    5.32    0.35
   8  -7   4    5.16    0.35
   8  -7   5    0.66    0.16
   8  -7   5    0.69    0.15
   8  -6  -6   20.17    0.65
   8  -6  -5    0.10    0.14
   8  -6  -4   51.21    1.35
   8  -6  -4   49.00    1.32
   8  -6  -3    0.62    0.20
   8  -6  -3    0.63    0.18
   8  -6  -3    0.76    0.22
   8  -6  -2    4.76    0.33
   8  -6  -2    4.40    0.32
   8  -6  -2    5.52    0.42
   8  -6  -1   13.05    0.63
   8  -6  -1   12.85    0.61
   8  -6  -1   12.87    0.66
   8  -6   0   31.30    1.07
   8  -6   0   30.55    1.06
   8  -6   1   30.30    1.06
   8  -6   1   29.94    1.05
   8  -6   1   28.78    1.06
   8  -6   2   94.49    2.41
   8  -6   2   92.37    2.40
   8  -6   2   95.64    2.41
   8  -6   3   11.83    0.61
   8  -6   3   11.88    0.62
   8  -6   3   12.20    0.59
   8  -6   4   12.70    0.62
   8  -6   4   13.28    0.56
   8  -6   5   26.38    0.91
   8  -6   5   28.31    0.92
   8  -6   6    1.96    0.23
   8  -6   6    1.73    0.20
   8  -5  -7    8.78    0.40
   8  -5  -6    5.03    0.35
   8  -5  -6    4.62    0.33
   8  -5  -5   32.41    1.03
   8  -5  -5   30.93    1.02
  -8   5   4    1.28    0.19
   8  -5  -4    1.37    0.28
   8  -5  -4    1.05    0.24
   8  -5  -4    1.32    0.23
  -8   5   3  163.14    3.77
   8  -5  -3  169.82    3.86
   8  -5  -3  165.19    3.85
   8  -5  -3  176.51    3.91
  -8   5   2   11.96    0.57
   8  -5  -2   12.50    0.61
   8  -5  -2   11.71    0.56
   8  -5  -2   12.80    0.61
   8  -5  -2   11.92    0.58
  -8   5   1    0.66    0.21
   8  -5  -1    0.76    0.25
   8  -5  -1    0.71    0.23
   8  -5  -1    0.66    0.20
   8  -5  -1    0.56    0.28
   8  -5   0   36.07    1.22
   8  -5   0   35.78    1.20
  -8   5   0   34.06    1.12
   8  -5   1    0.64    0.27
   8  -5   1    0.43    0.26
   8  -5   1    0.58    0.29
   8  -5   2  165.02    3.89
   8  -5   2  166.04    3.90
   8  -5   2  161.41    3.88
   8  -5   3    8.56    0.56
   8  -5   3    8.78    0.57
   8  -5   3    8.45    0.53
   8  -5   4   23.26    0.91
   8  -5   4   21.70    0.82
   8  -5   5   39.44    1.18
   8  -5   5   32.34    0.99
   8  -5   6   11.17    0.53
   8  -5   7    5.24    0.31
   8  -4  -8   14.31    0.49
   8  -4  -8   14.04    0.50
   8  -4  -7   22.13    0.77
  -8   4   6   11.57    0.50
   8  -4  -6   12.10    0.58
   8  -4  -6   12.88    0.60
  -8   4   5    6.12    0.39
   8  -4  -5    6.08    0.46
   8  -4  -5    5.67    0.43
  -8   4   4   52.47    1.50
   8  -4  -4   54.17    1.58
   8  -4  -4   54.18    1.59
   8  -4  -4   50.55    1.49
  -8   4   3   15.28    0.71
   8  -4  -3   15.48    0.74
   8  -4  -3   17.58    0.77
  -8   4   2   40.16    1.31
   8  -4  -2   40.76    1.27
   8  -4  -2   41.87    1.32
   8  -4  -2   42.53    1.39
   8  -4  -1    3.60    0.37
   8  -4  -1    3.71    0.37
   8  -4  -1    3.92    0.37
   8  -4  -1    3.88    0.45
  -8   4   1    4.08    0.39
   8  -4   0  176.67    4.11
   8  -4   0  173.07    4.10
   8  -4   1   48.56    1.54
   8  -4   1   49.45    1.56
   8  -4   1   47.63    1.56
   8  -4   1   51.37    1.59
   8  -4   2  249.55    5.55
   8  -4   2  248.92    5.58
   8  -4   2  237.71    5.51
   8  -4   2  242.48    5.55
   8  -4   3    1.83    0.35
   8  -4   3    2.23    0.36
   8  -4   3    1.79    0.32
   8  -4   3    2.23    0.34
   8  -4   4    0.14    0.25
   8  -4   4    0.04    0.21
   8  -4   4    0.30    0.21
   8  -4   5    2.94    0.38
   8  -4   5    3.26    0.37
   8  -4   5    2.38    0.28
   8  -4   5    2.89    0.29
   8  -4   6    0.04    0.22
   8  -4   6   -0.10    0.20
   8  -4   7   10.59    0.50
   8  -4   8    1.10    0.18
   8  -4   8    0.90    0.14
   8  -3  -8    0.83    0.17
   8  -3  -8    0.69    0.16
  -8   3   7    0.26    0.15
   8  -3  -7    0.18    0.14
   8  -3  -7    0.33    0.21
  -8   3   6   15.52    0.65
   8  -3  -6   16.03    0.70
  -8   3   5    6.79    0.46
   8  -3  -5    6.80    0.51
  -8   3   4    1.83    0.31
   8  -3  -4    2.45    0.36
   8  -3  -4    1.96    0.30
  -8   3   3   40.69    1.35
   8  -3  -3   41.06    1.36
   8  -3  -3   40.65    1.34
  -8   3   2   31.56    1.15
   8  -3  -2   31.75    1.14
   8  -3  -2   30.65    1.18
   8  -3  -1    4.66    0.39
   8  -3  -1    4.56    0.40
   8  -3  -1    4.95    0.43
   8  -3  -1    3.92    0.47
   8  -3   0    5.59    0.45
   8  -3   0    6.21    0.47
   8  -3   0    4.93    0.40
   8  -3   0    5.81    0.53
   8  -3   1    1.13    0.28
   8  -3   1    1.14    0.28
   8  -3   1    1.38    0.36
   8  -3   1    0.95    0.33
   8  -3   2   82.67    2.24
   8  -3   2   80.93    2.26
   8  -3   2   79.90    2.26
   8  -3   2   79.57    2.27
   8  -3   3  137.61    3.36
   8  -3   3  135.43    3.39
   8  -3   3  135.74    3.34
   8  -3   3  131.05    3.34
   8  -3   4    1.34    0.32
   8  -3   4    1.76    0.35
   8  -3   4    1.37    0.32
   8  -3   4    1.68    0.30
   8  -3   5    0.15    0.24
   8  -3   5    0.09    0.22
   8  -3   5    0.19    0.18
   8  -3   6   22.41    0.83
   8  -3   6   22.86    0.92
   8  -3   7   15.56    0.67
   8  -3   7   14.72    0.68
   8  -3   8    0.28    0.15
   8  -3   9   17.00    0.57
  -8   2   8    7.04    0.37
   8  -2  -8    6.93    0.37
   8  -2  -8    6.81    0.35
   8  -2  -8    7.17    0.38
  -8   2   7    8.70    0.47
   8  -2  -7    8.51    0.49
   8  -2  -7    8.80    0.45
   8  -2  -7    9.05    0.51
  -8   2   6   22.99    0.88
   8  -2  -6   23.54    0.83
  -8   2   5   48.50    1.45
   8  -2  -5   49.15    1.50
   8  -2  -5   44.39    1.34
   8  -2  -5   43.96    1.30
  -8   2   4   15.32    0.76
   8  -2  -4   16.42    0.81
   8  -2  -4   14.77    0.65
   8  -2  -4   14.98    0.71
  -8   2   3   21.04    0.92
   8  -2  -3   22.17    0.95
   8  -2  -3   21.65    0.92
   8  -2  -2   88.79    2.42
  -8   2   2   91.29    2.45
   8  -2  -1   59.55    1.70
   8  -2  -1   62.11    1.80
   8  -2   0    1.05    0.25
   8  -2   0    0.90    0.26
   8  -2   0    1.03    0.26
   8  -2   1   12.59    0.67
   8  -2   1   13.51    0.73
   8  -2   1   13.82    0.79
   8  -2   2   15.43    0.77
   8  -2   2   15.58    0.80
   8  -2   2   15.38    0.84
   8  -2   3   13.14    0.76
   8  -2   3   12.41    0.70
   8  -2   3   13.36    0.76
   8  -2   3   12.94    0.71
   8  -2   4   21.47    0.96
   8  -2   4   21.78    0.90
   8  -2   4   20.52    0.93
   8  -2   4   20.80    0.92
   8  -2   5   26.14    1.03
   8  -2   5   26.56    0.95
   8  -2   5   27.87    1.07
   8  -2   6    0.16    0.24
   8  -2   6    0.66    0.26
   8  -2   6    0.43    0.23
   8  -2   7   48.38    1.44
   8  -2   7   45.75    1.34
   8  -2   7   49.49    1.45
   8  -2   8   47.36    1.32
   8  -2   8   47.48    1.35
  -8   1   8   80.98    1.92
   8  -1  -8   77.68    1.89
   8  -1  -8   75.17    1.88
   8  -1  -8   77.48    1.90
  -8   1   7  141.04    3.23
   8  -1  -7  141.19    3.23
   8  -1  -7  132.68    3.17
  -8   1   6   73.99    1.95
   8  -1  -6   69.73    1.94
   8  -1  -6   68.86    1.88
  -8   1   5   55.06    1.62
   8  -1  -5   53.48    1.63
   8  -1  -5   50.04    1.44
  -8   1   4   23.41    0.97
   8  -1  -4   23.04    0.99
   8  -1  -4   21.84    0.89
  -8   1   3   21.73    0.95
   8  -1  -3   19.44    0.93
   8  -1  -2   18.02    0.86
   8  -1  -2   17.29    0.88
   8  -1  -2   17.75    0.87
  -8   1   2   17.01    0.86
   8  -1  -1    8.32    0.57
   8  -1  -1    7.68    0.62
   8  -1  -1    8.52    0.64
   8  -1   0    2.75    0.46
   8  -1   0    3.38    0.36
   8  -1   0    3.40    0.38
   8  -1   0    4.25    0.49
   8  -1   1   27.39    1.01
   8  -1   1   27.98    1.08
   8  -1   1   27.85    1.16
   8  -1   2   15.34    0.79
   8  -1   2   14.14    0.82
   8  -1   2   15.08    0.83
   8  -1   2   14.57    0.73
   8  -1   3   57.84    1.79
   8  -1   3   58.09    1.84
   8  -1   3   61.02    1.84
   8  -1   3   56.59    1.73
   8  -1   4    8.53    0.61
   8  -1   4    8.59    0.62
   8  -1   4    7.86    0.56
   8  -1   5   33.17    1.25
   8  -1   5   33.45    1.12
   8  -1   5   34.21    1.24
   8  -1   5   34.61    1.22
   8  -1   6   87.80    2.34
   8  -1   6   89.74    2.36
   8  -1   7   25.70    0.96
   8  -1   7   23.76    0.90
   8  -1   7   24.15    0.93
   8  -1   8   17.37    0.69
   8  -1   8   15.21    0.62
   8  -1   8   16.72    0.69
   8  -1   9    0.43    0.17
   8  -1   9    0.41    0.14
  -8   0   9   18.55    0.58
   8   0  -9   17.39    0.57
   8   0  -8  111.51    2.49
   8   0  -8  109.42    2.51
   8   0  -7   28.65    0.97
   8   0  -7   27.81    0.96
   8   0  -6   41.61    1.33
   8   0  -5    4.80    0.36
   8   0  -4    6.43    0.54
   8   0  -3  123.76    3.08
   8   0  -3  122.15    3.02
   8   0  -2   71.09    2.07
   8   0  -2   72.27    2.07
   8   0  -2   69.13    2.06
  -8   0   2   69.37    2.05
   8   0  -1    3.51    0.44
   8   0  -1    3.94    0.46
   8   0  -1    4.58    0.50
   8   0   0   13.24    0.66
   8   0   0   13.65    0.71
   8   0   0   12.95    0.80
   8   0   0   13.37    0.79
   8   0   1    4.07    0.41
   8   0   1    4.05    0.39
   8   0   1    4.38    0.51
   8   0   1    4.59    0.50
   8   0   2    5.95    0.50
   8   0   2    6.25    0.56
   8   0   2    6.52    0.46
   8   0   3   42.83    1.45
   8   0   3   43.53    1.48
   8   0   3   41.60    1.37
   8   0   4    1.34    0.30
   8   0   4    1.16    0.29
   8   0   4    0.97    0.30
   8   0   5    0.23    0.24
   8   0   5    0.53    0.27
   8   0   6   54.27    1.63
   8   0   7    1.72    0.29
   8   0   7    1.46    0.30
   8   0   8   61.39    1.65
   8   0   8   59.19    1.64
   8   0   9    0.67    0.18
   8   0   9    0.74    0.17
   8   0   9    0.56    0.15
  -8  -1   9    2.62    0.20
   8   1  -9    2.19    0.18
  -8  -1   8    3.65    0.30
   8   1  -8    3.36    0.26
   8   1  -8    3.85    0.30
   8   1  -8    3.21    0.25
  -8  -1   7  154.92    3.58
   8   1  -7  156.31    3.57
  -8  -1   6   30.20    1.09
   8   1  -6   31.94    1.11
  -8  -1   5   20.41    0.88
   8   1  -4    1.62    0.29
  -8  -1   4    1.60    0.33
   8   1  -4    1.94    0.39
  -8  -1   3   12.59    0.72
   8   1  -3   11.91    0.74
   8   1  -3   12.62    0.70
  -8  -1   2   35.78    1.31
   8   1  -2   35.78    1.32
   8   1  -2   37.18    1.34
   8   1  -2   35.71    1.28
   8   1  -1  114.52    3.04
   8   1  -1  122.25    3.14
   8   1  -1  119.93    3.06
   8   1   0   10.45    0.65
   8   1   0    9.42    0.70
   8   1   0   10.78    0.69
   8   1   1    3.25    0.45
   8   1   1    3.78    0.39
   8   1   1    4.01    0.39
   8   1   1    3.98    0.46
   8   1   2    6.91    0.53
   8   1   2    7.50    0.60
   8   1   2    7.46    0.60
   8   1   3    0.77    0.31
   8   1   3    1.03    0.25
   8   1   3    1.02    0.29
   8   1   4   46.62    1.54
   8   1   4   44.78    1.47
   8   1   4   44.17    1.40
   8   1   5   28.51    1.12
   8   1   5   28.45    1.03
   8   1   5   27.28    1.03
   8   1   6   22.84    0.98
   8   1   6   24.05    0.93
   8   1   7    2.66    0.33
   8   1   7    2.24    0.35
   8   1   8    0.68    0.22
   8   1   8    0.88    0.24
   8   1   9    0.26    0.16
   8   1   9    0.06    0.15
  -8  -2   8    6.96    0.37
   8   2  -8    6.49    0.33
   8   2  -8    6.40    0.38
  -8  -2   7   17.84    0.71
   8   2  -7   17.17    0.69
  -8  -2   6    3.37    0.36
   8   2  -6    3.38    0.38
  -8  -2   5   35.28    1.20
   8   2  -5   34.56    1.23
  -8  -2   4   24.70    0.99
   8   2  -4   25.47    0.95
   8   2  -3    1.67    0.32
  -8  -2   3    1.60    0.32
   8   2  -3    1.20    0.36
  -8  -2   2   17.50    0.84
   8   2  -2   17.91    0.89
   8   2  -2   16.73    0.86
   8   2  -2   18.45    0.82
   8   2  -1   47.42    1.57
   8   2  -1   45.76    1.59
   8   2  -1   44.36    1.49
  -8  -2   1   49.18    1.53
   8   2   0    3.27    0.44
   8   2   0    3.74    0.43
   8   2   0    2.89    0.40
   8   2   1    9.51    0.56
   8   2   1    8.81    0.58
   8   2   1    9.63    0.67
   8   2   1   10.59    0.66
   8   2   2   93.27    2.48
   8   2   2   89.47    2.38
   8   2   2   98.49    2.63
   8   2   2   96.03    2.59
   8   2   3    5.37    0.48
   8   2   3    5.58    0.51
   8   2   4   36.03    1.31
   8   2   4   37.30    1.29
   8   2   5    9.10    0.61
   8   2   5    8.27    0.52
   8   2   5    8.48    0.51
   8   2   6   38.65    1.30
   8   2   6   36.54    1.19
   8   2   7    2.70    0.31
   8   2   8   15.33    0.65
   8   2   8   14.35    0.61
   8   2   9   23.46    0.75
   8   2   9   21.44    0.71
  -8  -3   7   71.20    1.74
   8   3  -7   69.76    1.73
  -8  -3   6    7.27    0.45
   8   3  -6    8.20    0.51
  -8  -3   5    3.16    0.34
   8   3  -5    3.12    0.39
   8   3  -4   -0.22    0.21
  -8  -3   4    0.36    0.24
   8   3  -3    0.88    0.29
  -8  -3   3    0.99    0.28
   8   3  -3    0.62    0.34
   8   3  -2    1.29    0.33
  -8  -3   2    0.89    0.27
   8   3  -2    0.94    0.33
   8   3  -2    1.27    0.25
   8   3  -1    2.11    0.39
  -8  -3   1    2.25    0.34
   8   3  -1    1.91    0.39
   8   3  -1    2.34    0.32
  -8  -3   0    0.22    0.23
   8   3   0    0.20    0.29
   8   3   0    0.14    0.25
   8   3   0    0.15    0.32
   8   3   1   13.11    0.65
   8   3   1   15.09    0.76
   8   3   1   13.35    0.79
   8   3   1   15.30    0.76
   8   3   2   69.60    1.96
   8   3   2   67.99    1.92
   8   3   2   72.53    2.10
   8   3   2   71.96    2.05
   8   3   3    1.47    0.35
   8   3   3    1.59    0.31
   8   3   4    0.98    0.30
   8   3   4    1.24    0.31
   8   3   5   92.90    2.42
   8   3   5   87.12    2.30
   8   3   6    0.28    0.18
   8   3   6    0.66    0.28
   8   3   7    0.53    0.19
   8   3   7    0.35    0.26
   8   3   8    1.68    0.22
   8   3   8    1.76    0.26
   8   3   9    0.62    0.16
   8   4  -7   30.89    0.89
  -8  -4   7   31.31    0.89
  -8  -4   6   21.89    0.76
   8   4  -6   24.01    0.85
  -8  -4   5   23.31    0.84
   8   4  -5   25.01    0.94
  -8  -4   4   41.68    1.26
   8   4  -4   39.52    1.36
   8   4  -4   40.13    1.24
  -8  -4   3   48.26    1.47
   8   4  -3   53.27    1.64
   8   4  -3   51.86    1.56
   8   4  -2    3.33    0.41
  -8  -4   2    3.25    0.34
   8   4  -2    3.59    0.45
  -8  -4   1   15.24    0.70
   8   4  -1   15.00    0.80
   8   4  -1   14.67    0.79
  -8  -4   0    3.54    0.35
   8   4   0    3.34    0.42
   8   4   0    2.81    0.32
   8   4   0    3.21    0.46
   8   4   1    3.11    0.39
   8   4   1    3.46    0.38
   8   4   1    2.67    0.44
  -8  -4  -1    2.94    0.32
   8   4   2    0.43    0.22
   8   4   2    0.56    0.25
   8   4   2    0.58    0.27
   8   4   2    0.57    0.32
   8   4   3    7.69    0.51
   8   4   3    8.22    0.57
   8   4   4    5.55    0.46
   8   4   4    5.76    0.47
   8   4   5    6.54    0.49
   8   4   5    6.52    0.44
   8   4   6    1.29    0.28
   8   4   7   41.58    1.27
   8   4   9    1.22    0.16
  -8  -5   7    5.59    0.31
   8   5  -6    0.53    0.20
   8   5  -5   18.65    0.76
   8   5  -4   12.03    0.64
   8   5  -4   11.09    0.53
   8   5  -3    0.28    0.23
   8   5  -2   11.86    0.69
   8   5  -2   10.64    0.63
   8   5  -1    5.80    0.51
   8   5  -1    6.68    0.54
   8   5   0  182.31    4.31
   8   5   0  184.67    4.36
   8   5   1    0.39    0.28
   8   5   1    0.25    0.19
   8   5   1   -0.17    0.31
   8   5   2   52.08    1.53
   8   5   2   57.27    1.63
   8   5   2   58.31    1.74
   8   5   2   55.72    1.59
   8   5   3   44.93    1.37
   8   5   3   43.01    1.31
   8   5   4    2.55    0.34
   8   5   4    2.66    0.33
   8   5   5   13.00    0.64
   8   5   5   12.48    0.58
   8   5   6    0.07    0.19
   8   5   7   33.66    1.04
   8   6  -6    0.78    0.16
  -8  -6   6    0.71    0.13
   8   6  -5    1.96    0.26
   8   6  -4   32.15    1.03
   8   6  -4   26.45    0.85
   8   6  -3   37.64    1.17
   8   6  -2   15.28    0.75
   8   6  -2   16.01    0.73
   8   6  -1    4.72    0.46
   8   6  -1    4.77    0.46
   8   6   0  133.15    3.23
   8   6   0  129.58    3.25
   8   6   1   17.50    0.78
   8   6   2    3.17    0.34
   8   6   2    2.62    0.37
   8   6   3   49.87    1.45
   8   6   3   54.85    1.48
   8   6   3   53.38    1.46
   8   6   4    1.01    0.22
   8   6   4    0.87    0.24
   8   6   5   20.49    0.76
   8   6   5   19.81    0.72
   8   6   6    0.45    0.18
   8   6   7    7.05    0.38
   8   7  -4    5.09    0.35
   8   7  -3    4.46    0.37
   8   7  -3    3.48    0.29
   8   7  -2    5.49    0.39
   8   7  -1    7.02    0.49
   8   7  -1    7.57    0.49
   8   7   0   18.16    0.78
   8   7   0   19.13    0.81
   8   7   1  208.83    4.67
   8   7   2    4.14    0.35
   8   7   2    4.65    0.40
   8   7   3   17.82    0.66
   8   7   3   18.79    0.75
   8   7   4    0.73    0.16
   8   7   4    0.70    0.20
   8   7   5    0.44    0.13
   8   7   5    0.57    0.16
   8   7   6    6.07    0.32
   8   8  -4   20.41    0.64
   8   8  -3    1.27    0.21
   8   8  -2    2.21    0.24
   8   8  -1   29.70    0.96
   8   8  -1   29.43    0.95
   8   8   0   57.13    1.57
   8   8   0   61.40    1.61
   8   8   1    0.29    0.19
   8   8   2   65.20    1.67
   8   8   2   69.92    1.76
   8   8   3   44.49    1.18
   8   8   3   49.74    1.30
   8   8   4    3.71    0.26
   8   9  -2    2.72    0.21
   8   9  -1   46.66    1.19
   8   9  -1   43.77    1.15
   8   9   0    7.61    0.37
   8   9   0    7.34    0.37
   8   9   1   27.92    0.82
   8   9   2    9.09    0.40
   9  -6  -1   22.91    0.72
   9  -6   1    4.34    0.26
   9  -6   1    5.62    0.32
   9  -6   2   59.13    1.45
   9  -6   2   59.45    1.46
   9  -6   2   60.91    1.47
   9  -5  -3    3.36    0.23
   9  -5  -2    0.35    0.16
   9  -5  -1    5.36    0.35
  -9   5   0    1.99    0.18
   9  -5   0    1.88    0.20
   9  -5   0    1.71    0.19
  -9   5  -1    0.11    0.10
   9  -5   1   -0.01    0.14
   9  -5   1    0.01    0.13
   9  -5   1    0.09    0.17
  -9   5  -2    0.62    0.13
   9  -5   2    0.64    0.17
   9  -5   2    0.78    0.18
   9  -5   2    0.64    0.19
   9  -5   3   26.24    0.81
   9  -5   3   27.63    0.84
   9  -5   3   24.66    0.78
   9  -5   4   10.23    0.43
   9  -5   4   10.00    0.44
   9  -4  -5   23.65    0.70
  -9   4   4   11.31    0.43
   9  -4  -4   11.65    0.47
   9  -4  -4   11.97    0.47
  -9   4   3    0.02    0.12
   9  -4  -3    0.13    0.13
   9  -4  -3    0.05    0.12
   9  -4  -3    0.16    0.14
  -9   4   2    1.48    0.21
   9  -4  -2    1.28    0.18
   9  -4  -2    1.49    0.24
  -9   4   1   21.82    0.76
   9  -4  -1   21.85    0.82
  -9   4   0   11.39    0.52
   9  -4   0   10.21    0.45
   9  -4   0    9.83    0.46
   9  -4   1   22.64    0.79
   9  -4   1   25.03    0.84
   9  -4   1   25.15    0.89
  -9   4  -1   25.16    0.84
   9  -4   2    2.81    0.27
   9  -4   2    3.08    0.30
   9  -4   2    3.12    0.31
   9  -4   3   15.10    0.61
   9  -4   3   14.89    0.63
   9  -4   3   16.04    0.62
   9  -4   4    5.49    0.34
   9  -4   4    5.40    0.36
   9  -4   4    4.72    0.28
   9  -4   5    7.55    0.38
  -9   3   5    3.24    0.24
   9  -3  -5    3.78    0.28
   9  -3  -5    3.64    0.27
  -9   3   4    0.67    0.17
   9  -3  -4    0.76    0.18
   9  -3  -4    0.80    0.20
   9  -3  -4    0.78    0.15
  -9   3   3   12.36    0.55
   9  -3  -3   11.33    0.52
   9  -3  -3   11.45    0.53
   9  -3  -3   12.31    0.54
  -9   3   2   21.82    0.79
   9  -3  -2   19.78    0.72
   9  -3  -2   21.12    0.80
  -9   3   1   14.05    0.63
   9  -3  -1   13.93    0.66
   9  -3   0   15.73    0.62
  -9   3   0   17.39    0.72
   9  -3   1  130.99    3.06
   9  -3   1  135.43    3.12
   9  -3   1  137.97    3.23
   9  -3   2  114.05    2.74
   9  -3   2  116.81    2.80
   9  -3   2  122.37    2.85
   9  -3   3   23.19    0.81
   9  -3   3   22.81    0.84
   9  -3   3   22.92    0.84
   9  -3   3   22.56    0.82
   9  -3   4    7.70    0.43
   9  -3   4    7.39    0.45
   9  -3   4    6.98    0.41
   9  -3   4    6.97    0.39
   9  -3   5   19.27    0.68
   9  -3   5   18.01    0.63
   9  -3   6    4.74    0.29
   9  -3   6    4.28    0.30
  -9   2   6    8.98    0.38
   9  -2  -6    9.05    0.40
   9  -2  -6    8.80    0.40
  -9   2   5    7.66    0.41
   9  -2  -5    8.38    0.43
   9  -2  -5    8.22    0.43
  -9   2   4    3.27    0.31
   9  -2  -4    3.86    0.33
   9  -2  -4    2.98    0.25
  -9   2   3   10.44    0.54
   9  -2  -3    9.52    0.51
   9  -2  -3    8.96    0.49
  -9   2   2   86.22    2.17
   9  -2  -2   85.91    2.16
  -9   2   1    6.86    0.46
   9  -2  -1    7.35    0.49
  -9   2   0    1.50    0.28
   9  -2   1   66.68    1.80
   9  -2   1   67.87    1.91
   9  -2   1   72.60    1.94
   9  -2   2   15.98    0.65
   9  -2   2   17.90    0.73
   9  -2   2   17.04    0.76
   9  -2   2   17.30    0.78
   9  -2   3   20.96    0.77
   9  -2   3   21.68    0.83
   9  -2   3   20.65    0.83
   9  -2   3   21.43    0.82
   9  -2   4    1.71    0.25
   9  -2   4    1.70    0.27
   9  -2   4    1.63    0.28
   9  -2   4    1.73    0.24
   9  -2   5   60.14    1.62
   9  -2   5   62.82    1.65
   9  -2   6    1.66    0.21
   9  -2   6    1.59    0.19
   9  -2   7    0.56    0.13
  -9   1   6   11.67    0.48
  -9   1   5    0.08    0.16
   9  -1  -5    0.18    0.19
  -9   1   4    0.78    0.21
   9  -1  -4    1.18    0.25
   9  -1  -4    0.79    0.17
  -9   1   3   11.05    0.58
   9  -1  -3   10.17    0.54
   9  -1  -3   10.93    0.54
  -9   1   2    1.85    0.31
   9  -1  -2    1.81    0.28
   9  -1  -2    2.01    0.30
   9  -1  -1   58.99    1.66
   9  -1  -1   68.58    1.82
   9  -1   0   24.05    0.96
   9  -1   1   96.12    2.37
   9  -1   2   10.81    0.57
   9  -1   2   11.96    0.64
   9  -1   3    1.27    0.21
   9  -1   3    1.33    0.26
   9  -1   3    1.99    0.33
   9  -1   3    1.77    0.29
   9  -1   4    6.99    0.41
   9  -1   4    7.57    0.48
   9  -1   4    7.63    0.49
   9  -1   4    7.74    0.45
   9  -1   5   13.18    0.56
   9  -1   5   15.06    0.64
   9  -1   5   14.99    0.64
   9  -1   5   13.25    0.52
   9  -1   6    0.95    0.18
   9  -1   6    0.78    0.20
   9  -1   7   43.64    1.16
   9  -1   7   49.49    1.23
   9   0  -5    0.26    0.13
   9   0  -5    0.42    0.20
  -9   0   4    0.34    0.22
   9   0  -4    0.09    0.21
   9   0  -4    0.35    0.15
  -9   0   3  124.97    2.99
   9   0  -3  124.75    2.96
   9   0  -3  120.83    2.92
  -9   0   2    7.39    0.49
   9   0  -2    6.48    0.46
  -9   0   1    0.06    0.24
   9   0  -1    0.14    0.21
   9   0   0    2.99    0.30
   9   0   0    3.39    0.39
   9   0   0    3.69    0.42
  -9   0   0    3.64    0.39
   9   0   1    2.15    0.36
   9   0   1    1.55    0.23
   9   0   1    2.23    0.35
   9   0   2    0.95    0.23
   9   0   2    0.74    0.28
   9   0   3    9.91    0.54
   9   0   4    2.13    0.24
   9   0   4    2.47    0.31
   9   0   4    2.62    0.29
   9   0   4    2.64    0.35
   9   0   5   -0.03    0.14
   9   0   5    0.10    0.20
   9   0   5   -0.02    0.21
   9   0   5    0.07    0.13
   9   0   6    2.21    0.26
   9   0   6    1.63    0.24
   9   0   6    1.91    0.21
   9   0   7    1.05    0.17
  -9  -1   6   32.42    0.89
   9   1  -6   30.45    0.88
  -9  -1   5    3.48    0.30
  -9  -1   4    2.81    0.31
   9   1  -4    3.44    0.34
   9   1  -4    2.85    0.25
  -9  -1   3   39.49    1.25
   9   1  -3   41.64    1.28
  -9  -1   2    0.54    0.25
   9   1  -2    0.25    0.24
   9   1  -2    0.13    0.22
  -9  -1   1   24.71    0.94
   9   1  -1   22.88    0.89
   9   1  -1   25.37    0.97
   9   1   0   34.55    1.16
   9   1   0   34.68    1.19
  -9  -1   0   34.66    1.15
   9   1   1    4.48    0.42
   9   1   1    3.85    0.41
   9   1   2    8.01    0.47
   9   1   2    8.43    0.56
   9   1   2    8.16    0.55
   9   1   3    1.49    0.30
   9   1   3    1.21    0.26
   9   1   3    1.55    0.31
   9   1   4    9.02    0.51
   9   1   5   13.31    0.61
   9   1   5   12.59    0.51
   9   1   6   13.39    0.58
   9   1   7    7.22    0.38
   9   1   7    8.42    0.40
  -9  -2   6   17.94    0.59
   9   2  -6   16.94    0.59
  -9  -2   5   74.31    1.84
  -9  -2   4    0.15    0.18
   9   2  -4    0.14    0.21
  -9  -2   3   43.95    1.28
   9   2  -3   42.53    1.29
   9   2  -3   40.33    1.23
   9   2  -2    1.22    0.27
  -9  -2   2    1.32    0.26
   9   2  -2    1.13    0.27
   9   2  -1    0.08    0.26
  -9  -2   1    0.11    0.19
   9   2  -1    0.02    0.21
  -9  -2   0    5.88    0.43
   9   2   0    5.38    0.40
   9   2   0    5.67    0.48
   9   2   0    4.85    0.41
   9   2   1    0.18    0.27
  -9  -2  -1    0.34    0.22
   9   2   1   -0.01    0.16
   9   2   1    0.24    0.23
   9   2   2    3.73    0.31
   9   2   2    3.91    0.39
   9   2   2    4.21    0.42
   9   2   3   78.75    2.07
   9   2   3   83.71    2.18
   9   2   3   84.82    2.16
   9   2   4   44.05    1.31
   9   2   4   44.95    1.37
   9   2   4   45.05    1.31
   9   2   5    3.88    0.33
   9   2   5    3.84    0.35
   9   2   7    0.62    0.15
   9   2   7    0.63    0.17
   9   3  -6    1.17    0.15
  -9  -3   5   15.01    0.54
   9   3  -5   16.62    0.62
  -9  -3   4    5.29    0.33
   9   3  -4    5.04    0.37
  -9  -3   3   22.33    0.78
   9   3  -3   21.15    0.82
   9   3  -3   21.68    0.77
  -9  -3   2   66.88    1.74
   9   3  -2   66.96    1.80
   9   3  -2   66.16    1.79
   9   3  -1    1.61    0.30
  -9  -3   1    1.92    0.26
   9   3  -1    1.60    0.28
  -9  -3   0   29.98    0.98
   9   3   0   27.21    0.96
   9   3   0   29.35    1.06
   9   3   0   27.38    0.94
  -9  -3  -1    3.90    0.34
   9   3   1    3.98    0.33
   9   3   1    4.24    0.41
   9   3   1    4.39    0.37
   9   3   2   24.55    0.94
   9   3   2   24.62    0.90
  -9  -3  -2   25.19    0.86
   9   3   3    2.66    0.33
   9   3   3    2.41    0.26
   9   3   3    2.59    0.31
   9   3   4   25.88    0.89
   9   3   4   28.63    0.96
   9   3   4   28.87    0.93
   9   3   5    0.26    0.17
   9   3   5    0.48    0.21
   9   3   6    0.74    0.18
   9   3   6    0.80    0.19
   9   3   7   14.87    0.53
   9   3   7   16.18    0.55
   9   4  -5    4.08    0.28
   9   4  -3   -0.04    0.15
  -9  -4   3    0.13    0.11
   9   4  -3    0.13    0.21
  -9  -4   2   11.19    0.48
   9   4  -2   12.23    0.58
   9   4  -2   12.74    0.58
  -9  -4   1   16.34    0.61
   9   4  -1   17.88    0.72
   9   4  -1   17.99    0.74
  -9  -4   0    4.36    0.30
   9   4   0    5.00    0.37
   9   4   0    5.35    0.43
   9   4   1   27.45    0.88
   9   4   1   25.65    0.96
   9   4   1   26.26    0.85
   9   4   2    1.08    0.25
   9   4   2    0.92    0.21
   9   4   3    1.58    0.26
   9   4   3    1.47    0.19
   9   4   3    1.35    0.23
   9   4   4    6.50    0.37
   9   4   4    6.90    0.40
   9   4   4    6.87    0.39
   9   4   5    7.41    0.38
   9   4   5    7.91    0.40
   9   4   6    0.31    0.13
   9   4   6    0.33    0.14
   9   5  -3    1.15    0.16
   9   5  -3    1.46    0.23
   9   5  -2   34.40    1.04
   9   5  -2   33.39    1.02
   9   5  -1   -0.05    0.19
   9   5  -1    0.31    0.21
   9   5   0   10.31    0.50
   9   5   0   10.83    0.55
   9   5   1    9.48    0.45
   9   5   2   34.86    1.10
   9   5   3    0.64    0.20
   9   5   3    0.51    0.14
   9   5   4    0.03    0.13
   9   5   4   -0.06    0.11
   9   6  -3   15.57    0.55
   9   6  -2   18.87    0.64
   9   6  -2   16.35    0.58
   9   6  -1    0.11    0.15
   9   6  -1    0.10    0.16
   9   6   0    3.66    0.28
   9   6   0    4.63    0.34
   9   6   1   12.06    0.47
   9   6   2    1.45    0.23
   9   6   3   31.56    0.92
   9   7   0   13.70    0.51
   9   7   2    2.64    0.21
 -10   2   1    0.09    0.10
  10  -2  -1    0.04    0.11
 -10   2   0   16.83    0.57
 -10   2  -1    0.67    0.14
 -10   2  -2   37.49    0.99
 -10   1   2    5.50    0.30
  10  -1  -1   20.99    0.67
  10  -1   0    2.66    0.25
  10  -1   1   10.12    0.45
  10  -1   2   40.02    1.07
 -10   0   2   19.50    0.63
  10   0  -2   18.15    0.59
 -10   0   1    0.77    0.16
  10   0  -1    0.30    0.15
 -10   0   0    0.08    0.13
  10   0   0    0.04    0.15
 -10   0  -1    6.93    0.37
  10   0   1    7.19    0.38
 -10   0  -2    0.62    0.16
  10   0   2    0.43    0.15
 -10   0  -3    3.40    0.23
 -10  -1   2    2.72    0.21
 -10  -1   1   19.91    0.66
  10   1  -1   21.37    0.68
 -10  -1   0   15.89    0.56
  10   1   0   14.74    0.57
 -10  -1  -1    2.82    0.23
  10   1   1    3.15    0.26
 -10  -1  -2   17.08    0.58
  10   1   2   17.25    0.60
 -10  -1  -3    0.28    0.11
  10   1   3    0.33    0.14
  10   2  -1   44.09    1.15
 -10  -2   0   15.69    0.53
 -10  -2  -1    0.40    0.12
  10   2   2    8.93    0.39
   0   0   0    0.00    0.00


TITL 1 in P-1
REM P-1 (#2 in standard setting)
CELL 1.54184   8.225400  11.640941  12.155476  88.0447  88.1575  88.2412
ZERR    5.00   0.000258   0.000295   0.000339   0.0022   0.0024   0.0023
LATT  1
SFAC C H N O
UNIT 55.00 50.00 5.00 5.00
TREF
HKLF 4
END
_computing_structure_solution     'SHELXT 2018/2 (Sheldrick, 2018)'
_computing_structure_solution     'SHELXT 2018/2 (Sheldrick, 2018)'
_computing_structure_solution     'SHELXT 2018/2 (Sheldrick, 2018)'
_computing_structure_solution     'SHELXT 2018/2 (Sheldrick, 2018)'
;
_shelx_hkl_checksum   67979

_shelx_fab_file
;
-10 -2 1 -3.2932 -0.1153
-10 -1 1 -3.0383 0.0497
-10 -1 2 0.0993 0.0655
-10 0 1 -0.3716 0.0626
-10 0 2 1.9505 0.0487
-10 1 1 1.5255 -0.0811
-10 1 2 1.5529 -0.0266
-10 2 1 1.4942 -0.0637
-9 -6 1 0.4797 0.1149
-9 -6 2 -1.1789 0.0697
-9 -6 3 -1.2174 -0.0219
-9 -5 1 -1.6092 0.0599
-9 -5 2 -1.7902 -0.0329
-9 -5 3 0.5204 -0.0693
-9 -4 1 -2.0530 -0.1041
-9 -4 2 0.9496 -0.0670
-9 -4 3 4.0916 -0.0268
-9 -4 5 0.4524 -0.0465
-9 -3 1 1.2789 0.0308
-9 -3 2 5.4472 0.0964
-9 -3 3 5.6042 0.0695
-9 -3 4 1.1753 0.0103
-9 -3 5 -3.5313 -0.0224
-9 -3 6 -4.0281 -0.0122
-9 -2 1 6.1629 0.1587
-9 -2 2 6.6069 0.0938
-9 -2 3 1.5984 0.0268
-9 -2 4 -4.6386 0.0096
-9 -2 5 -6.7614 0.0288
-9 -2 6 -3.6307 0.0483
-9 -1 1 7.1706 -0.0596
-9 -1 2 1.6365 -0.0953
-9 -1 3 -5.2285 -0.0579
-9 -1 4 -8.0069 -0.0048
-9 -1 5 -5.1791 0.0196
-9 -1 6 -0.1939 0.0038
-9 0 1 2.6753 -0.1315
-9 0 2 -4.9978 -0.0563
-9 0 3 -8.0179 -0.0095
-9 0 4 -5.2417 -0.0002
-9 0 5 -0.0159 -0.0204
-9 1 1 -3.8492 0.1075
-9 1 2 -7.9576 0.0838
-9 1 3 -5.3341 0.0271
-9 1 4 0.0209 0.0054
-9 1 5 3.5386 -0.0032
-9 1 6 3.2032 0.0025
-9 2 1 -7.7085 0.1011
-9 2 2 -6.1310 -0.0128
-9 2 3 -0.8439 -0.0292
-9 2 4 2.8361 0.0072
-9 2 5 2.9873 0.0268
-9 2 6 0.9282 0.0458
-9 3 1 -6.4278 -0.1075
-9 3 2 -1.8872 -0.0938
-9 3 3 1.6216 -0.0235
-9 3 4 1.8349 -0.0010
-9 3 5 0.2904 -0.0027
-9 4 1 -2.4196 -0.0415
-9 4 2 0.6681 0.0296
-9 4 3 0.7846 0.0229
-9 4 4 -0.4957 -0.0257
-9 4 5 -0.9986 -0.0281
-9 5 1 0.2457 0.1191
-9 5 2 0.3760 0.0829
-9 5 3 -0.7703 0.0069
-9 6 1 0.5181 0.0712
-8 -9 1 2.9162 -0.1138
-8 -9 2 1.0725 -0.0631
-8 -8 1 1.8552 0.0203
-8 -8 2 -2.5639 0.0325
-8 -8 3 -4.0806 0.0153
-8 -8 4 -2.3387 0.0320
-8 -7 1 -2.8501 0.1381
-8 -7 2 -5.7669 0.0431
-8 -7 3 -3.4932 0.0267
-8 -7 4 0.3113 0.0466
-8 -6 1 -5.9428 -0.0799
-8 -6 2 -4.0240 -0.0997
-8 -6 3 0.6823 -0.0187
-8 -6 4 2.8780 0.0164
-8 -6 5 1.4554 -0.0105
-8 -6 6 -0.3417 -0.0232
-8 -5 1 -4.6507 -0.1521
-8 -5 2 0.0531 -0.0327
-8 -5 3 2.7924 0.0370
-8 -5 4 1.3422 0.0194
-8 -5 5 -1.1485 -0.0092
-8 -5 6 -1.1212 -0.0054
-8 -5 7 0.6010 -0.0034
-8 -4 1 -1.0604 0.1136
-8 -4 2 1.9768 0.1159
-8 -4 3 0.6654 0.0627
-8 -4 4 -1.9601 0.0293
-8 -4 5 -1.4600 0.0347
-8 -4 6 1.7933 0.0448
-8 -4 7 3.4369 0.0183
-8 -3 1 1.3541 0.0817
-8 -3 2 0.1250 -0.0247
-8 -3 3 -2.6884 -0.0375
-8 -3 4 -1.7422 -0.0011
-8 -3 5 3.1356 0.0286
-8 -3 6 6.3148 0.0267
-8 -3 7 4.0607 -0.0107
-8 -2 1 0.3471 -0.1659
-8 -2 2 -2.5554 -0.1174
-8 -2 3 -1.6278 -0.0428
-8 -2 4 4.1291 -0.0192
-8 -2 5 8.7505 -0.0148
-8 -2 6 6.4888 -0.0206
-8 -2 7 -0.2179 -0.0375
-8 -2 8 -3.6722 -0.0277
-8 -1 1 -2.2467 -0.0102
-8 -1 2 -1.3838 0.0738
-8 -1 3 4.3836 0.0387
-8 -1 4 9.6755 -0.0074
-8 -1 5 8.0366 -0.0031
-8 -1 6 -0.0446 0.0062
-8 -1 7 -6.3614 0.0069
-8 -1 8 -5.0671 0.0205
-8 -1 9 -0.6432 0.0320
-8 0 1 -1.7802 0.1888
-8 0 2 3.9271 0.0890
-8 0 3 9.4191 -0.0073
-8 0 4 8.3976 -0.0040
-8 0 5 0.2469 0.0295
-8 0 6 -8.2570 0.0356
-8 0 7 -9.1344 0.0323
-8 0 8 -3.1699 0.0390
-8 0 9 0.9775 0.0435
-8 1 1 3.3102 -0.0331
-8 1 2 9.4052 -0.1047
-8 1 3 9.0888 -0.0634
-8 1 4 1.2545 -0.0091
-8 1 5 -8.1243 -0.0050
-8 1 6 -11.2297 -0.0176
-8 1 7 -5.8961 -0.0136
-8 1 8 1.0271 0.0151
-8 2 1 9.2333 -0.1463
-8 2 2 10.2508 -0.0486
-8 2 3 3.0285 0.0126
-8 2 4 -6.5798 -0.0083
-8 2 5 -10.6370 -0.0371
-8 2 6 -6.5384 -0.0413
-8 2 7 0.9415 -0.0240
-8 2 8 4.3072 0.0161
-8 3 1 10.8982 0.0838
-8 3 2 4.7576 0.1105
-8 3 3 -4.9071 0.0500
-8 3 4 -9.4979 0.0089
-8 3 5 -6.0223 0.0105
-8 3 6 0.9157 0.0025
-8 3 7 4.7541 -0.0005
-8 3 8 3.3497 0.0149
-8 4 1 6.2567 0.1102
-8 4 2 -3.4094 0.0213
-8 4 3 -8.9247 -0.0072
-8 4 4 -6.2709 0.0280
-8 4 5 0.2668 0.0351
-8 4 6 4.0309 0.0034
-8 4 7 3.0029 -0.0068
-8 4 8 0.3477 -0.0011
-8 5 1 -2.2240 -0.0960
-8 5 2 -8.5803 -0.0902
-8 5 3 -7.1140 -0.0252
-8 5 4 -1.0987 0.0050
-8 5 5 2.8809 -0.0078
-8 5 6 2.3364 -0.0136
-8 5 7 0.0484 -0.0051
-8 6 1 -8.2363 -0.0887
-8 6 2 -7.5250 -0.0153
-8 6 3 -2.1714 -0.0062
-8 6 4 1.8681 -0.0222
-8 6 5 1.8480 -0.0039
-8 6 6 -0.0086 0.0154
-8 7 1 -7.1746 0.0799
-8 7 2 -2.4385 0.0642
-8 7 3 1.3223 0.0087
-8 8 1 -2.0178 0.1017
-7 -10 1 0.5833 -0.0403
-7 -10 2 -1.0541 -0.0053
-7 -10 3 -1.3182 -0.0241
-7 -9 1 -1.9508 0.1321
-7 -9 2 -2.3611 0.0863
-7 -9 3 0.2231 0.0441
-7 -9 4 2.6885 0.0513
-7 -8 1 -3.4700 0.0753
-7 -8 2 0.5610 -0.0152
-7 -8 3 4.9219 -0.0076
-7 -8 4 4.9222 0.0207
-7 -8 5 1.0082 0.0213
-7 -7 1 0.0447 -0.1612
-7 -7 2 5.9030 -0.1137
-7 -7 3 6.5923 -0.0391
-7 -7 4 1.2072 -0.0185
-7 -7 5 -4.6184 -0.0176
-7 -7 6 -5.7209 -0.0214
-7 -7 7 -2.6634 -0.0312
-7 -7 8 0.3878 -0.0218
-7 -6 1 6.0003 -0.0209
-7 -6 2 7.9482 0.0569
-7 -6 3 2.3166 0.0461
-7 -6 4 -5.4881 0.0199
-7 -6 5 -7.8182 0.0209
-7 -6 6 -3.6972 0.0167
-7 -6 7 1.4383 0.0092
-7 -6 8 3.0097 0.0130
-7 -5 1 9.2343 0.1823
-7 -5 2 4.1910 0.0966
-7 -5 3 -4.9419 0.0312
-7 -5 4 -9.1892 0.0338
-7 -5 5 -5.0725 0.0440
-7 -5 6 1.7422 0.0355
-7 -5 7 4.3934 0.0374
-7 -5 8 2.4533 0.0473
-7 -5 9 0.1891 0.0339
-7 -4 1 6.1281 -0.0530
-7 -4 2 -3.9380 -0.1009
-7 -4 3 -9.9778 -0.0528
-7 -4 4 -6.8352 -0.0160
-7 -4 5 0.7649 -0.0166
-7 -4 6 4.5149 -0.0103
-7 -4 7 2.3670 0.0151
-7 -4 8 -0.8344 0.0265
-7 -4 9 -1.0695 -0.0046
-7 -3 1 -3.2283 -0.1678
-7 -3 2 -10.5983 -0.0504
-7 -3 3 -8.3358 -0.0027
-7 -3 4 -0.6464 -0.0265
-7 -3 5 3.9361 -0.0348
-7 -3 6 2.2695 -0.0164
-7 -3 7 -1.2581 0.0000
-7 -3 8 -1.5124 -0.0074
-7 -3 9 0.8587 -0.0433
-7 -3 10 1.8414 -0.0602
-7 -2 1 -11.5457 0.1221
-7 -2 2 -10.0577 0.1304
-7 -2 3 -2.2898 0.0471
-7 -2 4 2.9133 0.0128
-7 -2 5 2.0366 0.0219
-7 -2 6 -0.9721 0.0193
-7 -2 7 -0.8812 0.0128
-7 -2 8 2.2890 0.0011
-7 -2 9 3.9007 -0.0170
-7 -2 10 2.0945 -0.0058
-7 -1 1 -11.4125 0.1332
-7 -1 2 -3.7294 0.0030
-7 -1 3 2.2457 -0.0243
-7 -1 4 2.0756 0.0161
-7 -1 5 -0.4553 0.0150
-7 -1 6 0.1781 -0.0035
-7 -1 7 4.3075 0.0001
-7 -1 8 6.6906 0.0002
-7 -1 9 3.8242 0.0042
-7 -1 10 -0.4200 0.0295
-7 0 1 -4.5732 -0.1594
-7 0 2 2.0391 -0.1330
-7 0 3 2.5171 -0.0359
-7 0 4 -0.0106 -0.0165
-7 0 5 0.6618 -0.0427
-7 0 6 5.6767 -0.0330
-7 0 7 9.5354 -0.0173
-7 0 8 6.5048 -0.0198
-7 0 9 -0.6880 -0.0071
-7 0 10 -3.8313 0.0099
-7 1 1 2.1081 -0.0825
-7 1 2 2.8702 0.0340
-7 1 3 0.1012 0.0382
-7 1 4 0.4252 -0.0130
-7 1 5 5.6238 -0.0085
-7 1 6 10.5480 0.0148
-7 1 7 8.4611 -0.0004
-7 1 8 -0.4635 -0.0195
-7 1 9 -7.0645 -0.0185
-7 1 10 -5.4181 -0.0197
-7 2 1 3.3927 0.1656
-7 2 2 0.1504 0.1111
-7 2 3 0.1231 0.0240
-7 2 4 5.3558 0.0205
-7 2 5 10.2967 0.0503
-7 2 6 8.5847 0.0341
-7 2 7 -0.3764 0.0033
-7 2 8 -9.1294 -0.0077
-7 2 9 -9.2372 -0.0120
-7 2 10 -3.1010 -0.0065
-7 3 1 -0.4043 0.0266
-7 3 2 -0.7905 -0.0562
-7 3 3 4.8836 -0.0324
-7 3 4 10.4720 0.0133
-7 3 5 8.6873 0.0016
-7 3 6 -0.2097 -0.0162
-7 3 7 -9.2443 -0.0022
-7 3 8 -10.6860 0.0043
-7 3 9 -4.3452 0.0045
-7 4 1 -2.5192 -0.1563
-7 4 2 3.3192 -0.0737
-7 4 3 10.4855 -0.0047
-7 4 4 10.1108 -0.0246
-7 4 5 1.1829 -0.0482
-7 4 6 -8.2212 -0.0175
-7 4 7 -10.2860 0.0078
-7 4 8 -4.5082 0.0006
-7 4 9 1.9830 0.0058
-7 5 1 1.9231 0.0084
-7 5 2 9.7965 0.0713
-7 5 3 11.5525 0.0295
-7 5 4 3.6972 -0.0127
-7 5 5 -6.5908 0.0042
-7 5 6 -9.7882 0.0193
-7 5 7 -4.6383 0.0013
-7 5 8 2.1051 -0.0057
-7 5 9 3.7996 0.0041
-7 6 1 9.6389 0.1193
-7 6 2 12.1086 0.0439
-7 6 3 5.5861 0.0047
-7 6 4 -4.7836 0.0319
-7 6 5 -9.4191 0.0352
-7 6 6 -5.3064 0.0002
-7 6 7 1.4068 -0.0093
-7 6 8 3.8517 0.0066
-7 7 1 12.8603 -0.0643
-7 7 2 6.4406 -0.0854
-7 7 3 -3.5434 -0.0172
-7 7 4 -8.7845 0.0113
-7 7 5 -5.9553 -0.0232
-7 7 6 0.1441 -0.0280
-7 7 7 2.9849 0.0004
-7 8 1 6.8440 -0.1339
-7 8 2 -2.9413 -0.0480
-7 8 3 -8.0549 -0.0044
-7 8 4 -6.0346 -0.0301
-7 8 5 -0.9450 -0.0280
-7 8 6 1.8636 0.0103
-7 9 1 -2.3646 0.0515
-7 9 2 -6.9332 0.0640
-7 9 3 -5.3483 0.0170
-7 10 1 -4.5090 0.1241
-6 -11 1 -1.1360 0.0454
-6 -11 2 -2.8882 0.0287
-6 -11 3 -1.7068 0.0138
-6 -10 1 -4.9395 0.1283
-6 -10 2 -3.4877 0.0420
-6 -10 3 0.2703 0.0369
-6 -10 4 1.9508 0.0571
-6 -10 5 0.8647 0.0392
-6 -10 6 -0.2941 0.0257
-6 -9 1 -4.8566 -0.0627
-6 -9 2 -0.1392 -0.0998
-6 -9 3 2.6050 -0.0398
-6 -9 4 1.1062 -0.0120
-6 -9 5 -1.3774 -0.0157
-6 -9 6 -1.1931 -0.0102
-6 -9 7 0.8299 -0.0050
-6 -8 1 -0.5311 -0.1551
-6 -8 2 2.6155 -0.0646
-6 -8 3 1.3293 -0.0148
-6 -8 4 -1.7016 -0.0257
-6 -8 5 -1.5934 -0.0237
-6 -8 6 1.9898 -0.0071
-6 -8 7 4.4691 0.0059
-6 -8 8 2.7865 0.0179
-6 -7 1 2.2792 0.1014
-6 -7 2 1.1774 0.1076
-6 -7 3 -1.8448 0.0445
-6 -7 4 -1.7001 0.0192
-6 -7 5 2.8601 0.0350
-6 -7 6 6.8108 0.0404
-6 -7 8 -0.6744 0.0404
-6 -7 9 -3.9528 0.0414
-6 -6 1 1.0705 0.1148
-6 -6 2 -2.5921 0.0001
-6 -6 3 -2.8447 -0.0268
-6 -6 4 2.4100 0.0072
-6 -6 5 7.6928 0.0181
-6 -6 6 6.3024 0.0105
-6 -6 7 -1.2407 0.0195
-6 -6 8 -7.5939 0.0384
-6 -6 9 -6.8808 0.0450
-6 -5 1 -2.9553 -0.1624
-6 -5 2 -4.0837 -0.1307
-6 -5 3 1.6527 -0.0499
-6 -5 4 8.6396 -0.0336
-6 -5 5 8.1695 -0.0495
-6 -5 6 -0.4058 -0.0371
-6 -5 7 -8.9777 -0.0089
-6 -5 8 -9.9234 0.0074
-6 -5 9 -3.8162 0.0058
-6 -5 10 1.6975 -0.0058
-6 -4 1 -5.2451 -0.0597
-6 -4 2 1.1819 0.0547
-6 -4 3 9.7491 0.0414
-6 -4 4 10.6567 -0.0146
-6 -4 5 1.6210 -0.0176
-6 -4 6 -8.7617 0.0023
-6 -4 7 -11.1242 0.0062
-6 -4 8 -4.7482 0.0060
-6 -4 9 3.0106 0.0115
-6 -4 10 5.0809 0.0197
-6 -4 11 2.4147 0.0210
-6 -3 1 1.0462 0.2062
-6 -3 2 11.1183 0.1326
-6 -3 3 13.0409 0.0301
-6 -3 4 3.8909 0.0186
-6 -3 5 -8.1486 0.0371
-6 -3 6 -12.3356 0.0263
-6 -3 7 -6.3583 0.0162
-6 -3 8 2.7029 0.0240
-6 -3 9 6.4247 0.0326
-6 -3 10 3.6394 0.0314
-6 -3 11 0.1536 0.0165
-6 -2 1 13.3431 0.0170
-6 -2 2 16.2662 -0.0824
-6 -2 3 6.7101 -0.0531
-6 -2 4 -6.9444 -0.0038
-6 -2 5 -13.3259 -0.0138
-6 -2 6 -8.6937 -0.0261
-6 -2 7 0.7679 -0.0108
-6 -2 8 5.9006 -0.0005
-6 -2 9 3.7259 -0.0041
-6 -2 10 -0.4394 -0.0126
-6 -2 11 -1.2514 -0.0144
-6 -1 1 19.7498 -0.1948
-6 -1 2 9.8823 -0.0925
-6 -1 3 -5.7887 -0.0063
-6 -1 4 -14.2478 -0.0218
-6 -1 5 -10.7975 -0.0454
-6 -1 6 -1.3857 -0.0267
-6 -1 7 4.6375 -0.0147
-6 -1 8 3.3439 -0.0224
-6 -1 9 -0.6967 -0.0314
-6 -1 10 -1.3521 -0.0376
-6 -1 11 0.6373 -0.0177
-6 0 1 12.0403 0.0525
-6 0 2 -5.3220 0.1204
-6 0 3 -15.8791 0.0643
-6 0 4 -12.9034 0.0135
-6 0 5 -2.7514 0.0252
-6 0 6 4.0401 0.0280
-6 0 7 3.2104 0.0083
-6 0 8 -0.6292 0.0020
-6 0 9 -0.7501 -0.0063
-6 0 10 2.3582 -0.0116
-6 0 11 3.0159 0.0252
-6 1 1 -5.9729 0.1739
-6 1 2 -17.5790 0.0555
-6 1 3 -15.3852 -0.0027
-6 1 4 -4.3900 0.0316
-6 1 5 3.8293 0.0429
-6 1 6 3.7672 0.0109
-6 1 7 -0.0482 0.0091
-6 1 8 0.0543 0.0229
-6 1 9 4.5270 0.0106
-6 1 10 6.1704 0.0155
-6 1 11 2.4113 0.0517
-6 2 1 -16.9184 -0.1217
-6 2 2 -15.4673 -0.1398
-6 2 3 -5.6904 -0.0447
-6 2 4 2.9094 0.0036
-6 2 5 4.1546 -0.0263
-6 2 6 0.9359 -0.0319
-6 2 7 0.6507 -0.0015
-6 2 8 5.4985 -0.0017
-6 2 9 8.5753 -0.0138
-6 2 10 4.3218 0.0053
-6 2 11 -1.5600 0.0184
-6 3 1 -10.4218 -0.1572
-6 3 2 -3.1900 -0.0197
-6 3 3 3.0424 0.0271
-6 3 4 4.0557 -0.0169
-6 3 5 1.5992 -0.0327
-6 3 6 1.1619 -0.0065
[truncated: 89,522 more chars]
