# Supplementary material for: Free Radical‐Mediated Photocyclization of Triphenylphosphindole Oxides for Photoactivated and Self‐Reported Lipid Peroxidation
Source: Adv Sci (Weinh). 2023 Oct 23;10(35):2305516. doi: 10.1002/advs.202305516 (PMC10724397; doi:10.1002/advs.202305516)
Supplement: Supplementary file 2 — Supporting Information [file ADVS-10-2305516-s001.zip › advs202305516-sup-0002-cif/m-MOTBPIO-1 (CCDC 2259430).cif]

data_1_1
_audit_creation_date               2023-04-26
_audit_creation_method
;
Olex2 1.2
(compiled 2018.05.29 svn.r3508 for OlexSys, GUI svn.r5506)
;
_shelx_SHELXL_version_number       '2018/3'
_audit_contact_author_address      ?
_audit_contact_author_email        ?
_audit_contact_author_name         ''
_audit_contact_author_phone        ?
_publ_contact_author_id_orcid      ?
_publ_section_references
;
Dolomanov, O.V., Bourhis, L.J., Gildea, R.J, Howard, J.A.K. & Puschmann, H.
 (2009), J. Appl. Cryst. 42, 339-341.

Sheldrick, G.M. (2015). Acta Cryst. A71, 3-8.

Sheldrick, G.M. (2015). Acta Cryst. C71, 3-8.
;
_chemical_name_common              ?
_chemical_name_systematic          ?
_chemical_formula_moiety           'C28 H21 O3 P'
_chemical_formula_sum              'C28 H21 O3 P'
_chemical_formula_weight           436.42
_chemical_melting_point            ?
loop_
  _atom_type_symbol
  _atom_type_description
  _atom_type_scat_dispersion_real
  _atom_type_scat_dispersion_imag
  _atom_type_scat_source
 'C' 'C' 0.0181 0.0091 'International Tables Vol C Tables 4.2.6.8 and 6.1.1.4'
 'H' 'H' 0.0000 0.0000 'International Tables Vol C Tables 4.2.6.8 and 6.1.1.4'
 'O' 'O' 0.0492 0.0322 'International Tables Vol C Tables 4.2.6.8 and 6.1.1.4'
 'P' 'P' 0.2955 0.4335 'International Tables Vol C Tables 4.2.6.8 and 6.1.1.4'

_shelx_space_group_comment
;
The symmetry employed for this shelxl refinement is uniquely defined
by the following loop, which should always be used as a source of
symmetry information in preference to the above space-group names.
They are only intended as comments.
;
_space_group_crystal_system        'triclinic'
_space_group_IT_number             2
_space_group_name_H-M_alt          'P -1'
_space_group_name_Hall             '-P 1'
loop_
  _space_group_symop_operation_xyz
 'x, y, z'
 '-x, -y, -z'

_cell_length_a                     7.9627(3)
_cell_length_b                     10.2123(3)
_cell_length_c                     26.0920(6)
_cell_angle_alpha                  88.559(2)
_cell_angle_beta                   82.803(3)
_cell_angle_gamma                  83.855(3)
_cell_volume                       2092.78(11)
_cell_formula_units_Z              4
_cell_measurement_reflns_used      11887
_cell_measurement_temperature      150.00(10)
_cell_measurement_theta_max        73.5560
_cell_measurement_theta_min        3.4580
_shelx_estimated_absorpt_T_max     0.959
_shelx_estimated_absorpt_T_min     0.884
_exptl_absorpt_coefficient_mu      1.400
_exptl_absorpt_correction_T_max    1.00000
_exptl_absorpt_correction_T_min    0.83050
_exptl_absorpt_correction_type     multi-scan
_exptl_absorpt_process_details
;
CrysAlisPro 1.171.39.28b (Rigaku Oxford Diffraction, 2015)
Empirical absorption correction using spherical harmonics,
 implemented in SCALE3 ABSPACK scaling algorithm.
;
_exptl_absorpt_special_details     ?
_exptl_crystal_colour              'clear light green'
_exptl_crystal_colour_lustre       clear
_exptl_crystal_colour_modifier     light
_exptl_crystal_colour_primary      green
_exptl_crystal_density_diffrn      1.385
_exptl_crystal_density_meas        ?
_exptl_crystal_density_method      ?
_exptl_crystal_description         block
_exptl_crystal_F_000               912
_exptl_crystal_size_max            0.09
_exptl_crystal_size_mid            0.05
_exptl_crystal_size_min            0.03
_exptl_transmission_factor_max     ?
_exptl_transmission_factor_min     ?
_diffrn_reflns_av_R_equivalents    0.0192
_diffrn_reflns_av_unetI/netI       0.0185
_diffrn_reflns_Laue_measured_fraction_full  0.979
_diffrn_reflns_Laue_measured_fraction_max  0.979
_diffrn_reflns_limit_h_max         9
_diffrn_reflns_limit_h_min         -9
_diffrn_reflns_limit_k_max         6
_diffrn_reflns_limit_k_min         -11
_diffrn_reflns_limit_l_max         30
_diffrn_reflns_limit_l_min         -31
_diffrn_reflns_number              19902
_diffrn_reflns_point_group_measured_fraction_full  0.979
_diffrn_reflns_point_group_measured_fraction_max  0.979
_diffrn_reflns_theta_full          67.079
_diffrn_reflns_theta_max           67.079
_diffrn_reflns_theta_min           3.415
_diffrn_ambient_environment        N~2~
_diffrn_ambient_temperature        150.00(10)
_diffrn_detector                   'CCD plate'
_diffrn_detector_area_resol_mean   ?
_diffrn_measured_fraction_theta_full  0.979
_diffrn_measured_fraction_theta_max  0.979
_diffrn_measurement_details
;
List of Runs (angles in degrees, time in seconds):

  # Type    Start    End  Width  t~exp~   \w     \q     \k     \f   Frames
--------------------------------------------------------------------------
  1  \w    -89.00   3.00   0.50    1.48    --   -1.00 -72.00 -60.00  184
  2  \w    -88.00  -4.00   0.50    1.48    --    1.00 -19.00 120.00  168
  3  \w    -87.00  14.00   0.50    1.48    --    1.00 -57.00  60.00  202
  4  \w     41.00  67.00   0.50    1.48    --    1.00  57.00  30.00   52
  5  \w    -16.00   9.00   0.50    1.48    --    1.00 -72.00   0.00   50
  6  \w    -55.00 -22.00   0.50    1.48    --    1.00 -72.00   0.00   66
  7  \w   -114.00 -12.00   0.50    5.92    -- -100.10  19.00  60.00  204
  8  \w   -109.00 -38.00   0.50    5.92    -- -100.10  72.00 -60.00  142
  9  \w   -113.00 -32.00   0.50    5.92    -- -100.10  72.00  30.00  162
 10  \w    -70.00 -44.00   0.50    5.92    -- -100.10  72.00 -90.00   52
 11  \w   -114.00 -71.00   0.50    5.92    -- -100.10  72.00  90.00   86
 12  \w   -105.00 -79.00   0.50    5.92    -- -100.10  72.00 -90.00   52
 13  \w   -114.00 -12.00   0.50    5.92    -- -100.10  57.00-150.00  204
 14  \w   -114.00 -28.00   0.50    5.92    -- -100.10  72.00 -30.00  172
 15  \w   -107.00 -44.00   0.50    5.92    -- -100.10  72.00 120.00  126
 16  \w   -107.00 -12.00   0.50    5.92    -- -100.10  19.00 -60.00  190
 17  \w   -112.00 -38.00   0.50    5.92    -- -100.10  72.00  60.00  148
 18  \w    -93.00 -11.00   0.50    5.92    -- -100.10  19.00 150.00  164
 19  \w   -101.00 -12.00   0.50    5.92    -- -100.10  72.00 150.00  178
 20  \w    -96.00 -34.00   0.50    5.92    -- -100.10  72.00-150.00  124
 21  \w   -110.00 -67.00   0.50    5.92    -- -100.10  72.00   0.00   86
 22  \w   -184.00-119.00   0.50    5.92    -- -100.10 -19.00   0.00  130
 23  \w   -114.00 -87.00   0.50    5.92    -- -100.10  72.00-180.00   54
 24  \w    -93.00 -67.00   0.50    5.92    -- -100.10  72.00-120.00   52
 25  \w   -183.00 -66.00   0.50    5.92    -- -100.10   0.00-120.00  234
;
_diffrn_measurement_device         'four-circle diffractometer'
_diffrn_measurement_device_type    'XtaLAB AFC12 (RCD3): Kappa single'
_diffrn_measurement_method         '\w scans'
_diffrn_orient_matrix_type        
 'CrysAlisPro convention (1999,Acta A55,543-557)'
_diffrn_orient_matrix_UB_11        -0.0595068000
_diffrn_orient_matrix_UB_12        -0.0134090000
_diffrn_orient_matrix_UB_13        0.0582121000
_diffrn_orient_matrix_UB_21        -0.1857100000
_diffrn_orient_matrix_UB_22        0.0043938000
_diffrn_orient_matrix_UB_23        -0.0114309000
_diffrn_orient_matrix_UB_31        0.0205089000
_diffrn_orient_matrix_UB_32        -0.1510780000
_diffrn_orient_matrix_UB_33        -0.0047876000
_diffrn_radiation_monochromator    graphite
_diffrn_radiation_probe            x-ray
_diffrn_radiation_type             CuK\a
_diffrn_radiation_wavelength       1.54184
_diffrn_source                     'fine-focus sealed X-ray tube'
_diffrn_source_type                'Enhance (Cu) X-ray Source'
_reflns_Friedel_coverage           0.000
_reflns_Friedel_fraction_full      .
_reflns_Friedel_fraction_max       .
_reflns_number_gt                  6716
_reflns_number_total               7335
_reflns_odcompleteness_completeness  98.03
_reflns_odcompleteness_iscentric   1
_reflns_odcompleteness_theta       66.97
_reflns_special_details
;
 Reflections were merged by SHELXL according to the crystal
 class for the calculation of statistics and refinement.
 
 _reflns_Friedel_fraction is defined as the number of unique
 Friedel pairs measured divided by the number that would be
 possible theoretically, ignoring centric projections and
 systematic absences.
;
_reflns_threshold_expression       'I > 2\s(I)'
_computing_cell_refinement         'CrysAlisPro 1.171.39.28b (Rigaku OD, 2015)'
_computing_data_collection         'CrysAlisPro 1.171.39.28b (Rigaku OD, 2015)'
_computing_data_reduction          'CrysAlisPro 1.171.39.28b (Rigaku OD, 2015)'
_computing_molecular_graphics      'Olex2 (Dolomanov et al., 2009)'
_computing_publication_material    'Olex2 (Dolomanov et al., 2009)'
_computing_structure_refinement    'ShelXL (Sheldrick, 2015)'
_computing_structure_solution      'ShelXT (Sheldrick, 2015)'
_refine_diff_density_max           1.455
_refine_diff_density_min           -0.464
_refine_diff_density_rms           0.178
_refine_ls_extinction_coef         .
_refine_ls_extinction_method       none
_refine_ls_goodness_of_fit_ref     1.109
_refine_ls_hydrogen_treatment      constr
_refine_ls_matrix_type             full
_refine_ls_number_parameters       581
_refine_ls_number_reflns           7335
_refine_ls_number_restraints       0
_refine_ls_R_factor_all            0.1065
_refine_ls_R_factor_gt             0.1030
_refine_ls_restrained_S_all        1.109
_refine_ls_shift/su_max            0.000
_refine_ls_shift/su_mean           0.000
_refine_ls_structure_factor_coef   Fsqd
_refine_ls_weighting_details      
 'w=1/[\s^2^(Fo^2^)+(0.1835P)^2^+9.8106P] where P=(Fo^2^+2Fc^2^)/3'
_refine_ls_weighting_scheme        calc
_refine_ls_wR_factor_gt            0.3299
_refine_ls_wR_factor_ref           0.3323
_refine_special_details            ?
_olex2_refinement_description
;
1. Fixed Uiso
 At 1.2 times of:
  All C(H) groups
 At 1.5 times of:
  All C(H,H,H) groups
2.a Aromatic/amide H refined with riding coordinates:
 C00B(H00B), C00H(H00H), C00M(H00M), C00R(H00R), C00T(H00T), C00V(H00V),
 C00W(H00W), C00X(H00X), C00Y(H00Y), C010(H010), C014(H014), C015(H015),
 C016(H016), C017(H017), C018(H018), C019(H019), C01A(H01A), C01B(H01I),
 C01C(H01J), C01E(H01E), C01G(H01K), C01H(H01L), C01I(H01M), C01J(H01N),
 C01K(H01P), C01L(H01Q), C01N(H01R), C01O(H01O), C01P(H01S), C01R(H01W)
2.b Idealised Me refined as rotating group:
 C01F(H01B,H01C,H01D), C01M(H01F,H01G,H01H), C01Q(H01T,H01U,H01V), C01S(H01X,
 H01Y,H)
;
_atom_sites_solution_hydrogens     geom
_atom_sites_solution_primary       dual
_atom_sites_solution_secondary     ?
loop_
  _atom_site_label
  _atom_site_type_symbol
  _atom_site_fract_x
  _atom_site_fract_y
  _atom_site_fract_z
  _atom_site_U_iso_or_equiv
  _atom_site_adp_type
  _atom_site_occupancy
  _atom_site_site_symmetry_order
  _atom_site_calc_flag
  _atom_site_refinement_flags_posn
  _atom_site_refinement_flags_adp
  _atom_site_refinement_flags_occupancy
  _atom_site_disorder_assembly
  _atom_site_disorder_group
 P001 P 0.63458(16) 0.34663(13) 0.15561(5) 0.0284(4) Uani 1 1 d . . . . .
 P002 P 0.44957(17) 0.78352(14) 0.35509(5) 0.0321(4) Uani 1 1 d . . . . .
 O003 O 0.4639(5) 0.3232(4) 0.18220(14) 0.0344(9) Uani 1 1 d . . . . .
 O004 O 0.0678(5) 0.5789(4) 0.56654(15) 0.0374(9) Uani 1 1 d . . . . .
 O005 O 0.8768(5) 0.0677(4) -0.05934(15) 0.0391(9) Uani 1 1 d . . . . .
 O006 O 0.2697(6) 0.7065(4) 0.60864(15) 0.0434(10) Uani 1 1 d . . . . .
 O007 O 0.6651(6) 0.2344(4) -0.09765(15) 0.0419(10) Uani 1 1 d . . . . .
 O008 O 0.6274(5) 0.7281(4) 0.33889(16) 0.0432(10) Uani 1 1 d . . . . .
 C009 C 0.7199(6) 0.2017(5) 0.0065(2) 0.0279(11) Uani 1 1 d . . . . .
 C00A C 0.7322(6) 0.3272(5) -0.0215(2) 0.0286(11) Uani 1 1 d . . . . .
 C00B C 0.7144(7) -0.0347(6) 0.0115(2) 0.0341(12) Uani 1 1 d . . . . .
 H00B H 0.737190 -0.116746 -0.004052 0.041 Uiso 1 1 calc R . . . .
 C00C C 0.3477(6) 0.6607(6) 0.4526(2) 0.0304(11) Uani 1 1 d . . . . .
 C00D C 0.6952(7) 0.5107(5) 0.1505(2) 0.0313(11) Uani 1 1 d . . . . .
 C00E C 0.7413(6) 0.4440(5) 0.0061(2) 0.0303(11) Uani 1 1 d . . . . .
 C00F C 0.7671(7) 0.0739(5) -0.0145(2) 0.0313(11) Uani 1 1 d . . . . .
 C00G C 0.7274(6) 0.4358(5) 0.0620(2) 0.0292(11) Uani 1 1 d . . . . .
 C00H C 0.3587(7) 0.4275(6) 0.4586(2) 0.0339(12) Uani 1 1 d . . . . .
 H00H H 0.403342 0.344707 0.446232 0.041 Uiso 1 1 calc R . . . .
 C00I C 0.8012(7) 0.2476(5) 0.18409(19) 0.0303(11) Uani 1 1 d . . . . .
 C00J C 0.2583(6) 0.6752(6) 0.5033(2) 0.0311(11) Uani 1 1 d . . . . .
 C00K C 0.6712(6) 0.3258(5) 0.0866(2) 0.0298(11) Uani 1 1 d . . . . .
 C00L C 0.7131(7) 0.3409(6) -0.0751(2) 0.0314(11) Uani 1 1 d . . . . .
 C00M C 0.6261(7) -0.0239(5) 0.0615(2) 0.0338(12) Uani 1 1 d . . . . .
 H00M H 0.581000 -0.096982 0.077519 0.041 Uiso 1 1 calc R . . . .
 C00N C 0.2374(7) 0.8197(6) 0.5812(2) 0.0367(13) Uani 1 1 d . . . . .
 C00O C 0.4010(7) 0.9565(6) 0.3518(2) 0.0361(13) Uani 1 1 d . . . . .
 C00P C 0.2420(7) 0.8041(6) 0.5266(2) 0.0339(12) Uani 1 1 d . . . . .
 C00Q C 0.2556(7) 0.9193(6) 0.4960(2) 0.0337(12) Uani 1 1 d . . . . .
 C00R C 0.2470(7) 0.4374(6) 0.5047(2) 0.0330(12) Uani 1 1 d . . . . .
 H00R H 0.209418 0.362117 0.521189 0.040 Uiso 1 1 calc R . . . .
 C00S C 0.6590(6) 0.2062(5) 0.0602(2) 0.0297(11) Uani 1 1 d . . . . .
 C00T C 0.6062(7) 0.0933(5) 0.0866(2) 0.0310(11) Uani 1 1 d . . . . .
 H00T H 0.557997 0.098372 0.120924 0.037 Uiso 1 1 calc R . . . .
 C00U C 0.1933(7) 0.5609(6) 0.5256(2) 0.0329(12) Uani 1 1 d . . . . .
 C00V C 0.7258(7) 0.4594(6) -0.1003(2) 0.0364(12) Uani 1 1 d . . . . .
 H00V H 0.722918 0.464837 -0.135806 0.044 Uiso 1 1 calc R . . . .
 C00W C 0.1321(7) 0.7679(5) 0.3202(2) 0.0316(11) Uani 1 1 d . . . . .
 H00W H 0.094360 0.845530 0.337896 0.038 Uiso 1 1 calc R . . . .
 C00X C 0.7473(7) 0.5639(6) -0.0204(2) 0.0348(12) Uani 1 1 d . . . . .
 H00X H 0.754405 0.640135 -0.002374 0.042 Uiso 1 1 calc R . . . .
 C00Y C 0.7611(7) 0.1325(5) 0.2103(2) 0.0338(12) Uani 1 1 d . . . . .
 H00Y H 0.650652 0.109066 0.212741 0.041 Uiso 1 1 calc R . . . .
 C00Z C 0.3678(6) 0.7786(6) 0.4226(2) 0.0311(11) Uani 1 1 d . . . . .
 C010 C 0.7137(7) 0.5934(6) 0.1900(2) 0.0367(12) Uani 1 1 d . . . . .
 H010 H 0.678807 0.570997 0.224150 0.044 Uiso 1 1 calc R . . . .
 C011 C 0.7557(7) 0.5400(5) 0.0982(2) 0.0308(11) Uani 1 1 d . . . . .
 C012 C 0.3065(7) 0.9026(6) 0.4403(2) 0.0330(12) Uani 1 1 d . . . . .
 C013 C 0.3013(7) 0.7127(6) 0.3199(2) 0.0327(12) Uani 1 1 d . . . . .
 C014 C 0.4026(7) 0.5368(6) 0.4317(2) 0.0329(12) Uani 1 1 d . . . . .
 H014 H 0.468533 0.529220 0.399618 0.039 Uiso 1 1 calc R . . . .
 C015 C 0.8381(7) 0.6527(6) 0.0881(2) 0.0351(12) Uani 1 1 d . . . . .
 H015 H 0.884852 0.671736 0.054666 0.042 Uiso 1 1 calc R . . . .
 C016 C 0.7428(7) 0.5709(6) -0.0732(2) 0.0386(13) Uani 1 1 d . . . . .
 H016 H 0.751291 0.651044 -0.090574 0.046 Uiso 1 1 calc R . . . .
 C017 C 1.0478(8) 0.0868(6) 0.2297(2) 0.0403(13) Uani 1 1 d . . . . .
 H017 H 1.129630 0.032733 0.245010 0.048 Uiso 1 1 calc R . . . .
 C018 C 0.7851(8) 0.7109(6) 0.1782(2) 0.0402(13) Uani 1 1 d . . . . .
 H018 H 0.788513 0.771390 0.204014 0.048 Uiso 1 1 calc R . . . .
 C019 C 0.9673(7) 0.2815(6) 0.1813(2) 0.0344(12) Uani 1 1 d . . . . .
 H019 H 0.995438 0.358539 0.164120 0.041 Uiso 1 1 calc R . . . .
 C01A C 0.8832(8) 0.0527(6) 0.2329(2) 0.0383(13) Uani 1 1 d . . . . .
 H01A H 0.854848 -0.024116 0.250162 0.046 Uiso 1 1 calc R . . . .
 C01B C 0.2400(8) 1.0435(6) 0.5192(3) 0.0427(14) Uani 1 1 d . . . . .
 H01I H 0.245748 1.119390 0.498873 0.051 Uiso 1 1 calc R . . . .
 C01C C 0.3555(7) 0.5965(6) 0.2933(2) 0.0349(12) Uani 1 1 d . . . . .
 H01J H 0.466575 0.558018 0.293646 0.042 Uiso 1 1 calc R . . . .
 C01D C 0.3112(7) 1.0070(6) 0.3987(2) 0.0350(12) Uani 1 1 d . . . . .
 C01E C 1.0917(7) 0.2013(6) 0.2039(2) 0.0382(13) Uani 1 1 d . . . . .
 H01E H 1.202328 0.224201 0.201708 0.046 Uiso 1 1 calc R . . . .
 C01F C 0.9117(8) -0.0552(6) -0.0842(2) 0.0418(14) Uani 1 1 d . . . . .
 H01B H 0.986932 -0.046310 -0.115555 0.063 Uiso 1 1 calc GR . . . .
 H01C H 0.807371 -0.084428 -0.092131 0.063 Uiso 1 1 calc GR . . . .
 H01D H 0.964629 -0.118526 -0.061781 0.063 Uiso 1 1 calc GR . . . .
 C01G C 0.2167(8) 0.9404(7) 0.6034(2) 0.0439(15) Uani 1 1 d . . . . .
 H01K H 0.203100 0.947582 0.639129 0.053 Uiso 1 1 calc R . . . .
 C01H C 0.0213(7) 0.7073(6) 0.2940(2) 0.0369(12) Uani 1 1 d . . . . .
 H01L H -0.091289 0.743437 0.294843 0.044 Uiso 1 1 calc R . . . .
 C01I C 0.2453(8) 0.5375(6) 0.2662(2) 0.0403(13) Uani 1 1 d . . . . .
 H01M H 0.283570 0.461134 0.247704 0.048 Uiso 1 1 calc R . . . .
 C01J C 0.3574(9) 1.1695(7) 0.3110(3) 0.0497(16) Uani 1 1 d . . . . .
 H01N H 0.377785 1.225931 0.282862 0.060 Uiso 1 1 calc R . . . .
 C01K C 0.4190(8) 1.0380(6) 0.3081(2) 0.0416(14) Uani 1 1 d . . . . .
 H01P H 0.472744 1.003461 0.276861 0.050 Uiso 1 1 calc R . . . .
 C01L C 0.2161(8) 1.0524(7) 0.5725(3) 0.0484(16) Uani 1 1 d . . . . .
 H01Q H 0.199397 1.134828 0.587749 0.058 Uiso 1 1 calc R . . . .
 C01M C 0.6894(8) 0.2279(7) -0.1526(2) 0.0436(14) Uani 1 1 d . . . . .
 H01F H 0.608458 0.291068 -0.166503 0.065 Uiso 1 1 calc GR . . . .
 H01G H 0.673272 0.141045 -0.162984 0.065 Uiso 1 1 calc GR . . . .
 H01H H 0.802661 0.247064 -0.165238 0.065 Uiso 1 1 calc GR . . . .
 C01N C 0.0774(8) 0.5925(6) 0.2666(2) 0.0410(14) Uani 1 1 d . . . . .
 H01R H 0.003179 0.552795 0.248606 0.049 Uiso 1 1 calc R . . . .
 C01O C 0.8506(7) 0.7367(6) 0.1280(2) 0.0378(13) Uani 1 1 d . . . . .
 H01O H 0.904633 0.812575 0.120745 0.045 Uiso 1 1 calc R . . . .
 C01P C 0.2391(8) 1.1380(6) 0.4002(3) 0.0451(15) Uani 1 1 d . . . . .
 H01S H 0.175070 1.171969 0.430100 0.054 Uiso 1 1 calc R . . . .
 C01Q C 0.0307(8) 0.4633(6) 0.5962(2) 0.0426(14) Uani 1 1 d . . . . .
 H01T H -0.012912 0.402748 0.574973 0.064 Uiso 1 1 calc GR . . . .
 H01U H -0.052688 0.487329 0.625191 0.064 Uiso 1 1 calc GR . . . .
 H01V H 0.132838 0.422375 0.608355 0.064 Uiso 1 1 calc GR . . . .
 C01R C 0.2648(10) 1.2158(7) 0.3566(3) 0.0529(17) Uani 1 1 d . . . . .
 H01W H 0.217877 1.303278 0.357833 0.064 Uiso 1 1 calc R . . . .
 C01S C 0.2289(9) 0.7065(8) 0.6634(2) 0.0515(17) Uani 1 1 d . . . . .
 H01X H 0.115196 0.747773 0.672301 0.077 Uiso 1 1 calc GR . . . .
 H01Y H 0.307418 0.754331 0.678483 0.077 Uiso 1 1 calc GR . . . .
 H H 0.236486 0.617453 0.676264 0.077 Uiso 1 1 calc GR . . . .

loop_
  _atom_site_aniso_label
  _atom_site_aniso_U_11
  _atom_site_aniso_U_22
  _atom_site_aniso_U_33
  _atom_site_aniso_U_23
  _atom_site_aniso_U_13
  _atom_site_aniso_U_12
 P001 0.0309(7) 0.0264(7) 0.0263(7) -0.0004(5) 0.0039(5) -0.0048(5)
 P002 0.0294(7) 0.0363(8) 0.0287(7) 0.0019(5) 0.0040(5) -0.0039(6)
 O003 0.0331(19) 0.034(2) 0.034(2) 0.0003(16) 0.0065(15) -0.0063(15)
 O004 0.038(2) 0.036(2) 0.035(2) 0.0049(16) 0.0052(16) -0.0035(16)
 O005 0.045(2) 0.034(2) 0.036(2) -0.0071(17) 0.0087(17) -0.0055(17)
 O006 0.055(3) 0.048(3) 0.025(2) -0.0066(17) 0.0015(17) -0.001(2)
 O007 0.058(3) 0.042(2) 0.028(2) 0.0015(17) -0.0059(18) -0.0150(19)
 O008 0.031(2) 0.055(3) 0.041(2) 0.0023(19) 0.0043(17) -0.0009(18)
 C009 0.026(2) 0.029(3) 0.028(3) 0.000(2) -0.0034(19) -0.003(2)
 C00A 0.025(2) 0.029(3) 0.029(3) 0.003(2) 0.0031(19) 0.000(2)
 C00B 0.041(3) 0.028(3) 0.034(3) -0.001(2) -0.007(2) -0.004(2)
 C00C 0.029(3) 0.038(3) 0.024(3) -0.006(2) -0.001(2) -0.005(2)
 C00D 0.044(3) 0.023(3) 0.027(3) 0.001(2) -0.002(2) -0.006(2)
 C00E 0.024(2) 0.035(3) 0.030(3) 0.004(2) 0.001(2) -0.003(2)
 C00F 0.033(3) 0.031(3) 0.030(3) 0.000(2) -0.003(2) -0.003(2)
 C00G 0.029(2) 0.028(3) 0.028(3) 0.004(2) 0.002(2) 0.001(2)
 C00H 0.036(3) 0.034(3) 0.031(3) -0.003(2) -0.003(2) 0.001(2)
 C00I 0.036(3) 0.031(3) 0.023(2) 0.000(2) 0.002(2) -0.004(2)
 C00J 0.027(2) 0.040(3) 0.026(3) -0.004(2) -0.002(2) -0.001(2)
 C00K 0.028(2) 0.028(3) 0.031(3) 0.002(2) 0.003(2) -0.002(2)
 C00L 0.029(3) 0.036(3) 0.028(3) 0.003(2) 0.001(2) -0.005(2)
 C00M 0.037(3) 0.027(3) 0.038(3) 0.003(2) -0.004(2) -0.008(2)
 C00N 0.033(3) 0.042(3) 0.035(3) -0.008(2) 0.001(2) -0.004(2)
 C00O 0.042(3) 0.038(3) 0.029(3) 0.002(2) 0.002(2) -0.015(2)
 C00P 0.028(3) 0.041(3) 0.031(3) -0.004(2) -0.001(2) -0.001(2)
 C00Q 0.029(3) 0.037(3) 0.036(3) -0.007(2) -0.001(2) -0.005(2)
 C00R 0.034(3) 0.033(3) 0.033(3) 0.001(2) -0.007(2) -0.004(2)
 C00S 0.027(2) 0.029(3) 0.032(3) 0.003(2) -0.001(2) -0.001(2)
 C00T 0.034(3) 0.029(3) 0.029(3) 0.004(2) -0.002(2) -0.008(2)
 C00U 0.037(3) 0.037(3) 0.025(3) -0.001(2) -0.004(2) -0.003(2)
 C00V 0.036(3) 0.039(3) 0.033(3) 0.008(2) 0.000(2) -0.002(2)
 C00W 0.034(3) 0.028(3) 0.031(3) 0.003(2) 0.005(2) -0.003(2)
 C00X 0.036(3) 0.033(3) 0.035(3) 0.003(2) 0.002(2) -0.005(2)
 C00Y 0.041(3) 0.032(3) 0.028(3) 0.000(2) -0.003(2) -0.006(2)
 C00Z 0.027(2) 0.036(3) 0.030(3) -0.003(2) 0.000(2) -0.004(2)
 C010 0.042(3) 0.036(3) 0.031(3) -0.001(2) -0.002(2) -0.003(2)
 C011 0.032(3) 0.027(3) 0.031(3) 0.001(2) 0.001(2) -0.001(2)
 C012 0.033(3) 0.032(3) 0.034(3) -0.002(2) -0.001(2) -0.006(2)
 C013 0.035(3) 0.035(3) 0.025(3) 0.002(2) 0.005(2) -0.002(2)
 C014 0.035(3) 0.038(3) 0.025(3) -0.005(2) -0.002(2) -0.004(2)
 C015 0.035(3) 0.031(3) 0.039(3) 0.009(2) -0.003(2) -0.006(2)
 C016 0.041(3) 0.036(3) 0.037(3) 0.009(2) 0.002(2) -0.001(2)
 C017 0.049(3) 0.036(3) 0.037(3) -0.003(2) -0.008(3) 0.000(3)
 C018 0.047(3) 0.030(3) 0.046(3) -0.005(2) -0.012(3) -0.004(2)
 C019 0.038(3) 0.034(3) 0.030(3) -0.001(2) 0.003(2) -0.006(2)
 C01A 0.055(4) 0.029(3) 0.031(3) 0.003(2) -0.005(2) -0.007(2)
 C01B 0.045(3) 0.037(3) 0.046(3) -0.010(3) 0.001(3) -0.009(3)
 C01C 0.038(3) 0.037(3) 0.025(3) 0.000(2) 0.006(2) 0.002(2)
 C01D 0.036(3) 0.031(3) 0.039(3) -0.002(2) -0.004(2) -0.010(2)
 C01E 0.037(3) 0.041(3) 0.038(3) -0.007(2) -0.001(2) -0.007(2)
 C01F 0.045(3) 0.032(3) 0.047(3) -0.014(3) 0.003(3) 0.000(2)
 C01G 0.044(3) 0.056(4) 0.032(3) -0.016(3) 0.003(2) -0.010(3)
 C01H 0.037(3) 0.040(3) 0.034(3) 0.002(2) -0.003(2) -0.004(2)
 C01I 0.055(4) 0.036(3) 0.027(3) -0.002(2) 0.001(2) 0.001(3)
 C01J 0.062(4) 0.042(4) 0.050(4) 0.017(3) -0.018(3) -0.018(3)
 C01K 0.046(3) 0.043(4) 0.039(3) 0.007(3) -0.007(3) -0.018(3)
 C01L 0.049(4) 0.049(4) 0.046(4) -0.018(3) 0.007(3) -0.012(3)
 C01M 0.049(3) 0.051(4) 0.031(3) -0.003(3) -0.004(2) -0.005(3)
 C01N 0.052(4) 0.043(3) 0.030(3) 0.004(2) -0.004(2) -0.013(3)
 C01O 0.039(3) 0.026(3) 0.050(3) 0.007(2) -0.011(3) -0.008(2)
 C01P 0.052(4) 0.038(3) 0.046(4) -0.003(3) -0.010(3) -0.003(3)
 C01Q 0.044(3) 0.045(4) 0.038(3) 0.010(3) 0.001(3) -0.006(3)
 C01R 0.070(5) 0.031(3) 0.062(4) 0.001(3) -0.024(4) -0.007(3)
 C01S 0.061(4) 0.067(5) 0.026(3) -0.008(3) 0.000(3) -0.007(3)

_geom_special_details
;
 All esds (except the esd in the dihedral angle between two l.s. planes)
 are estimated using the full covariance matrix.  The cell esds are taken
 into account individually in the estimation of esds in distances, angles
 and torsion angles; correlations between esds in cell parameters are only
 used when they are defined by crystal symmetry.  An approximate (isotropic)
 treatment of cell esds is used for estimating esds involving l.s. planes.
;
loop_
  _geom_bond_atom_site_label_1
  _geom_bond_atom_site_label_2
  _geom_bond_distance
  _geom_bond_site_symmetry_2
  _geom_bond_publ_flag
 P001 O003 1.487(4) . ?
 P001 C00D 1.790(5) . ?
 P001 C00I 1.805(6) . ?
 P001 C00K 1.802(5) . ?
 P002 O008 1.481(4) . ?
 P002 C00O 1.769(6) . ?
 P002 C00Z 1.801(5) . ?
 P002 C013 1.802(6) . ?
 O004 C00U 1.370(7) . ?
 O004 C01Q 1.432(7) . ?
 O005 C00F 1.368(6) . ?
 O005 C01F 1.413(7) . ?
 O006 C00N 1.364(8) . ?
 O006 C01S 1.425(7) . ?
 O007 C00L 1.361(7) . ?
 O007 C01M 1.424(7) . ?
 C009 C00A 1.465(7) . ?
 C009 C00F 1.424(8) . ?
 C009 C00S 1.423(7) . ?
 C00A C00E 1.422(8) . ?
 C00A C00L 1.428(7) . ?
 C00B C00F 1.363(8) . ?
 C00B C00M 1.403(8) . ?
 C00C C00J 1.423(7) . ?
 C00C C00Z 1.432(8) . ?
 C00C C014 1.396(8) . ?
 C00D C010 1.380(8) . ?
 C00D C011 1.425(7) . ?
 C00E C00G 1.449(7) . ?
 C00E C00X 1.394(8) . ?
 C00G C00K 1.369(7) . ?
 C00G C011 1.494(8) . ?
 C00H C00R 1.404(8) . ?
 C00H C014 1.359(8) . ?
 C00I C00Y 1.392(8) . ?
 C00I C019 1.395(8) . ?
 C00J C00P 1.450(8) . ?
 C00J C00U 1.410(8) . ?
 C00K C00S 1.435(8) . ?
 C00L C00V 1.370(8) . ?
 C00M C00T 1.364(8) . ?
 C00N C00P 1.433(8) . ?
 C00N C01G 1.361(9) . ?
 C00O C01D 1.418(8) . ?
 C00O C01K 1.396(8) . ?
 C00P C00Q 1.411(8) . ?
 C00Q C012 1.467(8) . ?
 C00Q C01B 1.408(8) . ?
 C00R C00U 1.389(8) . ?
 C00S C00T 1.405(7) . ?
 C00V C016 1.384(9) . ?
 C00W C013 1.403(8) . ?
 C00W C01H 1.384(8) . ?
 C00X C016 1.382(8) . ?
 C00Y C01A 1.380(8) . ?
 C00Z C012 1.377(8) . ?
 C010 C018 1.393(8) . ?
 C011 C015 1.388(8) . ?
 C012 C01D 1.502(8) . ?
 C013 C01C 1.391(8) . ?
 C015 C01O 1.385(8) . ?
 C017 C01A 1.384(9) . ?
 C017 C01E 1.391(9) . ?
 C018 C01O 1.377(9) . ?
 C019 C01E 1.396(8) . ?
 C01B C01L 1.383(9) . ?
 C01C C01I 1.386(9) . ?
 C01D C01P 1.397(9) . ?
 C01G C01L 1.382(10) . ?
 C01H C01N 1.391(9) . ?
 C01I C01N 1.392(9) . ?
 C01J C01K 1.381(10) . ?
 C01J C01R 1.385(11) . ?
 C01P C01R 1.379(10) . ?

loop_
  _geom_angle_atom_site_label_1
  _geom_angle_atom_site_label_2
  _geom_angle_atom_site_label_3
  _geom_angle
  _geom_angle_site_symmetry_1
  _geom_angle_site_symmetry_3
  _geom_angle_publ_flag
 O003 P001 C00D 119.5(2) . . ?
 O003 P001 C00I 111.1(2) . . ?
 O003 P001 C00K 117.4(2) . . ?
 C00D P001 C00I 106.3(3) . . ?
 C00D P001 C00K 92.2(2) . . ?
 C00K P001 C00I 108.4(2) . . ?
 O008 P002 C00O 118.0(3) . . ?
 O008 P002 C00Z 118.8(3) . . ?
 O008 P002 C013 111.8(3) . . ?
 C00O P002 C00Z 92.0(3) . . ?
 C00O P002 C013 106.7(3) . . ?
 C00Z P002 C013 107.4(2) . . ?
 C00U O004 C01Q 116.1(4) . . ?
 C00F O005 C01F 117.3(5) . . ?
 C00N O006 C01S 119.5(5) . . ?
 C00L O007 C01M 118.3(5) . . ?
 C00F C009 C00A 126.2(5) . . ?
 C00S C009 C00A 117.8(5) . . ?
 C00S C009 C00F 116.0(5) . . ?
 C00E C00A C009 119.9(5) . . ?
 C00E C00A C00L 117.4(5) . . ?
 C00L C00A C009 122.2(5) . . ?
 C00F C00B C00M 120.6(5) . . ?
 C00J C00C C00Z 117.1(5) . . ?
 C014 C00C C00J 121.6(5) . . ?
 C014 C00C C00Z 121.2(5) . . ?
 C010 C00D P001 128.0(4) . . ?
 C010 C00D C011 121.2(5) . . ?
 C011 C00D P001 109.9(4) . . ?
 C00A C00E C00G 118.1(5) . . ?
 C00X C00E C00A 119.7(5) . . ?
 C00X C00E C00G 121.9(5) . . ?
 O005 C00F C009 115.9(5) . . ?
 C00B C00F O005 123.3(5) . . ?
 C00B C00F C009 120.6(5) . . ?
 C00E C00G C011 127.4(5) . . ?
 C00K C00G C00E 119.1(5) . . ?
 C00K C00G C011 113.4(5) . . ?
 C014 C00H C00R 121.0(5) . . ?
 C00Y C00I P001 118.2(4) . . ?
 C00Y C00I C019 118.7(5) . . ?
 C019 C00I P001 123.1(4) . . ?
 C00C C00J C00P 117.6(5) . . ?
 C00U C00J C00C 115.8(5) . . ?
 C00U C00J C00P 126.6(5) . . ?
 C00G C00K P001 111.4(4) . . ?
 C00G C00K C00S 123.1(5) . . ?
 C00S C00K P001 125.2(4) . . ?
 O007 C00L C00A 116.1(5) . . ?
 O007 C00L C00V 122.6(5) . . ?
 C00V C00L C00A 121.0(5) . . ?
 C00T C00M C00B 120.2(5) . . ?
 O006 C00N C00P 115.5(5) . . ?
 C01G C00N O006 122.2(5) . . ?
 C01G C00N C00P 122.0(6) . . ?
 C01D C00O P002 111.7(4) . . ?
 C01K C00O P002 127.6(5) . . ?
 C01K C00O C01D 120.0(6) . . ?
 C00N C00P C00J 121.8(5) . . ?
 C00Q C00P C00J 121.2(5) . . ?
 C00Q C00P C00N 116.3(5) . . ?
 C00P C00Q C012 117.4(5) . . ?
 C01B C00Q C00P 120.4(5) . . ?
 C01B C00Q C012 121.8(6) . . ?
 C00U C00R C00H 119.3(5) . . ?
 C009 C00S C00K 117.1(5) . . ?
 C00T C00S C009 120.6(5) . . ?
 C00T C00S C00K 122.0(5) . . ?
 C00M C00T C00S 119.5(5) . . ?
 O004 C00U C00J 116.7(5) . . ?
 O004 C00U C00R 122.0(5) . . ?
 C00R C00U C00J 121.2(5) . . ?
 C00L C00V C016 120.3(5) . . ?
 C01H C00W C013 120.2(5) . . ?
 C016 C00X C00E 120.8(5) . . ?
 C01A C00Y C00I 120.8(5) . . ?
 C00C C00Z P002 124.9(4) . . ?
 C012 C00Z P002 111.1(4) . . ?
 C012 C00Z C00C 123.5(5) . . ?
 C00D C010 C018 119.4(5) . . ?
 C00D C011 C00G 112.4(5) . . ?
 C015 C011 C00D 118.0(5) . . ?
 C015 C011 C00G 129.4(5) . . ?
 C00Q C012 C01D 128.1(5) . . ?
 C00Z C012 C00Q 118.3(5) . . ?
 C00Z C012 C01D 113.5(5) . . ?
 C00W C013 P002 122.3(4) . . ?
 C01C C013 P002 118.5(4) . . ?
 C01C C013 C00W 119.1(5) . . ?
 C00H C014 C00C 119.2(5) . . ?
 C01O C015 C011 119.9(5) . . ?
 C00X C016 C00V 120.3(5) . . ?
 C01A C017 C01E 120.4(6) . . ?
 C01O C018 C010 119.5(5) . . ?
 C00I C019 C01E 120.9(5) . . ?
 C00Y C01A C017 120.1(6) . . ?
 C01L C01B C00Q 119.7(6) . . ?
 C01I C01C C013 120.6(5) . . ?
 C00O C01D C012 111.0(5) . . ?
 C01P C01D C00O 119.1(6) . . ?
 C01P C01D C012 129.8(5) . . ?
 C017 C01E C019 119.1(5) . . ?
 C00N C01G C01L 119.7(6) . . ?
 C00W C01H C01N 120.3(6) . . ?
 C01C C01I C01N 120.1(6) . . ?
 C01K C01J C01R 118.7(6) . . ?
 C01J C01K C00O 120.3(6) . . ?
 C01G C01L C01B 120.9(6) . . ?
 C01H C01N C01I 119.7(6) . . ?
 C018 C01O C015 121.7(5) . . ?
 C01R C01P C01D 118.8(6) . . ?
 C01P C01R C01J 122.8(7) . . ?

_shelx_res_file
;
TITL 1_1_a.res in P-1
    1_1.res
    created by SHELXL-2018/3 at 22:29:56 on 26-Apr-2023
REM Old TITL 1_1_a.res in P-1
REM SHELXT solution in P-1: R1 0.171, Rweak 0.022, Alpha 0.069
REM <I/s> 0.000 for 0 systematic absences, Orientation as input
REM Formula found by SHELXT: C56 N O5 P2
CELL 1.54184 7.9627 10.2123 26.092 88.559 82.803 83.855
ZERR 4 0.0003 0.0003 0.0006 0.002 0.003 0.003
LATT 1
SFAC C H O P
UNIT 112 84 12 4

L.S. 4 0 0
PLAN  20
SIZE 0.03 0.05 0.09
TEMP 150
BOND
list 4
fmap 2 53
ACTA
SHEL 999 0.837
OMIT 5 -6 1
OMIT 3 6 12
OMIT 4 6 8
OMIT 1 6 10
OMIT 2 6 1
OMIT 0 -6 7
OMIT -3 6 5
OMIT -2 -6 9
OMIT 1 6 1
OMIT -3 6 7
OMIT 5 6 4
REM <olex2.extras>
REM <HklSrc "%.\\1_1.hkl">
REM </olex2.extras>

WGHT    0.183500    9.810600
FVAR       0.31389
P001  4    0.634577    0.346632    0.155612    11.00000    0.03092    0.02639 =
         0.02633   -0.00044    0.00389   -0.00475
P002  4    0.449574    0.783523    0.355094    11.00000    0.02936    0.03628 =
         0.02865    0.00193    0.00400   -0.00390
O003  3    0.463916    0.323238    0.182204    11.00000    0.03312    0.03376 =
         0.03406    0.00033    0.00650   -0.00632
O004  3    0.067840    0.578860    0.566541    11.00000    0.03848    0.03626 =
         0.03458    0.00490    0.00517   -0.00355
O005  3    0.876802    0.067734   -0.059345    11.00000    0.04513    0.03393 =
         0.03553   -0.00711    0.00869   -0.00552
O006  3    0.269731    0.706452    0.608643    11.00000    0.05462    0.04790 =
         0.02524   -0.00655    0.00154   -0.00082
O007  3    0.665135    0.234435   -0.097647    11.00000    0.05756    0.04168 =
         0.02849    0.00151   -0.00585   -0.01501
O008  3    0.627422    0.728130    0.338891    11.00000    0.03062    0.05454 =
         0.04138    0.00235    0.00431   -0.00089
C009  1    0.719878    0.201749    0.006523    11.00000    0.02633    0.02930 =
         0.02815    0.00032   -0.00339   -0.00282
C00A  1    0.732234    0.327210   -0.021450    11.00000    0.02543    0.02909 =
         0.02875    0.00257    0.00308    0.00006
C00B  1    0.714400   -0.034724    0.011480    11.00000    0.04079    0.02826 =
         0.03408   -0.00111   -0.00654   -0.00444
AFIX  43
H00B  2    0.737190   -0.116746   -0.004052    11.00000   -1.20000
AFIX   0

C00C  1    0.347675    0.660747    0.452646    11.00000    0.02891    0.03777 =
         0.02420   -0.00600   -0.00051   -0.00462
C00D  1    0.695196    0.510677    0.150543    11.00000    0.04396    0.02255 =
         0.02737    0.00094   -0.00234   -0.00554
C00E  1    0.741301    0.444033    0.006123    11.00000    0.02423    0.03540 =
         0.02987    0.00440    0.00084   -0.00297
C00F  1    0.767070    0.073875   -0.014517    11.00000    0.03257    0.03121 =
         0.02965    0.00004   -0.00259   -0.00311
C00G  1    0.727441    0.435775    0.062005    11.00000    0.02878    0.02812 =
         0.02819    0.00351    0.00200    0.00137
C00H  1    0.358709    0.427451    0.458583    11.00000    0.03611    0.03360 =
         0.03077   -0.00322   -0.00330    0.00129
AFIX  43
H00H  2    0.403342    0.344707    0.446232    11.00000   -1.20000
AFIX   0

C00I  1    0.801216    0.247574    0.184094    11.00000    0.03579    0.03059 =
         0.02312   -0.00028    0.00200   -0.00416
C00J  1    0.258343    0.675161    0.503293    11.00000    0.02683    0.04020 =
         0.02562   -0.00362   -0.00209   -0.00139
C00K  1    0.671155    0.325826    0.086598    11.00000    0.02843    0.02841 =
         0.03066    0.00152    0.00261   -0.00200
C00L  1    0.713090    0.340932   -0.075061    11.00000    0.02943    0.03574 =
         0.02801    0.00329    0.00136   -0.00535
C00M  1    0.626114   -0.023947    0.061457    11.00000    0.03710    0.02687 =
         0.03826    0.00293   -0.00392   -0.00823
AFIX  43
H00M  2    0.581000   -0.096982    0.077519    11.00000   -1.20000
AFIX   0

C00N  1    0.237378    0.819712    0.581160    11.00000    0.03280    0.04178 =
         0.03471   -0.00848    0.00056   -0.00415
C00O  1    0.400990    0.956467    0.351759    11.00000    0.04246    0.03757 =
         0.02903    0.00192    0.00165   -0.01490
C00P  1    0.242014    0.804122    0.526557    11.00000    0.02809    0.04146 =
         0.03130   -0.00434   -0.00104   -0.00143
C00Q  1    0.255583    0.919271    0.495950    11.00000    0.02867    0.03667 =
         0.03568   -0.00727   -0.00054   -0.00493
C00R  1    0.247040    0.437368    0.504745    11.00000    0.03391    0.03306 =
         0.03287    0.00123   -0.00676   -0.00430
AFIX  43
H00R  2    0.209418    0.362117    0.521189    11.00000   -1.20000
AFIX   0

C00S  1    0.659033    0.206208    0.060189    11.00000    0.02723    0.02885 =
         0.03158    0.00350   -0.00114   -0.00051
C00T  1    0.606197    0.093271    0.086580    11.00000    0.03440    0.02941 =
         0.02946    0.00372   -0.00187   -0.00787
AFIX  43
H00T  2    0.557997    0.098372    0.120924    11.00000   -1.20000
AFIX   0

C00U  1    0.193342    0.560877    0.525596    11.00000    0.03690    0.03688 =
         0.02484   -0.00099   -0.00384   -0.00266
C00V  1    0.725774    0.459381   -0.100287    11.00000    0.03571    0.03910 =
         0.03263    0.00792   -0.00013   -0.00230
AFIX  43
H00V  2    0.722918    0.464837   -0.135806    11.00000   -1.20000
AFIX   0

C00W  1    0.132109    0.767950    0.320156    11.00000    0.03359    0.02820 =
         0.03055    0.00333    0.00521   -0.00311
AFIX  43
H00W  2    0.094360    0.845530    0.337896    11.00000   -1.20000
AFIX   0

C00X  1    0.747298    0.563923   -0.020408    11.00000    0.03565    0.03278 =
         0.03461    0.00324    0.00219   -0.00516
AFIX  43
H00X  2    0.754405    0.640135   -0.002374    11.00000   -1.20000
AFIX   0
C00Y  1    0.761095    0.132469    0.210348    11.00000    0.04120    0.03210 =
         0.02816    0.00042   -0.00303   -0.00557
AFIX  43
H00Y  2    0.650652    0.109066    0.212741    11.00000   -1.20000
AFIX   0

C00Z  1    0.367806    0.778630    0.422599    11.00000    0.02721    0.03616 =
         0.02951   -0.00329   -0.00017   -0.00437
C010  1    0.713692    0.593434    0.190001    11.00000    0.04225    0.03606 =
         0.03085   -0.00053   -0.00153   -0.00336
AFIX  43
H010  2    0.678807    0.570997    0.224150    11.00000   -1.20000
AFIX   0
C011  1    0.755713    0.539973    0.098221    11.00000    0.03201    0.02739 =
         0.03135    0.00125    0.00119   -0.00133

C012  1    0.306457    0.902578    0.440309    11.00000    0.03284    0.03241 =
         0.03365   -0.00211   -0.00131   -0.00582
C013  1    0.301273    0.712667    0.319931    11.00000    0.03540    0.03538 =
         0.02458    0.00162    0.00494   -0.00188
C014  1    0.402628    0.536818    0.431658    11.00000    0.03527    0.03779 =
         0.02535   -0.00454   -0.00205   -0.00354
AFIX  43
H014  2    0.468533    0.529220    0.399618    11.00000   -1.20000
AFIX   0

C015  1    0.838113    0.652686    0.088145    11.00000    0.03529    0.03062 =
         0.03897    0.00885   -0.00313   -0.00554
AFIX  43
H015  2    0.884852    0.671736    0.054666    11.00000   -1.20000
AFIX   0
C016  1    0.742814    0.570947   -0.073189    11.00000    0.04051    0.03572 =
         0.03657    0.00896    0.00229   -0.00091
AFIX  43
H016  2    0.751291    0.651044   -0.090574    11.00000   -1.20000
AFIX   0
C017  1    1.047825    0.086782    0.229732    11.00000    0.04855    0.03567 =
         0.03666   -0.00280   -0.00817   -0.00022
AFIX  43
H017  2    1.129630    0.032733    0.245010    11.00000   -1.20000
AFIX   0
C018  1    0.785101    0.710893    0.178208    11.00000    0.04708    0.02968 =
         0.04570   -0.00537   -0.01246   -0.00388
AFIX  43
H018  2    0.788513    0.771390    0.204014    11.00000   -1.20000
AFIX   0
C019  1    0.967264    0.281492    0.181285    11.00000    0.03848    0.03384 =
         0.02967   -0.00064    0.00310   -0.00649
AFIX  43
H019  2    0.995438    0.358539    0.164120    11.00000   -1.20000
AFIX   0
C01A  1    0.883207    0.052703    0.232856    11.00000    0.05502    0.02925 =
         0.03086    0.00311   -0.00469   -0.00680
AFIX  43
H01A  2    0.854848   -0.024116    0.250162    11.00000   -1.20000
AFIX   0

C01B  1    0.240002    1.043544    0.519228    11.00000    0.04490    0.03668 =
         0.04633   -0.00960    0.00104   -0.00945
AFIX  43
H01I  2    0.245748    1.119390    0.498873    11.00000   -1.20000
AFIX   0
C01C  1    0.355453    0.596495    0.293283    11.00000    0.03819    0.03716 =
         0.02547   -0.00024    0.00598    0.00211
AFIX  43
H01J  2    0.466575    0.558018    0.293646    11.00000   -1.20000
AFIX   0
C01D  1    0.311153    1.007015    0.398704    11.00000    0.03594    0.03124 =
         0.03931   -0.00239   -0.00445   -0.00963

C01E  1    1.091678    0.201331    0.203893    11.00000    0.03654    0.04055 =
         0.03753   -0.00737   -0.00111   -0.00676
AFIX  43
H01E  2    1.202328    0.224201    0.201708    11.00000   -1.20000
AFIX   0
C01F  1    0.911732   -0.055234   -0.084193    11.00000    0.04497    0.03157 =
         0.04655   -0.01432    0.00280    0.00010
AFIX 137
H01B  2    0.986932   -0.046310   -0.115555    11.00000   -1.50000
H01C  2    0.807371   -0.084428   -0.092131    11.00000   -1.50000
H01D  2    0.964629   -0.118526   -0.061781    11.00000   -1.50000
AFIX   0

C01G  1    0.216733    0.940439    0.603351    11.00000    0.04446    0.05553 =
         0.03160   -0.01558    0.00323   -0.01030
AFIX  43
H01K  2    0.203100    0.947582    0.639129    11.00000   -1.20000
AFIX   0
C01H  1    0.021278    0.707303    0.294040    11.00000    0.03652    0.03991 =
         0.03386    0.00187   -0.00266   -0.00439
AFIX  43
H01L  2   -0.091289    0.743437    0.294843    11.00000   -1.20000
AFIX   0
C01I  1    0.245297    0.537518    0.266177    11.00000    0.05468    0.03578 =
         0.02739   -0.00167    0.00142    0.00132
AFIX  43
H01M  2    0.283570    0.461134    0.247704    11.00000   -1.20000
AFIX   0
C01J  1    0.357446    1.169534    0.310974    11.00000    0.06206    0.04219 =
         0.04961    0.01656   -0.01819   -0.01754
AFIX  43
H01N  2    0.377785    1.225931    0.282862    11.00000   -1.20000
AFIX   0
C01K  1    0.419018    1.037965    0.308064    11.00000    0.04552    0.04282 =
         0.03930    0.00727   -0.00731   -0.01753
AFIX  43
H01P  2    0.472744    1.003461    0.276861    11.00000   -1.20000
AFIX   0
C01L  1    0.216115    1.052375    0.572487    11.00000    0.04906    0.04889 =
         0.04643   -0.01781    0.00690   -0.01182
AFIX  43
H01Q  2    0.199397    1.134828    0.587749    11.00000   -1.20000
AFIX   0

C01M  1    0.689355    0.227868   -0.152567    11.00000    0.04904    0.05097 =
         0.03070   -0.00302   -0.00385   -0.00528
AFIX 137
H01F  2    0.608458    0.291068   -0.166503    11.00000   -1.50000
H01G  2    0.673272    0.141045   -0.162984    11.00000   -1.50000
H01H  2    0.802661    0.247064   -0.165238    11.00000   -1.50000
AFIX   0

C01N  1    0.077421    0.592546    0.266590    11.00000    0.05198    0.04276 =
         0.02964    0.00368   -0.00414   -0.01324
AFIX  43
H01R  2    0.003179    0.552795    0.248606    11.00000   -1.20000
AFIX   0

C01O  1    0.850596    0.736719    0.128038    11.00000    0.03929    0.02602 =
         0.04994    0.00732   -0.01103   -0.00770
AFIX  43
H01O  2    0.904633    0.812575    0.120745    11.00000   -1.20000
AFIX   0

C01P  1    0.239141    1.137951    0.400218    11.00000    0.05204    0.03784 =
         0.04637   -0.00321   -0.01036   -0.00327
AFIX  43
H01S  2    0.175070    1.171969    0.430100    11.00000   -1.20000
AFIX   0
C01Q  1    0.030710    0.463306    0.596210    11.00000    0.04360    0.04487 =
         0.03757    0.01034    0.00087   -0.00591
AFIX 137
H01T  2   -0.012912    0.402748    0.574973    11.00000   -1.50000
H01U  2   -0.052688    0.487329    0.625191    11.00000   -1.50000
H01V  2    0.132838    0.422375    0.608355    11.00000   -1.50000
AFIX   0
C01R  1    0.264816    1.215850    0.356577    11.00000    0.06975    0.03138 =
         0.06206    0.00105   -0.02366   -0.00746
AFIX  43
H01W  2    0.217877    1.303278    0.357833    11.00000   -1.20000
AFIX   0
C01S  1    0.228877    0.706507    0.663386    11.00000    0.06121    0.06678 =
         0.02574   -0.00771    0.00019   -0.00748
AFIX 137
H01X  2    0.115196    0.747773    0.672301    11.00000   -1.50000
H01Y  2    0.307418    0.754331    0.678483    11.00000   -1.50000
H     2    0.236486    0.617453    0.676264    11.00000   -1.50000
AFIX   0
HKLF 4


REM  1_1_a.res in P-1
REM wR2 = 0.3323, GooF = S = 1.109, Restrained GooF = 1.109 for all data
REM R1 = 0.1030 for 6716 Fo > 4sig(Fo) and 0.1065 for all 7335 data
REM 581 parameters refined using 0 restraints

END

WGHT      0.1835      9.8105

REM Highest difference peak  1.455,  deepest hole -0.464,  1-sigma level  0.178
Q1    1   0.6411  0.6863  0.1573  11.00000  0.05    1.45
Q2    1   0.4390  1.1029  0.3573  11.00000  0.05    1.41
Q3    1   0.6377  0.1943  0.1572  11.00000  0.05    1.41
Q4    1   0.4405  0.6153  0.3563  11.00000  0.05    1.38
Q5    1   0.6376  0.0237  0.1564  11.00000  0.05    1.32
Q6    1   0.6395  0.8539  0.1563  11.00000  0.05    1.31
Q7    1   0.4402  0.4455  0.3561  11.00000  0.05    1.29
Q8    1   0.4394  1.2671  0.3567  11.00000  0.05    1.26
Q9    1   0.2528  0.2438  0.5051  11.00000  0.05    1.01
Q10   1   0.7314 -0.1737 -0.0024  11.00000  0.05    0.97
Q11   1   0.2527  0.5702  0.5042  11.00000  0.05    0.89
Q12   1   0.7452  0.1797 -0.0162  11.00000  0.05    0.87
Q13   1   0.7283  0.3245  0.0013  11.00000  0.05    0.84
Q14   1   0.4431  0.9094  0.3558  11.00000  0.05    0.84
Q15   1   0.6313  0.5288  0.1561  11.00000  0.05    0.84
Q16   1   0.2530  0.7689  0.5027  11.00000  0.05    0.82
Q17   1   0.2261  0.8838  0.5157  11.00000  0.05    0.74
Q18   1   0.7352  0.0057 -0.0117  11.00000  0.05    0.73
Q19   1   0.7235  0.5095 -0.0050  11.00000  0.05    0.69
Q20   1   0.2344  1.1794  0.5811  11.00000  0.05    0.69
;
_shelx_res_checksum                4180
_shelx_hkl_file
;
   0   0  -2 1580.13   23.16
   0   0  -3    0.28    0.13
   0   0  -4  472.26    7.01
   0   0  -5    0.11    0.20
   0   0   5    0.34    0.31
   0   0   6  117.46    2.04
   0   0  -6  121.92    1.91
   0   0   6  116.74    2.02
   0   0   7  158.40    2.61
   0   0   7  152.20    2.59
   0   0  -7  154.99    2.45
   0   0   8  844.31   12.71
   0   0  -8  838.55   12.53
   0   0   8  848.89   12.71
   0   0  -9    1.66    0.26
   0   0  -9    1.54    0.37
   0   0   9    1.48    0.40
   0   0   9    1.69    0.39
   0   0 -10  397.68    6.08
   0   0 -10  412.07    6.31
   0   0 -10  404.14    6.18
   0   0  10  407.48    6.34
   0   0  11  253.89    4.37
   0   0  11  261.59    4.37
   0   0 -11  263.83    4.20
   0   0 -11  262.79    4.10
   0   0 -11  265.82    4.35
   0   0 -12 1979.10   29.40
   0   0 -12 2010.10   29.52
   0   0  12 2022.36   29.75
   0   0 -12 2061.50   29.71
   0   0 -13   64.01    1.34
   0   0 -13   62.78    1.23
   0   0  13   62.06    1.54
   0   0  13   65.83    1.56
   0   0  14  294.49    5.16
   0   0 -14  307.72    4.92
   0   0  15    0.67    0.24
   0   0 -15    0.43    0.22
   0   0 -15    0.42    0.23
   0   0  16    9.36    0.36
   0   0 -16   10.22    0.37
   0   0 -16    9.95    0.34
   0   0 -17    3.04    0.25
   0   0 -17    2.76    0.28
   0   0 -17    2.86    0.30
   0   0  17    2.66    0.29
   0   0  18    1.18    0.28
   0   0 -18    1.22    0.29
   0   0 -18    1.25    0.24
   0   0 -18    1.38    0.28
   0   0  19    3.89    0.34
   0   0 -19    4.20    0.36
   0   0 -19    4.03    0.35
   0   0 -20  123.19    2.05
   0   0 -20  120.74    2.05
   0   0 -21    3.90    0.38
   0   0 -21    3.84    0.39
   0   0  21    3.74    0.37
   0   0 -22    0.34    0.34
   0   0  22    0.02    0.35
   0   0 -22    0.42    0.36
   0   0  23    2.94    0.41
   0   0 -23    3.07    0.42
   0   0 -23    3.42    0.40
   0   0 -24  232.76    3.71
   0   0 -24  240.04    3.73
   0   0 -25    1.00    0.38
   0   0  25    0.84    0.37
   0   0 -25    0.76    0.38
   0   0 -26    7.65    0.47
   0   0 -26    7.97    0.46
   0   0  26    7.54    0.44
   0   0 -27   37.87    0.84
   0   0  27   35.69    0.82
   0   0 -28    3.74    0.36
   0   0  28    2.93    0.35
   0   0 -29  127.27    2.06
   0   0  29  123.77    2.02
   0   0 -30    1.23    0.25
   0   0  30    0.93    0.23
   0   0 -31    5.83    0.27
   0   0 -32    3.84    0.20
   0   0 -32    3.78    0.21
   0  -1  31    4.07    0.24
   0  -1  30    4.00    0.32
   0  -1  29    4.57    0.36
   0  -1  28   15.28    0.53
   0  -1  27   19.72    0.62
   0  -1  26    8.14    0.48
   0  -1  25    4.63    0.46
   0   1 -25    4.45    0.46
   0  -1  24    1.49    0.42
   0   1 -24    0.89    0.40
   0   1 -24    1.30    0.38
   0   1 -23    6.12    0.48
   0   1 -23    7.06    0.52
   0   1 -22   14.25    0.54
   0   1 -22   15.46    0.58
   0  -1  22   13.67    0.55
   0   1 -21    4.90    0.40
   0   1 -21    4.72    0.42
   0  -1  21    5.62    0.44
   0   1 -20    0.35    0.30
   0   1 -20    0.09    0.33
   0  -1  20    0.26    0.34
   0   1 -19    6.54    0.40
   0  -1  19    7.11    0.41
   0   1 -19    6.51    0.38
   0   1 -18    0.69    0.27
   0   1 -18    0.70    0.29
   0  -1  18    0.62    0.31
   0   1 -17   64.38    1.19
   0  -1  17   64.36    1.18
   0   1 -16   48.21    0.93
   0  -1  16   48.20    0.92
   0   1 -15    4.23    0.38
   0  -1  15    3.71    0.42
   0   1 -15    3.82    0.28
   0  -1  15    4.47    0.30
   0  -1  14   15.78    0.69
   0   1 -14   16.58    0.64
   0  -1  14   15.34    0.76
   0   1 -13   40.76    1.04
   0   1 -13   43.18    1.15
   0   1 -13   42.30    1.00
   0  -1  13   37.72    1.17
   0  -1  13   45.41    1.21
   0  -1  13   40.67    1.09
   0  -1  12  290.36    5.13
   0   1 -12  322.53    5.10
   0  -1  12  294.86    5.03
   0  -1  12  320.18    5.13
   0   1 -12  314.20    4.94
   0   1 -11  124.01    2.25
   0   1 -11  113.31    2.10
   0  -1  11  121.17    2.19
   0  -1  11  118.54    2.27
   0  -1  11  114.15    2.30
   0  -1  10   45.73    1.11
   0   1 -10   42.76    0.97
   0  -1  10   41.12    1.03
   0   1 -10   46.91    1.10
   0  -1   9    3.15    0.43
   0  -1   9    2.25    0.45
   0   1  -9    3.09    0.43
   0   1  -9    1.92    0.36
   0  -1   8   71.96    1.35
   0  -1   8   71.21    1.41
   0   1  -8   73.21    1.40
   0   1  -8   70.15    1.35
   0   1  -7  266.85    4.24
   0  -1   7  274.05    4.20
   0  -1   7  273.15    4.27
   0   1  -7  262.86    4.21
   0   1  -6  195.30    3.12
   0   1  -6  191.28    3.14
   0  -1   6  202.29    3.11
   0  -1   6  197.32    3.15
   0  -1   5  262.55    4.00
   0  -1   5  255.86    4.04
   0   1  -5  267.07    4.05
   0   1  -5  259.69    4.04
   0   1  -4  614.56    9.46
   0  -1   4  601.69    9.44
   0  -1   3  248.17    3.93
   0   1  -3  246.89    3.92
   0  -1   2  108.22    1.52
   0  -1   2  103.14    1.61
   0   1  -2   99.69    1.52
   0   1  -2   92.81    1.53
   0  -1   2   93.40    1.53
   0   1  -1   51.75    0.89
   0  -1   1   51.98    0.88
   0  -1   1   50.45    0.82
   0   1   0  110.40    1.69
   0   1   1   61.14    0.96
   0   1   2   99.88    1.51
   0  -1  -2   91.50    1.50
   0   1   3  558.70    8.75
   0   1   3  610.56    8.65
   0   1   3  587.40    8.67
   0  -1  -3  544.93    8.75
   0  -1  -4  882.69   13.15
   0   1   4  890.24   13.16
   0   1   5   49.47    0.90
   0  -1  -5   48.29    0.89
   0  -1  -6  711.29   10.45
   0  -1  -6  700.82   10.59
   0   1   6  720.76   10.61
   0  -1  -6  699.83   10.37
   0   1   7  495.56    7.49
   0  -1  -7  488.30    7.23
   0  -1  -7  489.28    7.31
   0  -1  -7  480.47    7.46
   0  -1  -8    2.22    0.37
   0   1   8    1.65    0.38
   0  -1  -8    2.17    0.24
   0  -1  -8    2.70    0.18
   0   1   9  231.88    3.68
   0  -1  -9  224.99    3.43
   0  -1  -9  230.77    3.63
   0  -1 -10  175.53    2.92
   0   1  10  177.30    2.97
   0  -1 -10  169.25    2.70
   0  -1 -11  441.37    6.44
   0   1  11  432.24    6.69
   0   1  11  445.89    6.75
   0  -1 -11  452.57    6.70
   0  -1 -12  126.46    2.25
   0  -1 -12  122.20    1.97
   0   1  12  124.64    2.30
   0   1  13   10.33    0.61
   0   1  13   10.55    0.64
   0   1  14   18.18    0.78
   0  -1 -14   18.68    0.47
   0  -1 -15   24.48    0.57
   0  -1 -15   24.70    0.56
   0  -1 -16    3.98    0.29
   0  -1 -16    3.49    0.29
   0   1  16    4.43    0.28
   0  -1 -16    4.22    0.30
   0  -1 -16    4.58    0.26
   0  -1 -17  100.50    1.72
   0   1  17   97.22    1.65
   0  -1 -17   98.66    1.66
   0  -1 -17  101.46    1.71
   0  -1 -17  103.71    1.69
   0  -1 -18    0.41    0.27
   0  -1 -18    0.58    0.26
   0  -1 -18    0.38    0.28
   0   1  18    0.31    0.26
   0  -1 -19    9.50    0.43
   0   1  19    9.86    0.40
   0  -1 -19    9.79    0.43
   0  -1 -19   10.26    0.40
   0  -1 -20    1.08    0.28
   0  -1 -20    1.09    0.32
   0   1  20    0.74    0.29
   0  -1 -21   10.13    0.42
   0   1  21   10.80    0.44
   0  -1 -21   11.67    0.49
   0  -1 -22    1.30    0.37
   0  -1 -22    0.61    0.30
   0  -1 -23   41.90    0.92
   0   1  23   40.62    0.86
   0   1  24    3.84    0.37
   0  -1 -24    3.33    0.31
   0  -1 -24    3.77    0.40
   0   1  25   19.14    0.55
   0  -1 -25   19.32    0.60
   0   1  26   11.61    0.44
   0  -1 -26   10.99    0.48
   0  -1 -27   45.36    0.95
   0   1  27   44.65    0.88
   0  -1 -28   22.17    0.60
   0  -1 -29   10.73    0.40
   0  -1 -30   14.61    0.42
   0  -1 -31    2.34    0.22
   0   2 -31    1.25    0.19
   0  -2  31    1.55    0.23
   0  -2  30   48.17    0.89
   0   2 -30   46.17    0.87
   0   2 -29    3.68    0.31
   0  -2  29    3.72    0.35
   0   2 -28   18.78    0.54
   0  -2  28   18.40    0.58
   0  -2  27    1.56    0.40
   0   2 -27    1.55    0.33
   0   2 -26    8.81    0.46
   0  -2  26    8.65    0.50
   0   2 -25    5.70    0.44
   0  -2  25    6.10    0.49
   0   2 -24    3.52    0.42
   0  -2  24    3.91    0.47
   0   2 -24    3.74    0.39
   0   2 -23    0.11    0.33
   0  -2  23   -0.12    0.43
   0   2 -23    0.05    0.35
   0  -2  22   27.29    0.75
   0   2 -22   27.44    0.75
   0   2 -22   27.02    0.72
   0   2 -21   50.78    1.07
   0   2 -21   49.59    1.05
   0  -2  21   51.10    1.07
   0   2 -20    5.44    0.37
   0  -2  20    5.35    0.42
   0   2 -20    5.54    0.41
   0   2 -19   14.58    0.49
   0   2 -19   14.43    0.52
   0  -2  19   14.75    0.53
   0   2 -18   22.03    0.59
   0  -2  18   21.20    0.60
   0   2 -18   22.91    0.61
   0  -2  18   22.52    0.61
   0   2 -17   11.88    0.41
   0  -2  17   11.53    0.44
   0   2 -16   31.88    0.69
   0  -2  16   31.34    0.70
   0  -2  15    0.72    0.29
   0   2 -15    0.59    0.22
   0   2 -14    8.54    0.52
   0   2 -13   90.47    1.82
   0  -2  13   91.33    1.93
   0  -2  12   12.89    0.53
   0   2 -12   13.49    0.62
   0   2 -12   13.74    0.60
   0  -2  12   13.91    0.66
   0   2 -11   93.57    1.87
   0  -2  11   95.95    1.92
   0   2 -11   96.81    1.88
   0  -2  11   97.61    1.80
   0   2 -10   36.90    0.95
   0   2 -10   38.84    0.98
   0  -2  10   38.08    0.89
   0  -2  10   38.97    0.99
   0  -2   9  444.38    6.96
   0   2  -9  458.13    7.10
   0  -2   9  462.05    7.08
   0   2  -9  455.80    7.04
   0   2  -8   37.31    0.88
   0  -2   8   39.44    0.83
   0  -2   8   38.47    0.91
   0   2  -8   39.21    0.94
   0   2  -7  117.49    2.09
   0  -2   7  120.58    1.96
   0  -2   7  119.73    2.03
   0   2  -7  112.94    2.10
   0   2  -7  113.78    2.00
   0   2  -6 1178.70   18.06
   0   2  -6 1177.74   17.94
   0  -2   6 1194.86   17.95
   0   2  -6 1194.88   18.05
   0  -2   5   77.45    1.23
   0   2  -5   70.82    1.28
   0  -2   5   76.97    1.44
   0   2  -5   76.29    1.41
   0   2  -5   67.87    1.38
   0  -2   5   71.10    1.28
   0   2  -4 1457.07   20.44
   0   2  -4 1308.19   20.28
   0  -2   4 1396.09   20.26
   0  -2   4 1347.01   20.29
   0  -2   4 1461.08   20.47
   0  -2   3  360.77    5.33
   0   2  -3  355.61    5.34
   0   2  -3  374.46    5.49
   0  -2   3  357.81    5.34
   0  -2   3  383.30    5.51
   0   2  -3  340.51    5.34
   0   2  -2  645.25    9.78
   0  -2   2  646.93    9.82
   0   2  -1  317.50    4.74
   0   2  -1  304.95    4.65
   0   2   0   35.76    0.69
   0   2   0   37.63    0.73
   0   2   1  179.48    2.73
   0   2   1  186.85    2.84
   0   2   2 1016.27   14.98
   0   2   3  259.99    3.97
   0   2   4  344.20    5.24
   0   2   5  195.36    3.17
   0   2   5  200.17    2.98
   0   2   5  198.57    3.00
   0  -2  -5  201.24    3.16
   0  -2  -6 1248.63   18.70
   0   2   6 1270.76   18.73
   0   2   7  763.10   11.51
   0  -2  -7  761.80   11.49
   0   2   8  415.49    6.44
   0  -2  -8  408.32    6.40
   0  -2  -9  154.57    2.71
   0   2   9  156.89    2.74
   0   2  10    2.39    0.43
   0   2  11  584.80    9.15
   0   2  12    5.85    0.52
   0   2  13   23.62    0.86
   0   2  13   24.88    0.91
   0  -2 -14   45.20    0.85
   0  -2 -14   45.33    0.84
   0  -2 -15    5.93    0.30
   0  -2 -15    6.28    0.32
   0  -2 -15    5.94    0.31
   0  -2 -15    5.69    0.28
   0  -2 -16    0.05    0.22
   0  -2 -16    0.27    0.23
   0  -2 -16    0.04    0.23
   0  -2 -16   -0.03    0.26
   0  -2 -17    0.72    0.24
   0  -2 -17    0.64    0.27
   0  -2 -17    0.41    0.26
   0  -2 -17    0.37    0.22
   0  -2 -17    0.49    0.23
   0  -2 -17    0.65    0.25
   0  -2 -18    2.31    0.29
   0  -2 -18    2.48    0.31
   0  -2 -18    2.16    0.26
   0  -2 -18    2.25    0.27
   0  -2 -18    2.19    0.30
   0  -2 -19   45.97    0.93
   0  -2 -19   43.30    0.87
   0  -2 -19   46.28    0.94
   0  -2 -19   43.69    0.90
   0  -2 -19   45.60    0.95
   0  -2 -20    6.05    0.39
   0  -2 -20    6.20    0.40
   0  -2 -20    5.54    0.32
   0  -2 -20    5.99    0.38
   0  -2 -21   53.55    1.09
   0  -2 -21   52.86    1.06
   0  -2 -21   52.54    1.08
   0  -2 -22    1.14    0.33
   0  -2 -22    1.11    0.35
   0  -2 -22    0.93    0.34
   0  -2 -23    0.26    0.36
   0  -2 -23    0.10    0.32
   0  -2 -23    0.19    0.30
   0  -2 -24   18.51    0.58
   0  -2 -24   19.04    0.61
   0  -2 -24   17.13    0.54
   0  -2 -25   12.60    0.46
   0  -2 -25   13.46    0.54
   0  -2 -25   14.32    0.51
   0  -2 -26    0.33    0.35
   0  -2 -26    0.75    0.32
   0  -2 -26    0.46    0.26
   0  -2 -27    0.77    0.30
   0  -2 -27    0.51    0.24
   0  -2 -28    4.63    0.32
   0  -2 -29    3.85    0.27
   0  -2 -30   10.68    0.38
   0  -2 -30    9.04    0.31
   0  -2 -31   27.55    0.53
   0  -2 -31   22.60    0.47
   0  -3  31    1.76    0.20
   0  -3  30   15.27    0.42
   0   3 -30   14.08    0.37
   0  -3  29    8.49    0.40
   0   3 -29    7.75    0.32
   0   3 -28   13.66    0.44
   0  -3  28   14.41    0.51
   0   3 -27    0.93    0.29
   0  -3  27    0.97    0.41
   0  -3  26   51.48    1.06
   0   3 -26   48.28    1.00
   0   3 -25    5.32    0.40
   0   3 -24    0.45    0.34
   0   3 -23   27.70    0.73
   0   3 -22   13.45    0.53
   0   3 -21   19.56    0.61
   0   3 -21   19.56    0.59
   0   3 -20    0.43    0.29
   0   3 -20    0.84    0.34
   0   3 -19  206.83    3.34
   0   3 -19  214.00    3.37
   0  -3  19  210.63    3.35
   0  -3  19  206.31    3.34
   0  -3  18   18.78    0.59
   0  -3  18   18.39    0.59
   0   3 -18   18.94    0.53
   0  -3  18   19.40    0.54
   0   3 -18   19.38    0.57
   0   3 -17   29.42    0.67
   0  -3  17   30.45    0.72
   0   3 -17   30.02    0.71
   0  -3  17   29.79    0.68
   0  -3  17   29.95    0.73
   0   3 -16    0.26    0.21
   0  -3  16    0.29    0.28
   0  -3  16    0.15    0.33
   0  -3  16    0.10    0.27
   0  -3  16    0.13    0.29
   0  -3  15   15.75    0.48
   0  -3  15   16.32    0.46
   0  -3  15   16.90    0.52
   0   3 -15   16.06    0.45
   0  -3  15   15.97    0.47
   0   3 -14   18.90    0.47
   0  -3  14   19.02    0.51
   0  -3  14   19.27    0.49
   0  -3  14   19.62    0.53
   0  -3  13   66.41    1.17
   0  -3  13   64.12    1.15
   0  -3  12    2.07    0.40
   0  -3  12    2.04    0.49
   0   3 -12    2.40    0.39
   0  -3  11    9.71    0.64
   0   3 -11   10.93    0.60
   0  -3  11   10.31    0.55
   0   3 -10  109.09    2.10
   0  -3  10   99.90    1.79
   0  -3  10  103.23    2.19
   0  -3  10  108.92    2.01
   0   3  -9  112.17    2.10
   0   3  -9   97.66    2.07
   0  -3   9  113.22    1.96
   0  -3   9  102.34    1.76
   0  -3   9  104.72    2.14
   0   3  -9  101.13    1.88
   0  -3   8  299.74    4.94
   0   3  -8  289.54    4.66
   0   3  -8  282.89    4.88
   0  -3   8  317.17    4.74
   0  -3   8  293.64    4.56
   0   3  -8  310.55    4.90
   0   3  -7   24.17    0.80
   0   3  -7   24.91    0.79
   0  -3   7   24.87    0.81
   0   3  -7   24.10    0.61
   0  -3   7   25.85    0.64
   0  -3   7   24.53    0.54
   0  -3   6   19.98    0.68
   0  -3   6   19.80    0.52
   0   3  -6   19.91    0.69
   0   3  -6   18.56    0.50
   0  -3   6   19.18    0.45
   0   3  -6   19.28    0.69
   0   3  -5  178.13    2.91
   0  -3   5  163.12    2.61
   0  -3   5  174.15    2.66
   0  -3   5  178.92    2.90
   0   3  -5  164.51    2.64
   0   3  -4   40.94    0.75
   0  -3   4   40.85    0.75
   0   3  -4   44.10    0.98
   0  -3   4   42.64    0.96
   0   3  -4   39.81    0.72
   0   3  -3    6.93    0.25
   0   3  -2    1.04    0.19
   0   3  -2    2.31    0.33
   0   3  -1  329.48    5.04
   0   3  -1  335.35    5.17
   0   3   0  147.83    2.42
   0   3   0  144.02    2.35
   0   3   1    3.06    0.13
   0   3   1    3.77    0.30
   0   3   2   13.85    0.33
   0   3   2   14.39    0.48
   0   3   3   87.06    1.45
   0   3   4   81.91    1.42
   0   3   5   19.52    0.56
   0   3   6  238.13    3.53
   0   3   6  246.07    3.52
   0   3   7    0.27    0.10
   0   3   7    0.44    0.32
   0   3   7    0.32    0.11
   0   3   8   15.27    0.60
   0   3   9  253.52    4.19
   0   3  10  156.48    2.83
   0   3  11   70.39    1.58
   0   3  12  239.56    4.16
   0  -3 -13   63.70    1.13
   0  -3 -13   63.07    1.13
   0  -3 -13   61.65    1.11
   0  -3 -14  321.98    4.85
   0  -3 -14  315.95    4.83
   0  -3 -14  313.47    4.84
   0  -3 -14  309.12    4.81
   0  -3 -14  323.75    4.86
   0  -3 -15   59.62    1.11
   0  -3 -15   61.05    1.11
   0  -3 -15   62.38    1.13
   0  -3 -15   58.85    1.13
   0  -3 -15   59.44    1.08
   0  -3 -16    0.40    0.24
   0  -3 -16    0.43    0.25
   0  -3 -16    0.54    0.23
   0  -3 -16    0.60    0.26
   0  -3 -16    0.63    0.28
   0  -3 -17    0.68    0.24
   0  -3 -17    0.93    0.30
   0  -3 -17    0.62    0.26
   0  -3 -17    0.84    0.28
   0  -3 -17    0.65    0.26
   0  -3 -18   14.59    0.47
   0  -3 -18   14.69    0.47
   0  -3 -18   15.53    0.51
   0  -3 -18   15.25    0.49
   0  -3 -18   14.94    0.46
   0  -3 -18   13.93    0.49
   0  -3 -19   38.72    0.81
   0  -3 -19   38.94    0.83
   0  -3 -19   39.23    0.84
   0  -3 -19   41.54    0.88
   0  -3 -19   38.32    0.87
   0  -3 -19   40.35    0.86
   0  -3 -20   16.00    0.53
   0  -3 -20   15.99    0.51
   0  -3 -20   16.36    0.50
   0  -3 -20   16.29    0.54
   0  -3 -20   17.44    0.56
   0  -3 -20   15.61    0.48
   0  -3 -21   17.22    0.57
   0  -3 -21   17.39    0.52
   0  -3 -21   19.35    0.58
   0  -3 -21   17.42    0.50
   0  -3 -21   17.97    0.54
   0  -3 -22    0.93    0.34
   0  -3 -22    0.90    0.34
   0  -3 -22    0.73    0.28
   0  -3 -22    0.89    0.30
   0  -3 -23    2.21    0.32
   0  -3 -23    2.14    0.37
   0  -3 -23    2.12    0.36
   0  -3 -23    2.02    0.29
   0  -3 -24   22.76    0.61
   0  -3 -24   23.80    0.66
   0  -3 -24   22.61    0.63
   0  -3 -25    2.32    0.33
   0  -3 -25    2.31    0.31
   0  -3 -25    2.65    0.36
   0  -3 -26    6.99    0.36
   0  -3 -26    6.98    0.41
   0  -3 -26    7.38    0.36
   0  -3 -27    5.55    0.31
   0  -3 -27    5.33    0.31
   0  -3 -28    4.66    0.27
   0  -3 -28    5.18    0.28
   0  -3 -29   18.95    0.44
   0  -3 -29   21.37    0.47
   0  -3 -30    1.38    0.15
   0  -3 -30    1.93    0.23
   0  -3 -31    0.03    0.16
   0   4 -29    3.18    0.20
   0   4 -28   25.82    0.55
   0   4 -27    0.55    0.24
   0  -4  26    5.82    0.46
   0   4 -26    5.75    0.34
   0  -4  25   32.17    0.81
   0   4 -25   29.36    0.70
   0  -4  24   62.77    1.23
   0   4 -24   58.79    1.16
   0  -4  23   29.51    0.80
   0   4 -23   27.68    0.70
   0   4 -22    4.13    0.37
   0  -4  22    4.56    0.49
   0  -4  21    0.03    0.44
   0  -4  21    0.49    0.33
   0   4 -21    0.45    0.32
   0  -4  21    0.34    0.44
   0  -4  20   36.57    0.89
   0   4 -20   37.03    0.83
   0  -4  20   34.80    0.81
   0  -4  20   34.78    0.87
   0  -4  19   63.55    1.23
   0  -4  19   66.62    1.28
   0   4 -19   66.42    1.24
   0  -4  19   65.73    1.28
   0   4 -18   60.49    1.15
   0  -4  18   56.56    1.17
   0  -4  18   56.92    1.13
   0  -4  18   59.53    1.16
   0  -4  17   13.06    0.50
   0   4 -17   13.68    0.48
   0  -4  17   12.78    0.52
   0  -4  17   13.75    0.51
   0  -4  16   14.10    0.50
   0   4 -16   13.99    0.45
   0  -4  16   14.94    0.55
   0  -4  16   14.24    0.50
   0  -4  16   13.63    0.49
   0  -4  15    6.22    0.38
   0  -4  15    6.40    0.42
   0  -4  15    6.08    0.37
   0  -4  15    6.53    0.38
   0  -4  14   -0.06    0.30
   0  -4  14    0.63    0.34
   0  -4  14    0.13    0.28
   0  -4  14    0.02    0.29
   0  -4  13    0.08    0.29
   0  -4  13    1.11    0.40
   0  -4  13    0.23    0.28
   0  -4  13    0.01    0.27
   0  -4  13    0.58    0.32
   0  -4  12   11.49    0.43
   0  -4  12   10.48    0.39
   0  -4  12   10.46    0.37
   0  -4  12   11.69    0.45
   0  -4  12   10.72    0.41
   0  -4  11    3.05    0.27
   0  -4  11    3.14    0.28
   0  -4  11    3.18    0.31
   0  -4  11    2.98    0.30
   0  -4  11    3.77    0.32
   0  -4  10   36.40    0.73
   0  -4  10   35.89    0.75
   0  -4  10   33.47    1.10
   0  -4  10   33.35    0.71
   0  -4   9    4.79    0.49
   0   4  -9    4.90    0.49
   0   4  -9    4.37    0.49
   0  -4   8   34.03    1.04
   0   4  -8   34.55    1.06
   0   4  -7  814.59   12.36
   0  -4   7  788.63   12.30
   0   4  -6   57.21    1.36
   0   4  -5  667.44   10.50
   0   4  -5  697.95   10.56
   0   4  -4  532.22    7.64
   0   4  -4  515.95    7.56
   0   4  -3    1.30    0.37
   0   4  -3    1.19    0.18
   0   4  -2    3.78    0.26
   0   4  -2    4.01    0.42
   0   4  -1   86.53    1.51
   0   4  -1   83.18    1.67
   0   4  -1   88.49    1.68
   0   4   0  308.22    4.71
   0   4   0  291.71    4.82
   0   4   0  301.90    4.82
   0   4   1  277.15    4.59
   0   4   1  287.03    4.60
   0   4   2  171.08    2.69
   0   4   2  164.27    2.66
   0   4   3  695.50   10.79
   0   4   3  719.98   10.62
   0   4   3  729.54   10.89
   0   4   4   63.33    1.21
   0   4   4   63.69    1.34
   0   4   4   60.40    1.12
   0   4   5  690.67   10.64
   0   4   5  710.23   10.42
   0   4   5  679.30   10.41
   0   4   6   78.08    1.37
   0   4   6   79.61    1.47
   0   4   7  587.89    8.78
   0   4   7  576.67    8.79
   0   4   8    5.48    0.43
   0   4   9  108.55    2.07
   0   4  10   30.54    0.91
   0  -4 -11    7.09    0.32
   0  -4 -11    6.72    0.33
   0   4  11    6.77    0.52
   0  -4 -12    0.28    0.24
   0  -4 -12    0.47    0.24
   0  -4 -12    0.55    0.25
   0  -4 -12    0.37    0.25
   0  -4 -13  248.19    3.76
   0  -4 -13  242.41    3.71
   0  -4 -13  233.43    3.73
   0  -4 -13  238.95    3.74
   0  -4 -14   83.24    1.48
   0  -4 -14   85.27    1.44
   0  -4 -14   88.30    1.50
   0  -4 -14   80.59    1.46
   0  -4 -15    8.72    0.36
   0  -4 -15    9.95    0.41
   0  -4 -15    9.13    0.40
   0  -4 -15    9.36    0.40
   0  -4 -16   24.66    0.63
   0  -4 -16   24.33    0.59
   0  -4 -16   24.08    0.63
   0  -4 -16   25.90    0.66
   0  -4 -17  344.06    5.40
   0  -4 -17  344.20    5.38
   0  -4 -17  348.28    5.37
   0  -4 -18   21.44    0.62
   0  -4 -18   20.48    0.59
   0  -4 -18   19.75    0.57
   0  -4 -18   19.59    0.59
   0  -4 -18   21.52    0.63
   0  -4 -19  121.68    2.05
   0  -4 -19  118.55    2.02
   0  -4 -19  121.69    2.06
   0  -4 -19  126.12    2.10
   0  -4 -19  119.63    2.06
   0  -4 -19  127.43    2.10
   0  -4 -20   83.03    1.50
   0  -4 -20   86.62    1.54
   0  -4 -20   83.76    1.50
   0  -4 -20   83.89    1.48
   0  -4 -20   86.17    1.53
   0  -4 -21   36.89    0.85
   0  -4 -21   35.28    0.80
   0  -4 -21   36.97    0.84
   0  -4 -21   34.95    0.81
   0  -4 -21   32.92    0.76
   0  -4 -21   34.93    0.78
   0  -4 -22   52.53    1.03
   0  -4 -22   49.10    1.00
   0  -4 -22   51.47    1.06
   0  -4 -22   52.03    1.02
   0  -4 -23    0.59    0.28
   0  -4 -23    0.37    0.32
   0  -4 -23    0.52    0.36
   0  -4 -23    0.76    0.26
   0  -4 -23    0.82    0.30
   0  -4 -24    8.99    0.36
   0  -4 -24    9.20    0.44
   0  -4 -24    8.46    0.36
   0  -4 -24    9.22    0.43
   0  -4 -24    8.70    0.38
   0  -4 -25    6.20    0.38
   0  -4 -25    6.05    0.32
   0  -4 -25    6.57    0.38
   0  -4 -25    5.83    0.31
   0  -4 -26    5.38    0.35
   0  -4 -26    6.24    0.41
   0  -4 -27   23.73    0.59
   0  -4 -27   20.60    0.52
   0  -4 -28    1.11    0.27
   0  -4 -28    1.22    0.22
   0  -4 -29    0.85    0.22
   0  -4 -29    0.85    0.18
   0  -4 -30   15.56    0.36
   0  -5  29    1.52    0.22
   0  -5  28    7.45    0.34
   0  -5  27    5.17    0.36
   0  -5  26   -0.28    0.34
   0   5 -25    2.89    0.26
   0  -5  25    2.82    0.41
   0   5 -24    8.77    0.36
   0  -5  24    9.88    0.51
   0  -5  23   11.46    0.55
   0   5 -23   10.49    0.40
   0  -5  23   10.33    0.43
   0   5 -22    9.83    0.41
   0  -5  22   10.15    0.46
   0   5 -21   69.39    1.29
   0  -5  21   69.01    1.31
   0  -5  21   69.02    1.32
   0  -5  21   71.22    1.40
   0  -5  20    3.95    0.42
   0  -5  20    4.66    0.53
   0  -5  20    4.71    0.46
   0   5 -20    3.74    0.32
   0  -5  20    4.14    0.41
   0  -5  19  109.46    1.92
   0   5 -19  107.47    1.87
   0  -5  19  112.97    1.98
   0  -5  19  109.33    1.91
   0  -5  18   17.50    0.61
   0  -5  18   17.87    0.62
   0  -5  18   17.23    0.62
   0  -5  17  138.11    2.32
   0  -5  17  140.47    2.36
   0  -5  17  135.39    2.29
   0  -5  17  137.13    2.30
   0  -5  16   38.94    0.91
   0  -5  16   37.48    0.86
   0  -5  16   37.70    0.87
   0  -5  15   14.90    0.58
   0  -5  15   13.29    0.53
   0  -5  15   13.78    0.52
   0  -5  15   13.51    0.49
   0  -5  14  117.05    1.97
   0  -5  14  114.99    1.95
   0  -5  14  119.10    1.97
   0  -5  13   34.79    0.80
   0  -5  13   32.58    0.77
   0  -5  13   32.94    0.76
   0  -5  13   31.02    0.71
   0  -5  13   35.90    0.85
   0  -5  12   33.66    0.80
   0  -5  12   32.89    0.76
   0  -5  12   31.67    0.72
   0  -5  12   31.92    0.74
   0  -5  11   63.43    1.14
   0  -5  11   67.85    1.25
   0  -5  11   66.85    1.20
   0  -5  11   64.60    1.20
   0  -5  10   58.25    1.11
   0  -5  10   58.67    1.06
   0  -5  10   57.03    1.07
   0  -5   9    2.76    0.33
   0  -5   9    2.45    0.31
   0  -5   8   29.89    0.65
   0  -5   8   25.62    0.65
   0  -5   7    1.78    0.27
   0  -5   7    1.30    0.27
   0   5  -6   26.77    0.95
   0   5  -6   23.91    0.89
   0   5  -5  231.97    3.95
   0   5  -5  210.16    3.84
   0   5  -4   31.03    0.97
   0   5  -4   32.62    1.01
   0   5  -3   13.62    0.41
   0   5  -3   15.20    0.65
   0   5  -2    5.76    0.49
   0   5  -2    4.82    0.28
   0   5  -1  456.85    7.14
   0   5  -1  486.05    7.44
   0   5   0    1.43    0.28
   0   5   0    1.15    0.34
   0   5   0    1.31    0.35
   0   5   1   99.12    1.94
   0   5   1   96.81    1.94
   0   5   1  103.17    1.86
   0   5   2   20.93    0.67
   0   5   2   20.75    0.70
   0   5   3  212.98    3.53
   0   5   3  210.85    3.48
   0   5   4    3.04    0.36
   0   5   4    3.07    0.32
   0   5   5  146.32    2.48
   0   5   5  142.42    2.68
   0   5   6   56.04    1.37
   0   5   7    1.18    0.38
   0  -5  -7    1.32    0.23
   0  -5  -8   32.31    0.69
   0  -5  -8   35.41    0.70
   0  -5  -8   35.66    0.71
   0  -5  -8   33.59    0.68
   0  -5  -9   17.81    0.47
   0  -5  -9   18.31    0.47
   0  -5  -9   17.77    0.48
   0  -5 -10    1.65    0.27
   0  -5 -10    1.27    0.25
   0  -5 -10    1.76    0.26
   0  -5 -10    1.57    0.25
   0  -5 -11    3.09    0.28
   0  -5 -11    3.32    0.29
   0  -5 -11    3.13    0.28
   0  -5 -11    2.56    0.27
   0  -5 -12   10.72    0.40
   0  -5 -12   10.64    0.41
   0  -5 -12   11.38    0.41
   0  -5 -12   10.31    0.40
   0  -5 -13    6.83    0.37
   0  -5 -13    6.11    0.36
   0  -5 -13    6.87    0.37
   0  -5 -13    5.88    0.34
   0  -5 -14    8.79    0.42
   0  -5 -14    8.49    0.41
   0  -5 -14    9.28    0.42
   0  -5 -14    9.16    0.42
   0  -5 -15  106.24    1.82
   0  -5 -15  103.65    1.83
   0  -5 -15  103.64    1.82
   0  -5 -16   34.85    0.81
   0  -5 -16   34.07    0.83
   0  -5 -16   35.85    0.83
   0  -5 -16   36.06    0.82
   0  -5 -16   34.88    0.82
   0  -5 -17   28.18    0.73
   0  -5 -17   26.95    0.70
   0  -5 -17   26.33    0.70
   0  -5 -17   27.58    0.72
   0  -5 -17   26.44    0.72
   0  -5 -17   26.03    0.71
   0  -5 -18  311.42    4.96
   0  -5 -18  337.23    5.03
   0  -5 -18  317.91    5.01
   0  -5 -18  314.08    5.04
   0  -5 -18  335.89    5.01
   0  -5 -19   69.61    1.32
   0  -5 -19   69.94    1.35
   0  -5 -19   69.96    1.31
   0  -5 -19   74.23    1.35
   0  -5 -19   65.63    1.27
   0  -5 -20   43.14    0.94
   0  -5 -20   41.59    0.91
   0  -5 -20   41.68    0.95
   0  -5 -20   42.19    0.90
   0  -5 -21   28.84    0.72
   0  -5 -21   26.11    0.67
   0  -5 -21   29.41    0.78
   0  -5 -21   32.23    0.77
   0  -5 -21   29.21    0.72
   0  -5 -21   29.79    0.77
   0  -5 -22    0.97    0.29
   0  -5 -22    1.48    0.35
   0  -5 -22    1.47    0.35
   0  -5 -22    1.82    0.39
   0  -5 -22    1.32    0.40
   0  -5 -23    2.14    0.33
   0  -5 -23    1.99    0.31
   0  -5 -23    1.59    0.29
   0  -5 -23    2.09    0.37
   0  -5 -23    1.92    0.37
   0  -5 -24    6.35    0.40
   0  -5 -24    6.05    0.35
   0  -5 -24    6.03    0.33
   0  -5 -24    6.34    0.41
   0  -5 -25    4.30    0.35
   0  -5 -25    4.46    0.34
   0  -5 -25    3.77    0.29
   0  -5 -26    3.93    0.31
   0  -5 -26    4.33    0.33
   0  -5 -26    3.72    0.26
   0  -5 -27    1.65    0.24
   0  -5 -27    1.50    0.26
   0  -5 -28    0.19    0.20
   0  -5 -28    0.06    0.19
   0  -5 -29    2.99    0.19
   0  -5 -29    3.36    0.19
   0  -6  27    5.78    0.27
   0  -6  27    5.45    0.28
   0  -6  26    0.23    0.27
   0  -6  25    5.92    0.38
   0  -6  24    0.14    0.27
   0  -6  24   -0.31    0.34
   0  -6  23    7.86    0.40
   0  -6  23    9.00    0.46
   0  -6  22    5.76    0.44
   0  -6  22    6.96    0.42
   0  -6  22    6.50    0.41
   0  -6  21   24.56    0.65
   0  -6  21   25.20    0.75
   0  -6  20    4.43    0.44
   0  -6  20    4.70    0.44
   0  -6  20    5.09    0.53
   0  -6  20    4.92    0.45
   0  -6  19   32.83    0.79
   0  -6  19   31.24    0.80
   0  -6  19   31.31    0.90
   0  -6  18   32.50    0.84
   0  -6  18   34.88    0.92
   0  -6  18   33.12    0.83
   0  -6  18   32.22    0.80
   0  -6  17  114.57    2.03
   0  -6  17  111.42    1.99
   0  -6  17  111.42    2.04
   0  -6  16   37.20    0.89
   0  -6  16   37.71    0.94
   0  -6  16   34.27    0.82
   0  -6  16   35.05    0.89
   0  -6  15   21.17    0.67
   0  -6  15   19.88    0.71
   0  -6  15   19.96    0.59
   0  -6  14    1.87    0.48
   0  -6  14    1.68    0.34
   0  -6  14    1.05    0.43
   0  -6  14    1.53    0.42
   0  -6  13   91.08    1.64
   0  -6  13   92.39    1.63
   0  -6  13   90.07    1.71
   0  -6  13   87.58    1.55
   0  -6  12    4.83    0.43
   0  -6  12    4.60    0.43
   0  -6  11   20.12    0.65
   0  -6  11   19.28    0.60
   0  -6  10   31.88    0.82
   0  -6  10   29.21    0.75
   0  -6   9  111.20    1.87
   0  -6   9  108.21    1.85
   0  -6   9  104.40    1.84
   0  -6   8   34.21    0.78
   0  -6   8   34.01    0.79
   0  -6   8   33.42    0.76
   0  -6   8   33.48    0.76
   0  -6   7   89.34    1.55
   0  -6   7   90.46    1.54
   0  -6   7   87.47    1.54
   0  -6   7   86.24    1.54
   0  -6   6   46.07    0.91
   0  -6   6   45.04    0.90
   0  -6   6   44.06    0.89
   0  -6   5   41.77    0.80
   0  -6   5   40.05    0.78
   0  -6   4   43.93    0.83
   0  -6   4   44.47    0.84
   0  -6   4   42.74    0.85
   0  -6   4   42.99    0.85
   0  -6   3  108.84    1.77
   0  -6   3  108.69    1.77
   0  -6   3  105.37    1.76
   0  -6   2   24.86    0.55
   0  -6   2   20.35    0.55
   0   6  -1   55.22    1.47
   0   6   0   94.55    2.01
   0   6   1   33.25    1.09
   0   6   1   10.25    0.57
   0   6   2   26.00    0.82
   0   6   2   22.74    0.82
   0  -6  -4   15.69    0.42
   0  -6  -4   13.06    0.40
   0  -6  -5   81.43    1.35
   0  -6  -5   78.72    1.37
   0  -6  -5   78.16    1.36
   0  -6  -6  164.84    2.54
   0  -6  -6  160.82    2.52
   0  -6  -7  130.32    2.15
   0  -6  -7  140.59    2.15
   0  -6  -7  124.00    2.10
   0  -6  -7  137.04    2.17
   0  -6  -8   51.20    0.89
   0  -6  -8   40.30    0.83
   0  -6  -8   40.46    0.87
   0  -6  -8   47.49    0.85
   0  -6  -9    8.28    0.34
   0  -6  -9    9.47    0.36
   0  -6  -9    9.84    0.38
   0  -6  -9    7.96    0.39
   0  -6 -10   14.74    0.45
   0  -6 -10   14.36    0.45
   0  -6 -10   12.81    0.42
   0  -6 -10   12.48    0.46
   0  -6 -11    7.57    0.37
   0  -6 -11    8.00    0.37
   0  -6 -11    7.68    0.40
   0  -6 -11    6.96    0.35
   0  -6 -12   45.94    0.95
   0  -6 -12   48.25    0.96
   0  -6 -13   35.48    0.79
   0  -6 -13   37.93    0.83
   0  -6 -13   25.87    0.77
   0  -6 -13   37.48    0.80
   0  -6 -13   47.94    0.87
   0  -6 -14   34.04    0.79
   0  -6 -14   33.48    0.77
   0  -6 -14   29.90    0.73
   0  -6 -14   30.30    0.76
   0  -6 -15   17.88    0.57
   0  -6 -15   18.78    0.58
   0  -6 -16   46.03    1.03
   0  -6 -16   52.35    1.04
   0  -6 -16   53.12    1.05
   0  -6 -16   45.89    1.01
   0  -6 -17   26.84    0.74
   0  -6 -17   25.60    0.73
   0  -6 -17   26.73    0.74
   0  -6 -18   27.54    0.75
   0  -6 -18   26.84    0.75
   0  -6 -19   33.45    0.83
   0  -6 -19   33.54    0.85
   0  -6 -19   40.89    0.88
   0  -6 -19   32.82    0.84
   0  -6 -19   39.93    0.88
   0  -6 -20   22.95    0.64
   0  -6 -20   21.27    0.65
   0  -6 -20   24.02    0.67
   0  -6 -20   20.77    0.62
   0  -6 -21    3.75    0.38
   0  -6 -21    3.76    0.41
   0  -6 -21    3.47    0.37
   0  -6 -21    2.90    0.37
   0  -6 -22   10.13    0.44
   0  -6 -22    9.20    0.44
   0  -6 -22   10.49    0.45
   0  -6 -23    2.34    0.33
   0  -6 -23    3.21    0.35
   0  -6 -24   22.52    0.57
   0  -6 -24   24.17    0.57
   0  -6 -24   22.54    0.55
   0  -6 -25    2.95    0.30
   0  -6 -25    3.06    0.28
   0  -6 -25    2.86    0.28
   0  -6 -26    5.64    0.26
   0  -6 -26    6.36    0.29
   0  -6 -26    5.55    0.28
   0  -6 -27    0.18    0.17
   0  -6 -27    0.14    0.19
   0  -6 -27    0.28    0.16
   0  -6 -28    5.23    0.21
   0  -7  25   16.39    0.40
   0  -7  25   15.91    0.42
   0  -7  24    3.55    0.30
   0  -7  24    3.44    0.27
   0  -7  23    1.73    0.31
   0  -7  23    1.67    0.31
   0  -7  23    2.09    0.30
   0  -7  23    1.46    0.30
   0  -7  22    1.78    0.35
   0  -7  22    2.07    0.34
   0  -7  22    2.47    0.36
   0  -7  21    0.99    0.37
   0  -7  21    0.54    0.45
   0  -7  21    1.11    0.33
   0  -7  21    0.34    0.37
   0  -7  20   24.18    0.69
   0  -7  20   25.32    0.77
   0  -7  20   26.00    0.70
   0  -7  20   26.43    0.65
   0  -7  19   37.80    0.90
   0  -7  19   39.38    0.85
   0  -7  19   39.34    0.91
   0  -7  19   39.48    0.97
   0  -7  18    8.07    0.60
   0  -7  18    9.28    0.54
   0  -7  18    8.86    0.45
   0  -7  18    8.43    0.53
   0  -7  17    2.13    0.36
   0  -7  17    2.87    0.48
   0  -7  17    2.40    0.47
   0  -7  17    3.03    0.56
   0  -7  16   32.35    0.93
   0  -7  16   30.95    0.87
   0  -7  15   39.38    1.03
   0  -7  15   50.74    1.06
   0  -7  14   57.86    1.23
   0  -7  14   60.97    1.24
   0  -7  13    9.95    0.57
   0  -7  12   69.89    1.43
   0  -7  12   74.56    1.42
   0  -7  11   13.32    0.59
   0  -7  11   16.14    0.64
   0  -7  10   77.00    1.43
   0  -7  10   76.78    1.44
   0  -7  10   76.72    1.43
   0  -7  10   71.93    1.43
   0  -7  10   74.19    1.39
   0  -7   9   26.92    0.71
   0  -7   9   17.03    0.63
   0  -7   9   17.53    0.68
   0  -7   9   23.13    0.69
   0  -7   9   22.65    0.69
   0  -7   8   11.56    0.53
   0  -7   8   11.36    0.54
   0  -7   8   11.70    0.45
   0  -7   8   11.13    0.53
   0  -7   7   53.20    1.08
   0  -7   7   53.08    1.08
   0  -7   7   53.89    1.08
   0  -7   7   51.93    1.02
   0  -7   7   52.31    1.06
   0  -7   6   34.64    0.76
   0  -7   6   36.78    0.82
   0  -7   6   36.61    0.81
   0  -7   6   34.31    0.81
   0  -7   5   33.05    0.68
   0  -7   5   33.08    0.73
   0  -7   4   23.43    0.64
   0  -7   4   25.93    0.64
   0  -7   4   24.92    0.64
   0  -7   4   24.95    0.61
   0  -7   3    2.89    0.33
   0  -7   3    2.28    0.27
   0  -7   2    8.26    0.38
   0  -7   2    8.27    0.38
   0  -7   2    8.86    0.35
   0  -7   1    1.00    0.29
   0  -7   1    1.03    0.28
   0  -7   0   36.61    0.75
   0  -7   0   35.54    0.74
   0  -7  -3   24.62    0.56
   0  -7  -4   39.28    0.77
   0  -7  -4   39.58    0.81
   0  -7  -5   46.90    0.89
   0  -7  -5   45.50    0.90
   0  -7  -6    3.66    0.31
   0  -7  -6    2.52    0.27
   0  -7  -7    1.19    0.25
   0  -7  -7    1.14    0.28
   0  -7  -8   29.41    0.68
   0  -7  -8   30.04    0.69
   0  -7  -8   29.02    0.64
   0  -7  -9    3.66    0.33
   0  -7  -9    4.74    0.40
   0  -7 -10   75.08    1.31
   0  -7 -10   74.04    1.34
   0  -7 -10   76.68    1.34
   0  -7 -11    5.80    0.35
   0  -7 -11    6.27    0.39
   0  -7 -11    7.49    0.43
   0  -7 -11    8.32    0.41
   0  -7 -12    0.67    0.29
   0  -7 -12    1.07    0.33
   0  -7 -12    0.38    0.35
   0  -7 -12    0.42    0.30
   0  -7 -13   23.63    0.67
   0  -7 -13   23.47    0.63
   0  -7 -13   22.96    0.64
   0  -7 -13   24.87    0.67
   0  -7 -13   23.98    0.67
   0  -7 -14  107.54    1.83
   0  -7 -14  108.10    1.82
   0  -7 -14  106.71    1.80
   0  -7 -14  109.16    1.84
   0  -7 -14  102.76    1.81
   0  -7 -15   59.57    1.10
   0  -7 -15   52.38    1.10
   0  -7 -15   44.55    1.01
   0  -7 -15   50.84    1.08
   0  -7 -15   61.80    1.15
   0  -7 -16   21.65    0.61
   0  -7 -16   20.46    0.63
   0  -7 -16   20.06    0.62
   0  -7 -17    0.89    0.36
   0  -7 -17    0.81    0.38
   0  -7 -17    0.64    0.31
   0  -7 -18   17.31    0.56
   0  -7 -18   16.85    0.57
   0  -7 -19   19.06    0.59
   0  -7 -19   18.55    0.59
   0  -7 -19   18.68    0.58
   0  -7 -20   15.77    0.53
   0  -7 -20   15.89    0.53
   0  -7 -20   16.42    0.54
   0  -7 -21    1.90    0.35
   0  -7 -21    0.80    0.29
   0  -7 -21    1.78    0.34
   0  -7 -22    2.73    0.34
   0  -7 -22    2.62    0.34
   0  -7 -23   14.71    0.43
   0  -7 -23   14.03    0.44
   0  -7 -23   13.75    0.43
   0  -7 -24    8.98    0.35
   0  -7 -24    8.91    0.34
   0  -7 -25   13.89    0.38
   0  -7 -26   14.06    0.34
   0  -8  23    6.83    0.26
   0  -8  23    6.94    0.30
   0  -8  22    7.05    0.30
   0  -8  22    7.34    0.35
   0  -8  22    6.47    0.35
   0  -8  21    0.53    0.33
   0  -8  21    0.07    0.33
   0  -8  21    0.50    0.27
   0  -8  20    2.27    0.45
   0  -8  20    2.58    0.38
   0  -8  20    2.19    0.38
   0  -8  20    2.27    0.31
   0  -8  19    1.37    0.41
   0  -8  19    1.97    0.33
   0  -8  19    2.14    0.42
   0  -8  19    2.11    0.48
   0  -8  18    0.24    0.44
   0  -8  18    1.92    0.44
   0  -8  18    2.09    0.51
   0  -8  18    0.88    0.34
   0  -8  17    5.83    0.49
   0  -8  17    4.93    0.39
   0  -8  17    5.98    0.49
   0  -8  16   12.20    0.58
   0  -8  16   12.52    0.59
   0  -8  15    0.15    0.47
   0  -8  15    0.25    0.35
   0  -8  14    0.79    0.35
   0  -8  14    1.23    0.53
   0  -8  13    0.67    0.52
   0  -8  13    0.49    0.34
   0  -8  12    3.35    0.53
   0  -8  12    2.48    0.39
   0  -8  11    5.07    0.52
   0  -8  11    5.49    0.52
   0  -8  11    4.17    0.38
   0  -8  11    5.38    0.50
   0  -8  11    4.66    0.51
   0  -8  10    3.58    0.49
   0  -8  10    2.93    0.48
   0  -8  10    3.89    0.46
   0  -8  10    2.49    0.48
   0  -8  10    2.10    0.35
   0  -8   9   11.02    0.54
   0  -8   9   11.84    0.57
   0  -8   9   11.71    0.58
   0  -8   9   12.87    0.58
   0  -8   8    7.97    0.52
   0  -8   8    8.94    0.49
   0  -8   8    8.61    0.53
   0  -8   8    9.56    0.53
   0  -8   7    5.01    0.46
   0  -8   7    5.24    0.47
   0  -8   7    4.82    0.46
   0  -8   7    5.13    0.44
   0  -8   7    4.09    0.35
   0  -8   6    0.09    0.38
   0  -8   6   -0.15    0.40
   0  -8   6    0.00    0.35
   0  -8   6   -0.07    0.40
   0  -8   5   21.67    0.65
   0  -8   5   22.09    0.66
   0  -8   5   22.59    0.65
   0  -8   5   20.57    0.63
   0  -8   4   58.30    1.14
   0  -8   4   57.16    1.14
   0  -8   4   55.62    1.13
   0  -8   4   56.94    1.14
   0  -8   3   37.05    0.85
   0  -8   3   39.16    0.87
   0  -8   3   39.33    0.87
   0  -8   3   40.23    0.87
   0  -8   2  340.60    5.24
   0  -8   2  341.46    5.25
   0  -8   2  340.54    5.24
   0  -8   1    2.16    0.38
   0  -8   1    2.63    0.39
   0  -8   1    3.07    0.36
   0  -8  -4   71.92    1.27
   0  -8  -4   71.43    1.29
   0  -8  -5   12.11    0.45
   0  -8  -5   12.30    0.43
   0  -8  -6    0.92    0.30
   0  -8  -6    1.11    0.28
   0  -8  -7   90.49    1.58
   0  -8  -7   93.22    1.56
   0  -8  -8   21.06    0.61
   0  -8  -8   21.90    0.59
   0  -8  -9    9.21    0.45
   0  -8  -9    8.96    0.44
   0  -8  -9    8.95    0.43
   0  -8  -9    8.08    0.40
   0  -8 -10   25.99    0.69
   0  -8 -10   26.30    0.69
   0  -8 -10   26.70    0.68
   0  -8 -10   24.11    0.61
   0  -8 -10   24.69    0.65
   0  -8 -11    4.49    0.40
   0  -8 -11    4.05    0.39
   0  -8 -11    3.74    0.35
   0  -8 -11    4.42    0.33
   0  -8 -11    4.24    0.39
   0  -8 -12   57.61    1.14
   0  -8 -12   58.15    1.13
   0  -8 -12   55.34    1.08
   0  -8 -12   57.95    1.14
   0  -8 -13    1.26    0.39
   0  -8 -13    1.69    0.39
   0  -8 -13    1.60    0.32
   0  -8 -13    1.39    0.37
   0  -8 -13    1.35    0.32
   0  -8 -14   16.20    0.52
   0  -8 -14   16.49    0.57
   0  -8 -14   15.88    0.57
   0  -8 -14   16.63    0.56
   0  -8 -14   15.44    0.53
   0  -8 -15    3.66    0.42
   0  -8 -15    3.91    0.40
   0  -8 -15    3.96    0.36
   0  -8 -15    3.28    0.35
   0  -8 -15    4.21    0.42
   0  -8 -16   15.38    0.55
   0  -8 -16   15.24    0.56
   0  -8 -16   15.72    0.56
   0  -8 -16   14.99    0.50
   0  -8 -17    6.85    0.43
   0  -8 -17    6.90    0.43
   0  -8 -17    6.93    0.39
   0  -8 -18    0.19    0.34
   0  -8 -18    0.32    0.30
   0  -8 -19    9.89    0.41
   0  -8 -19    9.56    0.45
   0  -8 -20    3.74    0.34
   0  -8 -20    4.21    0.33
   0  -8 -21    0.98    0.30
   0  -8 -21    1.35    0.29
   0  -8 -21    0.92    0.27
   0  -8 -22   17.55    0.47
   0  -8 -22   16.95    0.45
   0  -8 -23    7.37    0.31
   0  -8 -23    8.21    0.31
   0  -8 -24    0.51    0.19
   0  -8 -24    0.53    0.20
   0  -8 -25   10.20    0.28
   0  -9  21    2.62    0.27
   0  -9  21    2.08    0.26
   0  -9  20   11.55    0.42
   0  -9  20   15.10    0.45
   0  -9  19    0.49    0.32
   0  -9  19    0.27    0.33
   0  -9  18    1.46    0.38
   0  -9  18    1.48    0.37
   0  -9  17   10.30    0.51
   0  -9  17   10.35    0.51
   0  -9  16   28.68    0.77
   0  -9  16   29.19    0.79
   0  -9  15    9.78    0.56
   0  -9  15    6.43    0.37
   0  -9  14   26.97    0.77
   0  -9  14   27.95    0.78
   0  -9  13    2.02    0.51
   0  -9  13    0.74    0.48
   0  -9  13    1.67    0.49
   0  -9  12    8.06    0.57
   0  -9  12    9.36    0.59
   0  -9  12    9.39    0.57
   0  -9  11   42.46    1.02
   0  -9  11   42.83    1.01
   0  -9  11   42.43    1.01
   0  -9  10    5.44    0.51
   0  -9  10    4.89    0.52
   0  -9  10    5.07    0.53
   0  -9   9    1.77    0.48
   0  -9   9    1.99    0.48
   0  -9   9    2.06    0.48
   0  -9   9    2.89    0.42
   0  -9   8   61.80    1.23
   0  -9   8   61.50    1.24
   0  -9   8   60.24    1.21
   0  -9   7    0.70    0.42
   0  -9   7   -0.12    0.44
   0  -9   7    1.38    0.38
   0  -9   7    0.41    0.43
   0  -9   6    1.78    0.40
   0  -9   6    0.80    0.42
   0  -9   6    1.48    0.43
   0  -9   5   33.50    0.84
   0  -9   5   34.40    0.84
   0  -9   5   33.81    0.82
   0  -9   5   31.68    0.79
   0  -9   4   19.29    0.63
   0  -9   4   19.02    0.62
   0  -9   4   18.32    0.63
   0  -9   3  116.44    1.97
   0  -9   3  111.05    1.95
   0  -9   3  114.91    1.97
   0  -9   2   35.51    0.82
   0  -9   2   36.26    0.83
   0  -9   2   35.90    0.84
   0  -9   1    0.92    0.37
   0  -9   1    1.45    0.36
   0  -9  -5   26.71    0.64
   0  -9  -6    0.63    0.28
   0  -9  -6    0.21    0.28
   0  -9  -6    0.65    0.28
   0  -9  -7   30.06    0.72
   0  -9  -7   30.06    0.71
   0  -9  -8   16.36    0.51
   0  -9  -8   15.69    0.51
   0  -9  -8   15.09    0.50
   0  -9  -9    0.12    0.31
   0  -9  -9    0.09    0.29
   0  -9  -9    0.13    0.32
   0  -9 -10    3.76    0.37
   0  -9 -10    3.20    0.37
   0  -9 -10    3.07    0.30
   0  -9 -10    3.24    0.35
   0  -9 -11   20.06    0.58
   0  -9 -11   19.69    0.60
   0  -9 -11   21.72    0.60
   0  -9 -12    8.99    0.39
   0  -9 -12    9.75    0.46
   0  -9 -12    9.41    0.44
   0  -9 -13    8.41    0.43
   0  -9 -13    7.66    0.41
   0  -9 -13    7.68    0.44
   0  -9 -13    6.77    0.36
   0  -9 -13    7.11    0.35
   0  -9 -14   12.17    0.48
   0  -9 -14   12.25    0.49
   0  -9 -14   13.07    0.49
   0  -9 -14   11.36    0.41
   0  -9 -15    1.50    0.35
   0  -9 -15    1.52    0.28
   0  -9 -15    1.61    0.35
   0  -9 -15    1.41    0.33
   0  -9 -16    1.91    0.34
   0  -9 -16    1.69    0.27
   0  -9 -16    1.63    0.32
   0  -9 -16    1.57    0.33
   0  -9 -17    2.25    0.27
   0  -9 -17    2.46    0.33
   0  -9 -17    2.46    0.31
   0  -9 -17    2.79    0.34
   0  -9 -18    0.33    0.30
   0  -9 -18    0.27    0.24
   0  -9 -18    0.52    0.29
   0  -9 -19   12.81    0.39
   0  -9 -19   13.80    0.43
   0  -9 -20    9.03    0.35
   0  -9 -20    8.37    0.31
   0  -9 -21   23.84    0.50
   0  -9 -22    5.44    0.22
   0 -10  19    0.03    0.21
   0 -10  19   -0.04    0.21
   0 -10  18    0.31    0.26
   0 -10  16   18.61    0.56
   0 -10  15    0.46    0.35
   0 -10  15    0.48    0.37
   0 -10  14    0.42    0.39
   0 -10  14    0.26    0.38
   0 -10  14    0.02    0.38
   0 -10  13   11.77    0.53
   0 -10  13   11.72    0.52
   0 -10  13   12.53    0.53
   0 -10  12   25.14    0.70
   0 -10  12   25.42    0.71
   0 -10  12   25.41    0.71
   0 -10  11    2.55    0.44
   0 -10  11    2.32    0.44
   0 -10  11    2.08    0.44
   0 -10  10    0.37    0.42
   0 -10  10   -0.41    0.43
   0 -10  10    0.59    0.43
   0 -10   9    2.99    0.45
   0 -10   9    2.94    0.44
   0 -10   9    3.52    0.46
   0 -10   8    0.26    0.41
   0 -10   8    0.28    0.42
   0 -10   8    0.66    0.43
   0 -10   7   -0.25    0.41
   0 -10   7    0.17    0.40
   0 -10   7   -0.05    0.41
   0 -10   6    0.66    0.40
   0 -10   6    1.05    0.40
   0 -10   6    0.91    0.41
   0 -10   5   20.98    0.63
   0 -10   5   19.61    0.62
   0 -10   5   20.85    0.63
   0 -10   4    0.81    0.37
   0 -10   4    0.66    0.37
   0 -10   4    0.46    0.37
   0 -10   3   30.93    0.75
   0 -10   3   31.86    0.76
   0 -10  -7    8.50    0.36
   0 -10  -8    7.36    0.36
   0 -10  -8    7.81    0.36
   0 -10  -9    2.07    0.30
   0 -10  -9    2.22    0.30
   0 -10  -9    1.83    0.28
   0 -10 -10    0.87    0.30
   0 -10 -10    0.79    0.28
   0 -10 -10    0.61    0.26
   0 -10 -11    0.74    0.30
   0 -10 -11    0.85    0.29
   0 -10 -11    0.60    0.27
   0 -10 -12    7.18    0.37
   0 -10 -12    6.29    0.34
   0 -10 -12    7.18    0.37
   0 -10 -13    9.13    0.38
   0 -10 -13    8.34    0.38
   0 -10 -13    8.19    0.35
   0 -10 -14    0.41    0.25
   0 -10 -14    0.42    0.26
   0 -10 -14    0.44    0.28
   0 -10 -15    6.87    0.33
   0 -10 -15    6.63    0.34
   0 -10 -16    0.24    0.26
   0 -10 -17    4.93    0.29
   0 -10 -18    0.11    0.21
   0 -10 -19    9.92    0.30
   0 -11  15    1.43    0.23
   0 -11  15    1.11    0.24
   0 -11  14   18.71    0.49
   0 -11  14   23.09    0.51
   0 -11  13    1.67    0.29
   0 -11  13    0.96    0.21
   0 -11  13    1.90    0.29
   0 -11  12    0.58    0.30
   0 -11  12    1.19    0.30
   0 -11  12    0.83    0.30
   0 -11  12    1.15    0.25
   0 -11  11    6.63    0.37
   0 -11  11    6.37    0.37
   0 -11  11    6.68    0.38
   0 -11  10    7.42    0.41
   0 -11  10    8.21    0.40
   0 -11  10    7.67    0.39
   0 -11   9    0.47    0.33
   0 -11   9    0.13    0.33
   0 -11   9    0.28    0.32
   0 -11   8    3.55    0.37
   0 -11   8    3.81    0.36
   0 -11   8    3.89    0.37
   0 -11   7    0.44    0.33
   0 -11   7    0.16    0.33
   0 -11   7    0.32    0.32
   0 -11   6   -0.26    0.33
   0 -11   6    0.10    0.32
   0 -11   5    0.83    0.32
   0 -11   5    0.69    0.31
   1 -11   5    6.70    0.38
   1 -11   6   16.72    0.49
   1 -11   6   15.56    0.47
   1 -11   7    1.00    0.32
   1 -11   7    0.84    0.34
   1 -11   7    0.71    0.29
   1 -11   8   -0.25    0.29
   1 -11   8    0.05    0.33
   1 -11   8    0.25    0.31
   1 -11   9    0.12    0.27
   1 -11   9    0.26    0.31
   1 -11   9    0.23    0.33
   1 -11  10    8.61    0.40
   1 -11  10    8.71    0.40
   1 -11  11    2.07    0.33
   1 -11  11    2.42    0.33
   1 -11  11    2.08    0.28
   1 -11  12    0.99    0.25
   1 -11  12    0.68    0.29
   1 -11  12    0.63    0.29
   1 -11  13   -0.06    0.22
   1 -11  13   -0.28    0.27
   1 -11  13    0.17    0.26
   1 -11  14    1.02    0.24
   1 -11  14    0.91    0.24
   1 -10 -18    0.17    0.16
   1 -10 -17    1.53    0.21
   1 -10 -17    2.02    0.21
   1 -10 -16    0.24    0.21
   1 -10 -16    0.25    0.22
   1 -10 -16    0.25    0.21
   1 -10 -15    1.10    0.24
   1 -10 -15    1.21    0.24
   1 -10 -15    1.53    0.25
   1 -10 -14    0.70    0.25
   1 -10 -14    0.61    0.25
   1 -10 -14    0.59    0.25
   1 -10 -13    6.30    0.33
   1 -10 -13    6.04    0.33
   1 -10 -13    5.58    0.31
   1 -10 -12    6.51    0.34
   1 -10 -12    6.16    0.30
   1 -10 -12    6.26    0.33
   1 -10 -12    7.01    0.35
   1 -10 -11    0.55    0.24
   1 -10 -11    0.48    0.28
   1 -10 -11    0.28    0.28
   1 -10 -11    0.58    0.26
   1 -10 -10    0.89    0.28
   1 -10 -10    0.85    0.25
   1 -10 -10    1.13    0.26
   1 -10 -10    0.78    0.28
   1 -10  -9    6.18    0.35
   1 -10  -9    5.87    0.34
   1 -10  -9    5.57    0.31
   1 -10  -8    2.61    0.29
   1 -10  -8    2.34    0.27
   1 -10  -8    2.53    0.29
   1 -10  -7   18.65    0.51
   1 -10  -7   19.69    0.53
   1 -10  -6    0.79    0.27
   1 -10   2    4.12    0.39
   1 -10   2    3.65    0.38
   1 -10   3   12.20    0.51
   1 -10   3   13.60    0.53
   1 -10   4   64.75    1.20
   1 -10   4   64.29    1.22
   1 -10   5   13.84    0.54
   1 -10   5   12.92    0.53
   1 -10   5   14.34    0.56
   1 -10   6   12.12    0.54
   1 -10   6   10.83    0.50
   1 -10   6   10.80    0.51
   1 -10   7    1.64    0.42
   1 -10   7    2.00    0.43
   1 -10   7    1.75    0.37
   1 -10   7    1.73    0.39
   1 -10   8    1.03    0.38
   1 -10   8    0.64    0.42
   1 -10   8    0.77    0.31
   1 -10   8    0.63    0.39
   1 -10   8    0.74    0.42
   1 -10   9    5.65    0.47
   1 -10   9    5.48    0.45
   1 -10   9    6.49    0.48
   1 -10   9    6.08    0.44
   1 -10   9    4.92    0.35
   1 -10  10    0.15    0.29
   1 -10  10   -0.25    0.42
   1 -10  10   -0.01    0.41
   1 -10  10   -0.07    0.38
   1 -10  11   -0.27    0.42
   1 -10  11    0.30    0.40
   1 -10  11    0.29    0.39
   1 -10  11    0.37    0.28
   1 -10  12    4.34    0.42
   1 -10  12    4.28    0.44
   1 -10  12    3.51    0.31
   1 -10  12    4.54    0.45
   1 -10  13    4.06    0.43
   1 -10  13    4.20    0.43
   1 -10  13    3.55    0.30
   1 -10  13    3.95    0.42
   1 -10  14    6.50    0.44
   1 -10  14    5.92    0.44
   1 -10  15    0.36    0.35
   1 -10  15    0.84    0.36
   1 -10  17    0.13    0.27
   1 -10  18   12.10    0.36
   1 -10  18   12.35    0.37
   1 -10  19    0.30    0.22
   1 -10  19    0.46    0.22
   1 -10  19    0.62    0.21
   1  -9 -21    1.49    0.20
   1  -9 -20    3.96    0.20
   1  -9 -20    4.37    0.26
   1  -9 -19    0.80    0.19
   1  -9 -19    0.93    0.24
   1  -9 -18    6.41    0.34
   1  -9 -18    5.81    0.32
   1  -9 -18    6.41    0.33
   1  -9 -17   -0.02    0.28
   1  -9 -17    0.30    0.22
   1  -9 -17    0.11    0.28
   1  -9 -17    0.07    0.28
   1  -9 -16    2.83    0.26
   1  -9 -16    3.62    0.33
   1  -9 -16    3.68    0.33
   1  -9 -16    3.84    0.34
   1  -9 -15   24.66    0.62
   1  -9 -15   23.28    0.62
   1  -9 -15   24.38    0.63
   1  -9 -14    0.82    0.33
   1  -9 -14    1.09    0.33
   1  -9 -14    0.94    0.29
   1  -9 -14    0.85    0.33
   1  -9 -13    4.13    0.36
   1  -9 -13    3.62    0.37
   1  -9 -13    3.80    0.34
   1  -9 -13    3.99    0.37
   1  -9 -12    6.91    0.42
   1  -9 -12    7.30    0.41
   1  -9 -12    6.55    0.38
   1  -9 -12    6.51    0.42
   1  -9 -11   38.47    0.86
   1  -9 -11   40.25    0.89
   1  -9 -11   41.02    0.89
   1  -9 -11   40.19    0.86
   1  -9 -10  115.36    2.04
   1  -9 -10  122.75    2.05
   1  -9 -10  121.25    2.06
   1  -9 -10  122.83    2.02
   1  -9  -9   11.63    0.48
   1  -9  -9   10.60    0.45
   1  -9  -9   11.48    0.48
   1  -9  -9   11.53    0.44
   1  -9  -8   19.83    0.58
   1  -9  -8   18.82    0.57
   1  -9  -8   19.85    0.55
   1  -9  -7    0.51    0.30
   1  -9  -7    0.56    0.28
   1  -9  -7    0.47    0.31
   1  -9  -6   -0.02    0.30
   1  -9  -6    0.29    0.29
   1  -9  -5   34.45    0.80
   1  -9  -5   37.31    0.80
   1  -9  -4    5.00    0.37
   1  -9  -4    4.91    0.37
   1  -9  -3   63.64    1.22
   1  -9  -3   64.68    1.23
   1  -9  -2    0.38    0.29
   1  -9  -2    0.32    0.33
   1  -9  -1    0.56    0.33
   1  -9  -1    0.86    0.35
   1  -9   0   14.10    0.51
   1  -9   0   13.61    0.51
   1  -9   0   12.88    0.51
   1  -9   1   54.63    1.12
   1  -9   1   55.64    1.13
   1  -9   1   57.20    1.12
   1  -9   2  170.97    2.71
   1  -9   2  168.22    2.74
   1  -9   2  167.94    2.74
   1  -9   3   33.15    0.79
   1  -9   3   32.78    0.81
   1  -9   3   30.76    0.80
   1  -9   4  143.14    2.31
   1  -9   4  140.22    2.33
   1  -9   5    0.48    0.43
   1  -9   5    0.80    0.40
   1  -9   5    1.04    0.41
   1  -9   5    0.85    0.34
   1  -9   6    3.90    0.39
   1  -9   6    3.57    0.47
   1  -9   6    3.99    0.45
   1  -9   6    4.67    0.47
   1  -9   7   11.19    0.55
   1  -9   7   10.54    0.54
   1  -9   7   10.25    0.48
   1  -9   7   10.43    0.57
   1  -9   8    2.05    0.37
   1  -9   8    1.71    0.47
   1  -9   8    2.92    0.47
   1  -9   8    2.60    0.47
   1  -9   9    0.72    0.46
   1  -9   9    0.23    0.35
   1  -9   9    0.06    0.46
   1  -9   9    1.03    0.46
   1  -9  10    0.57    0.47
   1  -9  10    0.71    0.36
   1  -9  10    1.27    0.48
   1  -9  10    1.04    0.47
   1  -9  11   36.63    0.91
   1  -9  11   38.69    0.93
   1  -9  11   37.41    0.93
   1  -9  12    9.07    0.56
   1  -9  12    8.28    0.45
   1  -9  12    9.49    0.56
   1  -9  12    9.49    0.58
   1  -9  13    0.99    0.48
   1  -9  13    1.43    0.47
   1  -9  13    1.03    0.36
   1  -9  13    1.00    0.48
   1  -9  14    3.99    0.51
   1  -9  14    3.09    0.50
   1  -9  14    3.18    0.38
   1  -9  15    6.69    0.41
   1  -9  15    7.93    0.54
   1  -9  16    5.44    0.49
   1  -9  16    5.01    0.37
   1  -9  17   -0.04    0.40
   1  -9  17   -0.31    0.38
   1  -9  17    0.10    0.29
   1  -9  18   -0.03    0.35
   1  -9  18   -0.13    0.37
   1  -9  18    0.14    0.27
   1  -9  19    0.96    0.34
   1  -9  19    1.06    0.32
   1  -9  19    0.90    0.25
   1  -9  20    0.64    0.30
   1  -9  20    0.50    0.28
   1  -9  20    0.65    0.22
   1  -9  21    4.34    0.27
   1  -9  21    3.66    0.28
   1  -8 -24    0.55    0.16
   1  -8 -24    0.64    0.15
   1  -8 -23    0.07    0.19
   1  -8 -23    0.24    0.18
   1  -8 -22    0.33    0.20
   1  -8 -22    0.05    0.21
   1  -8 -21    5.61    0.29
   1  -8 -21    5.99    0.32
   1  -8 -20    0.13    0.25
   1  -8 -20    0.04    0.28
   1  -8 -19    0.15    0.26
   1  -8 -19   -0.07    0.31
   1  -8 -19    0.08    0.30
   1  -8 -18    0.92    0.29
   1  -8 -18    1.02    0.33
   1  -8 -17    0.02    0.34
   1  -8 -17    0.33    0.29
   1  -8 -17    0.14    0.34
   1  -8 -16    3.77    0.37
   1  -8 -16    3.86    0.39
   1  -8 -16    4.09    0.41
   1  -8 -16    3.45    0.34
   1  -8 -16    3.90    0.39
   1  -8 -15    2.08    0.39
   1  -8 -15    1.51    0.38
   1  -8 -15    1.93    0.37
   1  -8 -15    1.89    0.31
   1  -8 -15    1.76    0.35
   1  -8 -14    4.06    0.38
   1  -8 -14    3.43    0.33
   1  -8 -14    3.68    0.41
   1  -8 -14    3.56    0.40
   1  -8 -14    3.62    0.42
   1  -8 -13    0.80    0.39
   1  -8 -13    0.57    0.29
   1  -8 -13    0.71    0.37
   1  -8 -13    0.68    0.34
   1  -8 -12   12.87    0.51
   1  -8 -12   11.55    0.48
   1  -8 -12   12.66    0.44
   1  -8 -12   13.23    0.54
   1  -8 -12   12.49    0.52
   1  -8 -11   42.46    0.94
   1  -8 -11   47.99    0.99
   1  -8 -11   43.78    0.90
   1  -8 -11   46.59    0.97
   1  -8 -10    0.80    0.33
   1  -8 -10    0.65    0.33
   1  -8 -10    0.59    0.32
   1  -8  -9    0.44    0.32
   1  -8  -9    0.26    0.31
   1  -8  -9    0.12    0.32
   1  -8  -8   17.75    0.54
   1  -8  -8   16.30    0.55
   1  -8  -8   17.73    0.57
   1  -8  -7   10.14    0.45
   1  -8  -7    9.88    0.43
   1  -8  -7   10.20    0.45
   1  -8  -6   24.07    0.65
   1  -8  -6   25.26    0.66
   1  -8  -6   23.69    0.61
   1  -8  -5    5.60    0.34
   1  -8  -5    5.89    0.38
   1  -8  -5    5.23    0.39
   1  -8  -5    5.69    0.38
   1  -8  -4    2.87    0.34
   1  -8  -4    2.82    0.34
   1  -8  -4    2.66    0.35
   1  -8  -3   -0.06    0.32
   1  -8  -3    0.28    0.29
   1  -8  -3    0.24    0.28
   1  -8  -2   27.34    0.69
   1  -8  -2   27.46    0.67
   1  -8  -2   26.29    0.68
   1  -8  -2   27.24    0.68
   1  -8  -1    5.21    0.37
   1  -8  -1    5.44    0.40
   1  -8  -1    6.12    0.40
   1  -8   0  127.18    2.14
   1  -8   0  130.52    2.16
   1  -8   0  127.03    2.15
   1  -8   0  126.25    2.13
   1  -8   1   24.16    0.64
   1  -8   1   24.02    0.67
   1  -8   1   23.88    0.67
   1  -8   1   21.87    0.61
   1  -8   1   24.57    0.66
   1  -8   2  294.31    4.53
   1  -8   2  289.98    4.51
   1  -8   2  293.94    4.53
   1  -8   2  282.25    4.50
   1  -8   3   29.82    0.76
   1  -8   3   30.86    0.75
   1  -8   3   31.13    0.78
   1  -8   4    8.54    0.46
   1  -8   4    8.68    0.49
   1  -8   4    8.74    0.48
   1  -8   4    8.57    0.45
   1  -8   5   12.47    0.51
   1  -8   5   14.23    0.55
   1  -8   5   12.23    0.52
   1  -8   5   12.99    0.56
   1  -8   6   78.74    1.48
   1  -8   6   83.34    1.51
   1  -8   6   82.24    1.52
   1  -8   6   78.25    1.49
   1  -8   7   75.31    1.44
   1  -8   7   72.54    1.41
   1  -8   7   74.20    1.43
   1  -8   8    1.11    0.45
   1  -8   8    1.44    0.44
   1  -8   8    0.97    0.37
   1  -8   8    1.78    0.46
   1  -8   9    7.02    0.53
   1  -8   9    6.72    0.54
   1  -8   9    6.32    0.44
   1  -8   9    7.33    0.53
   1  -8  10    2.22    0.47
   1  -8  10    1.85    0.47
   1  -8  10    1.81    0.38
   1  -8  10    2.20    0.49
   1  -8  11   -0.02    0.37
   1  -8  11    0.85    0.48
   1  -8  11    0.09    0.47
   1  -8  11    0.73    0.49
   1  -8  12   19.16    0.71
   1  -8  12   18.95    0.70
   1  -8  13    5.60    0.56
   1  -8  13    3.57    0.44
   1  -8  14    8.72    0.61
   1  -8  14    7.56    0.48
   1  -8  15    0.58    0.50
   1  -8  15    0.98    0.40
   1  -8  15    1.96    0.54
   1  -8  16   67.86    1.35
   1  -8  16   70.79    1.39
   1  -8  16   69.46    1.37
   1  -8  17    0.12    0.47
   1  -8  17    0.13    0.36
   1  -8  17   -0.07    0.45
   1  -8  17    0.47    0.51
   1  -8  18   -0.16    0.43
   1  -8  18    0.23    0.44
   1  -8  18    0.49    0.36
   1  -8  19    2.95    0.37
   1  -8  19    2.73    0.41
   1  -8  19    2.90    0.43
   1  -8  20    0.72    0.38
   1  -8  20    0.17    0.35
   1  -8  20    0.37    0.32
   1  -8  21   12.58    0.45
   1  -8  21   11.67    0.47
   1  -8  21   12.77    0.44
   1  -8  22    3.92    0.33
   1  -8  22    4.23    0.32
   1  -8  22    4.94    0.31
   1  -8  23    6.09    0.29
   1  -8  23    7.23    0.29
   1  -7 -26    2.99    0.18
   1  -7 -25    1.06    0.18
   1  -7 -25    1.16    0.19
   1  -7 -24   20.38    0.47
   1  -7 -24   20.78    0.47
   1  -7 -23    2.74    0.26
   1  -7 -23    2.72    0.27
   1  -7 -23    2.79    0.28
   1  -7 -22    0.95    0.29
   1  -7 -22    0.84    0.28
   1  -7 -22    0.77    0.27
   1  -7 -21    0.32    0.29
   1  -7 -21    0.20    0.30
   1  -7 -21    0.44    0.31
   1  -7 -21    0.23    0.31
   1  -7 -20    8.53    0.42
   1  -7 -20    8.55    0.43
   1  -7 -20    8.52    0.42
   1  -7 -20    8.48    0.43
   1  -7 -19    1.71    0.37
   1  -7 -19    1.70    0.35
   1  -7 -19    1.47    0.35
   1  -7 -18   15.28    0.55
   1  -7 -18   15.27    0.53
   1  -7 -17   11.70    0.50
   1  -7 -17   12.26    0.53
   1  -7 -17   11.63    0.52
   1  -7 -16    1.14    0.37
   1  -7 -16    1.49    0.37
   1  -7 -16    1.42    0.41
   1  -7 -15   46.24    1.02
   1  -7 -15   47.14    0.99
   1  -7 -15   47.06    1.03
   1  -7 -15   47.46    1.03
   1  -7 -14   78.37    1.44
   1  -7 -14   74.86    1.43
   1  -7 -14   76.04    1.40
   1  -7 -14   77.29    1.44
   1  -7 -13    2.86    0.37
   1  -7 -13    2.25    0.37
   1  -7 -13    3.50    0.46
   1  -7 -13    2.63    0.39
   1  -7 -12   25.63    0.70
   1  -7 -12   24.07    0.68
   1  -7 -12   25.37    0.70
   1  -7 -12   25.24    0.65
   1  -7 -11   26.91    0.70
   1  -7 -11   26.29    0.69
   1  -7 -11   26.22    0.69
   1  -7 -11   25.63    0.66
   1  -7 -10   11.00    0.46
   1  -7 -10   11.58    0.47
   1  -7 -10   11.15    0.47
   1  -7 -10    9.92    0.41
   1  -7  -9    6.83    0.35
   1  -7  -9    7.51    0.41
   1  -7  -9    8.05    0.43
   1  -7  -9    7.18    0.40
   1  -7  -8   44.23    0.94
   1  -7  -8   43.84    0.93
   1  -7  -8   46.18    0.96
   1  -7  -8   45.44    0.95
   1  -7  -7   20.01    0.58
   1  -7  -7   19.19    0.57
   1  -7  -7   18.86    0.54
   1  -7  -7   20.67    0.59
   1  -7  -6    0.52    0.28
   1  -7  -6    0.51    0.29
   1  -7  -6    0.38    0.29
   1  -7  -6    0.58    0.28
   1  -7  -5   17.24    0.53
   1  -7  -5   16.01    0.51
   1  -7  -5   17.24    0.49
   1  -7  -5   17.02    0.52
   1  -7  -4   72.03    1.30
   1  -7  -4   68.87    1.29
   1  -7  -4   69.13    1.24
   1  -7  -3   16.23    0.49
   1  -7  -3   15.36    0.48
   1  -7  -3   15.39    0.49
   1  -7  -3   15.72    0.49
   1  -7  -2    0.38    0.25
   1  -7  -2    0.43    0.29
   1  -7  -2    0.54    0.28
   1  -7  -2    0.35    0.24
   1  -7  -1    1.21    0.26
   1  -7  -1    1.39    0.31
   1  -7  -1    1.18    0.29
   1  -7  -1    1.25    0.29
   1  -7  -1    1.25    0.27
   1  -7   0   17.31    0.49
   1  -7   0   16.89    0.51
   1  -7   0   16.37    0.51
   1  -7   1    8.66    0.38
   1  -7   1    8.12    0.38
   1  -7   1    8.72    0.40
   1  -7   1    8.32    0.37
   1  -7   2   25.00    0.61
   1  -7   2   24.41    0.62
   1  -7   2   23.53    0.61
   1  -7   2   24.41    0.62
   1  -7   3    0.30    0.28
   1  -7   3    0.20    0.24
   1  -7   3    0.49    0.32
   1  -7   3    0.70    0.32
   1  -7   3    0.31    0.32
   1  -7   4    7.06    0.40
   1  -7   4    6.76    0.35
   1  -7   4    7.62    0.42
   1  -7   4    7.87    0.39
   1  -7   4    8.11    0.44
   1  -7   5    3.66    0.31
   1  -7   5    4.90    0.40
   1  -7   5    4.71    0.40
   1  -7   5    4.46    0.36
   1  -7   5    4.79    0.39
   1  -7   6   93.16    1.61
   1  -7   6   88.39    1.59
   1  -7   6   90.07    1.59
   1  -7   6   87.12    1.60
   1  -7   7   17.64    0.60
   1  -7   7   16.45    0.59
   1  -7   7   17.61    0.60
   1  -7   8  135.47    2.25
   1  -7   8  134.35    2.26
   1  -7   8  135.64    2.25
   1  -7   8  127.12    2.24
   1  -7   8  135.21    2.26
   1  -7   9    8.96    0.47
   1  -7   9    8.17    0.51
   1  -7   9    8.46    0.46
   1  -7   9    9.69    0.52
   1  -7   9    8.76    0.52
   1  -7  10    3.83    0.47
   1  -7  10    2.20    0.39
   1  -7  10    2.29    0.47
   1  -7  10    3.68    0.49
   1  -7  11   60.52    1.24
   1  -7  11   69.96    1.27
   1  -7  12   56.66    1.20
   1  -7  12   55.22    1.16
   1  -7  13   65.87    1.32
   1  -7  13   67.97    1.36
   1  -7  14   11.43    0.65
   1  -7  14   11.60    0.61
   1  -7  15   62.76    1.28
   1  -7  15   65.34    1.33
   1  -7  16    0.71    0.47
   1  -7  16    0.38    0.46
   1  -7  17    9.75    0.57
   1  -7  17    8.31    0.43
   1  -7  17    8.19    0.54
   1  -7  18    4.40    0.39
   1  -7  18    4.57    0.51
   1  -7  18    3.94    0.47
   1  -7  19   32.64    0.85
   1  -7  19   35.55    0.93
   1  -7  19   33.07    0.76
   1  -7  19   33.04    0.84
   1  -7  20   25.85    0.64
   1  -7  20   16.80    0.66
   1  -7  20   17.32    0.64
   1  -7  20   23.74    0.71
   1  -7  21    3.44    0.42
   1  -7  21    2.17    0.40
   1  -7  21    2.08    0.39
   1  -7  21    4.19    0.37
   1  -7  22    4.14    0.36
   1  -7  22    4.10    0.41
   1  -7  22    2.98    0.37
   1  -7  22    2.24    0.37
   1  -7  23    6.39    0.39
   1  -7  23    6.08    0.37
   1  -7  23    6.02    0.35
   1  -7  24    0.08    0.27
   1  -7  24    0.19    0.24
   1  -7  25    4.71    0.28
   1  -7  25    4.68    0.25
   1  -7  26    1.76    0.20
   1  -6 -27    6.48    0.24
   1  -6 -26   12.89    0.34
   1  -6 -25    2.39    0.25
   1  -6 -24   30.10    0.60
   1  -6 -24   23.60    0.59
   1  -6 -23   20.27    0.55
   1  -6 -23   22.41    0.55
   1  -6 -22   15.05    0.51
   1  -6 -22   11.95    0.45
   1  -6 -22   12.89    0.48
   1  -6 -22   15.15    0.46
   1  -6 -21    3.58    0.33
   1  -6 -21    5.86    0.44
   1  -6 -21    4.62    0.39
   1  -6 -21    6.69    0.39
   1  -6 -21    5.26    0.40
   1  -6 -20   21.68    0.62
   1  -6 -20   20.78    0.61
   1  -6 -20   20.74    0.59
   1  -6 -20   21.71    0.63
   1  -6 -19   40.95    0.89
   1  -6 -19   40.24    0.89
   1  -6 -19   39.77    0.87
   1  -6 -19   39.92    0.88
   1  -6 -18    1.97    0.39
   1  -6 -18    2.09    0.41
   1  -6 -18    1.85    0.38
   1  -6 -18    2.04    0.32
   1  -6 -18    2.13    0.40
   1  -6 -18    2.27    0.41
   1  -6 -17   45.41    1.14
   1  -6 -17   51.89    1.14
   1  -6 -16   34.12    0.91
   1  -6 -16   38.46    0.94
   1  -6 -15   78.91    1.47
   1  -6 -15   80.38    1.50
   1  -6 -14   27.12    0.69
   1  -6 -14   26.43    0.71
   1  -6 -14   26.02    0.72
   1  -6 -13   86.19    1.19
   1  -6 -13   67.85    1.11
   1  -6 -12   43.12    0.91
   1  -6 -12   40.20    0.89
   1  -6 -12   40.84    0.88
   1  -6 -11  101.87    1.54
   1  -6 -11   88.10    1.49
   1  -6 -11   79.07    1.49
   1  -6 -10  105.80    1.80
   1  -6 -10  103.39    1.76
   1  -6 -10  103.50    1.79
   1  -6 -10  105.93    1.81
   1  -6 -10   99.98    1.78
   1  -6  -9   22.39    0.60
   1  -6  -9   21.58    0.56
   1  -6  -9   24.07    0.60
   1  -6  -9   23.33    0.60
   1  -6  -8   20.52    0.56
   1  -6  -8   20.57    0.56
   1  -6  -8   21.45    0.58
   1  -6  -8   21.37    0.57
   1  -6  -8   20.36    0.52
   1  -6  -7   11.92    0.40
   1  -6  -7   11.06    0.41
   1  -6  -7   11.09    0.40
   1  -6  -6   20.78    0.55
   1  -6  -6   19.58    0.51
   1  -6  -6   20.37    0.54
   1  -6  -5    8.47    0.34
   1  -6  -5    8.99    0.37
   1  -6  -5    9.35    0.37
   1  -6  -4   12.21    0.40
   1  -6  -4   10.19    0.40
   1  -6  -4    9.19    0.37
   1  -6  -4   11.54    0.37
   1  -6  -4   12.25    0.40
   1  -6  -3   18.62    0.51
   1  -6  -3   17.60    0.50
   1  -6  -3   21.67    0.53
   1  -6  -3   20.45    0.52
   1  -6  -2   13.84    0.42
   1  -6  -2   12.96    0.43
   1  -6  -2   12.76    0.42
   1  -6  -2   14.24    0.42
   1  -6  -1  128.14    2.05
   1  -6  -1  130.97    2.06
   1  -6  -1  125.26    2.05
  -1   6   0  101.73    2.11
   1  -6   0  106.62    1.72
   1  -6   0   99.84    1.70
   1  -6   0  103.56    1.72
   1  -6   1    2.78    0.29
   1  -6   1    2.39    0.27
   1  -6   1    3.22    0.29
   1  -6   1    2.54    0.26
   1  -6   2   28.86    0.63
   1  -6   2   29.24    0.65
   1  -6   2   27.34    0.63
   1  -6   2   28.11    0.64
   1  -6   3  322.17    4.93
   1  -6   3  313.64    4.94
   1  -6   3  322.06    4.92
   1  -6   4   51.34    0.97
   1  -6   4   51.75    0.96
   1  -6   4   49.22    0.98
   1  -6   4   50.72    0.98
   1  -6   5   53.49    1.02
   1  -6   5   56.60    1.04
   1  -6   5   55.76    1.03
   1  -6   6    8.53    0.41
   1  -6   6    8.12    0.40
   1  -6   6    8.27    0.40
   1  -6   6    8.62    0.38
   1  -6   7  164.81    2.75
   1  -6   7  174.43    2.77
   1  -6   7  162.07    2.74
   1  -6   7  176.39    2.76
   1  -6   7  183.13    2.78
   1  -6   8    5.87    0.40
   1  -6   8    7.06    0.39
   1  -6   8    7.00    0.40
   1  -6   8    5.82    0.40
   1  -6   9  140.33    2.30
   1  -6   9  139.75    2.30
   1  -6   9  135.40    2.30
   1  -6  10   33.39    0.83
   1  -6  10   35.15    0.83
   1  -6  11   16.64    0.59
   1  -6  12    7.97    0.52
   1  -6  12    7.59    0.49
   1  -6  12    8.29    0.48
   1  -6  13   95.47    1.78
   1  -6  13  108.41    1.80
   1  -6  13  105.47    1.78
   1  -6  13   89.31    1.68
   1  -6  14   35.10    0.85
   1  -6  14   34.43    0.84
   1  -6  15  225.18    3.57
   1  -6  15  215.60    3.50
   1  -6  15  223.87    3.56
   1  -6  16   11.08    0.51
   1  -6  16   10.96    0.57
   1  -6  17   57.18    1.20
   1  -6  17   55.30    1.13
   1  -6  18    9.13    0.51
   1  -6  18    9.99    0.53
   1  -6  18   10.19    0.56
   1  -6  19   33.88    0.93
   1  -6  19   32.36    0.83
   1  -6  19   32.81    0.85
   1  -6  19   33.95    0.83
   1  -6  20   28.00    0.85
   1  -6  20   27.63    0.75
   1  -6  20   27.25    0.74
   1  -6  20   26.15    0.73
   1  -6  21   13.16    0.55
   1  -6  21   12.54    0.53
   1  -6  21   14.26    0.56
   1  -6  22   10.65    0.51
   1  -6  22   11.95    0.49
   1  -6  23   17.13    0.54
   1  -6  23   18.36    0.53
   1  -6  24    1.79    0.35
   1  -6  25    5.37    0.36
   1  -6  26    1.13    0.28
   1  -6  26    1.41    0.28
   1  -6  27    0.53    0.23
   1  -6  27    0.35    0.24
   1  -6  28    0.09    0.18
   1  -5 -28   23.25    0.47
   1  -5 -27    0.38    0.22
   1  -5 -27    0.24    0.17
   1  -5 -27    0.33    0.17
   1  -5 -26    0.92    0.22
   1  -5 -26    1.34    0.23
   1  -5 -26    1.22    0.27
   1  -5 -25   15.93    0.44
   1  -5 -25   16.55    0.46
   1  -5 -24   37.29    0.76
   1  -5 -24   32.03    0.73
   1  -5 -24   37.28    0.76
   1  -5 -24   34.55    0.72
   1  -5 -24   40.11    0.81
   1  -5 -23   31.95    0.76
   1  -5 -23   29.27    0.68
   1  -5 -23   31.21    0.72
   1  -5 -23   31.47    0.69
   1  -5 -23   31.95    0.72
   1  -5 -22   79.38    1.39
   1  -5 -22   75.25    1.41
   1  -5 -22   86.28    1.44
   1  -5 -22   70.84    1.37
   1  -5 -22   79.39    1.42
   1  -5 -21   10.44    0.48
   1  -5 -21    9.84    0.46
   1  -5 -21    9.44    0.46
   1  -5 -21    9.21    0.41
   1  -5 -20   17.21    0.59
   1  -5 -20   16.62    0.57
   1  -5 -20   18.57    0.59
   1  -5 -19   29.63    0.76
   1  -5 -19   33.22    0.81
   1  -5 -19   31.74    0.79
   1  -5 -19   28.48    0.71
   1  -5 -19   35.57    0.80
   1  -5 -18    5.51    0.45
   1  -5 -18    6.29    0.49
   1  -5 -17  413.28    6.16
   1  -5 -17  404.68    6.16
   1  -5 -17  409.19    6.18
   1  -5 -17  417.50    6.17
   1  -5 -16   12.04    0.52
   1  -5 -16   11.71    0.53
   1  -5 -16   10.32    0.46
   1  -5 -16    9.78    0.41
   1  -5 -16   10.54    0.51
   1  -5 -16   10.91    0.50
   1  -5 -15   15.14    0.53
   1  -5 -15   18.74    0.58
   1  -5 -15   18.81    0.59
   1  -5 -15   15.62    0.58
   1  -5 -14    3.89    0.34
   1  -5 -14    3.41    0.38
   1  -5 -14    3.34    0.39
   1  -5 -14    2.58    0.37
   1  -5 -13    0.93    0.33
   1  -5 -13    0.92    0.31
   1  -5 -13    0.82    0.31
   1  -5 -12    4.99    0.36
   1  -5 -12    4.62    0.34
   1  -5 -12    3.83    0.34
   1  -5 -11   26.54    0.64
   1  -5 -11   25.88    0.64
   1  -5 -10    8.86    0.39
   1  -5 -10    9.77    0.41
   1  -5 -10    9.05    0.39
   1  -5 -10    9.55    0.39
   1  -5  -9    0.44    0.25
   1  -5  -9    0.42    0.25
   1  -5  -9    0.57    0.24
   1  -5  -9    0.62    0.26
   1  -5  -8    1.61    0.24
   1  -5  -8    1.72    0.26
   1  -5  -8    2.03    0.26
   1  -5  -8    1.93    0.25
   1  -5  -7   16.13    0.46
   1  -5  -7   16.06    0.46
   1  -5  -7   16.46    0.46
   1  -5  -6    4.60    0.29
   1  -5  -6    5.06    0.29
   1  -5  -5   65.79    1.17
  -1   5   4   84.32    1.71
  -1   5   3  427.42    6.70
  -1   5   3  431.37    6.76
  -1   5   2    1.53    0.27
  -1   5   2    1.48    0.28
  -1   5   1    0.19    0.24
  -1   5   1    0.23    0.25
  -1   5   0   16.19    0.63
  -1   5   0   14.30    0.52
  -1   5  -1    8.61    0.51
  -1   5  -1    6.75    0.39
  -1   5  -2   97.00    1.90
  -1   5  -2  105.10    2.07
  -1   5  -3  164.69    2.97
  -1   5  -3  177.99    3.15
  -1   5  -4    4.13    0.47
  -1   5  -4    3.82    0.40
  -1   5  -5   37.38    1.03
   1  -5   5   37.89    0.77
  -1   5  -6   22.21    0.80
   1  -5   6   21.90    0.55
   1  -5   6   23.20    0.55
   1  -5   7  144.08    2.30
   1  -5   7  145.94    2.31
   1  -5   8   14.45    0.46
   1  -5   8   13.92    0.45
   1  -5   8   14.33    0.46
   1  -5   9   23.80    0.60
   1  -5   9   22.13    0.59
   1  -5  10    2.71    0.39
   1  -5  10    2.11    0.37
   1  -5  11   49.70    0.99
   1  -5  11   48.08    0.93
   1  -5  11   49.33    0.99
   1  -5  11   51.90    1.01
   1  -5  12   76.82    1.38
   1  -5  12   78.49    1.39
   1  -5  13    4.42    0.40
   1  -5  13    4.75    0.35
   1  -5  13    4.62    0.40
   1  -5  14   12.22    0.51
   1  -5  14   11.50    0.50
   1  -5  14   12.23    0.47
   1  -5  15    7.17    0.42
   1  -5  15    7.83    0.53
   1  -5  15    7.35    0.46
   1  -5  15    6.65    0.45
   1  -5  16   52.96    1.10
   1  -5  16   54.25    1.09
   1  -5  16   55.58    1.17
   1  -5  16   52.50    1.10
   1  -5  17   67.60    1.37
   1  -5  17   68.25    1.31
   1  -5  17   67.56    1.29
   1  -5  18    2.53    0.43
   1  -5  18    3.80    0.46
   1  -5  18    2.94    0.45
   1  -5  18    3.79    0.55
   1  -5  19   11.47    0.52
   1  -5  19   12.23    0.64
   1  -5  19   11.57    0.54
   1  -5  19   11.82    0.57
   1  -5  20   14.80    0.60
   1  -5  20   13.45    0.56
   1  -5  20   13.32    0.53
   1  -5  20   13.49    0.66
   1  -5  21   -0.06    0.44
   1  -5  21   -0.39    0.36
   1  -5  21    0.19    0.38
   1  -5  22    0.16    0.34
   1  -5  22    0.05    0.44
   1  -5  22    0.57    0.36
   1  -5  23   -0.02    0.42
   1  -5  24   58.39    1.16
   1  -5  25    2.24    0.40
   1  -5  26   15.78    0.53
   1  -5  27    1.95    0.33
   1  -5  28    0.31    0.27
   1  -5  29    1.01    0.22
   1  -5  29    1.09    0.20
   1  -4 -29    9.76    0.27
   1  -4 -29   10.55    0.28
   1  -4 -28    0.61    0.21
   1  -4 -28    0.47    0.20
   1  -4 -27   12.20    0.39
   1  -4 -27   11.96    0.38
   1  -4 -26   14.61    0.46
   1  -4 -26   15.46    0.46
   1  -4 -26   15.75    0.46
   1  -4 -25    5.74    0.37
   1  -4 -25    4.92    0.31
   1  -4 -25    5.59    0.37
   1  -4 -25    5.11    0.35
   1  -4 -24    2.80    0.33
   1  -4 -24    2.53    0.30
   1  -4 -24    2.87    0.37
   1  -4 -23    3.06    0.39
   1  -4 -23    2.77    0.30
   1  -4 -23    2.68    0.34
   1  -4 -23    2.92    0.34
   1  -4 -22    1.19    0.33
   1  -4 -22    1.97    0.35
   1  -4 -22    1.74    0.40
   1  -4 -22    1.22    0.34
   1  -4 -22    1.47    0.31
   1  -4 -21  113.81    2.01
   1  -4 -21  126.01    2.06
   1  -4 -21  121.73    2.02
   1  -4 -21  113.42    1.98
   1  -4 -21  117.38    2.01
   1  -4 -20   13.31    0.49
   1  -4 -20   15.52    0.58
   1  -4 -20   13.55    0.51
   1  -4 -20   14.85    0.52
   1  -4 -20   14.21    0.54
   1  -4 -19    2.95    0.40
   1  -4 -19    2.57    0.40
   1  -4 -19    2.63    0.36
   1  -4 -18  303.48    4.73
   1  -4 -18  301.82    4.71
   1  -4 -18  303.83    4.72
   1  -4 -17   87.66    1.58
   1  -4 -17   87.63    1.56
   1  -4 -16   26.98    0.66
   1  -4 -16   27.52    0.69
   1  -4 -15  131.31    2.20
   1  -4 -15  130.72    2.16
   1  -4 -14    4.37    0.36
   1  -4 -14    4.29    0.37
   1  -4 -14    3.98    0.29
   1  -4 -13   19.52    0.51
   1  -4 -13   20.09    0.56
   1  -4 -13   20.09    0.58
   1  -4 -12   24.93    0.62
   1  -4 -12   25.54    0.62
   1  -4 -12   24.86    0.63
   1  -4 -12   24.91    0.61
   1  -4 -12   25.17    0.57
   1  -4 -11    5.15    0.32
   1  -4 -11    4.89    0.30
   1  -4 -11    4.92    0.31
   1  -4 -11    5.73    0.34
  -1   4  10    0.54    0.34
   1  -4 -10    0.53    0.26
   1  -4 -10    0.43    0.24
   1  -4 -10    0.44    0.23
   1  -4 -10    0.67    0.23
  -1   4   9   47.88    1.20
   1  -4  -9   47.93    0.91
  -1   4   8   33.59    0.94
  -1   4   7  199.74    3.38
  -1   4   6   14.92    0.36
  -1   4   6   17.10    0.60
  -1   4   5  123.20    2.14
  -1   4   5  118.71    1.97
  -1   4   4    0.78    0.21
  -1   4   4    1.29    0.29
  -1   4   3   43.97    0.93
  -1   4   3   43.40    0.90
  -1   4   3   42.76    0.91
  -1   4   2    0.13    0.25
  -1   4   2    0.03    0.21
  -1   4   2    0.10    0.21
  -1   4   1  220.46    3.49
  -1   4   1  217.03    3.39
  -1   4   1  216.65    3.40
  -1   4   0   71.38    1.44
  -1   4   0   71.47    1.30
  -1   4  -1    4.54    0.27
  -1   4  -1    4.12    0.29
  -1   4  -1    4.39    0.40
  -1   4  -1    3.64    0.25
  -1   4  -2   62.22    1.20
  -1   4  -2   63.80    1.32
  -1   4  -2   57.14    0.95
  -1   4  -2   55.64    1.02
  -1   4  -3  166.00    2.68
  -1   4  -3  173.86    2.82
  -1   4  -4  117.16    2.07
  -1   4  -4  122.01    2.19
  -1   4  -5   99.47    1.89
  -1   4  -5   94.10    1.66
  -1   4  -6    3.76    0.30
  -1   4  -6    4.01    0.43
   1  -4   6    4.29    0.38
  -1   4  -6    4.61    0.48
  -1   4  -7  244.21    4.00
  -1   4  -7  250.36    4.34
  -1   4  -7  257.49    4.27
   1  -4   8   40.94    1.09
  -1   4  -8   38.17    0.89
   1  -4   9   96.14    2.05
  -1   4  -9  101.30    2.13
   1  -4  10   23.89    0.57
   1  -4  10   25.60    0.91
   1  -4  10   23.56    0.60
   1  -4  10   24.81    0.58
   1  -4  10   25.99    0.60
   1  -4  11   69.58    1.21
   1  -4  11   67.42    1.20
   1  -4  11   65.37    1.17
   1  -4  12   67.19    1.20
   1  -4  12   69.28    1.24
   1  -4  12   70.98    1.24
   1  -4  13   26.89    0.65
   1  -4  13   26.80    0.63
   1  -4  13   26.24    0.64
   1  -4  14   48.36    0.98
   1  -4  14   46.53    0.93
   1  -4  14   43.20    0.90
   1  -4  14   45.31    0.92
   1  -4  15   33.14    0.80
   1  -4  15   31.07    0.73
   1  -4  15   31.08    0.73
   1  -4  15   31.21    0.73
   1  -4  16   99.68    1.72
   1  -4  16   99.94    1.72
   1  -4  16   97.00    1.71
  -1   4 -16   96.10    1.67
   1  -4  17   49.36    1.02
  -1   4 -17   49.27    0.98
   1  -4  17   52.08    1.09
   1  -4  17   51.56    1.03
   1  -4  17   51.90    1.05
   1  -4  18  117.89    2.01
   1  -4  18  120.42    2.04
   1  -4  18  122.32    2.08
   1  -4  18  115.83    2.00
  -1   4 -18  116.22    1.98
   1  -4  19  268.08    4.04
   1  -4  19  245.10    3.97
   1  -4  19  242.49    3.97
  -1   4 -19  255.66    3.97
   1  -4  19  260.48    4.06
   1  -4  20   36.23    0.86
   1  -4  20   41.56    0.94
  -1   4 -20   39.52    0.84
   1  -4  20   37.45    0.84
   1  -4  21   29.27    0.81
   1  -4  22    0.40    0.46
  -1   4 -22    0.19    0.29
  -1   4 -23   40.21    0.87
   1  -4  23   42.84    1.00
  -1   4 -24   10.26    0.41
   1  -4  24   10.65    0.58
  -1   4 -25    5.66    0.34
   1  -4  25    5.98    0.50
  -1   4 -26   62.84    1.17
   1  -4  26   72.19    1.29
  -1   4 -27   37.06    0.73
  -1   4 -28    0.94    0.20
   1  -3 -30   -0.06    0.16
   1  -3 -29    2.04    0.19
   1  -3 -29    2.73    0.24
   1  -3 -28    0.21    0.22
   1  -3 -28    0.38    0.26
   1  -3 -28    0.28    0.18
   1  -3 -27   11.14    0.36
   1  -3 -27   12.38    0.44
   1  -3 -27   11.79    0.40
   1  -3 -26    2.00    0.33
   1  -3 -26    1.95    0.26
   1  -3 -26    1.76    0.30
   1  -3 -25    0.18    0.31
   1  -3 -25    0.01    0.32
   1  -3 -25   -0.10    0.23
   1  -3 -25    0.13    0.25
   1  -3 -24    2.01    0.29
   1  -3 -24    2.04    0.36
   1  -3 -24    1.82    0.35
   1  -3 -24    1.67    0.28
   1  -3 -23    3.64    0.33
   1  -3 -23    4.02    0.38
   1  -3 -23    3.50    0.33
   1  -3 -23    4.69    0.40
   1  -3 -22   25.63    0.69
   1  -3 -22   24.63    0.64
   1  -3 -22   24.54    0.64
   1  -3 -22   26.97    0.70
   1  -3 -21    0.47    0.33
   1  -3 -21    0.60    0.30
   1  -3 -21    0.43    0.32
   1  -3 -21    0.34    0.26
   1  -3 -21    0.73    0.38
   1  -3 -21    0.42    0.29
   1  -3 -20   39.65    0.90
   1  -3 -20   38.68    0.83
   1  -3 -20   39.80    0.87
   1  -3 -20   38.54    0.87
   1  -3 -20   39.39    0.86
   1  -3 -19   38.04    0.84
   1  -3 -19   39.55    0.88
   1  -3 -19   38.26    0.84
   1  -3 -18    8.64    0.40
   1  -3 -18    8.91    0.47
   1  -3 -18    8.75    0.43
   1  -3 -18    8.35    0.38
   1  -3 -17    7.92    0.43
   1  -3 -17    7.94    0.39
   1  -3 -17    7.12    0.35
   1  -3 -17    8.23    0.43
   1  -3 -17    8.37    0.38
   1  -3 -16    8.13    0.42
   1  -3 -16    7.16    0.34
   1  -3 -16    8.19    0.40
   1  -3 -16    8.09    0.37
   1  -3 -16    8.28    0.39
   1  -3 -15   16.37    0.48
   1  -3 -15   15.80    0.50
   1  -3 -14  119.85    1.97
   1  -3 -14  117.18    1.99
   1  -3 -13    0.02    0.23
   1  -3 -13    0.38    0.28
   1  -3 -13    0.73    0.25
   1  -3 -12   59.09    1.10
   1  -3 -12   61.28    1.13
   1  -3 -12   61.91    1.10
  -1   3  11   11.91    0.62
  -1   3  11    9.55    0.51
  -1   3  10   13.63    0.65
  -1   3   9   43.11    1.12
  -1   3   8   18.28    0.67
  -1   3   8   16.59    0.50
  -1   3   7    7.69    0.47
  -1   3   7    7.02    0.33
  -1   3   6    6.26    0.41
  -1   3   5   18.20    0.39
  -1   3   5   18.78    0.58
  -1   3   4    2.83    0.19
  -1   3   4    2.91    0.30
  -1   3   3   40.57    0.85
  -1   3   3   39.96    0.81
  -1   3   2   89.21    1.51
  -1   3   2   83.76    1.45
  -1   3   1   69.04    1.21
  -1   3   1   67.74    1.28
  -1   3   0    6.64    0.37
  -1   3  -1   62.92    1.14
  -1   3  -1   62.94    1.08
  -1   3  -1   63.59    1.26
  -1   3  -2   56.27    1.10
  -1   3  -2   62.25    0.97
  -1   3  -2   58.71    0.96
  -1   3  -2   64.21    1.26
  -1   3  -2   66.16    1.16
  -1   3  -3    2.74    0.29
   1  -3   3    3.20    0.32
  -1   3  -3    2.74    0.29
  -1   3  -3    2.89    0.37
  -1   3  -4   64.77    1.36
  -1   3  -4   66.45    1.28
   1  -3   4   66.63    1.27
  -1   3  -5   52.76    1.21
  -1   3  -5   52.55    1.06
  -1   3  -5   52.93    1.14
  -1   3  -6   90.14    1.66
  -1   3  -6   93.46    1.78
   1  -3   7  105.50    1.95
  -1   3  -7   92.15    1.74
   1  -3   8   17.61    0.71
  -1   3  -8   18.26    0.71
  -1   3  -8   16.58    0.58
  -1   3  -9    0.23    0.37
  -1   3  -9    0.02    0.32
   1  -3   9    0.11    0.36
  -1   3 -10  115.19    2.26
  -1   3 -10  111.20    2.11
  -1   3 -11    2.18    0.37
  -1   3 -11    2.68    0.43
   1  -3  11    2.37    0.39
  -1   3 -12    5.27    0.50
   1  -3  12    4.45    0.45
  -1   3 -12    4.48    0.44
   1  -3  12    4.49    0.33
   1  -3  12    4.36    0.29
   1  -3  13    0.17    0.33
   1  -3  13    0.26    0.30
  -1   3 -13    0.23    0.33
   1  -3  13   -0.09    0.25
   1  -3  13    0.29    0.25
   1  -3  13    0.36    0.26
  -1   3 -14   12.69    0.39
   1  -3  14   12.69    0.42
   1  -3  14   12.71    0.41
   1  -3  14   13.80    0.48
   1  -3  14   12.51    0.43
   1  -3  15   33.66    0.77
   1  -3  15   32.75    0.73
  -1   3 -15   33.91    0.71
   1  -3  15   32.70    0.71
   1  -3  15   33.34    0.71
   1  -3  16    4.49    0.40
   1  -3  16    3.93    0.32
   1  -3  16    4.45    0.36
  -1   3 -16    4.56    0.31
   1  -3  16    4.86    0.34
   1  -3  17   -0.01    0.28
   1  -3  17   -0.01    0.37
   1  -3  17    0.48    0.31
   1  -3  17    0.15    0.34
  -1   3 -17    0.38    0.26
   1  -3  18   88.17    1.54
   1  -3  18   83.18    1.56
   1  -3  18   81.96    1.48
  -1   3 -18   88.23    1.52
   1  -3  19   18.73    0.62
  -1   3 -19   18.35    0.56
  -1   3 -20   91.87    1.64
  -1   3 -21   22.74    0.64
  -1   3 -22   14.57    0.53
  -1   3 -23    4.72    0.39
  -1   3 -24    5.46    0.39
  -1   3 -25   11.76    0.48
  -1   3 -26    9.19    0.42
   1  -3  27    1.10    0.41
  -1   3 -27    1.49    0.29
   1  -3  28   39.46    0.86
  -1   3 -28   39.58    0.79
   1  -3  29    7.88    0.41
  -1   3 -29    8.33    0.32
  -1   3 -30    9.75    0.31
   1  -3  30   11.73    0.39
   1  -3  31    8.04    0.29
   1  -2 -31    4.47    0.20
   1  -2 -30    5.21    0.22
   1  -2 -30    6.46    0.27
   1  -2 -29   16.02    0.40
   1  -2 -28    0.40    0.22
   1  -2 -28    0.69    0.23
   1  -2 -28    0.67    0.29
   1  -2 -27   -0.14    0.31
   1  -2 -27    0.03    0.24
   1  -2 -27    0.12    0.26
   1  -2 -26    0.20    0.28
   1  -2 -26    0.07    0.28
   1  -2 -26    0.26    0.33
   1  -2 -25   50.04    1.03
   1  -2 -25   48.53    0.98
   1  -2 -24    3.83    0.36
   1  -2 -24    3.87    0.37
   1  -2 -24    4.16    0.41
   1  -2 -23   16.75    0.55
   1  -2 -23   16.32    0.55
   1  -2 -23   16.33    0.58
   1  -2 -22   15.56    0.48
   1  -2 -22   16.61    0.56
   1  -2 -22   17.10    0.58
   1  -2 -22   16.59    0.56
   1  -2 -21    3.72    0.39
   1  -2 -21    3.34    0.36
   1  -2 -21    3.42    0.39
   1  -2 -21    3.29    0.33
   1  -2 -20    6.68    0.43
   1  -2 -20    6.37    0.42
   1  -2 -20    6.36    0.39
   1  -2 -20    5.96    0.34
   1  -2 -19  103.78    1.80
   1  -2 -19  104.36    1.84
   1  -2 -19  109.77    1.88
   1  -2 -19  112.04    1.88
   1  -2 -18   46.76    0.97
   1  -2 -18   44.20    0.89
   1  -2 -18   44.05    0.93
   1  -2 -17    0.45    0.30
   1  -2 -17    0.58    0.24
   1  -2 -17    0.85    0.26
   1  -2 -17    0.45    0.28
   1  -2 -16    5.49    0.34
   1  -2 -16    5.88    0.31
   1  -2 -16    6.44    0.35
   1  -2 -15  156.22    2.46
   1  -2 -15  150.34    2.45
  -1   2  15  153.99    2.43
   1  -2 -14   22.81    0.56
  -1   2  14   22.87    0.54
   1  -2 -14   23.53    0.57
   1  -2 -13   14.12    0.41
   1  -2 -13   13.00    0.41
  -1   2  12  113.86    2.25
  -1   2  12  101.35    2.07
  -1   2  11    2.81    0.44
  -1   2  11    2.66    0.39
  -1   2  10   99.91    1.93
  -1   2  10   87.02    1.75
  -1   2   9   94.06    1.81
  -1   2   9  106.41    1.98
  -1   2   8  155.78    2.65
  -1   2   8  164.16    2.80
  -1   2   8  156.44    2.60
  -1   2   7   62.84    1.32
  -1   2   7   62.96    1.19
  -1   2   6   93.27    1.71
  -1   2   6   89.24    1.57
  -1   2   5    8.96    0.43
  -1   2   4    1.18    0.29
  -1   2   4    1.68    0.15
  -1   2   3  163.35    2.53
  -1   2   2   38.13    0.73
  -1   2   1  286.71    4.33
   1  -2  -1  298.52    4.44
  -1   2   1  283.56    4.42
   1  -2   0  176.79    2.83
  -1   2   0  179.12    2.83
  -1   2  -1    0.52    0.29
  -1   2  -1    0.35    0.19
  -1   2  -1    0.06    0.18
   1  -2   1    0.49    0.29
  -1   2  -2   45.92    0.73
   1  -2   2   48.84    0.87
   1  -2   2   47.19    0.97
  -1   2  -2   46.32    0.97
  -1   2  -2   45.32    0.87
  -1   2  -3   81.18    1.56
  -1   2  -3   84.43    1.48
   1  -2   3   84.50    1.57
  -1   2  -3   84.47    1.48
  -1   2  -4  316.23    4.77
  -1   2  -4  316.31    4.78
  -1   2  -5   56.72    1.12
   1  -2   6    2.16    0.36
  -1   2  -6    1.79    0.34
  -1   2  -6    2.08    0.36
  -1   2  -7    0.22    0.30
   1  -2   7    0.13    0.13
  -1   2  -7    0.14    0.34
   1  -2   7    0.34    0.34
   1  -2   7    0.20    0.30
   1  -2   7    0.37    0.13
  -1   2  -8    6.11    0.44
   1  -2   8    5.43    0.23
   1  -2   8    6.27    0.48
   1  -2   8    5.45    0.24
   1  -2   8    5.56    0.43
  -1   2  -8    6.06    0.44
   1  -2   9    9.65    0.51
  -1   2  -9   10.04    0.51
   1  -2   9   10.95    0.59
   1  -2   9    9.27    0.34
  -1   2  -9    9.56    0.52
  -1   2 -10  154.85    2.69
  -1   2 -10  160.82    2.74
   1  -2  10  155.36    2.78
   1  -2  10  156.66    2.73
  -1   2 -11   15.53    0.66
  -1   2 -11   14.04    0.63
   1  -2  11   14.72    0.67
   1  -2  11   15.35    0.72
   1  -2  11   13.41    0.47
   1  -2  12   61.79    1.26
  -1   2 -12   67.64    1.52
  -1   2 -12   68.04    1.50
   1  -2  12   65.11    1.53
   1  -2  12   65.45    1.57
   1  -2  13   28.36    0.97
   1  -2  13   27.01    0.98
  -1   2 -13   28.20    0.93
  -1   2 -13   27.65    0.89
  -1   2 -14   72.16    1.60
  -1   2 -14   67.73    1.19
  -1   2 -14   71.20    1.65
  -1   2 -14   65.79    1.19
   1  -2  14   68.99    1.21
  -1   2 -15   48.71    0.92
   1  -2  15   48.95    0.95
  -1   2 -15   47.91    0.93
  -1   2 -16  127.53    2.11
  -1   2 -16  127.62    2.10
   1  -2  16  126.92    2.12
   1  -2  17    4.45    0.39
  -1   2 -17    4.79    0.32
  -1   2 -17    4.97    0.33
  -1   2 -18   12.85    0.47
  -1   2 -18   12.60    0.46
  -1   2 -19    6.05    0.38
  -1   2 -19    6.07    0.38
   1  -2  19    6.36    0.43
  -1   2 -20   48.18    1.01
   1  -2  20   47.66    1.02
  -1   2 -21    1.76    0.35
   1  -2  21    1.99    0.43
  -1   2 -22    0.29    0.34
   1  -2  22    0.28    0.42
  -1   2 -23   18.99    0.61
   1  -2  23   18.58    0.67
  -1   2 -24   99.79    1.80
   1  -2  24  103.42    1.83
  -1   2 -25    4.26    0.39
   1  -2  25    4.28    0.49
  -1   2 -26   40.06    0.89
   1  -2  26   41.30    0.95
  -1   2 -27    0.58    0.32
   1  -2  27    0.42    0.41
  -1   2 -28    2.11    0.31
   1  -2  28    2.04    0.40
   1  -2  29   -0.50    0.33
  -1   2 -29    0.14    0.25
   1  -2  30    4.51    0.32
  -1   2 -30    4.62    0.28
   1  -2  31    2.40    0.24
  -1   2 -31    2.52    0.21
   1  -1 -31   28.60    0.55
   1  -1 -31   27.05    0.52
   1  -1 -30    2.48    0.23
   1  -1 -29    1.99    0.27
   1  -1 -28    2.17    0.29
   1  -1 -27   30.92    0.72
   1  -1 -26    4.78    0.35
   1  -1 -26   10.66    0.51
  -1   1  25    3.10    0.35
   1  -1 -25    2.97    0.38
   1  -1 -24    2.33    0.32
  -1   1  24    2.63    0.34
   1  -1 -24    2.86    0.38
   1  -1 -23    1.05    0.37
  -1   1  23    1.26    0.34
   1  -1 -23    0.75    0.32
  -1   1  22   19.65    0.55
   1  -1 -22   18.02    0.59
  -1   1  21   67.69    1.14
   1  -1 -21   59.11    1.19
  -1   1  20   11.91    0.44
   1  -1 -20   11.30    0.48
   1  -1 -20   11.69    0.47
  -1   1  19   41.85    0.86
   1  -1 -19   41.72    0.91
  -1   1  18   38.14    0.79
   1  -1 -18   39.17    0.84
  -1   1  17    3.41    0.30
   1  -1 -16   17.42    0.52
  -1   1  16   17.98    0.47
   1  -1 -15   33.88    0.74
  -1   1  15   33.09    0.72
  -1   1  14    0.46    0.21
  -1   1  14    0.32    0.36
   1  -1 -14    0.72    0.23
   1  -1 -14    0.61    0.21
  -1   1  13   12.97    0.66
  -1   1  13   13.99    0.74
  -1   1  12  793.23   12.29
  -1   1  12  807.88   12.41
  -1   1  11    2.30    0.46
  -1   1  11    2.11    0.40
  -1   1  10  137.25    2.53
  -1   1  10  133.75    2.43
  -1   1   9    4.09    0.44
  -1   1   9    3.47    0.37
  -1   1   8  287.35    4.59
  -1   1   8  279.05    4.48
  -1   1   7   10.90    0.45
  -1   1   7   10.80    0.52
  -1   1   6   91.68    1.59
  -1   1   6   88.91    1.68
  -1   1   6   92.02    1.59
  -1   1   5  141.22    2.25
   1  -1  -5  136.25    2.07
  -1   1   5  137.51    2.21
  -1   1   5  136.18    2.31
  -1   1   4   96.11    1.57
   1  -1  -4   96.78    1.50
  -1   1   3  132.99    2.04
  -1   1   3  132.09    2.05
   1  -1  -3  133.34    2.05
   1  -1  -2    1.68    0.20
  -1   1   2    1.55    0.14
  -1   1   2    1.55    0.20
  -1   1   1  146.32    2.23
   1  -1  -1  143.80    2.24
  -1   1   0 1476.81   22.18
  -1   1   0 1530.45   22.21
   1  -1   0 1527.85   22.22
  -1   1  -1   85.83    1.44
   1  -1   1   87.99    1.35
  -1   1  -1   84.97    1.36
   1  -1   1   86.62    1.46
   1  -1   2 1175.54   18.01
   1  -1   2 1216.82   17.88
  -1   1  -2 1201.69   17.88
   1  -1   3  375.86    5.55
  -1   1  -3  365.80    5.69
   1  -1   3  382.32    5.67
  -1   1  -4    1.43    0.31
   1  -1   4    1.46    0.17
  -1   1  -4    1.38    0.33
   1  -1   5  504.12    7.43
   1  -1   5  514.17    7.45
   1  -1   5  470.68    7.27
   1  -1   5  493.79    7.45
  -1   1  -5  504.02    7.45
  -1   1  -5  482.13    7.43
  -1   1  -6   39.47    0.87
  -1   1  -6   40.02    0.89
   1  -1   6   38.24    0.89
   1  -1   6   37.67    0.74
   1  -1   6   38.83    0.88
  -1   1  -7  173.08    2.81
  -1   1  -7  167.43    2.78
   1  -1   7  167.86    2.81
   1  -1   7  170.29    2.83
  -1   1  -8  215.05    3.40
   1  -1   8  213.70    3.44
   1  -1   8  191.09    3.41
   1  -1   8  194.79    3.34
  -1   1  -8  208.48    3.35
  -1   1  -9  109.08    2.03
  -1   1  -9  113.21    2.09
   1  -1   9  116.38    2.14
   1  -1   9  113.91    2.11
  -1   1 -10   25.45    0.81
  -1   1 -10   24.30    0.72
   1  -1  10   25.39    0.84
   1  -1  10   23.85    0.81
  -1   1 -11    5.66    0.48
   1  -1  11    5.10    0.50
  -1   1 -11    5.18    0.42
   1  -1  11    5.50    0.53
  -1   1 -12   59.16    1.40
   1  -1  12   56.74    1.44
  -1   1 -12   58.65    1.29
   1  -1  12   57.31    1.43
   1  -1  13   45.45    1.30
   1  -1  13   48.44    1.31
  -1   1 -13   46.50    1.24
  -1   1 -13   46.39    1.15
  -1   1 -14   38.66    1.02
   1  -1  14   38.03    1.20
  -1   1 -14   40.06    1.16
   1  -1  14   35.93    0.73
  -1   1 -15   18.07    0.68
  -1   1 -15   17.13    0.47
  -1   1 -15   17.46    0.48
   1  -1  15   17.23    0.47
  -1   1 -16    0.10    0.24
   1  -1  16    0.07    0.27
  -1   1 -16    0.02    0.24
   1  -1  17   53.16    1.02
  -1   1 -17   53.67    1.03
  -1   1 -17   54.00    1.04
  -1   1 -18    9.92    0.43
  -1   1 -18    9.78    0.42
   1  -1  18   10.01    0.43
  -1   1 -19   41.86    0.91
   1  -1  19   41.32    0.89
  -1   1 -19   42.97    0.91
   1  -1  20    5.36    0.43
  -1   1 -20    4.79    0.38
  -1   1 -20    5.11    0.39
   1  -1  21    7.31    0.46
  -1   1 -21    7.06    0.44
  -1   1 -21    7.63    0.44
   1  -1  22    0.59    0.41
  -1   1 -22    0.35    0.34
  -1   1 -22    0.32    0.35
   1  -1  23   26.35    0.75
  -1   1 -23   20.05    0.68
   1  -1  24   35.40    0.88
  -1   1 -24   35.52    0.87
  -1   1 -25    5.79    0.45
   1  -1  25    5.36    0.49
  -1   1 -26    0.09    0.35
   1  -1  26   -0.09    0.41
  -1   1 -27    2.69    0.38
   1  -1  27    2.29    0.41
   1  -1  28   25.02    0.67
  -1   1 -28   24.46    0.64
   1  -1  29   17.02    0.51
  -1   1 -29   14.49    0.48
  -1   1 -30    5.60    0.32
   1  -1  30    5.93    0.34
   1  -1  31   11.54    0.35
  -1   1 -31   10.32    0.34
  -1   1 -32    0.66    0.16
   1   0 -31    0.34    0.17
   1   0 -30   17.00    0.43
  -1   0  29    7.09    0.32
   1   0 -29    7.26    0.34
  -1   0  28   63.91    1.16
   1   0 -28   64.19    1.19
   1   0 -28   66.96    1.23
   1   0 -27    2.18    0.36
   1   0 -27    2.17    0.35
  -1   0  27    2.12    0.35
   1   0 -26   41.36    0.91
   1   0 -26   41.18    0.90
   1   0 -25    5.68    0.44
   1   0 -25    6.06    0.44
  -1   0  25    5.63    0.41
   1   0 -24    4.42    0.43
  -1   0  24    3.81    0.39
   1   0 -24    4.73    0.43
   1   0 -23   39.85    0.91
  -1   0  23   38.81    0.85
   1   0 -23   39.39    0.91
  -1   0  22   32.60    0.77
   1   0 -22   30.25    0.73
   1   0 -22   32.46    0.82
   1   0 -21    1.22    0.30
  -1   0  21    1.07    0.35
   1   0 -21    0.94    0.35
   1   0 -21    1.13    0.35
   1   0 -20    4.18    0.33
   1   0 -20    4.29    0.37
  -1   0  20    3.90    0.37
  -1   0  19   81.89    1.48
   1   0 -19   82.78    1.48
   1   0 -18   32.34    0.75
  -1   0  18   30.46    0.70
   1   0 -17    0.35    0.27
  -1   0  17    0.66    0.28
   1   0 -16  140.02    2.28
  -1   0  16  136.93    2.27
  -1   0  15    0.34    0.24
   1   0 -15    0.40    0.24
  -1   0  14   39.14    1.18
   1   0 -14   40.54    0.79
  -1   0  14   38.35    0.77
  -1   0  13  166.20    3.04
  -1   0  13  152.93    2.94
   1   0 -12  171.34    2.67
  -1   0  12  169.52    3.08
   1   0 -12  164.86    2.88
  -1   0  12  165.32    3.05
   1   0 -11  225.00    3.73
  -1   0  11  233.30    3.90
   1   0 -11  229.74    3.54
  -1   0  11  225.50    3.89
  -1   0  10  619.12    9.19
   1   0 -10  605.89    8.85
  -1   0  10  585.38    9.16
   1   0 -10  571.70    9.01
  -1   0  10  553.69    9.09
   1   0  -9   11.70    0.49
   1   0  -9   11.78    0.38
  -1   0   9   11.51    0.59
  -1   0   9   12.33    0.59
  -1   0   9   12.38    0.56
  -1   0   8   87.89    1.70
  -1   0   8   91.46    1.67
   1   0  -8   88.06    1.62
  -1   0   8   85.45    1.71
  -1   0   7   20.16    0.67
  -1   0   7   21.34    0.65
   1   0  -7   20.43    0.58
  -1   0   7   19.58    0.66
   1   0  -6 1664.36   24.42
  -1   0   6 1655.51   24.47
  -1   0   6 1623.87   24.43
  -1   0   6 1665.14   24.50
  -1   0   5  458.81    7.00
   1   0  -5  447.66    6.97
  -1   0   5  468.30    7.03
  -1   0   5  467.27    6.96
  -1   0   4 4400.87   64.78
   1   0  -4 4426.25   64.75
   1   0  -3  507.09    7.42
  -1   0   3  484.75    7.46
   1   0  -2 1441.27   21.63
  -1   0   2 1441.82   21.62
   1   0  -1    0.77    0.15
   1   0  -1    0.90    0.19
   1   0  -1    1.28    0.22
  -1   0   0  491.48    7.31
   1   0   0  504.23    7.32
   1   0   0  500.37    7.32
   1   0   1   45.69    0.79
  -1   0  -1   45.57    0.79
   1   0   2  388.10    5.75
  -1   0  -2  381.99    5.75
   1   0   3   28.16    0.57
  -1   0  -3   28.61    0.57
  -1   0  -3   28.98    0.62
   1   0   4  107.83    1.73
   1   0   4  103.26    1.70
  -1   0  -4  103.36    1.75
   1   0   5    5.36    0.34
   1   0   5    5.10    0.33
  -1   0  -5    5.81    0.35
  -1   0  -6  234.77    3.59
   1   0   6  221.94    3.58
   1   0   7   38.36    0.83
  -1   0  -7   39.60    0.85
  -1   0  -8    6.50    0.39
   1   0   8    5.95    0.37
   1   0   8    5.17    0.43
  -1   0  -9    1.18    0.30
   1   0   9    1.28    0.30
   1   0   9    0.99    0.39
  -1   0 -10   16.74    0.66
   1   0  10   17.36    0.70
   1   0  10   16.54    0.55
  -1   0 -10   17.33    0.58
   1   0  11  199.08    3.46
  -1   0 -11  195.93    3.43
  -1   0 -11  198.14    3.27
   1   0  12  663.01   10.15
  -1   0 -12  672.57   10.10
   1   0  13   48.71    1.35
  -1   0 -13   49.83    1.29
  -1   0 -13   49.19    1.11
  -1   0 -14  544.20    8.39
  -1   0 -14  508.95    8.08
  -1   0 -15  125.90    2.03
   1   0  15  123.21    1.99
  -1   0 -16   11.42    0.40
   1   0  16   11.05    0.38
   1   0  17    6.89    0.35
  -1   0 -17    7.12    0.35
   1   0  18    2.76    0.31
  -1   0 -18    2.74    0.31
  -1   0 -19   26.76    0.67
   1   0  19   25.01    0.64
   1   0  20  429.10    6.67
  -1   0 -20  451.99    6.74
  -1   0 -21  102.30    1.78
   1   0  21   97.04    1.73
   1   0  22   83.33    1.54
  -1   0 -22   87.25    1.59
   1   0  23   15.64    0.59
  -1   0 -23   15.76    0.59
   1   0  24   81.33    1.51
   1   0  25    1.17    0.40
   1   0  26    8.82    0.47
   1   0  27   52.17    1.05
   1   0  28    5.44    0.39
   1   0  29    0.21    0.31
   1   0  30   25.38    0.56
  -1   0 -32   14.43    0.35
  -1  -1  30    7.75    0.31
  -1  -1  29    6.24    0.35
  -1  -1  28    0.82    0.33
   1   1 -27   18.83    0.59
  -1  -1  27   19.83    0.59
  -1  -1  26   36.58    0.83
   1   1 -26   36.62    0.84
   1   1 -25    8.08    0.44
  -1  -1  25    7.72    0.46
   1   1 -24    1.69    0.37
  -1  -1  24    1.60    0.40
   1   1 -23    4.47    0.41
  -1  -1  23    4.40    0.44
  -1  -1  22   23.62    0.68
   1   1 -22   22.47    0.67
  -1  -1  21  103.49    1.80
   1   1 -21  103.60    1.83
   1   1 -20    6.37    0.40
  -1  -1  20    7.05    0.45
  -1  -1  19    9.22    0.49
   1   1 -19    9.04    0.43
   1   1 -18   45.56    0.94
  -1  -1  18   45.14    0.93
   1   1 -17   40.95    0.85
  -1  -1  17   41.08    0.84
   1   1 -16  115.22    1.93
  -1  -1  16  114.81    1.94
   1   1 -15   12.12    0.40
  -1  -1  15   10.64    0.41
  -1  -1  14    0.29    0.31
   1   1 -14    0.26    0.22
  -1  -1  14    0.17    0.23
   1   1 -14    0.37    0.26
  -1  -1  13  160.22    3.06
   1   1 -13  165.62    3.00
   1   1 -13  165.90    2.84
  -1  -1  12  251.09    4.37
   1   1 -12  266.00    4.33
   1   1 -12  257.41    4.16
  -1  -1  11  168.13    2.98
  -1  -1  11  157.83    2.95
   1   1 -11  167.33    2.92
   1   1 -11  165.22    2.78
  -1  -1  10    4.14    0.53
  -1  -1  10    3.30    0.45
   1   1 -10    3.64    0.37
  -1  -1   9    1.71    0.40
   1   1  -9    1.90    0.34
  -1  -1   9    2.25    0.40
   1   1  -8  386.70    6.04
  -1  -1   8  388.62    6.06
   1   1  -8  384.84    6.07
  -1  -1   8  383.36    6.07
   1   1  -7   57.93    1.20
  -1  -1   7   57.54    1.20
  -1  -1   7   59.56    1.24
   1   1  -7   59.10    1.22
  -1  -1   6  282.42    4.41
  -1  -1   6  273.52    4.36
   1   1  -6  278.08    4.38
   1   1  -6  277.51    4.41
  -1  -1   5  508.61    7.64
  -1  -1   5  492.55    7.59
   1   1  -5  493.24    7.62
   1   1  -5  497.53    7.65
  -1  -1   5  521.76    7.68
   1   1  -4   26.55    0.68
   1   1  -4   27.60    0.67
  -1  -1   4   27.02    0.67
  -1  -1   4   28.00    0.68
  -1  -1   3    1.40    0.28
   1   1  -3    1.82    0.31
  -1  -1   3    1.79    0.33
   1   1  -2    0.39    0.27
   1   1  -2    0.20    0.27
  -1  -1   2    0.26    0.25
   1   1  -1  374.72    5.45
  -1  -1   1  377.95    5.46
  -1  -1   0 1763.21   25.93
  -1  -1  -1    4.08    0.20
  -1  -1  -2  502.69    7.48
   1   1   2  498.66    7.49
   1   1   3  638.23    9.76
   1   1   3  674.29    9.75
  -1  -1  -3  635.38    9.74
   1   1   3  665.24    9.73
   1   1   4  318.09    4.77
  -1  -1  -4  312.90    4.77
  -1  -1  -4  302.80    4.81
   1   1   4  318.08    4.82
   1   1   4  316.75    4.83
   1   1   5  657.06    9.78
  -1  -1  -5  639.53    9.76
  -1  -1  -5  655.33    9.71
   1   1   5  644.30    9.77
   1   1   5  651.16    9.69
   1   1   6  141.00    2.31
   1   1   6  145.53    2.43
  -1  -1  -6  141.66    2.41
  -1  -1  -6  148.25    2.34
  -1  -1  -7    6.98    0.38
  -1  -1  -7    6.62    0.42
   1   1   7    6.81    0.45
   1   1   7    6.44    0.33
   1   1   8   96.83    1.81
  -1  -1  -8   98.18    1.67
  -1  -1  -8   98.06    1.79
   1   1   9   17.64    0.68
  -1  -1  -9   17.88    0.65
  -1  -1  -9   17.61    0.53
   1   1  10   57.62    1.30
  -1  -1 -10   53.72    1.07
  -1  -1 -10   56.11    1.25
   1   1  11   25.40    0.85
  -1  -1 -11   24.47    0.64
  -1  -1 -11   25.81    0.84
   1   1  12   18.94    0.79
  -1  -1 -12   17.20    0.50
  -1  -1 -12   18.92    0.74
  -1  -1 -12   17.95    0.56
   1   1  13  225.07    3.75
  -1  -1 -13  191.36    3.28
  -1  -1 -13  225.37    3.70
  -1  -1 -13  203.03    3.34
   1   1  14   17.74    0.81
  -1  -1 -14   20.78    0.83
  -1  -1 -15   58.86    1.08
  -1  -1 -15   60.03    1.08
  -1  -1 -16    5.60    0.31
  -1  -1 -16    5.50    0.28
   1   1  16    5.42    0.30
  -1  -1 -16    5.37    0.31
  -1  -1 -17    4.31    0.31
  -1  -1 -17    4.64    0.32
  -1  -1 -17    4.68    0.28
   1   1  17    4.75    0.31
   1   1  18   53.08    1.00
  -1  -1 -18   53.90    0.99
  -1  -1 -18   54.94    1.05
  -1  -1 -18   52.77    1.05
  -1  -1 -19   76.42    1.35
  -1  -1 -19   77.44    1.43
   1   1  19   77.60    1.37
  -1  -1 -19   80.65    1.43
   1   1  20   29.76    0.70
  -1  -1 -20   29.41    0.74
  -1  -1 -20   31.06    0.75
  -1  -1 -20   29.03    0.66
   1   1  21    3.19    0.35
  -1  -1 -21    2.96    0.37
  -1  -1 -21    2.73    0.29
  -1  -1 -21    3.07    0.37
  -1  -1 -22    4.15    0.40
  -1  -1 -22    3.79    0.30
  -1  -1 -22    4.11    0.42
   1   1  22    4.50    0.39
   1   1  23  148.45    2.45
  -1  -1 -23  154.43    2.50
   1   1  24    3.62    0.40
  -1  -1 -24    2.47    0.42
  -1  -1 -25    5.06    0.42
   1   1  25    4.71    0.40
   1   1  26   -0.08    0.32
  -1  -1 -26    0.11    0.34
  -1  -1 -27    0.50    0.34
   1   1  27    0.07    0.31
  -1  -1 -28    3.74    0.36
  -1  -1 -29   33.07    0.73
  -1  -1 -30    2.70    0.28
  -1  -1 -31   17.56    0.45
  -1  -1 -31   19.42    0.45
  -1  -1 -32    0.38    0.16
  -1  -1 -32    0.33    0.17
   1   2 -31    0.20    0.15
  -1  -2  30    4.39    0.28
   1   2 -30    4.50    0.26
   1   2 -29    0.92    0.26
  -1  -2  29    1.37    0.31
   1   2 -28    9.39    0.40
  -1  -2  28    9.82    0.44
  -1  -2  27    1.73    0.38
   1   2 -27    1.85    0.34
  -1  -2  26    4.88    0.44
   1   2 -26    4.77    0.37
   1   2 -26    5.03    0.41
   1   2 -25    5.60    0.45
   1   2 -25    6.03    0.42
  -1  -2  25    5.76    0.47
   1   2 -24    2.13    0.40
  -1  -2  24    1.71    0.44
   1   2 -24    1.81    0.34
   1   2 -23    2.07    0.40
   1   2 -23    1.98    0.36
  -1  -2  23    1.98    0.44
   1   2 -22    3.77    0.43
   1   2 -22    3.34    0.37
  -1  -2  22    3.59    0.45
   1   2 -21    0.78    0.32
   1   2 -21    0.68    0.36
  -1  -2  21    0.78    0.41
  -1  -2  20   -0.49    0.39
   1   2 -20   -0.05    0.30
  -1  -2  19    5.95    0.45
   1   2 -19    6.10    0.39
  -1  -2  18   26.49    0.68
   1   2 -18   26.86    0.66
   1   2 -17    3.17    0.29
   1   2 -16    0.70    0.24
   1   2 -15    0.61    0.24
  -1  -2  15    0.48    0.25
   1   2 -14    0.14    0.21
  -1  -2  14    0.07    0.22
  -1  -2  13   14.52    0.70
  -1  -2  13   13.23    0.62
   1   2 -13   15.05    0.67
   1   2 -13   15.15    0.63
  -1  -2  13   14.18    0.41
  -1  -2  13   13.86    0.76
  -1  -2  12   75.36    1.67
  -1  -2  12   83.00    1.76
  -1  -2  12   73.08    1.82
   1   2 -12   85.16    1.68
   1   2 -12   78.27    1.72
   1   2 -11    4.97    0.42
  -1  -2  11    5.18    0.42
   1   2 -11    5.29    0.45
  -1  -2  11    4.98    0.47
  -1  -2  11    4.66    0.52
   1   2 -10  318.95    4.94
  -1  -2  10  296.80    5.09
  -1  -2  10  316.45    4.97
   1   2 -10  285.74    5.00
  -1  -2  10  295.10    4.91
   1   2 -10  306.00    4.99
   1   2  -9  164.13    2.88
  -1  -2   9  166.53    2.83
  -1  -2   9  169.42    2.84
   1   2  -9  157.64    2.89
  -1  -2   9  155.11    2.94
   1   2  -8  109.65    2.13
  -1  -2   8  116.59    2.07
  -1  -2   8  115.03    2.05
   1   2  -8  114.88    2.11
  -1  -2   8  111.05    2.17
  -1  -2   7  834.08   12.48
   1   2  -7  831.17   12.57
  -1  -2   7  825.39   12.59
  -1  -2   7  821.64   12.45
  -1  -2   6   12.65    0.52
  -1  -2   6   12.66    0.46
   1   2  -6   12.27    0.56
  -1  -2   6   12.19    0.55
  -1  -2   5   72.27    1.31
   1   2  -5   70.13    1.31
   1   2  -5   71.59    1.38
  -1  -2   5   68.69    1.25
  -1  -2   4  114.08    1.92
   1   2  -4  116.27    1.91
   1   2  -3   59.86    1.08
  -1  -2   3   59.13    1.08
   1   2  -2  323.91    4.79
  -1  -2   2  299.35    4.78
   1   2  -1  274.98    4.23
  -1  -2   1  262.89    4.24
  -1  -2   0   53.11    1.05
   1   2   0   54.95    1.00
  -1  -2  -1  175.95    2.81
  -1  -2  -1  170.70    2.68
   1   2   1  170.54    2.70
   1   2   2    4.67    0.38
  -1  -2  -2    4.34    0.37
   1   2   2    4.83    0.21
  -1  -2  -2    4.46    0.27
   1   2   3    0.61    0.35
   1   2   3    0.49    0.26
  -1  -2  -3    0.42    0.26
   1   2   4    7.28    0.34
  -1  -2  -4    6.75    0.35
   1   2   4    7.34    0.39
   1   2   5  253.38    3.77
   1   2   5  252.77    3.85
  -1  -2  -6  240.99    3.91
   1   2   6  242.16    3.80
   1   2   7  172.45    2.78
   1   2   7  156.92    2.79
   1   2   7  159.28    2.60
  -1  -2  -7  167.63    2.75
   1   2   8    3.55    0.42
  -1  -2  -8    3.66    0.40
   1   2   8    2.94    0.25
   1   2   9    5.76    0.31
  -1  -2  -9    6.57    0.47
   1   2   9    6.71    0.48
  -1  -2 -10   12.63    0.59
   1   2  10   12.18    0.61
   1   2  11   75.73    1.57
  -1  -2 -11   77.15    1.53
   1   2  12   16.16    0.71
  -1  -2 -12   16.12    0.68
  -1  -2 -13  169.86    3.13
   1   2  13  170.94    3.19
  -1  -2 -14   43.86    0.84
  -1  -2 -14   43.02    0.83
  -1  -2 -14   44.26    0.83
  -1  -2 -14   44.46    0.84
  -1  -2 -15   13.74    0.41
  -1  -2 -15   13.88    0.40
  -1  -2 -15   13.31    0.41
  -1  -2 -15   13.17    0.37
  -1  -2 -15   13.07    0.40
  -1  -2 -16   47.80    0.93
  -1  -2 -16   48.59    0.90
  -1  -2 -16   48.52    0.95
  -1  -2 -16   48.06    0.89
  -1  -2 -16   50.66    0.95
  -1  -2 -16   50.85    0.94
  -1  -2 -17  155.17    2.45
  -1  -2 -17  151.69    2.42
  -1  -2 -17  151.46    2.45
  -1  -2 -17  146.84    2.38
  -1  -2 -17  148.06    2.38
  -1  -2 -18   70.79    1.26
  -1  -2 -18   72.30    1.29
  -1  -2 -18   71.45    1.30
  -1  -2 -18   67.78    1.22
  -1  -2 -19    0.08    0.27
  -1  -2 -19    0.09    0.29
  -1  -2 -19    0.15    0.28
  -1  -2 -20    9.81    0.45
  -1  -2 -20    9.88    0.41
  -1  -2 -20   10.29    0.44
  -1  -2 -21    0.42    0.29
  -1  -2 -21    0.61    0.32
  -1  -2 -21    0.37    0.33
  -1  -2 -22   70.24    1.36
  -1  -2 -22   67.36    1.28
  -1  -2 -23    3.52    0.37
  -1  -2 -23    3.19    0.40
  -1  -2 -23    3.00    0.32
  -1  -2 -24   18.06    0.58
  -1  -2 -24   17.77    0.60
  -1  -2 -25    0.13    0.26
  -1  -2 -25    0.18    0.33
  -1  -2 -26    0.56    0.25
  -1  -2 -26    0.83    0.32
  -1  -2 -27   59.66    1.14
  -1  -2 -28    2.32    0.31
  -1  -2 -29    1.80    0.28
  -1  -2 -30    0.21    0.22
  -1  -2 -31    0.20    0.22
  -1  -2 -31    0.43    0.18
  -1  -2 -32    1.68    0.18
   1   3 -30   30.12    0.57
  -1  -3  29   -0.35    0.28
   1   3 -29    0.15    0.22
  -1  -3  28    0.09    0.33
   1   3 -28    0.64    0.26
  -1  -3  27   20.36    0.59
   1   3 -27   20.57    0.56
  -1  -3  26   15.94    0.57
   1   3 -26   16.27    0.53
  -1  -3  25    5.77    0.48
   1   3 -25    5.81    0.41
   1   3 -24    0.53    0.29
   1   3 -24    0.66    0.36
   1   3 -23   12.78    0.53
   1   3 -23   10.61    0.45
   1   3 -22    0.18    0.29
   1   3 -22    0.64    0.37
   1   3 -21    7.01    0.39
   1   3 -21    7.47    0.45
  -1  -3  20    3.37    0.35
   1   3 -20    3.44    0.34
  -1  -3  19   36.78    0.80
   1   3 -19   36.62    0.80
   1   3 -18   46.22    0.95
  -1  -3  18   49.14    1.00
  -1  -3  18   48.28    0.97
   1   3 -17  100.48    1.73
  -1  -3  17  103.48    1.76
  -1  -3  17  101.25    1.73
  -1  -3  16    3.36    0.35
  -1  -3  16    3.22    0.34
   1   3 -16    3.01    0.25
  -1  -3  15   37.12    0.77
  -1  -3  15   36.05    0.74
   1   3 -15   36.65    0.74
  -1  -3  15   36.73    0.79
  -1  -3  14  204.36    3.23
  -1  -3  14  214.55    3.34
  -1  -3  14  210.57    3.28
  -1  -3  14  208.23    3.25
  -1  -3  13  199.26    3.05
  -1  -3  13  192.10    3.03
  -1  -3  13  187.18    3.01
  -1  -3  13  202.62    3.10
   1   3 -12  196.25    3.48
  -1  -3  12  196.38    3.42
  -1  -3  12  189.09    3.03
  -1  -3  11  119.26    2.29
  -1  -3  11  130.38    2.36
   1   3 -11  127.72    2.49
   1   3 -11  131.75    2.46
  -1  -3  11  115.61    2.50
  -1  -3  10    2.94    0.39
   1   3 -10    2.90    0.41
   1   3 -10    2.54    0.44
  -1  -3  10    3.11    0.35
   1   3 -10    2.95    0.42
  -1  -3   9    1.66    0.36
  -1  -3   9    2.26    0.33
  -1  -3   8   58.23    1.22
  -1  -3   8   58.50    1.22
  -1  -3   7   10.63    0.46
  -1  -3   7   10.03    0.44
  -1  -3   6  194.43    3.05
  -1  -3   6  188.17    2.97
  -1  -3   5  195.93    3.14
   1   3  -5  192.37    3.14
  -1  -3   5  190.37    3.03
   1   3  -4   16.31    0.54
  -1  -3   4   16.99    0.55
   1   3  -3    1.85    0.31
  -1  -3   3    1.60    0.19
  -1  -3   3    1.82    0.32
   1   3  -2   11.09    0.45
  -1  -3   2   10.69    0.44
  -1  -3   2    9.40    0.25
   1   3  -2   10.68    0.52
  -1  -3   1  210.10    2.79
   1   3  -1  222.03    2.91
  -1  -3   0  108.02    1.70
   1   3   0  120.03    1.73
   1   3   1  263.71    3.61
  -1  -3  -1  210.61    3.29
  -1  -3  -2   61.40    1.06
   1   3   2   63.92    1.10
   1   3   3  180.27    2.87
  -1  -3  -3  186.98    2.93
   1   3   4   53.48    1.02
  -1  -3  -4   52.86    1.01
   1   3   5  664.47    9.76
   1   3   5  658.83    9.60
   1   3   6   10.20    0.39
   1   3   6   10.81    0.47
  -1  -3  -6   10.08    0.45
   1   3   6   10.70    0.55
   1   3   7    7.07    0.52
   1   3   7    7.23    0.44
   1   3   7    7.66    0.33
  -1  -3  -7    6.56    0.40
  -1  -3  -8   40.95    0.95
   1   3   8   40.86    0.99
  -1  -3  -9   59.10    1.22
   1   3   9   59.00    1.26
  -1  -3 -10  398.25    5.60
   1   3  10  399.83    5.66
   1   3  11   45.47    1.19
  -1  -3 -11   44.20    1.13
   1   3  12    2.94    0.44
  -1  -3 -12    3.03    0.39
  -1  -3 -13    2.29    0.24
  -1  -3 -13    2.28    0.24
  -1  -3 -13    2.43    0.25
  -1  -3 -13    2.59    0.24
  -1  -3 -13    2.37    0.37
  -1  -3 -14   69.59    1.22
  -1  -3 -14   68.96    1.20
  -1  -3 -14   69.40    1.21
  -1  -3 -14   70.97    1.22
  -1  -3 -14   68.97    1.20
  -1  -3 -14   67.85    1.20
  -1  -3 -15    0.33    0.25
  -1  -3 -15    0.19    0.21
  -1  -3 -15    0.18    0.22
  -1  -3 -15    0.22    0.22
  -1  -3 -15    0.22    0.24
  -1  -3 -15    0.14    0.21
  -1  -3 -16   13.22    0.41
  -1  -3 -16   14.18    0.42
  -1  -3 -16   13.61    0.43
  -1  -3 -16   14.05    0.43
  -1  -3 -16   14.10    0.44
  -1  -3 -16   13.81    0.45
  -1  -3 -17    0.35    0.25
  -1  -3 -17    0.38    0.27
  -1  -3 -17    0.31    0.24
  -1  -3 -17    0.49    0.24
  -1  -3 -17    0.14    0.24
  -1  -3 -17    0.39    0.27
  -1  -3 -18   11.28    0.44
  -1  -3 -18   12.16    0.45
  -1  -3 -18   12.11    0.42
  -1  -3 -18   12.23    0.43
  -1  -3 -18   11.87    0.41
  -1  -3 -18   12.10    0.45
  -1  -3 -19   32.17    0.71
  -1  -3 -19   33.71    0.75
  -1  -3 -19   30.58    0.75
  -1  -3 -19   31.07    0.70
  -1  -3 -19   32.43    0.75
  -1  -3 -20    2.95    0.35
  -1  -3 -20    2.84    0.30
  -1  -3 -20    3.33    0.35
  -1  -3 -20    3.24    0.34
  -1  -3 -20    3.15    0.30
  -1  -3 -21    5.44    0.38
  -1  -3 -21    4.86    0.39
  -1  -3 -21    5.28    0.34
  -1  -3 -21    5.11    0.32
  -1  -3 -21    5.48    0.40
  -1  -3 -22   12.39    0.50
  -1  -3 -22   12.60    0.48
  -1  -3 -22   12.26    0.48
  -1  -3 -22   11.71    0.41
  -1  -3 -23   63.18    1.21
  -1  -3 -23   61.98    1.19
  -1  -3 -23   63.75    1.25
  -1  -3 -24   -0.05    0.31
  -1  -3 -24    0.21    0.31
  -1  -3 -25    6.28    0.38
  -1  -3 -25    5.31    0.35
  -1  -3 -26    1.30    0.31
  -1  -3 -26    0.96    0.28
  -1  -3 -27    3.62    0.29
  -1  -3 -27    3.81    0.32
  -1  -3 -28    1.46    0.23
  -1  -3 -28    1.43    0.26
  -1  -3 -29    0.63    0.22
  -1  -3 -30    0.04    0.17
   1   4 -29   16.92    0.38
   1   4 -28   16.17    0.41
   1   4 -27    4.82    0.30
   1   4 -26    6.12    0.34
   1   4 -25    3.78    0.34
  -1  -4  25    3.56    0.43
   1   4 -24    1.51    0.33
  -1  -4  24    1.19    0.42
   1   4 -23   51.16    1.06
  -1  -4  23   53.38    1.10
  -1  -4  22   -0.39    0.45
  -1  -4  22    0.25    0.32
   1   4 -22    0.23    0.34
   1   4 -21  124.06    2.05
  -1  -4  21  124.24    2.05
  -1  -4  20   41.63    0.90
   1   4 -20   42.13    0.92
  -1  -4  20   39.13    0.91
  -1  -4  20   41.02    0.94
  -1  -4  19  210.84    3.37
  -1  -4  19  208.19    3.36
  -1  -4  19  210.51    3.35
  -1  -4  18   13.75    0.50
  -1  -4  18   15.97    0.55
  -1  -4  18   16.65    0.59
  -1  -4  18   13.43    0.57
  -1  -4  17  305.43    4.62
  -1  -4  17  291.50    4.58
  -1  -4  17  296.69    4.62
  -1  -4  16   11.58    0.49
  -1  -4  16   10.92    0.44
  -1  -4  16   10.53    0.47
  -1  -4  15    5.74    0.38
  -1  -4  15    6.50    0.41
  -1  -4  15    5.54    0.36
  -1  -4  14   32.62    0.73
  -1  -4  14   30.58    0.71
  -1  -4  14   31.78    0.71
  -1  -4  13  208.71    3.32
  -1  -4  13  212.45    3.34
  -1  -4  13  219.62    3.40
  -1  -4  13  212.41    3.32
  -1  -4  12   35.85    0.75
  -1  -4  12   35.10    0.76
  -1  -4  12   35.29    0.74
  -1  -4  11   62.40    1.13
  -1  -4  11   65.66    1.19
  -1  -4  10  115.73    1.88
   1   4  -9   84.75    1.89
  -1  -4   8   60.84    1.25
   1   4  -8   59.66    1.52
   1   4  -7  225.12    4.08
  -1  -4   7  224.26    3.78
  -1  -4   6  139.77    2.34
  -1  -4   6  139.31    2.20
   1   4  -6  136.08    2.59
  -1  -4   5    2.62    0.19
   1   4  -5    2.93    0.33
  -1  -4   5    3.10    0.30
   1   4  -5    2.88    0.43
   1   4  -4   12.61    0.49
  -1  -4   4   13.20    0.48
  -1  -4   3  396.73    6.31
   1   4  -3  407.30    6.34
   1   4  -2   26.87    0.73
  -1  -4   2   26.00    0.70
   1   4  -2   27.16    0.86
   1   4  -1    0.99    0.39
   1   4  -1    1.78    0.32
   1   4   0    9.20    0.46
   1   4   0    8.58    0.52
   1   4   1   38.18    0.94
   1   4   2   13.36    0.60
   1   4   3   14.57    0.59
   1   4   3   12.97    0.36
   1   4   4   37.65    0.96
   1   4   4   31.08    0.59
   1   4   5    3.88    0.45
   1   4   6   79.80    1.49
   1   4   6   81.84    1.51
  -1  -4  -6   80.35    1.48
   1   4   7   30.19    0.74
  -1  -4  -7   32.35    0.78
   1   4   7   31.89    0.83
   1   4   7   33.54    0.99
  -1  -4  -8   70.19    1.39
   1   4   8   74.06    1.62
   1   4   8   73.23    1.45
  -1  -4  -9  125.04    2.26
   1   4   9  122.68    2.47
   1   4   9  125.59    2.32
   1   4  10   16.28    0.67
  -1  -4 -11   20.27    0.50
  -1  -4 -11   21.30    0.51
   1   4  11   22.23    0.81
  -1  -4 -11   21.68    0.51
  -1  -4 -12    0.54    0.23
  -1  -4 -12    0.33    0.23
   1   4  12    0.32    0.35
  -1  -4 -12    0.63    0.23
  -1  -4 -12    0.40    0.21
  -1  -4 -13   21.69    0.53
  -1  -4 -13   21.98    0.54
  -1  -4 -14   86.37    1.46
  -1  -4 -14   88.19    1.49
  -1  -4 -14   84.83    1.48
  -1  -4 -15    5.02    0.32
  -1  -4 -15    4.77    0.33
  -1  -4 -15    4.44    0.28
  -1  -4 -15    4.48    0.32
  -1  -4 -16   14.47    0.48
  -1  -4 -16   13.39    0.42
  -1  -4 -16   13.24    0.43
  -1  -4 -16   13.51    0.47
  -1  -4 -16   13.27    0.45
  -1  -4 -16   13.69    0.45
  -1  -4 -17   41.15    0.85
  -1  -4 -17   39.11    0.84
  -1  -4 -17   39.46    0.82
  -1  -4 -17   41.20    0.87
  -1  -4 -17   39.97    0.85
  -1  -4 -18   88.14    1.54
  -1  -4 -18   83.38    1.48
  -1  -4 -18   86.42    1.51
  -1  -4 -18   86.79    1.53
  -1  -4 -18   82.04    1.50
  -1  -4 -18   83.60    1.49
  -1  -4 -19  110.00    1.86
  -1  -4 -19  106.76    1.85
  -1  -4 -19  106.25    1.84
  -1  -4 -19  107.15    1.87
  -1  -4 -19  111.62    1.89
  -1  -4 -19  112.72    1.90
  -1  -4 -20    0.61    0.33
  -1  -4 -20    1.25    0.29
  -1  -4 -20    1.03    0.36
  -1  -4 -20    0.58    0.31
  -1  -4 -20    0.96    0.32
  -1  -4 -21    7.80    0.40
  -1  -4 -21    7.47    0.41
  -1  -4 -21    8.17    0.45
  -1  -4 -21    7.32    0.42
  -1  -4 -21    8.03    0.39
  -1  -4 -22    1.17    0.35
  -1  -4 -22    0.02    0.32
  -1  -4 -22    1.00    0.30
  -1  -4 -22    1.07    0.29
  -1  -4 -23   85.62    1.57
  -1  -4 -23   90.65    1.61
  -1  -4 -23   86.93    1.55
  -1  -4 -24   61.16    1.18
  -1  -4 -24   60.73    1.15
  -1  -4 -25    3.28    0.43
  -1  -4 -25    2.08    0.29
  -1  -4 -25    2.91    0.33
  -1  -4 -26    1.49    0.30
  -1  -4 -26    1.41    0.38
  -1  -4 -26    1.02    0.25
  -1  -4 -27    3.05    0.26
  -1  -4 -27    3.69    0.29
  -1  -4 -27    4.11    0.37
  -1  -4 -28    0.15    0.19
  -1  -4 -28    0.29    0.29
  -1  -4 -28    0.14    0.22
  -1  -4 -29   11.61    0.33
  -1  -4 -29   14.66    0.41
  -1  -4 -30    3.50    0.24
  -1  -4 -31    3.34    0.19
  -1  -5  29    7.44    0.28
  -1  -5  28    1.11    0.24
   1   5 -27    2.40    0.19
  -1  -5  27    2.41    0.30
  -1  -5  26    0.73    0.33
   1   5 -26    0.92    0.21
   1   5 -25   10.79    0.38
  -1  -5  25   11.56    0.47
   1   5 -24    4.47    0.31
  -1  -5  24    5.04    0.44
  -1  -5  23    4.94    0.36
   1   5 -23    4.67    0.33
  -1  -5  23    4.82    0.44
  -1  -5  22   -0.16    0.41
  -1  -5  22   -0.24    0.40
  -1  -5  22   -0.03    0.34
   1   5 -22    0.17    0.29
  -1  -5  21   60.64    1.18
  -1  -5  21   60.12    1.15
   1   5 -21   59.39    1.14
  -1  -5  20   61.86    1.22
  -1  -5  20   63.29    1.22
  -1  -5  20   58.56    1.16
  -1  -5  20   61.38    1.20
   1   5 -20   59.62    1.17
  -1  -5  19   14.85    0.59
   1   5 -19   14.24    0.51
  -1  -5  19   15.41    0.58
  -1  -5  18    1.80    0.40
   1   5 -18    0.67    0.31
  -1  -5  18    0.89    0.42
  -1  -5  18    0.77    0.42
  -1  -5  17  144.48    2.48
  -1  -5  17  140.78    2.44
  -1  -5  16    3.46    0.40
  -1  -5  16    3.52    0.44
  -1  -5  16    4.67    0.47
  -1  -5  16    3.11    0.40
  -1  -5  15  158.51    2.53
  -1  -5  15  150.81    2.52
  -1  -5  15  155.38    2.50
  -1  -5  14   12.88    0.53
  -1  -5  14   11.47    0.47
  -1  -5  14   12.86    0.49
  -1  -5  13    1.43    0.33
  -1  -5  13    0.84    0.30
  -1  -5  13    1.06    0.38
  -1  -5  12   73.82    1.33
  -1  -5  12   78.44    1.39
  -1  -5  12   77.85    1.37
  -1  -5  11   25.85    0.63
  -1  -5  11   25.01    0.59
  -1  -5  11   25.51    0.65
  -1  -5  10    2.07    0.31
  -1  -5  10    1.53    0.26
  -1  -5   9    8.16    0.39
  -1  -5   9    7.90    0.37
  -1  -5   8   65.87    1.18
  -1  -5   8   71.41    1.23
  -1  -5   7    2.34    0.25
  -1  -5   7    2.02    0.24
  -1  -5   6   15.26    0.43
  -1  -5   6   15.98    0.43
   1   5  -4   12.28    0.52
   1   5  -3    9.22    0.46
   1   5  -2    2.30    0.36
   1   5  -2    2.91    0.51
   1   5  -1  340.22    5.44
   1   5  -1  341.29    5.65
   1   5   0   38.28    0.96
   1   5   0   35.94    1.07
   1   5   1  521.70    7.96
   1   5   1  493.17    8.05
   1   5   2   18.01    0.69
   1   5   2   16.87    0.74
   1   5   3    5.21    0.27
   1   5   3    7.79    0.53
   1   5   4    2.83    0.43
   1   5   5  601.56    9.45
   1   5   6  118.56    2.37
  -1  -5  -7  103.99    1.69
  -1  -5  -8    5.75    0.29
  -1  -5  -8    6.31    0.28
  -1  -5  -8    5.59    0.29
  -1  -5  -9   21.60    0.52
  -1  -5  -9   23.08    0.53
  -1  -5  -9   22.04    0.53
  -1  -5  -9   21.43    0.52
  -1  -5 -10   72.47    1.31
  -1  -5 -10   75.23    1.30
  -1  -5 -10   75.57    1.31
  -1  -5 -10   77.55    1.30
  -1  -5 -11  102.46    1.71
  -1  -5 -11  105.45    1.70
  -1  -5 -11  100.18    1.69
  -1  -5 -11   97.82    1.71
  -1  -5 -12    3.55    0.31
  -1  -5 -12    3.06    0.30
  -1  -5 -12    3.30    0.31
  -1  -5 -12    3.62    0.28
  -1  -5 -13   38.87    0.83
  -1  -5 -13   40.12    0.84
  -1  -5 -13   39.67    0.84
  -1  -5 -13   40.05    0.83
  -1  -5 -13   39.63    0.83
  -1  -5 -13   41.26    0.83
  -1  -5 -14  218.00    3.48
  -1  -5 -14  216.43    3.47
  -1  -5 -14  222.44    3.47
  -1  -5 -14  216.92    3.47
  -1  -5 -14  216.98    3.49
  -1  -5 -15   24.61    0.64
  -1  -5 -15   24.58    0.66
  -1  -5 -15   24.41    0.63
  -1  -5 -15   22.73    0.62
  -1  -5 -15   24.73    0.64
  -1  -5 -16   51.57    1.04
  -1  -5 -16   54.19    1.05
  -1  -5 -16   53.46    1.09
  -1  -5 -17    4.45    0.38
  -1  -5 -17    4.47    0.37
  -1  -5 -17    4.52    0.42
  -1  -5 -18   37.87    0.87
  -1  -5 -18   39.33    0.88
  -1  -5 -18   41.04    0.93
  -1  -5 -19  107.74    1.86
  -1  -5 -19  100.39    1.81
  -1  -5 -19   99.55    1.79
  -1  -5 -19  104.45    1.81
  -1  -5 -19  105.45    1.84
  -1  -5 -20   14.52    0.53
  -1  -5 -20   14.29    0.59
  -1  -5 -20   13.91    0.55
  -1  -5 -20   13.49    0.51
  -1  -5 -21   26.97    0.75
  -1  -5 -21   25.52    0.67
  -1  -5 -21   26.46    0.68
  -1  -5 -21   25.75    0.70
  -1  -5 -22   38.45    0.90
  -1  -5 -22   35.99    0.82
  -1  -5 -22   35.65    0.81
  -1  -5 -22   37.70    0.85
  -1  -5 -23   46.91    0.98
  -1  -5 -23   45.95    0.95
  -1  -5 -24   14.39    0.46
  -1  -5 -24   14.64    0.51
  -1  -5 -25   31.88    0.74
  -1  -5 -25   29.90    0.68
  -1  -5 -26   13.67    0.40
  -1  -5 -26   14.33    0.44
  -1  -5 -27    0.24    0.28
  -1  -5 -27    0.10    0.24
  -1  -5 -28    1.21    0.25
  -1  -5 -28    1.09    0.21
  -1  -5 -29    3.19    0.23
  -1  -5 -29    3.06    0.20
  -1  -5 -30   14.79    0.33
  -1  -6  27    8.54    0.30
  -1  -6  26   -0.18    0.26
  -1  -6  25    2.94    0.32
  -1  -6  24   12.31    0.46
  -1  -6  24   10.57    0.39
  -1  -6  23    5.77    0.41
  -1  -6  23    4.11    0.37
  -1  -6  22   15.77    0.52
  -1  -6  22   13.95    0.55
  -1  -6  22   13.35    0.47
  -1  -6  22   16.00    0.54
  -1  -6  21   15.58    0.59
  -1  -6  21   14.79    0.51
  -1  -6  21   15.86    0.55
  -1  -6  21   15.64    0.55
  -1  -6  20    1.60    0.40
  -1  -6  20    1.27    0.38
  -1  -6  20    1.40    0.38
  -1  -6  20    1.56    0.45
  -1  -6  19   40.45    0.90
  -1  -6  19   38.78    0.90
  -1  -6  19   40.81    0.94
  -1  -6  19   42.50    0.98
  -1  -6  18   73.07    1.38
  -1  -6  18   74.21    1.40
  -1  -6  18   73.06    1.42
  -1  -6  17   62.19    1.21
  -1  -6  17   59.94    1.24
  -1  -6  17   58.66    1.16
  -1  -6  17   59.27    1.23
  -1  -6  16   82.64    1.52
  -1  -6  16   79.47    1.48
  -1  -6  16   80.89    1.51
  -1  -6  15   40.72    0.85
  -1  -6  15   38.98    0.95
  -1  -6  15   38.64    0.93
  -1  -6  14   29.40    0.75
  -1  -6  14   29.33    0.79
  -1  -6  14   29.77    0.78
  -1  -6  14   30.55    0.84
  -1  -6  13   27.11    0.72
  -1  -6  13   28.01    0.81
  -1  -6  13   28.98    0.76
  -1  -6  13   28.11    0.66
  -1  -6  12   53.44    1.12
  -1  -6  12   50.54    1.03
  -1  -6  12   48.40    0.96
  -1  -6  12   51.45    1.07
  -1  -6  11   61.20    1.23
  -1  -6  11   64.06    1.27
  -1  -6  11   62.82    1.20
  -1  -6  10    7.10    0.43
  -1  -6  10    7.20    0.44
  -1  -6  10    6.63    0.50
  -1  -6   9    8.77    0.44
  -1  -6   9    6.92    0.44
  -1  -6   8    6.85    0.35
  -1  -6   8    5.78    0.38
  -1  -6   7   66.83    1.22
  -1  -6   7   68.14    1.23
  -1  -6   7   67.25    1.23
  -1  -6   7   64.81    1.18
  -1  -6   6  152.48    2.42
  -1  -6   6  144.13    2.42
  -1  -6   6  152.13    2.39
  -1  -6   6  149.61    2.42
  -1  -6   5  122.07    1.98
  -1  -6   5  123.44    1.98
  -1  -6   5  119.51    1.95
  -1  -6   4   95.86    1.59
  -1  -6   4   93.47    1.59
  -1  -6   4   93.57    1.56
  -1  -6   4   91.96    1.58
  -1  -6   3   12.29    0.41
  -1  -6   3   11.79    0.37
  -1  -6   3   12.57    0.39
  -1  -6   3   12.61    0.42
  -1  -6   2   31.62    0.67
  -1  -6   2   32.11    0.67
  -1  -6   2   30.95    0.64
  -1  -6   2   31.78    0.66
  -1  -6   1   19.11    0.48
  -1  -6   1   20.13    0.50
  -1  -6   1   18.83    0.46
  -1  -6   0   63.89    1.11
  -1  -6   0   61.26    1.08
  -1  -6  -1   66.98    1.23
  -1  -6  -1   73.47    1.21
  -1  -6  -2  138.46    2.22
  -1  -6  -2  142.31    2.24
  -1  -6  -3   27.47    0.59
   1   6   3   29.42    0.94
  -1  -6  -3   30.44    0.62
  -1  -6  -3   28.07    0.60
  -1  -6  -4   87.36    1.27
  -1  -6  -4   79.54    1.25
  -1  -6  -5   30.10    0.61
  -1  -6  -5   27.93    0.56
  -1  -6  -5   34.82    0.62
  -1  -6  -5   23.23    0.57
  -1  -6  -6   59.19    1.05
  -1  -6  -6   60.98    1.07
  -1  -6  -6   58.33    1.03
  -1  -6  -7   26.66    0.63
  -1  -6  -7   31.64    0.63
  -1  -6  -7   31.33    0.65
  -1  -6  -7   25.80    0.63
  -1  -6  -8  135.91    2.21
  -1  -6  -8  131.97    2.20
  -1  -6  -8  139.99    2.22
  -1  -6  -8  140.90    2.22
  -1  -6  -8  134.12    2.19
  -1  -6  -9   16.94    0.50
  -1  -6  -9   18.44    0.51
  -1  -6  -9   21.44    0.52
  -1  -6  -9   26.28    0.55
  -1  -6  -9   21.91    0.50
  -1  -6 -10   62.25    0.91
  -1  -6 -10   72.43    0.97
  -1  -6 -10   63.93    0.94
  -1  -6 -11   39.72    0.88
  -1  -6 -11   41.08    0.85
  -1  -6 -11   42.75    0.87
  -1  -6 -11   42.85    0.88
  -1  -6 -11   45.09    0.89
  -1  -6 -11   42.52    0.86
  -1  -6 -12   29.50    0.71
  -1  -6 -12   33.11    0.74
  -1  -6 -12   32.13    0.73
  -1  -6 -12   30.51    0.70
  -1  -6 -13    1.39    0.32
  -1  -6 -13    2.27    0.32
  -1  -6 -13    2.06    0.34
  -1  -6 -14   79.08    1.36
  -1  -6 -14   76.15    1.34
  -1  -6 -14   78.04    1.39
  -1  -6 -15    1.64    0.35
  -1  -6 -15    1.76    0.36
  -1  -6 -15    1.67    0.36
  -1  -6 -15    1.69    0.35
  -1  -6 -16   26.03    0.70
  -1  -6 -16   24.46    0.67
  -1  -6 -16   24.49    0.67
  -1  -6 -16   25.14    0.68
  -1  -6 -16   23.36    0.69
  -1  -6 -17   20.90    0.64
  -1  -6 -17   20.27    0.63
  -1  -6 -17   23.55    0.66
  -1  -6 -17   22.51    0.66
  -1  -6 -17   21.06    0.67
  -1  -6 -18  187.42    3.07
  -1  -6 -18  183.93    3.09
  -1  -6 -18  189.12    3.08
  -1  -6 -19   12.67    0.52
  -1  -6 -19   13.56    0.53
  -1  -6 -20   68.72    1.31
  -1  -6 -20   71.59    1.32
  -1  -6 -20   67.43    1.34
  -1  -6 -21    3.58    0.42
  -1  -6 -21    3.69    0.38
  -1  -6 -21    3.40    0.38
  -1  -6 -22   53.72    1.05
  -1  -6 -22   52.37    1.08
  -1  -6 -22   52.69    1.04
  -1  -6 -23   24.29    0.61
  -1  -6 -23   23.48    0.65
  -1  -6 -23   25.11    0.64
  -1  -6 -24    4.59    0.33
  -1  -6 -24    5.24    0.38
  -1  -6 -24    4.81    0.36
  -1  -6 -25    1.03    0.29
  -1  -6 -25    1.13    0.30
  -1  -6 -25    1.07    0.25
  -1  -6 -26    1.75    0.23
  -1  -6 -26    2.21    0.28
  -1  -6 -26    2.05    0.26
  -1  -6 -27    2.82    0.25
  -1  -6 -27    2.90    0.24
  -1  -6 -28    3.73    0.21
  -1  -6 -28    3.64    0.21
  -1  -7  25    3.32    0.24
  -1  -7  24   11.42    0.36
  -1  -7  24   10.70    0.34
  -1  -7  23    4.20    0.29
  -1  -7  23    5.32    0.33
  -1  -7  23    4.70    0.34
  -1  -7  22    4.85    0.36
  -1  -7  22    5.29    0.36
  -1  -7  21   16.79    0.58
  -1  -7  21   15.77    0.52
  -1  -7  21   16.73    0.55
  -1  -7  20   12.09    0.49
  -1  -7  20   12.94    0.57
  -1  -7  20   12.69    0.53
  -1  -7  20   12.86    0.48
  -1  -7  19    3.40    0.39
  -1  -7  19    1.91    0.44
  -1  -7  19    2.14    0.48
  -1  -7  18   18.09    0.68
  -1  -7  18   17.32    0.64
  -1  -7  18   18.35    0.63
  -1  -7  18   17.80    0.55
  -1  -7  17    4.88    0.50
  -1  -7  17    4.30    0.51
  -1  -7  17    3.84    0.54
  -1  -7  17    4.96    0.40
  -1  -7  16    1.12    0.34
  -1  -7  16    0.91    0.47
  -1  -7  16    0.68    0.44
  -1  -7  16    1.07    0.50
  -1  -7  15    2.73    0.52
  -1  -7  15    2.17    0.51
  -1  -7  15    3.51    0.48
  -1  -7  14   91.01    1.68
  -1  -7  14   92.52    1.67
  -1  -7  14   87.83    1.73
  -1  -7  13   14.33    0.67
  -1  -7  13   12.61    0.67
  -1  -7  12   11.49    0.56
  -1  -7  12   10.79    0.60
  -1  -7  11   16.74    0.62
  -1  -7  11   16.64    0.64
  -1  -7  10   63.67    1.27
  -1  -7  10   65.04    1.31
  -1  -7  10   63.40    1.28
  -1  -7   9    4.54    0.49
  -1  -7   9    9.04    0.48
  -1  -7   9    6.71    0.53
  -1  -7   9    2.87    0.49
  -1  -7   8   87.19    1.59
  -1  -7   8   90.76    1.64
  -1  -7   8   88.93    1.61
  -1  -7   7    4.44    0.41
  -1  -7   7    4.25    0.35
  -1  -7   6    1.04    0.36
  -1  -7   6    1.64    0.31
  -1  -7   6    1.16    0.35
  -1  -7   6    1.39    0.28
  -1  -7   5   46.56    0.95
  -1  -7   5   47.13    0.95
  -1  -7   5   46.54    0.94
  -1  -7   4   30.43    0.70
  -1  -7   4   27.82    0.68
  -1  -7   4   30.04    0.71
  -1  -7   4   27.19    0.65
  -1  -7   3    4.82    0.33
  -1  -7   3    5.38    0.36
  -1  -7   3    4.52    0.32
  -1  -7   2    8.08    0.35
  -1  -7   2    8.98    0.39
  -1  -7   2    8.71    0.37
  -1  -7   2    8.76    0.38
  -1  -7   1   72.82    1.28
  -1  -7   1   72.61    1.27
  -1  -7   1   74.64    1.30
  -1  -7   0   53.24    1.00
  -1  -7   0   51.96    1.00
  -1  -7   0   53.98    0.99
  -1  -7  -1    9.20    0.37
  -1  -7  -1    8.84    0.36
  -1  -7  -1    9.94    0.36
  -1  -7  -2    0.83    0.24
  -1  -7  -2    0.78    0.23
  -1  -7  -2    1.22    0.23
  -1  -7  -3    0.73    0.23
  -1  -7  -3    0.39    0.23
  -1  -7  -3    0.50    0.23
  -1  -7  -4   36.31    0.75
  -1  -7  -4   35.77    0.76
  -1  -7  -4   37.05    0.75
  -1  -7  -5    1.28    0.28
  -1  -7  -5    0.70    0.24
  -1  -7  -5    0.82    0.24
  -1  -7  -5    0.93    0.27
  -1  -7  -6   90.37    1.57
  -1  -7  -6   87.57    1.57
  -1  -7  -6   97.21    1.59
  -1  -7  -6   94.26    1.59
  -1  -7  -6   95.73    1.55
  -1  -7  -6   92.75    1.58
  -1  -7  -7   79.98    1.42
  -1  -7  -7   85.02    1.44
  -1  -7  -7   82.57    1.43
  -1  -7  -7   77.88    1.41
  -1  -7  -7   82.64    1.39
  -1  -7  -8    4.53    0.34
  -1  -7  -8    4.63    0.35
  -1  -7  -9   41.40    0.86
  -1  -7  -9   39.84    0.85
  -1  -7  -9   41.58    0.86
  -1  -7  -9   39.11    0.83
  -1  -7  -9   40.82    0.82
  -1  -7 -10   92.03    1.57
  -1  -7 -10   87.87    1.55
  -1  -7 -10   90.22    1.57
  -1  -7 -10   88.88    1.53
  -1  -7 -11   21.23    0.61
  -1  -7 -11   20.49    0.62
  -1  -7 -11   27.19    0.66
  -1  -7 -11   30.75    0.70
  -1  -7 -11   18.79    0.57
  -1  -7 -11   28.24    0.64
  -1  -7 -12   52.55    1.06
  -1  -7 -12   55.99    1.09
  -1  -7 -12   56.54    1.09
  -1  -7 -12   53.64    1.07
  -1  -7 -12   54.28    1.05
  -1  -7 -12   51.32    1.04
  -1  -7 -13   17.67    0.58
  -1  -7 -13   29.01    0.68
  -1  -7 -13   19.57    0.63
  -1  -7 -13   31.68    0.73
  -1  -7 -13   20.84    0.63
  -1  -7 -13   26.13    0.68
  -1  -7 -14    8.38    0.45
  -1  -7 -14    8.89    0.47
  -1  -7 -14    8.00    0.44
  -1  -7 -14    8.77    0.44
  -1  -7 -14    8.06    0.47
  -1  -7 -15    8.35    0.49
  -1  -7 -15   10.21    0.50
  -1  -7 -16   59.81    1.24
  -1  -7 -16   64.05    1.26
  -1  -7 -17   26.57    0.73
  -1  -7 -17   22.96    0.69
  -1  -7 -18    1.50    0.40
  -1  -7 -18    1.66    0.39
  -1  -7 -18    1.31    0.36
  -1  -7 -18    1.56    0.37
  -1  -7 -18    1.50    0.39
  -1  -7 -19    7.71    0.45
  -1  -7 -19    7.00    0.44
  -1  -7 -19    7.24    0.44
  -1  -7 -20    9.70    0.48
  -1  -7 -20    8.78    0.47
  -1  -7 -21    8.84    0.44
  -1  -7 -21    9.32    0.43
  -1  -7 -22    2.88    0.34
  -1  -7 -22    3.19    0.34
  -1  -7 -22    2.97    0.33
  -1  -7 -23    4.81    0.34
  -1  -7 -23    4.68    0.34
  -1  -7 -24    2.64    0.28
  -1  -7 -24    2.49    0.28
  -1  -7 -25    5.55    0.29
  -1  -7 -25    5.63    0.29
  -1  -7 -26    1.90    0.21
  -1  -7 -26    2.14    0.21
  -1  -7 -27    0.85    0.17
  -1  -8  23    8.75    0.30
  -1  -8  22   28.42    0.64
  -1  -8  22   39.68    0.70
  -1  -8  21    4.23    0.38
  -1  -8  21    5.15    0.37
  -1  -8  21    4.70    0.35
  -1  -8  20   25.74    0.67
  -1  -8  20   25.54    0.64
  -1  -8  19    0.59    0.39
  -1  -8  19    0.94    0.42
  -1  -8  19    0.69    0.36
  -1  -8  18   10.45    0.55
  -1  -8  18   10.05    0.50
  -1  -8  18    9.80    0.52
  -1  -8  17    3.58    0.45
  -1  -8  17    3.91    0.47
  -1  -8  17    4.75    0.53
  -1  -8  16    0.27    0.44
  -1  -8  16    0.12    0.50
  -1  -8  15    0.15    0.47
  -1  -8  15    0.47    0.51
  -1  -8  14   29.19    0.82
  -1  -8  13   20.71    0.75
  -1  -8  13   19.46    0.71
  -1  -8  12  139.76    2.38
  -1  -8  12  136.37    2.41
  -1  -8  11    4.36    0.54
  -1  -8  11    5.66    0.53
  -1  -8  11    4.31    0.51
  -1  -8  10    1.01    0.48
  -1  -8  10    0.78    0.45
  -1  -8  10    1.19    0.47
  -1  -8  10    1.79    0.45
  -1  -8   9    6.12    0.52
  -1  -8   9    6.42    0.50
  -1  -8   9    5.56    0.50
  -1  -8   9    5.78    0.50
  -1  -8   8   15.60    0.62
  -1  -8   8   15.46    0.59
  -1  -8   8   14.70    0.61
  -1  -8   8   15.11    0.61
  -1  -8   7   28.91    0.78
  -1  -8   7   28.18    0.75
  -1  -8   7   27.26    0.75
  -1  -8   6    1.35    0.41
  -1  -8   6    2.21    0.33
  -1  -8   6    1.09    0.39
  -1  -8   5    2.43    0.40
  -1  -8   5    1.39    0.37
  -1  -8   5    2.69    0.40
  -1  -8   5    2.21    0.32
  -1  -8   4   26.46    0.69
  -1  -8   4   26.59    0.70
  -1  -8   4   26.81    0.70
  -1  -8   3  103.16    1.77
  -1  -8   3  105.06    1.77
  -1  -8   3  103.03    1.78
  -1  -8   2   49.83    0.99
  -1  -8   2   50.86    1.03
  -1  -8   2   52.59    1.02
  -1  -8   2   51.94    1.04
  -1  -8   1   19.54    0.57
  -1  -8   1   19.05    0.57
  -1  -8   1   20.40    0.56
  -1  -8   1   18.74    0.53
  -1  -8   0  221.42    3.52
  -1  -8   0  228.79    3.57
  -1  -8   0  227.37    3.54
  -1  -8  -1   13.89    0.50
  -1  -8  -1   16.56    0.49
  -1  -8  -2   76.98    1.39
  -1  -8  -2   76.95    1.36
  -1  -8  -3    5.47    0.37
  -1  -8  -3    5.43    0.36
  -1  -8  -4    2.68    0.31
  -1  -8  -4    2.50    0.30
  -1  -8  -4    2.94    0.31
  -1  -8  -5   -0.11    0.28
  -1  -8  -5   -0.23    0.29
  -1  -8  -5    0.09    0.26
  -1  -8  -6    0.38    0.28
  -1  -8  -6    0.45    0.29
  -1  -8  -6    0.09    0.30
  -1  -8  -7    0.28    0.28
  -1  -8  -7    0.50    0.29
  -1  -8  -7    0.50    0.26
  -1  -8  -7    0.04    0.29
  -1  -8  -8    3.93    0.34
  -1  -8  -8    4.27    0.33
  -1  -8  -8    4.71    0.37
  -1  -8  -8    3.96    0.30
  -1  -8  -8    4.27    0.36
  -1  -8  -9   38.37    0.83
  -1  -8  -9   39.29    0.86
  -1  -8  -9   36.52    0.83
  -1  -8  -9   38.22    0.81
  -1  -8 -10   27.33    0.69
  -1  -8 -10   25.63    0.63
  -1  -8 -10   26.23    0.68
  -1  -8 -10   25.22    0.65
  -1  -8 -10   24.87    0.65
  -1  -8 -11    2.34    0.37
  -1  -8 -11    2.05    0.36
  -1  -8 -11    1.82    0.33
  -1  -8 -11    2.19    0.33
  -1  -8 -11    2.42    0.31
  -1  -8 -12    1.58    0.31
  -1  -8 -12    1.20    0.32
  -1  -8 -12    1.60    0.37
  -1  -8 -12    1.84    0.38
  -1  -8 -12    1.86    0.34
  -1  -8 -13  120.56    1.99
  -1  -8 -13  115.25    1.97
  -1  -8 -13  114.99    1.94
  -1  -8 -13  118.56    1.99
  -1  -8 -14    9.92    0.47
  -1  -8 -14   10.44    0.50
  -1  -8 -14   10.29    0.50
  -1  -8 -14    9.06    0.44
  -1  -8 -14    9.99    0.45
  -1  -8 -15    0.75    0.39
  -1  -8 -15    0.71    0.32
  -1  -8 -15    0.56    0.33
  -1  -8 -15    0.44    0.38
  -1  -8 -15    0.87    0.35
  -1  -8 -16    2.20    0.37
  -1  -8 -16    2.12    0.40
  -1  -8 -16    1.98    0.34
  -1  -8 -16    2.17    0.34
  -1  -8 -16    2.29    0.40
  -1  -8 -17   19.17    0.60
  -1  -8 -17   18.33    0.58
  -1  -8 -17   18.64    0.56
  -1  -8 -18    0.13    0.30
  -1  -8 -18    0.37    0.31
  -1  -8 -19   30.08    0.68
  -1  -8 -19   26.26    0.66
  -1  -8 -20    4.06    0.34
  -1  -8 -20    3.97    0.37
  -1  -8 -20    3.82    0.32
  -1  -8 -21    3.15    0.33
  -1  -8 -21    2.76    0.29
  -1  -8 -21    3.14    0.32
  -1  -8 -22    0.07    0.24
  -1  -8 -22    0.19    0.26
  -1  -8 -22    0.07    0.27
  -1  -8 -23    3.14    0.27
  -1  -8 -23    2.49    0.23
  -1  -8 -23    3.10    0.27
  -1  -8 -24    0.68    0.17
  -1  -8 -24    0.87    0.22
  -1  -8 -24    0.69    0.21
  -1  -8 -25    2.52    0.20
  -1  -8 -25    2.12    0.18
  -1  -9  21    3.80    0.27
  -1  -9  21    2.81    0.23
  -1  -9  20    8.53    0.36
  -1  -9  20   10.73    0.38
  -1  -9  19    4.30    0.35
  -1  -9  19    4.42    0.39
  -1  -9  19    3.60    0.35
  -1  -9  18   16.54    0.54
  -1  -9  18   14.96    0.51
  -1  -9  18   16.79    0.56
  -1  -9  17   13.81    0.52
  -1  -9  17   15.23    0.57
  -1  -9  16    1.21    0.42
  -1  -9  15    2.14    0.46
  -1  -9  14   42.24    0.97
  -1  -9  13    0.34    0.45
  -1  -9  13    0.14    0.49
  -1  -9  12   11.16    0.60
  -1  -9  12   11.54    0.59
  -1  -9  12   11.44    0.60
  -1  -9  11    4.33    0.51
  -1  -9  11    5.31    0.49
  -1  -9  11    3.66    0.49
  -1  -9  11    3.51    0.51
  -1  -9  10    0.86    0.46
  -1  -9  10    0.36    0.47
  -1  -9  10    1.78    0.45
  -1  -9  10    1.07    0.49
  -1  -9   9   10.64    0.58
  -1  -9   9   10.69    0.56
  -1  -9   9   10.15    0.57
  -1  -9   9    9.75    0.55
  -1  -9   8    8.82    0.53
  -1  -9   8    9.11    0.54
  -1  -9   8    8.82    0.53
  -1  -9   8    8.79    0.55
  -1  -9   7    1.09    0.46
  -1  -9   7    1.42    0.43
  -1  -9   7    1.13    0.42
  -1  -9   7    0.80    0.44
  -1  -9   6   24.05    0.72
  -1  -9   6   22.86    0.71
  -1  -9   6   23.06    0.70
  -1  -9   6   22.34    0.72
  -1  -9   5    5.84    0.49
  -1  -9   5    5.78    0.45
  -1  -9   5    5.44    0.47
  -1  -9   5    4.95    0.45
  -1  -9   4   -0.72    0.39
  -1  -9   4   -0.36    0.41
  -1  -9   4    0.08    0.42
  -1  -9   4    0.27    0.36
  -1  -9   3    0.52    0.37
  -1  -9   3    1.55    0.43
  -1  -9   3    0.83    0.39
  -1  -9   3    1.67    0.37
  -1  -9   2  134.24    2.23
  -1  -9   2  129.77    2.20
  -1  -9   2  128.25    2.22
  -1  -9   2  131.64    2.19
  -1  -9   1    2.85    0.40
  -1  -9   1    3.45    0.36
  -1  -9   0  163.41    2.68
  -1  -9  -1    3.79    0.35
  -1  -9  -1    5.30    0.36
  -1  -9  -2   26.00    0.67
  -1  -9  -2   29.78    0.69
  -1  -9  -3   44.64    0.91
  -1  -9  -4   11.75    0.44
  -1  -9  -5    3.77    0.34
  -1  -9  -5    3.23    0.32
  -1  -9  -6   -0.50    0.32
  -1  -9  -6   -0.07    0.27
  -1  -9  -6    0.22    0.27
  -1  -9  -7    1.75    0.29
  -1  -9  -7    1.60    0.30
  -1  -9  -7    1.00    0.33
  -1  -9  -8    6.69    0.42
  -1  -9  -8    6.58    0.38
  -1  -9  -8    6.04    0.36
  -1  -9  -9    3.07    0.31
  -1  -9  -9    2.31    0.37
  -1  -9  -9    2.82    0.32
  -1  -9  -9    3.11    0.35
  -1  -9 -10    0.12    0.28
  -1  -9 -10    0.34    0.28
  -1  -9 -10   -0.26    0.36
  -1  -9 -10    0.38    0.32
  -1  -9 -11    1.34    0.28
  -1  -9 -11    1.25    0.34
  -1  -9 -11    1.47    0.30
  -1  -9 -11    1.44    0.36
  -1  -9 -11    1.55    0.31
  -1  -9 -12   76.34    1.38
  -1  -9 -12   76.12    1.36
  -1  -9 -12   81.34    1.43
  -1  -9 -12   81.33    1.42
  -1  -9 -13    3.96    0.34
  -1  -9 -13    4.00    0.38
  -1  -9 -13    4.06    0.34
  -1  -9 -13    4.25    0.41
  -1  -9 -13    4.39    0.35
  -1  -9 -14    1.75    0.30
  -1  -9 -14    1.92    0.32
  -1  -9 -14    1.63    0.35
  -1  -9 -14    1.66    0.38
  -1  -9 -14    1.70    0.31
  -1  -9 -15    4.76    0.38
  -1  -9 -15    4.40    0.34
  -1  -9 -15    4.29    0.33
  -1  -9 -15    4.70    0.40
  -1  -9 -16    2.85    0.32
  -1  -9 -16    2.25    0.29
  -1  -9 -16    2.88    0.37
  -1  -9 -16    3.09    0.35
  -1  -9 -17   17.78    0.50
  -1  -9 -17   18.95    0.56
  -1  -9 -17   18.06    0.53
  -1  -9 -18   23.23    0.59
  -1  -9 -18   21.14    0.54
  -1  -9 -19    0.45    0.26
  -1  -9 -19    0.37    0.23
  -1  -9 -19    0.44    0.31
  -1  -9 -20    0.10    0.23
  -1  -9 -21    0.68    0.22
  -1  -9 -22    0.21    0.19
  -1  -9 -22   -0.01    0.20
  -1  -9 -23    4.89    0.20
  -1  -9 -23    3.81    0.21
  -1 -10  17    3.35    0.31
  -1 -10  16   35.33    0.76
  -1 -10  15    2.22    0.39
  -1 -10  15    1.81    0.36
  -1 -10  14    2.68    0.42
  -1 -10  14    1.94    0.39
  -1 -10  13    5.16    0.44
  -1 -10  13    5.51    0.44
  -1 -10  13    6.10    0.48
  -1 -10  12   -0.13    0.40
  -1 -10  12    0.20    0.42
  -1 -10  12   -0.21    0.40
  -1 -10  11    0.30    0.40
  -1 -10  11    0.74    0.43
  -1 -10  11    0.15    0.41
  -1 -10  10    2.92    0.44
  -1 -10  10    3.17    0.46
  -1 -10  10    3.01    0.44
  -1 -10   9   18.70    0.63
  -1 -10   9   19.53    0.64
  -1 -10   9   18.93    0.61
  -1 -10   9   19.27    0.65
  -1 -10   8    2.74    0.41
  -1 -10   8    1.45    0.43
  -1 -10   8    1.84    0.44
  -1 -10   8    1.33    0.41
  -1 -10   7    9.16    0.49
  -1 -10   7    9.05    0.52
  -1 -10   7    9.13    0.50
  -1 -10   7    9.93    0.52
  -1 -10   6    9.81    0.49
  -1 -10   6    8.87    0.51
  -1 -10   6    8.76    0.48
  -1 -10   6    9.43    0.52
  -1 -10   5    7.65    0.49
  -1 -10   5    7.81    0.48
  -1 -10   5    7.26    0.46
  -1 -10   5    7.99    0.47
  -1 -10   4    7.03    0.45
  -1 -10   4    6.62    0.43
  -1 -10   4    7.01    0.48
  -1 -10   4    6.76    0.45
  -1 -10   3    3.80    0.42
  -1 -10   3    4.15    0.41
  -1 -10   3    3.66    0.40
  -1 -10   2   49.80    0.99
  -1 -10   2   48.10    1.00
  -1 -10   1   15.69    0.55
  -1 -10  -7   16.45    0.49
  -1 -10  -8    2.98    0.31
  -1 -10  -9    2.94    0.33
  -1 -10 -10   18.22    0.53
  -1 -10 -11    0.66    0.31
  -1 -10 -12    0.05    0.30
  -1 -10 -13   24.33    0.61
  -1 -10 -14    2.84    0.32
  -1 -10 -15   57.26    1.07
  -1 -10 -16    2.24    0.30
  -1 -10 -17   10.12    0.38
  -1 -10 -18    2.26    0.26
  -1 -10 -19    8.67    0.30
  -1 -10 -20    0.18    0.17
  -1 -11  15    0.29    0.23
  -1 -11  15    0.45    0.22
  -1 -11  14   -0.25    0.26
  -1 -11  14    0.27    0.23
  -1 -11  14   -0.05    0.25
  -1 -11  13   26.70    0.59
  -1 -11  13   27.59    0.59
  -1 -11  12    9.49    0.39
  -1 -11  12    9.87    0.39
  -1 -11  12    9.86    0.41
  -1 -11  11    0.16    0.31
  -1 -11  11    0.14    0.32
  -1 -11  11    0.28    0.30
  -1 -11  10    5.84    0.39
  -1 -11  10    4.86    0.37
  -1 -11  10    4.88    0.37
  -1 -11   9   11.81    0.45
  -1 -11   9   11.55    0.45
  -1 -11   9   11.14    0.48
  -1 -11   8    1.48    0.35
  -1 -11   8    2.05    0.38
  -1 -11   8    1.67    0.33
  -1 -11   7    0.43    0.34
  -1 -11   7    0.40    0.35
  -1 -11   7    0.38    0.31
  -1 -11   6    2.73    0.35
  -1 -11   6    2.55    0.36
  -1 -11   6    2.97    0.37
  -1 -11   5    5.20    0.40
  -1 -11   5    2.08    0.35
  -1 -11   4   10.76    0.43
  -1 -11   4    9.13    0.42
  -1 -11 -11    3.70    0.26
  -1 -11 -12    2.71    0.24
  -1 -11 -13    0.47    0.21
  -1 -11 -14    0.68    0.21
  -1 -11 -15    0.08    0.17
   2 -11   3    1.57    0.30
   2 -11   4    6.14    0.35
   2 -11   5   22.21    0.54
   2 -11   5   19.56    0.52
   2 -11   6    3.88    0.32
   2 -11   6    4.83    0.34
   2 -11   7    1.36    0.32
   2 -11   7    1.10    0.29
   2 -11   8    0.63    0.30
   2 -11   8    0.52    0.31
   2 -11   9    5.74    0.35
   2 -11   9    5.64    0.33
   2 -11  10    1.40    0.28
   2 -11  10    0.95    0.29
   2 -11  11    0.68    0.26
   2 -11  11    0.81    0.28
   2 -11  12   11.01    0.35
   2 -11  12   13.23    0.39
   2 -11  13    1.52    0.25
   2 -10 -17    4.55    0.21
   2 -10 -16    4.24    0.22
   2 -10 -16    4.47    0.22
   2 -10 -15    1.90    0.22
   2 -10 -15    1.38    0.18
   2 -10 -15    2.07    0.22
   2 -10 -14    4.06    0.25
   2 -10 -14    3.80    0.26
   2 -10 -13    2.82    0.25
   2 -10 -13    2.47    0.25
   2 -10 -12   13.20    0.40
   2 -10 -12   13.93    0.41
   2 -10 -12   14.36    0.41
   2 -10 -11   14.10    0.42
   2 -10 -11   13.73    0.42
   2 -10 -11   14.58    0.44
   2 -10 -10    3.11    0.29
   2 -10 -10    3.05    0.30
   2 -10 -10    2.79    0.28
   2 -10  -9    0.15    0.28
   2 -10  -9    0.27    0.25
   2 -10  -9    0.17    0.26
   2 -10  -8   15.85    0.46
   2 -10  -8   16.90    0.49
   2 -10  -8   16.80    0.49
   2 -10  -7   25.39    0.61
   2 -10  -7   23.56    0.56
   2 -10  -7   22.64    0.58
   2 -10  -7   25.00    0.61
   2 -10  -6    6.10    0.36
   2 -10  -6    6.71    0.36
   2 -10  -6    6.42    0.36
   2 -10  -5    1.67    0.29
   2 -10  -5    1.55    0.32
   2 -10  -4    2.44    0.30
   2 -10  -4    2.21    0.32
   2 -10  -3    4.00    0.35
   2 -10  -3    3.82    0.33
   2 -10  -2    4.33    0.37
   2 -10  -2    4.32    0.34
   2 -10  -1   37.22    0.81
   2 -10  -1   37.02    0.82
   2 -10   0   25.37    0.66
   2 -10   0   25.28    0.65
   2 -10   0   23.55    0.61
   2 -10   1    0.27    0.34
   2 -10   1    0.45    0.35
   2 -10   1   -0.04    0.34
   2 -10   1    0.23    0.27
   2 -10   2    0.81    0.37
   2 -10   2    0.56    0.33
   2 -10   2    0.88    0.36
   2 -10   3    0.32    0.37
   2 -10   3    0.22    0.37
   2 -10   3   -0.10    0.34
   2 -10   4   17.49    0.58
   2 -10   4   15.63    0.55
   2 -10   4   17.11    0.58
   2 -10   5   22.46    0.65
   2 -10   5   21.38    0.64
   2 -10   5   21.61    0.62
   2 -10   6    6.70    0.48
   2 -10   6    7.13    0.44
   2 -10   6    5.90    0.42
   2 -10   6    6.75    0.46
   2 -10   7    1.09    0.40
   2 -10   7    0.73    0.40
   2 -10   7    0.48    0.35
   2 -10   7    0.57    0.43
   2 -10   8   88.22    1.53
   2 -10   8   84.53    1.51
   2 -10   8   84.60    1.52
   2 -10   9    1.54    0.40
   2 -10   9    2.43    0.43
   2 -10   9    2.22    0.42
   2 -10   9    1.74    0.36
   2 -10  10    1.14    0.40
   2 -10  10    0.66    0.33
   2 -10  10    1.32    0.41
   2 -10  10    0.34    0.39
   2 -10  11    2.72    0.42
   2 -10  11    2.43    0.33
   2 -10  11    3.15    0.42
   2 -10  11    1.94    0.40
   2 -10  12    0.17    0.39
   2 -10  12   -0.43    0.38
   2 -10  12    0.16    0.29
   2 -10  12    0.71    0.40
   2 -10  13    0.14    0.28
   2 -10  13    0.18    0.36
   2 -10  13    0.61    0.37
   2 -10  13   -0.17    0.35
   2 -10  14   21.73    0.58
   2 -10  14   21.34    0.58
   2 -10  14   20.45    0.57
   2 -10  15    6.93    0.39
   2 -10  15    6.76    0.37
   2 -10  16   12.24    0.40
   2 -10  16   11.79    0.42
   2 -10  17    0.63    0.25
   2 -10  17    0.63    0.24
   2 -10  18    6.12    0.28
   2 -10  18    6.21    0.27
   2  -9 -20    2.74    0.19
   2  -9 -19   10.19    0.31
   2  -9 -18    4.13    0.27
   2  -9 -18    4.08    0.26
   2  -9 -17    1.05    0.25
   2  -9 -17    1.09    0.24
   2  -9 -17    1.36    0.26
   2  -9 -16    6.42    0.32
   2  -9 -16    6.23    0.34
   2  -9 -16    6.74    0.34
   2  -9 -15   13.83    0.45
   2  -9 -15   13.54    0.44
   2  -9 -15   13.19    0.44
   2  -9 -15   13.13    0.42
   2  -9 -14    0.78    0.28
   2  -9 -14    0.86    0.29
   2  -9 -14    0.48    0.31
   2  -9 -14    0.50    0.30
   2  -9 -13    4.45    0.37
   2  -9 -13    4.77    0.37
   2  -9 -13    4.73    0.36
   2  -9 -13    4.51    0.33
   2  -9 -12   13.42    0.50
   2  -9 -12   12.73    0.45
   2  -9 -12   12.90    0.48
   2  -9 -12   14.01    0.50
   2  -9 -11    0.15    0.28
   2  -9 -11    0.31    0.31
   2  -9 -11    0.32    0.33
   2  -9 -11    0.07    0.31
   2  -9 -11    0.16    0.34
   2  -9 -10    2.10    0.30
   2  -9 -10    2.04    0.34
   2  -9 -10    2.03    0.35
   2  -9  -9   13.39    0.50
   2  -9  -9   12.54    0.49
   2  -9  -9   12.68    0.44
   2  -9  -8   16.87    0.56
   2  -9  -8   18.10    0.57
   2  -9  -8   17.19    0.49
   2  -9  -7   43.03    0.95
   2  -9  -7   45.38    0.96
   2  -9  -6   12.28    0.50
   2  -9  -6   12.38    0.50
   2  -9  -5   -0.02    0.34
   2  -9  -5    0.45    0.36
   2  -9  -4  125.69    2.06
   2  -9  -4  124.05    2.06
   2  -9  -3  112.68    1.90
   2  -9  -3  108.61    1.91
   2  -9  -3  108.61    1.90
   2  -9  -2    0.90    0.38
   2  -9  -2    0.36    0.38
   2  -9  -2    0.28    0.34
   2  -9  -2    0.58    0.31
   2  -9  -1   25.68    0.66
   2  -9  -1   25.65    0.70
   2  -9  -1   25.69    0.72
   2  -9  -1   25.37    0.69
   2  -9   0    4.87    0.41
   2  -9   0    3.58    0.42
   2  -9   0    3.76    0.39
   2  -9   0    4.28    0.43
   2  -9   1   33.40    0.82
   2  -9   1   35.37    0.86
   2  -9   1   36.28    0.84
   2  -9   1   34.73    0.85
   2  -9   2   37.41    0.89
   2  -9   2   37.96    0.89
   2  -9   2   38.46    0.91
   2  -9   3   18.33    0.59
   2  -9   3   18.66    0.64
   2  -9   3   18.52    0.64
   2  -9   3   17.34    0.62
   2  -9   4    0.88    0.40
   2  -9   4    1.27    0.45
   2  -9   4    0.78    0.33
   2  -9   4    0.77    0.42
   2  -9   4    0.55    0.39
   2  -9   5   54.51    1.13
   2  -9   5   54.58    1.10
   2  -9   5   51.94    1.12
   2  -9   5   53.05    1.11
   2  -9   6    0.23    0.44
   2  -9   6    0.36    0.43
   2  -9   6    0.29    0.45
   2  -9   6    0.34    0.39
   2  -9   6    0.40    0.30
   2  -9   7    3.32    0.47
   2  -9   7    2.91    0.34
   2  -9   7    3.57    0.50
   2  -9   7    3.55    0.42
   2  -9   7    2.98    0.49
   2  -9   8   17.27    0.61
   2  -9   8   18.14    0.66
   2  -9   8   16.62    0.60
   2  -9   8   18.01    0.67
   2  -9   9   17.12    0.62
   2  -9   9   18.32    0.68
   2  -9   9   16.03    0.61
   2  -9   9   18.28    0.67
   2  -9  10   84.22    1.54
   2  -9  10   82.86    1.55
   2  -9  10   78.20    1.50
   2  -9  10   76.27    1.48
   2  -9  11    0.26    0.38
   2  -9  11    0.56    0.48
   2  -9  11    0.93    0.49
   2  -9  12   13.55    0.62
   2  -9  12   13.88    0.63
   2  -9  12   13.32    0.55
   2  -9  13    9.21    0.47
   2  -9  13    9.08    0.56
   2  -9  14    7.30    0.54
   2  -9  14    6.34    0.44
   2  -9  15    6.98    0.43
   2  -9  15    7.72    0.53
   2  -9  16    1.80    0.41
   2  -9  16    1.79    0.35
   2  -9  17    0.21    0.36
   2  -9  17    0.06    0.30
   2  -9  18    0.14    0.28
   2  -9  18    0.25    0.35
   2  -9  18    0.21    0.33
   2  -9  19    0.28    0.25
   2  -9  19    0.06    0.31
   2  -9  19    0.16    0.29
   2  -9  20    1.09    0.23
   2  -9  20    0.71    0.26
   2  -9  20    0.98    0.27
   2  -9  21    2.61    0.22
   2  -8 -22    0.11    0.15
   2  -8 -22   -0.01    0.16
   2  -8 -21    0.19    0.20
   2  -8 -21    0.29    0.18
   2  -8 -20   24.72    0.53
   2  -8 -20   25.85    0.57
   2  -8 -20   26.40    0.57
   2  -8 -20   25.62    0.57
   2  -8 -19    0.41    0.23
   2  -8 -19    0.24    0.27
   2  -8 -19    0.45    0.26
   2  -8 -19    0.43    0.27
   2  -8 -18    2.40    0.26
   2  -8 -18    2.37    0.31
   2  -8 -17    5.49    0.32
   2  -8 -17    6.41    0.38
   2  -8 -17    6.16    0.37
   2  -8 -16   50.76    1.00
   2  -8 -16   51.13    1.01
   2  -8 -15    7.10    0.42
   2  -8 -15    6.28    0.35
   2  -8 -15    7.01    0.44
   2  -8 -15    7.25    0.42
   2  -8 -14    0.48    0.37
   2  -8 -14    0.14    0.34
   2  -8 -14    0.23    0.27
   2  -8 -14    0.36    0.35
   2  -8 -13    0.46    0.27
   2  -8 -13    0.24    0.35
   2  -8 -13    0.30    0.34
   2  -8 -13    0.34    0.35
   2  -8 -12    6.30    0.42
   2  -8 -12    6.39    0.44
   2  -8 -12    7.01    0.45
   2  -8 -11    7.50    0.46
   2  -8 -11    8.28    0.47
   2  -8 -11    7.71    0.45
   2  -8 -10   69.52    1.34
   2  -8 -10   66.03    1.32
   2  -8 -10   68.97    1.29
   2  -8  -9    2.00    0.39
   2  -8  -9    1.72    0.39
   2  -8  -9    1.45    0.34
   2  -8  -8   43.30    0.96
   2  -8  -8   42.08    0.96
   2  -8  -8   41.39    0.90
   2  -8  -7    8.06    0.46
   2  -8  -7    7.63    0.46
   2  -8  -7    7.34    0.45
   2  -8  -7    6.70    0.41
   2  -8  -7    7.22    0.38
   2  -8  -6    3.88    0.39
   2  -8  -6    3.57    0.41
   2  -8  -6    3.46    0.39
   2  -8  -6    3.46    0.37
   2  -8  -6    3.40    0.31
   2  -8  -5    0.58    0.35
   2  -8  -5    0.16    0.34
   2  -8  -5   -0.07    0.35
   2  -8  -5    0.12    0.36
   2  -8  -4   44.83    0.98
   2  -8  -4   45.86    0.98
   2  -8  -4   44.81    0.98
   2  -8  -3   23.47    0.67
   2  -8  -3   22.76    0.66
   2  -8  -3   22.86    0.67
   2  -8  -3   21.59    0.65
   2  -8  -2   38.50    0.91
   2  -8  -2   41.05    0.93
   2  -8  -2   41.40    0.91
   2  -8  -2   39.30    0.88
   2  -8  -2   40.65    0.91
   2  -8  -1    0.69    0.36
   2  -8  -1    0.50    0.32
   2  -8  -1    0.18    0.38
   2  -8  -1    0.38    0.37
   2  -8  -1    0.26    0.33
   2  -8   0   50.02    1.03
   2  -8   0   48.42    1.04
   2  -8   0   51.36    1.07
   2  -8   0   49.32    1.04
   2  -8   0   49.35    1.06
   2  -8   1    5.96    0.39
   2  -8   1    6.17    0.48
   2  -8   1    6.61    0.45
   2  -8   1    6.19    0.43
   2  -8   1    6.04    0.46
   2  -8   2   78.91    1.46
   2  -8   2   79.28    1.50
   2  -8   2   79.71    1.49
   2  -8   2   79.28    1.51
   2  -8   2   82.36    1.51
   2  -8   3   46.38    1.00
   2  -8   3   45.06    1.00
   2  -8   3   43.63    0.97
   2  -8   3   44.17    0.97
   2  -8   3   44.55    1.01
   2  -8   4   97.65    1.75
   2  -8   4   98.25    1.77
   2  -8   4   93.70    1.74
   2  -8   5   38.28    0.89
   2  -8   5   40.38    0.93
   2  -8   5   39.75    0.93
   2  -8   5   39.97    0.95
   2  -8   6   72.82    1.38
   2  -8   6   73.21    1.39
   2  -8   6   71.67    1.38
   2  -8   6   67.56    1.34
   2  -8   6   67.70    1.33
   2  -8   7    0.47    0.40
   2  -8   7    0.29    0.45
   2  -8   7   -0.17    0.33
   2  -8   7    0.50    0.45
   2  -8   7   -0.29    0.39
   2  -8   8   33.08    0.85
   2  -8   8   34.24    0.89
   2  -8   8   34.93    0.87
   2  -8   8   35.60    0.91
   2  -8   9    1.60    0.49
   2  -8   9    1.42    0.45
   2  -8   9    0.99    0.33
   2  -8   9    1.64    0.41
   2  -8   9    1.64    0.49
   2  -8  10   12.26    0.56
   2  -8  10   12.30    0.62
   2  -8  10   10.58    0.48
   2  -8  10   12.36    0.61
   2  -8  10   11.57    0.59
   2  -8  11    4.24    0.51
   2  -8  11    3.47    0.37
   2  -8  11    4.59    0.54
   2  -8  11    4.13    0.45
   2  -8  12    2.15    0.50
   2  -8  12    1.47    0.33
   2  -8  12    1.84    0.43
   2  -8  12    2.13    0.53
   2  -8  13   14.49    0.65
   2  -8  13   14.40    0.60
   2  -8  13   14.61    0.69
   2  -8  14   33.51    0.87
   2  -8  14   34.47    0.92
   2  -8  14   34.38    0.92
   2  -8  15   14.34    0.59
   2  -8  15   14.43    0.64
   2  -8  16    2.66    0.43
   2  -8  16    2.61    0.48
   2  -8  17   33.09    0.86
   2  -8  17   32.77    0.82
   2  -8  17   31.87    0.83
   2  -8  18   12.50    0.52
   2  -8  18   11.94    0.54
   2  -8  18   13.52    0.59
   2  -8  19    4.92    0.46
   2  -8  19    4.21    0.41
   2  -8  19    4.80    0.40
   2  -8  20   12.90    0.47
   2  -8  20   12.00    0.51
   2  -8  21    0.04    0.29
   2  -8  21   -0.07    0.29
   2  -8  21    0.18    0.32
   2  -8  22    0.54    0.23
   2  -8  22    0.57    0.26
   2  -8  23    0.77    0.22
   2  -7 -24    3.32    0.20
   2  -7 -23    0.79    0.22
   2  -7 -23    0.66    0.19
   2  -7 -23    0.72    0.20
   2  -7 -22    9.40    0.35
   2  -7 -22   10.11    0.35
   2  -7 -22   10.40    0.36
   2  -7 -22    9.59    0.34
   2  -7 -21    4.41    0.31
   2  -7 -21    4.31    0.31
   2  -7 -21    4.62    0.31
   2  -7 -20   11.03    0.43
   2  -7 -20   11.21    0.42
   2  -7 -20   11.16    0.42
   2  -7 -19    0.70    0.32
   2  -7 -19    0.62    0.32
   2  -7 -19    0.79    0.31
   2  -7 -18   15.59    0.54
   2  -7 -18   15.02    0.53
   2  -7 -18   15.62    0.55
   2  -7 -18   15.18    0.51
   2  -7 -18   15.80    0.55
   2  -7 -17   25.58    0.69
   2  -7 -17   25.43    0.66
   2  -7 -17   24.92    0.70
   2  -7 -17   26.47    0.71
   2  -7 -16    9.61    0.46
   2  -7 -16    9.48    0.50
   2  -7 -16    9.91    0.50
   2  -7 -16    9.86    0.50
   2  -7 -15    0.62    0.39
   2  -7 -15    0.63    0.40
   2  -7 -15    0.54    0.34
   2  -7 -14    0.62    0.37
   2  -7 -14    0.66    0.33
   2  -7 -14    0.73    0.38
   2  -7 -14    0.51    0.38
   2  -7 -13    6.98    0.47
   2  -7 -13    7.87    0.48
   2  -7 -13    7.08    0.41
   2  -7 -13    7.36    0.47
   2  -7 -12   39.04    0.93
   2  -7 -12   41.66    0.93
   2  -7 -12   40.71    0.92
   2  -7 -11    9.91    0.49
   2  -7 -11    9.61    0.50
   2  -7 -11    9.97    0.50
   2  -7 -11    8.62    0.42
   2  -7 -10    0.39    0.34
   2  -7 -10    0.28    0.35
   2  -7 -10    0.55    0.36
   2  -7 -10    0.28    0.27
   2  -7 -10    0.28    0.37
   2  -7  -9    0.14    0.36
   2  -7  -9    0.30    0.34
   2  -7  -9    0.50    0.35
   2  -7  -9    0.19    0.34
   2  -7  -9   -0.13    0.33
   2  -7  -8   31.56    0.77
   2  -7  -8   34.32    0.83
   2  -7  -8   32.43    0.81
   2  -7  -8   31.70    0.77
   2  -7  -8   33.35    0.81
   2  -7  -7    0.39    0.33
   2  -7  -7    0.46    0.34
   2  -7  -7    0.46    0.35
   2  -7  -7    0.45    0.34
   2  -7  -7    0.32    0.30
   2  -7  -6   11.79    0.50
   2  -7  -6   12.63    0.50
   2  -7  -6   12.47    0.50
   2  -7  -6   11.63    0.48
   2  -7  -6   10.60    0.45
   2  -7  -5    0.16    0.33
   2  -7  -5    0.00    0.30
   2  -7  -5    0.25    0.32
   2  -7  -5    0.28    0.26
   2  -7  -5    0.38    0.35
   2  -7  -4    1.43    0.32
   2  -7  -4    1.39    0.34
   2  -7  -4    1.41    0.35
   2  -7  -4    1.49    0.32
   2  -7  -3    9.80    0.44
   2  -7  -3   10.20    0.47
   2  -7  -3   10.03    0.45
   2  -7  -3   10.31    0.46
   2  -7  -2   63.33    1.22
   2  -7  -2   64.47    1.22
   2  -7  -2   60.70    1.20
   2  -7  -2   60.61    1.17
   2  -7  -2   62.98    1.21
   2  -7  -1   13.29    0.50
   2  -7  -1   12.65    0.49
   2  -7  -1   12.70    0.51
   2  -7  -1   13.09    0.48
   2  -7  -1   12.72    0.48
   2  -7   0    2.20    0.31
   2  -7   0    2.59    0.37
   2  -7   0    2.42    0.38
   2  -7   0    2.46    0.37
   2  -7   0    2.20    0.34
   2  -7   1   15.38    0.54
   2  -7   1   13.79    0.49
   2  -7   1   14.12    0.52
   2  -7   1   15.14    0.52
   2  -7   1   14.62    0.55
   2  -7   2  201.78    3.23
   2  -7   2  201.35    3.24
   2  -7   2  201.13    3.20
   2  -7   2  200.98    3.24
   2  -7   3   51.26    1.03
   2  -7   3   49.23    1.03
   2  -7   3   48.10    1.01
   2  -7   3   49.64    1.03
   2  -7   4    1.41    0.39
   2  -7   4    1.66    0.39
   2  -7   4    0.61    0.35
   2  -7   4    1.18    0.34
   2  -7   5    2.46    0.39
   2  -7   5    3.30    0.43
   2  -7   5    2.60    0.42
   2  -7   5    1.80    0.37
   2  -7   5    2.16    0.34
   2  -7   6    6.01    0.47
   2  -7   6    4.23    0.42
   2  -7   6    5.01    0.47
   2  -7   6    5.18    0.44
   2  -7   7  148.83    2.52
   2  -7   7  152.13    2.55
   2  -7   7  154.94    2.55
   2  -7   7  152.22    2.56
   2  -7   8    3.11    0.47
   2  -7   8    3.92    0.47
   2  -7   8    4.05    0.48
   2  -7   8    2.62    0.41
   2  -7   9    1.40    0.46
   2  -7   9    1.81    0.46
   2  -7   9    2.18    0.47
   2  -7   9    1.37    0.39
   2  -7  10   33.62    0.88
   2  -7  10   34.15    0.89
   2  -7  10   33.77    0.85
   2  -7  11   25.16    0.75
   2  -7  11   26.29    0.78
   2  -7  11   26.80    0.80
   2  -7  12    6.52    0.57
   2  -7  12    4.67    0.48
   2  -7  12    6.34    0.56
   2  -7  13    2.53    0.46
   2  -7  13    2.70    0.51
   2  -7  13    4.08    0.55
   2  -7  14   24.75    0.76
   2  -7  14   23.46    0.78
   2  -7  15   12.10    0.62
   2  -7  15   11.85    0.66
   2  -7  15   12.60    0.64
   2  -7  15   11.60    0.58
   2  -7  16   14.01    0.71
   2  -7  16   13.48    0.65
   2  -7  16    8.75    0.59
   2  -7  16    9.94    0.59
   2  -7  17   33.99    0.90
   2  -7  17   34.29    0.92
   2  -7  18   16.33    0.63
   2  -7  18   16.03    0.53
   2  -7  18   14.87    0.62
   2  -7  19   11.82    0.56
   2  -7  19   10.64    0.53
   2  -7  19   11.38    0.46
   2  -7  19   12.41    0.58
   2  -7  20   11.72    0.55
   2  -7  20   11.42    0.53
   2  -7  20   12.06    0.45
   2  -7  21    8.28    0.48
   2  -7  21    8.75    0.40
   2  -7  21    7.65    0.43
   2  -7  21    8.66    0.47
   2  -7  22    1.49    0.37
   2  -7  22    2.26    0.31
   2  -7  22    1.50    0.35
   2  -7  22    1.47    0.32
   2  -7  23    1.50    0.27
   2  -7  23    1.01    0.26
   2  -7  23    1.05    0.31
   2  -7  24    1.21    0.28
   2  -7  24    1.18    0.23
   2  -7  25    0.03    0.22
   2  -6 -26    2.70    0.17
   2  -6 -25   19.51    0.44
   2  -6 -25   18.36    0.42
   2  -6 -24    0.50    0.24
   2  -6 -24    0.43    0.23
   2  -6 -24    0.56    0.19
   2  -6 -23    2.21    0.25
   2  -6 -23    2.30    0.29
   2  -6 -23    1.98    0.28
   2  -6 -22    4.22    0.32
   2  -6 -22    4.27    0.35
   2  -6 -22    3.96    0.34
   2  -6 -22    4.45    0.31
   2  -6 -21    3.30    0.36
   2  -6 -21    3.06    0.34
   2  -6 -21    2.89    0.31
   2  -6 -21    3.07    0.35
   2  -6 -20   31.61    0.75
   2  -6 -20   31.93    0.75
   2  -6 -20   33.09    0.78
   2  -6 -19   18.33    0.58
   2  -6 -19   19.56    0.60
   2  -6 -19   18.21    0.61
   2  -6 -18   23.44    0.68
   2  -6 -18   26.82    0.71
   2  -6 -17    8.21    0.47
   2  -6 -17    6.44    0.45
   2  -6 -16   98.99    1.76
   2  -6 -16   98.73    1.79
   2  -6 -15   14.68    0.55
   2  -6 -15   16.57    0.61
   2  -6 -14   27.49    0.76
   2  -6 -14   25.95    0.76
   2  -6 -14   26.87    0.72
   2  -6 -14   26.77    0.75
   2  -6 -13   47.67    1.06
   2  -6 -13   48.34    1.01
   2  -6 -13   46.55    1.04
   2  -6 -13   47.45    1.04
   2  -6 -12   59.63    1.21
   2  -6 -12   61.55    1.17
   2  -6 -11   20.81    0.60
   2  -6 -11   20.79    0.64
   2  -6 -10   22.03    0.63
   2  -6 -10   20.43    0.63
   2  -6 -10   22.18    0.65
   2  -6 -10   20.80    0.59
   2  -6  -9   50.52    1.04
   2  -6  -9   50.54    1.02
   2  -6  -9   49.92    1.03
   2  -6  -9   47.78    0.96
   2  -6  -8    3.74    0.32
   2  -6  -8    3.78    0.36
   2  -6  -8    2.75    0.37
   2  -6  -8    2.81    0.38
   2  -6  -7   19.27    0.57
   2  -6  -7   18.42    0.60
   2  -6  -6   22.19    0.61
   2  -6  -6   22.48    0.62
   2  -6  -6   21.88    0.60
   2  -6  -6   20.91    0.59
   2  -6  -5  126.98    2.09
   2  -6  -5  122.22    2.08
   2  -6  -5  125.47    2.07
   2  -6  -4  122.82    2.09
   2  -6  -4  128.78    2.10
   2  -6  -4  129.68    2.11
   2  -6  -3   65.92    1.21
   2  -6  -3   64.26    1.20
   2  -6  -2    6.78    0.36
   2  -6  -2    7.08    0.37
   2  -6  -2    7.02    0.39
   2  -6  -2    6.82    0.37
   2  -6  -1  115.91    1.99
   2  -6  -1  121.37    2.02
   2  -6  -1  119.27    2.02
   2  -6   0   28.66    0.68
   2  -6   0   28.43    0.67
   2  -6   0   29.20    0.70
   2  -6   0   28.74    0.68
   2  -6   1   27.88    0.66
   2  -6   1   26.39    0.65
   2  -6   1   25.75    0.63
   2  -6   1   28.10    0.66
   2  -6   2   26.42    0.65
   2  -6   2   27.05    0.64
   2  -6   2   24.58    0.63
   2  -6   2   25.29    0.62
   2  -6   3   60.83    1.13
   2  -6   3   60.00    1.15
   2  -6   3   60.30    1.14
   2  -6   4   52.29    1.02
   2  -6   4   50.29    1.01
   2  -6   4   51.13    1.00
   2  -6   5  247.26    3.77
   2  -6   5  253.35    3.78
   2  -6   5  245.38    3.77
   2  -6   6  274.34    4.27
   2  -6   6  270.12    4.25
   2  -6   6  279.92    4.28
   2  -6   6  272.96    4.28
   2  -6   7   92.57    1.60
   2  -6   7   91.86    1.63
   2  -6   8    8.56    0.48
   2  -6   8    9.87    0.45
   2  -6   8    9.31    0.48
   2  -6   9  246.75    3.76
   2  -6   9  260.74    3.78
   2  -6  10    3.64    0.45
   2  -6  10    2.99    0.39
   2  -6  10    3.48    0.47
   2  -6  11  186.74    3.07
   2  -6  11  187.57    3.07
   2  -6  11  189.20    3.08
   2  -6  12   54.89    1.17
   2  -6  12   57.95    1.20
   2  -6  13    4.55    0.37
   2  -6  13    5.62    0.51
   2  -6  13    4.59    0.50
   2  -6  14    1.51    0.52
   2  -6  14    1.66    0.49
   2  -6  14    1.23    0.35
   2  -6  14    1.60    0.45
   2  -6  15    3.10    0.51
   2  -6  15    2.30    0.55
   2  -6  15    2.95    0.48
   2  -6  15    2.51    0.38
   2  -6  16   46.33    1.06
   2  -6  16   44.15    1.02
   2  -6  16   47.67    1.10
   2  -6  17   35.10    0.91
   2  -6  17   33.85    0.87
   2  -6  18   10.13    0.58
   2  -6  18    9.36    0.49
   2  -6  18    9.20    0.54
   2  -6  19   15.29    0.58
   2  -6  19   15.58    0.64
   2  -6  19   14.83    0.59
   2  -6  20   19.96    0.63
   2  -6  20   18.31    0.62
   2  -6  21    0.47    0.38
   2  -6  21    0.98    0.43
   2  -6  21    0.52    0.36
   2  -6  22   13.44    0.55
   2  -6  22   13.08    0.49
   2  -6  23   18.29    0.56
   2  -6  23   16.45    0.55
   2  -6  24    2.52    0.35
   2  -6  24    2.56    0.38
   2  -6  25    3.97    0.34
   2  -6  26    0.23    0.25
   2  -6  27    5.81    0.26
   2  -5 -27   48.37    0.83
   2  -5 -26    5.48    0.27
   2  -5 -26    4.46    0.23
   2  -5 -25    0.95    0.27
   2  -5 -25    0.51    0.22
   2  -5 -25    0.63    0.20
   2  -5 -24    8.45    0.32
   2  -5 -24    8.40    0.33
   2  -5 -24    8.47    0.36
   2  -5 -23   34.51    0.73
   2  -5 -23   35.73    0.73
   2  -5 -22    1.93    0.30
   2  -5 -22    1.24    0.33
   2  -5 -22    1.19    0.27
   2  -5 -21   23.76    0.62
   2  -5 -21   21.53    0.57
   2  -5 -21   22.98    0.61
   2  -5 -21   24.73    0.68
   2  -5 -21   23.03    0.64
   2  -5 -20   11.97    0.44
   2  -5 -20   13.65    0.55
   2  -5 -20   13.30    0.49
   2  -5 -20   13.02    0.53
   2  -5 -19    5.77    0.42
   2  -5 -19    5.10    0.45
   2  -5 -19    4.24    0.45
   2  -5 -19    4.16    0.44
   2  -5 -19    4.77    0.36
   2  -5 -18   77.99    1.46
   2  -5 -18   80.49    1.53
   2  -5 -18   81.63    1.55
   2  -5 -17   12.70    0.52
   2  -5 -17   12.51    0.59
   2  -5 -16   39.99    0.88
   2  -5 -16   41.63    0.97
   2  -5 -15  194.18    3.17
   2  -5 -15  199.37    3.14
   2  -5 -14   11.67    0.61
   2  -5 -14   10.81    0.52
   2  -5 -13  206.65    3.37
   2  -5 -13  208.29    3.35
   2  -5 -13  206.99    3.34
   2  -5 -12    1.17    0.38
   2  -5 -12    0.89    0.34
   2  -5 -12    0.53    0.33
   2  -5 -11    1.00    0.34
   2  -5 -11    0.75    0.32
   2  -5 -10    1.38    0.32
   2  -5 -10    2.01    0.34
   2  -5 -10    1.28    0.31
   2  -5  -9   54.84    1.08
   2  -5  -9   54.28    1.07
   2  -5  -9   57.07    1.10
   2  -5  -9   54.23    1.05
   2  -5  -8  145.78    2.39
   2  -5  -8  146.64    2.39
   2  -5  -8  143.06    2.35
   2  -5  -8  143.78    2.37
   2  -5  -7   23.22    0.59
   2  -5  -7   21.54    0.56
   2  -5  -7   22.88    0.60
   2  -5  -7   23.74    0.61
   2  -5  -7   23.54    0.59
   2  -5  -6   65.33    1.19
   2  -5  -6   63.38    1.18
   2  -5  -6   64.45    1.19
   2  -5  -6   64.00    1.18
   2  -5  -5    0.27    0.24
   2  -5  -5    0.23    0.27
   2  -5  -5    0.46    0.28
   2  -5  -4   60.87    1.12
   2  -5  -4   61.27    1.12
   2  -5  -4   60.54    1.13
   2  -5  -3    2.71    0.30
   2  -5  -3    2.58    0.27
   2  -5  -3    2.49    0.28
   2  -5  -2    0.43    0.26
   2  -5  -2    0.40    0.23
   2  -5  -2    0.64    0.27
  -2   5   1  201.70    3.55
   2  -5  -1  212.15    3.25
   2  -5  -1  204.97    3.24
   2  -5  -1  205.87    3.24
   2  -5   0   34.95    0.74
   2  -5   0   35.33    0.73
  -2   5   0   35.54    1.00
   2  -5   0   36.27    0.75
   2  -5   1    3.64    0.29
   2  -5   1    4.29    0.31
  -2   5  -1    3.86    0.43
   2  -5   2    7.36    0.35
  -2   5  -2    8.04    0.53
   2  -5   2    7.04    0.33
   2  -5   3   84.07    1.44
   2  -5   3   84.71    1.45
  -2   5  -3   86.27    1.87
   2  -5   3   85.32    1.46
   2  -5   4   64.35    1.17
   2  -5   4   64.49    1.16
   2  -5   4   63.96    1.16
   2  -5   5   19.12    0.51
   2  -5   5   19.76    0.52
   2  -5   5   19.71    0.53
   2  -5   5   19.16    0.53
   2  -5   6  198.16    3.09
   2  -5   6  193.09    3.08
   2  -5   6  192.57    3.09
   2  -5   6  199.34    3.08
   2  -5   7   94.22    1.60
   2  -5   7   92.58    1.59
   2  -5   7   90.91    1.59
   2  -5   8   20.52    0.58
   2  -5   8   21.56    0.59
   2  -5   9   25.63    0.66
   2  -5   9   24.88    0.65
   2  -5   9   26.28    0.67
   2  -5  10   37.92    0.86
   2  -5  10   36.12    0.76
   2  -5  10   37.33    0.83
   2  -5  11    3.50    0.33
   2  -5  11    3.78    0.39
   2  -5  11    4.48    0.43
   2  -5  12    3.12    0.44
   2  -5  12    2.85    0.34
   2  -5  12    3.16    0.40
   2  -5  12    3.24    0.42
   2  -5  13   75.26    1.39
   2  -5  13   78.57    1.47
   2  -5  13   77.88    1.45
   2  -5  13   76.05    1.43
   2  -5  14   70.88    1.33
   2  -5  14   73.54    1.42
   2  -5  14   73.22    1.39
   2  -5  14   70.56    1.37
   2  -5  15   12.25    0.58
   2  -5  15   12.28    0.54
   2  -5  15   12.34    0.52
   2  -5  16   14.48    0.57
   2  -5  16   15.01    0.61
   2  -5  16   14.79    0.58
   2  -5  17   81.90    1.52
   2  -5  17   84.51    1.55
   2  -5  18   94.04    1.69
   2  -5  18   94.73    1.68
   2  -5  19   32.23    0.83
   2  -5  19   33.24    0.84
   2  -5  20    0.83    0.38
   2  -5  20    1.28    0.44
   2  -5  20    1.67    0.44
   2  -5  21    3.76    0.48
   2  -5  21    3.91    0.46
   2  -5  21    3.28    0.38
   2  -5  22    3.57    0.47
   2  -5  22    2.76    0.42
   2  -5  23   18.00    0.58
   2  -5  23   24.52    0.68
   2  -5  24    1.88    0.42
   2  -5  25    1.36    0.38
   2  -5  26    0.86    0.34
   2  -5  27    2.82    0.33
   2  -5  28    8.30    0.33
   2  -5  28    8.17    0.34
   2  -5  29    3.64    0.22
   2  -5  29    3.42    0.24
   2  -4 -28    5.17    0.22
   2  -4 -27    0.61    0.21
   2  -4 -27    0.36    0.20
   2  -4 -26    1.84    0.27
   2  -4 -26    1.18    0.24
   2  -4 -26    1.17    0.21
   2  -4 -25   64.36    1.16
   2  -4 -25   62.62    1.15
   2  -4 -24   12.86    0.45
   2  -4 -24   13.28    0.48
   2  -4 -24   12.73    0.43
   2  -4 -24   11.77    0.41
   2  -4 -23   13.84    0.48
   2  -4 -23   14.85    0.52
   2  -4 -23   13.88    0.47
   2  -4 -23   12.70    0.40
   2  -4 -23   12.66    0.45
   2  -4 -22    2.03    0.31
   2  -4 -22    2.03    0.41
   2  -4 -22    2.14    0.35
   2  -4 -22    1.68    0.36
   2  -4 -22    2.86    0.33
   2  -4 -21    5.13    0.35
   2  -4 -21    4.88    0.38
   2  -4 -21    5.45    0.37
   2  -4 -21    5.45    0.42
   2  -4 -20   64.88    1.26
   2  -4 -20   65.30    1.23
   2  -4 -20   66.27    1.28
   2  -4 -19   16.96    0.57
   2  -4 -19   17.52    0.56
   2  -4 -18  114.35    2.02
   2  -4 -18  114.60    2.02
   2  -4 -17  320.64    5.09
   2  -4 -17  331.00    5.14
   2  -4 -17  328.41    5.11
   2  -4 -17  336.09    5.15
   2  -4 -16    5.59    0.44
   2  -4 -16    5.59    0.46
   2  -4 -15  165.39    2.75
   2  -4 -15  173.18    2.82
   2  -4 -15  167.37    2.78
   2  -4 -15  170.37    2.80
   2  -4 -14    0.64    0.33
   2  -4 -14    0.47    0.28
   2  -4 -14    0.63    0.37
   2  -4 -14    0.90    0.35
   2  -4 -13    2.80    0.31
   2  -4 -13    2.64    0.29
   2  -4 -13    2.80    0.38
   2  -4 -13    2.78    0.34
   2  -4 -12   13.17    0.44
   2  -4 -12   13.50    0.47
   2  -4 -12   13.79    0.48
   2  -4 -12   14.25    0.51
   2  -4 -11   62.43    1.19
   2  -4 -11   64.26    1.17
   2  -4 -11   66.12    1.22
   2  -4 -11   62.07    1.19
   2  -4 -10    0.13    0.24
   2  -4 -10    0.19    0.22
   2  -4 -10    0.11    0.30
   2  -4 -10    0.18    0.26
   2  -4  -9   26.23    0.62
   2  -4  -9   25.40    0.58
   2  -4  -9   25.99    0.63
   2  -4  -9   25.61    0.64
   2  -4  -8   15.36    0.45
   2  -4  -8   15.64    0.47
   2  -4  -8   15.23    0.48
  -2   4   8   13.79    0.72
  -2   4   8   14.96    0.67
  -2   4   7   65.37    1.49
  -2   4   7   63.19    1.55
   2  -4  -7   66.35    1.19
   2  -4  -6   40.92    0.82
  -2   4   6   39.09    1.12
  -2   4   6   40.61    1.07
  -2   4   5   48.47    1.16
  -2   4   5   47.77    1.22
  -2   4   4   52.82    1.23
  -2   4   4   50.15    1.16
  -2   4   4   50.18    1.03
  -2   4   3  272.87    4.33
  -2   4   3  269.04    4.43
  -2   4   2    3.27    0.33
  -2   4   2    3.10    0.36
  -2   4   1  512.22    7.88
  -2   4   1  519.18    7.98
  -2   4   0    2.12    0.26
  -2   4   0    1.40    0.36
  -2   4  -1   24.15    0.55
  -2   4  -1   26.06    0.81
  -2   4  -2   67.35    1.46
  -2   4  -2   62.71    1.31
  -2   4  -3    8.53    0.54
  -2   4  -3    7.65    0.43
  -2   4  -4   25.79    0.86
  -2   4  -4   24.11    0.71
  -2   4  -5   12.27    0.52
  -2   4  -5   13.83    0.66
  -2   4  -6   47.12    1.24
  -2   4  -6   42.04    1.03
  -2   4  -7   67.29    1.59
   2  -4   7   63.81    1.36
   2  -4   8    1.04    0.29
   2  -4   8    0.92    0.28
   2  -4   8    0.94    0.28
   2  -4   9   81.81    1.39
   2  -4   9   77.82    1.37
   2  -4   9   76.45    1.71
   2  -4  10    2.34    0.31
   2  -4  10    2.57    0.34
   2  -4  10    2.26    0.31
   2  -4  10    2.34    0.28
   2  -4  11    0.46    0.26
   2  -4  11    0.59    0.33
   2  -4  11    0.72    0.30
   2  -4  11    0.26    0.30
   2  -4  12   24.30    0.63
   2  -4  12   24.10    0.60
   2  -4  12   25.00    0.66
   2  -4  12   23.92    0.62
   2  -4  13  122.72    2.08
   2  -4  13  124.35    2.06
   2  -4  13  124.84    2.07
   2  -4  14    9.62    0.46
   2  -4  14    9.47    0.44
   2  -4  14    9.43    0.44
   2  -4  15   36.31    0.84
   2  -4  15   35.88    0.82
   2  -4  15   35.41    0.81
   2  -4  16   72.03    1.36
   2  -4  16   73.39    1.36
   2  -4  16   73.57    1.42
   2  -4  17    3.76    0.52
   2  -4  17    3.61    0.44
   2  -4  17    3.05    0.38
   2  -4  17    2.70    0.44
   2  -4  18    1.43    0.43
   2  -4  18    1.42    0.37
   2  -4  18    0.65    0.44
  -2   4 -19    5.14    0.33
   2  -4  19    4.21    0.41
   2  -4  19    4.93    0.51
   2  -4  19    5.33    0.47
  -2   4 -20   37.55    0.82
   2  -4  20   37.92    0.90
  -2   4 -21   80.21    1.44
   2  -4  21   76.40    1.49
   2  -4  22   -0.33    0.48
  -2   4 -22    0.09    0.26
   2  -4  23   35.53    0.88
  -2   4 -23   31.63    0.73
  -2   4 -24   20.36    0.54
   2  -4  24   22.99    0.71
   2  -4  25    2.40    0.46
  -2   4 -25    1.78    0.27
   2  -4  26   53.26    1.02
  -2   4 -26   43.92    0.88
  -2   4 -27    0.28    0.20
   2  -4  27    0.56    0.36
  -2   4 -29   -0.05    0.16
   2  -4  30    8.21    0.27
   2  -3 -28   -0.01    0.19
   2  -3 -28    0.19    0.21
   2  -3 -28    0.09    0.17
   2  -3 -27   22.36    0.52
   2  -3 -27   23.70    0.53
   2  -3 -26    0.71    0.28
   2  -3 -26    0.79    0.27
   2  -3 -25    9.88    0.36
   2  -3 -25   12.75    0.45
   2  -3 -25   12.15    0.46
   2  -3 -25   10.95    0.38
   2  -3 -24    1.96    0.34
   2  -3 -24    2.36    0.36
   2  -3 -24    1.82    0.26
   2  -3 -24    2.00    0.29
   2  -3 -23   14.56    0.52
   2  -3 -23   12.93    0.44
   2  -3 -23   15.57    0.54
   2  -3 -23   13.80    0.47
   2  -3 -22    5.65    0.34
   2  -3 -22    5.63    0.34
   2  -3 -22    6.96    0.45
   2  -3 -22    6.08    0.41
   2  -3 -22    6.29    0.41
   2  -3 -21   42.76    0.89
   2  -3 -21   44.19    0.97
   2  -3 -21   41.09    0.89
   2  -3 -20   24.06    0.64
   2  -3 -20   25.06    0.64
   2  -3 -19    0.29    0.29
   2  -3 -19    0.11    0.27
   2  -3 -19   -0.13    0.41
   2  -3 -19    0.03    0.34
   2  -3 -18   16.52    0.58
   2  -3 -18   17.24    0.58
   2  -3 -18   16.77    0.52
   2  -3 -18   17.86    0.62
   2  -3 -17   27.68    0.71
   2  -3 -17   26.70    0.66
   2  -3 -17   28.03    0.72
  -2   3  16    0.35    0.25
   2  -3 -16    0.41    0.31
   2  -3 -16    0.60    0.31
  -2   3  15    0.85    0.25
   2  -3 -15    1.04    0.31
   2  -3 -15    1.31    0.31
  -2   3  14    0.49    0.23
   2  -3 -14    0.76    0.35
   2  -3 -14    0.40    0.27
   2  -3 -14    0.55    0.29
   2  -3 -13    6.45    0.40
   2  -3 -13    5.87    0.33
   2  -3 -13    6.36    0.35
  -2   3  13    6.05    0.29
   2  -3 -13    6.31    0.35
   2  -3 -12   27.56    0.65
   2  -3 -12   28.47    0.69
   2  -3 -12   27.70    0.66
   2  -3 -12   28.61    0.66
   2  -3 -11    3.57    0.28
   2  -3 -11    3.53    0.33
   2  -3 -11    3.73    0.29
   2  -3 -11    3.60    0.29
   2  -3 -10    5.00    0.30
   2  -3 -10    4.97    0.33
   2  -3 -10    4.93    0.29
   2  -3 -10    5.00    0.29
  -2   3   9    2.60    0.41
  -2   3   9    2.76    0.46
   2  -3  -9    2.86    0.26
   2  -3  -9    2.59    0.29
  -2   3   9    2.51    0.31
  -2   3   8   26.44    0.88
  -2   3   8   25.50    0.75
  -2   3   8   25.81    0.92
  -2   3   7   29.43    0.95
  -2   3   7   27.65    0.77
  -2   3   7   30.87    0.90
  -2   3   6   17.70    0.67
  -2   3   6   17.18    0.71
  -2   3   5  109.38    1.99
  -2   3   5   94.27    1.64
  -2   3   4    2.71    0.41
  -2   3   4    2.73    0.26
  -2   3   3    4.00    0.29
  -2   3   3    3.17    0.39
  -2   3   2    6.40    0.42
  -2   3   2    6.90    0.38
  -2   3   1    0.49    0.28
   2  -3  -1    0.48    0.29
  -2   3   1    0.35    0.29
   2  -3   0   34.71    0.86
  -2   3   0   34.41    0.76
  -2   3   0   33.06    0.85
  -2   3  -1   69.27    1.24
  -2   3  -1   73.92    1.46
   2  -3   1   71.16    1.46
   2  -3   2  522.17    7.81
  -2   3  -2  532.80    7.80
  -2   3  -3   58.81    1.28
   2  -3   3   58.34    1.31
  -2   3  -4    1.14    0.33
  -2   3  -4    0.85    0.36
   2  -3   4    1.04    0.38
   2  -3   4    1.16    0.23
  -2   3  -5    3.13    0.42
   2  -3   5    3.15    0.30
   2  -3   5    2.89    0.44
  -2   3  -5    3.17    0.39
  -2   3  -6   24.22    0.76
  -2   3  -6   24.19    0.83
   2  -3   6   26.00    0.72
  -2   3  -7   47.62    1.14
   2  -3   7   49.30    1.14
  -2   3  -8  292.12    4.78
  -2   3  -9    5.59    0.51
  -2   3  -9    5.93    0.48
  -2   3 -10   25.89    0.93
  -2   3 -10   25.38    0.85
   2  -3  11   92.20    1.54
  -2   3 -11   92.84    1.94
   2  -3  11   91.99    1.55
   2  -3  12  124.80    2.03
   2  -3  12  124.18    2.03
   2  -3  12  124.93    2.02
  -2   3 -12  122.64    2.46
   2  -3  13    5.06    0.35
   2  -3  13    4.66    0.32
   2  -3  13    4.98    0.34
   2  -3  14    0.63    0.30
   2  -3  14    0.71    0.36
   2  -3  14    0.66    0.31
   2  -3  14    0.35    0.28
  -2   3 -14    0.70    0.21
  -2   3 -15   26.18    0.60
   2  -3  15   26.23    0.66
   2  -3  15   25.59    0.62
   2  -3  15   27.35    0.72
   2  -3  15   26.96    0.67
   2  -3  16   39.44    0.86
   2  -3  16   37.55    0.89
   2  -3  16   37.11    0.83
  -2   3 -16   38.67    0.79
   2  -3  16   37.54    0.80
  -2   3 -17   16.65    0.48
   2  -3  17   15.94    0.57
   2  -3  17   16.01    0.54
   2  -3  18   20.37    0.66
  -2   3 -18   20.35    0.55
   2  -3  18   18.50    0.60
   2  -3  19    2.17    0.38
  -2   3 -19    2.31    0.32
   2  -3  19    2.18    0.46
   2  -3  20   49.77    1.08
  -2   3 -20   47.97    0.99
  -2   3 -21   19.73    0.58
  -2   3 -22    3.52    0.35
  -2   3 -23   34.93    0.81
  -2   3 -24   29.42    0.72
  -2   3 -25    0.02    0.29
  -2   3 -26    0.57    0.29
   2  -3  27   45.53    0.96
  -2   3 -27   43.18    0.87
   2  -3  28    2.18    0.38
  -2   3 -28    1.66    0.25
   2  -3  29    9.89    0.41
  -2   3 -29    7.96    0.31
   2  -3  30    0.67    0.27
  -2   3 -30    0.64    0.16
   2  -3  31    2.22    0.21
   2  -2 -29   17.30    0.38
   2  -2 -29   20.96    0.43
   2  -2 -28    3.08    0.28
   2  -2 -28    2.60    0.21
   2  -2 -28    2.41    0.22
   2  -2 -27    7.67    0.32
   2  -2 -27    7.32    0.32
   2  -2 -26    1.17    0.28
   2  -2 -26    1.30    0.32
   2  -2 -26    1.17    0.26
   2  -2 -25    1.11    0.29
   2  -2 -25    1.47    0.34
   2  -2 -25    1.57    0.32
   2  -2 -24   17.86    0.55
   2  -2 -24   17.16    0.52
   2  -2 -24   18.03    0.58
   2  -2 -23   90.79    1.61
   2  -2 -23   93.03    1.59
   2  -2 -23   87.25    1.56
   2  -2 -22    3.21    0.41
   2  -2 -22    3.33    0.40
   2  -2 -22    2.80    0.34
   2  -2 -21    9.24    0.48
   2  -2 -21    8.96    0.43
   2  -2 -20   17.00    0.60
   2  -2 -20   17.34    0.60
   2  -2 -19   68.36    1.32
   2  -2 -19   67.45    1.33
   2  -2 -18    3.39    0.29
   2  -2 -18    3.31    0.39
   2  -2 -17    2.23    0.34
   2  -2 -17    1.98    0.27
  -2   2  17    2.26    0.31
   2  -2 -17    1.92    0.32
  -2   2  16    7.33    0.37
   2  -2 -16    7.18    0.34
   2  -2 -16    7.25    0.38
   2  -2 -16    7.90    0.41
  -2   2  15    0.55    0.25
   2  -2 -15    0.72    0.27
   2  -2 -15    0.65    0.29
   2  -2 -14   77.42    1.37
  -2   2  14   73.50    1.32
   2  -2 -14   74.29    1.34
   2  -2 -13   63.14    1.16
   2  -2 -13   67.20    1.22
   2  -2 -13   66.13    1.19
  -2   2  13   65.45    1.16
   2  -2 -12  139.67    2.30
   2  -2 -12  148.53    2.34
   2  -2 -12  144.78    2.32
  -2   2  12  142.89    2.29
   2  -2 -11    0.32    0.24
  -2   2  10  102.25    2.22
  -2   2  10  106.29    2.16
  -2   2   9   37.38    1.12
  -2   2   9   36.62    0.94
  -2   2   9   38.56    1.08
  -2   2   8   41.33    0.99
  -2   2   8   42.27    1.11
  -2   2   8   40.58    1.15
  -2   2   7   10.16    0.47
  -2   2   7   10.27    0.59
  -2   2   7   10.94    0.56
  -2   2   6    1.46    0.29
  -2   2   6    1.78    0.43
   2  -2  -6    1.32    0.16
   2  -2  -5    3.06    0.22
  -2   2   5    2.47    0.16
   2  -2  -4   49.01    0.94
  -2   2   4   51.08    1.14
  -2   2   3    7.53    0.47
  -2   2   3    7.00    0.35
   2  -2  -3    7.55    0.35
   2  -2  -2  225.86    3.54
  -2   2   2  218.53    3.59
  -2   2   2  221.18    3.51
  -2   2   1   46.86    0.99
  -2   2   1   47.91    0.99
   2  -2  -1   47.63    1.00
   2  -2   0   36.86    0.86
  -2   2   0   35.22    0.77
  -2   2   0   36.08    0.85
  -2   2  -1  495.01    7.57
  -2   2  -1  504.22    7.71
   2  -2   1  517.45    7.73
  -2   2  -2  537.18    8.08
   2  -2   2  529.11    8.04
  -2   2  -2  562.52    8.29
   2  -2   2  563.54    8.32
  -2   2  -3   37.87    0.96
  -2   2  -3   40.09    0.73
  -2   2  -4    7.52    0.24
  -2   2  -4    7.58    0.46
  -2   2  -4    7.06    0.45
   2  -2   4    8.41    0.36
   2  -2   4    7.76    0.48
  -2   2  -5  332.52    5.18
   2  -2   5  322.07    5.21
  -2   2  -6  241.03    4.01
   2  -2   6  247.92    3.95
  -2   2  -7   16.77    0.65
   2  -2   7   16.52    0.60
  -2   2  -8    5.21    0.47
  -2   2  -8    5.28    0.46
   2  -2   8    5.15    0.47
   2  -2   8    6.02    0.45
  -2   2  -9  287.08    3.92
  -2   2  -9  280.23    3.96
   2  -2   9  274.71    3.95
   2  -2   9  293.59    3.94
  -2   2 -10   47.91    1.19
   2  -2  10   45.56    1.18
  -2   2 -10   46.68    1.17
  -2   2 -11    2.29    0.42
  -2   2 -11    1.59    0.41
   2  -2  11    2.30    0.41
  -2   2 -12  129.30    2.47
   2  -2  12  133.17    2.54
   2  -2  12  120.14    1.99
   2  -2  12  121.51    2.02
  -2   2 -12  128.85    2.48
   2  -2  13   45.42    0.92
  -2   2 -13   46.47    1.28
   2  -2  13   46.63    1.32
   2  -2  13   45.62    0.88
   2  -2  14    0.21    0.26
  -2   2 -14    0.28    0.21
   2  -2  15   30.44    0.69
  -2   2 -15   33.31    0.69
  -2   2 -16   27.67    0.63
   2  -2  16   26.43    0.64
  -2   2 -17   28.29    0.66
  -2   2 -18    8.52    0.39
  -2   2 -19    9.47    0.43
   2  -2  20   78.72    1.47
  -2   2 -20   75.81    1.42
   2  -2  21   97.43    1.76
  -2   2 -21   93.52    1.70
   2  -2  22   11.94    0.60
  -2   2 -22   11.99    0.50
   2  -2  23    0.80    0.47
  -2   2 -23    1.44    0.34
  -2   2 -24    0.37    0.34
   2  -2  24    0.17    0.45
  -2   2 -25    0.04    0.33
   2  -2  25   -0.07    0.44
  -2   2 -26    8.06    0.42
   2  -2  26    7.83    0.52
  -2   2 -27    7.07    0.39
   2  -2  27    7.27    0.48
   2  -2  28    7.97    0.46
  -2   2 -28    7.86    0.38
   2  -2  29    5.92    0.38
  -2   2 -29    5.82    0.32
  -2   2 -30    4.25    0.26
   2  -2  30    5.18    0.33
  -2   2 -31    0.01    0.16
   2  -2  31   -0.11    0.22
   2  -1 -30    6.15    0.22
   2  -1 -29    1.94    0.21
   2  -1 -28    3.02    0.26
   2  -1 -27   32.59    0.69
   2  -1 -27   40.40    0.77
   2  -1 -26   46.65    0.89
   2  -1 -26   38.20    0.81
  -2   1  25   22.19    0.55
   2  -1 -25   22.38    0.61
   2  -1 -24   17.82    0.55
   2  -1 -24   19.38    0.58
  -2   1  24   18.59    0.53
  -2   1  23   34.91    0.76
   2  -1 -23   35.58    0.83
   2  -1 -23   33.86    0.80
  -2   1  22   11.86    0.46
   2  -1 -22    7.43    0.49
   2  -1 -21    1.99    0.36
   2  -1 -21    0.35    0.36
   2  -1 -20   69.29    1.43
  -2   1  20   83.39    1.40
  -2   1  19    8.50    0.41
  -2   1  18   12.89    0.49
  -2   1  17   23.05    0.63
  -2   1  16   77.23    1.40
   2  -1 -15    7.08    0.34
  -2   1  15    7.58    0.36
  -2   1  14    8.78    0.37
   2  -1 -14    8.72    0.35
   2  -1 -13    7.41    0.36
   2  -1 -13    7.05    0.31
  -2   1  13    7.47    0.32
  -2   1  12    0.40    0.21
   2  -1 -12    0.32    0.25
  -2   1  10  108.08    2.20
   2  -1  -9    1.74    0.16
  -2   1   9    1.99    0.44
  -2   1   8    9.06    0.58
   2  -1  -8    8.83    0.29
  -2   1   8    9.44    0.47
  -2   1   8    9.23    0.54
  -2   1   7  236.76    3.97
   2  -1  -7  237.90    3.61
  -2   1   7  240.88    3.91
  -2   1   7  245.28    3.85
  -2   1   6    1.54    0.31
  -2   1   6    1.49    0.41
   2  -1  -6    1.37    0.22
  -2   1   6    1.32    0.25
   2  -1  -5   37.52    0.75
  -2   1   5   32.33    0.68
  -2   1   5   38.15    0.95
  -2   1   5   34.38    0.85
  -2   1   4    0.64    0.37
   2  -1  -4    0.38    0.26
   2  -1  -3  140.28    2.30
  -2   1   3  138.41    2.40
  -2   1   2  160.65    2.75
  -2   1   2  166.31    2.68
  -2   1   1 1442.50   21.88
  -2   1   1 1494.25   21.86
   2  -1  -1 1491.78   21.88
  -2   1   0  822.36   12.28
   2  -1   0  827.36   12.33
  -2   1   0  812.58   12.31
   2  -1   0  828.06   12.30
   2  -1   1 1489.73   21.78
  -2   1  -1 1460.22   21.77
   2  -1   1 1484.54   21.86
  -2   1  -1 1456.89   21.84
  -2   1  -2  576.97    8.88
  -2   1  -2  580.74    8.76
   2  -1   2  589.16    8.91
   2  -1   2  594.08    8.78
  -2   1  -3 1100.80   16.22
   2  -1   3 1103.51   16.23
   2  -1   3 1100.14   16.39
  -2   1  -3 1068.33   16.37
  -2   1  -4  848.66   12.81
   2  -1   4  877.69   12.81
  -2   1  -4  861.91   12.98
  -2   1  -5 1697.53   25.14
   2  -1   5 1678.74   25.06
   2  -1   5 1698.37   24.94
  -2   1  -6  231.64    3.77
   2  -1   6  219.35    3.76
  -2   1  -6  222.88    3.76
   2  -1   6  232.41    3.55
   2  -1   6  235.31    3.72
  -2   1  -7  110.72    2.05
   2  -1   7  111.29    1.83
  -2   1  -7  109.26    2.04
   2  -1   7  111.94    2.02
   2  -1   7  106.34    2.03
  -2   1  -8  294.61    4.81
   2  -1   8  304.18    4.82
  -2   1  -8  301.58    4.84
   2  -1   8  285.68    4.80
   2  -1   8  298.15    4.59
   2  -1   9    1.18    0.42
  -2   1  -9    1.14    0.38
   2  -1   9    0.97    0.26
   2  -1   9    1.04    0.36
  -2   1  -9    1.15    0.40
  -2   1 -10    3.58    0.47
  -2   1 -10    3.54    0.44
   2  -1  10    3.42    0.45
   2  -1  10    3.03    0.40
   2  -1  10    3.68    0.32
  -2   1 -11   58.80    1.41
   2  -1  11   59.12    1.43
   2  -1  11   59.95    1.18
  -2   1 -11   57.02    1.35
   2  -1  11   54.67    1.34
  -2   1 -12   46.59    1.24
   2  -1  12   45.15    1.01
   2  -1  12   47.21    1.27
   2  -1  12   41.79    1.24
   2  -1  12   40.87    1.13
  -2   1 -12   46.67    1.19
  -2   1 -13  315.94    5.22
   2  -1  13  325.54    5.29
  -2   1 -13  321.89    5.13
  -2   1 -14  267.08    4.16
   2  -1  14  271.52    4.17
  -2   1 -15  131.92    2.18
   2  -1  15  135.97    2.18
   2  -1  16   72.72    1.30
  -2   1 -16   71.60    1.29
   2  -1  17   33.38    0.76
  -2   1 -17   32.34    0.74
   2  -1  18  137.63    2.27
  -2   1 -18  134.40    2.26
   2  -1  19   12.47    0.52
  -2   1 -19   11.32    0.46
  -2   1 -20   15.74    0.54
   2  -1  20   16.51    0.59
   2  -1  21   21.00    0.67
  -2   1 -21   19.60    0.61
   2  -1  22    0.09    0.43
  -2   1 -22    0.27    0.35
   2  -1  23    1.75    0.46
  -2   1 -23    2.41    0.38
   2  -1  24   13.36    0.59
  -2   1 -24   13.36    0.54
  -2   1 -25    7.09    0.47
   2  -1  25   10.25    0.56
   2  -1  26    2.91    0.44
  -2   1 -26    2.00    0.37
   2  -1  27    0.65    0.39
  -2   1 -27    0.49    0.33
  -2   1 -28    1.50    0.32
   2  -1  28    1.74    0.37
   2  -1  29    6.33    0.38
  -2   1 -29    5.96    0.35
   2  -1  30    0.03    0.28
  -2   1 -30   -0.01    0.24
  -2   1 -30   -0.05    0.21
   2  -1  31   13.29    0.35
  -2   1 -31   14.57    0.36
  -2   1 -32    0.12    0.14
   2   0 -30    5.56    0.23
   2   0 -29    7.95    0.31
   2   0 -28    7.65    0.35
  -2   0  28    7.53    0.33
  -2   0  27   63.01    1.14
   2   0 -27   63.09    1.18
   2   0 -26    0.25    0.33
   2   0 -26    0.13    0.33
  -2   0  26    0.20    0.31
   2   0 -25   48.57    0.98
  -2   0  25   46.31    0.91
   2   0 -25   49.28    0.99
  -2   0  24   13.25    0.49
   2   0 -24   13.88    0.53
   2   0 -24   14.16    0.54
  -2   0  23    1.13    0.36
   2   0 -23    0.98    0.32
   2   0 -23    1.10    0.38
   2   0 -23    1.10    0.38
   2   0 -22  121.59    2.10
  -2   0  22  119.54    2.03
   2   0 -21   22.62    0.67
   2   0 -21   21.37    0.63
  -2   0  21   22.12    0.63
  -2   0  20   24.91    0.67
   2   0 -20   27.54    0.74
   2   0 -19    8.99    0.46
  -2   0  19    8.59    0.44
  -2   0  19    8.50    0.46
   2   0 -18  208.58    3.30
  -2   0  18  198.37    3.28
   2   0 -17   36.23    0.82
  -2   0  17   34.54    0.80
   2   0 -16  269.48    4.13
  -2   0  16  254.88    4.10
   2   0 -15   43.47    0.90
  -2   0  15   41.82    0.88
  -2   0  14   12.46    0.42
   2   0 -14   13.53    0.45
  -2   0  14   13.05    0.43
  -2   0  13  111.08    1.83
  -2   0  13  110.41    1.84
  -2   0  12 1524.74   23.86
  -2   0  12 1582.60   23.25
  -2   0  11   68.41    1.59
  -2   0  11   71.65    1.71
   2   0 -10 1350.88   19.50
  -2   0  10 1253.48   19.89
  -2   0  10 1235.28   19.73
  -2   0  10 1388.08   19.89
   2   0  -9   57.99    1.10
  -2   0   9   57.46    1.39
  -2   0   9   59.52    1.36
  -2   0   8   72.81    1.61
   2   0  -8   75.49    1.35
  -2   0   8   77.47    1.57
  -2   0   8   70.62    1.47
   2   0  -7    5.29    0.31
  -2   0   7    4.83    0.38
  -2   0   7    5.68    0.45
  -2   0   6  129.53    2.20
   2   0  -6  126.05    2.08
   2   0  -5    2.52    0.30
   2   0  -5    2.33    0.30
  -2   0   5    2.11    0.28
  -2   0   5    2.73    0.34
   2   0  -4  208.92    3.33
  -2   0   4  207.07    3.45
   2   0  -3   62.24    1.25
  -2   0   3   62.46    1.26
   2   0  -3   63.00    1.20
   2   0  -3   61.14    1.11
   2   0  -2  313.95    4.80
  -2   0   2  301.17    4.83
   2   0  -2  312.17    4.85
  -2   0   1  637.51    9.87
   2   0  -1  650.74    9.86
   2   0  -1  660.08    9.89
   2   0  -1  664.89    9.73
  -2   0   0 9238.38  136.87
   2   0   0 9441.67  136.88
   2   0   0 9352.66  136.87
  -2   0   0 9332.01  136.86
  -2   0  -1   20.73    0.62
   2   0   1   21.45    0.62
  -2   0  -1   24.01    0.67
   2   0   1   25.38    0.69
  -2   0  -2 9893.93  145.89
   2   0   2 9999.00  145.88
   2   0   2 9985.79  145.95
  -2   0  -3  397.95    6.12
   2   0   3  404.82    6.12
  -2   0  -4 1773.66   26.05
   2   0   4 1747.55   26.04
  -2   0  -4 1772.84   26.13
  -2   0  -5   12.00    0.49
   2   0   5   11.63    0.47
   2   0   5   12.21    0.50
  -2   0  -5   12.79    0.52
   2   0   6 1546.73   23.21
   2   0   6 1562.03   23.29
  -2   0  -6 1600.65   23.30
   2   0   7   12.47    0.50
   2   0   7   13.91    0.54
  -2   0  -7   14.11    0.57
   2   0   8  573.23    8.92
  -2   0  -8  587.59    8.93
   2   0   8  583.82    8.84
  -2   0  -9    5.00    0.44
   2   0   9    4.61    0.41
   2   0   9    4.16    0.47
   2   0   9    4.52    0.42
   2   0  10  276.43    4.32
  -2   0 -10  268.98    4.37
   2   0  10  264.67    4.49
  -2   0 -11  180.57    3.16
   2   0  11  179.46    3.29
  -2   0 -11  180.95    3.26
   2   0  11  175.23    3.13
  -2   0 -12   11.78    0.58
   2   0  12   10.61    0.54
   2   0  12   10.67    0.65
  -2   0 -12   10.80    0.63
   2   0  12   12.24    0.67
   2   0  12   11.94    0.57
  -2   0 -13   89.13    1.80
  -2   0 -13   88.63    1.93
   2   0  13   90.55    1.81
   2   0  13   89.26    1.96
   2   0  14   27.90    0.89
   2   0  14   25.82    0.84
   2   0  14   28.23    0.61
  -2   0 -14   28.22    0.88
  -2   0 -14   27.46    0.61
   2   0  15  314.14    4.83
  -2   0 -15  319.63    4.85
   2   0  16  206.22    3.26
  -2   0 -16  209.76    3.28
  -2   0 -17  353.80    5.35
   2   0  17  344.07    5.33
   2   0  18    0.75    0.32
  -2   0 -18    0.76    0.29
   2   0  19   91.16    1.64
  -2   0 -19   95.97    1.66
   2   0  20   80.70    1.49
  -2   0 -20   82.45    1.50
  -2   0 -21   71.46    1.37
   2   0  21   72.44    1.36
   2   0  22   21.44    0.66
   2   0  23   89.45    1.63
   2   0  24   33.61    0.85
   2   0  25    1.70    0.42
   2   0  26    4.95    0.43
   2   0  27   25.59    0.68
   2   0  28    9.40    0.45
   2   0  29   30.25    0.68
   2   0  30    0.15    0.25
  -2   0 -30    0.30    0.25
  -2   0 -31   16.36    0.40
   2   1 -30    6.72    0.26
  -2  -1  29    4.92    0.28
   2   1 -29    4.57    0.27
  -2  -1  28    1.41    0.29
   2   1 -28    1.08    0.28
   2   1 -28    1.29    0.27
  -2  -1  27   21.91    0.55
   2   1 -27   22.91    0.58
   2   1 -26   28.90    0.68
  -2  -1  26   29.87    0.67
  -2  -1  25   14.12    0.51
   2   1 -25   13.10    0.50
  -2  -1  24    8.81    0.48
   2   1 -24    8.17    0.47
   2   1 -23   13.88    0.54
  -2  -1  23   15.43    0.60
   2   1 -22   54.17    1.12
  -2  -1  22   53.77    1.10
  -2  -1  21   19.01    0.61
   2   1 -21   18.92    0.59
  -2  -1  20  137.06    2.29
   2   1 -20  135.12    2.32
  -2  -1  19   16.87    0.57
   2   1 -19   16.95    0.57
   2   1 -18    1.20    0.33
   2   1 -17   61.20    1.19
  -2  -1  16   76.04    1.43
   2   1 -16   81.73    1.45
  -2  -1  15   18.89    0.54
   2   1 -15   19.24    0.54
  -2  -1  14   12.81    0.45
   2   1 -14   14.00    0.45
  -2  -1  14   13.47    0.44
  -2  -1  13    0.69    0.23
   2   1 -13    0.86    0.24
  -2  -1  13    0.80    0.23
  -2  -1  13    0.61    0.37
  -2  -1  12   31.46    0.66
  -2  -1  12   31.51    0.66
  -2  -1  11    5.77    0.52
  -2  -1  11    5.44    0.53
  -2  -1  11    4.42    0.48
  -2  -1  10    9.02    0.55
  -2  -1  10   10.86    0.61
  -2  -1  10   11.02    0.60
  -2  -1   9  171.98    3.06
  -2  -1   9  178.46    3.04
   2   1  -9  170.32    2.97
   2   1  -8   76.88    1.54
  -2  -1   8   77.55    1.62
  -2  -1   8   78.27    1.57
   2   1  -7   21.50    0.68
  -2  -1   7   20.45    0.74
  -2  -1   7   20.57    0.68
  -2  -1   7   18.70    0.66
   2   1  -6   10.01    0.50
  -2  -1   6    9.22    0.48
  -2  -1   6   10.24    0.55
   2   1  -5   11.32    0.53
  -2  -1   5   11.05    0.54
   2   1  -5   10.24    0.49
   2   1  -4  129.85    2.33
   2   1  -4  133.87    2.27
  -2  -1   4  137.13    2.35
  -2  -1   3  449.77    6.92
   2   1  -2  433.79    6.48
  -2  -1   2  413.51    6.51
   2   1  -1   27.47    0.72
   2   1  -1   29.05    0.68
  -2  -1   1   30.01    0.73
   2   1   0  201.25    3.24
   2   1   0  197.07    3.24
  -2  -1   0  204.85    3.21
  -2  -1  -1  407.17    6.29
   2   1   1  412.66    6.30
  -2  -1  -2 2610.21   38.60
   2   1   2 2628.32   38.60
  -2  -1  -3   18.64    0.60
   2   1   3   18.73    0.60
   2   1   3   18.87    0.59
  -2  -1  -3   18.43    0.60
   2   1   4  364.97    5.69
   2   1   4  374.91    5.70
  -2  -1  -4  370.00    5.70
  -2  -1  -4  358.34    5.70
  -2  -1  -4  367.24    5.69
  -2  -1  -5 2214.62   32.58
   2   1   5 2201.62   32.58
  -2  -1  -5 2194.83   32.61
   2   1   5 2191.32   32.59
  -2  -1  -5 2219.08   32.58
   2   1   6  538.68    8.18
   2   1   6  523.25    8.15
  -2  -1  -6  524.45    8.20
  -2  -1  -6  549.86    8.18
  -2  -1  -7  842.89   12.93
   2   1   7  843.30   12.90
   2   1   7  837.96   12.86
   2   1   8   11.22    0.54
  -2  -1  -8   11.19    0.55
   2   1   8   11.04    0.48
   2   1   8   11.09    0.59
  -2  -1  -9  357.32    5.76
   2   1   9  363.77    5.71
  -2  -1  -9  354.77    5.68
   2   1   9  362.48    5.64
   2   1   9  350.19    5.80
  -2  -1 -10    5.60    0.50
  -2  -1 -10    6.23    0.45
   2   1  10    5.90    0.47
   2   1  10    5.98    0.41
   2   1  10    5.26    0.50
   2   1  11    8.09    0.55
  -2  -1 -11    8.62    0.49
  -2  -1 -11    8.08    0.57
   2   1  11    7.12    0.58
   2   1  11    7.37    0.43
   2   1  12   73.77    1.60
   2   1  12   68.23    1.67
  -2  -1 -12   72.73    1.51
   2   1  12   66.30    1.44
  -2  -1 -12   74.57    1.65
   2   1  13    7.65    0.55
  -2  -1 -13    8.15    0.50
   2   1  13    6.76    0.43
  -2  -1 -13    7.86    0.57
   2   1  14  262.26    4.44
  -2  -1 -14  253.28    3.94
  -2  -1 -14  255.29    3.93
   2   1  15  229.18    3.48
  -2  -1 -15  219.63    3.51
  -2  -1 -15  225.30    3.51
   2   1  16    7.86    0.36
  -2  -1 -16    7.57    0.36
  -2  -1 -16    7.72    0.36
  -2  -1 -16    6.84    0.30
  -2  -1 -17   18.88    0.52
  -2  -1 -17   17.97    0.53
  -2  -1 -17   17.23    0.45
   2   1  17   18.60    0.51
   2   1  18    3.58    0.35
  -2  -1 -18    3.67    0.34
  -2  -1 -18    2.76    0.26
  -2  -1 -18    3.74    0.34
   2   1  19  122.24    2.09
  -2  -1 -19  129.14    2.13
   2   1  20    1.05    0.35
  -2  -1 -20    1.14    0.33
   2   1  21   58.42    1.17
  -2  -1 -21   62.46    1.21
   2   1  22    1.88    0.37
  -2  -1 -22    2.38    0.37
   2   1  23    5.45    0.43
  -2  -1 -23    6.18    0.44
  -2  -1 -24   15.18    0.57
   2   1  24   14.18    0.54
   2   1  25  133.93    2.27
  -2  -1 -25  140.51    2.33
   2   1  26   39.50    0.86
  -2  -1 -26   42.73    0.92
   2   1  27   18.03    0.53
  -2  -1 -27   19.58    0.59
   2   1  28    0.65    0.29
  -2  -1 -28    0.54    0.32
  -2  -1 -29   20.35    0.55
  -2  -1 -29   18.76    0.54
  -2  -1 -30    0.58    0.26
  -2  -1 -30    0.69    0.25
  -2  -1 -31    0.84    0.22
  -2  -1 -31    1.10    0.22
  -2  -1 -32    2.00    0.18
   2   2 -30    4.78    0.22
  -2  -2  29    2.48    0.28
   2   2 -29    2.15    0.24
  -2  -2  28   14.48    0.44
   2   2 -28   13.53    0.43
   2   2 -27    9.80    0.43
  -2  -2  27   10.46    0.43
  -2  -2  26    0.30    0.35
   2   2 -26    0.26    0.28
   2   2 -26    0.40    0.34
  -2  -2  25   14.01    0.53
   2   2 -25   13.90    0.49
   2   2 -25   13.84    0.55
  -2  -2  24   23.21    0.68
   2   2 -24   22.22    0.63
   2   2 -24   23.25    0.69
  -2  -2  23    7.16    0.51
   2   2 -23    6.51    0.42
   2   2 -23    7.22    0.50
   2   2 -22    0.12    0.32
  -2  -2  22   -0.10    0.41
   2   2 -21    0.76    0.33
  -2  -2  21    0.78    0.42
   2   2 -20    1.08    0.33
  -2  -2  20    1.25    0.42
   2   2 -19   26.71    0.70
  -2  -2  19   27.77    0.74
  -2  -2  18   24.60    0.68
   2   2 -18   24.94    0.65
   2   2 -17    0.27    0.27
  -2  -2  17    0.31    0.30
  -2  -2  16    1.49    0.31
   2   2 -16    1.49    0.28
  -2  -2  15    2.29    0.30
   2   2 -15    2.39    0.28
  -2  -2  15    2.58    0.30
  -2  -2  14    5.35    0.34
   2   2 -14    5.31    0.31
  -2  -2  14    4.71    0.32
  -2  -2  13  192.11    3.10
  -2  -2  13  191.54    3.08
   2   2 -13  200.64    3.08
  -2  -2  13  197.14    3.08
  -2  -2  12    0.81    0.23
   2   2 -12    0.94    0.32
  -2  -2  12    0.81    0.22
  -2  -2  12    0.70    0.34
  -2  -2  12    0.66    0.40
  -2  -2  11  268.75    4.09
  -2  -2  11  265.17    4.56
   2   2 -11  268.15    4.56
   2   2 -10   13.73    0.67
  -2  -2  10   13.45    0.64
  -2  -2  10   14.88    0.65
  -2  -2  10   11.58    0.64
   2   2 -10   12.80    0.62
  -2  -2   9    0.48    0.36
   2   2  -9    0.48    0.37
  -2  -2   9    0.32    0.35
   2   2  -9    0.31    0.32
  -2  -2   9    0.26    0.36
  -2  -2   8   34.20    0.96
   2   2  -8   31.05    0.93
  -2  -2   8   30.40    0.92
  -2  -2   8   35.64    0.93
   2   2  -8   34.07    0.98
  -2  -2   7    8.60    0.51
   2   2  -7    8.37    0.52
  -2  -2   7    8.30    0.46
  -2  -2   7    7.82    0.50
  -2  -2   6   12.68    0.60
   2   2  -6   13.44    0.58
  -2  -2   6   13.07    0.52
   2   2  -6   12.85    0.58
  -2  -2   5    3.09    0.42
   2   2  -5    2.42    0.35
   2   2  -5    3.21    0.40
   2   2  -5    2.75    0.38
  -2  -2   4    3.98    0.40
   2   2  -4    4.00    0.41
   2   2  -4    3.99    0.37
  -2  -2   3  124.61    2.23
   2   2  -3  128.67    2.22
   2   2  -3  130.41    2.25
  -2  -2   2  198.09    3.38
   2   2  -2  205.11    3.38
   2   2  -1    0.63    0.32
   2   2  -1    0.40    0.34
  -2  -2   1    0.32    0.34
   2   2   0   -0.04    0.32
  -2  -2   0    0.02    0.33
  -2  -2  -1   97.31    1.64
  -2  -2  -1   88.45    1.70
  -2  -2  -2  683.47   10.59
   2   2   2  693.09   10.65
   2   2   3    2.31    0.35
  -2  -2  -3    2.34    0.32
  -2  -2  -3    2.56    0.26
  -2  -2  -4  757.38   11.43
   2   2   4  736.14   11.49
   2   2   4  767.79   11.46
  -2  -2  -4  766.80   11.29
  -2  -2  -5  153.89    2.58
  -2  -2  -5  150.62    2.39
   2   2   5  151.07    2.63
   2   2   5  154.90    2.58
   2   2   6   11.96    0.50
   2   2   6   11.85    0.56
  -2  -2  -6   10.88    0.49
  -2  -2  -6   10.52    0.31
   2   2   7   84.55    1.58
   2   2   7   86.17    1.69
   2   2   8  129.74    2.37
   2   2   8  126.16    2.22
   2   2   8  126.42    2.36
  -2  -2  -8  128.42    2.33
   2   2   9  158.37    2.83
   2   2   9  157.23    2.84
   2   2   9  152.40    2.64
  -2  -2  -9  156.49    2.77
   2   2  10   12.00    0.63
   2   2  10   11.47    0.48
   2   2  10   11.81    0.64
  -2  -2 -10   12.52    0.61
   2   2  11  146.56    2.67
   2   2  11  138.18    2.67
  -2  -2 -11  145.09    2.62
   2   2  12   13.20    0.52
   2   2  12   14.04    0.71
   2   2  12   14.40    0.72
  -2  -2 -12   14.86    0.69
  -2  -2 -13  292.83    4.50
  -2  -2 -13  305.37    5.06
  -2  -2 -14   76.43    1.33
  -2  -2 -14   77.39    1.31
  -2  -2 -14   75.84    1.30
  -2  -2 -14   79.04    1.34
  -2  -2 -15   10.48    0.38
  -2  -2 -15   10.62    0.34
  -2  -2 -15   10.38    0.35
  -2  -2 -15   11.20    0.38
  -2  -2 -16    4.53    0.32
  -2  -2 -16    5.21    0.32
  -2  -2 -16    4.80    0.28
  -2  -2 -17   64.86    1.18
  -2  -2 -17   67.84    1.24
  -2  -2 -17   68.13    1.24
  -2  -2 -18    5.91    0.37
  -2  -2 -18    6.71    0.37
  -2  -2 -18    6.12    0.32
  -2  -2 -19    2.29    0.32
  -2  -2 -19    1.97    0.28
  -2  -2 -20    3.05    0.35
  -2  -2 -20    2.59    0.29
  -2  -2 -21    1.19    0.28
  -2  -2 -21    1.54    0.34
  -2  -2 -22   18.64    0.59
  -2  -2 -22   16.34    0.49
  -2  -2 -23   33.75    0.79
  -2  -2 -23   28.18    0.67
  -2  -2 -24    5.74    0.42
  -2  -2 -24    4.63    0.32
  -2  -2 -25    0.28    0.24
  -2  -2 -25    0.24    0.34
  -2  -2 -26   13.78    0.52
  -2  -2 -27    8.19    0.42
  -2  -2 -27    8.49    0.46
  -2  -2 -28    4.22    0.38
  -2  -2 -28    4.71    0.35
  -2  -2 -29    1.13    0.27
  -2  -2 -29    1.17    0.30
  -2  -2 -30   -0.15    0.25
  -2  -2 -30    0.01    0.22
  -2  -2 -31    0.35    0.18
  -2  -2 -31    0.28    0.20
  -2  -2 -32    2.92    0.18
  -2  -3  29   11.46    0.35
   2   3 -29   10.89    0.32
  -2  -3  28    5.01    0.33
   2   3 -28    4.85    0.29
  -2  -3  27    4.91    0.36
   2   3 -27    4.97    0.33
  -2  -3  26    8.07    0.43
   2   3 -26    7.98    0.39
  -2  -3  25   59.71    1.13
   2   3 -25   58.57    1.14
   2   3 -25   56.28    1.08
   2   3 -24    6.47    0.36
   2   3 -24    7.27    0.45
   2   3 -23   -0.03    0.37
   2   3 -23   -0.27    0.28
   2   3 -22    4.96    0.35
  -2  -3  21   64.57    1.22
   2   3 -21   65.91    1.24
   2   3 -20    0.19    0.27
   2   3 -19   86.90    1.55
   2   3 -18   37.58    0.82
   2   3 -17   51.08    1.01
  -2  -3  17   51.79    1.05
   2   3 -16   24.59    0.60
  -2  -3  16   25.23    0.65
  -2  -3  15  151.22    2.48
   2   3 -15  151.79    2.45
  -2  -3  14   25.19    0.61
  -2  -3  14   25.69    0.65
  -2  -3  14   24.09    0.57
  -2  -3  14   24.51    0.59
   2   3 -14   25.63    0.59
  -2  -3  13   18.97    0.52
  -2  -3  13   19.83    0.56
  -2  -3  13   17.36    0.49
  -2  -3  13   19.26    0.51
  -2  -3  13   18.08    0.48
  -2  -3  12    0.08    0.22
  -2  -3  12   -0.08    0.22
  -2  -3  12    0.34    0.28
  -2  -3  11   20.97    0.52
  -2  -3  11   21.84    0.51
  -2  -3  11   20.37    0.79
  -2  -3  11   22.00    0.55
  -2  -3  11   22.27    0.79
  -2  -3  10    3.72    0.25
  -2  -3  10    4.28    0.43
  -2  -3  10    3.86    0.41
  -2  -3   9   32.58    0.96
  -2  -3   9   34.55    0.93
   2   3  -9   32.13    1.05
   2   3  -8   21.47    0.80
  -2  -3   8   22.09    0.70
   2   3  -8   21.25    0.83
  -2  -3   8   20.32    0.74
  -2  -3   7   36.69    0.90
  -2  -3   7   36.12    0.98
   2   3  -7   35.36    1.05
   2   3  -7   37.53    1.04
  -2  -3   6  174.27    3.01
   2   3  -6  179.12    3.07
   2   3  -6  167.70    3.05
   2   3  -6  164.76    2.99
  -2  -3   6  170.76    2.87
  -2  -3   5    5.86    0.36
  -2  -3   5    6.01    0.46
   2   3  -5    5.90    0.47
   2   3  -5    5.84    0.45
  -2  -3   4   73.28    1.50
   2   3  -4   71.05    1.51
  -2  -3   4   70.27    1.33
   2   3  -3    8.43    0.45
  -2  -3   3    8.31    0.50
   2   3  -3    8.29    0.49
   2   3  -3    8.98    0.54
  -2  -3   2   61.61    1.33
   2   3  -2   62.48    1.38
   2   3  -2   64.93    1.35
   2   3  -2   62.48    1.28
   2   3  -1  327.30    5.23
  -2  -3   1  332.97    5.32
   2   3  -1  342.57    5.38
   2   3  -1  339.15    5.33
  -2  -3   0  123.09    2.25
   2   3   0  120.96    2.13
  -2  -3  -1   19.50    0.67
  -2  -3  -1   18.78    0.52
   2   3   2   49.72    1.14
  -2  -3  -2   48.24    0.96
  -2  -3  -2   47.04    1.12
  -2  -3  -3  395.74    6.35
  -2  -3  -3  398.22    6.18
   2   3   4   52.98    1.22
  -2  -3  -4   51.92    1.06
   2   3   4   51.63    1.12
   2   3   5   26.43    0.74
  -2  -3  -5   24.95    0.67
   2   3   6    7.72    0.44
  -2  -3  -6    7.85    0.43
   2   3   7   61.40    1.28
  -2  -3  -7   65.16    1.32
   2   3   8    6.71    0.41
  -2  -3  -8    6.87    0.43
   2   3   9   69.78    1.58
   2   3   9   69.49    1.51
  -2  -3  -9   69.30    1.46
   2   3  10    5.52    0.48
   2   3  10    4.96    0.37
   2   3  10    5.70    0.53
  -2  -3 -10    5.46    0.44
   2   3  11   61.93    1.49
   2   3  11   58.05    1.24
  -2  -3 -12  222.30    3.44
   2   3  12  219.04    3.95
  -2  -3 -12  226.27    3.43
  -2  -3 -12  216.20    3.42
  -2  -3 -13    3.59    0.25
  -2  -3 -13    3.07    0.24
  -2  -3 -13    2.76    0.23
  -2  -3 -13    2.65    0.39
  -2  -3 -13    3.10    0.25
  -2  -3 -13    2.81    0.25
  -2  -3 -14   16.93    0.46
  -2  -3 -14   17.02    0.46
  -2  -3 -14   17.28    0.45
  -2  -3 -14   17.75    0.46
  -2  -3 -14   17.07    0.44
  -2  -3 -15   52.70    0.99
  -2  -3 -15   56.80    1.03
  -2  -3 -15   54.34    1.03
  -2  -3 -15   55.78    1.02
  -2  -3 -15   55.07    1.02
  -2  -3 -16  161.59    2.58
  -2  -3 -16  162.97    2.61
  -2  -3 -16  163.24    2.60
  -2  -3 -16  162.58    2.59
  -2  -3 -17   19.26    0.53
  -2  -3 -17   19.32    0.50
  -2  -3 -17   19.85    0.52
  -2  -3 -17   20.27    0.54
  -2  -3 -18   24.63    0.60
  -2  -3 -18   24.55    0.62
  -2  -3 -18   25.13    0.63
  -2  -3 -18   24.17    0.58
  -2  -3 -19  152.31    2.50
  -2  -3 -19  161.63    2.58
  -2  -3 -19  157.18    2.55
  -2  -3 -20    8.43    0.42
  -2  -3 -20    7.91    0.41
  -2  -3 -20    7.85    0.35
  -2  -3 -21   25.52    0.66
  -2  -3 -21   27.38    0.69
  -2  -3 -22    0.70    0.30
  -2  -3 -22    0.91    0.33
  -2  -3 -23    5.20    0.38
  -2  -3 -23    4.67    0.35
  -2  -3 -24   23.51    0.64
  -2  -3 -24   22.34    0.59
  -2  -3 -25    1.06    0.28
  -2  -3 -25    1.16    0.41
  -2  -3 -25    1.07    0.33
  -2  -3 -26   10.90    0.51
  -2  -3 -26   10.12    0.43
  -2  -3 -27   25.63    0.63
  -2  -3 -27   22.29    0.55
  -2  -3 -28    2.62    0.30
  -2  -3 -28    2.94    0.35
  -2  -3 -29    6.30    0.31
  -2  -3 -29    7.65    0.36
  -2  -3 -30   30.11    0.63
  -2  -3 -30   38.72    0.69
  -2  -3 -31    2.20    0.16
  -2  -3 -31    3.01    0.21
   2   4 -28    4.82    0.24
   2   4 -27   11.66    0.37
   2   4 -26   12.30    0.41
   2   4 -25    0.46    0.29
  -2  -4  24    0.43    0.39
   2   4 -24    0.59    0.31
  -2  -4  23   -0.06    0.41
   2   4 -23    0.11    0.33
  -2  -4  23    0.02    0.29
   2   4 -22    2.46    0.38
  -2  -4  22    2.51    0.35
  -2  -4  22    2.33    0.44
  -2  -4  21   38.95    0.87
  -2  -4  21   40.69    0.92
  -2  -4  20   85.65    1.56
  -2  -4  20   88.27    1.60
  -2  -4  19   16.09    0.61
  -2  -4  18  127.96    2.13
  -2  -4  18  120.29    2.07
  -2  -4  17  504.72    7.57
  -2  -4  17  487.63    7.53
  -2  -4  17  502.77    7.52
  -2  -4  16   51.21    1.02
  -2  -4  16   50.69    0.99
  -2  -4  16   50.88    1.05
  -2  -4  15    2.16    0.30
  -2  -4  15    2.45    0.38
  -2  -4  15    2.31    0.33
  -2  -4  14   57.25    1.09
  -2  -4  14   57.46    1.10
  -2  -4  14   58.13    1.17
  -2  -4  14   56.81    1.08
  -2  -4  13   45.66    0.91
  -2  -4  13   48.23    0.99
  -2  -4  13   46.75    0.94
  -2  -4  13   44.87    0.90
  -2  -4  13   45.63    0.92
  -2  -4  12   31.61    0.71
  -2  -4  12   29.86    0.68
  -2  -4  12   32.05    0.77
  -2  -4  12   31.30    0.67
  -2  -4  11   16.55    0.47
  -2  -4  11   16.45    0.45
  -2  -4  11   17.50    0.56
  -2  -4  10   35.70    0.74
  -2  -4  10   36.75    0.78
  -2  -4   9    0.81    0.24
  -2  -4   9    0.31    0.23
  -2  -4   9    0.16    0.19
  -2  -4   9    0.24    0.27
  -2  -4   8   55.03    1.32
  -2  -4   8   56.06    1.02
  -2  -4   8   55.54    1.01
   2   4  -8   58.08    1.44
   2   4  -7  124.71    2.42
  -2  -4   7  128.83    2.44
  -2  -4   6   37.08    1.00
   2   4  -6   37.84    1.06
   2   4  -6   34.99    1.00
   2   4  -6   34.70    1.09
  -2  -4   5  686.58   10.56
   2   4  -5  709.07   10.64
   2   4  -5  675.96   10.56
  -2  -4   5  678.28   10.29
  -2  -4   4  107.76    2.01
   2   4  -4  103.59    2.01
  -2  -4   4  100.57    1.74
   2   4  -4  104.77    2.03
  -2  -4   3  337.66    5.20
   2   4  -3  330.02    5.20
   2   4  -3  340.35    5.20
   2   4  -2   36.84    0.92
  -2  -4   2   37.58    0.96
   2   4  -2   36.81    0.97
  -2  -4   2   34.21    0.67
  -2  -4   1    3.15    0.38
  -2  -4   1    2.77    0.20
   2   4  -1    3.10    0.42
   2   4  -1    3.14    0.33
  -2  -4   0   23.09    0.76
  -2  -4   0   20.66    0.48
   2   4   0   23.50    0.80
   2   4   0   22.57    0.64
   2   4   1    0.46    0.24
  -2  -4  -1    0.20    0.17
   2   4   1    0.19    0.37
  -2  -4  -1    0.43    0.36
  -2  -4  -2   46.25    0.89
   2   4   2   51.58    1.23
   2   4   3   72.61    1.55
  -2  -4  -3   65.47    1.21
   2   4   4    1.52    0.41
  -2  -4  -4    1.52    0.23
  -2  -4  -5   75.44    1.43
   2   4   5   80.16    1.72
   2   4   5   78.03    1.56
   2   4   6   62.73    1.34
   2   4   6   65.36    1.50
   2   4   7 1071.87   16.44
  -2  -4  -7 1087.88   16.40
   2   4   8    1.76    0.44
  -2  -4  -8    1.41    0.30
   2   4   8    1.73    0.32
  -2  -4  -9   53.76    1.21
   2   4   9   49.16    1.12
  -2  -4 -10    8.12    0.31
  -2  -4 -10    8.02    0.47
  -2  -4 -10    7.69    0.31
  -2  -4 -11   37.83    0.74
  -2  -4 -11   38.48    1.04
  -2  -4 -11   35.91    0.74
  -2  -4 -11   36.31    0.73
  -2  -4 -12   45.00    0.86
  -2  -4 -12   43.95    0.83
  -2  -4 -12   44.73    0.86
  -2  -4 -12   43.33    0.85
  -2  -4 -13   58.60    1.06
  -2  -4 -13   61.90    1.10
  -2  -4 -13   58.27    1.08
  -2  -4 -13   57.97    1.08
  -2  -4 -13   61.69    1.11
  -2  -4 -14   76.49    1.33
  -2  -4 -14   75.91    1.33
  -2  -4 -14   73.48    1.31
  -2  -4 -14   71.33    1.30
  -2  -4 -14   74.96    1.30
  -2  -4 -15    0.23    0.28
  -2  -4 -15    0.24    0.22
  -2  -4 -15    0.35    0.27
  -2  -4 -15    0.21    0.27
  -2  -4 -15    0.22    0.25
  -2  -4 -16    9.98    0.42
  -2  -4 -16    9.79    0.38
  -2  -4 -16    9.27    0.41
  -2  -4 -16    9.24    0.39
  -2  -4 -17    7.49    0.36
  -2  -4 -17    7.38    0.38
  -2  -4 -17    7.40    0.39
  -2  -4 -17    7.09    0.37
  -2  -4 -18  107.36    1.81
  -2  -4 -18  106.16    1.82
  -2  -4 -18  104.27    1.79
  -2  -4 -18  104.04    1.80
  -2  -4 -19  108.25    1.86
  -2  -4 -19  110.79    1.87
  -2  -4 -19  110.87    1.88
  -2  -4 -19  106.56    1.84
  -2  -4 -20    3.30    0.33
  -2  -4 -20    2.99    0.34
  -2  -4 -20    2.96    0.38
  -2  -4 -21    0.42    0.34
  -2  -4 -21    0.36    0.30
  -2  -4 -21    0.63    0.29
  -2  -4 -22   11.95    0.44
  -2  -4 -22   12.48    0.47
  -2  -4 -22   12.46    0.49
  -2  -4 -23    8.91    0.38
  -2  -4 -23    8.95    0.42
  -2  -4 -23    9.50    0.43
  -2  -4 -24    3.78    0.34
  -2  -4 -24    3.98    0.35
  -2  -4 -25   19.44    0.55
  -2  -4 -25   20.56    0.55
  -2  -4 -26   14.50    0.45
  -2  -4 -26   13.59    0.45
  -2  -4 -27    0.36    0.25
  -2  -4 -27    0.42    0.24
  -2  -4 -28    4.00    0.27
  -2  -4 -28    3.55    0.25
  -2  -4 -29    0.28    0.18
  -2  -4 -29    0.26    0.17
  -2  -5  28   13.14    0.34
   2   5 -27    1.46    0.16
  -2  -5  27    2.64    0.27
  -2  -5  26    0.00    0.28
   2   5 -26   -0.01    0.19
  -2  -5  25   28.19    0.64
   2   5 -25   25.51    0.58
  -2  -5  24    1.34    0.27
   2   5 -24    1.72    0.28
   2   5 -23    1.49    0.31
  -2  -5  23    1.32    0.31
  -2  -5  22    1.50    0.35
   2   5 -22    1.60    0.32
  -2  -5  21   23.10    0.67
   2   5 -21   22.40    0.66
  -2  -5  20   14.56    0.57
  -2  -5  20   13.53    0.55
  -2  -5  20   14.90    0.54
  -2  -5  19   43.30    0.94
  -2  -5  19   42.52    0.94
  -2  -5  19   41.02    0.89
  -2  -5  19   43.18    0.95
  -2  -5  18   26.18    0.75
  -2  -5  18   25.40    0.73
  -2  -5  17   83.64    1.51
  -2  -5  17   82.69    1.48
  -2  -5  17   82.43    1.51
  -2  -5  16   25.77    1.03
  -2  -5  16   54.73    1.08
  -2  -5  15   41.52    0.91
  -2  -5  15   43.01    0.94
  -2  -5  15   43.44    0.92
  -2  -5  15   41.55    1.01
  -2  -5  14    7.53    0.48
  -2  -5  14    6.03    0.50
  -2  -5  14    5.31    0.42
  -2  -5  14    3.77    0.40
  -2  -5  13   54.36    1.15
  -2  -5  13   53.25    1.05
  -2  -5  13   52.60    1.08
  -2  -5  13   53.65    1.04
  -2  -5  12   11.61    0.46
  -2  -5  12   11.70    0.53
  -2  -5  12   12.01    0.43
  -2  -5  11    0.70    0.24
  -2  -5  11    0.37    0.32
  -2  -5  11    0.23    0.35
  -2  -5  10   18.33    0.54
  -2  -5  10   18.04    0.49
  -2  -5  10   18.39    0.58
  -2  -5   9   37.38    0.79
  -2  -5   9   36.20    0.75
  -2  -5   8    0.86    0.25
  -2  -5   8    0.91    0.22
  -2  -5   8    1.00    0.26
  -2  -5   7    0.11    0.22
  -2  -5   7    0.23    0.25
  -2  -5   6    1.65    0.26
  -2  -5   6    1.57    0.23
  -2  -5   5    3.61    0.27
  -2  -5   5    3.48    0.36
   2   5  -5    3.03    0.40
   2   5  -5    3.55    0.41
  -2  -5   4   67.95    1.18
  -2  -5   4   68.70    1.51
   2   5  -4   69.71    1.56
   2   5  -4   68.23    1.53
  -2  -5   3   80.08    1.65
   2   5  -3   75.99    1.65
  -2  -5   3   74.66    1.31
   2   5  -3   81.08    1.67
   2   5  -2  104.37    2.06
  -2  -5   2   99.11    2.02
   2   5  -2  103.62    2.00
  -2  -5   1   26.62    0.85
   2   5  -1   27.21    0.79
   2   5  -1   26.77    0.86
   2   5   0  111.37    2.16
   2   5   0  107.69    1.97
   2   5   1    0.84    0.22
   2   5   1    0.36    0.41
   2   5   1    0.72    0.39
   2   5   2  114.87    2.24
   2   5   2  104.02    2.25
   2   5   3   66.78    1.57
   2   5   4   52.48    1.37
   2   5   5   37.90    0.99
  -2  -5  -5   32.97    0.67
   2   5   6  152.31    2.68
  -2  -5  -6  143.61    2.32
  -2  -5  -6  148.80    2.32
  -2  -5  -7    1.32    0.23
  -2  -5  -7    1.68    0.23
  -2  -5  -7    1.41    0.21
  -2  -5  -7    1.36    0.23
  -2  -5  -8    0.53    0.23
  -2  -5  -8    0.61    0.21
  -2  -5  -8    0.71    0.23
  -2  -5  -8    0.52    0.21
  -2  -5  -8    0.47    0.23
  -2  -5  -9    1.54    0.24
  -2  -5  -9    1.49    0.25
  -2  -5  -9    1.23    0.23
  -2  -5  -9    1.39    0.25
  -2  -5 -10  245.84    3.70
  -2  -5 -10  240.45    3.70
  -2  -5 -10  234.26    3.68
  -2  -5 -10  234.52    3.70
  -2  -5 -11   31.08    0.70
  -2  -5 -11   32.23    0.69
  -2  -5 -11   29.49    0.68
  -2  -5 -11   32.90    0.69
  -2  -5 -11   30.67    0.67
  -2  -5 -12    1.48    0.28
  -2  -5 -12    1.88    0.28
  -2  -5 -12    1.49    0.27
  -2  -5 -12    1.67    0.30
  -2  -5 -13    4.05    0.35
  -2  -5 -13    4.48    0.33
  -2  -5 -13    4.31    0.33
  -2  -5 -13    4.26    0.33
  -2  -5 -14    7.08    0.41
  -2  -5 -14    7.08    0.39
  -2  -5 -14    7.23    0.38
  -2  -5 -14    6.72    0.37
  -2  -5 -15   36.07    0.80
  -2  -5 -15   35.27    0.82
  -2  -5 -15   36.45    0.80
  -2  -5 -16   21.49    0.64
  -2  -5 -16   21.90    0.60
  -2  -5 -16   20.82    0.60
  -2  -5 -17  121.48    2.04
  -2  -5 -17  113.23    1.98
  -2  -5 -17  120.20    2.00
  -2  -5 -17  114.91    1.99
  -2  -5 -18  286.53    4.36
  -2  -5 -18  290.61    4.37
  -2  -5 -18  278.56    4.36
  -2  -5 -19   50.16    1.01
  -2  -5 -19   48.64    1.01
  -2  -5 -19   49.25    1.00
  -2  -5 -20   12.99    0.57
  -2  -5 -20   12.30    0.48
  -2  -5 -20   12.74    0.51
  -2  -5 -21   26.01    0.66
  -2  -5 -21   28.22    0.76
  -2  -5 -21   27.23    0.69
  -2  -5 -22   21.43    0.67
  -2  -5 -22   20.04    0.59
  -2  -5 -22   19.64    0.57
  -2  -5 -23   25.83    0.63
  -2  -5 -23   26.43    0.66
  -2  -5 -24    2.49    0.42
  -2  -5 -24    1.92    0.30
  -2  -5 -24    1.98    0.26
  -2  -5 -24    2.73    0.34
  -2  -5 -25    3.03    0.33
  -2  -5 -25    2.18    0.28
  -2  -5 -25    3.32    0.39
  -2  -5 -26   13.52    0.44
  -2  -5 -26   13.44    0.49
  -2  -5 -27    8.38    0.38
  -2  -5 -27    7.55    0.32
  -2  -5 -28    0.28    0.21
  -2  -5 -28    0.37    0.24
  -2  -5 -29    0.42    0.16
  -2  -5 -29    0.44    0.21
  -2  -5 -30    4.25    0.21
  -2  -6  26    5.09    0.27
  -2  -6  25    3.22    0.29
  -2  -6  24   13.80    0.40
  -2  -6  24   15.99    0.46
  -2  -6  23   66.36    1.16
  -2  -6  23   60.66    1.13
  -2  -6  22   38.45    0.79
  -2  -6  22   35.49    0.77
  -2  -6  21   57.63    1.05
  -2  -6  21   54.83    1.05
  -2  -6  21   56.73    1.06
  -2  -6  20   21.53    0.61
  -2  -6  20   22.17    0.64
  -2  -6  20   19.20    0.58
   2   6 -20   20.19    0.55
  -2  -6  20   22.32    0.64
  -2  -6  19    4.97    0.48
   2   6 -19    4.18    0.34
  -2  -6  18   13.55    0.61
  -2  -6  18   14.71    0.62
  -2  -6  17    0.71    0.43
  -2  -6  17    0.15    0.38
  -2  -6  17    0.65    0.44
  -2  -6  17    0.38    0.36
  -2  -6  16  158.66    2.65
  -2  -6  16  160.89    2.63
  -2  -6  16  164.91    2.68
  -2  -6  16  156.90    2.60
  -2  -6  15   83.33    1.54
  -2  -6  15   82.80    1.51
  -2  -6  15   86.55    1.64
  -2  -6  15   82.59    1.56
  -2  -6  15   79.99    1.47
  -2  -6  14   40.85    0.98
  -2  -6  14   40.70    0.83
  -2  -6  13   16.45    0.51
  -2  -6  13   15.60    0.63
  -2  -6  12  106.49    1.84
  -2  -6  12  113.25    1.91
  -2  -6  12  114.05    1.93
  -2  -6  12  107.59    1.97
  -2  -6  11   23.64    0.58
  -2  -6  11   21.26    0.64
  -2  -6  10  117.44    2.00
  -2  -6   9   66.13    1.26
  -2  -6   8   31.23    0.71
  -2  -6   8   28.61    0.65
  -2  -6   7   15.43    0.47
  -2  -6   7   13.16    0.47
  -2  -6   6   14.59    0.47
  -2  -6   6   14.77    0.47
  -2  -6   6   14.56    0.42
  -2  -6   5   18.68    0.52
  -2  -6   5   19.16    0.52
  -2  -6   4    8.81    0.37
  -2  -6   4    9.53    0.35
  -2  -6   4    9.67    0.38
  -2  -6   3   13.58    0.42
  -2  -6   3   13.50    0.40
  -2  -6   3   14.01    0.44
  -2  -6   2   21.68    0.53
  -2  -6   2   21.56    0.54
  -2  -6   1   15.77    0.45
  -2  -6   1   14.88    0.43
  -2  -6   0  101.04    1.68
  -2  -6   0  102.28    1.71
  -2  -6  -1   85.01    1.49
  -2  -6  -1   86.88    1.45
  -2  -6  -1   89.22    1.47
  -2  -6  -2    3.13    0.28
  -2  -6  -2    3.18    0.25
  -2  -6  -2    2.74    0.27
  -2  -6  -3   29.07    0.59
  -2  -6  -3   28.99    0.60
  -2  -6  -4  362.71    5.24
  -2  -6  -4  348.26    5.20
  -2  -6  -4  365.91    5.23
  -2  -6  -5   37.89    0.72
  -2  -6  -5   36.99    0.70
  -2  -6  -6   57.62    1.03
  -2  -6  -6   55.52    1.00
  -2  -6  -6   59.03    1.03
  -2  -6  -7    5.02    0.27
  -2  -6  -7    7.22    0.33
  -2  -6  -7    5.97    0.31
  -2  -6  -7    6.52    0.30
  -2  -6  -7    5.99    0.32
  -2  -6  -8  160.20    2.77
  -2  -6  -8  168.41    2.79
  -2  -6  -8  184.23    2.79
  -2  -6  -8  179.98    2.81
  -2  -6  -8  195.26    2.83
  -2  -6  -9    9.64    0.36
  -2  -6  -9    9.99    0.39
  -2  -6  -9    9.51    0.39
  -2  -6  -9    8.72    0.36
  -2  -6  -9    8.47    0.39
  -2  -6 -10   59.58    1.27
  -2  -6 -10   57.73    1.28
  -2  -6 -11   53.72    1.04
  -2  -6 -11   53.91    1.06
  -2  -6 -11   52.03    1.03
  -2  -6 -12   24.25    0.63
  -2  -6 -12   24.00    0.63
  -2  -6 -12   22.24    0.60
  -2  -6 -12   23.22    0.60
  -2  -6 -13    5.31    0.37
  -2  -6 -13    6.72    0.40
  -2  -6 -13    6.46    0.37
  -2  -6 -13    5.64    0.40
  -2  -6 -14  160.59    2.62
  -2  -6 -14  160.10    2.60
  -2  -6 -14  159.03    2.62
  -2  -6 -14  159.63    2.63
  -2  -6 -15   31.44    0.78
  -2  -6 -15   32.39    0.77
  -2  -6 -15   32.96    0.79
  -2  -6 -16  156.37    2.66
  -2  -6 -16  173.91    2.67
  -2  -6 -16  148.34    2.64
  -2  -6 -16  174.25    2.74
  -2  -6 -17   10.26    0.53
  -2  -6 -17    9.93    0.49
  -2  -6 -18   59.81    1.20
  -2  -6 -18   62.75    1.22
  -2  -6 -18   61.46    1.25
  -2  -6 -19   17.78    0.58
  -2  -6 -19   18.39    0.59
  -2  -6 -19   16.75    0.61
  -2  -6 -20    9.54    0.47
  -2  -6 -20   12.01    0.59
  -2  -6 -21   44.88    0.99
  -2  -6 -21   44.98    0.96
  -2  -6 -21   43.90    0.94
  -2  -6 -22    3.88    0.38
  -2  -6 -22    4.06    0.39
  -2  -6 -22    4.89    0.46
  -2  -6 -23   41.43    0.88
  -2  -6 -23   42.51    0.87
  -2  -6 -23   41.31    0.91
  -2  -6 -24    6.23    0.37
  -2  -6 -24    5.09    0.34
  -2  -6 -25    4.21    0.33
  -2  -6 -25    3.80    0.29
  -2  -6 -25    4.30    0.35
  -2  -6 -26   16.94    0.45
  -2  -6 -26   18.14    0.48
  -2  -6 -27    1.29    0.22
  -2  -6 -27    1.36    0.25
  -2  -6 -28    3.72    0.23
  -2  -6 -28    3.73    0.21
  -2  -6 -29    0.55    0.17
  -2  -7  24    6.90    0.26
  -2  -7  24    6.18    0.25
  -2  -7  23    6.69    0.31
  -2  -7  23    6.26    0.32
  -2  -7  22    8.07    0.38
  -2  -7  22    7.86    0.35
  -2  -7  21    1.31    0.35
  -2  -7  21    0.98    0.34
  -2  -7  21    1.29    0.30
  -2  -7  21    1.14    0.30
  -2  -7  20    3.23    0.34
  -2  -7  20    2.82    0.35
  -2  -7  20    3.48    0.41
  -2  -7  20    3.11    0.40
  -2  -7  19    1.25    0.42
  -2  -7  19    0.92    0.41
  -2  -7  19    0.93    0.37
  -2  -7  19    0.68    0.32
  -2  -7  18    1.61    0.39
  -2  -7  18    2.33    0.45
  -2  -7  18    2.28    0.34
  -2  -7  18    2.40    0.45
  -2  -7  17    7.82    0.52
  -2  -7  17    7.94    0.41
  -2  -7  17    7.40    0.48
  -2  -7  17    8.70    0.53
  -2  -7  16    1.71    0.47
  -2  -7  16    0.85    0.42
  -2  -7  16    1.46    0.48
  -2  -7  16    1.39    0.34
  -2  -7  15   13.51    0.47
  -2  -7  15   14.87    0.62
  -2  -7  15   14.35    0.58
  -2  -7  14    4.05    0.52
  -2  -7  14    5.00    0.47
  -2  -7  13   15.76    0.61
  -2  -7  13   14.11    0.63
  -2  -7  12   76.42    1.45
  -2  -7  12   75.35    1.42
  -2  -7  12   71.84    1.44
  -2  -7  11    1.05    0.46
  -2  -7  11    0.00    0.47
  -2  -7  11    1.40    0.45
  -2  -7  11    0.64    0.47
  -2  -7  10    2.00    0.44
  -2  -7  10    1.33    0.45
  -2  -7   9   -0.70    0.45
  -2  -7   9    0.96    0.41
  -2  -7   8   49.64    1.03
  -2  -7   8   49.15    1.03
  -2  -7   8   46.89    0.99
  -2  -7   8   47.49    1.05
  -2  -7   7   19.68    0.58
  -2  -7   7   18.50    0.61
  -2  -7   7   17.15    0.50
  -2  -7   7   18.82    0.60
  -2  -7   7   18.35    0.59
  -2  -7   6    1.57    0.33
  -2  -7   6    1.19    0.27
  -2  -7   6    1.28    0.37
  -2  -7   6    1.12    0.32
  -2  -7   6    1.41    0.37
  -2  -7   5   26.24    0.66
  -2  -7   5   27.16    0.70
  -2  -7   5   26.55    0.62
  -2  -7   5   28.08    0.69
  -2  -7   5   27.08    0.69
  -2  -7   4   81.94    1.52
  -2  -7   4   89.23    1.54
  -2  -7   4   89.74    1.54
  -2  -7   4   88.67    1.55
  -2  -7   4   84.48    1.49
  -2  -7   3   49.33    0.98
  -2  -7   3   48.94    0.94
  -2  -7   3   46.77    0.95
  -2  -7   3   49.76    0.97
  -2  -7   3   47.08    0.98
  -2  -7   2    0.89    0.25
  -2  -7   2    0.98    0.29
  -2  -7   2    1.13    0.32
  -2  -7   2    1.15    0.30
  -2  -7   2    0.17    0.29
  -2  -7   1   -0.16    0.28
  -2  -7   1   -0.06    0.30
  -2  -7   1    0.23    0.27
  -2  -7   1    0.00    0.27
  -2  -7   0   21.17    0.57
  -2  -7   0   21.10    0.56
  -2  -7   0   21.21    0.55
  -2  -7  -1   12.27    0.43
  -2  -7  -1   12.92    0.43
  -2  -7  -1   12.77    0.45
  -2  -7  -1   13.01    0.40
  -2  -7  -2   18.98    0.52
  -2  -7  -2   18.96    0.52
  -2  -7  -2   19.41    0.54
  -2  -7  -2   20.25    0.51
  -2  -7  -3    1.95    0.29
  -2  -7  -3    2.85    0.28
  -2  -7  -3    2.20    0.29
  -2  -7  -4   -0.12    0.27
  -2  -7  -4    0.10    0.27
  -2  -7  -4    0.11    0.26
  -2  -7  -4    0.25    0.22
  -2  -7  -4    0.14    0.22
  -2  -7  -5   27.49    0.60
  -2  -7  -5   25.81    0.60
  -2  -7  -5   28.43    0.65
  -2  -7  -5   27.59    0.65
  -2  -7  -6   19.47    0.52
  -2  -7  -6   20.25    0.55
  -2  -7  -6   20.02    0.51
  -2  -7  -6   18.83    0.54
  -2  -7  -7  151.61    2.53
  -2  -7  -7  156.64    2.51
  -2  -7  -7  161.56    2.55
  -2  -7  -7  158.53    2.55
  -2  -7  -8   38.72    0.84
  -2  -7  -8   39.03    0.81
  -2  -7  -8   40.96    0.83
  -2  -7  -8   40.42    0.85
  -2  -7  -9    9.35    0.42
  -2  -7  -9    8.50    0.45
  -2  -7 -10    9.35    0.40
  -2  -7 -10    9.47    0.44
  -2  -7 -10    9.78    0.44
  -2  -7 -10    9.24    0.41
  -2  -7 -10    9.60    0.45
  -2  -7 -11   13.49    0.47
  -2  -7 -11   14.27    0.51
  -2  -7 -11   13.84    0.50
  -2  -7 -11   13.64    0.48
  -2  -7 -11   14.35    0.51
  -2  -7 -12  182.08    2.94
  -2  -7 -12  182.58    2.94
  -2  -7 -12  186.71    2.92
  -2  -7 -12  181.78    2.94
  -2  -7 -13    5.49    0.41
  -2  -7 -13   12.11    0.50
  -2  -7 -13   10.43    0.47
  -2  -7 -13    6.35    0.47
  -2  -7 -14   17.60    0.58
  -2  -7 -14   16.03    0.54
  -2  -7 -15   22.37    0.67
  -2  -7 -15   23.66    0.65
  -2  -7 -15   23.30    0.68
  -2  -7 -16   27.28    0.70
  -2  -7 -16   26.21    0.74
  -2  -7 -17    0.42    0.36
  -2  -7 -17    0.00    0.38
  -2  -7 -17    0.39    0.38
  -2  -7 -18    5.37    0.43
  -2  -7 -18    4.29    0.43
  -2  -7 -18    4.20    0.44
  -2  -7 -19    4.72    0.41
  -2  -7 -19    4.63    0.42
  -2  -7 -19    4.61    0.43
  -2  -7 -20    6.50    0.44
  -2  -7 -20    9.09    0.47
  -2  -7 -21   38.66    0.85
  -2  -7 -21   37.05    0.85
  -2  -7 -22    6.29    0.38
  -2  -7 -22    6.30    0.40
  -2  -7 -23    7.07    0.36
  -2  -7 -23    7.18    0.38
  -2  -7 -24    4.35    0.33
  -2  -7 -24    4.88    0.31
  -2  -7 -25    0.77    0.25
  -2  -7 -25    0.63    0.21
  -2  -7 -25    0.58    0.24
  -2  -7 -26    3.83    0.25
  -2  -7 -26    3.20    0.20
  -2  -7 -26    3.26    0.24
  -2  -7 -27    3.55    0.20
  -2  -7 -27    4.33    0.21
  -2  -8  22    8.69    0.33
  -2  -8  21    5.54    0.34
  -2  -8  21    5.77    0.34
  -2  -8  20   14.67    0.49
  -2  -8  20   14.85    0.48
  -2  -8  19    4.55    0.41
  -2  -8  19    4.09    0.36
  -2  -8  19    4.23    0.40
  -2  -8  18    6.70    0.47
  -2  -8  18    5.62    0.41
  -2  -8  18    5.74    0.45
  -2  -8  17    2.73    0.45
  -2  -8  17    2.00    0.40
  -2  -8  17    2.38    0.44
  -2  -8  16   52.49    1.11
  -2  -8  16   53.14    1.09
  -2  -8  15    3.23    0.49
  -2  -8  15    3.09    0.45
  -2  -8  14   21.21    0.71
  -2  -8  14   20.92    0.69
  -2  -8  14   22.51    0.77
  -2  -8  13   11.80    0.60
  -2  -8  13   10.42    0.57
  -2  -8  13   11.17    0.60
  -2  -8  12   88.40    1.70
  -2  -8  12   86.37    1.64
  -2  -8  11    0.59    0.49
  -2  -8  11    0.08    0.46
  -2  -8  10    0.31    0.48
  -2  -8  10    0.48    0.46
  -2  -8   9   27.41    0.81
  -2  -8   9   28.61    0.79
  -2  -8   9   28.53    0.79
  -2  -8   9   28.22    0.83
  -2  -8   8    1.13    0.44
  -2  -8   8    1.13    0.44
  -2  -8   7   64.95    1.27
  -2  -8   7   63.52    1.28
  -2  -8   7   66.71    1.32
  -2  -8   6    0.49    0.39
  -2  -8   6    0.64    0.42
  -2  -8   6    0.42    0.37
  -2  -8   6    0.68    0.36
  -2  -8   5   71.68    1.36
  -2  -8   5   71.54    1.35
  -2  -8   5   72.76    1.37
  -2  -8   4    6.34    0.46
  -2  -8   4    5.95    0.43
  -2  -8   4    5.90    0.42
  -2  -8   4    5.34    0.34
  -2  -8   4    5.53    0.41
  -2  -8   3    2.65    0.36
  -2  -8   3    2.98    0.40
  -2  -8   3    2.82    0.38
  -2  -8   3    2.86    0.30
  -2  -8   3    2.34    0.36
  -2  -8   2    8.37    0.44
  -2  -8   2    9.25    0.47
  -2  -8   2    8.48    0.42
  -2  -8   2    8.58    0.38
  -2  -8   2    8.53    0.44
  -2  -8   1    5.36    0.39
  -2  -8   1    6.31    0.43
  -2  -8   1    5.87    0.41
  -2  -8   1    6.04    0.35
  -2  -8   0  431.04    6.51
  -2  -8   0  423.11    6.51
  -2  -8   0  429.06    6.56
  -2  -8  -1    2.81    0.37
  -2  -8  -1    2.37    0.38
  -2  -8  -2  490.20    7.46
  -2  -8  -2  496.02    7.43
  -2  -8  -2  489.75    7.50
  -2  -8  -3   13.50    0.47
  -2  -8  -3   12.20    0.50
  -2  -8  -3   13.52    0.49
  -2  -8  -4   55.73    1.15
  -2  -8  -4   58.57    1.13
  -2  -8  -5   16.36    0.54
  -2  -8  -5   16.76    0.55
  -2  -8  -6   -0.04    0.33
  -2  -8  -6    0.52    0.26
  -2  -8  -6    0.28    0.30
  -2  -8  -6    0.73    0.28
  -2  -8  -6    0.22    0.32
  -2  -8  -7   82.84    1.47
  -2  -8  -7   85.88    1.53
  -2  -8  -7   84.42    1.49
  -2  -8  -8    5.97    0.39
  -2  -8  -8    7.13    0.44
  -2  -8  -8    6.77    0.38
  -2  -8  -8    6.10    0.42
  -2  -8  -8    6.56    0.37
  -2  -8  -9   18.32    0.56
  -2  -8  -9   15.85    0.55
  -2  -8  -9   17.42    0.50
  -2  -8  -9   19.41    0.60
  -2  -8  -9   17.60    0.53
  -2  -8  -9   17.59    0.57
  -2  -8 -10   10.27    0.41
  -2  -8 -10    9.40    0.44
  -2  -8 -10   10.74    0.48
  -2  -8 -10   10.90    0.46
  -2  -8 -10   10.94    0.49
  -2  -8 -10   10.43    0.44
  -2  -8 -11   23.61    0.66
  -2  -8 -11   23.53    0.61
  -2  -8 -11   24.84    0.66
  -2  -8 -11   24.57    0.68
  -2  -8 -11   23.38    0.63
  -2  -8 -12   35.32    0.84
  -2  -8 -12   35.50    0.83
  -2  -8 -12   37.77    0.87
  -2  -8 -12   37.14    0.83
  -2  -8 -13    8.54    0.44
  -2  -8 -13    8.13    0.45
  -2  -8 -13    8.70    0.46
  -2  -8 -14   35.73    0.85
  -2  -8 -14   35.95    0.85
  -2  -8 -14   36.31    0.83
  -2  -8 -14   38.63    0.88
  -2  -8 -15    2.39    0.39
  -2  -8 -15    2.58    0.44
  -2  -8 -15    2.84    0.39
  -2  -8 -15    2.87    0.37
  -2  -8 -16   19.61    0.61
  -2  -8 -16   19.71    0.60
  -2  -8 -17   38.08    0.87
  -2  -8 -17   39.79    0.86
  -2  -8 -18    0.15    0.34
  -2  -8 -18    0.28    0.34
  -2  -8 -19   15.34    0.51
  -2  -8 -19   15.07    0.52
  -2  -8 -19   15.74    0.55
  -2  -8 -20    0.10    0.30
  -2  -8 -20    0.05    0.31
  -2  -8 -20   -0.37    0.34
  -2  -8 -21    1.13    0.30
  -2  -8 -21    1.09    0.31
  -2  -8 -21    1.20    0.30
  -2  -8 -22    4.13    0.31
  -2  -8 -22    4.44    0.33
  -2  -8 -22    4.67    0.32
  -2  -8 -23    8.18    0.34
  -2  -8 -23    8.29    0.33
  -2  -8 -23    7.95    0.33
  -2  -8 -24    0.54    0.22
  -2  -8 -24    0.61    0.21
  -2  -8 -24    0.46    0.20
  -2  -8 -25    1.05    0.17
  -2  -8 -25    0.77    0.16
  -2  -9  21    1.29    0.20
  -2  -9  20    3.60    0.28
  -2  -9  20    3.55    0.27
  -2  -9  19    0.38    0.30
  -2  -9  19    0.56    0.27
  -2  -9  19    0.42    0.28
  -2  -9  18   13.80    0.47
  -2  -9  18   11.66    0.43
  -2  -9  17   17.31    0.56
  -2  -9  17   14.98    0.51
  -2  -9  16    7.83    0.49
  -2  -9  16    7.47    0.44
  -2  -9  15    7.68    0.50
  -2  -9  15    6.47    0.46
  -2  -9  15    6.73    0.47
  -2  -9  14    3.66    0.48
  -2  -9  14    2.98    0.46
  -2  -9  14    3.93    0.46
  -2  -9  13    1.86    0.46
  -2  -9  13    3.22    0.48
  -2  -9  12   69.64    1.39
  -2  -9  12   69.86    1.37
  -2  -9  11    7.14    0.57
  -2  -9  11    7.08    0.54
  -2  -9  11    7.23    0.52
  -2  -9  11    8.24    0.55
  -2  -9  10    0.62    0.45
  -2  -9  10    0.19    0.49
  -2  -9  10    1.16    0.48
  -2  -9  10    0.08    0.47
  -2  -9   9   11.00    0.61
  -2  -9   9   10.98    0.58
  -2  -9   9   11.07    0.56
  -2  -9   9   10.78    0.60
  -2  -9   8    0.51    0.45
  -2  -9   8    0.40    0.41
  -2  -9   8    0.54    0.44
  -2  -9   8    0.22    0.49
  -2  -9   7    9.21    0.57
  -2  -9   7    9.56    0.53
  -2  -9   7    9.40    0.52
  -2  -9   7    8.12    0.57
  -2  -9   6    3.18    0.46
  -2  -9   6    4.48    0.51
  -2  -9   6    4.32    0.44
  -2  -9   6    5.04    0.48
  -2  -9   5    4.74    0.45
  -2  -9   5    4.48    0.42
  -2  -9   5    4.66    0.39
  -2  -9   4   32.96    0.82
  -2  -9   4   33.26    0.80
  -2  -9   4   32.96    0.84
  -2  -9   4   31.91    0.78
  -2  -9   3   12.79    0.50
  -2  -9   3   12.94    0.54
  -2  -9   3   13.18    0.51
  -2  -9   3   12.76    0.54
  -2  -9   2    4.04    0.43
  -2  -9   2    3.75    0.41
  -2  -9   2    3.97    0.39
  -2  -9   1    8.73    0.45
  -2  -9   1    9.32    0.46
  -2  -9   1    8.28    0.48
  -2  -9   1    8.51    0.39
  -2  -9   0   28.72    0.72
  -2  -9   0   28.41    0.68
  -2  -9   0   29.54    0.72
  -2  -9   0   28.74    0.75
  -2  -9  -1   33.41    0.78
  -2  -9  -1   31.66    0.80
  -2  -9  -1   31.86    0.74
  -2  -9  -2   84.37    1.51
  -2  -9  -2   82.96    1.54
  -2  -9  -3   44.47    0.92
  -2  -9  -3   42.48    0.94
  -2  -9  -3   42.67    0.88
  -2  -9  -4   81.99    1.43
  -2  -9  -4   82.81    1.46
  -2  -9  -5   48.24    0.99
  -2  -9  -5   49.86    0.97
  -2  -9  -6   43.38    0.88
  -2  -9  -6   40.92    0.88
  -2  -9  -7    3.10    0.34
  -2  -9  -7    3.26    0.37
  -2  -9  -7    3.17    0.37
  -2  -9  -8    8.78    0.44
  -2  -9  -8    9.19    0.45
  -2  -9  -9    1.73    0.29
  -2  -9  -9    1.59    0.35
  -2  -9  -9    1.27    0.30
  -2  -9  -9    1.35    0.37
  -2  -9 -10    2.63    0.36
  -2  -9 -10    2.26    0.31
  -2  -9 -10    2.47    0.31
  -2  -9 -10    2.78    0.39
  -2  -9 -11    6.37    0.37
  -2  -9 -11    6.77    0.44
  -2  -9 -11    6.67    0.42
  -2  -9 -12   13.92    0.52
  -2  -9 -12   14.31    0.55
  -2  -9 -12   13.44    0.48
  -2  -9 -13   12.01    0.46
  -2  -9 -13   12.71    0.53
  -2  -9 -13   12.76    0.50
  -2  -9 -14    8.43    0.44
  -2  -9 -14    9.00    0.47
  -2  -9 -14    8.40    0.41
  -2  -9 -15    0.00    0.31
  -2  -9 -15    0.53    0.33
  -2  -9 -15    0.28    0.37
  -2  -9 -16    7.49    0.44
  -2  -9 -16    6.99    0.38
  -2  -9 -16    6.72    0.40
  -2  -9 -17   14.71    0.47
  -2  -9 -17   15.20    0.52
  -2  -9 -17   13.67    0.48
  -2  -9 -18    1.14    0.29
  -2  -9 -18    1.14    0.29
  -2  -9 -19    3.79    0.31
  -2  -9 -19    3.67    0.30
  -2  -9 -20   18.40    0.47
  -2  -9 -20   16.73    0.45
  -2  -9 -21    0.33    0.21
  -2  -9 -21    0.52    0.24
  -2  -9 -21    0.19    0.22
  -2  -9 -22    0.53    0.20
  -2  -9 -22    0.51    0.18
  -2  -9 -22    0.51    0.21
  -2  -9 -23    6.45    0.25
  -2  -9 -23   10.40    0.27
  -2 -10  18    0.41    0.22
  -2 -10  18    0.25    0.20
  -2 -10  17    1.55    0.28
  -2 -10  17    1.05    0.25
  -2 -10  17    1.52    0.26
  -2 -10  16    5.41    0.35
  -2 -10  16    5.00    0.33
  -2 -10  15   10.83    0.43
  -2 -10  14    3.53    0.37
  -2 -10  13    0.49    0.40
  -2 -10  13    0.03    0.37
  -2 -10  13    0.36    0.35
  -2 -10  12    0.48    0.37
  -2 -10  12    0.15    0.41
  -2 -10  12    0.33    0.38
  -2 -10  11   34.08    0.82
  -2 -10  11   33.47    0.82
  -2 -10  11   34.62    0.82
  -2 -10  11   33.41    0.80
  -2 -10  10   27.22    0.74
  -2 -10  10   27.67    0.75
  -2 -10  10   28.59    0.75
  -2 -10  10   27.47    0.73
  -2 -10   9   11.43    0.53
  -2 -10   9   10.48    0.54
  -2 -10   9    9.63    0.52
  -2 -10   9   10.67    0.50
  -2 -10   8    0.67    0.38
  -2 -10   8    1.07    0.41
  -2 -10   8    0.33    0.44
  -2 -10   8    0.18    0.41
  -2 -10   7    2.14    0.43
  -2 -10   7    2.12    0.46
  -2 -10   7    3.08    0.44
  -2 -10   7    2.33    0.40
  -2 -10   6   18.48    0.65
  -2 -10   6   18.29    0.62
  -2 -10   6   18.37    0.59
  -2 -10   6   18.50    0.65
  -2 -10   5   17.27    0.62
  -2 -10   5   16.58    0.59
  -2 -10   5   16.15    0.55
  -2 -10   5   16.42    0.62
  -2 -10   4    3.53    0.46
  -2 -10   4    3.60    0.42
  -2 -10   4    3.89    0.37
  -2 -10   4    3.60    0.45
  -2 -10   3    7.01    0.40
  -2 -10   3    7.54    0.50
  -2 -10   3    7.25    0.45
  -2 -10   3    5.88    0.48
  -2 -10   2    1.06    0.34
  -2 -10   2    0.26    0.42
  -2 -10   2    0.25    0.35
  -2 -10   1    1.27    0.34
  -2 -10   1    0.81    0.36
  -2 -10   1    1.09    0.41
  -2 -10   1    1.30    0.36
  -2 -10   0    5.06    0.39
  -2 -10   0    5.55    0.45
  -2 -10   0    6.47    0.41
  -2 -10  -1   10.42    0.46
  -2 -10  -1   11.73    0.47
  -2 -10  -2    2.80    0.35
  -2 -10  -2    2.40    0.30
  -2 -10  -3    2.07    0.30
  -2 -10  -3    1.37    0.35
  -2 -10  -3    2.37    0.33
  -2 -10  -4   26.86    0.68
  -2 -10  -4   26.91    0.68
  -2 -10  -4   27.03    0.66
  -2 -10  -5   36.77    0.81
  -2 -10  -5   34.61    0.78
  -2 -10  -6   -0.36    0.32
  -2 -10  -6    0.10    0.28
  -2 -10  -6    0.25    0.29
  -2 -10  -7    7.29    0.39
  -2 -10  -7    6.70    0.38
  -2 -10  -8    2.79    0.33
  -2 -10  -8    2.63    0.33
  -2 -10  -9   28.17    0.67
  -2 -10  -9   27.87    0.68
  -2 -10 -10    0.66    0.32
  -2 -10 -10    0.57    0.30
  -2 -10 -11    5.30    0.37
  -2 -10 -11    4.97    0.35
  -2 -10 -12    0.49    0.28
  -2 -10 -12    0.51    0.32
  -2 -10 -13    1.35    0.25
  -2 -10 -13    1.65    0.29
  -2 -10 -13    1.54    0.33
  -2 -10 -14    0.16    0.24
  -2 -10 -14   -0.02    0.30
  -2 -10 -14    0.11    0.26
  -2 -10 -15    8.26    0.34
  -2 -10 -15    8.49    0.39
  -2 -10 -16    0.73    0.28
  -2 -10 -16    0.52    0.23
  -2 -10 -16    0.54    0.22
  -2 -10 -17    4.65    0.31
  -2 -10 -17    4.47    0.26
  -2 -10 -17    4.12    0.25
  -2 -10 -18    0.09    0.19
  -2 -10 -18    0.16    0.17
  -2 -10 -18    0.16    0.23
  -2 -10 -19    0.00    0.16
  -2 -10 -19   -0.08    0.20
  -2 -10 -20    0.26    0.18
  -2 -11  14    8.26    0.31
  -2 -11  14    7.72    0.27
  -2 -11  13   23.23    0.52
  -2 -11  13   23.60    0.50
  -2 -11  12    2.09    0.31
  -2 -11  12    2.08    0.29
  -2 -11  12    2.14    0.27
  -2 -11  11   19.15    0.53
  -2 -11  11   18.36    0.50
  -2 -11  11   19.63    0.49
  -2 -11  10    0.78    0.28
  -2 -11  10    1.32    0.34
  -2 -11  10    1.21    0.32
  -2 -11   9   15.30    0.50
  -2 -11   9   15.48    0.49
  -2 -11   8    1.81    0.36
  -2 -11   8    1.81    0.34
  -2 -11   8    1.73    0.30
  -2 -11   7   15.66    0.51
  -2 -11   7   15.34    0.52
  -2 -11   7   15.69    0.51
  -2 -11   7   15.15    0.45
  -2 -11   6    2.64    0.38
  -2 -11   6    2.40    0.36
  -2 -11   5    4.68    0.38
  -2 -11   5    4.74    0.41
  -2 -11   4    8.11    0.41
  -2 -11   4    8.20    0.43
  -2 -11   3   41.71    0.86
  -2 -11   3   40.01    0.90
  -2 -11   2    7.17    0.41
  -2 -11   2    5.78    0.40
  -2 -11   1   34.12    0.74
  -2 -11   1   33.06    0.76
  -2 -11   0    0.86    0.34
  -2 -11  -1    8.96    0.42
  -2 -11  -8   -0.32    0.24
  -2 -11  -9    8.16    0.33
  -2 -11 -10    0.97    0.23
  -2 -11 -11    0.27    0.23
   3 -11  -1    8.00    0.30
   3 -11   0    0.50    0.21
   3 -11   1    0.18    0.22
   3 -11   2   10.24    0.33
   3 -11   2    9.90    0.34
   3 -11   3    0.78    0.23
   3 -11   3    0.52    0.22
   3 -11   4    0.35    0.22
   3 -11   4    0.54    0.24
   3 -11   5    1.38    0.26
   3 -11   5    0.57    0.22
   3 -11   6    3.97    0.26
   3 -11   6    3.89    0.28
   3 -11   7    0.61    0.20
   3 -11   7    0.99    0.24
   3 -11   7    0.59    0.24
   3 -11   8   15.29    0.41
   3 -11   8   14.40    0.40
   3 -11   9    1.15    0.25
   3 -11   9    2.54    0.26
   3 -10 -14    3.27    0.19
   3 -10 -13    1.80    0.20
   3 -10 -13    1.81    0.18
   3 -10 -12    6.22    0.27
   3 -10 -12    6.03    0.25
   3 -10 -12    6.14    0.26
   3 -10 -11    0.00    0.21
   3 -10 -11    0.26    0.20
   3 -10 -11    0.19    0.21
   3 -10 -10    5.12    0.29
   3 -10 -10    5.02    0.26
   3 -10 -10    4.96    0.28
   3 -10  -9   -0.10    0.24
   3 -10  -9    0.13    0.21
   3 -10  -9    0.04    0.24
   3 -10  -9    0.04    0.24
   3 -10  -8    0.40    0.26
   3 -10  -8    0.28    0.21
   3 -10  -8    0.26    0.26
   3 -10  -8    0.43    0.25
   3 -10  -7    0.10    0.27
   3 -10  -7    0.12    0.21
   3 -10  -7    0.16    0.26
   3 -10  -6    2.82    0.31
   3 -10  -6    2.70    0.30
   3 -10  -5    2.09    0.32
   3 -10  -5    1.89    0.29
   3 -10  -4    0.51    0.30
   3 -10  -4    0.40    0.28
   3 -10  -3   25.94    0.62
   3 -10  -3   26.45    0.65
   3 -10  -2   13.67    0.47
   3 -10  -2   13.97    0.49
   3 -10  -2   13.31    0.48
   3 -10  -1   26.45    0.65
   3 -10  -1   27.31    0.68
   3 -10  -1   26.87    0.67
   3 -10   0    1.84    0.36
   3 -10   0    1.41    0.35
   3 -10   0    1.63    0.31
   3 -10   1    0.45    0.35
   3 -10   1    0.78    0.30
   3 -10   1    0.94    0.33
   3 -10   1    1.05    0.36
   3 -10   2   14.45    0.50
   3 -10   2   13.23    0.51
   3 -10   2   14.30    0.52
   3 -10   3   -0.01    0.35
   3 -10   3    0.40    0.36
   3 -10   3    0.75    0.38
   3 -10   3    0.57    0.29
   3 -10   4   43.06    0.87
   3 -10   4   41.50    0.88
   3 -10   5    1.04    0.38
   3 -10   5    0.96    0.38
   3 -10   5    0.32    0.35
   3 -10   5    0.60    0.28
   3 -10   6   20.38    0.60
   3 -10   6   19.84    0.60
   3 -10   7    0.73    0.27
   3 -10   7    1.44    0.40
   3 -10   7    0.11    0.35
   3 -10   7    0.76    0.39
   3 -10   8   69.42    1.26
   3 -10   8   67.10    1.25
   3 -10   9   10.43    0.48
   3 -10   9   10.94    0.49
   3 -10   9    9.64    0.44
   3 -10  10   17.77    0.56
   3 -10  10   17.04    0.53
   3 -10  11    6.23    0.41
   3 -10  11    5.45    0.35
   3 -10  11    5.70    0.39
   3 -10  12    6.66    0.35
   3 -10  12    7.27    0.41
   3 -10  12    6.85    0.39
   3 -10  13    0.78    0.32
   3 -10  13    0.58    0.27
   3 -10  13    0.41    0.30
   3 -10  14    3.10    0.27
   3 -10  14    2.98    0.30
   3 -10  15    1.36    0.22
   3 -10  15    1.64    0.26
   3 -10  16    8.07    0.31
   3  -9 -17    0.19    0.18
   3  -9 -17    0.12    0.16
   3  -9 -16    1.36    0.22
   3  -9 -16    1.17    0.20
   3  -9 -15    3.65    0.27
   3  -9 -15    3.66    0.27
   3  -9 -15    3.33    0.24
   3  -9 -15    3.77    0.27
   3  -9 -14   -0.01    0.25
   3  -9 -14    0.31    0.23
   3  -9 -14    0.03    0.25
   3  -9 -14    0.06    0.25
   3  -9 -13    1.74    0.30
   3  -9 -13    1.67    0.29
   3  -9 -13    1.87    0.25
   3  -9 -13    1.82    0.28
   3  -9 -12    4.41    0.35
   3  -9 -12    4.74    0.34
   3  -9 -12    4.44    0.28
   3  -9 -11    0.74    0.31
   3  -9 -11    1.20    0.31
   3  -9 -11    1.06    0.24
   3  -9 -10    3.28    0.28
   3  -9 -10    3.39    0.36
   3  -9 -10    3.69    0.35
   3  -9  -9    0.76    0.35
   3  -9  -9    0.99    0.34
   3  -9  -8   91.41    1.61
   3  -9  -8   88.32    1.60
   3  -9  -7    1.55    0.38
   3  -9  -7    1.53    0.36
   3  -9  -6   13.69    0.54
   3  -9  -6   13.02    0.52
   3  -9  -5    0.54    0.37
   3  -9  -5    0.28    0.33
   3  -9  -5    0.16    0.35
   3  -9  -5    0.00    0.35
   3  -9  -4    1.03    0.35
   3  -9  -4    0.96    0.36
   3  -9  -4    0.99    0.38
   3  -9  -4    1.07    0.38
   3  -9  -3    4.91    0.40
   3  -9  -3    5.09    0.43
   3  -9  -3    4.69    0.44
   3  -9  -3    4.88    0.41
   3  -9  -2    1.23    0.34
   3  -9  -2    0.66    0.39
   3  -9  -2    1.43    0.40
   3  -9  -2    1.21    0.37
   3  -9  -1   10.70    0.47
   3  -9  -1   10.50    0.49
   3  -9  -1   11.03    0.54
   3  -9  -1   10.71    0.52
   3  -9  -1   10.92    0.50
   3  -9   0    0.75    0.39
   3  -9   0    0.65    0.31
   3  -9   0    0.48    0.36
   3  -9   0    0.30    0.41
   3  -9   0    0.92    0.41
   3  -9   1   31.83    0.77
   3  -9   1   35.22    0.86
   3  -9   1   35.35    0.83
   3  -9   1   32.77    0.81
   3  -9   1   32.46    0.84
   3  -9   2   11.06    0.55
   3  -9   2   10.80    0.49
   3  -9   2   10.33    0.43
   3  -9   2   11.33    0.54
   3  -9   2   11.08    0.55
   3  -9   3    4.17    0.48
   3  -9   3    4.64    0.47
   3  -9   3    3.83    0.40
   3  -9   3    3.71    0.45
   3  -9   4    7.50    0.53
   3  -9   4    8.75    0.53
   3  -9   4    7.63    0.51
   3  -9   4    6.98    0.44
   3  -9   5    7.93    0.49
   3  -9   5    9.57    0.56
   3  -9   5    8.84    0.52
   3  -9   5    7.94    0.45
   3  -9   5    8.49    0.54
   3  -9   6  159.04    2.61
   3  -9   6  158.15    2.60
   3  -9   6  151.96    2.56
   3  -9   6  160.30    2.61
   3  -9   7    0.71    0.43
   3  -9   7    0.47    0.34
   3  -9   7    0.89    0.48
   3  -9   7    0.43    0.41
   3  -9   7    0.21    0.45
   3  -9   8    9.53    0.55
   3  -9   8   10.14    0.57
   3  -9   8    9.36    0.52
   3  -9   8    8.21    0.44
   3  -9   8    8.87    0.56
   3  -9   9   12.27    0.59
   3  -9   9   12.02    0.59
   3  -9   9   10.40    0.46
   3  -9   9   12.13    0.58
   3  -9   9   12.41    0.55
   3  -9  10   14.18    0.61
   3  -9  10   14.65    0.57
   3  -9  10   14.94    0.63
   3  -9  10   14.70    0.62
   3  -9  11    1.65    0.47
   3  -9  11    1.30    0.47
   3  -9  11    1.20    0.40
   3  -9  11    1.00    0.44
   3  -9  11    0.72    0.29
   3  -9  12    3.85    0.48
   3  -9  12    3.61    0.47
   3  -9  12    2.46    0.31
   3  -9  12    3.45    0.41
   3  -9  13    1.09    0.27
   3  -9  13    1.50    0.44
   3  -9  13    1.51    0.37
   3  -9  14   19.15    0.64
   3  -9  14   19.02    0.58
   3  -9  15    3.82    0.36
   3  -9  15    3.65    0.43
   3  -9  15    3.43    0.42
   3  -9  16    7.18    0.39
   3  -9  16    7.18    0.43
   3  -9  17    3.22    0.35
   3  -9  17    3.52    0.35
   3  -9  17    3.54    0.32
   3  -9  18    4.74    0.32
   3  -9  18    4.57    0.30
   3  -9  18    4.53    0.32
   3  -9  19    1.39    0.23
   3  -9  19    1.06    0.24
   3  -9  20    0.95    0.19
   3  -8 -21    1.92    0.18
   3  -8 -20   15.62    0.37
   3  -8 -20   15.12    0.37
   3  -8 -19   10.00    0.32
   3  -8 -19   10.47    0.32
   3  -8 -19    9.52    0.31
   3  -8 -18    3.54    0.27
   3  -8 -18    3.81    0.28
   3  -8 -18    2.91    0.20
   3  -8 -18    3.60    0.27
   3  -8 -17    0.07    0.19
   3  -8 -17   -0.02    0.26
   3  -8 -17    0.04    0.26
   3  -8 -16   15.73    0.49
   3  -8 -16   15.88    0.48
   3  -8 -16   16.59    0.49
   3  -8 -15    3.56    0.34
   3  -8 -15    3.38    0.33
   3  -8 -14   29.31    0.72
   3  -8 -14   28.60    0.69
   3  -8 -13   -0.04    0.36
   3  -8 -13    0.27    0.32
   3  -8 -13    0.20    0.34
   3  -8 -12    2.04    0.34
   3  -8 -12    2.19    0.39
   3  -8 -12    2.17    0.38
   3  -8 -11   21.26    0.65
   3  -8 -11   20.93    0.64
   3  -8 -11   19.97    0.59
   3  -8 -10   15.10    0.56
   3  -8 -10   15.18    0.58
   3  -8 -10   13.75    0.50
   3  -8  -9    6.70    0.46
   3  -8  -9    5.88    0.47
   3  -8  -9    6.12    0.45
   3  -8  -9    5.42    0.37
   3  -8  -8    0.72    0.38
   3  -8  -8    0.33    0.30
   3  -8  -8    0.67    0.40
   3  -8  -8    0.37    0.39
   3  -8  -7    0.03    0.37
   3  -8  -7    0.27    0.39
   3  -8  -7   -0.13    0.37
   3  -8  -7   -0.11    0.29
   3  -8  -7   -0.05    0.37
   3  -8  -6    9.91    0.51
   3  -8  -6   10.61    0.54
   3  -8  -6   11.29    0.53
   3  -8  -6   11.68    0.53
   3  -8  -5   20.93    0.65
   3  -8  -5   19.12    0.64
   3  -8  -5   18.82    0.66
   3  -8  -5   20.16    0.65
   3  -8  -4    6.84    0.45
   3  -8  -4    6.44    0.48
   3  -8  -4    6.56    0.49
   3  -8  -4    6.95    0.47
   3  -8  -3   18.39    0.62
   3  -8  -3   18.14    0.62
   3  -8  -3   16.26    0.58
   3  -8  -3   17.71    0.62
   3  -8  -3   17.63    0.64
   3  -8  -2    0.00    0.37
   3  -8  -2   -0.10    0.35
   3  -8  -2    0.33    0.40
   3  -8  -2   -0.34    0.42
   3  -8  -2    0.07    0.37
   3  -8  -1    0.92    0.35
   3  -8  -1    0.64    0.38
   3  -8  -1    0.63    0.39
   3  -8  -1    0.55    0.41
   3  -8  -1    1.28    0.42
   3  -8   0    0.48    0.35
   3  -8   0    0.78    0.41
   3  -8   0    0.61    0.41
   3  -8   0    0.43    0.42
   3  -8   0    0.45    0.38
   3  -8   1   16.63    0.58
   3  -8   1   15.99    0.64
   3  -8   1   18.51    0.66
   3  -8   1   17.32    0.64
   3  -8   1   17.70    0.63
   3  -8   2   23.97    0.74
   3  -8   2   23.45    0.75
   3  -8   2   25.48    0.75
   3  -8   2   24.29    0.71
   3  -8   3   49.87    1.13
   3  -8   3   46.79    1.05
   3  -8   3   49.69    1.07
   3  -8   3   53.71    1.14
   3  -8   3   54.48    1.14
   3  -8   3   52.65    1.11
   3  -8   4  305.20    4.82
   3  -8   4  317.40    4.87
   3  -8   4  320.86    4.86
   3  -8   4  316.89    4.86
   3  -8   4  311.73    4.86
   3  -8   5    7.95    0.52
   3  -8   5    7.79    0.53
   3  -8   5    8.07    0.57
   3  -8   5    7.41    0.48
   3  -8   5    6.37    0.40
   3  -8   5    6.54    0.55
   3  -8   6    3.51    0.50
   3  -8   6    2.64    0.50
   3  -8   6    4.26    0.53
   3  -8   6    3.33    0.46
   3  -8   6    2.78    0.42
   3  -8   7   11.64    0.58
   3  -8   7   12.30    0.61
   3  -8   7   12.18    0.55
   3  -8   7   12.60    0.63
   3  -8   7   12.03    0.62
   3  -8   8    1.28    0.51
   3  -8   8    1.49    0.50
   3  -8   8    0.60    0.43
   3  -8   8    0.01    0.47
   3  -8   8    0.22    0.38
   3  -8   9   11.50    0.62
   3  -8   9   11.17    0.63
   3  -8   9   11.11    0.57
   3  -8   9    9.85    0.51
   3  -8   9   10.63    0.61
   3  -8  10   69.94    1.39
   3  -8  10   72.48    1.42
   3  -8  10   68.93    1.42
   3  -8  11    1.03    0.52
   3  -8  11    0.80    0.44
   3  -8  11    0.23    0.36
   3  -8  12    1.03    0.53
   3  -8  12    0.78    0.44
   3  -8  12    0.16    0.35
   3  -8  13    6.27    0.59
   3  -8  13    4.74    0.42
   3  -8  13    6.04    0.49
   3  -8  14   11.62    0.60
   3  -8  14   11.94    0.56
   3  -8  14   11.50    0.64
   3  -8  15   51.37    1.06
   3  -8  15   49.81    1.06
   3  -8  16   28.77    0.74
   3  -8  16   26.73    0.74
   3  -8  17    0.49    0.40
   3  -8  17    0.43    0.46
   3  -8  17    0.31    0.37
   3  -8  17    0.23    0.27
   3  -8  18    0.15    0.41
   3  -8  18    0.36    0.35
   3  -8  18    0.01    0.38
   3  -8  18    0.21    0.25
   3  -8  19   15.64    0.51
   3  -8  19   14.61    0.50
   3  -8  19   14.98    0.52
   3  -8  20    2.67    0.32
   3  -8  20    2.64    0.33
   3  -8  20    2.35    0.32
   3  -8  21    0.21    0.24
   3  -8  21    0.16    0.26
   3  -8  21   -0.07    0.26
   3  -8  22    7.20    0.29
   3  -8  22    6.28    0.28
   3  -8  23    0.57    0.21
   3  -7 -23    1.63    0.17
   3  -7 -22   11.72    0.31
   3  -7 -22   11.79    0.31
   3  -7 -21    5.05    0.26
   3  -7 -21    5.14    0.26
   3  -7 -21    5.10    0.25
   3  -7 -20    0.19    0.23
   3  -7 -20    0.05    0.24
   3  -7 -20    0.22    0.23
   3  -7 -19    1.02    0.26
   3  -7 -19    0.92    0.27
   3  -7 -19    1.11    0.28
   3  -7 -19    1.27    0.30
   3  -7 -18    1.03    0.27
   3  -7 -18    0.81    0.30
   3  -7 -18    0.59    0.31
   3  -7 -17    1.09    0.29
   3  -7 -17    1.28    0.32
   3  -7 -17    1.42    0.34
   3  -7 -16   31.92    0.76
   3  -7 -16   30.19    0.71
   3  -7 -16   31.99    0.76
   3  -7 -15   10.02    0.44
   3  -7 -15   10.90    0.50
   3  -7 -14    6.19    0.47
   3  -7 -14    5.30    0.37
   3  -7 -14    4.99    0.43
   3  -7 -13    3.19    0.44
   3  -7 -13    2.71    0.34
   3  -7 -13    2.99    0.41
   3  -7 -12   14.70    0.60
   3  -7 -12   13.60    0.48
   3  -7 -12   14.33    0.56
   3  -7 -11   31.91    0.80
   3  -7 -11   30.16    0.81
   3  -7 -11   29.14    0.76
   3  -7 -10   42.00    0.98
   3  -7 -10   42.63    0.97
   3  -7 -10   40.78    0.93
   3  -7  -9    4.67    0.45
   3  -7  -9    4.85    0.44
   3  -7  -9    4.91    0.47
   3  -7  -9    4.61    0.41
   3  -7  -8    2.18    0.43
   3  -7  -8    2.76    0.41
   3  -7  -8    2.41    0.42
   3  -7  -8    2.12    0.36
   3  -7  -8    2.38    0.40
   3  -7  -7   19.53    0.64
   3  -7  -7   18.05    0.64
   3  -7  -7   18.76    0.62
   3  -7  -7   17.22    0.62
   3  -7  -7   16.61    0.55
   3  -7  -6   12.16    0.53
   3  -7  -6   11.39    0.53
   3  -7  -6   11.67    0.54
   3  -7  -6   12.00    0.52
   3  -7  -5    0.78    0.36
   3  -7  -5    0.60    0.39
   3  -7  -5    0.78    0.41
   3  -7  -5    0.46    0.36
   3  -7  -4    0.07    0.35
   3  -7  -4    0.16    0.39
   3  -7  -4    0.05    0.35
   3  -7  -4    0.40    0.36
   3  -7  -4    0.42    0.40
   3  -7  -3   42.29    0.98
   3  -7  -3   44.36    0.99
   3  -7  -3   44.37    1.00
   3  -7  -3   41.56    0.95
   3  -7  -3   44.87    0.98
   3  -7  -2    9.75    0.48
   3  -7  -2    9.28    0.51
   3  -7  -2    9.05    0.49
   3  -7  -2    9.46    0.51
   3  -7  -2    9.53    0.49
   3  -7  -1   24.64    0.72
   3  -7  -1   23.12    0.70
   3  -7  -1   24.02    0.71
   3  -7  -1   25.85    0.71
   3  -7   0   35.09    0.87
   3  -7   0   33.45    0.85
   3  -7   0   34.25    0.87
   3  -7   0   32.68    0.83
   3  -7   1    1.02    0.38
   3  -7   1    2.10    0.43
   3  -7   1    1.41    0.41
   3  -7   1    1.73    0.44
   3  -7   2   17.87    0.65
   3  -7   2   17.57    0.64
   3  -7   2   17.41    0.62
   3  -7   2   17.60    0.61
   3  -7   2   16.72    0.59
   3  -7   3  198.94    3.26
   3  -7   3  193.38    3.23
   3  -7   3  199.23    3.26
   3  -7   3  200.26    3.27
   3  -7   4   12.92    0.54
   3  -7   4   11.91    0.56
   3  -7   4   12.24    0.57
   3  -7   4   12.86    0.59
   3  -7   4   12.79    0.60
   3  -7   5    5.45    0.44
   3  -7   5    5.06    0.49
   3  -7   5    5.05    0.46
   3  -7   5    5.40    0.52
   3  -7   5    5.78    0.50
   3  -7   6    7.64    0.48
   3  -7   6    7.37    0.50
   3  -7   6    8.19    0.54
   3  -7   6    7.91    0.56
   3  -7   7   25.20    0.78
   3  -7   7   26.19    0.80
   3  -7   7   24.47    0.75
   3  -7   8   34.29    0.92
   3  -7   8   34.88    0.91
   3  -7   9   19.57    0.69
   3  -7   9   21.72    0.75
   3  -7  10   65.82    1.36
   3  -7  10   68.05    1.39
   3  -7  11    0.72    0.52
   3  -7  11    0.31    0.42
   3  -7  12    4.29    0.49
   3  -7  12    4.62    0.57
   3  -7  13   13.84    0.65
   3  -7  13   12.61    0.61
   3  -7  14   16.53    0.66
   3  -7  14   16.54    0.68
   3  -7  15   28.40    0.81
   3  -7  15   28.42    0.82
   3  -7  16    5.26    0.51
   3  -7  16    5.10    0.52
   3  -7  16    5.44    0.59
   3  -7  17   11.14    0.63
   3  -7  17   10.61    0.57
   3  -7  17    9.79    0.54
   3  -7  18   18.64    0.64
   3  -7  18   21.23    0.72
   3  -7  19   20.88    0.69
   3  -7  19   18.90    0.62
   3  -7  20    2.29    0.43
   3  -7  20    2.36    0.39
   3  -7  21    4.75    0.36
   3  -7  22    4.84    0.31
   3  -7  23    5.86    0.30
   3  -7  24    0.18    0.18
   3  -6 -25    9.66    0.26
   3  -6 -24   11.66    0.31
   3  -6 -24   11.41    0.31
   3  -6 -23    7.27    0.29
   3  -6 -23    7.31    0.29
   3  -6 -22    1.85    0.23
   3  -6 -22    2.40    0.23
   3  -6 -22    2.24    0.27
   3  -6 -22    1.72    0.27
   3  -6 -21   14.53    0.43
   3  -6 -21   15.23    0.46
   3  -6 -21   14.88    0.46
   3  -6 -20   19.71    0.53
   3  -6 -20   20.57    0.55
   3  -6 -20   19.27    0.52
   3  -6 -19    2.44    0.35
   3  -6 -19    2.53    0.32
   3  -6 -18    0.70    0.34
   3  -6 -18    0.39    0.32
   3  -6 -18    0.77    0.35
   3  -6 -17    2.62    0.38
   3  -6 -17    3.13    0.41
   3  -6 -16    2.51    0.39
   3  -6 -16    2.69    0.41
   3  -6 -16    2.37    0.43
   3  -6 -15   10.96    0.50
   3  -6 -15    9.15    0.51
   3  -6 -14    0.38    0.36
   3  -6 -14    0.39    0.44
   3  -6 -14    0.27    0.40
   3  -6 -13   70.71    1.37
   3  -6 -13   69.29    1.41
   3  -6 -13   69.80    1.33
   3  -6 -12   34.20    0.87
   3  -6 -12   35.48    0.91
   3  -6 -12   35.55    0.83
   3  -6 -11    6.78    0.46
   3  -6 -11    6.82    0.44
   3  -6 -11    5.44    0.52
   3  -6 -10   44.10    1.00
   3  -6 -10   39.65    0.91
   3  -6  -9   72.27    1.39
   3  -6  -9   75.74    1.45
   3  -6  -8    9.24    0.51
   3  -6  -8    9.95    0.52
   3  -6  -7   75.29    1.50
   3  -6  -7   80.49    1.52
   3  -6  -6    6.55    0.45
   3  -6  -6    6.46    0.47
   3  -6  -6    6.70    0.44
   3  -6  -6    6.15    0.43
   3  -6  -5   88.51    1.56
   3  -6  -5   94.03    1.55
   3  -6  -5   92.17    1.59
   3  -6  -5   85.65    1.54
   3  -6  -4   35.94    0.85
   3  -6  -4   34.49    0.80
   3  -6  -4   33.16    0.83
   3  -6  -4   35.49    0.82
   3  -6  -3   60.68    1.20
   3  -6  -3   59.84    1.19
   3  -6  -3   63.37    1.19
   3  -6  -2   65.79    1.30
   3  -6  -2   71.66    1.33
   3  -6  -2   70.45    1.31
   3  -6  -2   67.02    1.32
   3  -6  -1   21.56    0.64
   3  -6  -1   22.56    0.64
   3  -6  -1   21.26    0.66
   3  -6   0   19.31    0.59
   3  -6   0   18.52    0.59
   3  -6   0   17.56    0.61
   3  -6   1  181.11    2.82
   3  -6   1  182.10    2.83
   3  -6   1  171.81    2.82
   3  -6   1  173.27    2.83
   3  -6   2   16.10    0.58
   3  -6   2   16.30    0.55
   3  -6   2   16.42    0.55
   3  -6   2   15.17    0.58
   3  -6   3   30.68    0.77
   3  -6   3   31.57    0.78
   3  -6   3   31.94    0.79
   3  -6   3   32.99    0.81
   3  -6   4   95.98    1.67
   3  -6   4   93.85    1.65
   3  -6   5   74.03    1.36
   3  -6   5   70.09    1.33
   3  -6   6   37.34    0.86
   3  -6   6   36.31    0.81
   3  -6   7   64.26    1.24
   3  -6   7   65.97    1.27
   3  -6   8    9.75    0.60
   3  -6   8   20.28    0.66
   3  -6   9    7.42    0.51
   3  -6   9    9.17    0.55
   3  -6  10   14.74    0.70
   3  -6  10   19.41    0.76
   3  -6  11   75.41    1.49
   3  -6  11   75.33    1.48
   3  -6  12   10.81    0.59
   3  -6  13   32.05    0.88
   3  -6  13   33.14    0.77
   3  -6  14   32.51    0.93
   3  -6  14   32.33    0.87
   3  -6  15    3.92    0.56
   3  -6  15    3.86    0.41
   3  -6  15    3.83    0.50
   3  -6  16    1.34    0.38
   3  -6  16    1.51    0.54
   3  -6  16    1.63    0.47
   3  -6  17   44.43    0.97
   3  -6  17   41.93    1.01
   3  -6  18   19.19    0.72
   3  -6  18   19.53    0.66
   3  -6  19   32.61    0.88
   3  -6  19   34.93    0.82
   3  -6  20   33.74    0.87
   3  -6  20   36.43    0.81
   3  -6  21    0.97    0.35
   3  -6  21    1.27    0.39
   3  -6  22    1.39    0.36
   3  -6  22    1.64    0.39
   3  -6  23    3.53    0.39
   3  -6  23    2.48    0.35
   3  -6  24    6.94    0.38
   3  -6  24    8.64    0.41
   3  -6  25    0.59    0.27
   3  -6  25    0.35    0.26
   3  -6  26    2.69    0.25
   3  -6  26    2.22    0.24
   3  -6  27    0.35    0.18
   3  -5 -25    4.35    0.22
   3  -5 -24    5.03    0.24
   3  -5 -24    2.18    0.24
   3  -5 -23    2.30    0.30
   3  -5 -23    2.41    0.23
   3  -5 -23    2.04    0.22
   3  -5 -23    1.72    0.27
   3  -5 -22    7.46    0.34
   3  -5 -22    7.13    0.40
   3  -5 -22    7.23    0.39
   3  -5 -21    8.05    0.37
   3  -5 -21    6.84    0.34
   3  -5 -21    7.45    0.36
   3  -5 -21    8.52    0.43
   3  -5 -21    8.10    0.42
   3  -5 -20   44.60    0.94
   3  -5 -20   45.98    0.99
   3  -5 -20   43.86    0.99
   3  -5 -19   11.41    0.45
   3  -5 -19   10.21    0.42
   3  -5 -19   11.71    0.52
   3  -5 -19   11.38    0.52
   3  -5 -18    0.99    0.41
   3  -5 -18    1.24    0.36
   3  -5 -18    0.78    0.30
   3  -5 -18    0.83    0.38
   3  -5 -17   11.12    0.55
   3  -5 -17   12.57    0.50
   3  -5 -17   12.23    0.56
   3  -5 -16    0.30    0.30
   3  -5 -16    1.27    0.41
   3  -5 -16    1.05    0.40
   3  -5 -15  313.14    5.10
   3  -5 -15  326.75    5.21
   3  -5 -15  336.72    5.16
   3  -5 -15  347.84    5.18
   3  -5 -14   19.66    0.69
   3  -5 -14   18.16    0.64
   3  -5 -14   19.02    0.63
   3  -5 -13  197.04    3.25
   3  -5 -13  193.67    3.20
   3  -5 -13  189.47    3.14
   3  -5 -13  200.53    3.20
   3  -5 -13  200.24    3.21
   3  -5 -12    2.27    0.40
   3  -5 -12    1.89    0.40
   3  -5 -12    2.50    0.46
   3  -5 -12    1.54    0.34
   3  -5 -12    1.93    0.38
   3  -5 -11    1.06    0.36
   3  -5 -11    0.69    0.29
   3  -5 -11    1.05    0.36
   3  -5 -11    1.24    0.43
   3  -5 -11    0.84    0.36
   3  -5 -10    4.49    0.39
   3  -5 -10    3.83    0.32
   3  -5 -10    5.06    0.45
   3  -5 -10    4.38    0.40
   3  -5 -10    3.98    0.38
   3  -5  -9   23.44    0.66
   3  -5  -9   23.98    0.69
   3  -5  -9   22.60    0.65
   3  -5  -9   22.53    0.68
   3  -5  -8    1.34    0.33
   3  -5  -8    0.97    0.34
   3  -5  -8    1.05    0.37
   3  -5  -8    1.30    0.38
   3  -5  -7   76.01    1.45
   3  -5  -7   79.29    1.45
   3  -5  -6   27.43    0.70
   3  -5  -6   25.94    0.71
   3  -5  -5    9.07    0.44
   3  -5  -5   10.27    0.46
   3  -5  -5    9.15    0.45
   3  -5  -4    3.22    0.36
   3  -5  -4    3.41    0.36
   3  -5  -4    3.45    0.37
   3  -5  -3    1.16    0.32
   3  -5  -3    0.75    0.34
   3  -5  -2    0.76    0.33
   3  -5  -2    0.59    0.33
   3  -5  -1  239.85    3.78
   3  -5  -1  242.06    3.79
   3  -5   0   17.38    0.54
   3  -5   0   17.41    0.55
   3  -5   0   17.36    0.52
   3  -5   1    0.76    0.32
   3  -5   1    0.67    0.33
   3  -5   1    0.38    0.31
   3  -5   2    2.02    0.33
   3  -5   2    1.75    0.34
   3  -5   3    0.57    0.32
   3  -5   3    0.64    0.33
   3  -5   4   16.30    0.52
   3  -5   4   15.04    0.52
   3  -5   5   30.05    0.72
   3  -5   5   28.49    0.72
   3  -5   6   10.50    0.45
   3  -5   6   11.63    0.48
   3  -5   7   35.77    0.81
   3  -5   7   37.01    0.84
   3  -5   8    3.86    0.41
   3  -5   8    4.33    0.44
   3  -5   8    4.46    0.43
   3  -5   9   61.12    1.21
   3  -5   9   62.03    1.22
   3  -5   9   59.13    1.12
   3  -5   9   62.24    1.21
   3  -5  10    8.12    0.49
   3  -5  10    8.66    0.40
   3  -5  10    8.90    0.49
   3  -5  10    8.73    0.46
   3  -5  11    4.79    0.41
   3  -5  11    3.41    0.46
   3  -5  11    4.36    0.37
   3  -5  11    4.64    0.43
   3  -5  12    8.33    0.48
   3  -5  12    8.61    0.43
   3  -5  12    7.98    0.49
   3  -5  13    5.58    0.53
   3  -5  13    6.20    0.42
   3  -5  13    5.54    0.48
   3  -5  14   62.10    1.22
   3  -5  14   59.67    1.25
   3  -5  15    1.21    0.42
   3  -5  15    1.53    0.51
   3  -5  15    1.61    0.40
   3  -5  16    0.09    0.48
   3  -5  16    0.36    0.39
   3  -5  16   -0.01    0.42
   3  -5  17    6.62    0.49
   3  -5  17    6.84    0.57
   3  -5  17    5.79    0.48
   3  -5  18  107.21    1.85
   3  -5  18  109.36    1.91
   3  -5  19   78.72    1.45
   3  -5  19   79.17    1.48
   3  -5  20    0.53    0.47
   3  -5  20    1.01    0.44
   3  -5  20    1.05    0.37
   3  -5  21   -0.22    0.43
   3  -5  21    0.05    0.43
   3  -5  22    7.08    0.49
   3  -5  23   10.79    0.52
   3  -5  24    1.45    0.39
   3  -5  24    1.22    0.37
   3  -5  25    2.26    0.37
   3  -5  25    2.48    0.35
   3  -5  26    6.15    0.34
   3  -5  26    6.47    0.37
   3  -5  27    1.71    0.28
   3  -5  27    1.48    0.25
   3  -5  28   18.82    0.42
   3  -5  28   16.93    0.40
   3  -4 -27   12.11    0.30
   3  -4 -26    1.53    0.20
   3  -4 -26    1.68    0.22
   3  -4 -26    1.24    0.16
   3  -4 -25   16.10    0.43
   3  -4 -25   15.15    0.40
   3  -4 -24   11.36    0.38
   3  -4 -24   10.83    0.37
   3  -4 -23   11.33    0.41
   3  -4 -23   11.33    0.42
   3  -4 -22    3.57    0.28
   3  -4 -22    4.23    0.33
   3  -4 -22    3.68    0.27
   3  -4 -22    4.23    0.36
   3  -4 -21    0.30    0.27
   3  -4 -21    0.35    0.30
   3  -4 -21    0.47    0.35
   3  -4 -20    2.87    0.32
   3  -4 -20    2.69    0.35
   3  -4 -19   66.89    1.28
   3  -4 -19   70.64    1.34
   3  -4 -18   37.90    0.89
   3  -4 -18   32.65    0.79
   3  -4 -18   34.71    0.83
   3  -4 -18   35.74    0.86
   3  -4 -17    4.45    0.41
   3  -4 -17    5.69    0.48
   3  -4 -17    5.10    0.44
   3  -4 -16    6.15    0.44
   3  -4 -16    7.69    0.51
   3  -4 -16    7.05    0.47
   3  -4 -15    5.41    0.43
   3  -4 -15    6.83    0.46
   3  -4 -14   18.04    0.57
   3  -4 -14   18.57    0.60
   3  -4 -13   66.61    1.29
   3  -4 -13   66.53    1.29
   3  -4 -13   68.43    1.31
   3  -4 -12   99.57    1.77
   3  -4 -12   96.54    1.75
   3  -4 -12  102.90    1.77
   3  -4 -11   34.23    0.79
   3  -4 -11   32.89    0.77
   3  -4 -11   34.24    0.80
   3  -4 -10   73.42    1.35
   3  -4 -10   72.49    1.34
   3  -4 -10   73.57    1.36
   3  -4  -9    8.30    0.39
   3  -4  -9    8.84    0.38
   3  -4  -9    8.10    0.40
   3  -4  -9    7.49    0.44
   3  -4  -8    0.31    0.26
   3  -4  -8    0.26    0.24
   3  -4  -8    0.32    0.34
   3  -4  -8    0.31    0.26
   3  -4  -7    0.04    0.23
   3  -4  -7    0.43    0.33
   3  -4  -7    0.24    0.26
   3  -4  -6    4.48    0.31
   3  -4  -6    4.65    0.37
   3  -4  -6    4.01    0.28
   3  -4  -5   12.85    0.45
   3  -4  -5   11.75    0.39
   3  -4  -5   12.31    0.42
   3  -4  -5   12.06    0.46
   3  -4  -4    0.85    0.30
   3  -4  -4    1.08    0.31
   3  -4  -4    0.57    0.25
   3  -4  -3  302.88    4.62
   3  -4  -3  299.37    4.62
   3  -4  -3  297.87    4.62
   3  -4  -2   29.53    0.67
   3  -4  -2   29.07    0.67
   3  -4  -2   28.70    0.65
   3  -4  -2   29.01    0.67
   3  -4  -1    4.51    0.32
  -3   4   1    4.54    0.41
   3  -4  -1    5.07    0.35
   3  -4  -1    4.95    0.30
   3  -4  -1    4.89    0.34
  -3   4   0   43.92    1.13
   3  -4   0   43.22    0.87
   3  -4   0   45.36    0.89
  -3   4  -1   55.64    1.35
   3  -4   1   54.82    1.03
   3  -4   1   54.59    1.02
  -3   4  -2  289.10    4.82
   3  -4   2  281.19    4.36
  -3   4  -2  277.56    4.74
   3  -4   2  286.54    4.36
   3  -4   3   24.77    0.59
   3  -4   3   21.93    0.56
  -3   4  -3   20.79    0.78
   3  -4   3   23.38    0.59
  -3   4  -3   23.29    0.86
   3  -4   4  152.75    2.43
   3  -4   4  149.92    2.42
   3  -4   5    1.27    0.31
   3  -4   5    1.04    0.25
   3  -4   6   36.26    0.76
   3  -4   6   36.13    0.77
   3  -4   6   35.78    0.78
   3  -4   6   34.63    0.75
   3  -4   7  222.27    3.42
   3  -4   7  219.69    3.43
   3  -4   7  211.68    3.37
   3  -4   7  219.30    3.43
   3  -4   7  218.77    3.42
   3  -4   8   23.53    0.62
   3  -4   8   24.04    0.63
   3  -4   8   23.03    0.57
   3  -4   8   23.64    0.59
   3  -4   8   23.88    0.62
   3  -4   9   16.03    0.55
   3  -4   9   16.35    0.48
   3  -4   9   16.48    0.52
   3  -4  10   21.14    0.62
   3  -4  10   21.28    0.56
   3  -4  10   21.56    0.60
   3  -4  11    1.48    0.38
   3  -4  11    1.22    0.31
   3  -4  11    1.10    0.34
   3  -4  12    4.38    0.37
   3  -4  12    4.44    0.43
   3  -4  12    4.31    0.39
   3  -4  13   20.84    0.65
   3  -4  13   19.66    0.61
   3  -4  14   13.41    0.52
   3  -4  14   13.52    0.58
   3  -4  14   13.11    0.53
   3  -4  15    9.75    0.50
   3  -4  15   10.01    0.55
   3  -4  15    9.10    0.48
   3  -4  16    0.29    0.39
   3  -4  16    0.99    0.46
   3  -4  16    0.26    0.37
   3  -4  17   92.22    1.69
   3  -4  17   98.33    1.72
   3  -4  18   17.96    0.66
   3  -4  18   18.34    0.68
   3  -4  19   64.00    1.27
   3  -4  19   63.50    1.26
   3  -4  20    2.49    0.46
   3  -4  20    2.60    0.49
   3  -4  21   27.11    0.81
   3  -4  22    4.83    0.51
   3  -4  23    7.31    0.53
   3  -4  24    4.91    0.49
   3  -4  25    6.20    0.47
  -3   4 -26   14.01    0.44
   3  -4  26   18.47    0.57
   3  -4  27    2.93    0.31
  -3   4 -27    2.10    0.24
   3  -4  27    2.78    0.36
   3  -4  28   13.95    0.43
   3  -4  28   12.61    0.37
   3  -4  29   22.18    0.47
   3  -3 -27    8.31    0.29
   3  -3 -27    7.98    0.28
   3  -3 -26   -0.01    0.23
   3  -3 -26   -0.09    0.22
   3  -3 -25   18.62    0.50
   3  -3 -25   19.26    0.50
   3  -3 -24    2.75    0.31
   3  -3 -24    2.69    0.33
   3  -3 -24    2.24    0.28
   3  -3 -23    9.19    0.42
   3  -3 -23    9.90    0.45
   3  -3 -23    9.23    0.40
   3  -3 -22   25.07    0.67
   3  -3 -22   24.64    0.65
   3  -3 -21   87.19    1.61
   3  -3 -21   90.56    1.63
   3  -3 -20    1.07    0.38
   3  -3 -20    1.05    0.43
   3  -3 -19    2.43    0.30
   3  -3 -19    2.17    0.39
   3  -3 -18   25.60    0.65
   3  -3 -18   27.99    0.74
   3  -3 -18   26.43    0.73
  -3   3  17   10.47    0.44
   3  -3 -17   11.32    0.51
   3  -3 -17   11.42    0.50
   3  -3 -16   23.97    0.70
  -3   3  16   23.39    0.63
   3  -3 -16   24.09    0.67
   3  -3 -15   75.93    1.42
   3  -3 -15   75.88    1.41
   3  -3 -14    3.59    0.33
   3  -3 -14    3.50    0.38
  -3   3  14    3.50    0.31
   3  -3 -14    3.89    0.37
   3  -3 -13   35.41    0.81
   3  -3 -13   36.59    0.84
  -3   3  13   35.63    0.76
   3  -3 -13   36.55    0.82
   3  -3 -12    1.19    0.28
   3  -3 -12    1.19    0.30
  -3   3  12    0.99    0.24
   3  -3 -12    1.33    0.30
   3  -3 -11  115.68    1.96
   3  -3 -11  117.95    1.97
   3  -3 -11  116.93    1.98
  -3   3  11  112.65    1.90
   3  -3 -11  119.52    2.01
   3  -3 -10   72.47    1.31
   3  -3 -10   73.48    1.33
  -3   3  10   71.71    1.26
   3  -3 -10   73.00    1.32
   3  -3 -10   72.93    1.36
   3  -3  -9    0.55    0.24
   3  -3  -9    0.74    0.26
   3  -3  -9    1.09    0.31
   3  -3  -9    0.80    0.25
   3  -3  -8   42.06    0.85
   3  -3  -8   42.61    0.89
   3  -3  -8   41.42    0.88
   3  -3  -8   42.35    0.85
   3  -3  -7   88.01    1.52
   3  -3  -7   88.04    1.54
   3  -3  -7   88.99    1.51
   3  -3  -7   90.97    1.55
  -3   3   6   46.41    1.29
   3  -3  -6   49.19    0.96
   3  -3  -6   49.76    0.93
   3  -3  -6   49.25    0.96
  -3   3   5   10.83    0.61
   3  -3  -5   11.10    0.41
   3  -3  -5   11.06    0.40
  -3   3   4    4.79    0.45
  -3   3   3    4.56    0.36
  -3   3   3    4.30    0.43
   3  -3  -3    4.41    0.33
   3  -3  -2  112.52    2.14
  -3   3   2  116.72    2.12
  -3   3   2  114.94    2.14
  -3   3   1   20.96    0.67
  -3   3   1   22.18    0.71
   3  -3  -1   22.27    0.73
  -3   3   0    8.52    0.50
  -3   3   0    7.68    0.41
   3  -3   0    8.24    0.48
  -3   3  -1    3.24    0.41
  -3   3  -1    2.62    0.29
   3  -3   1    2.85    0.37
  -3   3  -2   33.55    0.96
  -3   3  -2   30.58    0.71
   3  -3   2   33.03    0.97
  -3   3  -3   85.61    1.80
   3  -3   3   85.99    1.85
  -3   3  -3   85.92    1.82
  -3   3  -4    7.86    0.53
   3  -3   4    8.29    0.55
  -3   3  -4    8.73    0.57
  -3   3  -5    4.92    0.47
   3  -3   5    4.74    0.49
  -3   3  -5    4.95    0.48
  -3   3  -6   29.45    0.94
   3  -3   6   27.34    0.97
  -3   3  -6   28.89    0.98
  -3   3  -7    2.70    0.43
   3  -3   8    0.32    0.27
  -3   3  -8    0.22    0.36
  -3   3  -9    2.96    0.43
   3  -3   9    2.99    0.29
   3  -3   9    3.24    0.33
   3  -3   9    2.88    0.31
  -3   3 -10    4.67    0.48
   3  -3  10    4.93    0.33
   3  -3  10    4.74    0.37
   3  -3  10    4.83    0.35
   3  -3  11   16.76    0.50
   3  -3  11   15.74    0.52
   3  -3  11   16.26    0.49
   3  -3  12   35.35    0.77
   3  -3  12   34.69    0.80
   3  -3  12   34.46    0.76
   3  -3  13   18.37    0.55
   3  -3  13   18.89    0.58
   3  -3  13   17.67    0.53
   3  -3  14   43.31    0.92
   3  -3  14   44.15    0.93
   3  -3  14   41.69    0.89
   3  -3  15   50.64    1.03
   3  -3  15   52.08    1.05
   3  -3  15   47.46    0.97
  -3   3 -15   47.24    0.93
   3  -3  16   15.16    0.57
   3  -3  16   14.24    0.50
   3  -3  16   15.67    0.58
  -3   3 -16   15.03    0.45
   3  -3  17    3.63    0.46
   3  -3  17    3.76    0.44
  -3   3 -17    3.45    0.30
   3  -3  18   59.92    1.24
   3  -3  18   58.70    1.20
  -3   3 -18   58.69    1.12
   3  -3  19    0.85    0.47
  -3   3 -19    1.04    0.30
   3  -3  19    0.54    0.42
   3  -3  20   61.14    1.28
  -3   3 -20   60.23    1.16
   3  -3  21   45.19    1.06
  -3   3 -21   43.17    0.92
  -3   3 -22   72.10    1.33
  -3   3 -23   31.09    0.73
  -3   3 -24    0.67    0.28
  -3   3 -25    3.11    0.31
  -3   3 -26    0.29    0.25
  -3   3 -27    1.04    0.24
   3  -3  28    0.69    0.34
  -3   3 -28    0.65    0.20
  -3   3 -29    0.10    0.20
   3  -3  29   -0.06    0.22
   3  -3  29    0.02    0.28
  -3   3 -29    0.11    0.15
   3  -3  30   10.19    0.34
   3  -2 -28    3.50    0.23
   3  -2 -28    2.79    0.17
   3  -2 -27   24.18    0.53
   3  -2 -27   20.65    0.47
   3  -2 -26    3.85    0.31
   3  -2 -26    3.47    0.28
   3  -2 -26    3.15    0.23
   3  -2 -25    2.86    0.33
   3  -2 -25    2.39    0.25
   3  -2 -25    2.78    0.31
   3  -2 -24    3.78    0.36
   3  -2 -24    3.68    0.36
   3  -2 -24    3.29    0.29
   3  -2 -24    2.97    0.29
   3  -2 -23    7.43    0.43
   3  -2 -23    7.63    0.43
   3  -2 -23    6.25    0.36
   3  -2 -23    6.46    0.36
   3  -2 -22    4.29    0.34
   3  -2 -22    4.35    0.42
   3  -2 -22    4.91    0.43
   3  -2 -21    0.25    0.38
   3  -2 -21    0.50    0.30
   3  -2 -21    0.55    0.41
   3  -2 -20    0.13    0.38
   3  -2 -20   -0.23    0.41
   3  -2 -19    0.06    0.38
  -3   2  19   -0.14    0.35
   3  -2 -18  111.68    1.99
  -3   2  18  111.72    1.95
  -3   2  17   42.43    0.94
   3  -2 -17   44.77    1.00
   3  -2 -17   41.84    0.92
  -3   2  16   27.11    0.69
   3  -2 -16   27.80    0.74
   3  -2 -16   25.91    0.68
  -3   2  15    0.75    0.30
   3  -2 -15    0.59    0.34
   3  -2 -15    1.02    0.30
   3  -2 -14  122.04    2.06
  -3   2  14  116.74    2.00
   3  -2 -14  118.48    2.01
  -3   2  13    3.76    0.30
   3  -2 -13    3.09    0.27
   3  -2 -13    3.65    0.36
   3  -2 -13    3.45    0.40
   3  -2 -13    3.70    0.31
   3  -2 -12   83.18    1.48
   3  -2 -12   87.89    1.54
  -3   2  12   84.82    1.48
   3  -2 -12   86.11    1.50
   3  -2 -12   86.64    1.56
   3  -2 -11   25.30    0.60
   3  -2 -11   27.05    0.66
  -3   2  11   26.09    0.59
   3  -2 -11   26.11    0.67
   3  -2 -11   26.40    0.62
   3  -2 -10    1.73    0.30
   3  -2 -10    1.58    0.23
   3  -2 -10    1.86    0.29
  -3   2  10    1.87    0.23
   3  -2 -10    1.80    0.24
   3  -2  -9   33.65    0.70
   3  -2  -9   34.76    0.74
  -3   2   9   34.59    0.69
   3  -2  -9   34.39    0.75
   3  -2  -9   33.85    0.71
  -3   2   8    1.57    0.34
  -3   2   8    1.46    0.43
   3  -2  -8    1.65    0.25
   3  -2  -8    1.50    0.28
  -3   2   7   30.44    1.01
  -3   2   7   30.74    0.93
  -3   2   6   21.25    0.81
  -3   2   6   20.79    0.73
  -3   2   5   24.67    0.85
   3  -2  -5   23.55    0.65
  -3   2   4    1.06    0.39
   3  -2  -4    0.94    0.25
   3  -2  -3   38.41    0.93
  -3   2   3   37.95    1.01
   3  -2  -2   20.66    0.67
  -3   2   2   20.58    0.71
  -3   2   2   19.93    0.64
   3  -2  -1   24.89    0.75
  -3   2   1   24.59    0.74
  -3   2   1   23.35    0.72
   3  -2   0    8.72    0.49
  -3   2   0    8.01    0.45
  -3   2   0    8.73    0.49
  -3   2  -1   14.78    0.54
  -3   2  -1   16.06    0.64
   3  -2   1   16.45    0.64
  -3   2  -2  312.10    5.00
   3  -2   2  317.03    5.06
  -3   2  -3  473.19    7.31
   3  -2   3  479.42    7.36
   3  -2   4   39.51    1.07
  -3   2  -4   37.93    1.03
  -3   2  -4   38.68    1.05
  -3   2  -5  199.76    3.49
  -3   2  -5  201.69    3.47
   3  -2   5  208.96    3.19
   3  -2   5  196.88    3.50
  -3   2  -6  118.50    2.35
  -3   2  -6  121.90    2.34
   3  -2   6  121.80    2.11
   3  -2   6  116.24    2.35
  -3   2  -7   96.00    2.00
   3  -2   7   98.26    1.82
  -3   2  -8   29.04    0.96
   3  -2   8   30.57    0.86
  -3   2  -9    8.34    0.58
   3  -2   9    8.43    0.49
   3  -2   9    8.29    0.58
  -3   2  -9    8.62    0.60
  -3   2 -10    4.11    0.48
   3  -2  10    3.85    0.30
   3  -2  10    3.97    0.33
   3  -2  10    4.28    0.41
  -3   2 -11   59.17    1.51
   3  -2  11   58.64    1.08
   3  -2  11   57.90    1.08
   3  -2  11   60.54    1.46
   3  -2  12    1.63    0.31
   3  -2  12    1.59    0.31
  -3   2 -12    1.69    0.21
   3  -2  12    1.73    0.36
   3  -2  13   16.03    0.51
   3  -2  13   16.13    0.51
  -3   2 -13   15.91    0.43
   3  -2  14    6.12    0.40
   3  -2  14    6.25    0.40
  -3   2 -14    6.46    0.31
   3  -2  15   35.95    0.82
  -3   2 -15   36.73    0.76
   3  -2  16    1.30    0.36
  -3   2 -16    1.65    0.26
   3  -2  17    2.67    0.40
  -3   2 -17    3.54    0.31
  -3   2 -18   34.02    0.76
   3  -2  18   30.44    0.78
  -3   2 -19   -0.04    0.30
  -3   2 -20   -0.01    0.31
   3  -2  21   34.40    0.91
  -3   2 -21   34.50    0.81
   3  -2  22    1.54    0.49
  -3   2 -22    1.49    0.34
  -3   2 -23    6.60    0.42
   3  -2  23    7.04    0.55
   3  -2  24    1.29    0.48
  -3   2 -24    1.27    0.33
   3  -2  25    2.23    0.46
  -3   2 -25    1.87    0.33
  -3   2 -26    0.65    0.30
   3  -2  26    0.86    0.42
   3  -2  27    4.54    0.44
  -3   2 -27    4.27    0.33
   3  -2  28    0.84    0.36
  -3   2 -28    0.77    0.25
  -3   2 -29   -0.13    0.21
   3  -2  29    0.24    0.30
  -3   2 -30    0.75    0.21
  -3   2 -30    0.70    0.18
   3  -2  30    0.68    0.26
   3  -2  30    0.63    0.18
   3  -2  31    0.30    0.18
  -3   2 -31    0.20    0.15
   3  -1 -28    0.38    0.21
   3  -1 -28    0.36    0.16
   3  -1 -27    0.39    0.20
   3  -1 -27    0.58    0.21
   3  -1 -26   23.22    0.54
   3  -1 -26   19.25    0.50
   3  -1 -25   19.76    0.53
   3  -1 -25   18.04    0.51
   3  -1 -24   14.79    0.51
   3  -1 -24   13.51    0.50
  -3   1  23    1.99    0.31
   3  -1 -23    0.94    0.35
   3  -1 -23    1.25    0.34
  -3   1  22    2.14    0.33
   3  -1 -22    1.64    0.35
   3  -1 -22    1.44    0.38
  -3   1  21    4.06    0.36
   3  -1 -21    4.03    0.43
  -3   1  20   40.85    0.87
  -3   1  20   40.80    0.95
  -3   1  19   10.33    0.49
  -3   1  18    6.40    0.43
  -3   1  17    3.68    0.39
  -3   1  16   16.09    0.54
  -3   1  15  138.22    2.29
   3  -1 -15  137.14    2.26
  -3   1  14   76.35    1.40
  -3   1  14   80.19    1.41
   3  -1 -14   77.30    1.37
  -3   1  13    5.29    0.31
  -3   1  13    5.64    0.33
   3  -1 -13    5.74    0.31
  -3   1  12   21.97    0.54
   3  -1 -12   22.25    0.53
  -3   1  12   21.68    0.55
  -3   1  11    8.23    0.32
   3  -1 -11    8.35    0.33
  -3   1  11    8.30    0.34
   3  -1 -11    8.78    0.40
   3  -1 -10  461.79    7.01
  -3   1  10  464.25    6.97
  -3   1   9    2.40    0.46
   3  -1  -9    2.46    0.29
  -3   1   8    4.48    0.51
  -3   1   8    4.39    0.42
  -3   1   7   12.90    0.67
   3  -1  -7   12.49    0.46
  -3   1   7   13.09    0.61
  -3   1   6    3.21    0.47
   3  -1  -6    3.69    0.32
  -3   1   6    3.40    0.40
  -3   1   5   15.79    0.69
   3  -1  -5   15.68    0.55
  -3   1   5   15.33    0.62
  -3   1   4  114.45    2.19
   3  -1  -4  115.13    2.05
  -3   1   3    0.91    0.38
   3  -1  -3    1.17    0.31
  -3   1   2    4.16    0.44
   3  -1  -2    4.15    0.38
  -3   1   1   58.01    1.23
  -3   1   1   58.72    1.27
   3  -1  -1   59.56    1.28
   3  -1   0   42.47    1.01
  -3   1   0   42.57    1.00
   3  -1   0   42.84    1.05
  -3   1   0   43.28    1.02
  -3   1  -1    9.28    0.50
  -3   1  -1    8.50    0.45
   3  -1   1    9.41    0.52
   3  -1   1    8.70    0.49
   3  -1   2  280.42    4.55
   3  -1   2  280.69    4.43
  -3   1  -2  284.20    4.53
  -3   1  -3    7.28    0.41
   3  -1   3    7.85    0.52
   3  -1   3    7.54    0.42
  -3   1  -3    7.39    0.49
  -3   1  -4  176.00    3.07
  -3   1  -4  171.31    2.89
   3  -1   4  175.77    3.09
   3  -1   4  177.40    2.91
  -3   1  -4  179.62    3.10
  -3   1  -5   24.68    0.67
   3  -1   5   25.80    0.83
   3  -1   5   26.26    0.68
  -3   1  -5   24.60    0.83
  -3   1  -6   31.48    0.77
  -3   1  -6   31.92    0.97
   3  -1   6   32.53    0.78
  -3   1  -7   89.23    1.90
  -3   1  -7   95.73    1.97
   3  -1   7   95.67    1.80
   3  -1   7   93.76    1.68
  -3   1  -8   22.47    0.83
  -3   1  -8   21.95    0.81
   3  -1   8   22.50    0.62
   3  -1   8   22.36    0.73
   3  -1   8   23.34    0.82
   3  -1   9  132.69    2.43
   3  -1   9  124.20    2.47
  -3   1  -9  129.17    2.53
  -3   1  -9  132.18    2.50
   3  -1   9  125.73    2.20
  -3   1 -10   50.07    1.30
   3  -1  10   49.63    1.24
  -3   1 -10   49.68    1.32
  -3   1 -11   43.74    1.25
  -3   1 -11   44.86    1.23
   3  -1  11   46.54    1.22
  -3   1 -12   35.69    0.71
   3  -1  12   38.44    1.13
   3  -1  13    1.28    0.30
   3  -1  13    1.11    0.29
  -3   1 -13    1.33    0.22
   3  -1  14   33.54    0.75
  -3   1 -14   34.14    0.71
   3  -1  15   26.49    0.66
  -3   1 -15   26.50    0.62
   3  -1  16   16.12    0.54
  -3   1 -16   16.04    0.48
   3  -1  17   10.47    0.48
  -3   1 -17   10.18    0.41
   3  -1  18   23.78    0.68
  -3   1 -18   23.94    0.63
   3  -1  19    1.90    0.42
  -3   1 -19    1.75    0.33
   3  -1  20   20.04    0.68
  -3   1 -20   20.52    0.61
   3  -1  21    7.82    0.53
  -3   1 -21    8.58    0.44
   3  -1  22    1.56    0.46
  -3   1 -22    1.27    0.36
   3  -1  23   56.02    1.17
  -3   1 -23   54.81    1.13
   3  -1  24    6.00    0.51
  -3   1 -24    5.23    0.42
   3  -1  25    4.62    0.48
  -3   1 -25    3.56    0.39
   3  -1  26    5.00    0.47
  -3   1 -26    3.90    0.38
   3  -1  27    3.15    0.41
  -3   1 -27    2.28    0.28
  -3   1 -27    2.88    0.35
   3  -1  28    3.31    0.38
  -3   1 -28    3.52    0.32
   3  -1  29   14.68    0.48
  -3   1 -29   15.47    0.45
   3  -1  30    2.87    0.28
  -3   1 -30    2.96    0.25
   3  -1  31   11.33    0.31
  -3   1 -31   11.59    0.31
   3   0 -29    4.68    0.20
   3   0 -28   31.48    0.62
   3   0 -28   29.14    0.60
  -3   0  27    2.45    0.24
   3   0 -27    2.15    0.27
   3   0 -27    2.34    0.26
  -3   0  26   31.83    0.63
   3   0 -26   31.48    0.68
   3   0 -25    1.34    0.27
  -3   0  25    1.89    0.31
   3   0 -25    1.55    0.33
   3   0 -25    1.46    0.33
  -3   0  24   86.72    1.51
   3   0 -24   88.92    1.57
  -3   0  23    9.39    0.44
   3   0 -23   10.20    0.49
   3   0 -23    9.88    0.47
   3   0 -23    9.06    0.43
   3   0 -22   30.18    0.78
  -3   0  22   29.46    0.72
   3   0 -22   27.57    0.73
   3   0 -21    1.53    0.40
  -3   0  21    1.60    0.37
  -3   0  20  103.22    1.86
  -3   0  20   99.68    1.78
   3   0 -19    4.31    0.44
  -3   0  19    4.09    0.42
   3   0 -18   84.59    1.57
  -3   0  18   80.33    1.53
  -3   0  17   12.91    0.51
   3   0 -17   12.74    0.54
  -3   0  16  281.08    4.50
   3   0 -16  294.63    4.54
  -3   0  15   16.74    0.53
   3   0 -15   18.03    0.57
  -3   0  14   40.27    0.87
  -3   0  14   40.93    0.87
   3   0 -14   43.01    0.92
  -3   0  13  157.21    2.57
   3   0 -13  162.54    2.61
  -3   0  13  155.53    2.56
  -3   0  12   71.74    1.29
   3   0 -12   75.46    1.35
  -3   0  12   72.49    1.30
  -3   0  11   68.83    1.22
   3   0 -11   69.83    1.26
  -3   0  11   67.85    1.22
  -3   0  10   99.65    1.66
  -3   0  10   99.54    1.67
   3   0 -10  103.13    1.72
   3   0  -8  464.43    7.29
  -3   0   8  479.48    7.54
   3   0  -7  803.61   11.92
  -3   0   7  804.34   12.10
  -3   0   6    1.71    0.44
   3   0  -6    1.24    0.30
  -3   0   6    1.51    0.37
   3   0  -5   37.48    0.91
  -3   0   5   34.75    1.01
   3   0  -5   34.36    0.79
  -3   0   5   37.12    0.99
  -3   0   4  307.05    5.13
   3   0  -4  311.75    4.87
  -3   0   3    1.34    0.38
   3   0  -3    1.59    0.39
   3   0  -3    1.40    0.25
   3   0  -2  131.53    2.33
  -3   0   2  129.27    2.36
   3   0  -2  127.97    2.36
  -3   0   1  753.51   11.61
   3   0  -1  760.71   11.61
   3   0  -1  773.40   11.38
   3   0  -1  749.68   11.60
   3   0   0 1365.58   20.47
  -3   0   0 1376.58   20.68
   3   0   0 1418.45   20.70
   3   0   0 1401.65   20.72
   3   0   1  206.69    3.38
   3   0   1  206.32    3.43
  -3   0  -2  748.36   11.17
  -3   0  -2  718.91   11.11
   3   0   2  729.90   11.11
   3   0   2  736.98   11.19
   3   0   3   22.36    0.74
   3   0   3   22.82    0.69
  -3   0  -3   23.25    0.75
  -3   0  -3   21.47    0.68
   3   0   4   40.63    0.94
  -3   0  -4   38.27    0.93
  -3   0  -5   36.67    0.91
   3   0   5   37.71    0.91
   3   0   6   72.63    1.44
   3   0   6   71.27    1.53
  -3   0  -6   72.94    1.56
  -3   0  -6   70.75    1.45
   3   0   7   11.61    0.58
   3   0   7   11.32    0.50
  -3   0  -7   12.09    0.61
   3   0   8    2.85    0.41
   3   0   8    2.82    0.35
  -3   0  -8    2.74    0.44
   3   0   9   34.64    1.01
   3   0   9   35.74    0.92
  -3   0  -9   37.44    1.06
   3   0  10   35.39    1.03
   3   0  10   35.50    0.94
  -3   0 -10   37.87    1.08
  -3   0 -11  128.14    2.44
   3   0  11  121.89    2.27
   3   0  12   32.83    0.94
   3   0  12   33.06    0.70
  -3   0 -12   33.74    0.68
   3   0  12   32.81    1.01
   3   0  13  416.20    6.28
  -3   0 -13  414.81    6.28
   3   0  14  304.67    4.73
  -3   0 -14  312.86    4.73
   3   0  15   11.13    0.44
  -3   0 -15   11.73    0.41
   3   0  16    9.28    0.43
  -3   0 -16    9.89    0.40
   3   0  17  163.86    2.74
  -3   0 -17  174.40    2.74
   3   0  18   37.96    0.87
  -3   0 -18   40.12    0.86
   3   0  19   28.55    0.76
  -3   0 -19   31.37    0.75
  -3   0 -20  102.32    1.78
   3   0  20   98.62    1.78
   3   0  21    0.07    0.40
  -3   0 -21    0.31    0.34
   3   0  22   20.28    0.67
  -3   0 -22   23.72    0.67
   3   0  23  122.43    2.16
  -3   0 -23  129.71    2.18
   3   0  24   64.59    1.31
  -3   0 -24   70.41    1.32
   3   0  25    0.54    0.40
  -3   0 -25    0.23    0.36
   3   0  26    0.45    0.39
  -3   0 -26    0.43    0.36
   3   0  27    9.39    0.46
  -3   0 -27    9.51    0.45
  -3   0 -27    8.06    0.39
  -3   0 -28    0.95    0.31
  -3   0 -28    0.70    0.26
   3   0  28    0.70    0.32
   3   0  29   64.47    1.12
  -3   0 -29   74.21    1.17
  -3   0 -30    0.89    0.24
  -3   0 -30    0.56    0.19
   3   0  30    0.58    0.23
  -3   0 -31    0.29    0.20
  -3   0 -31    0.38    0.19
   3   1 -29    1.50    0.18
   3   1 -28   -0.14    0.20
  -3  -1  28    0.12    0.20
   3   1 -28    0.02    0.21
   3   1 -27    0.38    0.24
  -3  -1  27    0.60    0.26
   3   1 -27    0.50    0.25
  -3  -1  26   36.26    0.74
   3   1 -26   36.44    0.76
  -3  -1  25    7.47    0.40
   3   1 -25    7.75    0.39
   3   1 -24   30.06    0.72
  -3  -1  24   29.06    0.70
  -3  -1  23   12.21    0.50
   3   1 -23   13.51    0.50
  -3  -1  22    6.90    0.45
   3   1 -22    6.57    0.43
   3   1 -22    5.82    0.38
   3   1 -21    0.93    0.36
  -3  -1  21    0.85    0.41
   3   1 -20   72.82    1.41
  -3  -1  20   72.27    1.37
   3   1 -19    0.72    0.37
   3   1 -18   40.87    0.94
   3   1 -17   43.89    0.97
  -3  -1  16    0.24    0.32
   3   1 -16    0.38    0.33
  -3  -1  15    1.59    0.34
   3   1 -15    1.70    0.34
  -3  -1  14   32.50    0.76
   3   1 -14   33.94    0.78
  -3  -1  13   80.08    1.44
   3   1 -13   82.25    1.47
  -3  -1  12   27.37    0.63
   3   1 -12   27.91    0.66
  -3  -1  12   26.29    0.63
  -3  -1  11    0.34    0.23
  -3  -1  11    0.12    0.23
   3   1 -11    0.30    0.25
  -3  -1  10   34.71    0.72
   3   1 -10   36.48    0.76
  -3  -1  10   35.63    0.73
  -3  -1   9   27.48    0.59
   3   1  -9   27.37    0.80
  -3  -1   8    8.01    0.58
   3   1  -8    7.93    0.45
   3   1  -8    7.69    0.47
  -3  -1   8    8.01    0.53
  -3  -1   7   17.62    0.76
   3   1  -7   17.86    0.63
   3   1  -7   17.41    0.63
   3   1  -6   29.07    0.83
   3   1  -6   28.15    0.79
   3   1  -5   31.27    0.87
   3   1  -5   30.81    0.82
   3   1  -4    7.38    0.47
   3   1  -4    6.38    0.39
  -3  -1   4    7.23    0.47
  -3  -1   3  123.51    2.23
   3   1  -3  121.03    2.22
  -3  -1   2    0.16    0.30
   3   1  -2    0.46    0.37
   3   1  -2    0.15    0.34
  -3  -1   2   -0.02    0.35
   3   1  -2    0.00    0.29
  -3  -1   1   12.33    0.58
   3   1  -1   12.19    0.58
  -3  -1   1   12.50    0.54
   3   1  -1   12.06    0.49
   3   1  -1   12.36    0.58
  -3  -1   0  278.53    4.57
   3   1   0  281.24    4.57
   3   1   0  279.89    4.57
  -3  -1   0  282.66    4.53
  -3  -1  -1   48.90    1.15
   3   1   1   50.09    1.15
   3   1   1   48.47    1.13
  -3  -1  -2   35.56    0.93
   3   1   2   34.41    0.93
   3   1   2   34.13    0.90
  -3  -1  -3    4.65    0.43
   3   1   3    4.71    0.44
  -3  -1  -4  294.61    4.66
   3   1   4  293.44    4.65
  -3  -1  -4  290.15    4.68
  -3  -1  -5    5.26    0.46
   3   1   5    5.76    0.46
  -3  -1  -5    5.15    0.46
  -3  -1  -6   63.36    1.37
   3   1   6   63.37    1.36
  -3  -1  -6   62.20    1.41
   3   1   6   60.61    1.36
   3   1   7   11.01    0.56
  -3  -1  -7   11.01    0.57
  -3  -1  -7   10.46    0.59
   3   1   7   11.04    0.57
  -3  -1  -8    1.29    0.40
  -3  -1  -8    1.03    0.41
   3   1   8    0.71    0.36
   3   1   8    1.17    0.37
  -3  -1  -9   40.60    1.14
   3   1   9   42.06    1.10
   3   1   9   40.90    1.08
  -3  -1  -9   42.91    1.11
  -3  -1 -10   59.71    1.46
   3   1  10   57.76    1.38
  -3  -1 -10   61.07    1.42
   3   1  10   62.85    1.43
  -3  -1 -11  183.92    3.42
   3   1  11  186.68    3.33
   3   1  11  193.95    3.38
  -3  -1 -11  186.86    3.35
  -3  -1 -12   28.57    1.00
   3   1  12   29.43    0.92
   3   1  12   29.45    0.95
  -3  -1 -12   29.50    0.94
   3   1  13    6.78    0.33
   3   1  13    5.98    0.47
  -3  -1 -13    5.64    0.49
   3   1  14    0.82    0.27
   3   1  15  182.84    2.89
   3   1  16    1.02    0.31
   3   1  17    3.59    0.35
   3   1  18    1.79    0.34
   3   1  19    8.52    0.44
   3   1  20   80.14    1.46
   3   1  21    3.47    0.40
   3   1  22   73.84    1.39
   3   1  23   19.73    0.62
   3   1  24   11.90    0.50
   3   1  25   36.15    0.83
   3   1  26   73.32    1.33
  -3  -1 -26   72.49    1.35
   3   1  27    3.36    0.34
  -3  -1 -27    3.51    0.35
   3   1  28    1.50    0.29
  -3  -1 -28    1.89    0.30
  -3  -1 -29    1.47    0.26
  -3  -1 -30    0.10    0.21
  -3  -1 -31   11.95    0.35
  -3  -1 -31   13.73    0.36
  -3  -2  28    9.21    0.31
  -3  -2  27    2.73    0.29
   3   2 -27    2.39    0.24
  -3  -2  26   24.58    0.59
   3   2 -26   23.36    0.56
  -3  -2  25    2.52    0.35
   3   2 -25    1.97    0.29
  -3  -2  24    3.36    0.39
   3   2 -24    3.05    0.33
  -3  -2  23    9.55    0.49
   3   2 -23    9.12    0.42
   3   2 -22   61.58    1.19
  -3  -2  22   60.77    1.21
  -3  -2  21   12.15    0.55
   3   2 -21   11.65    0.48
   3   2 -20   -0.08    0.33
  -3  -2  20    0.33    0.41
   3   2 -19   19.58    0.61
  -3  -2  19   18.66    0.63
  -3  -2  18    1.43    0.38
   3   2 -18    1.23    0.35
   3   2 -17  143.15    2.41
  -3  -2  17  143.38    2.42
   3   2 -16    0.36    0.31
  -3  -2  16    0.46    0.32
  -3  -2  15   12.36    0.47
   3   2 -15   12.81    0.47
   3   2 -14   37.24    0.81
  -3  -2  14   35.90    0.81
   3   2 -13   87.31    1.51
  -3  -2  13   82.98    1.50
   3   2 -12   37.68    0.80
  -3  -2  12   37.25    0.79
   3   2 -11   23.16    0.57
  -3  -2  11   23.44    0.56
  -3  -2  10    5.08    0.29
   3   2 -10    5.06    0.30
   3   2  -9    0.69    0.36
  -3  -2   9    0.52    0.41
  -3  -2   9    0.62    0.21
  -3  -2   8    5.42    0.53
   3   2  -8    4.74    0.45
  -3  -2   8    5.57    0.47
   3   2  -7    2.47    0.40
  -3  -2   7    3.09    0.46
  -3  -2   7    3.12    0.40
  -3  -2   6    0.13    0.40
   3   2  -6   -0.04    0.37
   3   2  -6   -0.05    0.33
  -3  -2   5   44.52    1.19
   3   2  -5   45.32    1.19
   3   2  -5   43.68    1.10
  -3  -2   4   17.83    0.73
   3   2  -4   17.67    0.73
  -3  -2   3   16.38    0.69
   3   2  -3   16.75    0.67
   3   2  -3   16.30    0.70
   3   2  -3   17.98    0.67
  -3  -2   2    0.44    0.38
   3   2  -2    0.62    0.34
   3   2  -2    0.69    0.36
  -3  -2   1    8.07    0.48
   3   2  -1    7.74    0.49
   3   2  -1    6.87    0.46
   3   2   0   34.60    0.96
   3   2   0   33.88    0.91
   3   2   1    3.77    0.43
  -3  -2  -1    4.57    0.38
  -3  -2  -2   22.03    0.76
   3   2   2   21.39    0.75
  -3  -2  -3  189.94    3.31
   3   2   3  188.21    3.31
  -3  -2  -3  186.53    3.23
   3   2   3  192.44    3.30
  -3  -2  -4  688.82   10.53
   3   2   4  669.67   10.52
  -3  -2  -4  659.03   10.47
   3   2   4  682.12   10.50
  -3  -2  -5   31.65    0.93
   3   2   5   32.58    0.91
   3   2   5   32.40    0.94
  -3  -2  -5   31.83    0.90
  -3  -2  -5   32.70    0.78
   3   2   6   33.08    0.96
  -3  -2  -6   32.62    0.93
  -3  -2  -6   32.33    0.76
   3   2   6   32.98    0.93
  -3  -2  -7  417.53    6.53
   3   2   7  404.01    6.56
   3   2   7  404.30    6.51
  -3  -2  -8   99.53    1.99
   3   2   8  100.16    2.02
   3   2   8   95.91    1.93
   3   2   9    0.66    0.40
  -3  -2  -9    0.40    0.36
   3   2   9    0.47    0.33
  -3  -2 -10   42.32    1.15
   3   2  10   42.63    1.19
   3   2  10   39.48    1.07
   3   2  11    0.32    0.31
  -3  -2 -11    0.22    0.35
  -3  -2 -11    0.27    0.20
   3   2  12    1.31    0.34
  -3  -2 -12    1.02    0.21
  -3  -2 -12    1.29    0.23
  -3  -2 -13    4.88    0.28
  -3  -2 -13    4.53    0.26
   3   2  14    0.48    0.26
  -3  -2 -14    0.39    0.21
  -3  -2 -14    0.39    0.24
   3   2  15   83.57    1.44
  -3  -2 -15   82.04    1.42
   3   2  16   21.88    0.56
  -3  -2 -16   21.46    0.53
   3   2  17   19.92    0.54
  -3  -2 -17   20.39    0.57
  -3  -2 -17   19.62    0.51
   3   2  18   22.22    0.59
  -3  -2 -18   23.63    0.62
  -3  -2 -18   21.72    0.55
   3   2  19   64.30    1.22
  -3  -2 -19   63.82    1.19
  -3  -2 -20    0.60    0.26
   3   2  20    0.54    0.32
  -3  -2 -20    0.65    0.34
   3   2  21   10.74    0.46
  -3  -2 -21    9.96    0.40
   3   2  22   15.03    0.51
  -3  -2 -22   15.86    0.57
  -3  -2 -23    0.84    0.38
  -3  -2 -23    1.42    0.37
  -3  -2 -24   10.40    0.50
  -3  -2 -24    9.84    0.51
  -3  -2 -25    0.44    0.36
  -3  -2 -25    0.46    0.35
  -3  -2 -26    0.15    0.33
  -3  -2 -26   -0.01    0.33
  -3  -2 -27    0.18    0.31
  -3  -2 -27    0.27    0.31
  -3  -2 -28    6.32    0.35
  -3  -2 -28    6.34    0.36
  -3  -2 -29    0.95    0.25
  -3  -2 -29    1.12    0.26
  -3  -2 -30    0.61    0.22
  -3  -2 -30    0.61    0.21
  -3  -2 -30    0.76    0.22
  -3  -2 -31    0.36    0.15
  -3  -2 -31    0.48    0.17
  -3  -2 -31    0.38    0.16
   3   3 -28    5.86    0.25
   3   3 -27    9.18    0.34
  -3  -3  27    9.01    0.35
  -3  -3  26    4.92    0.34
   3   3 -26    4.90    0.32
  -3  -3  25   16.68    0.52
   3   3 -25   15.57    0.43
   3   3 -25   16.64    0.52
  -3  -3  24   14.86    0.53
   3   3 -24   13.95    0.43
   3   3 -24   15.29    0.53
   3   3 -23    3.84    0.31
   3   3 -22   28.62    0.68
   3   3 -21    0.23    0.28
   3   3 -20   30.89    0.73
  -3  -3  19    0.60    0.35
   3   3 -19    0.75    0.29
   3   3 -18   -0.14    0.29
  -3  -3  18   -0.32    0.36
   3   3 -17   89.87    1.61
  -3  -3  17   92.30    1.65
  -3  -3  16    4.70    0.41
  -3  -3  16    4.79    0.39
   3   3 -16    4.79    0.34
   3   3 -15   14.79    0.48
  -3  -3  15   15.21    0.52
  -3  -3  15   15.92    0.55
  -3  -3  14    2.80    0.36
  -3  -3  14    2.20    0.33
   3   3 -14    1.84    0.28
  -3  -3  14    1.91    0.30
  -3  -3  13   40.30    0.85
  -3  -3  13   40.75    0.87
  -3  -3  13   41.58    0.89
   3   3 -13   39.20    0.83
  -3  -3  12   17.94    0.52
   3   3 -12   17.33    0.49
  -3  -3  12   17.83    0.50
  -3  -3  12   18.26    0.53
  -3  -3  11    0.70    0.24
  -3  -3  11    0.82    0.24
  -3  -3  11    0.56    0.28
  -3  -3  10   26.79    0.62
  -3  -3  10   27.93    0.62
  -3  -3  10   27.35    0.63
  -3  -3   9   69.95    1.22
  -3  -3   9   68.50    1.21
  -3  -3   9   67.02    1.19
  -3  -3   8    1.44    0.25
  -3  -3   8    1.00    0.21
  -3  -3   8    0.98    0.21
  -3  -3   8    1.15    0.34
  -3  -3   8    1.09    0.38
  -3  -3   7    0.51    0.19
  -3  -3   7    0.69    0.36
  -3  -3   7    0.49    0.31
  -3  -3   6    3.76    0.45
   3   3  -6    3.54    0.46
  -3  -3   6    3.84    0.39
   3   3  -6    3.69    0.44
  -3  -3   5    4.94    0.49
   3   3  -5    4.60    0.48
  -3  -3   4    1.56    0.42
   3   3  -4    1.70    0.41
  -3  -3   3    5.48    0.51
   3   3  -3    5.30    0.50
   3   3  -3    5.75    0.52
  -3  -3   2   11.75    0.62
   3   3  -2   11.52    0.61
   3   3  -2   12.73    0.64
  -3  -3   1   45.25    1.20
   3   3  -1   47.06    1.21
   3   3  -1   47.29    1.21
   3   3   0  142.48    2.66
  -3  -3   0  140.64    2.66
   3   3   0  145.98    2.65
   3   3   1    1.74    0.39
  -3  -3  -1    1.80    0.44
  -3  -3  -1    2.01    0.30
   3   3   1    1.99    0.42
  -3  -3  -2   14.20    0.68
  -3  -3  -2   15.32    0.56
   3   3   2   16.12    0.68
  -3  -3  -3    8.63    0.45
   3   3   3    8.72    0.54
  -3  -3  -4   20.80    0.68
   3   3   4   21.47    0.76
   3   3   5    6.66    0.50
  -3  -3  -5    6.59    0.42
  -3  -3  -6   47.65    1.13
   3   3   6   48.58    1.26
   3   3   6   46.28    1.17
   3   3   7   69.32    1.52
  -3  -3  -7   68.93    1.49
   3   3   7   70.40    1.63
  -3  -3  -8    9.78    0.51
   3   3   8   10.25    0.63
   3   3   8   10.01    0.55
  -3  -3  -9   10.36    0.55
   3   3   9   10.31    0.55
  -3  -3 -10    7.47    0.49
   3   3  10    7.07    0.47
  -3  -3 -10    6.50    0.28
  -3  -3 -10    7.06    0.31
  -3  -3 -11    0.73    0.21
  -3  -3 -11    1.04    0.23
   3   3  11    0.83    0.31
  -3  -3 -11    0.80    0.31
  -3  -3 -11    1.01    0.21
  -3  -3 -11    0.94    0.22
  -3  -3 -12    1.02    0.25
  -3  -3 -12    0.96    0.22
  -3  -3 -12    0.93    0.22
  -3  -3 -12    1.15    0.23
  -3  -3 -13   32.82    0.68
  -3  -3 -13   34.32    0.71
  -3  -3 -13   31.76    0.68
  -3  -3 -13   32.69    0.72
  -3  -3 -14    0.92    0.24
  -3  -3 -14    0.74    0.28
  -3  -3 -14    0.88    0.24
  -3  -3 -14    0.79    0.23
  -3  -3 -15   50.82    0.98
  -3  -3 -15   48.16    0.94
  -3  -3 -15   49.18    0.94
  -3  -3 -15   49.36    0.99
  -3  -3 -16   42.36    0.86
  -3  -3 -16   38.96    0.82
  -3  -3 -16   39.58    0.81
  -3  -3 -16   42.04    0.89
  -3  -3 -17    1.71    0.29
  -3  -3 -17    1.95    0.35
  -3  -3 -17    1.79    0.28
  -3  -3 -17    1.94    0.31
  -3  -3 -18    7.62    0.41
  -3  -3 -18    7.13    0.38
  -3  -3 -18    6.83    0.36
  -3  -3 -18    7.45    0.45
  -3  -3 -19    8.70    0.44
  -3  -3 -19    8.33    0.40
  -3  -3 -19    8.90    0.48
  -3  -3 -20   26.85    0.70
  -3  -3 -20   25.70    0.66
  -3  -3 -20   27.76    0.74
  -3  -3 -21    9.56    0.46
  -3  -3 -21    8.46    0.41
  -3  -3 -21   10.01    0.51
  -3  -3 -22   61.22    1.19
  -3  -3 -22   63.72    1.22
  -3  -3 -23    3.79    0.40
  -3  -3 -23    2.73    0.33
  -3  -3 -23    3.87    0.43
  -3  -3 -24    1.44    0.30
  -3  -3 -24    1.93    0.39
  -3  -3 -24    1.86    0.36
  -3  -3 -25    1.12    0.28
  -3  -3 -25    1.25    0.37
  -3  -3 -25    1.37    0.34
  -3  -3 -26   49.99    0.99
  -3  -3 -26   53.45    1.01
  -3  -3 -27    2.81    0.31
  -3  -3 -27    3.29    0.35
  -3  -3 -28    3.32    0.29
  -3  -3 -28    3.52    0.32
  -3  -3 -29    4.52    0.27
  -3  -3 -29    3.66    0.25
  -3  -3 -30    0.05    0.15
  -3  -3 -30    0.11    0.18
  -3  -3 -30    0.03    0.20
  -3  -3 -31    0.29    0.15
   3   4 -27   12.65    0.34
   3   4 -26    2.29    0.25
   3   4 -25   12.62    0.42
   3   4 -24    5.07    0.37
  -3  -4  23    5.02    0.42
  -3  -4  23    5.02    0.33
   3   4 -23    5.31    0.39
  -3  -4  22    1.22    0.40
  -3  -4  22    0.99    0.32
  -3  -4  21   85.99    1.56
  -3  -4  20   -0.08    0.43
  -3  -4  19   59.13    1.19
  -3  -4  18   22.28    0.69
  -3  -4  17   48.31    0.95
  -3  -4  17   46.80    1.01
  -3  -4  16   52.00    1.03
  -3  -4  16   53.76    1.08
  -3  -4  15  298.97    4.57
  -3  -4  15  286.38    4.52
  -3  -4  15  301.95    4.63
  -3  -4  15  288.43    4.52
  -3  -4  15  291.28    4.60
  -3  -4  14    3.95    0.35
  -3  -4  14    3.45    0.37
  -3  -4  14    4.24    0.37
  -3  -4  14    4.85    0.39
  -3  -4  13  120.93    2.07
  -3  -4  13  120.34    2.06
  -3  -4  13  119.49    2.02
  -3  -4  12    5.98    0.33
  -3  -4  12    5.87    0.35
  -3  -4  12    6.15    0.41
  -3  -4  11    4.02    0.31
  -3  -4  11    3.67    0.35
  -3  -4  11    3.79    0.28
  -3  -4  10    0.19    0.23
  -3  -4  10    0.04    0.22
  -3  -4   9    5.14    0.30
  -3  -4   9    4.77    0.27
  -3  -4   9    5.76    0.32
  -3  -4   8   50.91    0.96
  -3  -4   8   50.56    0.97
  -3  -4   8   51.35    0.97
  -3  -4   8   51.47    0.94
  -3  -4   7    0.57    0.25
  -3  -4   7    0.31    0.20
  -3  -4   7    0.41    0.21
  -3  -4   7    0.71    0.24
  -3  -4   6   82.78    1.38
  -3  -4   6   81.75    1.39
  -3  -4   6   78.94    1.38
  -3  -4   6   81.67    1.39
  -3  -4   5   -0.07    0.23
  -3  -4   5    0.29    0.22
  -3  -4   5    0.22    0.20
  -3  -4   5    0.44    0.33
  -3  -4   4   59.80    1.06
  -3  -4   4   59.08    1.48
   3   4  -4   57.04    1.48
  -3  -4   4   61.93    1.07
  -3  -4   3  108.32    2.22
   3   4  -3  106.64    2.21
  -3  -4   2  148.90    2.80
   3   4  -2  145.19    2.80
   3   4  -2  148.67    2.89
  -3  -4   1  136.97    2.62
   3   4  -1  136.61    2.64
  -3  -4   1  129.82    2.32
   3   4   0   78.74    1.77
  -3  -4   0   76.54    1.71
   3   4   0   77.75    1.73
  -3  -4   0   73.59    1.44
  -3  -4  -1   50.67    1.29
   3   4   1   48.96    1.29
  -3  -4  -1   47.79    1.05
   3   4   1   48.38    1.31
   3   4   2   45.48    1.20
  -3  -4  -2   43.56    0.99
   3   4   2   45.22    1.24
  -3  -4  -2   44.50    1.22
  -3  -4  -3  251.05    4.35
  -3  -4  -3  241.72    4.03
   3   4   3  257.71    4.38
   3   4   3  254.27    4.28
  -3  -4  -4  111.52    2.06
   3   4   4  116.57    2.27
   3   4   4  115.82    2.34
  -3  -4  -5   31.33    0.84
   3   4   5   35.28    1.02
  -3  -4  -6    5.95    0.39
   3   4   6    6.20    0.49
  -3  -4  -7   94.12    1.83
   3   4   7   94.48    1.92
  -3  -4  -7   89.31    1.52
  -3  -4  -7   96.83    1.54
  -3  -4  -7   90.20    1.52
   3   4   8   30.79    0.93
  -3  -4  -8   31.65    0.65
  -3  -4  -8   29.38    0.63
  -3  -4  -8   29.72    0.87
  -3  -4  -9    7.56    0.29
  -3  -4  -9    7.20    0.32
   3   4   9    7.94    0.50
  -3  -4  -9    7.16    0.32
  -3  -4 -10   34.75    0.69
  -3  -4 -10   34.58    0.71
  -3  -4 -10   32.94    0.71
  -3  -4 -11    0.74    0.23
  -3  -4 -11    1.03    0.23
  -3  -4 -11    0.82    0.25
  -3  -4 -11    0.92    0.25
  -3  -4 -12    0.49    0.24
  -3  -4 -12    0.54    0.26
  -3  -4 -12    0.60    0.22
  -3  -4 -12    0.55    0.25
  -3  -4 -13    4.26    0.33
  -3  -4 -13    4.89    0.29
  -3  -4 -13    4.17    0.31
  -3  -4 -13    4.33    0.31
  -3  -4 -14   92.69    1.56
  -3  -4 -14   88.71    1.55
  -3  -4 -14   88.48    1.54
  -3  -4 -14   89.53    1.58
  -3  -4 -15    2.70    0.29
  -3  -4 -15    2.27    0.30
  -3  -4 -15    2.52    0.31
  -3  -4 -15    2.73    0.34
  -3  -4 -16    8.83    0.39
  -3  -4 -16    8.73    0.41
  -3  -4 -16    8.21    0.40
  -3  -4 -16    9.17    0.45
  -3  -4 -17   33.91    0.76
  -3  -4 -17   32.93    0.80
  -3  -4 -17   32.47    0.76
  -3  -4 -17   32.66    0.75
  -3  -4 -18   65.15    1.25
  -3  -4 -18   64.45    1.22
  -3  -4 -18   62.08    1.20
  -3  -4 -18   62.26    1.19
  -3  -4 -19  178.39    2.90
  -3  -4 -19  177.17    2.89
  -3  -4 -19  183.48    2.96
  -3  -4 -19  179.91    2.91
  -3  -4 -20   20.53    0.59
  -3  -4 -20   22.36    0.63
  -3  -4 -20   21.63    0.61
  -3  -4 -20   23.14    0.69
  -3  -4 -21   28.11    0.71
  -3  -4 -21   28.12    0.71
  -3  -4 -21   26.18    0.67
  -3  -4 -22    4.04    0.33
  -3  -4 -22    4.65    0.39
  -3  -4 -22    3.98    0.37
  -3  -4 -22    4.61    0.44
  -3  -4 -23    6.61    0.40
  -3  -4 -23    6.85    0.40
  -3  -4 -23    7.86    0.48
  -3  -4 -24    1.00    0.31
  -3  -4 -24    1.62    0.39
  -3  -4 -24    1.26    0.31
  -3  -4 -25    0.26    0.29
  -3  -4 -25    0.16    0.36
  -3  -4 -25    0.30    0.29
  -3  -4 -26   44.57    0.82
  -3  -4 -26   43.40    0.83
  -3  -4 -27    1.53    0.26
  -3  -4 -27    1.29    0.24
  -3  -4 -27    2.01    0.32
  -3  -4 -28   21.47    0.51
  -3  -4 -28   22.98    0.50
  -3  -4 -29   17.03    0.43
  -3  -4 -30    2.42    0.20
  -3  -5  27   10.34    0.32
  -3  -5  26   15.38    0.37
   3   5 -26    7.24    0.27
  -3  -5  25    7.87    0.34
   3   5 -25    6.13    0.28
  -3  -5  24    0.47    0.23
  -3  -5  24    0.22    0.29
   3   5 -24    0.57    0.24
  -3  -5  23    8.35    0.38
   3   5 -23    9.06    0.38
  -3  -5  22   19.46    0.58
   3   5 -22   22.20    0.61
  -3  -5  21   12.54    0.50
  -3  -5  21   12.64    0.49
  -3  -5  20    2.24    0.40
  -3  -5  20    7.09    0.47
  -3  -5  19    5.57    0.47
  -3  -5  18   16.82    0.60
  -3  -5  18   16.66    0.55
  -3  -5  18   17.03    0.53
  -3  -5  17  138.37    2.37
  -3  -5  17  141.80    2.34
  -3  -5  16   46.68    0.99
  -3  -5  16   46.89    0.98
  -3  -5  16   47.90    1.01
  -3  -5  15   18.66    0.72
  -3  -5  15   17.61    0.59
  -3  -5  14   10.14    0.58
  -3  -5  14   13.91    0.58
  -3  -5  13  120.35    2.08
  -3  -5  13  120.65    2.05
  -3  -5  13  122.39    2.12
  -3  -5  13  120.93    2.02
  -3  -5  12   56.89    1.21
  -3  -5  12   63.19    1.30
  -3  -5  11   18.45    0.54
  -3  -5  11   18.16    0.62
  -3  -5  10    6.99    0.35
  -3  -5  10    5.68    0.41
  -3  -5   9   25.36    0.62
  -3  -5   9   27.31    0.67
  -3  -5   8   93.54    1.62
  -3  -5   8   97.62    1.67
  -3  -5   7    1.68    0.25
  -3  -5   7    2.11    0.30
  -3  -5   7    1.82    0.29
  -3  -5   6    8.55    0.33
  -3  -5   6    8.26    0.37
  -3  -5   6    8.54    0.37
  -3  -5   5   84.44    1.42
  -3  -5   5   82.57    1.46
  -3  -5   5   84.10    1.44
  -3  -5   4   61.06    1.07
  -3  -5   4   61.46    1.09
  -3  -5   3    9.87    0.32
  -3  -5   3    9.81    0.37
  -3  -5   3    9.99    0.36
  -3  -5   3    9.86    0.34
  -3  -5   2    1.52    0.25
  -3  -5   2    1.61    0.25
  -3  -5   2    1.58    0.22
  -3  -5   1    0.98    0.21
  -3  -5   1    0.99    0.23
  -3  -5   0   28.38    0.59
  -3  -5  -1   11.73    0.37
  -3  -5  -1   11.18    0.35
  -3  -5  -2  216.07    3.39
  -3  -5  -2  224.71    3.41
  -3  -5  -3    2.76    0.25
  -3  -5  -3    2.21    0.23
  -3  -5  -4    2.35    0.24
  -3  -5  -4    2.82    0.26
  -3  -5  -5    4.95    0.28
  -3  -5  -5    5.16    0.30
  -3  -5  -6   12.78    0.39
  -3  -5  -6   13.21    0.42
  -3  -5  -7  107.52    1.77
  -3  -5  -8    1.43    0.25
  -3  -5  -9    9.56    0.37
  -3  -5 -10    0.65    0.25
  -3  -5 -10    0.67    0.28
  -3  -5 -11   16.27    0.44
  -3  -5 -11   16.42    0.49
  -3  -5 -11   16.73    0.50
  -3  -5 -12   62.32    1.14
  -3  -5 -12   65.33    1.19
  -3  -5 -13   26.79    0.61
  -3  -5 -13   27.17    0.67
  -3  -5 -14  128.98    2.14
  -3  -5 -14  134.00    2.20
  -3  -5 -15    4.60    0.31
  -3  -5 -15    4.63    0.39
  -3  -5 -15    4.81    0.39
  -3  -5 -15    5.03    0.41
  -3  -5 -16   27.12    0.71
  -3  -5 -16   24.68    0.62
  -3  -5 -16   25.76    0.68
  -3  -5 -16   26.65    0.69
  -3  -5 -17   10.79    0.43
  -3  -5 -17   11.06    0.50
  -3  -5 -17   11.86    0.49
  -3  -5 -18   52.28    1.05
  -3  -5 -18   50.97    1.04
  -3  -5 -18   52.48    1.08
  -3  -5 -19    0.58    0.36
  -3  -5 -19    1.17    0.42
  -3  -5 -19    0.55    0.29
  -3  -5 -19    0.61    0.35
  -3  -5 -20   84.28    1.53
  -3  -5 -20   85.00    1.49
  -3  -5 -20   82.07    1.46
  -3  -5 -21   23.62    0.66
  -3  -5 -21   24.71    0.71
  -3  -5 -21   23.89    0.63
  -3  -5 -22    1.89    0.36
  -3  -5 -22    1.66    0.29
  -3  -5 -22    2.04    0.43
  -3  -5 -22    1.73    0.32
  -3  -5 -23    6.16    0.34
  -3  -5 -23    7.45    0.42
  -3  -5 -23    6.70    0.37
  -3  -5 -23    7.69    0.48
  -3  -5 -24    1.98    0.33
  -3  -5 -24    1.63    0.27
  -3  -5 -24    2.15    0.39
  -3  -5 -24    1.50    0.27
  -3  -5 -25   44.65    0.83
  -3  -5 -25   46.32    0.87
  -3  -5 -26    6.08    0.33
  -3  -5 -26    7.38    0.38
  -3  -5 -27    8.98    0.34
  -3  -5 -27   10.83    0.39
  -3  -5 -28   21.85    0.49
  -3  -5 -28   27.54    0.55
  -3  -5 -29    2.22    0.20
  -3  -6  25   23.46    0.49
  -3  -6  24   19.69    0.45
  -3  -6  24   16.15    0.40
  -3  -6  23    2.29    0.29
  -3  -6  23    2.19    0.27
   3   6 -23    2.05    0.21
  -3  -6  22    7.31    0.37
  -3  -6  22    6.81    0.37
   3   6 -22    6.28    0.30
  -3  -6  21   11.33    0.44
  -3  -6  21   11.30    0.45
   3   6 -21    9.91    0.37
  -3  -6  20    5.74    0.39
  -3  -6  20    5.44    0.34
  -3  -6  20    6.50    0.44
   3   6 -20    5.12    0.33
  -3  -6  19   24.04    0.61
  -3  -6  19   24.85    0.70
  -3  -6  18    6.46    0.41
  -3  -6  18    6.33    0.49
  -3  -6  17   17.46    0.60
  -3  -6  17   19.49    0.59
  -3  -6  16   17.10    0.57
  -3  -6  16   16.57    0.59
  -3  -6  16   17.32    0.58
  -3  -6  15   76.89    1.36
  -3  -6  15   63.27    1.36
  -3  -6  15   71.48    1.37
  -3  -6  15   84.91    1.51
  -3  -6  14   23.06    0.64
  -3  -6  14   21.71    0.69
  -3  -6  14   23.27    0.68
  -3  -6  13   19.28    0.68
  -3  -6  13   18.56    0.56
  -3  -6  12   28.63    0.71
  -3  -6  12   27.71    0.76
  -3  -6  11   42.13    0.91
  -3  -6  11   44.67    0.96
  -3  -6  11   44.79    1.02
  -3  -6  10   31.26    0.73
  -3  -6  10   33.22    0.79
  -3  -6  10   31.76    0.85
  -3  -6   9   12.20    0.42
  -3  -6   9   12.53    0.53
  -3  -6   8   32.07    0.79
  -3  -6   8   30.98    0.71
  -3  -6   7    5.87    0.40
  -3  -6   7    5.44    0.35
  -3  -6   7    4.97    0.37
  -3  -6   6   26.41    0.66
  -3  -6   6   24.92    0.66
  -3  -6   6   25.97    0.64
  -3  -6   5   13.28    0.47
  -3  -6   5   12.38    0.45
  -3  -6   4   94.82    1.60
  -3  -6   4   88.55    1.58
  -3  -6   3  121.25    1.90
  -3  -6   3  104.64    1.86
  -3  -6   2   77.96    1.38
  -3  -6   2   79.29    1.38
  -3  -6   1    4.86    0.29
  -3  -6   1    5.04    0.33
  -3  -6   0  134.07    2.22
  -3  -6   0  134.27    2.16
  -3  -6   0  135.07    2.19
  -3  -6  -1   24.47    0.63
  -3  -6  -1   24.59    0.58
  -3  -6  -1   25.46    0.57
  -3  -6  -1   25.85    0.61
  -3  -6  -2   28.53    0.62
  -3  -6  -2   28.56    0.63
  -3  -6  -2   27.23    0.65
  -3  -6  -3   25.25    0.58
  -3  -6  -3   24.66    0.60
  -3  -6  -3   25.50    0.61
  -3  -6  -4   62.91    1.14
  -3  -6  -4   61.55    1.12
  -3  -6  -4   62.73    1.15
  -3  -6  -5   48.31    0.95
  -3  -6  -5   49.61    0.94
  -3  -6  -5   49.42    0.96
  -3  -6  -6  244.28    3.74
  -3  -6  -6  244.57    3.76
  -3  -6  -6  233.62    3.76
  -3  -6  -7  212.53    3.45
  -3  -6  -7  227.98    3.45
  -3  -6  -8  112.58    1.91
  -3  -6  -8  111.92    1.88
  -3  -6  -9   11.27    0.43
  -3  -6  -9   10.04    0.47
  -3  -6 -10  302.54    4.67
  -3  -6 -11    3.65    0.35
  -3  -6 -12  118.28    1.98
  -3  -6 -12  115.11    2.00
  -3  -6 -13   39.01    0.85
  -3  -6 -13   37.12    0.85
  -3  -6 -14    8.06    0.44
  -3  -6 -14    8.23    0.46
  -3  -6 -15    1.18    0.39
  -3  -6 -16    3.18    0.41
  -3  -6 -17   19.02    0.63
  -3  -6 -18   32.30    0.80
  -3  -6 -19   13.03    0.54
  -3  -6 -19   12.31    0.52
  -3  -6 -20   13.90    0.55
  -3  -6 -20   13.73    0.53
  -3  -6 -21   38.75    0.87
  -3  -6 -21   41.35    0.90
  -3  -6 -22    0.27    0.35
  -3  -6 -22    0.17    0.31
  -3  -6 -23    2.28    0.31
  -3  -6 -23    2.56    0.35
  -3  -6 -24   17.27    0.50
  -3  -6 -24   14.74    0.45
  -3  -6 -25    2.93    0.30
  -3  -6 -25    2.71    0.24
  -3  -6 -26    0.32    0.23
  -3  -6 -27    0.23    0.20
  -3  -6 -28    1.01    0.16
  -3  -7  23    0.43    0.20
  -3  -7  22    3.93    0.26
  -3  -7  22    4.51    0.30
  -3  -7  21   13.02    0.40
  -3  -7  21   13.52    0.45
  -3  -7  20    1.41    0.31
  -3  -7  20    1.66    0.29
  -3  -7  20    1.69    0.35
  -3  -7  20    1.87    0.29
  -3  -7  19   15.84    0.47
  -3  -7  19   15.73    0.51
  -3  -7  19   15.83    0.50
  -3  -7  19   15.40    0.55
  -3  -7  18   21.02    0.55
  -3  -7  18   20.99    0.61
  -3  -7  18   20.53    0.58
  -3  -7  18   21.24    0.65
  -3  -7  17    0.04    0.39
  -3  -7  17    0.14    0.36
  -3  -7  17    0.36    0.44
  -3  -7  17    0.25    0.31
  -3  -7  16    6.27    0.38
  -3  -7  16    6.25    0.46
  -3  -7  16    6.28    0.45
  -3  -7  16    7.08    0.54
  -3  -7  15    2.18    0.50
  -3  -7  15    1.05    0.43
  -3  -7  15    1.13    0.40
  -3  -7  15    1.08    0.32
  -3  -7  14   23.26    0.60
  -3  -7  14   23.09    0.71
  -3  -7  14   23.80    0.69
  -3  -7  14   24.80    0.79
  -3  -7  13    1.90    0.49
  -3  -7  13    0.37    0.45
  -3  -7  13    1.00    0.42
  -3  -7  12   23.84    0.74
  -3  -7  12   25.08    0.73
  -3  -7  12   25.14    0.81
  -3  -7  11    0.70    0.43
  -3  -7  11   -0.23    0.47
  -3  -7  10   37.27    0.90
  -3  -7  10   36.70    0.96
  -3  -7   9    6.28    0.51
  -3  -7   8    8.38    0.48
  -3  -7   7   24.13    0.69
  -3  -7   7   22.53    0.63
  -3  -7   7   24.34    0.67
  -3  -7   6    7.16    0.44
  -3  -7   6    7.11    0.39
  -3  -7   5    0.19    0.35
  -3  -7   5    0.47    0.30
  -3  -7   4   -0.28    0.35
  -3  -7   4    0.04    0.29
  -3  -7   3    0.40    0.32
  -3  -7   3    0.40    0.29
  -3  -7   3   -0.06    0.34
  -3  -7   2   34.96    0.80
  -3  -7   2   36.65    0.80
  -3  -7   2   37.52    0.84
  -3  -7   1   35.79    0.80
  -3  -7   1   35.35    0.79
  -3  -7   1   36.36    0.83
  -3  -7   0   10.06    0.43
  -3  -7   0   10.37    0.45
  -3  -7  -1   26.64    0.67
  -3  -7  -1   27.72    0.70
  -3  -7  -2   89.60    1.58
  -3  -7  -2   90.11    1.56
  -3  -7  -2   92.17    1.60
  -3  -7  -3   86.39    1.50
  -3  -7  -3   86.85    1.56
  -3  -7  -3   86.74    1.48
  -3  -7  -3   83.65    1.52
  -3  -7  -4    0.91    0.27
  -3  -7  -4    0.04    0.32
  -3  -7  -4    0.36    0.31
  -3  -7  -4    1.04    0.31
  -3  -7  -5   15.28    0.50
  -3  -7  -5   15.12    0.47
  -3  -7  -5   15.15    0.51
  -3  -7  -6   27.54    0.68
  -3  -7  -6   26.28    0.64
  -3  -7  -6   26.89    0.69
  -3  -7  -7   27.50    0.67
  -3  -7  -7   29.22    0.71
  -3  -7  -7   28.10    0.71
  -3  -7  -8   19.05    0.56
  -3  -7  -8   17.89    0.58
  -3  -7  -9   33.16    0.77
  -3  -7  -9   35.02    0.82
  -3  -7  -9   34.12    0.80
  -3  -7 -10    7.58    0.44
  -3  -7 -10    6.83    0.41
  -3  -7 -10    7.18    0.44
  -3  -7 -11    2.54    0.41
  -3  -7 -11    2.28    0.37
  -3  -7 -11    2.04    0.39
  -3  -7 -12    6.49    0.44
  -3  -7 -12    6.28    0.44
  -3  -7 -13   16.78    0.57
  -3  -7 -13   17.13    0.59
  -3  -7 -14   19.43    0.62
  -3  -7 -14   21.02    0.65
  -3  -7 -15    9.55    0.49
  -3  -7 -15   10.70    0.54
  -3  -7 -15    9.63    0.50
  -3  -7 -16    0.66    0.38
  -3  -7 -16    0.77    0.41
  -3  -7 -16    0.31    0.40
  -3  -7 -17   43.64    0.97
  -3  -7 -17   45.02    0.99
  -3  -7 -17   43.50    0.98
  -3  -7 -18   43.89    0.98
  -3  -7 -18   43.99    0.97
  -3  -7 -18   44.70    0.98
  -3  -7 -19   18.78    0.61
  -3  -7 -19   19.90    0.64
  -3  -7 -20    4.85    0.40
  -3  -7 -20    3.99    0.42
  -3  -7 -21   10.16    0.47
  -3  -7 -21    9.84    0.44
  -3  -7 -22    4.75    0.36
  -3  -7 -22    3.73    0.38
  -3  -7 -23    8.75    0.39
  -3  -7 -23    8.61    0.40
  -3  -7 -24    2.97    0.29
  -3  -7 -24    2.84    0.30
  -3  -7 -24    2.34    0.25
  -3  -7 -25    1.04    0.24
  -3  -7 -25    0.83    0.24
  -3  -7 -26    0.10    0.20
  -3  -7 -26    0.14    0.19
  -3  -7 -27   18.71    0.38
  -3  -7 -27   17.05    0.38
  -3  -8  22    3.98    0.21
  -3  -8  21    2.98    0.26
  -3  -8  20   13.05    0.38
  -3  -8  20   14.15    0.42
  -3  -8  19    0.61    0.32
  -3  -8  19    0.90    0.32
  -3  -8  19    0.62    0.27
  -3  -8  18    1.34    0.36
  -3  -8  18    1.28    0.35
  -3  -8  18    0.99    0.32
  -3  -8  17    4.81    0.42
  -3  -8  17    4.06    0.38
  -3  -8  16   10.05    0.50
  -3  -8  16    9.35    0.47
  -3  -8  15   11.39    0.52
  -3  -8  15   11.01    0.51
  -3  -8  14    0.01    0.43
  -3  -8  14    0.28    0.40
  -3  -8  14    1.20    0.48
  -3  -8  14    0.45    0.46
  -3  -8  13    5.85    0.56
  -3  -8  13    5.04    0.50
  -3  -8  13    4.79    0.47
  -3  -8  13    4.80    0.51
  -3  -8  12   38.19    0.93
  -3  -8  12   39.02    0.92
  -3  -8  12   38.50    0.95
  -3  -8  11   25.58    0.78
  -3  -8  11   26.48    0.79
  -3  -8  10   80.47    1.54
  -3  -8   9   28.11    0.80
  -3  -8   8   19.69    0.68
  -3  -8   8   18.33    0.66
  -3  -8   7    1.54    0.41
  -3  -8   7    0.42    0.41
  -3  -8   7    0.34    0.44
  -3  -8   7    0.02    0.42
  -3  -8   6   16.38    0.58
  -3  -8   6   14.69    0.51
  -3  -8   6   16.12    0.62
  -3  -8   6   15.32    0.59
  -3  -8   6   16.49    0.60
  -3  -8   5   77.56    1.43
  -3  -8   5   74.66    1.42
  -3  -8   5   74.81    1.44
  -3  -8   5   74.65    1.41
  -3  -8   5   71.10    1.36
  -3  -8   4    4.12    0.42
  -3  -8   4    4.20    0.45
  -3  -8   4    4.00    0.41
  -3  -8   4    3.64    0.42
  -3  -8   4    4.08    0.36
  -3  -8   3   67.97    1.29
  -3  -8   3   67.56    1.31
  -3  -8   3   64.68    1.27
  -3  -8   3   65.45    1.26
  -3  -8   3   67.42    1.32
  -3  -8   2   21.24    0.66
  -3  -8   2   20.22    0.60
  -3  -8   2   21.90    0.66
  -3  -8   2   21.83    0.65
  -3  -8   2   21.57    0.61
  -3  -8   1   34.97    0.83
  -3  -8   1   35.07    0.84
  -3  -8   1   35.22    0.86
  -3  -8   1   34.73    0.80
  -3  -8   0    0.36    0.37
  -3  -8   0    1.38    0.34
  -3  -8   0    1.52    0.39
  -3  -8   0    1.01    0.36
  -3  -8  -1   54.01    1.08
  -3  -8  -1   52.40    1.08
  -3  -8  -1   54.90    1.13
  -3  -8  -2    0.67    0.36
  -3  -8  -2    0.24    0.35
  -3  -8  -2    0.78    0.35
  -3  -8  -3   11.80    0.47
  -3  -8  -3   12.74    0.52
  -3  -8  -3   13.54    0.52
  -3  -8  -4  213.25    3.38
  -3  -8  -4  210.52    3.31
  -3  -8  -4  213.12    3.34
  -3  -8  -5    3.55    0.39
  -3  -8  -5    2.62    0.40
  -3  -8  -5    3.01    0.34
  -3  -8  -5    3.34    0.42
  -3  -8  -6    3.41    0.39
  -3  -8  -6    3.03    0.40
  -3  -8  -6    3.14    0.34
  -3  -8  -6    3.04    0.40
  -3  -8  -7   14.26    0.55
  -3  -8  -7   14.47    0.49
  -3  -8  -7   14.83    0.55
  -3  -8  -7   13.79    0.54
  -3  -8  -8    1.13    0.32
  -3  -8  -8    0.83    0.35
  -3  -8  -8    0.63    0.38
  -3  -8  -8    1.23    0.37
  -3  -8  -9    8.77    0.43
  -3  -8  -9    8.17    0.47
  -3  -8  -9    8.25    0.47
  -3  -8  -9    8.39    0.48
  -3  -8 -10    0.08    0.32
  -3  -8 -10   -0.01    0.37
  -3  -8 -10   -0.17    0.38
  -3  -8 -11    2.69    0.37
  -3  -8 -11    2.79    0.41
  -3  -8 -11    2.77    0.42
  -3  -8 -12    9.70    0.51
  -3  -8 -12    9.41    0.46
  -3  -8 -12    9.83    0.50
  -3  -8 -13    6.64    0.43
  -3  -8 -13    7.25    0.47
  -3  -8 -13    7.02    0.49
  -3  -8 -14    9.94    0.48
  -3  -8 -14   11.03    0.52
  -3  -8 -15   42.25    0.93
  -3  -8 -15   42.77    0.96
  -3  -8 -16    3.09    0.40
  -3  -8 -16    3.43    0.41
  -3  -8 -17    0.34    0.36
  -3  -8 -17    0.64    0.37
  -3  -8 -17    0.34    0.39
  -3  -8 -18    6.73    0.44
  -3  -8 -18    6.71    0.42
  -3  -8 -18    7.24    0.44
  -3  -8 -19   11.02    0.47
  -3  -8 -19   10.80    0.46
  -3  -8 -19   11.08    0.47
  -3  -8 -20    0.13    0.31
  -3  -8 -20    0.51    0.33
  -3  -8 -20    0.21    0.31
  -3  -8 -21   36.46    0.76
  -3  -8 -21   36.71    0.76
  -3  -8 -22    0.24    0.27
  -3  -8 -22    0.43    0.27
  -3  -8 -22    0.32    0.25
  -3  -8 -23    0.32    0.24
  -3  -8 -23    0.40    0.22
  -3  -8 -24    2.66    0.23
  -3  -8 -25    0.54    0.17
  -3  -9  20    0.83    0.20
  -3  -9  19    2.39    0.23
  -3  -9  19    1.89    0.21
  -3  -9  19    2.60    0.25
  -3  -9  18    8.02    0.34
  -3  -9  18    6.51    0.32
  -3  -9  17    2.92    0.34
  -3  -9  17    2.17    0.30
  -3  -9  16   37.66    0.79
  -3  -9  16   37.93    0.79
  -3  -9  15    2.16    0.38
  -3  -9  15    2.11    0.39
  -3  -9  15    1.77    0.36
  -3  -9  14    2.04    0.41
  -3  -9  14    2.09    0.40
  -3  -9  14    1.18    0.38
  -3  -9  13   18.48    0.62
  -3  -9  13   17.46    0.61
  -3  -9  13   18.55    0.62
  -3  -9  12   24.06    0.71
  -3  -9  12   24.96    0.71
  -3  -9  11    5.56    0.51
  -3  -9  11    5.11    0.47
  -3  -9  10    2.84    0.49
  -3  -9  10    2.73    0.46
  -3  -9  10    2.66    0.44
  -3  -9   9    3.79    0.48
  -3  -9   9    3.44    0.46
  -3  -9   9    3.12    0.51
  -3  -9   8    1.02    0.51
  -3  -9   8    1.68    0.46
  -3  -9   8    2.11    0.43
  -3  -9   8    0.77    0.50
  -3  -9   7   44.13    1.00
  -3  -9   7   41.17    0.97
  -3  -9   7   44.14    1.04
  -3  -9   6   17.90    0.60
  -3  -9   6   17.40    0.65
  -3  -9   6   16.07    0.60
  -3  -9   6   15.61    0.66
  -3  -9   5    1.20    0.40
  -3  -9   5    0.27    0.43
  -3  -9   5    0.39    0.37
  -3  -9   5    0.10    0.42
  -3  -9   5    0.65    0.30
  -3  -9   4   10.31    0.51
  -3  -9   4    9.99    0.53
  -3  -9   4    9.74    0.47
  -3  -9   4    9.23    0.52
  -3  -9   4    8.66    0.42
  -3  -9   3  151.49    2.50
  -3  -9   3  153.00    2.52
  -3  -9   3  148.95    2.46
  -3  -9   3  156.25    2.56
  -3  -9   2   45.06    0.99
  -3  -9   2   46.44    1.00
  -3  -9   2   47.12    1.03
  -3  -9   1    1.10    0.41
  -3  -9   1    2.04    0.41
  -3  -9   1    1.33    0.40
  -3  -9   1    1.84    0.35
  -3  -9   0   37.50    0.89
  -3  -9   0   37.91    0.87
  -3  -9   0   39.66    0.91
  -3  -9   0   37.95    0.86
  -3  -9  -1    5.50    0.45
  -3  -9  -1    6.36    0.43
  -3  -9  -1    5.86    0.45
  -3  -9  -1    6.14    0.42
  -3  -9  -2  144.73    2.38
  -3  -9  -2  137.12    2.32
  -3  -9  -2  142.71    2.42
  -3  -9  -2  143.15    2.37
  -3  -9  -3    2.30    0.40
  -3  -9  -3    1.28    0.38
  -3  -9  -3    1.37    0.36
  -3  -9  -4    7.53    0.45
  -3  -9  -4    6.61    0.45
  -3  -9  -5   70.86    1.39
  -3  -9  -5   72.82    1.36
  -3  -9  -6    1.55    0.39
  -3  -9  -6    0.74    0.36
  -3  -9  -6    1.35    0.36
  -3  -9  -7   10.90    0.50
  -3  -9  -7   10.86    0.49
  -3  -9  -7   10.31    0.42
  -3  -9  -7   11.75    0.51
  -3  -9  -8   41.55    0.91
  -3  -9  -8   39.42    0.91
  -3  -9  -8   39.18    0.85
  -3  -9  -8   42.63    0.92
  -3  -9  -9    1.18    0.32
  -3  -9  -9    1.32    0.38
  -3  -9  -9    0.94    0.35
  -3  -9  -9    1.27    0.38
  -3  -9 -10   11.01    0.51
  -3  -9 -10   11.33    0.50
  -3  -9 -10   10.20    0.47
  -3  -9 -10   10.40    0.44
  -3  -9 -11   34.74    0.81
  -3  -9 -11   32.69    0.76
  -3  -9 -11   35.28    0.81
  -3  -9 -12    9.11    0.44
  -3  -9 -12   10.33    0.44
  -3  -9 -12   10.18    0.49
  -3  -9 -12   10.79    0.49
  -3  -9 -13   49.39    0.96
  -3  -9 -13   50.58    1.01
  -3  -9 -13   49.58    0.99
  -3  -9 -14    6.43    0.43
  -3  -9 -14    6.04    0.44
  -3  -9 -14    6.21    0.38
  -3  -9 -15    0.65    0.32
  -3  -9 -15    0.52    0.35
  -3  -9 -15    0.41    0.36
  -3  -9 -15    0.45    0.27
  -3  -9 -16    0.48    0.31
  -3  -9 -16    0.61    0.33
  -3  -9 -16    0.48    0.25
  -3  -9 -16    0.61    0.35
  -3  -9 -17    5.48    0.35
  -3  -9 -17    5.27    0.37
  -3  -9 -18   31.68    0.69
  -3  -9 -18   31.26    0.70
  -3  -9 -19    2.23    0.28
  -3  -9 -19    2.31    0.29
  -3  -9 -20    8.95    0.34
  -3  -9 -20    8.50    0.34
  -3  -9 -21    6.66    0.29
  -3  -9 -21    6.34    0.29
  -3  -9 -22    4.36    0.23
  -3  -9 -22    3.44    0.22
  -3  -9 -23    2.95    0.20
  -3 -10  17    6.96    0.28
  -3 -10  16    5.43    0.29
  -3 -10  16    5.04    0.27
  -3 -10  15   19.90    0.50
  -3 -10  15   18.70    0.47
  -3 -10  14    1.36    0.33
  -3 -10  14    1.19    0.30
  -3 -10  13    8.80    0.43
  -3 -10  13    8.91    0.41
  -3 -10  12    0.19    0.35
  -3 -10  12    0.60    0.33
  -3 -10  11   11.61    0.49
  -3 -10  11   12.94    0.52
  -3 -10  11   12.31    0.47
  -3 -10  10    3.89    0.44
  -3 -10  10    3.26    0.41
  -3 -10  10    3.12    0.37
  -3 -10   9   41.53    0.92
  -3 -10   9   41.38    0.90
  -3 -10   9   41.67    0.94
  -3 -10   9   40.21    0.87
  -3 -10   8   14.11    0.58
  -3 -10   8   13.21    0.57
  -3 -10   8   12.78    0.54
  -3 -10   8   13.43    0.51
  -3 -10   7    4.15    0.49
  -3 -10   7    4.08    0.44
  -3 -10   7    4.07    0.38
  -3 -10   7    4.42    0.47
  -3 -10   6    1.12    0.43
  -3 -10   6    1.61    0.35
  -3 -10   6    0.97    0.45
  -3 -10   6    1.20    0.40
  -3 -10   5   16.43    0.63
  -3 -10   5   15.91    0.57
  -3 -10   5   15.96    0.52
  -3 -10   5   16.00    0.62
  -3 -10   4    0.14    0.38
  -3 -10   3    9.76    0.46
  -3 -10   3    7.97    0.36
  -3 -10   3    9.49    0.47
  -3 -10   3    8.32    0.51
  -3 -10   2    2.12    0.38
  -3 -10   2    2.79    0.41
  -3 -10   2    2.36    0.30
  -3 -10   2    2.25    0.38
  -3 -10   1   10.59    0.49
  -3 -10   1   11.23    0.47
  -3 -10   1   10.16    0.42
  -3 -10   0   37.28    0.85
  -3 -10   0   37.56    0.81
  -3 -10   0   39.06    0.89
  -3 -10   0   35.73    0.80
  -3 -10  -1   75.70    1.40
  -3 -10  -1   78.52    1.43
  -3 -10  -2    8.67    0.47
  -3 -10  -2    9.16    0.46
  -3 -10  -2    8.87    0.43
  -3 -10  -3   46.46    0.99
  -3 -10  -3   48.11    1.01
  -3 -10  -3   46.27    0.96
  -3 -10  -4    0.05    0.32
  -3 -10  -4    0.08    0.33
  -3 -10  -5   22.11    0.64
  -3 -10  -5   23.33    0.63
  -3 -10  -5   22.29    0.63
  -3 -10  -6    4.89    0.41
  -3 -10  -6    5.64    0.39
  -3 -10  -6    5.73    0.39
  -3 -10  -7    2.42    0.36
  -3 -10  -7    1.97    0.33
  -3 -10  -8    0.77    0.34
  -3 -10  -8    0.43    0.30
  -3 -10  -9    4.81    0.38
  -3 -10  -9    4.23    0.34
  -3 -10 -10    9.65    0.40
  -3 -10 -10   11.02    0.44
  -3 -10 -11   -0.21    0.27
  -3 -10 -11    0.34    0.31
  -3 -10 -11    0.30    0.26
  -3 -10 -12    3.77    0.28
  -3 -10 -12    3.05    0.29
  -3 -10 -13    2.87    0.29
  -3 -10 -13    4.18    0.34
  -3 -10 -14   -0.16    0.25
  -3 -10 -14    0.47    0.28
  -3 -10 -15    1.89    0.26
  -3 -10 -15    2.95    0.30
  -3 -10 -16   -0.07    0.23
  -3 -10 -16    0.40    0.26
  -3 -10 -17   17.68    0.44
  -3 -10 -17   19.63    0.46
  -3 -10 -18    1.01    0.20
  -3 -10 -18    1.64    0.21
  -3 -10 -19   -0.03    0.17
  -3 -10 -19    0.12    0.17
  -3 -11  13    2.45    0.24
  -3 -11  12    4.03    0.28
  -3 -11  12    3.45    0.25
  -3 -11  11   12.38    0.40
  -3 -11  11   12.04    0.37
  -3 -11  10    0.93    0.30
  -3 -11  10    0.73    0.27
  -3 -11  10    0.62    0.22
  -3 -11   9    8.50    0.39
  -3 -11   9    6.49    0.35
  -3 -11   8    2.22    0.36
  -3 -11   8    1.91    0.31
  -3 -11   8    2.96    0.35
  -3 -11   7   29.10    0.67
  -3 -11   7   24.87    0.68
  -3 -11   6   31.63    0.72
  -3 -11   6   32.11    0.70
  -3 -11   5   30.33    0.75
  -3 -11   5   32.45    0.71
  -3 -11   4   13.49    0.48
  -3 -11   4   14.96    0.54
  -3 -11   3    6.91    0.41
  -3 -11   3   11.92    0.54
  -3 -11   2   18.59    0.55
  -3 -11   2   13.43    0.54
  -3 -11   1   76.58    1.33
  -3 -11   1   70.68    1.35
  -3 -11   0    4.49    0.33
  -3 -11   0    2.83    0.37
  -3 -11  -1   11.26    0.41
  -3 -11  -1   10.65    0.43
  -3 -11  -2    1.79    0.31
  -3 -11  -2    0.79    0.33
  -3 -11  -3   10.08    0.43
  -3 -11  -3   10.35    0.37
  -3 -11  -4    0.48    0.29
  -3 -11  -4    0.16    0.25
  -3 -11  -4    0.55    0.28
  -3 -11  -5   -0.06    0.25
  -3 -11  -5    0.27    0.29
  -3 -11  -5    0.80    0.26
  -3 -11  -6    2.20    0.27
  -3 -11  -6    1.55    0.31
  -3 -11  -6    1.48    0.27
  -3 -11  -7    0.03    0.28
  -3 -11  -7    0.04    0.26
  -3 -11  -7    0.54    0.24
  -3 -11  -8    1.59    0.28
  -3 -11  -8    1.63    0.27
  -3 -11  -9   -0.43    0.26
  -3 -11 -11   -0.20    0.24
  -3 -11 -11    0.08    0.25
  -3 -11 -12   -0.05    0.23
  -3 -11 -12   -0.32    0.22
  -3 -11 -13    1.99    0.22
  -3 -11 -13    2.75    0.24
  -3 -11 -14   -0.33    0.18
  -3 -11 -14   -0.13    0.19
  -3 -11 -15    1.95    0.19
   4 -10 -10    3.53    0.19
   4 -10 -10    3.22    0.19
   4 -10  -9    4.07    0.22
   4 -10  -9    3.86    0.22
   4 -10  -8    5.09    0.25
   4 -10  -8    4.87    0.25
   4 -10  -7    0.09    0.20
   4 -10  -7    0.22    0.23
   4 -10  -7    0.14    0.21
   4 -10  -6   22.14    0.51
   4 -10  -6   22.74    0.53
   4 -10  -5    0.17    0.25
   4 -10  -5    0.03    0.23
   4 -10  -4   21.24    0.53
   4 -10  -4   19.64    0.50
   4 -10  -3    6.76    0.35
   4 -10  -3    6.61    0.33
   4 -10  -2   30.52    0.67
   4 -10  -2   28.98    0.65
   4 -10  -1   14.16    0.44
   4 -10  -1   14.34    0.46
   4 -10  -1   14.84    0.47
   4 -10   0    0.63    0.30
   4 -10   0    0.31    0.31
   4 -10   0    0.29    0.26
   4 -10   1    1.24    0.30
   4 -10   1    1.54    0.32
   4 -10   1    1.25    0.27
   4 -10   2    1.08    0.31
   4 -10   2    1.26    0.33
   4 -10   2    1.04    0.27
   4 -10   3    2.89    0.34
   4 -10   3    2.79    0.29
   4 -10   3    3.14    0.36
   4 -10   4    1.53    0.32
   4 -10   4    1.63    0.35
   4 -10   4    1.32    0.27
   4 -10   5    1.74    0.32
   4 -10   5    2.02    0.27
   4 -10   5    1.88    0.36
   4 -10   6   48.51    0.91
   4 -10   6   46.07    0.90
   4 -10   6   47.47    0.91
   4 -10   7    2.07    0.34
   4 -10   7    1.73    0.24
   4 -10   7    1.64    0.32
   4 -10   7    2.07    0.34
   4 -10   8    0.94    0.33
   4 -10   8    0.71    0.29
   4 -10   8    1.14    0.32
   4 -10   8    0.90    0.21
   4 -10   9    1.72    0.33
   4 -10   9    1.27    0.20
   4 -10   9    1.46    0.28
   4 -10   9    1.58    0.32
   4 -10  10   44.38    0.85
   4 -10  10   42.80    0.83
   4 -10  11    2.12    0.26
   4 -10  11    2.22    0.30
   4 -10  11    2.17    0.28
   4 -10  12    0.02    0.25
   4 -10  12    0.01    0.21
   4 -10  13    0.73    0.20
   4  -9 -15    1.95    0.18
   4  -9 -14   11.43    0.31
   4  -9 -14   10.74    0.32
   4  -9 -13   -0.15    0.20
   4  -9 -13    0.10    0.20
   4  -9 -12    5.03    0.28
   4  -9 -12    5.04    0.28
   4  -9 -12    4.90    0.28
   4  -9 -11    4.24    0.30
   4  -9 -11    4.02    0.29
   4  -9 -10   -0.07    0.26
   4  -9 -10   -0.27    0.29
   4  -9  -9    2.72    0.33
   4  -9  -9    2.59    0.31
   4  -9  -8   16.33    0.52
   4  -9  -8   17.04    0.51
   4  -9  -7    6.64    0.38
   4  -9  -7    6.62    0.40
   4  -9  -6    3.72    0.37
   4  -9  -6    3.56    0.35
   4  -9  -5    2.65    0.34
   4  -9  -5    2.44    0.35
   4  -9  -5    2.52    0.37
   4  -9  -4    1.53    0.33
   4  -9  -4    1.77    0.38
   4  -9  -4    1.17    0.37
   4  -9  -4    1.25    0.34
   4  -9  -3   25.51    0.67
   4  -9  -3   26.55    0.70
   4  -9  -3   26.03    0.68
   4  -9  -3   24.05    0.68
   4  -9  -2   27.86    0.71
   4  -9  -2   27.10    0.73
   4  -9  -2   28.75    0.74
   4  -9  -2   27.98    0.72
   4  -9  -1    0.74    0.33
   4  -9  -1    0.05    0.39
   4  -9  -1    0.76    0.40
   4  -9  -1    0.55    0.35
   4  -9   0    5.99    0.39
   4  -9   0    5.24    0.45
   4  -9   0    6.19    0.43
   4  -9   0    5.80    0.46
   4  -9   1    3.85    0.36
   4  -9   1    4.09    0.43
   4  -9   1    3.18    0.43
   4  -9   1    3.93    0.45
   4  -9   1    3.83    0.39
   4  -9   2    1.72    0.32
   4  -9   2    1.64    0.42
   4  -9   2    1.47    0.40
   4  -9   2    2.07    0.44
   4  -9   2    1.90    0.38
   4  -9   3   18.75    0.56
   4  -9   3   21.46    0.67
   4  -9   3   21.27    0.66
   4  -9   3   20.40    0.67
   4  -9   3   20.37    0.62
   4  -9   4   42.15    0.93
   4  -9   4   40.23    0.92
   4  -9   4   41.59    0.93
   4  -9   4   38.84    0.88
   4  -9   5    0.87    0.44
   4  -9   5    0.99    0.40
   4  -9   5    1.22    0.43
   4  -9   5    0.98    0.35
   4  -9   6    8.57    0.52
   4  -9   6    8.61    0.48
   4  -9   6    7.55    0.43
   4  -9   6    8.38    0.51
   4  -9   7    0.59    0.43
   4  -9   7    0.40    0.39
   4  -9   7    0.64    0.43
   4  -9   7    0.82    0.33
   4  -9   8    1.71    0.45
   4  -9   8    1.51    0.39
   4  -9   8    1.16    0.42
   4  -9   8    1.03    0.33
   4  -9   9    4.29    0.36
   4  -9   9    4.44    0.43
   4  -9  10    5.18    0.37
   4  -9  10    6.11    0.48
   4  -9  10    5.93    0.43
   4  -9  11    0.40    0.41
   4  -9  11    0.24    0.35
   4  -9  11    0.11    0.28
   4  -9  12   10.83    0.46
   4  -9  12    9.14    0.38
   4  -9  13   41.82    0.83
   4  -9  13   40.92    0.84
   4  -9  14    0.41    0.34
   4  -9  14    0.04    0.30
   4  -9  14   -0.08    0.32
   4  -9  14   -0.10    0.22
   4  -9  15    0.23    0.19
   4  -9  15    0.26    0.31
   4  -9  15    0.60    0.28
   4  -9  15    0.24    0.29
   4  -9  16    6.60    0.35
   4  -9  16    7.01    0.33
   4  -9  16    6.94    0.32
   4  -9  17   12.34    0.36
   4  -9  17   12.15    0.36
   4  -9  18    5.89    0.27
   4  -8 -18    6.63    0.22
   4  -8 -18    6.85    0.23
   4  -8 -18    6.36    0.22
   4  -8 -17    3.45    0.22
   4  -8 -17    3.77    0.23
   4  -8 -17    3.51    0.21
   4  -8 -16    9.02    0.32
   4  -8 -16    9.52    0.31
   4  -8 -15    6.90    0.32
   4  -8 -15    6.63    0.30
   4  -8 -14    2.17    0.29
   4  -8 -14    2.21    0.27
   4  -8 -13    8.19    0.35
   4  -8 -12    0.09    0.34
   4  -8 -12    0.25    0.26
   4  -8 -11    9.65    0.47
   4  -8 -11    8.99    0.37
   4  -8 -10    0.09    0.26
   4  -8 -10    0.10    0.37
   4  -8  -9    5.10    0.40
   4  -8  -9    4.59    0.43
   4  -8  -9    4.88    0.40
   4  -8  -9    4.14    0.30
   4  -8  -8   31.07    0.80
   4  -8  -8   32.14    0.80
   4  -8  -8   31.01    0.79
   4  -8  -7    0.43    0.37
   4  -8  -7    0.62    0.41
   4  -8  -7    0.26    0.37
   4  -8  -6   23.20    0.69
   4  -8  -6   22.15    0.67
   4  -8  -6   22.80    0.70
   4  -8  -5    9.22    0.50
   4  -8  -5    8.94    0.52
   4  -8  -5    7.99    0.49
   4  -8  -5    7.96    0.51
   4  -8  -4    7.58    0.48
   4  -8  -4    7.30    0.51
   4  -8  -4    6.99    0.48
   4  -8  -4    6.59    0.50
   4  -8  -3   30.50    0.81
   4  -8  -3   30.45    0.82
   4  -8  -3   30.27    0.80
   4  -8  -3   29.31    0.82
   4  -8  -2    7.73    0.47
   4  -8  -2    7.48    0.53
   4  -8  -2    7.50    0.52
   4  -8  -2    7.89    0.50
   4  -8  -1    1.43    0.43
   4  -8  -1    1.41    0.38
   4  -8  -1    1.66    0.46
   4  -8  -1    1.93    0.47
   4  -8  -1    1.26    0.41
   4  -8   0   56.70    1.19
   4  -8   0   57.51    1.20
   4  -8   0   56.49    1.22
   4  -8   0   58.82    1.21
   4  -8   0   57.46    1.22
   4  -8   1   55.39    1.16
   4  -8   1   56.55    1.18
   4  -8   1   56.19    1.20
   4  -8   1   54.77    1.18
   4  -8   1   54.26    1.19
   4  -8   2    6.03    0.44
   4  -8   2    7.23    0.49
   4  -8   2    7.14    0.54
   4  -8   2    7.05    0.53
   4  -8   2    7.58    0.55
   4  -8   3    5.89    0.50
   4  -8   3    4.88    0.42
   4  -8   3    5.71    0.47
   4  -8   3    5.72    0.52
   4  -8   3    6.05    0.54
   4  -8   4    1.35    0.35
   4  -8   4    1.65    0.49
   4  -8   4    1.72    0.47
   4  -8   4    1.61    0.49
   4  -8   4    2.03    0.42
   4  -8   5   11.66    0.59
   4  -8   5   10.88    0.61
   4  -8   5   11.36    0.55
   4  -8   5   11.11    0.62
   4  -8   6   28.44    0.85
   4  -8   6   29.21    0.79
   4  -8   6   28.60    0.84
   4  -8   6   29.10    0.82
   4  -8   7    5.14    0.50
   4  -8   7    5.28    0.55
   4  -8   7    4.71    0.44
   4  -8   8    7.59    0.53
   4  -8   8    8.39    0.59
   4  -8   8    6.81    0.48
   4  -8   9   15.00    0.62
   4  -8   9   15.79    0.68
   4  -8   9   13.66    0.58
   4  -8  10   18.44    0.67
   4  -8  10   17.64    0.62
   4  -8  11    1.02    0.46
   4  -8  11    0.81    0.38
   4  -8  12   23.48    0.69
   4  -8  12   26.25    0.75
   4  -8  13   17.88    0.60
   4  -8  13   19.72    0.68
   4  -8  13   19.56    0.65
   4  -8  14    5.05    0.49
   4  -8  14    4.52    0.39
   4  -8  14    4.75    0.45
   4  -8  15   33.85    0.81
   4  -8  15   32.76    0.79
   4  -8  16    0.84    0.40
   4  -8  16    0.27    0.36
   4  -8  16    0.76    0.30
   4  -8  17   39.29    0.84
   4  -8  17   42.41    0.84
   4  -8  18    1.06    0.33
   4  -8  18    0.82    0.31
   4  -8  18    0.94    0.25
   4  -8  19    0.63    0.27
   4  -8  19    0.65    0.26
   4  -8  19    0.62    0.19
   4  -8  20    8.95    0.31
   4  -7 -20   23.25    0.46
   4  -7 -20   24.34    0.48
   4  -7 -19    0.63    0.17
   4  -7 -19    0.59    0.19
   4  -7 -19    0.61    0.20
   4  -7 -19    0.60    0.21
   4  -7 -18    1.80    0.23
   4  -7 -18    1.59    0.21
   4  -7 -18    1.72    0.26
   4  -7 -17   19.46    0.49
   4  -7 -17   19.71    0.51
   4  -7 -17   20.79    0.52
   4  -7 -16    6.48    0.36
   4  -7 -16    6.41    0.31
   4  -7 -16    6.56    0.36
   4  -7 -16    6.77    0.36
   4  -7 -15   20.59    0.56
   4  -7 -15   19.61    0.55
   4  -7 -14    6.65    0.41
   4  -7 -14    5.95    0.39
   4  -7 -13   18.88    0.63
   4  -7 -13   18.81    0.59
   4  -7 -13   18.36    0.57
   4  -7 -12    0.31    0.41
   4  -7 -12    0.54    0.35
   4  -7 -12    0.67    0.37
   4  -7 -11    5.99    0.44
   4  -7 -11    6.49    0.50
   4  -7 -11    6.32    0.46
   4  -7 -11    5.62    0.41
   4  -7 -10    0.55    0.42
   4  -7 -10   -0.13    0.34
   4  -7  -9    3.34    0.47
   4  -7  -9    2.96    0.37
   4  -7  -8    3.11    0.47
   4  -7  -8    2.31    0.36
   4  -7  -7   21.47    0.68
   4  -7  -7   21.70    0.70
   4  -7  -6   33.22    0.83
   4  -7  -6   31.69    0.84
   4  -7  -6   28.52    0.82
   4  -7  -6   27.56    0.70
   4  -7  -5   26.24    0.76
   4  -7  -5   25.61    0.78
   4  -7  -5   24.76    0.77
   4  -7  -4    9.32    0.51
   4  -7  -4    8.56    0.55
   4  -7  -4    7.97    0.53
   4  -7  -3   22.11    0.69
   4  -7  -3   21.50    0.72
   4  -7  -3   21.22    0.68
   4  -7  -3   20.76    0.72
   4  -7  -2    0.40    0.43
   4  -7  -2    0.68    0.39
   4  -7  -2    0.70    0.45
   4  -7  -2    0.93    0.46
   4  -7  -2    0.72    0.40
   4  -7  -1   76.42    1.45
   4  -7  -1   71.55    1.43
   4  -7  -1   71.61    1.45
   4  -7  -1   72.08    1.45
   4  -7   0   30.87    0.85
   4  -7   0   31.04    0.82
   4  -7   0   30.03    0.86
   4  -7   1   14.52    0.65
   4  -7   1   15.91    0.62
   4  -7   1   15.69    0.65
   4  -7   2    0.38    0.40
   4  -7   2    1.00    0.49
   4  -7   2    0.63    0.48
   4  -7   3    3.52    0.53
   4  -7   3    3.10    0.45
   4  -7   3    3.42    0.53
   4  -7   4   68.06    1.37
   4  -7   4   67.53    1.39
   4  -7   5   56.82    1.25
   4  -7   5   58.75    1.23
   4  -7   6    0.92    0.52
   4  -7   6    0.77    0.42
   4  -7   7    7.48    0.58
   4  -7   7    8.40    0.61
   4  -7   7    7.92    0.52
   4  -7   8   12.60    0.64
   4  -7   8   12.72    0.59
   4  -7   8   12.02    0.65
   4  -7   9   69.29    1.40
   4  -7   9   68.04    1.42
   4  -7  10    1.47    0.55
   4  -7  10    1.47    0.49
   4  -7  11   29.27    0.89
   4  -7  11   31.04    0.89
   4  -7  11   30.10    0.85
   4  -7  12    9.92    0.66
   4  -7  12   11.48    0.62
   4  -7  12   10.75    0.59
   4  -7  13    0.16    0.54
   4  -7  13    0.47    0.50
   4  -7  13   -0.06    0.45
   4  -7  14    0.70    0.48
   4  -7  14    0.01    0.43
   4  -7  15    4.82    0.50
   4  -7  15    4.48    0.47
   4  -7  16    0.90    0.44
   4  -7  16    0.82    0.41
   4  -7  16    0.51    0.41
   4  -7  17    1.55    0.42
   4  -7  17    1.91    0.41
   4  -7  17    1.52    0.40
   4  -7  18    8.81    0.46
   4  -7  18   10.50    0.49
   4  -7  18    9.63    0.47
   4  -7  19   24.63    0.62
   4  -7  19   25.19    0.65
   4  -7  20    7.77    0.40
   4  -7  20    7.09    0.38
   4  -7  21    0.43    0.23
   4  -7  21    0.94    0.29
   4  -7  21    0.77    0.26
   4  -7  22    5.69    0.30
   4  -7  22    4.04    0.23
   4  -7  23    5.55    0.26
   4  -6 -22    3.00    0.19
   4  -6 -22    2.87    0.20
   4  -6 -21    3.53    0.19
   4  -6 -21    3.84    0.21
   4  -6 -20    0.77    0.23
   4  -6 -20    0.56    0.20
   4  -6 -20    0.61    0.22
   4  -6 -19    1.93    0.25
   4  -6 -19    4.12    0.29
   4  -6 -18    0.11    0.28
   4  -6 -18    0.05    0.25
   4  -6 -18    0.18    0.32
   4  -6 -17   27.69    0.65
   4  -6 -17   27.50    0.66
   4  -6 -17   27.67    0.69
   4  -6 -17   27.95    0.68
   4  -6 -16   12.88    0.47
   4  -6 -16   13.84    0.53
   4  -6 -15   18.59    0.56
   4  -6 -15   16.24    0.58
   4  -6 -14   10.69    0.57
   4  -6 -14    9.87    0.46
   4  -6 -14   10.69    0.49
   4  -6 -13   62.82    1.30
   4  -6 -13   59.79    1.18
   4  -6 -13   62.78    1.24
   4  -6 -12    7.60    0.56
   4  -6 -12    6.59    0.45
   4  -6 -12    7.39    0.43
   4  -6 -12    7.23    0.47
   4  -6 -11   40.15    0.99
   4  -6 -11   42.77    0.99
   4  -6 -10   52.31    1.13
   4  -6 -10   54.44    1.12
   4  -6  -9   85.31    1.70
   4  -6  -9  100.17    1.73
   4  -6  -8    0.68    0.39
   4  -6  -8    0.61    0.39
   4  -6  -7   14.38    0.57
   4  -6  -7   10.98    0.62
   4  -6  -6   53.11    1.13
   4  -6  -6   52.41    1.15
   4  -6  -5    6.70    0.48
   4  -6  -5    7.11    0.55
   4  -6  -4   40.89    1.00
   4  -6  -3   73.02    1.47
   4  -6  -3   79.07    1.51
   4  -6  -2   31.09    0.84
   4  -6  -2   32.06    0.84
   4  -6  -1   34.62    0.91
   4  -6  -1   38.42    0.93
   4  -6   0   36.94    0.95
   4  -6   0   37.01    0.96
   4  -6   1   24.24    0.77
   4  -6   1   23.39    0.77
   4  -6   2    2.51    0.47
   4  -6   3   38.68    0.93
   4  -6   3   40.17    0.98
   4  -6   4    8.86    0.51
   4  -6   4    9.17    0.57
   4  -6   4    8.52    0.49
   4  -6   5    4.55    0.45
   4  -6   5    4.04    0.49
   4  -6   5    5.01    0.53
   4  -6   5    4.61    0.50
   4  -6   6   78.10    1.55
   4  -6   6   76.26    1.57
   4  -6   6   84.20    1.55
   4  -6   6   83.48    1.56
   4  -6   7  105.83    1.92
   4  -6   7  112.09    1.94
   4  -6   8   16.99    0.65
   4  -6   8   18.70    0.67
   4  -6   9    4.36    0.57
   4  -6   9    5.39    0.48
   4  -6   9    5.70    0.57
   4  -6   9    4.86    0.52
   4  -6  10   10.93    0.66
   4  -6  10   11.83    0.61
   4  -6  11   22.45    0.80
   4  -6  11   23.26    0.73
   4  -6  11   22.36    0.78
   4  -6  12    7.14    0.64
   4  -6  12    6.56    0.42
   4  -6  12    8.15    0.60
   4  -6  13   17.34    0.56
   4  -6  13   18.49    0.71
   4  -6  13   19.35    0.67
   4  -6  14    2.98    0.38
   4  -6  14    3.50    0.46
   4  -6  14    2.96    0.50
   4  -6  15   -0.35    0.57
   4  -6  15    0.23    0.42
   4  -6  15    0.16    0.46
   4  -6  15   -0.14    0.35
   4  -6  16   12.27    0.71
   4  -6  16   12.88    0.54
   4  -6  16   15.24    0.62
   4  -6  16   16.40    0.64
   4  -6  17    2.31    0.45
   4  -6  17    1.50    0.38
   4  -6  17    1.62    0.43
   4  -6  18   25.66    0.68
   4  -6  18   27.06    0.74
   4  -6  19   49.12    0.97
   4  -6  19   50.26    1.03
   4  -6  20   20.78    0.63
   4  -6  20   15.37    0.54
   4  -6  20   21.39    0.58
   4  -6  20   13.47    0.52
   4  -6  21   15.22    0.52
   4  -6  21   15.07    0.49
   4  -6  22   23.37    0.56
   4  -6  22   23.20    0.59
   4  -6  23   21.39    0.52
   4  -6  23   20.48    0.55
   4  -6  24    4.70    0.29
   4  -6  24    5.46    0.30
   4  -6  25   -0.05    0.19
   4  -5 -24    2.23    0.18
   4  -5 -24    1.70    0.16
   4  -5 -23    5.24    0.25
   4  -5 -23    5.29    0.25
   4  -5 -22    0.55    0.24
   4  -5 -22    0.32    0.17
   4  -5 -22    0.36    0.24
   4  -5 -21   21.32    0.47
   4  -5 -21   17.01    0.44
   4  -5 -21   19.54    0.51
   4  -5 -21   18.86    0.51
   4  -5 -20   11.02    0.36
   4  -5 -20   10.27    0.36
   4  -5 -20   11.24    0.43
   4  -5 -20   10.95    0.44
   4  -5 -19   27.05    0.60
   4  -5 -19   25.17    0.60
   4  -5 -19   26.73    0.67
   4  -5 -18   53.45    1.04
   4  -5 -18   51.15    1.03
   4  -5 -18   58.59    1.11
   4  -5 -18   58.28    1.09
   4  -5 -17    0.41    0.31
   4  -5 -17    0.54    0.28
   4  -5 -17    0.93    0.34
   4  -5 -17    0.79    0.37
   4  -5 -16   14.63    0.52
   4  -5 -16   14.02    0.56
   4  -5 -16   15.40    0.56
   4  -5 -15    5.97    0.38
   4  -5 -15    5.93    0.45
   4  -5 -15    6.03    0.44
   4  -5 -14   -0.18    0.31
   4  -5 -14    0.20    0.38
   4  -5 -14    0.38    0.38
   4  -5 -13   69.31    1.37
   4  -5 -13   68.18    1.32
   4  -5 -13   74.07    1.39
   4  -5 -13   72.74    1.39
   4  -5 -12   11.81    0.52
   4  -5 -12   11.29    0.49
   4  -5 -12   12.23    0.54
   4  -5 -11  286.21    4.54
   4  -5 -11  298.82    4.58
   4  -5 -11  279.34    4.51
   4  -5 -11  291.63    4.57
   4  -5 -10   86.32    1.59
   4  -5 -10   81.12    1.52
   4  -5 -10   85.19    1.58
   4  -5  -9    2.16    0.40
   4  -5  -9    2.41    0.33
   4  -5  -9    2.57    0.40
   4  -5  -8    3.50    0.40
   4  -5  -8    3.35    0.34
   4  -5  -8    3.76    0.41
   4  -5  -7  172.06    2.77
   4  -5  -7  166.25    2.78
   4  -5  -7  169.29    2.76
   4  -5  -7  168.84    2.79
   4  -5  -6    5.80    0.43
   4  -5  -6    5.53    0.36
   4  -5  -6    6.31    0.48
   4  -5  -6    6.25    0.50
   4  -5  -5   49.97    1.09
   4  -5  -5   50.65    1.06
   4  -5  -5   50.74    1.10
   4  -5  -4  133.74    2.27
   4  -5  -4  132.26    2.25
   4  -5  -4  130.69    2.27
   4  -5  -3    8.68    0.48
   4  -5  -3    8.89    0.50
   4  -5  -3    8.46    0.44
   4  -5  -3    9.43    0.52
   4  -5  -2   27.41    0.75
   4  -5  -2   27.14    0.73
   4  -5  -2   26.63    0.70
   4  -5  -2   26.81    0.74
   4  -5  -1    5.63    0.46
   4  -5  -1    5.35    0.41
   4  -5  -1    5.65    0.40
   4  -5   0    1.84    0.41
   4  -5   0    1.52    0.36
   4  -5   0    1.50    0.34
   4  -5   1   28.03    0.75
   4  -5   1   30.08    0.79
   4  -5   1   29.61    0.74
   4  -5   2   27.58    0.73
   4  -5   2   28.89    0.77
   4  -5   3   29.47    0.76
   4  -5   3   31.85    0.82
   4  -5   3   31.66    0.80
   4  -5   4   32.53    0.82
   4  -5   4   31.73    0.79
   4  -5   4   32.23    0.83
   4  -5   4   32.09    0.81
   4  -5   5    5.98    0.48
   4  -5   5    5.38    0.41
   4  -5   5    5.35    0.44
   4  -5   6   43.98    0.99
   4  -5   6   41.60    0.95
   4  -5   6   43.42    0.97
   4  -5   7    4.06    0.49
   4  -5   7    3.78    0.39
   4  -5   7    4.14    0.44
   4  -5   8    8.56    0.57
   4  -5   8    7.44    0.39
   4  -5   8    8.73    0.54
   4  -5   8    7.56    0.46
   4  -5   9   24.06    0.65
   4  -5   9   26.40    0.79
   4  -5   9   24.92    0.72
   4  -5  10    4.12    0.54
   4  -5  10    3.46    0.38
   4  -5  10    3.64    0.41
   4  -5  10    3.99    0.50
   4  -5  11    4.45    0.40
   4  -5  11    4.85    0.50
   4  -5  11    4.62    0.43
   4  -5  12   14.19    0.54
   4  -5  12   14.72    0.59
   4  -5  12   14.59    0.63
   4  -5  13   23.36    0.69
   4  -5  13   23.90    0.76
   4  -5  13   24.60    0.72
   4  -5  14   34.80    0.95
   4  -5  14   31.88    0.82
   4  -5  14   34.40    0.86
   4  -5  14   32.39    0.88
   4  -5  15   14.58    0.70
   4  -5  15   14.13    0.58
   4  -5  15   13.88    0.62
   4  -5  15   14.45    0.59
   4  -5  16   39.81    1.00
   4  -5  16   36.44    0.89
   4  -5  16   38.46    0.92
   4  -5  17   43.71    0.98
   4  -5  17   44.48    0.99
   4  -5  18    6.84    0.50
   4  -5  18    6.33    0.47
   4  -5  18    7.01    0.49
   4  -5  19    2.64    0.45
   4  -5  19    2.61    0.40
   4  -5  19    3.34    0.44
   4  -5  20    4.81    0.47
   4  -5  20    4.16    0.39
   4  -5  20    5.00    0.44
   4  -5  21    4.15    0.45
   4  -5  21    4.47    0.42
   4  -5  22    2.59    0.41
   4  -5  22    2.40    0.37
   4  -5  23    0.81    0.36
   4  -5  23    0.48    0.33
   4  -5  24    1.21    0.34
   4  -5  24    0.99    0.31
   4  -5  25    2.78    0.32
   4  -5  25    2.92    0.29
   4  -5  26   14.60    0.40
   4  -5  26   15.82    0.43
   4  -5  27    0.16    0.19
   4  -4 -25    0.01    0.17
   4  -4 -24   -0.11    0.18
   4  -4 -24   -0.06    0.19
   4  -4 -23   19.08    0.46
   4  -4 -23   19.59    0.47
   4  -4 -22   11.72    0.38
   4  -4 -22   12.18    0.41
   4  -4 -21    1.93    0.33
   4  -4 -21    1.27    0.27
   4  -4 -21    1.51    0.32
   4  -4 -20   14.41    0.50
   4  -4 -20   17.20    0.56
   4  -4 -19   32.81    0.73
   4  -4 -19   35.60    0.81
   4  -4 -18    1.12    0.29
   4  -4 -18    0.96    0.33
   4  -4 -18    1.18    0.34
   4  -4 -18    1.81    0.42
   4  -4 -17   20.69    0.63
   4  -4 -17   21.50    0.68
   4  -4 -17   20.74    0.62
   4  -4 -16   17.04    0.59
   4  -4 -16   18.80    0.65
   4  -4 -16   18.03    0.59
   4  -4 -15   31.91    0.80
   4  -4 -15   31.96    0.81
   4  -4 -14   40.72    0.93
   4  -4 -14   41.26    0.96
   4  -4 -14   40.94    0.96
   4  -4 -13  160.57    2.67
   4  -4 -13  154.13    2.66
   4  -4 -13  159.12    2.68
   4  -4 -12    0.84    0.35
   4  -4 -12    0.88    0.37
   4  -4 -12    1.22    0.38
   4  -4 -12    1.75    0.47
   4  -4 -11   26.03    0.70
   4  -4 -11   25.27    0.70
   4  -4 -11   25.76    0.71
   4  -4 -11   26.33    0.78
   4  -4 -10    5.93    0.49
   4  -4 -10    5.17    0.40
   4  -4 -10    5.52    0.41
   4  -4 -10    5.45    0.40
   4  -4  -9   26.84    0.72
   4  -4  -9   26.70    0.71
   4  -4  -9   28.37    0.78
   4  -4  -9   28.26    0.72
   4  -4  -8  186.21    3.06
   4  -4  -8  182.24    3.04
   4  -4  -8  194.00    3.10
   4  -4  -8  189.98    3.06
   4  -4  -7   98.24    1.76
   4  -4  -7  101.99    1.81
   4  -4  -7  101.16    1.77
   4  -4  -7  101.07    1.82
   4  -4  -6   51.47    1.05
   4  -4  -6   52.72    1.10
   4  -4  -6   51.30    1.06
   4  -4  -6   55.08    1.12
   4  -4  -5    0.92    0.29
   4  -4  -5    1.14    0.35
   4  -4  -5    0.99    0.39
   4  -4  -5    0.97    0.30
   4  -4  -4   13.17    0.46
   4  -4  -4   13.39    0.48
   4  -4  -4   13.57    0.51
   4  -4  -3    3.36    0.30
   4  -4  -3    3.70    0.40
   4  -4  -3    3.87    0.37
   4  -4  -3    3.63    0.32
   4  -4  -2   67.54    1.25
   4  -4  -2   67.41    1.27
   4  -4  -2   63.94    1.22
   4  -4  -1   36.04    0.81
   4  -4  -1   34.69    0.83
   4  -4  -1   34.37    0.78
   4  -4   0   41.97    0.90
   4  -4   0   43.81    0.94
   4  -4   0   42.97    0.93
   4  -4   0   42.48    0.90
   4  -4   1   75.18    1.37
   4  -4   1   75.60    1.41
   4  -4   1   75.21    1.39
   4  -4   2   31.92    0.74
   4  -4   2   32.79    0.79
   4  -4   2   32.52    0.77
   4  -4   3    0.43    0.28
   4  -4   3    0.63    0.33
   4  -4   4   20.23    0.56
   4  -4   4   19.39    0.53
   4  -4   5    8.81    0.46
   4  -4   5    7.83    0.37
   4  -4   5    8.33    0.40
   4  -4   5    8.15    0.43
   4  -4   6    0.31    0.38
   4  -4   6    0.82    0.29
   4  -4   6    1.01    0.38
   4  -4   6    0.74    0.30
   4  -4   6    0.94    0.34
   4  -4   7   26.61    0.67
   4  -4   7   28.32    0.75
   4  -4   7   25.42    0.64
   4  -4   7   28.59    0.74
   4  -4   8    1.31    0.43
   4  -4   8    1.13    0.32
   4  -4   8    0.88    0.39
   4  -4   8    1.09    0.31
   4  -4   9    0.63    0.43
   4  -4   9    0.50    0.32
   4  -4   9    0.20    0.39
   4  -4   9    0.06    0.31
   4  -4  10   24.29    0.65
   4  -4  10   23.77    0.70
   4  -4  10   23.74    0.66
   4  -4  11    0.26    0.40
   4  -4  11    0.19    0.35
   4  -4  11    0.41    0.32
   4  -4  12    9.51    0.47
   4  -4  12    9.99    0.60
   4  -4  12    9.47    0.48
   4  -4  12    9.69    0.51
  -4   4 -12    9.20    0.38
   4  -4  13    2.36    0.50
   4  -4  13    2.38    0.41
   4  -4  13    2.32    0.43
   4  -4  13    2.88    0.38
  -4   4 -13    2.25    0.28
   4  -4  14   23.32    0.68
   4  -4  14   23.07    0.77
   4  -4  14   23.12    0.69
  -4   4 -14   20.96    0.59
   4  -4  14   21.48    0.68
   4  -4  15   60.24    1.26
   4  -4  15   59.65    1.20
   4  -4  15   55.47    1.17
  -4   4 -15   55.15    1.11
   4  -4  15   56.69    1.19
   4  -4  16   21.42    0.68
   4  -4  16   22.01    0.76
   4  -4  16   21.53    0.71
   4  -4  16   19.69    0.65
  -4   4 -16   19.84    0.58
  -4   4 -17   39.70    0.88
   4  -4  17   41.39    0.97
   4  -4  18   45.37    1.03
   4  -4  18   47.48    1.06
  -4   4 -18   44.72    0.95
  -4   4 -19    0.10    0.31
   4  -4  19    0.56    0.49
   4  -4  19    0.57    0.41
   4  -4  20   16.49    0.60
   4  -4  20   17.55    0.68
   4  -4  21   12.17    0.60
  -4   4 -21   10.44    0.45
   4  -4  21   12.02    0.53
   4  -4  22   31.86    0.82
   4  -4  22   30.27    0.75
   4  -4  23   12.03    0.49
   4  -4  23   12.67    0.57
  -4   4 -24    0.81    0.25
   4  -4  24    0.98    0.41
   4  -4  24    1.04    0.33
   4  -4  25    1.32    0.39
  -4   4 -25    1.03    0.24
   4  -4  25    1.45    0.30
  -4   4 -26    0.42    0.20
   4  -4  26    0.49    0.33
   4  -4  26    0.68    0.26
   4  -4  27    1.92    0.30
   4  -4  27    1.86    0.23
   4  -4  28   34.36    0.66
   4  -3 -26    0.25    0.15
   4  -3 -26    0.42    0.16
   4  -3 -25    4.90    0.25
   4  -3 -25    5.11    0.26
   4  -3 -24    0.33    0.24
   4  -3 -24    0.23    0.23
   4  -3 -24    0.24    0.21
   4  -3 -23    4.88    0.34
   4  -3 -23    4.52    0.31
   4  -3 -23    4.05    0.29
   4  -3 -22    0.85    0.34
   4  -3 -22    0.66    0.29
   4  -3 -21    0.43    0.33
   4  -3 -20   78.61    1.45
   4  -3 -19   50.55    1.07
   4  -3 -18    3.32    0.42
  -4   3  18    2.64    0.33
   4  -3 -17    1.39    0.40
  -4   3  17    1.11    0.31
   4  -3 -17    1.26    0.33
   4  -3 -16   40.53    0.94
  -4   3  16   38.33    0.85
   4  -3 -16   37.91    0.87
   4  -3 -15   35.41    0.87
   4  -3 -15   34.26    0.81
   4  -3 -14   71.91    1.37
   4  -3 -14   76.98    1.46
  -4   3  14   74.23    1.37
   4  -3 -14   74.61    1.41
   4  -3 -13   71.34    1.38
   4  -3 -13   74.11    1.44
  -4   3  13   73.55    1.36
   4  -3 -13   75.28    1.40
   4  -3 -12    1.88    0.43
   4  -3 -12    1.23    0.32
   4  -3 -12    1.53    0.37
  -4   3  12    1.24    0.29
   4  -3 -12    1.48    0.32
   4  -3 -11   31.35    0.77
   4  -3 -11   32.70    0.82
  -4   3  11   32.98    0.74
   4  -3 -11   35.87    0.87
   4  -3 -11   34.78    0.79
   4  -3 -10  224.63    3.62
  -4   3  10  224.17    3.57
   4  -3 -10  232.35    3.66
   4  -3 -10  232.09    3.68
   4  -3 -10  228.49    3.62
   4  -3  -9    0.57    0.36
   4  -3  -9    0.54    0.28
   4  -3  -9    0.51    0.31
  -4   3   9    0.64    0.24
   4  -3  -9    0.77    0.29
   4  -3  -8   21.74    0.62
  -4   3   8   21.69    0.54
   4  -3  -8   22.76    0.60
   4  -3  -8   21.80    0.64
  -4   3   7    6.68    0.31
   4  -3  -7    6.70    0.38
   4  -3  -7    6.64    0.41
   4  -3  -7    6.87    0.36
   4  -3  -7    6.83    0.46
   4  -3  -6   13.90    0.46
   4  -3  -6   13.93    0.47
  -4   3   6   13.73    0.40
   4  -3  -6   13.69    0.49
  -4   3   5    0.42    0.20
   4  -3  -5    0.34    0.27
[truncated: 255,011 more chars]
