# Supplementary material for: Free Radical‐Mediated Photocyclization of Triphenylphosphindole Oxides for Photoactivated and Self‐Reported Lipid Peroxidation
Source: Adv Sci (Weinh). 2023 Oct 23;10(35):2305516. doi: 10.1002/advs.202305516 (PMC10724397; doi:10.1002/advs.202305516)
Supplement: Supplementary file 2 — Supporting Information [file ADVS-10-2305516-s001.zip › advs202305516-sup-0002-cif/m-MOTBPIO-2 (CCDC 2239449).cif]

data_1
_audit_creation_date               2023-01-15
_audit_creation_method
;
Olex2 1.3
(compiled 2020.11.12 svn.r5f609507 for OlexSys, GUI svn.r6408)
;
_shelx_SHELXL_version_number       '2018/3'
_audit_contact_author_address      ?
_audit_contact_author_email        ?
_audit_contact_author_name         ''
_audit_contact_author_phone        ?
_publ_contact_author_id_orcid      ?
_chemical_name_common              ?
_chemical_name_systematic          ?
_chemical_formula_moiety           'C28 H21 O3 P'
_chemical_formula_sum              'C28 H21 O3 P'
_chemical_formula_weight           436.42
_chemical_melting_point            ?
loop_
  _atom_type_symbol
  _atom_type_description
  _atom_type_scat_dispersion_real
  _atom_type_scat_dispersion_imag
  _atom_type_scat_source
 'C' 'C' 0.0181 0.0091 'International Tables Vol C Tables 4.2.6.8 and 6.1.1.4'
 'H' 'H' 0.0000 0.0000 'International Tables Vol C Tables 4.2.6.8 and 6.1.1.4'
 'O' 'O' 0.0492 0.0322 'International Tables Vol C Tables 4.2.6.8 and 6.1.1.4'
 'P' 'P' 0.2955 0.4335 'International Tables Vol C Tables 4.2.6.8 and 6.1.1.4'

_shelx_space_group_comment
;
The symmetry employed for this shelxl refinement is uniquely defined
by the following loop, which should always be used as a source of
symmetry information in preference to the above space-group names.
They are only intended as comments.
;
_space_group_crystal_system        'monoclinic'
_space_group_IT_number             14
_space_group_name_H-M_alt          'P 1 21/c 1'
_space_group_name_Hall             '-P 2ybc'
loop_
  _space_group_symop_operation_xyz
 'x, y, z'
 '-x, y+1/2, -z+1/2'
 '-x, -y, -z'
 'x, -y-1/2, z-1/2'

_cell_length_a                     11.2403(2)
_cell_length_b                     11.8812(3)
_cell_length_c                     16.3332(3)
_cell_angle_alpha                  90
_cell_angle_beta                   105.440(2)
_cell_angle_gamma                  90
_cell_volume                       2102.55(8)
_cell_formula_units_Z              4
_cell_measurement_reflns_used      ?
_cell_measurement_temperature      293(2)
_cell_measurement_theta_max        ?
_cell_measurement_theta_min        ?
_shelx_estimated_absorpt_T_max     0.489
_shelx_estimated_absorpt_T_min     0.402
_exptl_absorpt_coefficient_mu      1.393
_exptl_absorpt_correction_T_max    ?
_exptl_absorpt_correction_T_min    ?
_exptl_absorpt_correction_type     ?
_exptl_absorpt_process_details     ?
_exptl_absorpt_special_details     ?
_exptl_crystal_colour              ?
_exptl_crystal_density_diffrn      1.379
_exptl_crystal_density_meas        ?
_exptl_crystal_density_method      ?
_exptl_crystal_description         ?
_exptl_crystal_F_000               912
_exptl_crystal_size_max            0.8
_exptl_crystal_size_mid            0.6
_exptl_crystal_size_min            0.6
_exptl_transmission_factor_max     ?
_exptl_transmission_factor_min     ?
_diffrn_reflns_av_R_equivalents    0.0188
_diffrn_reflns_av_unetI/netI       0.0223
_diffrn_reflns_Laue_measured_fraction_full  1.000
_diffrn_reflns_Laue_measured_fraction_max  0.977
_diffrn_reflns_limit_h_max         12
_diffrn_reflns_limit_h_min         -13
_diffrn_reflns_limit_k_max         14
_diffrn_reflns_limit_k_min         -14
_diffrn_reflns_limit_l_max         20
_diffrn_reflns_limit_l_min         -20
_diffrn_reflns_number              13659
_diffrn_reflns_point_group_measured_fraction_full  1.000
_diffrn_reflns_point_group_measured_fraction_max  0.977
_diffrn_reflns_theta_full          67.684
_diffrn_reflns_theta_max           74.046
_diffrn_reflns_theta_min           4.080
_diffrn_ambient_temperature        293(2)
_diffrn_detector_area_resol_mean   ?
_diffrn_measured_fraction_theta_full  1.000
_diffrn_measured_fraction_theta_max  0.977
_diffrn_measurement_device_type    ?
_diffrn_measurement_method         ?
_diffrn_radiation_type             CuK\a
_diffrn_radiation_wavelength       1.54184
_diffrn_source                     ?
_reflns_Friedel_coverage           0.000
_reflns_Friedel_fraction_full      .
_reflns_Friedel_fraction_max       .
_reflns_number_gt                  3855
_reflns_number_total               4174
_reflns_special_details
;
 Reflections were merged by SHELXL according to the crystal
 class for the calculation of statistics and refinement.
 
 _reflns_Friedel_fraction is defined as the number of unique
 Friedel pairs measured divided by the number that would be
 possible theoretically, ignoring centric projections and
 systematic absences.
;
_reflns_threshold_expression       'I > 2\s(I)'
_computing_cell_refinement         ?
_computing_data_collection         ?
_computing_data_reduction          ?
_computing_molecular_graphics      'Olex2 1.3 (Dolomanov et al., 2009)'
_computing_publication_material    'Olex2 1.3 (Dolomanov et al., 2009)'
_computing_structure_refinement    'SHELXL-2018/3 (Sheldrick, 2018)'
_computing_structure_solution      'SHELXT 2018/2 (Sheldrick, 2018)'
_refine_diff_density_max           0.303
_refine_diff_density_min           -0.374
_refine_diff_density_rms           0.041
_refine_ls_extinction_coef         .
_refine_ls_extinction_method       none
_refine_ls_goodness_of_fit_ref     1.055
_refine_ls_hydrogen_treatment      constr
_refine_ls_matrix_type             full
_refine_ls_number_parameters       291
_refine_ls_number_reflns           4174
_refine_ls_number_restraints       0
_refine_ls_R_factor_all            0.0357
_refine_ls_R_factor_gt             0.0331
_refine_ls_restrained_S_all        1.055
_refine_ls_shift/su_max            0.000
_refine_ls_shift/su_mean           0.000
_refine_ls_structure_factor_coef   Fsqd
_refine_ls_weighting_details      
 'w=1/[\s^2^(Fo^2^)+(0.0378P)^2^+0.9383P] where P=(Fo^2^+2Fc^2^)/3'
_refine_ls_weighting_scheme        calc
_refine_ls_wR_factor_gt            0.0842
_refine_ls_wR_factor_ref           0.0859
_refine_special_details            ?
_olex2_refinement_description
;
1.a Aromatic/amide H refined with riding coordinates:
 C00E(H00E), C00F(H00F), C00G(H00G), C00J(H00J), C00K(H00K), C00L(H00L),
 C00M(H00M), C00N(H00N), C00O(H00O), C00P(H00P), C00Q(H00Q), C00R(H00R),
 C00S(H00S), C00U(H00U), C00V(H00V)
1.b Idealised Me refined as rotating group:
 C00T(H00A,H00B,H00C), C00W(H00D,H00H,H00I)
;
_atom_sites_solution_hydrogens     geom
_atom_sites_solution_primary       ?
_atom_sites_solution_secondary     ?
loop_
  _atom_site_label
  _atom_site_type_symbol
  _atom_site_fract_x
  _atom_site_fract_y
  _atom_site_fract_z
  _atom_site_U_iso_or_equiv
  _atom_site_adp_type
  _atom_site_occupancy
  _atom_site_site_symmetry_order
  _atom_site_calc_flag
  _atom_site_refinement_flags_posn
  _atom_site_refinement_flags_adp
  _atom_site_refinement_flags_occupancy
  _atom_site_disorder_assembly
  _atom_site_disorder_group
 P001 P 0.20557(3) 0.63549(3) 0.17374(2) 0.02121(10) Uani 1 1 d . . . . .
 O002 O 0.08222(8) 0.61051(9) 0.11620(6) 0.0281(2) Uani 1 1 d . . . . .
 O003 O 0.19801(9) 0.20770(8) 0.06036(7) 0.0317(2) Uani 1 1 d . . . . .
 O004 O 0.71757(9) 0.41812(9) 0.07876(7) 0.0335(2) Uani 1 1 d . . . . .
 C005 C 0.47843(11) 0.45214(11) 0.10326(8) 0.0215(3) Uani 1 1 d . . . . .
 C006 C 0.34291(12) 0.58755(11) 0.14720(8) 0.0214(3) Uani 1 1 d . . . . .
 C007 C 0.36455(11) 0.47645(11) 0.12175(8) 0.0209(3) Uani 1 1 d . . . . .
 C008 C 0.57374(12) 0.53868(12) 0.11824(8) 0.0230(3) Uani 1 1 d . . . . .
 C009 C 0.37640(12) 0.78613(11) 0.16804(8) 0.0234(3) Uani 1 1 d . . . . .
 C00A C 0.55005(12) 0.64772(12) 0.14759(8) 0.0236(3) Uani 1 1 d . . . . .
 C00B C 0.21757(12) 0.58830(11) 0.28085(8) 0.0222(3) Uani 1 1 d . . . . .
 C00C C 0.42755(12) 0.67298(11) 0.15476(8) 0.0226(3) Uani 1 1 d . . . . .
 C00D C 0.28451(12) 0.29096(11) 0.07771(8) 0.0242(3) Uani 1 1 d . . . . .
 C00E C 0.48874(12) 0.34286(12) 0.07076(9) 0.0258(3) Uani 1 1 d . . . . .
 H00E H 0.561210 0.323302 0.057038 0.031 Uiso 1 1 calc R U . . .
 C00F C 0.26939(12) 0.39544(11) 0.10945(8) 0.0231(3) Uani 1 1 d . . . . .
 H00F H 0.196196 0.412962 0.122906 0.028 Uiso 1 1 calc R U . . .
 C00G C 0.39584(13) 0.26533(12) 0.05891(9) 0.0267(3) Uani 1 1 d . . . . .
 H00G H 0.406825 0.194380 0.038016 0.032 Uiso 1 1 calc R U . . .
 C00H C 0.25794(12) 0.77842(11) 0.18092(8) 0.0244(3) Uani 1 1 d . . . . .
 C00I C 0.69516(12) 0.52124(12) 0.10763(8) 0.0260(3) Uani 1 1 d . . . . .
 C00J C 0.42360(14) 0.89362(12) 0.16238(8) 0.0287(3) Uani 1 1 d . . . . .
 H00J H 0.500832 0.902103 0.152463 0.034 Uiso 1 1 calc R U . . .
 C00K C 0.64655(13) 0.72730(13) 0.17237(9) 0.0291(3) Uani 1 1 d . . . . .
 H00K H 0.632164 0.795276 0.196308 0.035 Uiso 1 1 calc R U . . .
 C00L C 0.23990(15) 0.97868(12) 0.18617(9) 0.0328(3) Uani 1 1 d . . . . .
 H00L H 0.195916 1.042824 0.192747 0.039 Uiso 1 1 calc R U . . .
 C00M C 0.23036(14) 0.51987(13) 0.44554(9) 0.0331(3) Uani 1 1 d . . . . .
 H00M H 0.234863 0.496322 0.500588 0.040 Uiso 1 1 calc R U . . .
 C00N C 0.35513(15) 0.98818(12) 0.17157(9) 0.0324(3) Uani 1 1 d . . . . .
 H00N H 0.387655 1.059376 0.167797 0.039 Uiso 1 1 calc R U . . .
 C00O C 0.78473(13) 0.60309(13) 0.12688(9) 0.0308(3) Uani 1 1 d . . . . .
 H00O H 0.861242 0.590311 0.116831 0.037 Uiso 1 1 calc R U . . .
 C00P C 0.19044(14) 0.87268(12) 0.19094(9) 0.0299(3) Uani 1 1 d . . . . .
 H00P H 0.113041 0.864930 0.200732 0.036 Uiso 1 1 calc R U . . .
 C00Q C 0.32284(14) 0.60900(14) 0.34609(9) 0.0332(3) Uani 1 1 d . . . . .
 H00Q H 0.389698 0.645668 0.334602 0.040 Uiso 1 1 calc R U . . .
 C00R C 0.76098(13) 0.70527(13) 0.16148(10) 0.0335(3) Uani 1 1 d . . . . .
 H00R H 0.823245 0.758816 0.177259 0.040 Uiso 1 1 calc R U . . .
 C00S C 0.11850(14) 0.53380(14) 0.29879(9) 0.0341(3) Uani 1 1 d . . . . .
 H00S H 0.047208 0.520170 0.255604 0.041 Uiso 1 1 calc R U . . .
 C00T C 0.07729(13) 0.23617(13) 0.06570(11) 0.0359(3) Uani 1 1 d . . . . .
 H00A H 0.047172 0.299333 0.029443 0.054 Uiso 1 1 calc R U . . .
 H00B H 0.080062 0.255305 0.123279 0.054 Uiso 1 1 calc R U . . .
 H00C H 0.023206 0.173078 0.047961 0.054 Uiso 1 1 calc R U . . .
 C00U C 0.32877(15) 0.57528(15) 0.42826(10) 0.0377(4) Uani 1 1 d . . . . .
 H00U H 0.399232 0.590026 0.471861 0.045 Uiso 1 1 calc R U . . .
 C00V C 0.12558(15) 0.49952(15) 0.38120(10) 0.0394(4) Uani 1 1 d . . . . .
 H00V H 0.059067 0.462582 0.392959 0.047 Uiso 1 1 calc R U . . .
 C00W C 0.83908(13) 0.39305(15) 0.07331(11) 0.0391(4) Uani 1 1 d . . . . .
 H00D H 0.861277 0.443998 0.034198 0.059 Uiso 1 1 calc R U . . .
 H00H H 0.841777 0.317164 0.053705 0.059 Uiso 1 1 calc R U . . .
 H00I H 0.896121 0.401095 0.128355 0.059 Uiso 1 1 calc R U . . .

loop_
  _atom_site_aniso_label
  _atom_site_aniso_U_11
  _atom_site_aniso_U_22
  _atom_site_aniso_U_33
  _atom_site_aniso_U_23
  _atom_site_aniso_U_13
  _atom_site_aniso_U_12
 P001 0.01980(17) 0.02357(18) 0.02109(17) -0.00099(12) 0.00690(12) 0.00277(12)
 O002 0.0207(5) 0.0369(5) 0.0263(5) -0.0019(4) 0.0055(4) 0.0031(4)
 O003 0.0254(5) 0.0214(5) 0.0500(6) -0.0021(4) 0.0129(4) -0.0001(4)
 O004 0.0210(5) 0.0407(6) 0.0415(6) -0.0046(5) 0.0132(4) 0.0047(4)
 C005 0.0209(6) 0.0249(6) 0.0191(6) 0.0031(5) 0.0063(5) 0.0031(5)
 C006 0.0207(6) 0.0248(7) 0.0194(6) 0.0005(5) 0.0066(5) 0.0019(5)
 C007 0.0206(6) 0.0238(6) 0.0185(6) 0.0018(5) 0.0055(5) 0.0020(5)
 C008 0.0203(6) 0.0299(7) 0.0192(6) 0.0039(5) 0.0061(5) 0.0022(5)
 C009 0.0273(7) 0.0239(7) 0.0183(6) 0.0008(5) 0.0048(5) 0.0019(5)
 C00A 0.0229(6) 0.0279(7) 0.0208(6) 0.0030(5) 0.0068(5) -0.0007(5)
 C00B 0.0228(6) 0.0213(6) 0.0237(6) -0.0015(5) 0.0082(5) 0.0022(5)
 C00C 0.0243(6) 0.0253(7) 0.0183(6) 0.0013(5) 0.0059(5) 0.0005(5)
 C00D 0.0236(6) 0.0215(6) 0.0274(7) 0.0033(5) 0.0067(5) 0.0003(5)
 C00E 0.0225(6) 0.0274(7) 0.0293(7) 0.0023(5) 0.0099(5) 0.0055(5)
 C00F 0.0207(6) 0.0246(7) 0.0256(6) 0.0020(5) 0.0090(5) 0.0028(5)
 C00G 0.0284(7) 0.0212(6) 0.0317(7) 0.0006(5) 0.0102(6) 0.0059(5)
 C00H 0.0280(7) 0.0246(7) 0.0205(6) 0.0010(5) 0.0065(5) 0.0030(5)
 C00I 0.0220(6) 0.0349(8) 0.0219(6) 0.0038(5) 0.0072(5) 0.0034(6)
 C00J 0.0345(7) 0.0268(7) 0.0234(7) 0.0014(5) 0.0054(6) -0.0026(6)
 C00K 0.0260(7) 0.0301(7) 0.0309(7) 0.0009(6) 0.0070(6) -0.0034(6)
 C00L 0.0484(9) 0.0250(7) 0.0244(7) 0.0000(5) 0.0090(6) 0.0102(6)
 C00M 0.0401(8) 0.0351(8) 0.0253(7) 0.0046(6) 0.0106(6) -0.0029(7)
 C00N 0.0487(9) 0.0228(7) 0.0233(7) 0.0005(5) 0.0051(6) -0.0011(6)
 C00O 0.0204(6) 0.0429(9) 0.0303(7) 0.0075(6) 0.0090(5) 0.0003(6)
 C00P 0.0372(8) 0.0293(7) 0.0248(7) 0.0013(6) 0.0112(6) 0.0086(6)
 C00Q 0.0274(7) 0.0443(9) 0.0278(7) 0.0024(6) 0.0072(6) -0.0083(6)
 C00R 0.0253(7) 0.0384(8) 0.0360(8) 0.0045(6) 0.0068(6) -0.0081(6)
 C00S 0.0285(7) 0.0455(9) 0.0271(7) -0.0009(6) 0.0054(6) -0.0106(6)
 C00T 0.0247(7) 0.0286(8) 0.0562(10) -0.0009(7) 0.0139(7) -0.0021(6)
 C00U 0.0326(8) 0.0517(10) 0.0257(7) 0.0040(7) 0.0024(6) -0.0083(7)
 C00V 0.0369(8) 0.0492(10) 0.0340(8) 0.0028(7) 0.0128(7) -0.0164(7)
 C00W 0.0223(7) 0.0533(10) 0.0446(9) -0.0043(8) 0.0140(6) 0.0080(7)

_geom_special_details
;
 All esds (except the esd in the dihedral angle between two l.s. planes)
 are estimated using the full covariance matrix.  The cell esds are taken
 into account individually in the estimation of esds in distances, angles
 and torsion angles; correlations between esds in cell parameters are only
 used when they are defined by crystal symmetry.  An approximate (isotropic)
 treatment of cell esds is used for estimating esds involving l.s. planes.
;
loop_
  _geom_bond_atom_site_label_1
  _geom_bond_atom_site_label_2
  _geom_bond_distance
  _geom_bond_site_symmetry_2
  _geom_bond_publ_flag
 P001 O002 1.4832(10) . ?
 P001 C006 1.8033(13) . ?
 P001 C00B 1.8076(13) . ?
 P001 C00H 1.7909(14) . ?
 O003 C00D 1.3629(16) . ?
 O003 C00T 1.4235(16) . ?
 O004 C00I 1.3603(17) . ?
 O004 C00W 1.4236(16) . ?
 C005 C007 1.4210(17) . ?
 C005 C008 1.4578(19) . ?
 C005 C00E 1.4191(19) . ?
 C006 C007 1.4242(18) . ?
 C006 C00C 1.3740(19) . ?
 C007 C00F 1.4129(18) . ?
 C008 C00A 1.4308(19) . ?
 C008 C00I 1.4357(18) . ?
 C009 C00C 1.5005(18) . ?
 C009 C00H 1.4053(19) . ?
 C009 C00J 1.3954(19) . ?
 C00A C00C 1.4442(18) . ?
 C00A C00K 1.4144(19) . ?
 C00B C00Q 1.3873(19) . ?
 C00B C00S 1.3853(19) . ?
 C00D C00F 1.3731(19) . ?
 C00D C00G 1.3991(18) . ?
 C00E H00E 0.9300 . ?
 C00E C00G 1.367(2) . ?
 C00F H00F 0.9300 . ?
 C00G H00G 0.9300 . ?
 C00H C00P 1.3866(19) . ?
 C00I C00O 1.375(2) . ?
 C00J H00J 0.9300 . ?
 C00J C00N 1.392(2) . ?
 C00K H00K 0.9300 . ?
 C00K C00R 1.370(2) . ?
 C00L H00L 0.9300 . ?
 C00L C00N 1.383(2) . ?
 C00L C00P 1.387(2) . ?
 C00M H00M 0.9300 . ?
 C00M C00U 1.380(2) . ?
 C00M C00V 1.375(2) . ?
 C00N H00N 0.9300 . ?
 C00O H00O 0.9300 . ?
 C00O C00R 1.395(2) . ?
 C00P H00P 0.9300 . ?
 C00Q H00Q 0.9300 . ?
 C00Q C00U 1.385(2) . ?
 C00R H00R 0.9300 . ?
 C00S H00S 0.9300 . ?
 C00S C00V 1.388(2) . ?
 C00T H00A 0.9600 . ?
 C00T H00B 0.9600 . ?
 C00T H00C 0.9600 . ?
 C00U H00U 0.9300 . ?
 C00V H00V 0.9300 . ?
 C00W H00D 0.9600 . ?
 C00W H00H 0.9600 . ?
 C00W H00I 0.9600 . ?

loop_
  _geom_angle_atom_site_label_1
  _geom_angle_atom_site_label_2
  _geom_angle_atom_site_label_3
  _geom_angle
  _geom_angle_site_symmetry_1
  _geom_angle_site_symmetry_3
  _geom_angle_publ_flag
 O002 P001 C006 120.01(6) . . ?
 O002 P001 C00B 111.56(6) . . ?
 O002 P001 C00H 117.82(6) . . ?
 C006 P001 C00B 106.65(6) . . ?
 C00H P001 C006 91.59(6) . . ?
 C00H P001 C00B 106.99(6) . . ?
 C00D O003 C00T 116.98(11) . . ?
 C00I O004 C00W 118.65(12) . . ?
 C007 C005 C008 118.97(12) . . ?
 C00E C005 C007 115.68(12) . . ?
 C00E C005 C008 125.35(12) . . ?
 C007 C006 P001 125.91(10) . . ?
 C00C C006 P001 111.20(10) . . ?
 C00C C006 C007 122.88(12) . . ?
 C005 C007 C006 118.94(12) . . ?
 C00F C007 C005 121.47(12) . . ?
 C00F C007 C006 119.42(11) . . ?
 C00A C008 C005 120.05(11) . . ?
 C00A C008 C00I 116.03(12) . . ?
 C00I C008 C005 123.89(12) . . ?
 C00H C009 C00C 112.21(12) . . ?
 C00J C009 C00C 130.05(12) . . ?
 C00J C009 C00H 117.50(12) . . ?
 C008 C00A C00C 118.81(12) . . ?
 C00K C00A C008 120.28(12) . . ?
 C00K C00A C00C 120.86(13) . . ?
 C00Q C00B P001 121.13(10) . . ?
 C00S C00B P001 119.51(10) . . ?
 C00S C00B C00Q 119.32(13) . . ?
 C006 C00C C009 113.09(11) . . ?
 C006 C00C C00A 119.44(12) . . ?
 C00A C00C C009 127.46(12) . . ?
 O003 C00D C00F 125.56(12) . . ?
 O003 C00D C00G 115.26(12) . . ?
 C00F C00D C00G 119.17(12) . . ?
 C005 C00E H00E 118.9 . . ?
 C00G C00E C005 122.28(12) . . ?
 C00G C00E H00E 118.9 . . ?
 C007 C00F H00F 119.9 . . ?
 C00D C00F C007 120.30(12) . . ?
 C00D C00F H00F 119.9 . . ?
 C00D C00G H00G 119.5 . . ?
 C00E C00G C00D 121.10(13) . . ?
 C00E C00G H00G 119.5 . . ?
 C009 C00H P001 111.11(10) . . ?
 C00P C00H P001 126.36(11) . . ?
 C00P C00H C009 122.35(13) . . ?
 O004 C00I C008 116.20(12) . . ?
 O004 C00I C00O 121.64(12) . . ?
 C00O C00I C008 122.15(13) . . ?
 C009 C00J H00J 120.0 . . ?
 C00N C00J C009 120.04(14) . . ?
 C00N C00J H00J 120.0 . . ?
 C00A C00K H00K 119.7 . . ?
 C00R C00K C00A 120.67(14) . . ?
 C00R C00K H00K 119.7 . . ?
 C00N C00L H00L 120.3 . . ?
 C00N C00L C00P 119.45(13) . . ?
 C00P C00L H00L 120.3 . . ?
 C00U C00M H00M 120.1 . . ?
 C00V C00M H00M 120.1 . . ?
 C00V C00M C00U 119.85(14) . . ?
 C00J C00N H00N 119.2 . . ?
 C00L C00N C00J 121.52(14) . . ?
 C00L C00N H00N 119.2 . . ?
 C00I C00O H00O 120.0 . . ?
 C00I C00O C00R 120.07(13) . . ?
 C00R C00O H00O 120.0 . . ?
 C00H C00P C00L 119.11(14) . . ?
 C00H C00P H00P 120.4 . . ?
 C00L C00P H00P 120.4 . . ?
 C00B C00Q H00Q 119.9 . . ?
 C00U C00Q C00B 120.27(13) . . ?
 C00U C00Q H00Q 119.9 . . ?
 C00K C00R C00O 120.44(14) . . ?
 C00K C00R H00R 119.8 . . ?
 C00O C00R H00R 119.8 . . ?
 C00B C00S H00S 120.0 . . ?
 C00B C00S C00V 120.03(13) . . ?
 C00V C00S H00S 120.0 . . ?
 O003 C00T H00A 109.5 . . ?
 O003 C00T H00B 109.5 . . ?
 O003 C00T H00C 109.5 . . ?
 H00A C00T H00B 109.5 . . ?
 H00A C00T H00C 109.5 . . ?
 H00B C00T H00C 109.5 . . ?
 C00M C00U C00Q 120.13(14) . . ?
 C00M C00U H00U 119.9 . . ?
 C00Q C00U H00U 119.9 . . ?
 C00M C00V C00S 120.39(14) . . ?
 C00M C00V H00V 119.8 . . ?
 C00S C00V H00V 119.8 . . ?
 O004 C00W H00D 109.5 . . ?
 O004 C00W H00H 109.5 . . ?
 O004 C00W H00I 109.5 . . ?
 H00D C00W H00H 109.5 . . ?
 H00D C00W H00I 109.5 . . ?
 H00H C00W H00I 109.5 . . ?

loop_
  _geom_torsion_atom_site_label_1
  _geom_torsion_atom_site_label_2
  _geom_torsion_atom_site_label_3
  _geom_torsion_atom_site_label_4
  _geom_torsion
  _geom_torsion_site_symmetry_1
  _geom_torsion_site_symmetry_2
  _geom_torsion_site_symmetry_3
  _geom_torsion_site_symmetry_4
  _geom_torsion_publ_flag
 P001 C006 C007 C005 -179.77(9) . . . . ?
 P001 C006 C007 C00F 4.84(18) . . . . ?
 P001 C006 C00C C009 -9.85(14) . . . . ?
 P001 C006 C00C C00A 171.54(9) . . . . ?
 P001 C00B C00Q C00U 177.96(13) . . . . ?
 P001 C00B C00S C00V -178.49(13) . . . . ?
 P001 C00H C00P C00L -173.07(11) . . . . ?
 O002 P001 C006 C007 -48.98(13) . . . . ?
 O002 P001 C006 C00C 131.21(9) . . . . ?
 O002 P001 C00B C00Q -176.29(11) . . . . ?
 O002 P001 C00B C00S 1.54(14) . . . . ?
 O002 P001 C00H C009 -128.47(9) . . . . ?
 O002 P001 C00H C00P 46.65(14) . . . . ?
 O003 C00D C00F C007 -177.53(12) . . . . ?
 O003 C00D C00G C00E 177.87(12) . . . . ?
 O004 C00I C00O C00R -175.87(13) . . . . ?
 C005 C007 C00F C00D -1.06(19) . . . . ?
 C005 C008 C00A C00C -5.37(18) . . . . ?
 C005 C008 C00A C00K 172.05(12) . . . . ?
 C005 C008 C00I O004 2.54(19) . . . . ?
 C005 C008 C00I C00O -176.33(12) . . . . ?
 C005 C00E C00G C00D 0.7(2) . . . . ?
 C006 P001 C00B C00Q 50.90(13) . . . . ?
 C006 P001 C00B C00S -131.27(12) . . . . ?
 C006 P001 C00H C009 -3.00(10) . . . . ?
 C006 P001 C00H C00P 172.13(12) . . . . ?
 C006 C007 C00F C00D 174.20(12) . . . . ?
 C007 C005 C008 C00A -2.69(18) . . . . ?
 C007 C005 C008 C00I 175.45(12) . . . . ?
 C007 C005 C00E C00G -0.77(19) . . . . ?
 C007 C006 C00C C009 170.34(11) . . . . ?
 C007 C006 C00C C00A -8.27(19) . . . . ?
 C008 C005 C007 C006 5.46(18) . . . . ?
 C008 C005 C007 C00F -179.25(12) . . . . ?
 C008 C005 C00E C00G 179.45(13) . . . . ?
 C008 C00A C00C C006 10.79(18) . . . . ?
 C008 C00A C00C C009 -167.59(12) . . . . ?
 C008 C00A C00K C00R 6.0(2) . . . . ?
 C008 C00I C00O C00R 2.9(2) . . . . ?
 C009 C00H C00P C00L 1.5(2) . . . . ?
 C009 C00J C00N C00L -0.1(2) . . . . ?
 C00A C008 C00I O004 -179.24(11) . . . . ?
 C00A C008 C00I C00O 1.88(19) . . . . ?
 C00A C00K C00R C00O -1.0(2) . . . . ?
 C00B P001 C006 C007 79.03(12) . . . . ?
 C00B P001 C006 C00C -100.78(10) . . . . ?
 C00B P001 C00H C009 104.96(10) . . . . ?
 C00B P001 C00H C00P -79.92(13) . . . . ?
 C00B C00Q C00U C00M 0.6(3) . . . . ?
 C00B C00S C00V C00M 0.4(3) . . . . ?
 C00C C006 C007 C005 0.01(19) . . . . ?
 C00C C006 C007 C00F -175.37(12) . . . . ?
 C00C C009 C00H P001 -1.85(14) . . . . ?
 C00C C009 C00H C00P -177.20(12) . . . . ?
 C00C C009 C00J C00N 175.39(13) . . . . ?
 C00C C00A C00K C00R -176.67(13) . . . . ?
 C00E C005 C007 C006 -174.34(11) . . . . ?
 C00E C005 C007 C00F 0.95(18) . . . . ?
 C00E C005 C008 C00A 177.09(12) . . . . ?
 C00E C005 C008 C00I -4.8(2) . . . . ?
 C00F C00D C00G C00E -0.7(2) . . . . ?
 C00G C00D C00F C007 0.90(19) . . . . ?
 C00H P001 C006 C007 -172.70(11) . . . . ?
 C00H P001 C006 C00C 7.49(10) . . . . ?
 C00H P001 C00B C00Q -46.09(13) . . . . ?
 C00H P001 C00B C00S 131.75(12) . . . . ?
 C00H C009 C00C C006 7.75(16) . . . . ?
 C00H C009 C00C C00A -173.78(12) . . . . ?
 C00H C009 C00J C00N 1.60(19) . . . . ?
 C00I C008 C00A C00C 176.35(11) . . . . ?
 C00I C008 C00A C00K -6.23(18) . . . . ?
 C00I C00O C00R C00K -3.5(2) . . . . ?
 C00J C009 C00C C006 -166.30(13) . . . . ?
 C00J C009 C00C C00A 12.2(2) . . . . ?
 C00J C009 C00H P001 173.02(10) . . . . ?
 C00J C009 C00H C00P -2.33(19) . . . . ?
 C00K C00A C00C C006 -166.62(12) . . . . ?
 C00K C00A C00C C009 15.0(2) . . . . ?
 C00N C00L C00P C00H 0.0(2) . . . . ?
 C00P C00L C00N C00J -0.7(2) . . . . ?
 C00Q C00B C00S C00V -0.6(2) . . . . ?
 C00S C00B C00Q C00U 0.1(2) . . . . ?
 C00T O003 C00D C00F 8.2(2) . . . . ?
 C00T O003 C00D C00G -170.30(13) . . . . ?
 C00U C00M C00V C00S 0.4(3) . . . . ?
 C00V C00M C00U C00Q -0.9(3) . . . . ?
 C00W O004 C00I C008 -175.17(12) . . . . ?
 C00W O004 C00I C00O 3.70(19) . . . . ?

_shelx_res_file
;
TITL 1_a.res in P2(1)/c
    1.res
    created by SHELXL-2018/3 at 20:42:43 on 09-Oct-2022
REM Old TITL 1_a.res in P2(1)/c
REM SHELXT solution in P2(1)/c: R1 0.098, Rweak 0.005, Alpha 0.027
REM <I/s> 0.630 for 214 systematic absences, Orientation as input
REM Formula found by SHELXT: C28 O3 P
CELL 1.54184 11.2403 11.8812 16.3332 90 105.44 90
ZERR 4 0.0002 0.0003 0.0003 0 0.002 0
LATT 1
SYMM -X,0.5+Y,0.5-Z
SFAC C H O P
UNIT 112 84 12 4

L.S. 100
PLAN  5
SIZE 0.6 0.8 0.6
CONF
BOND
list 4
MORE -1
BOND $H
fmap 2
acta
REM <olex2.extras>
REM <HklSrc "%.\\1.hkl">
REM </olex2.extras>

WGHT    0.037800    0.938300
FVAR       0.36754
P001  4    0.205568    0.635489    0.173743    11.00000    0.01980    0.02357 =
         0.02109   -0.00099    0.00690    0.00277
O002  3    0.082219    0.610512    0.116201    11.00000    0.02068    0.03686 =
         0.02628   -0.00195    0.00554    0.00314
O003  3    0.198013    0.207701    0.060363    11.00000    0.02544    0.02137 =
         0.04996   -0.00215    0.01293   -0.00009
O004  3    0.717572    0.418116    0.078756    11.00000    0.02098    0.04069 =
         0.04153   -0.00461    0.01323    0.00474
C005  1    0.478433    0.452136    0.103257    11.00000    0.02087    0.02489 =
         0.01915    0.00313    0.00627    0.00311
C006  1    0.342910    0.587550    0.147201    11.00000    0.02066    0.02480 =
         0.01945    0.00045    0.00660    0.00192
C007  1    0.364546    0.476446    0.121750    11.00000    0.02063    0.02382 =
         0.01847    0.00181    0.00546    0.00202
C008  1    0.573744    0.538678    0.118235    11.00000    0.02032    0.02986 =
         0.01918    0.00386    0.00605    0.00221
C009  1    0.376400    0.786135    0.168039    11.00000    0.02733    0.02394 =
         0.01829    0.00081    0.00476    0.00194
C00A  1    0.550051    0.647718    0.147594    11.00000    0.02287    0.02785 =
         0.02077    0.00300    0.00677   -0.00068
C00B  1    0.217571    0.588297    0.280850    11.00000    0.02284    0.02127 =
         0.02365   -0.00147    0.00817    0.00218
C00C  1    0.427547    0.672977    0.154761    11.00000    0.02434    0.02527 =
         0.01832    0.00126    0.00591    0.00046
C00D  1    0.284510    0.290957    0.077712    11.00000    0.02365    0.02153 =
         0.02745    0.00330    0.00674    0.00028
C00E  1    0.488741    0.342856    0.070757    11.00000    0.02249    0.02742 =
         0.02932    0.00232    0.00987    0.00548
AFIX  43
H00E  2    0.561210    0.323302    0.057038    11.00000   -1.20000
AFIX   0
C00F  1    0.269394    0.395440    0.109448    11.00000    0.02072    0.02464 =
         0.02557    0.00199    0.00900    0.00276
AFIX  43
H00F  2    0.196196    0.412962    0.122906    11.00000   -1.20000
AFIX   0
C00G  1    0.395842    0.265335    0.058915    11.00000    0.02836    0.02117 =
         0.03168    0.00055    0.01017    0.00587
AFIX  43
H00G  2    0.406825    0.194380    0.038016    11.00000   -1.20000
AFIX   0
C00H  1    0.257937    0.778420    0.180918    11.00000    0.02802    0.02462 =
         0.02054    0.00104    0.00649    0.00301
C00I  1    0.695156    0.521242    0.107625    11.00000    0.02204    0.03487 =
         0.02187    0.00379    0.00718    0.00335
C00J  1    0.423599    0.893621    0.162379    11.00000    0.03446    0.02682 =
         0.02343    0.00138    0.00540   -0.00259
AFIX  43
H00J  2    0.500832    0.902103    0.152463    11.00000   -1.20000
AFIX   0
C00K  1    0.646550    0.727301    0.172374    11.00000    0.02602    0.03006 =
         0.03091    0.00091    0.00705   -0.00338
AFIX  43
H00K  2    0.632164    0.795276    0.196308    11.00000   -1.20000
AFIX   0
C00L  1    0.239896    0.978684    0.186175    11.00000    0.04844    0.02500 =
         0.02445    0.00002    0.00904    0.01018
AFIX  43
H00L  2    0.195916    1.042824    0.192747    11.00000   -1.20000
AFIX   0
C00M  1    0.230356    0.519867    0.445542    11.00000    0.04007    0.03510 =
         0.02528    0.00458    0.01057   -0.00288
AFIX  43
H00M  2    0.234863    0.496322    0.500588    11.00000   -1.20000
AFIX   0
C00N  1    0.355131    0.988183    0.171569    11.00000    0.04866    0.02280 =
         0.02326    0.00045    0.00514   -0.00107
AFIX  43
H00N  2    0.387655    1.059376    0.167797    11.00000   -1.20000
AFIX   0
C00O  1    0.784728    0.603093    0.126884    11.00000    0.02042    0.04290 =
         0.03026    0.00751    0.00897    0.00029
AFIX  43
H00O  2    0.861242    0.590311    0.116831    11.00000   -1.20000
AFIX   0
C00P  1    0.190437    0.872676    0.190943    11.00000    0.03724    0.02935 =
         0.02483    0.00133    0.01117    0.00856
AFIX  43
H00P  2    0.113041    0.864930    0.200732    11.00000   -1.20000
AFIX   0
C00Q  1    0.322836    0.608998    0.346087    11.00000    0.02739    0.04429 =
         0.02778    0.00241    0.00720   -0.00825
AFIX  43
H00Q  2    0.389698    0.645668    0.334602    11.00000   -1.20000
AFIX   0
C00R  1    0.760980    0.705273    0.161479    11.00000    0.02526    0.03844 =
         0.03596    0.00454    0.00677   -0.00814
AFIX  43
H00R  2    0.823245    0.758816    0.177259    11.00000   -1.20000
AFIX   0
C00S  1    0.118496    0.533798    0.298791    11.00000    0.02847    0.04554 =
         0.02711   -0.00090    0.00544   -0.01059
AFIX  43
H00S  2    0.047208    0.520170    0.255604    11.00000   -1.20000
AFIX   0
C00T  1    0.077286    0.236172    0.065695    11.00000    0.02471    0.02855 =
         0.05622   -0.00091    0.01386   -0.00206
AFIX 137
H00A  2    0.047172    0.299333    0.029443    11.00000   -1.50000
H00B  2    0.080062    0.255305    0.123279    11.00000   -1.50000
H00C  2    0.023206    0.173078    0.047961    11.00000   -1.50000
AFIX   0
C00U  1    0.328767    0.575280    0.428257    11.00000    0.03261    0.05173 =
         0.02565    0.00400    0.00241   -0.00835
AFIX  43
H00U  2    0.399232    0.590026    0.471861    11.00000   -1.20000
AFIX   0
C00V  1    0.125576    0.499523    0.381195    11.00000    0.03688    0.04922 =
         0.03401    0.00279    0.01277   -0.01636
AFIX  43
H00V  2    0.059067    0.462582    0.392959    11.00000   -1.20000
AFIX   0
C00W  1    0.839079    0.393053    0.073310    11.00000    0.02226    0.05334 =
         0.04464   -0.00429    0.01401    0.00804
AFIX 137
H00D  2    0.861277    0.443998    0.034198    11.00000   -1.50000
H00H  2    0.841777    0.317164    0.053705    11.00000   -1.50000
H00I  2    0.896121    0.401095    0.128355    11.00000   -1.50000
AFIX   0
HKLF 4


REM  1_a.res in P2(1)/c
REM wR2 = 0.0859, GooF = S = 1.055, Restrained GooF = 1.055 for all data
REM R1 = 0.0331 for 3855 Fo > 4sig(Fo) and 0.0357 for all 4174 data
REM 291 parameters refined using 0 restraints

END

WGHT      0.0378      0.9383

REM Highest difference peak  0.303,  deepest hole -0.374,  1-sigma level  0.041
Q1    1   0.2131  0.6149  0.2386  11.00000  0.05    0.30
Q2    1   0.2807  0.6090  0.1536  11.00000  0.05    0.26
Q3    1   0.2363  0.7208  0.1825  11.00000  0.05    0.21
Q4    1   0.4223  0.4679  0.1087  11.00000  0.05    0.18
Q5    1   0.6357  0.5277  0.1173  11.00000  0.05    0.18
;
_shelx_res_checksum                57452
_shelx_hkl_file
;
   0   0   1    0.08    0.04
   0   0  -1    0.23    0.04
   0   0   2  133.04    4.04
   0   0  -2  139.25    4.04
   0   0  -3    0.09    0.11
   0   0   3    0.05    0.11
   0   0  -4 9999.00  294.80
   0   0  -5    0.12    0.14
   0   0   6  244.18    7.31
   0   0   6  245.18    7.35
   0   0   7    0.09    0.17
   0   0   7    0.07    0.12
   0   0   8 1090.53   30.97
   0   0   8 1016.59   30.88
   0   0   9   -0.02    0.34
   0   0   9   -0.19    0.33
   0   0   9    0.18    0.34
   0   0  10   44.17    1.71
   0   0  10   43.35    1.67
   0   0  10   44.28    1.70
   0   0  11    0.39    0.44
   0   0  11   -0.19    0.44
   0   0  11    0.59    0.42
   0   0  12  164.24    5.35
   0   0  12  165.88    5.38
   0   0  13    0.48    0.53
   0   0  14   55.95    2.23
   0   0 -15    0.64    0.47
   0   0  15    0.26    0.60
   0   0 -16   60.38    2.23
   0   0 -17    0.63    0.37
   0   0 -17    0.17    0.47
   0   0 -18  171.94    5.53
   0   0 -18  190.29    5.64
   0   0 -19   -0.01    0.26
   0  -1   0    0.11    0.08
   0   1   0    0.01    0.07
   0   1  -1 1013.78   29.81
   0   1  -1 1003.08   29.82
   0  -1  -1 1000.68   29.81
   0  -1   1 1029.20   29.82
   0   1  -2  362.92   10.67
   0   1   2  365.36   10.71
   0   1  -2  360.60   10.72
   0   1  -2  360.27   10.71
   0   1  -2  362.22   10.67
   0  -1  -2  354.06   10.71
   0   1  -3  106.90    3.15
   0   1   3  104.66    3.20
   0  -1  -3  106.78    3.22
   0   1  -3  106.75    3.22
   0   1  -3  102.85    3.22
   0  -1   4 8990.33  264.63
   0   1   4 8922.29  264.67
   0  -1  -4 9187.00  264.70
   0   1  -4 8959.17  264.69
   0   1  -4 8971.56  264.60
   0  -1  -4 8945.12  264.69
   0   1  -4 8956.07  264.69
   0   1  -4 8949.09  264.70
   0  -1  -5 3312.25   97.95
   0   1  -5 3272.62   97.95
   0   1  -5 3352.29   97.95
   0   1  -5 3325.18   97.96
   0  -1  -5 3334.35   97.95
   0   1  -5 3289.02   97.84
   0  -1   5 3313.95   97.87
   0   1   5 3399.29   97.90
   0  -1   6  580.42   17.75
   0   1  -6  616.22   17.86
   0   1  -6  605.58   17.85
   0   1  -6  600.48   17.85
   0  -1  -6  604.62   17.85
   0  -1  -6  598.64   17.85
   0   1   6  603.20   17.78
   0   1  -7  315.65    9.89
   0  -1   7  320.23    9.77
   0   1  -7  331.66    9.90
   0   1   7  335.73    9.80
   0  -1  -7  331.71    9.90
   0  -1  -7  329.78    9.89
   0   1   8  982.68   29.01
   0   1  -8  968.65   29.09
   0  -1   9  227.92    7.09
   0   1   9  232.26    7.13
   0   1   9  222.35    7.02
   0   1   9  230.44    7.13
   0  -1   9  229.14    7.11
   0  -1   9  235.24    7.11
   0   1   9  231.34    7.12
   0  -1  10   16.84    0.90
   0  -1  10   17.69    0.90
   0  -1  10   16.92    0.88
   0   1  10   16.79    0.89
   0   1  10   17.75    0.92
   0   1  10   15.75    0.84
   0   1  10   17.75    0.93
   0   1  11    0.38    0.45
   0  -1  11    0.81    0.47
   0   1  11    1.38    0.41
   0  -1  11    0.09    0.43
   0   1  11    0.45    0.49
   0  -1  11    0.70    0.41
   0   1  11    1.20    0.45
   0   1  12  223.91    6.93
   0   1  12  210.01    6.87
   0  -1  12  217.11    6.91
   0  -1  12  218.74    6.93
   0   1  12  220.72    6.95
   0   1  12  215.72    6.98
   0   1  13    4.07    0.70
   0   1  13    5.72    0.74
   0  -1  13    4.99    0.73
   0  -1  13    4.67    0.65
   0  -1  14   55.94    2.26
   0  -1  14   56.19    2.21
   0   1  14   57.44    2.30
   0   1  14   56.71    2.27
   0   1 -15   20.95    1.05
   0  -1  15   20.91    1.15
   0   1  15   22.17    1.26
   0  -1  15   20.58    1.22
   0   1  15   23.07    1.27
   0   1  16  136.96    4.35
   0  -1 -16  131.84    4.25
   0  -1 -17   16.33    0.88
   0  -1 -17   16.05    0.95
   0   1 -17   15.24    0.86
   0   1 -18    0.73    0.35
   0  -1 -18    1.44    0.44
   0  -1 -18    0.78    0.32
   0   1 -19    0.58    0.21
   0  -1 -19    0.61    0.29
   0   2   0  488.90   14.40
   0  -2   0  484.29   14.40
   0  -2  -1  975.40   29.12
   0   2  -1  998.01   29.16
   0  -2  -1  987.85   29.16
   0  -2   1  976.36   29.16
   0   2  -1  999.70   29.12
   0   2  -2   55.50    1.67
   0   2   2   48.34    1.68
   0  -2  -2   53.34    1.64
   0   2  -2   53.71    1.64
   0  -2   2   53.84    1.67
   0  -2  -2   53.75    1.64
   0   2  -2   53.97    1.64
   0   2  -3   39.06    1.23
   0  -2  -3   37.19    1.22
   0   2   3   39.69    1.25
   0   2  -3   39.29    1.22
   0  -2  -3   38.65    1.22
   0   2  -3   36.92    1.24
   0   2  -3   37.09    1.16
   0   2  -4  421.72   12.40
   0  -2  -4  408.72   12.40
   0   2  -4  420.34   12.42
   0   2   4  425.06   12.41
   0   2  -4  423.94   12.40
   0   2  -4  411.12   12.31
   0  -2  -4  418.12   12.40
   0   2  -5 1047.33   28.66
   0   2   5 1063.41   28.65
   0  -2  -5 1058.70   28.65
   0  -2  -5 1046.65   28.66
   0   2  -5 1045.70   28.65
   0   2  -5 1072.24   28.68
   0   2  -6  179.56    5.44
   0   2  -6  173.93    5.42
   0  -2  -6  175.57    5.42
   0  -2  -6  175.69    5.42
   0   2   6  179.30    5.39
   0   2  -7  102.87    3.35
   0  -2  -7  108.47    3.35
   0   2   7  104.15    3.28
   0   2  -7  102.66    3.33
   0   2  -8  677.27   20.48
   0   2   8  689.46   20.39
   0   2   9  380.63   11.48
   0  -2   9  379.56   11.47
   0   2   9  374.24   11.49
   0   2   9  376.92   11.48
   0  -2   9  375.67   11.50
   0   2  10  339.12   10.60
   0  -2  10  346.21   10.62
   0   2  10  353.94   10.67
   0   2  10  347.79   10.69
   0  -2  10  355.41   10.67
   0   2  11   19.40    1.05
   0   2  11   20.62    0.97
   0  -2  11   18.94    0.97
   0   2  11   19.06    1.03
   0  -2  11   19.34    1.02
   0   2  12  234.28    7.20
   0   2  12  228.80    7.23
   0   2  12  214.46    7.09
   0  -2  12  227.22    7.14
   0   2  12  221.92    7.23
   0  -2  12  234.63    7.20
   0  -2  13    3.68    0.52
   0   2  13    2.41    0.50
   0  -2  13    3.25    0.55
   0  -2  13    3.88    0.66
   0   2  13    3.56    0.69
   0   2  13    3.08    0.65
   0   2  13    2.65    0.63
   0  -2  14   24.14    1.22
   0  -2  14   26.54    1.33
   0   2  14   28.38    1.41
   0   2  14   23.24    1.31
   0  -2  15    0.58    0.64
   0   2  15    0.36    0.67
   0   2  15    0.18    0.61
   0   2  16    6.31    0.79
   0  -2 -16    7.41    0.72
   0  -2 -17   33.31    1.43
   0  -2 -17   32.09    1.37
   0   2 -17   31.58    1.29
   0  -2 -18    0.57    0.41
   0  -2 -18    1.03    0.36
   0   2 -18    1.02    0.29
   0  -2 -19   12.53    0.57
   0  -2 -19   13.69    0.64
   0  -3   0   -0.09    0.19
   0   3   0    0.13    0.18
   0   3  -1  718.04   21.24
   0   3   1  729.62   21.28
   0  -3  -1  724.49   21.25
   0  -3   1  702.27   21.24
   0  -3   2   17.01    0.64
   0  -3  -2   16.32    0.57
   0  -3  -2   17.99    0.65
   0   3  -2   17.77    0.64
   0   3  -2   17.48    0.57
   0   3  -3  597.51   17.47
   0   3   3  601.35   17.50
   0  -3   3  596.37   17.48
   0  -3  -3  560.00   17.43
   0   3  -3  597.56   17.43
   0   3   4   15.40    0.64
   0   3  -4   14.82    0.59
   0  -3  -4   16.25    0.61
   0   3  -4   15.41    0.63
   0   3   5   95.16    2.92
   0   3  -5   91.69    2.89
   0  -3  -5   92.60    2.90
   0   3  -5   90.08    2.92
   0  -3  -6  102.08    3.27
   0   3   6  105.94    3.29
   0   3  -6  108.39    3.28
   0   3  -6   98.88    3.29
   0   3  -7    2.40    0.31
   0   3  -7    3.15    0.31
   0  -3  -7    3.20    0.32
   0   3   7    2.78    0.27
   0   3   8  122.04    3.91
   0   3   8  126.12    3.99
   0   3   8  121.97    3.97
   0   3   8  124.85    4.00
   0   3   9  335.57   10.23
   0   3   9  332.88   10.26
   0   3   9  335.55   10.29
   0  -3  -9  337.08   10.24
   0  -3   9  341.44   10.23
   0  -3   9  326.81   10.22
   0   3   9  337.30   10.27
   0  -3  10   17.65    0.93
   0   3  10   19.00    0.95
   0  -3 -10   19.31    0.94
   0   3  10   18.75    1.00
   0  -3  10   18.35    0.93
   0   3  10   19.02    0.98
   0   3  10   19.61    0.98
   0   3  11   30.09    1.38
   0   3  11   30.31    1.34
   0  -3  11   29.85    1.34
   0  -3  11   31.76    1.32
   0  -3 -11   29.44    1.28
   0   3  11   30.26    1.41
   0  -3 -12    1.96    0.43
   0   3  12    3.31    0.59
   0   3  12    0.38    0.55
   0   3  12    1.27    0.52
   0  -3  12    2.85    0.48
   0  -3  12    1.27    0.51
   0   3  13   45.87    1.83
   0   3  13   44.00    1.87
   0  -3  13   43.57    1.79
   0  -3  14   59.16    2.24
   0   3  14   57.06    2.23
   0   3  14   53.83    2.27
   0  -3 -15    1.54    0.57
   0  -3 -16    6.67    0.75
   0   3 -16    4.69    0.50
   0  -3 -16    6.16    0.68
   0  -3 -17    8.56    0.68
   0  -3 -18   11.63    0.67
   0  -3 -19    2.18    0.26
   0   4   0   28.38    0.98
   0   4   0   28.39    0.99
   0  -4   0   27.79    0.97
   0   4  -1    1.64    0.23
   0   4   1    2.28    0.29
   0   4  -1    1.60    0.21
   0  -4   1    1.37    0.21
   0  -4  -1    1.61    0.23
   0   4  -2  168.71    4.98
   0   4   2  154.01    5.01
   0  -4  -2  168.42    4.99
   0  -4   2  163.60    4.98
   0  -4  -3   49.15    1.63
   0   4  -3   49.54    1.61
   0  -4   3   48.46    1.61
   0  -4  -4  158.65    4.55
   0   4  -4  148.05    4.51
   0  -4  -4  168.26    4.66
   0   4   4  159.78    4.66
   0   4  -4  162.68    4.55
   0   4  -4  159.21    4.62
   0   4  -5   72.94    2.26
   0   4   5   72.69    2.28
   0   4  -5   71.78    2.11
   0   4  -5   71.77    2.20
   0  -4  -5   72.11    2.20
   0   4  -6  118.01    3.76
   0   4   6  127.15    3.85
   0  -4  -6  118.91    3.77
   0   4  -6  121.18    3.82
   0   4   7   27.66    1.07
   0  -4  -7   26.34    1.03
   0   4  -7   24.86    1.01
   0   4  -7   25.83    1.06
   0  -4  -7   29.26    1.13
   0  -4  -8   37.30    1.45
   0  -4   8   36.64    1.44
   0   4   8   36.66    1.43
   0   4   8   36.68    1.45
   0   4   8   36.37    1.45
   0   4   9    0.85    0.35
   0  -4   9    0.60    0.37
   0  -4  -9    0.85    0.36
   0   4   9    1.37    0.40
   0   4   9    0.53    0.35
   0   4   9    0.90    0.41
   0  -4   9    1.97    0.37
   0   4  10   17.15    0.97
   0  -4  10   18.80    0.95
   0   4  10   16.40    0.88
   0   4  10   16.70    0.94
   0  -4  10   18.31    0.90
   0   4  10   16.19    0.93
   0   4  11   47.02    1.91
   0   4  11   48.31    1.95
   0   4  11   48.76    1.85
   0   4  11   48.62    1.92
   0  -4 -11   45.56    1.85
   0  -4  11   47.53    1.87
   0  -4  11   48.07    1.85
   0   4  12   55.46    2.18
   0   4  12   57.00    2.28
   0  -4  12   60.43    2.19
   0   4  12   58.99    2.27
   0  -4 -12   58.10    2.18
   0  -4  12   56.91    2.18
   0   4  13   63.50    2.51
   0   4  13   65.02    2.44
   0  -4  13   66.89    2.44
   0   4  13   67.61    2.58
   0  -4 -13   62.36    2.38
   0  -4  13   68.88    2.45
   0  -4  14   18.40    0.95
   0   4  14   15.03    1.04
   0   4  14   18.11    1.16
   0  -4 -14   15.07    0.87
   0   4  15    0.56    0.63
   0  -4 -15    0.03    0.55
   0  -4 -16   39.18    1.67
   0  -4 -16   40.35    1.67
   0  -4 -17   14.54    0.85
   0  -4 -17   15.41    0.85
   0  -4 -18    4.27    0.43
   0  -4 -18    4.13    0.43
   0  -5   0    0.07    0.18
   0   5   0   -0.01    0.21
   0  -5   1  440.84   13.21
   0   5  -1  442.10   13.23
   0   5  -1  439.75   13.21
   0  -5  -1  446.54   13.22
   0   5   1  444.23   13.26
   0   5  -2  536.58   15.78
   0  -5  -2  532.13   15.80
   0   5   2  531.57   15.84
   0   5  -2  524.66   15.78
   0  -5   2  523.85   15.78
   0  -5   3   49.78    1.67
   0   5  -3   49.20    1.66
   0   5  -3   49.46    1.62
   0  -5  -3   51.39    1.69
   0   5  -4    5.50    0.37
   0   5  -4    5.54    0.29
   0  -5  -4    6.02    0.38
   0   5   4    5.97    0.42
   0  -5   4    4.87    0.35
   0  -5  -5   47.90    1.60
   0   5   5   45.56    1.61
   0  -5  -6   71.54    2.37
   0   5  -6   64.13    2.27
   0  -5  -6   68.26    2.32
   0  -5   6   70.53    2.37
   0  -5  -7    6.27    0.53
   0   5   7    6.87    0.52
   0  -5   7    6.49    0.54
   0   5   7    6.72    0.51
   0   5   8    0.36    0.35
   0  -5  -8    0.71    0.37
   0  -5   8    0.90    0.39
   0   5   8    0.77    0.37
   0   5   8    0.51    0.38
   0  -5  -9    8.92    0.68
   0   5   9    8.63    0.66
   0  -5   9    7.98    0.68
   0   5   9    9.53    0.70
   0   5   9    8.18    0.66
   0   5  10   37.85    1.65
   0   5  10   40.59    1.66
   0  -5  10   39.20    1.63
   0  -5 -10   39.72    1.66
   0   5  10   39.25    1.63
   0   5  11   19.27    1.09
   0   5  11   21.03    1.14
   0   5  11   18.65    0.98
   0  -5 -11   20.37    1.08
   0   5  11   19.05    1.08
   0  -5  11   21.32    1.09
   0   5  12   12.32    0.89
   0  -5 -12   11.92    0.83
   0   5  12   10.87    0.86
   0   5  12   12.04    0.92
   0   5  12   12.71    0.79
   0  -5  12   10.36    0.82
   0  -5 -13   72.01    2.63
   0   5  13   73.31    2.70
   0  -5  13   71.10    2.62
   0   5  13   72.92    2.73
   0  -5 -14    0.38    0.57
   0  -5 -14   -0.18    0.42
   0   5  14    0.39    0.52
   0  -5 -14   -0.11    0.58
   0   5  14   -0.15    0.58
   0  -5 -15    3.24    0.63
   0   5  15    2.77    0.64
   0  -5 -15    2.73    0.63
   0  -5 -16    0.86    0.47
   0  -5 -16    0.80    0.50
   0  -5 -17   61.28    2.14
   0  -5 -18    0.18    0.24
   0   6   0  105.00    3.40
   0  -6   0  108.65    3.37
   0   6  -1  121.84    3.67
   0  -6  -1  114.05    3.66
   0   6   1  118.00    3.72
   0   6  -1  118.11    3.68
   0  -6   1  112.81    3.65
   0   6  -2   30.27    1.09
   0   6   2   29.23    1.15
   0   6  -2   29.67    1.09
   0  -6   2   29.55    1.09
   0  -6  -2   29.36    1.10
   0   6  -3    4.46    0.31
   0  -6   3    4.39    0.32
   0   6   3    4.20    0.39
   0  -6  -3    4.21    0.32
   0   6  -3    4.65    0.33
   0  -6  -4    6.55    0.42
   0  -6   4    7.08    0.41
   0   6  -4    6.99    0.42
   0  -6  -5  346.83    9.99
   0  -6  -5  344.37   10.00
   0  -6   6  149.71    4.79
   0  -6  -6  146.17    4.72
   0   6   6  149.90    4.72
   0  -6  -7   14.43    0.85
   0  -6   7   13.40    0.82
   0  -6  -7   13.95    0.75
   0   6   7   14.38    0.77
   0   6   8   -0.11    0.35
   0  -6   8    0.84    0.47
   0  -6  -8    0.13    0.41
   0   6   8    0.11    0.37
   0   6   8    0.38    0.41
   0  -6  -9    4.41    0.59
   0   6   9    3.00    0.56
   0   6   9    3.39    0.52
   0  -6   9    3.96    0.60
   0   6   9    4.27    0.52
   0  -6  10   -0.17    0.48
   0   6  10    0.72    0.44
   0   6  10    0.49    0.47
   0  -6 -10    0.71    0.42
   0  -6 -10    0.04    0.51
   0   6  10    0.15    0.49
   0  -6 -11    3.79    0.55
   0   6  11    5.22    0.60
   0   6  11    3.99    0.64
   0   6  11    4.34    0.59
   0  -6  11    4.53    0.65
   0  -6 -11    3.61    0.62
   0  -6 -12   -0.15    0.51
   0   6  12    0.31    0.53
   0  -6 -12   -0.16    0.48
   0   6  12    0.15    0.54
   0   6  12   -0.07    0.47
   0  -6 -12   -0.22    0.53
   0  -6 -13   88.47    3.23
   0   6  13   95.13    3.32
   0   6  13   92.28    3.26
   0  -6 -13   97.76    3.31
   0  -6 -13   91.68    3.23
   0   6  14   45.14    1.86
   0  -6 -14   45.66    1.81
   0  -6 -14   43.91    1.77
   0  -6 -14   45.40    1.85
   0   6  14   44.87    1.81
   0  -6 -15    7.37    0.65
   0  -6 -15    8.35    0.61
   0  -6 -15    8.36    0.71
   0  -6 -16    2.10    0.45
   0  -6 -16    3.16    0.48
   0  -6 -17    0.98    0.33
   0  -6 -17    0.03    0.28
   0  -7   0    0.29    0.35
   0   7  -1    2.86    0.31
   0  -7   1    3.25    0.43
   0  -7  -1    3.32    0.44
   0  -7  -1    3.12    0.40
   0  -7  -2   13.53    0.72
   0  -7  -2   11.40    0.68
   0   7   3   30.98    1.24
   0  -7   3   32.29    1.34
   0  -7  -3   33.44    1.31
   0   7   4   33.56    1.31
   0  -7  -4   34.38    1.37
   0  -7   4   32.99    1.41
   0  -7  -5   49.18    1.83
   0   7   5   47.86    1.78
   0  -7  -5   49.98    1.89
   0  -7   5   48.69    1.89
   0  -7  -6    0.96    0.43
   0  -7  -6    0.27    0.36
   0   7   6    0.10    0.30
   0  -7  -7    0.28    0.38
   0  -7  -7    0.20    0.31
   0   7   7   -0.11    0.34
   0   7   8    7.50    0.72
   0  -7  -8    6.27    0.57
   0   7   8    6.49    0.59
   0  -7  -8    7.04    0.71
   0   7   9   50.36    2.00
   0  -7  -9   51.01    2.02
   0   7   9   45.18    1.84
   0   7   9   47.43    1.89
   0  -7  -9   49.62    1.88
   0   7  10    0.26    0.40
   0   7  10    0.59    0.51
   0  -7 -10    0.12    0.53
   0  -7 -10    1.05    0.42
   0   7  10    0.51    0.45
   0  -7 -10    0.88    0.47
   0   7  11    2.21    0.61
   0  -7 -11    3.30    0.65
   0  -7 -11    2.64    0.46
   0  -7 -11    1.99    0.54
   0   7  11    2.38    0.53
   0   7  11    1.78    0.51
   0  -7  12   20.71    1.11
   0   7  12   20.35    1.09
   0  -7 -12   20.96    1.17
   0  -7 -12   19.25    1.03
   0   7  12   20.13    1.16
   0   7  12   20.44    1.08
   0  -7 -12   20.94    1.11
   0  -7 -13    4.58    0.64
   0   7  13    3.86    0.57
   0  -7 -13    5.05    0.57
   0   7  13    4.54    0.56
   0  -7  13    3.51    0.53
   0  -7 -13    5.11    0.62
   0  -7  14   14.01    0.82
   0   7  14   15.55    0.86
   0  -7 -14   15.69    0.90
   0  -7 -14   15.82    0.91
   0  -7 -14   17.09    0.87
   0  -7 -15   12.13    0.76
   0  -7 -15   13.01    0.73
   0  -7 -15   13.19    0.71
   0  -7 -16    1.61    0.36
   0  -7 -16    1.83    0.31
   0  -7 -17   18.75    0.75
   0  -8   0  351.42   10.87
   0  -8   0  361.92   10.95
   0  -8  -1   10.35    0.71
   0  -8   1   11.40    0.75
   0  -8  -2   79.40    2.75
   0   8   2   78.44    2.68
   0  -8  -3    1.71    0.45
   0   8   3    2.55    0.38
   0   8   4   76.51    2.75
   0  -8   4   84.51    2.90
   0  -8  -4   84.09    2.84
   0  -8   5    7.47    0.73
   0  -8  -5    8.78    0.71
   0  -8  -5    7.82    0.65
   0   8   5    6.98    0.57
   0  -8   6  160.33    5.07
   0   8   6  143.41    4.90
   0  -8  -6  153.21    4.97
   0  -8  -6  158.86    5.07
   0  -8  -7   24.18    1.15
   0  -8   7   22.81    1.23
   0  -8  -7   24.33    1.26
   0   8   7   23.59    1.11
   0  -8   8   20.88    1.18
   0   8   8   20.42    1.03
   0   8   9   20.81    1.05
   0  -8  -9   19.64    1.00
   0  -8   9   22.36    1.21
   0   8   9   19.89    1.19
   0  -8 -10    1.12    0.41
   0   8  10    0.98    0.44
   0  -8  10    1.54    0.58
   0   8  10    1.71    0.62
   0  -8 -10    1.12    0.67
   0  -8 -10    0.68    0.57
   0   8  11   12.68    0.95
   0  -8 -11   10.60    0.91
   0   8  11   11.49    0.76
   0  -8 -11   10.90    0.77
   0  -8  11   10.76    0.85
   0   8  12    1.97    0.45
   0   8  12    2.18    0.63
   0  -8 -12    2.64    0.49
   0  -8  12    3.04    0.56
   0  -8 -12    1.86    0.60
   0  -8 -13   39.03    1.54
   0  -8 -13   41.21    1.63
   0   8  13   38.08    1.51
   0  -8  13   35.75    1.53
   0  -8 -14   87.12    2.81
   0  -8 -14   92.75    2.87
   0  -8 -15    0.91    0.32
   0  -8 -15    1.27    0.33
   0  -8 -16   23.70    0.89
   0  -9   0   -0.03    0.44
   0  -9  -1   15.63    0.92
   0  -9   1   13.70    0.92
   0  -9  -2  134.28    4.45
   0  -9  -3   28.40    1.33
   0  -9  -3   29.14    1.34
   0  -9  -4   39.67    1.70
   0  -9   4   40.34    1.74
   0  -9  -4   39.34    1.67
   0  -9  -5   43.29    1.79
   0  -9   5   45.21    1.89
   0  -9  -5   44.63    1.86
   0  -9  -6   30.39    1.49
   0  -9   6   29.33    1.48
   0   9   6   29.47    1.30
   0  -9  -6   32.68    1.40
   0  -9  -7    1.73    0.46
   0  -9   7    1.82    0.62
   0  -9  -7    2.00    0.61
   0   9   7    1.32    0.40
   0  -9   8    4.76    0.72
   0  -9  -8    4.02    0.71
   0   9   8    4.90    0.53
   0  -9   9   67.42    2.53
   0   9   9   64.54    2.36
   0  -9  10   84.43    3.02
   0   9  10   82.39    3.07
   0  -9 -11    0.36    0.59
   0  -9  11    0.30    0.47
   0   9  11    0.32    0.57
   0  -9 -12   43.34    1.71
   0  -9  12   39.06    1.60
   0   9  12   41.21    1.68
   0  -9 -12   37.99    1.49
   0  -9  13    8.55    0.61
   0  -9 -13    8.33    0.54
   0  -9 -14   11.61    0.68
   0  -9 -15    3.49    0.32
   0 -10   0  115.01    3.97
   0 -10   1   -0.27    0.55
   0 -10  -1    0.63    0.54
   0 -10  -1    0.13    0.40
   0 -10  -2    1.25    0.49
   0 -10  -2    0.77    0.53
   0 -10   2    1.24    0.62
   0 -10  -3   26.08    1.26
   0 -10  -3   21.40    1.19
   0 -10  -4   29.73    1.36
   0 -10  -4   26.31    1.37
   0 -10  -5    4.80    0.63
   0 -10   5    4.67    0.76
   0 -10  -5    4.73    0.69
   0 -10  -6    2.74    0.53
   0 -10  -6    3.75    0.66
   0 -10   6    2.85    0.69
   0 -10  -7    0.52    0.57
   0 -10   7    0.47    0.61
   0  10   7    0.39    0.58
   0 -10  -8    9.67    0.86
   0  10   8    8.29    0.85
   0 -10   8    8.39    0.84
   0 -10  -8    9.41    0.86
   0 -10  -9    0.70    0.61
   0 -10   9    0.72    0.59
   0 -10  10    2.21    0.57
   0  10  11   -0.06    0.50
   0 -10  11    0.84    0.46
   0 -10 -12    0.16    0.45
   0 -10  12    0.57    0.38
   0 -10 -13    3.76    0.44
   0 -10  13    2.24    0.33
   0 -10 -14    2.88    0.31
   0 -11   0   -0.04    0.56
   0 -11  -1   11.26    0.78
   0 -11  -1   11.75    0.93
   0 -11   1   13.41    0.99
   0 -11  -2   30.88    1.46
   0 -11   2   30.35    1.50
   0 -11  -2   30.32    1.38
   0 -11  -3   35.16    1.59
   0 -11  -3   38.26    1.63
   0 -11  -4   37.18    1.59
   0 -11  -4   34.77    1.59
   0 -11   5   11.75    0.99
   0 -11  -5   12.30    0.91
   0 -11  -5   13.47    0.86
   0 -11  -6    0.31    0.51
   0 -11   6    1.44    0.63
   0 -11  -6    0.77    0.53
   0 -11  -6    0.41    0.45
   0  11   7    1.71    0.58
   0 -11   7    2.13    0.64
   0 -11  -7    2.17    0.55
   0 -11  -7    2.07    0.57
   0 -11   8    0.10    0.55
   0  11   8   -0.14    0.51
   0 -11  -8    0.03    0.52
   0 -11   9    8.89    0.75
   0  11   9   10.81    0.80
   0 -11  -9   10.07    0.79
   0 -11 -10   20.87    1.05
   0 -11  10   21.08    1.02
   0 -11  11    7.29    0.56
   0 -11 -11    8.34    0.63
   0 -11  12   18.92    0.79
   0 -11 -13   -0.12    0.21
   0 -12   0   56.86    2.23
   0 -12  -1   12.87    0.93
   0 -12   1   14.22    0.98
   0 -12  -2   12.16    0.78
   0 -12  -2   14.23    0.92
   0 -12   2   14.30    0.99
   0 -12  -3    5.76    0.66
   0 -12  -3    6.27    0.61
   0 -12  -4   10.21    0.71
   0 -12  -4   10.92    0.76
   0 -12  -4   10.96    0.78
   0 -12  -5   41.04    1.62
   0 -12   5   41.75    1.74
   0 -12  -5   38.55    1.60
   0 -12  -5   39.85    1.65
   0  12   5   41.59    1.69
   0  12   6   32.31    1.40
   0 -12  -6   30.65    1.37
   0 -12  -6   30.59    1.34
   0 -12   6   31.19    1.43
   0 -12  -7   30.42    1.33
   0  12   7   32.79    1.38
   0 -12   7   31.13    1.39
   0 -12   8   17.39    0.91
   0  12   8   16.75    0.90
   0 -12  -8   16.82    0.89
   0  12   9    2.64    0.44
   0 -12   9    2.73    0.45
   0 -12  -9    3.31    0.45
   0 -12  10   13.34    0.69
   0  12  10   15.11    0.74
   0 -12 -10   15.10    0.73
   0 -12 -11    8.78    0.49
   0 -13   0    0.32    0.50
   0 -13  -1    0.86    0.48
   0 -13   1    1.16    0.52
   0 -13  -2   13.91    0.83
   0 -13   2   15.09    0.91
   0 -13   3   -0.49    0.48
   0 -13  -3    0.82    0.43
   0 -13  -4   45.07    1.67
   0  13   4   43.61    1.68
   0  13   5   21.19    0.99
   0  13   6   18.91    0.90
   0 -13  -6   18.34    0.82
   0 -13   6   19.64    0.94
   0  13   7    0.40    0.34
   0 -13  -7   -0.20    0.28
   0 -13   7    0.69    0.38
   0  13   8    5.79    0.44
   0 -13   8    4.04    0.42
   0 -13   9   43.77    1.49
   0 -14   0   10.29    0.62
   0 -14  -1    3.04    0.40
   0 -14   1    3.43    0.43
   0 -14   2    3.85    0.44
   0  14   2    3.82    0.34
   0 -14  -2    4.27    0.40
   0  14   3    0.55    0.24
   0 -14   3    1.68    0.37
   0  14   4    3.58    0.32
   0  14   5    1.91    0.25
   0 -14   6   15.90    0.67
   1   0 -19   -0.30    0.34
   1   0 -18   19.86    0.91
   1   0 -18   21.44    1.02
   1   0 -17    0.19    0.38
  -1   0  16   17.13    1.06
  -1   0  15    0.38    0.58
  -1   0  14    6.07    0.75
  -1   0  14    6.81    0.75
  -1   0  13   -0.14    0.50
  -1   0  13   -0.14    0.49
  -1   0  12    1.27    0.51
  -1   0  12    1.96    0.52
  -1   0  11    0.59    0.43
  -1   0  11   -0.17    0.40
  -1   0  10   42.12    1.61
  -1   0  10   41.10    1.63
  -1   0  10   41.77    1.61
  -1   0   9   -0.05    0.31
   1   0  -8  323.25    9.80
  -1   0   8  331.77    9.81
   1   0  -7   -0.19    0.17
  -1   0   7    0.13    0.15
   1   0  -6   52.32    1.64
  -1   0   6   50.08    1.64
   1   0  -5    0.91    0.19
  -1   0   5   -0.06    0.18
  -1   0   4    1.79    0.21
   1   0  -4    2.00    0.21
   1   0  -3    0.04    0.16
  -1   0   3    0.14    0.17
  -1   0   2  379.24   11.23
   1   0  -1    0.12    0.09
   1   0   0 1489.24   44.06
   1   0   0 1496.23   44.06
  -1   0   0 1497.28   44.06
  -1   0  -1    0.02    0.11
   1   0   1    0.13    0.13
   1   0   1    0.00    0.13
  -1   0  -2  269.14    7.98
   1   0   2  266.84    7.97
  -1   0  -3   -0.09    0.23
   1   0   3    0.12    0.12
   1   0   4 3344.42   97.77
   1   0   4 3251.90   97.84
  -1   0  -4 3326.19   97.86
   1   0   5    0.04    0.17
  -1   0  -5   -0.08    0.26
   1   0   5   -0.03    0.11
  -1   0  -6  407.89   12.82
   1   0   6  443.07   12.78
   1   0   7   -0.01    0.18
   1   0   7    0.32    0.10
   1   0   8  229.86    7.01
   1   0   9   -0.11    0.31
   1   0   9   -0.12    0.35
   1   0   9    0.10    0.32
   1   0  10  874.83   26.22
   1   0  11   -0.03    0.46
   1   0  12  511.74   15.63
  -1   0 -13    0.13    0.44
   1   0  13    0.23    0.54
  -1   0 -14    8.32    0.70
   1   0  14    8.54    0.85
  -1   0 -15    0.18    0.42
  -1   0 -16  240.82    7.65
  -1   0 -16  252.81    7.74
  -1   0 -17   -0.14    0.30
  -1   0 -17    0.03    0.41
  -1   0 -18   80.41    2.65
   1  -1 -19    1.99    0.30
   1  -1 -19    1.71    0.38
   1   1 -19    1.36    0.30
   1  -1 -18    8.79    0.61
   1   1 -18    8.06    0.62
   1   1 -17    6.64    0.54
  -1   1  17    8.19    0.75
   1  -1 -17    6.94    0.63
  -1  -1  16   -0.25    0.63
  -1   1  16    0.18    0.66
  -1   1  16    0.11    0.61
  -1  -1  16    0.20    0.45
  -1  -1  15   15.79    1.09
  -1   1  15   16.09    1.11
  -1   1  15   16.92    1.08
  -1  -1  15   16.22    1.00
  -1   1  14    0.94    0.65
  -1   1  14   -0.39    0.60
  -1  -1  14    1.27    0.64
  -1  -1  14    0.89    0.50
  -1   1  14    1.36    0.54
  -1   1  13   -0.07    0.53
  -1   1  13    0.71    0.60
  -1  -1  13    0.17    0.48
  -1  -1  13    0.53    0.58
  -1   1  13    0.57    0.50
  -1  -1  13    0.57    0.55
  -1   1  12   10.40    0.77
  -1   1  12   10.93    0.82
  -1   1  12   11.11    0.84
  -1  -1  12   11.44    0.78
  -1  -1  12   11.90    0.85
  -1  -1  12   11.16    0.82
  -1   1  11   20.07    1.04
  -1   1  11   19.11    1.03
  -1  -1  11   19.70    1.02
  -1  -1  11   19.05    0.98
  -1  -1  11   19.51    1.02
  -1   1  11   19.64    0.99
  -1   1  10    1.84    0.40
  -1  -1  10    1.49    0.44
  -1   1  10    1.84    0.45
  -1  -1  10    2.39    0.44
  -1   1  10    2.26    0.44
  -1  -1  10    1.57    0.42
  -1  -1  10    2.33    0.39
  -1  -1   9   19.63    0.92
  -1   1   9   19.53    0.93
  -1  -1   9   21.13    0.95
  -1   1   8   12.10    0.54
   1   1  -8   11.37    0.48
   1   1  -8   12.39    0.62
   1  -1  -8   12.55    0.62
  -1  -1   8   11.79    0.47
   1  -1  -7    0.91    0.26
   1   1  -7    0.56    0.24
   1  -1  -7    0.99    0.22
   1   1  -7    0.78    0.16
  -1  -1   7    0.52    0.14
   1   1  -6  531.99   15.74
   1  -1  -6  532.44   15.83
   1   1  -6  521.66   15.83
   1  -1  -6  545.17   15.79
  -1  -1   6  525.52   15.71
  -1   1   5  166.08    5.02
   1  -1  -5  167.94    5.02
   1   1  -5  168.23    4.98
   1   1  -5  165.49    5.04
   1  -1  -5  159.10    5.04
  -1   1   4  304.53    9.07
   1  -1  -4  303.88    9.07
   1  -1  -3   81.94    2.53
   1   1  -3   83.72    2.50
  -1   1   3   81.28    2.52
   1   1  -2  512.89   15.17
   1   1  -1   59.18    1.75
  -1  -1   1   58.22    1.75
   1  -1  -1   56.79    1.78
   1  -1   0  193.37    5.75
  -1   1   0  199.22    5.76
  -1   1   0  190.53    5.75
   1   1   0  198.10    5.76
  -1  -1   0  188.85    5.75
   1  -1   1  561.20   16.59
  -1   1  -1  563.37   16.59
   1  -1   2 1322.11   42.22
   1   1   2 1469.20   42.23
  -1   1  -2 1462.14   42.21
   1   1   2 1461.70   42.22
  -1   1  -3   38.17    1.26
  -1   1  -3   38.68    1.23
  -1  -1  -3   38.04    1.26
   1  -1   3   37.72    1.26
   1   1   3   40.04    1.27
   1  -1   4  308.29    9.10
   1   1   4  309.20    9.10
  -1  -1  -4  303.36    9.10
   1   1   4  295.05    9.05
  -1   1  -4  307.72    9.10
   1   1   5  198.25    6.24
  -1  -1  -5  203.21    6.25
   1   1   5  212.63    6.25
  -1   1  -5  209.30    6.25
   1   1   5  205.01    6.17
   1  -1   5  205.97    6.25
   1   1   6  525.18   15.39
   1   1   6  537.79   15.48
  -1  -1  -6  526.13   15.49
  -1   1  -6  533.85   15.49
  -1  -1  -7   52.89    1.86
   1   1   7   54.80    1.84
  -1   1  -7   55.59    1.88
  -1   1  -7   54.84    1.90
   1   1   7   54.10    1.74
   1   1   8  448.45   13.49
   1   1   9  353.55   10.98
   1  -1   9  364.66   10.98
   1  -1   9  356.99   10.97
   1   1   9  363.14   11.01
   1   1   9  361.72   10.98
   1  -1  10   22.88    1.06
   1   1  10   19.30    1.02
   1   1  10   20.70    0.98
   1   1  10   22.75    1.08
   1   1  10   20.42    1.06
   1  -1  10   22.61    1.07
   1   1  11   11.81    0.84
   1   1  11   12.43    0.86
   1   1  11   12.40    0.83
   1  -1  11   11.75    0.83
   1   1  12  182.96    5.91
   1  -1  12  179.55    5.86
   1   1  12  184.19    5.90
   1  -1  12  178.25    5.88
   1   1  13   59.53    2.33
  -1   1 -13   57.67    2.18
   1  -1  13   59.99    2.30
   1  -1  13   62.99    2.35
   1   1  13   56.67    2.33
  -1   1 -14   89.59    3.13
  -1  -1 -14   89.32    3.22
   1   1  14   96.81    3.35
  -1   1 -15   15.19    0.94
  -1  -1 -15   16.17    1.02
  -1   1 -15   14.22    0.82
  -1  -1 -15   15.02    0.94
  -1  -1 -16    5.77    0.59
  -1  -1 -16    6.38    0.72
  -1   1 -16    4.52    0.57
  -1  -1 -17   36.91    1.45
  -1  -1 -17   38.83    1.53
  -1   1 -17   36.88    1.45
  -1  -1 -18   20.87    0.90
  -1  -1 -18   19.53    0.81
  -1   1 -18   17.81    0.80
   1  -2 -19   69.86    2.37
   1  -2 -19   76.01    2.43
   1   2 -18    8.76    0.58
   1  -2 -18   10.35    0.66
   1  -2 -17   20.59    1.08
  -1   2  17   22.69    1.19
  -1  -2  16    0.73    0.59
  -1   2  16    1.20    0.66
  -1   2  16    0.49    0.60
  -1   2  15    7.28    0.79
  -1  -2  15    7.46    0.81
  -1  -2  15    7.88    0.69
  -1   2  15    8.03    0.86
  -1   2  14   54.67    2.19
  -1   2  14   52.71    2.09
  -1   2  14   53.85    2.22
  -1  -2  14   55.11    2.17
  -1   2  14   56.71    2.23
  -1  -2  14   51.96    2.07
  -1   2  13   -0.27    0.60
  -1   2  13    0.31    0.57
  -1  -2  13    0.98    0.45
  -1   2  13    0.63    0.57
  -1   2  13    0.77    0.48
  -1  -2  13    0.39    0.53
  -1  -2  12   57.41    2.15
  -1  -2  12   54.54    2.08
  -1   2  12   56.16    2.15
  -1   2  12   58.68    2.19
  -1   2  12   54.14    2.09
  -1   2  12   54.66    2.19
  -1  -2  11    9.51    0.73
  -1   2  11    9.65    0.75
  -1  -2  11   10.00    0.75
  -1  -2  11    8.60    0.63
  -1   2  11    9.66    0.67
  -1   2  11   11.24    0.77
  -1   2  10    2.63    0.45
  -1   2  10    2.38    0.37
  -1   2  10    1.84    0.40
  -1  -2  10    2.90    0.47
  -1   2  10    2.14    0.45
  -1  -2  10    2.67    0.40
  -1  -2  10    3.62    0.50
  -1   2   9   19.35    0.81
  -1  -2   9   19.45    0.90
  -1   2   9   18.93    0.90
  -1   2   9   19.03    0.91
   1  -2  -8   28.79    1.12
   1   2  -8   29.10    1.13
   1   2  -8   28.10    1.11
   1  -2  -7    8.10    0.47
   1   2  -7    7.81    0.34
  -1   2   7    8.14    0.43
   1   2  -7    8.32    0.47
   1   2  -7    8.51    0.47
   1  -2  -6   51.93    1.64
   1   2  -6   46.96    1.54
   1  -2  -6   49.62    1.65
   1   2  -6   49.19    1.65
   1   2  -6   48.97    1.65
  -1   2   6   49.81    1.64
   1   2  -5  120.93    3.73
   1   2  -5  121.74    3.73
  -1   2   5  122.00    3.74
   1  -2  -5  127.93    3.75
   1   2  -5  118.00    3.66
   1  -2  -5  119.76    3.73
  -1   2   4  899.54   26.81
   1   2  -4  903.18   26.76
   1   2  -4  892.16   26.78
   1  -2  -4  931.93   26.82
   1   2  -3   86.56    2.59
  -1   2   3   82.57    2.63
   1   2  -2 1527.68   44.91
   1  -2  -2 1524.85   44.97
   1   2  -2 1519.98   44.89
  -1  -2   1  195.45    5.77
  -1   2   1  178.40    5.82
   1  -2  -1  194.27    5.78
   1  -2  -1  197.37    5.83
  -1   2   1  200.82    5.83
   1   2  -1  194.22    5.78
   1  -2  -1  194.52    5.83
   1   2  -1  197.13    5.77
  -1   2   0    0.05    0.12
  -1   2   0    0.05    0.18
  -1   2   0    0.10    0.15
  -1  -2   0    0.03    0.10
  -1  -2   0    0.01    0.11
   1  -2   0   -0.07    0.19
  -1   2  -1    2.92    0.26
   1  -2   1    2.41    0.20
  -1   2  -1    2.48    0.18
   1   2   1    3.22    0.19
   1  -2   1    3.66    0.27
  -1   2  -2  308.82    9.05
   1  -2   2  308.66    9.05
  -1   2  -2  302.92    8.96
   1  -2   2  300.56    9.01
   1   2   2  292.83    9.01
   1   2   2  305.89    9.01
   1  -2   2  304.41    9.01
  -1   2  -3  652.66   19.61
   1  -2   3  663.00   19.68
  -1   2  -3  662.39   19.68
   1  -2   3  662.86   19.65
   1   2   3  677.92   19.65
   1   2   4 2093.85   59.81
   1   2   4 2010.74   59.81
  -1   2  -4 1980.96   59.76
   1  -2   4 2010.66   59.82
  -1   2  -4 2056.15   59.84
   1   2   5   13.63    0.58
  -1   2  -5   15.68    0.66
  -1  -2  -5   14.47    0.62
  -1   2  -5   14.48    0.63
  -1   2  -6  382.02   11.69
  -1  -2  -6  387.85   11.66
  -1   2  -6  389.50   11.66
   1   2   6  391.12   11.61
   1   2   7   41.13    1.50
   1   2   7   41.87    1.41
  -1   2  -7   40.79    1.52
   1  -2   8  268.22    8.27
   1   2   8  269.11    8.30
   1   2   8  274.35    8.28
   1   2   8  268.29    8.31
   1  -2   9  364.01   11.29
   1   2   9  377.75   11.33
   1  -2   9  377.31   11.32
  -1  -2  -9  362.90   11.27
   1   2   9  376.88   11.32
   1  -2  10   63.07    2.20
  -1  -2 -10   57.99    2.11
   1   2  10   59.14    2.18
   1  -2  10   60.53    2.16
   1   2  10   56.83    2.18
   1   2  11   74.52    2.70
  -1  -2 -11   75.38    2.60
   1  -2  11   75.50    2.70
   1  -2  11   74.87    2.66
   1   2  11   74.67    2.71
   1   2  12   24.33    1.24
   1   2  12   21.85    1.20
   1  -2  12   22.46    1.20
   1   2  13   54.40    2.23
   1  -2  13   54.44    2.17
   1   2  13   54.37    2.18
   1  -2  14    1.71    0.49
   1   2  14    1.61    0.70
  -1  -2 -14    1.01    0.57
  -1  -2 -15   86.72    3.02
   1  -2  15   78.90    2.85
  -1   2 -15   81.05    2.87
  -1  -2 -15   85.48    2.98
  -1  -2 -16    0.33    0.48
  -1  -2 -16    0.16    0.56
  -1   2 -16   -0.05    0.38
  -1  -2 -17    1.81    0.43
  -1  -2 -17    1.49    0.50
  -1   2 -17    1.45    0.34
  -1  -2 -18    0.58    0.36
  -1  -2 -18    0.24    0.28
   1  -3 -19   13.95    0.67
   1  -3 -19   14.78    0.70
   1  -3 -18    5.02    0.54
   1  -3 -18    4.82    0.51
   1  -3 -17    3.05    0.61
  -1   3  17    3.57    0.66
   1  -3 -17    4.17    0.59
  -1  -3  16    9.22    0.78
  -1   3  16    8.74    0.79
  -1   3  15   22.18    1.19
  -1  -3  15   21.50    1.18
  -1   3  15   19.82    1.23
  -1   3  14   72.38    2.65
  -1   3  14   74.53    2.75
  -1   3  14   74.17    2.82
  -1  -3  14   76.66    2.75
  -1   3  13    2.68    0.61
  -1  -3  13    1.77    0.57
  -1   3  13    2.38    0.49
  -1   3  13    3.19    0.66
  -1   3  12   38.61    1.58
  -1   3  12   38.11    1.69
  -1   3  12   38.87    1.68
  -1   3  12   37.39    1.62
  -1  -3  12   39.15    1.63
  -1   3  11    1.36    0.38
  -1  -3  11    1.78    0.47
  -1   3  11    1.29    0.50
  -1   3  11    1.50    0.47
  -1   3  11    1.39    0.39
  -1   3  11    1.24    0.49
   1  -3 -10   48.45    1.77
  -1   3  10   50.67    1.87
  -1   3  10   46.07    1.75
  -1   3  10   47.61    1.79
  -1   3  10   47.16    1.84
  -1   3  10   45.66    1.78
  -1  -3  10   47.79    1.79
  -1   3   9  129.25    4.08
  -1   3   9  128.16    4.12
  -1   3   9  127.88    4.12
  -1   3   9  124.15    4.08
  -1  -3   9  126.88    4.12
   1  -3  -9  126.84    4.06
  -1  -3   9  130.07    4.08
  -1   3   9  120.62    4.03
   1  -3  -8  731.69   21.58
  -1   3   8  726.85   21.57
  -1  -3   8  721.70   21.63
   1   3  -8  713.79   21.57
   1   3  -8  719.09   21.58
   1   3  -7   51.94    1.74
   1  -3  -7   51.65    1.75
   1   3  -7   52.81    1.74
  -1   3   7   55.84    1.77
   1   3  -7   53.93    1.76
   1  -3  -7   53.66    1.75
  -1   3   6    4.40    0.34
   1   3  -6    5.01    0.33
   1   3  -6    4.75    0.34
   1   3  -6    4.38    0.25
   1   3  -6    4.24    0.32
   1  -3  -6    4.05    0.33
   1  -3  -5  467.96   14.13
  -1   3   5  473.28   14.17
   1   3  -5  471.25   14.13
   1   3  -5  479.13   14.08
   1   3  -5  476.45   14.13
   1   3  -4   23.16    0.82
   1  -3  -4   25.00    0.91
   1  -3  -4   24.08    0.84
   1   3  -4   23.43    0.83
  -1   3   4   23.99    0.90
   1   3  -3  345.92   10.36
   1  -3  -3  352.36   10.42
   1  -3  -2  169.32    4.99
  -1  -3   2  165.17    4.92
  -1   3   2  166.93    4.99
   1   3  -2  160.24    4.92
   1  -3  -1   68.69    2.16
   1   3  -1   68.63    2.07
  -1   3   1   69.56    2.16
  -1   3   1   69.14    2.15
   1   3  -1   69.20    2.09
  -1  -3   1   68.63    2.09
   1  -3  -1   67.64    2.07
   1  -3   0 3863.95  114.91
  -1   3   0 3923.43  114.89
  -1  -3   0 3930.53  114.85
  -1   3   0 3832.19  114.91
  -1   3  -1    2.42    0.17
   1   3   1    2.73    0.17
  -1   3  -1    3.06    0.22
   1   3   1    2.65    0.18
  -1  -3  -1    2.99    0.22
   1  -3   1    2.35    0.17
   1  -3   1    2.32    0.28
  -1   3  -1    2.45    0.28
   1  -3   1    2.27    0.18
  -1   3  -2  248.13    7.40
   1  -3   2  247.75    7.41
   1   3   2  250.01    7.41
   1  -3   2  246.87    7.48
  -1   3  -2  251.19    7.48
  -1   3  -3   21.32    0.79
   1  -3   3   19.94    0.79
   1   3   3   20.07    0.72
   1  -3   3   21.03    0.72
   1   3   3   20.91    0.77
  -1   3  -3   19.02    0.64
  -1   3  -4   32.57    1.16
  -1   3  -4   31.75    1.06
   1   3   4   33.82    1.16
   1   3   5   33.97    1.23
  -1   3  -5   36.35    1.28
  -1   3  -6   28.12    1.10
   1   3   6   29.30    1.07
   1   3   7   17.72    0.75
  -1   3  -7   16.93    0.80
   1   3   8  997.69   29.82
   1  -3   8 1013.76   29.80
   1   3   8  999.52   29.80
  -1  -3  -8  991.89   29.83
   1   3   8 1002.36   29.86
   1   3   8  997.84   29.85
   1   3   9  335.12   10.29
  -1  -3  -9  334.54   10.30
   1  -3   9  341.81   10.29
   1   3   9  335.51   10.31
   1   3   9  333.90   10.34
   1   3   9  337.45   10.35
   1   3  10  140.65    4.57
   1   3  10  135.76    4.49
  -1  -3 -10  137.08    4.48
   1  -3  10  135.83    4.49
   1   3  10  141.40    4.53
   1   3  11   13.48    0.87
   1  -3  11   14.56    0.89
   1   3  11   13.66    0.89
  -1  -3 -11   14.25    0.83
   1   3  11   13.88    0.95
   1  -3  11   13.96    0.87
   1   3  12  288.13    8.81
   1   3  12  284.87    8.79
  -1  -3 -12  271.59    8.70
   1  -3  12  276.32    8.75
   1   3  12  284.14    8.86
   1  -3  12  277.60    8.77
   1   3  13  463.48   14.52
   1  -3  13  479.16   14.42
  -1  -3 -13  454.50   14.33
  -1  -3 -13  496.20   14.51
  -1  -3 -14   59.66    2.30
   1  -3  14   58.85    2.20
  -1   3 -14   55.96    2.10
  -1  -3 -15    6.11    0.73
   1  -3  15    5.11    0.57
  -1  -3 -16   23.51    1.16
  -1  -3 -17   60.77    2.16
  -1  -3 -18   12.90    0.64
   1  -4 -19    0.34    0.24
   1  -4 -19   -0.18    0.24
   1  -4 -18   11.95    0.69
   1  -4 -18   12.26    0.70
   1  -4 -17    0.61    0.48
  -1   4  17    0.62    0.56
   1  -4 -17    0.45    0.46
  -1   4  16   34.89    1.59
  -1   4  15    4.87    0.72
  -1  -4  15    4.16    0.60
  -1   4  15    3.94    0.60
  -1   4  15    4.30    0.76
  -1   4  14   98.38    3.48
  -1  -4  14   95.46    3.34
  -1   4  14   96.00    3.46
  -1   4  14   96.11    3.35
   1  -4 -13   20.37    1.06
  -1   4  13   21.83    1.22
  -1  -4  13   21.63    1.13
  -1   4  13   23.67    1.16
  -1   4  13   20.98    1.23
  -1   4  12  100.40    3.44
  -1  -4  12  100.57    3.39
   1  -4 -12   95.43    3.37
  -1   4  12   95.75    3.39
  -1   4  12  103.09    3.51
  -1   4  12  100.75    3.50
  -1  -4  11    0.33    0.37
  -1   4  11   -0.03    0.49
  -1   4  11    0.31    0.42
  -1  -4  11   -0.03    0.40
  -1   4  11    0.07    0.46
  -1   4  11   -0.08    0.35
  -1   4  11    0.25    0.41
  -1  -4  10   93.31    3.16
  -1   4  10   92.12    3.14
  -1   4  10   92.51    3.23
   1  -4 -10   95.70    3.20
  -1   4  10   95.86    3.24
  -1  -4  10   93.28    3.14
  -1   4  10   94.36    3.21
  -1   4   9  103.53    3.40
   1  -4  -9  100.39    3.37
  -1  -4   9   97.34    3.33
  -1   4   9  102.72    3.38
  -1  -4   9  102.27    3.32
  -1   4   9  100.40    3.32
  -1   4   9  102.61    3.40
  -1   4   8   35.76    1.39
   1   4  -8   33.48    1.30
  -1   4   8   34.73    1.38
   1  -4  -8   36.06    1.38
  -1   4   7   49.23    1.77
   1   4  -7   50.00    1.73
   1  -4  -7   50.17    1.73
   1   4  -7   51.16    1.73
   1  -4  -7   52.49    1.83
   1  -4  -7   49.96    1.72
  -1   4   6   71.78    2.35
   1  -4  -6   71.14    2.27
   1   4  -6   71.79    2.27
   1  -4  -6   77.55    2.39
   1   4  -6   71.27    2.26
   1  -4  -6   69.07    2.27
   1   4  -6   68.70    2.28
   1   4  -6   66.29    2.19
   1  -4  -5  160.59    4.83
   1  -4  -5  165.25    4.94
   1   4  -5  157.70    4.85
   1  -4  -5  157.62    4.84
   1   4  -5  157.61    4.81
   1   4  -5  158.65    4.82
  -1   4   5  160.08    4.93
   1   4  -5  155.28    4.83
   1   4  -4  535.99   15.81
   1  -4  -4  543.24   15.92
   1  -4  -4  527.69   15.82
   1   4  -4  530.02   15.84
   1   4  -4  531.64   15.81
  -1   4   3   89.67    3.00
  -1  -4   3   94.79    2.93
   1  -4  -3   98.29    2.90
   1  -4  -3   98.00    3.01
   1   4  -3   97.45    2.93
   1   4  -3   92.67    2.89
   1   4  -2    2.90    0.22
   1  -4  -2    2.94    0.17
   1  -4  -2    2.95    0.17
   1   4  -2    3.18    0.17
  -1  -4   2    3.16    0.22
   1  -4  -2    3.14    0.28
   1   4  -2    3.24    0.16
  -1   4   2    2.90    0.29
   1   4  -1  186.26    4.82
  -1   4   1  177.31    4.90
  -1  -4   1  187.73    4.81
  -1   4   1  192.36    4.90
   1  -4  -1  193.10    4.91
  -1   4   0   17.40    0.69
  -1  -4   0   18.39    0.65
  -1   4   0   19.10    0.72
   1  -4   0   18.00    0.71
  -1   4  -1    7.12    0.34
  -1   4  -1    7.35    0.39
   1  -4   1    7.18    0.40
  -1   4  -2   55.50    1.71
  -1  -4  -2   53.70    1.75
  -1   4  -2   54.67    1.79
   1  -4   2   53.09    1.79
   1  -4   3   45.53    1.67
  -1  -4  -3   51.32    1.65
  -1   4  -3   50.98    1.55
   1   4   3   49.36    1.68
  -1   4  -3   48.78    1.67
  -1   4  -4  141.40    3.94
   1  -4   4  135.98    3.95
  -1   4  -4  134.13    3.80
   1   4   4  146.61    3.96
   1   4   5  126.61    3.67
  -1   4  -5  124.93    3.67
   1   4   6   40.05    1.46
  -1   4  -6   40.99    1.49
   1   4   7    1.94    0.37
   1   4   7    1.60    0.24
  -1  -4  -7    1.57    0.36
   1  -4   7    1.77    0.39
   1   4   7    1.66    0.37
   1   4   8    5.93    0.55
  -1  -4  -8    5.74    0.52
   1   4   8    6.22    0.49
   1  -4   8    5.22    0.46
   1   4   8    5.53    0.49
   1   4   8    6.13    0.56
   1  -4   8    7.07    0.60
   1  -4   9    7.54    0.67
  -1  -4  -9    8.05    0.64
   1   4   9    8.10    0.67
   1  -4   9    9.22    0.61
   1   4   9    8.38    0.60
   1   4   9    8.54    0.61
   1   4   9    7.79    0.66
   1   4  10   59.42    2.27
   1  -4  10   60.53    2.19
   1   4  10   59.90    2.19
   1   4  10   58.85    2.22
  -1  -4 -10   59.48    2.23
   1   4  10   60.78    2.27
   1  -4  10   61.05    2.25
  -1  -4 -11  102.77    3.52
   1   4  11  102.00    3.53
   1  -4  11  105.10    3.56
   1   4  11  102.56    3.49
   1   4  11  101.09    3.58
  -1  -4 -12  154.60    5.32
   1   4  12  166.90    5.46
   1  -4  12  168.97    5.41
   1   4  12  169.53    5.40
   1   4  13   83.78    3.01
  -1  -4 -13   76.78    2.82
   1  -4  13   81.07    2.89
   1   4  13   77.25    2.89
  -1  -4 -13   82.50    2.95
  -1  -4 -14   97.64    3.36
   1   4  14  102.65    3.57
  -1  -4 -14  100.73    3.51
   1  -4  14   98.53    3.42
  -1  -4 -15    1.42    0.63
  -1  -4 -15    0.50    0.58
   1  -4  15    0.31    0.42
  -1  -4 -16  178.05    5.62
  -1  -4 -16  172.29    5.60
  -1  -4 -17   50.35    1.86
  -1  -4 -17   51.84    1.86
  -1  -4 -18   25.43    1.00
   1  -5 -18    1.04    0.32
   1  -5 -17   13.56    0.77
   1  -5 -17   14.34    0.81
   1  -5 -16   16.44    0.93
  -1   5  16   14.88    0.97
   1  -5 -16   17.36    0.99
   1  -5 -15    3.75    0.62
   1  -5 -15    2.95    0.64
  -1   5  15    3.26    0.63
  -1   5  15    3.26    0.70
  -1   5  14   31.69    1.52
   1  -5 -14   28.83    1.33
  -1   5  14   32.60    1.51
  -1   5  14   30.42    1.35
  -1   5  13   58.43    2.25
  -1  -5  13   60.89    2.24
   1  -5 -13   59.31    2.28
  -1   5  13   62.92    2.42
  -1   5  13   65.81    2.43
   1  -5 -12    0.31    0.47
  -1   5  12    0.90    0.55
  -1   5  12    1.01    0.46
  -1   5  12    0.65    0.47
  -1  -5  12    1.08    0.44
  -1   5  12    1.40    0.60
  -1   5  11   33.00    1.51
  -1  -5  11   32.68    1.42
  -1   5  11   33.02    1.50
  -1   5  11   33.85    1.39
   1  -5 -11   33.07    1.47
  -1   5  11   34.32    1.49
  -1   5  10   12.16    0.83
  -1   5  10   12.46    0.81
  -1   5  10   13.19    0.84
   1  -5 -10   12.37    0.81
  -1  -5  10   11.52    0.77
  -1  -5   9    1.05    0.39
  -1   5   9    0.91    0.40
   1  -5  -9    1.13    0.40
  -1   5   9    1.03    0.41
  -1   5   8    0.74    0.35
  -1   5   8    0.08    0.34
  -1  -5   8    0.22    0.34
   1  -5  -8    0.61    0.37
   1  -5  -7  229.62    6.90
  -1  -5   7  219.82    6.85
  -1   5   7  221.90    6.87
  -1   5   7  213.93    6.83
   1  -5  -6    0.82    0.26
   1   5  -6    1.03    0.21
   1  -5  -5  967.02   28.23
   1   5  -5  928.73   28.12
  -1   5   5  959.43   28.24
   1  -5  -4   45.12    1.53
   1   5  -4   41.89    1.42
   1  -5  -4   42.28    1.37
   1   5  -4   42.74    1.36
   1  -5  -3  244.92    7.26
  -1  -5   3  247.07    7.35
   1   5  -3  245.12    7.25
   1  -5  -3  252.00    7.44
   1   5  -3  252.30    7.34
  -1   5   3  262.63    7.47
   1  -5  -3  232.68    7.26
  -1  -5   2   73.73    2.30
   1   5  -2   73.45    2.30
  -1   5   2   71.48    2.39
   1  -5  -2   74.72    2.39
  -1  -5   1 2053.51   60.30
  -1   5   1 2030.66   60.38
   1  -5  -1 2036.46   60.38
   1  -5   0  251.18    7.61
  -1   5   0  252.75    7.58
  -1  -5   0  247.69    7.52
  -1   5   0  253.63    7.60
  -1  -5  -1    0.99    0.17
   1  -5   1    0.60    0.23
  -1   5  -1    0.87    0.22
  -1   5  -1    0.41    0.19
   1   5   1    0.71    0.23
  -1   5  -2    4.76    0.28
  -1  -5  -2    3.50    0.17
   1  -5   2    3.47    0.31
   1   5   2    3.59    0.36
  -1   5  -2    4.29    0.34
  -1  -5  -2    4.17    0.27
   1  -5   3    6.17    0.41
  -1   5  -3    6.28    0.42
  -1   5  -3    6.36    0.32
  -1  -5  -3    6.74    0.38
   1   5   3    6.70    0.45
  -1  -5  -4  273.34    7.96
  -1   5  -4  261.96    7.99
   1   5   4  269.06    8.02
   1  -5   4  243.19    7.99
   1   5   5    9.56    0.55
  -1  -5  -5    9.01    0.59
   1  -5   5    9.21    0.62
  -1   5  -5    8.14    0.51
  -1  -5  -5   10.18    0.52
  -1  -5  -6  208.94    6.61
  -1  -5  -6  218.02    6.61
   1  -5   6  212.12    6.65
   1   5   7  151.90    4.92
  -1  -5  -7  156.42    4.98
   1   5   7  153.50    4.89
   1  -5   7  158.40    4.98
   1  -5   8    6.72    0.64
   1   5   8    5.18    0.58
   1   5   8    5.82    0.50
   1   5   8    6.40    0.56
  -1  -5  -8    6.88    0.62
   1  -5   9    0.39    0.45
   1   5   9    0.11    0.34
  -1  -5  -9    0.13    0.44
   1   5   9    0.40    0.44
   1   5   9    0.28    0.41
   1   5  10   13.22    0.90
  -1  -5 -10   15.49    0.92
  -1  -5 -10   13.61    0.87
   1   5  10   12.83    0.88
   1   5  10   14.26    0.86
   1  -5  10   13.94    0.91
  -1  -5 -11    2.49    0.55
   1   5  11    2.85    0.61
   1  -5  11    2.94    0.62
   1   5  11    1.90    0.59
   1   5  11    2.79    0.51
  -1  -5 -11    2.95    0.59
  -1  -5 -11    2.32    0.57
  -1  -5 -12   53.72    2.10
  -1  -5 -12   54.10    2.09
   1   5  12   49.81    2.04
   1   5  12   53.30    2.14
   1  -5  12   50.76    2.09
  -1  -5 -12   53.65    2.12
   1   5  13  117.61    4.02
  -1  -5 -13  115.38    3.93
  -1  -5 -13  118.24    4.01
   1   5  13  115.68    3.95
   1  -5  13  111.54    3.94
  -1  -5 -13  118.56    3.98
  -1  -5 -14  111.34    3.68
  -1  -5 -14  102.00    3.54
  -1  -5 -14  108.31    3.64
   1  -5  14  101.32    3.56
  -1  -5 -15   22.48    1.15
  -1  -5 -15   21.40    1.00
  -1  -5 -15   24.66    1.20
  -1  -5 -16   -0.32    0.44
  -1  -5 -17  114.87    3.67
  -1  -5 -18   69.67    2.24
   1  -6 -18   19.17    0.77
   1  -6 -17   81.98    2.69
   1  -6 -17   78.98    2.63
  -1   6  16    1.26    0.49
   1  -6 -16    1.09    0.41
   1  -6 -16    1.27    0.47
  -1   6  15   14.30    0.90
   1  -6 -15   14.80    0.92
  -1   6  15   16.26    0.96
   1  -6 -15   14.51    0.86
   1  -6 -15   12.85    0.77
   1  -6 -14    5.30    0.59
   1  -6 -14    5.21    0.60
  -1   6  14    5.75    0.68
   1  -6 -14    5.74    0.69
  -1   6  14    5.48    0.71
  -1   6  13   27.99    1.35
  -1   6  13   27.51    1.36
   1  -6 -13   27.31    1.27
  -1   6  13   26.95    1.36
   1  -6 -13   27.32    1.32
  -1  -6  13   24.48    1.20
  -1   6  12    0.97    0.55
   1  -6 -12    2.12    0.54
  -1   6  12    1.29    0.56
  -1   6  12    1.39    0.54
  -1   6  11  110.59    3.77
   1  -6 -11  110.32    3.79
  -1   6  11  108.22    3.78
  -1   6  11  108.04    3.76
  -1   6  10   64.01    2.38
   1  -6 -10   63.87    2.39
  -1   6  10   61.97    2.35
  -1   6  10   63.62    2.40
  -1   6   9  180.89    5.81
  -1   6   9  181.03    5.87
  -1   6   9  178.97    5.84
   1  -6  -9  187.91    5.89
   1  -6  -8   14.06    0.87
  -1   6   8   13.91    0.78
  -1   6   8   13.88    0.82
  -1   6   7   15.78    0.80
   1  -6  -7   16.47    0.90
  -1   6   7   16.46    0.85
  -1   6   6  114.82    3.69
   1  -6  -6  110.60    3.62
  -1   6   5  140.93    4.48
   1  -6  -5  137.55    4.47
  -1  -6   5  143.43    4.51
   1  -6  -4   12.67    0.71
  -1  -6   4   13.78    0.75
   1  -6  -4   13.93    0.67
   1  -6  -3  403.27   11.45
  -1   6   3  399.96   11.47
   1  -6  -2   14.58    0.66
  -1  -6   2   13.56    0.57
  -1   6   2   14.45    0.68
  -1   6   1  288.22    8.64
   1  -6  -1  283.82    8.64
   1   6  -1  284.71    8.64
  -1  -6   1  281.96    8.54
  -1  -6   0   17.08    0.66
  -1   6   0   17.78    0.76
  -1   6   0   16.86    0.73
   1  -6   0   16.62    0.73
   1   6   0   16.16    0.76
  -1  -6  -1  119.90    3.61
   1  -6   1  112.92    3.69
  -1   6  -1  118.37    3.69
   1   6   1  114.97    3.72
  -1   6  -1  114.56    3.65
   1   6   2   55.27    1.94
  -1   6  -2   53.50    1.82
   1  -6   2   54.59    1.89
  -1   6  -2   56.29    1.89
  -1  -6  -2   56.42    1.83
  -1   6  -3  424.31   12.74
   1  -6   3  408.85   12.74
  -1  -6  -3  419.57   12.79
  -1  -6  -3  435.24   12.69
  -1  -6  -4  139.13    4.25
  -1  -6  -4  135.03    4.15
   1  -6   4  125.30    4.19
  -1  -6  -4  137.95    4.27
  -1   6  -4  124.94    4.17
  -1  -6  -5    0.22    0.26
  -1  -6  -5    0.29    0.32
  -1  -6  -5    0.40    0.38
   1  -6   5    0.37    0.40
  -1  -6  -6   20.69    0.99
  -1  -6  -6   19.86    1.02
  -1  -6  -6   21.26    0.95
   1  -6   6   21.24    1.05
   1  -6   7    5.73    0.62
  -1  -6  -7    4.90    0.50
  -1  -6  -7    5.63    0.49
   1   6   8    5.70    0.51
  -1  -6  -8    4.82    0.59
  -1  -6  -8    4.60    0.54
   1  -6   8    5.23    0.62
  -1  -6  -8    5.13    0.52
   1   6   8    4.29    0.50
  -1  -6  -9   39.82    1.66
  -1  -6  -9   38.19    1.55
   1   6   9   32.92    1.61
   1  -6   9   39.46    1.66
   1   6   9   38.33    1.57
   1   6   9   37.78    1.53
  -1  -6  -9   37.93    1.58
   1   6  10   68.69    2.52
  -1  -6 -10   70.52    2.55
  -1  -6 -10   68.02    2.57
   1  -6  10   72.06    2.60
  -1  -6 -10   64.70    2.48
   1   6  10   69.01    2.60
   1   6  10   67.33    2.47
  -1  -6 -11  200.97    6.52
   1   6  11  203.16    6.56
   1  -6  11  210.84    6.54
   1   6  11  191.17    6.41
   1   6  11  198.45    6.48
  -1  -6 -11  203.95    6.50
  -1  -6 -11  205.24    6.45
  -1  -6 -12    2.72    0.59
  -1  -6 -12    2.73    0.61
   1  -6  12    3.10    0.63
   1   6  12    1.58    0.57
  -1  -6 -12    3.31    0.60
   1   6  12    2.94    0.51
  -1  -6 -13    1.29    0.53
  -1  -6 -13    1.16    0.59
   1   6  13    1.18    0.45
  -1  -6 -13    0.98    0.51
  -1  -6 -14   40.90    1.69
  -1  -6 -14   40.86    1.64
  -1  -6 -14   39.71    1.66
  -1  -6 -15   74.03    2.51
  -1  -6 -15   73.57    2.48
  -1  -6 -15   71.19    2.41
  -1  -6 -16    2.08    0.43
  -1  -6 -16    2.30    0.41
  -1  -6 -17   46.82    1.63
  -1  -6 -17   49.88    1.67
   1  -7 -17    0.61    0.26
   1  -7 -16    1.13    0.31
   1  -7 -16    1.22    0.38
  -1   7  15   96.93    3.24
  -1   7  15   98.29    3.25
   1  -7 -15   92.01    3.16
   1  -7 -15   96.06    3.20
   1  -7 -15  100.56    3.26
  -1   7  14   16.56    0.94
   1  -7 -14   15.67    0.85
   1  -7 -14   16.24    0.93
  -1   7  14   15.88    0.92
   1  -7 -14   16.88    0.94
   1  -7 -13   49.47    1.93
  -1  -7  13   44.18    1.82
   1  -7 -13   47.38    1.84
  -1   7  13   48.28    1.92
   1  -7 -13   50.98    1.97
  -1   7  13   50.98    1.97
  -1   7  13   49.90    1.98
  -1   7  12    4.76    0.63
  -1   7  12    4.64    0.66
   1  -7 -12    4.24    0.52
  -1  -7  12    4.02    0.58
   1  -7 -12    3.27    0.57
   1  -7 -12    3.60    0.65
  -1   7  12    3.37    0.62
   1  -7 -11   22.63    1.09
   1  -7 -11   24.75    1.27
  -1  -7  11   21.04    1.16
  -1   7  11   27.62    1.30
  -1   7  11   22.90    1.19
  -1   7  11   26.06    1.29
  -1  -7  10    8.89    0.75
   1  -7 -10    9.36    0.80
  -1   7  10    9.71    0.78
  -1   7  10    9.28    0.78
  -1   7  10    8.89    0.72
  -1   7   9   15.93    0.87
  -1   7   9   15.48    0.92
  -1   7   9   15.46    0.96
  -1  -7   9   14.79    0.93
   1  -7  -9   14.47    0.97
  -1  -7   8    0.36    0.43
  -1   7   8    0.97    0.45
   1  -7  -8    0.86    0.49
  -1   7   7   72.43    2.55
  -1  -7   7   70.81    2.57
   1  -7  -7   70.50    2.47
  -1   7   6    3.95    0.48
  -1  -7   6    3.80    0.52
   1  -7  -6    3.74    0.44
   1  -7  -5   38.35    1.49
  -1   7   5   39.00    1.52
  -1  -7   5   39.27    1.57
  -1  -7   4    5.90    0.58
   1  -7  -4    5.79    0.55
  -1   7   4    5.25    0.49
   1  -7  -4    6.06    0.49
  -1   7   3   60.81    2.16
  -1  -7   3   61.31    2.21
   1  -7  -3   61.88    2.17
   1  -7  -3   62.47    2.21
  -1  -7   2   50.89    1.83
   1  -7  -2   48.07    1.79
   1  -7  -2   49.71    1.79
   1  -7  -2   46.55    1.72
   1  -7  -1  123.06    3.89
   1  -7  -1  116.41    3.83
   1  -7  -1  120.80    3.89
   1  -7   0  137.47    4.30
   1  -7   0  132.31    4.25
  -1   7   0  127.97    4.23
   1  -7   0  140.45    4.33
   1  -7   1  126.86    4.05
   1  -7   1  130.87    4.11
  -1  -7  -1  130.30    4.11
   1  -7   1  119.56    4.01
   1  -7   2    2.53    0.44
  -1  -7  -2    2.95    0.44
   1  -7   2    1.98    0.27
   1  -7   3   19.32    0.97
  -1  -7  -3   20.46    0.96
  -1  -7  -3   18.98    0.95
  -1  -7  -4  135.43    4.32
  -1  -7  -4  128.51    4.28
  -1  -7  -5   78.77    2.80
  -1  -7  -5   80.35    2.77
  -1  -7  -6    1.54    0.49
  -1  -7  -6    1.20    0.40
  -1  -7  -7  225.08    7.05
   1   7   7  227.58    7.03
  -1  -7  -7  212.34    6.90
  -1  -7  -8    7.47    0.60
  -1  -7  -8    8.58    0.66
   1   7   9    3.23    0.50
  -1  -7  -9    2.53    0.52
  -1  -7  -9    3.16    0.63
  -1  -7  -9    2.28    0.46
  -1  -7 -10   14.30    0.92
  -1  -7 -10   12.89    0.84
   1   7  10   14.70    0.84
  -1  -7 -10   15.34    1.03
   1   7  10   14.20    0.87
  -1  -7 -11   89.68    3.15
   1   7  11   83.57    3.02
  -1  -7 -11   85.37    3.02
  -1  -7 -11   88.02    3.08
   1   7  11   86.39    3.00
   1   7  11   87.79    3.16
   1   7  12   26.25    1.22
  -1  -7 -12   27.30    1.30
  -1  -7 -12   27.64    1.26
  -1  -7 -12   28.44    1.36
  -1  -7 -13   53.67    2.03
  -1  -7 -13   54.68    2.11
  -1  -7 -13   55.83    2.10
  -1  -7 -14    5.23    0.55
  -1  -7 -14    4.73    0.57
  -1  -7 -14    4.92    0.53
   1  -7  14    4.65    0.53
  -1  -7 -15   21.26    0.94
  -1  -7 -15   18.99    0.86
  -1  -7 -15   20.33    0.87
  -1  -7 -16    7.17    0.44
  -1  -7 -16    8.71    0.52
   1  -8 -16   10.14    0.51
   1  -8 -15   47.82    1.70
   1  -8 -15   46.32    1.68
   1  -8 -14    1.65    0.47
  -1   8  14    1.58    0.42
   1  -8 -14    2.02    0.42
  -1   8  13    7.57    0.61
   1  -8 -13    9.00    0.75
   1  -8 -13    8.49    0.66
  -1  -8  13    7.94    0.62
  -1   8  13    7.20    0.65
  -1   8  13    9.19    0.74
  -1   8  12   43.46    1.78
  -1   8  12   42.24    1.70
   1  -8 -12   45.07    1.81
  -1  -8  12   36.85    1.64
   1  -8 -12   42.21    1.66
  -1   8  12   39.24    1.62
   1  -8 -11   13.35    0.83
  -1   8  11   14.86    0.99
   1  -8 -11   15.15    1.01
  -1   8  11   13.69    0.90
  -1  -8  11   13.51    0.89
   1  -8 -10   28.52    1.43
  -1   8  10   28.52    1.34
   1  -8 -10   27.16    1.25
  -1   8  10   30.58    1.44
  -1  -8  10   27.72    1.35
  -1  -8   9    1.24    0.52
  -1   8   9    1.40    0.49
  -1   8   9    1.21    0.54
   1  -8  -9    1.72    0.62
  -1  -8   8    6.83    0.71
  -1   8   8    7.81    0.67
   1  -8  -7   18.25    0.94
  -1  -8   7   18.07    1.04
  -1   8   7   18.38    0.99
  -1   8   6    9.26    0.69
  -1  -8   6    9.47    0.75
   1  -8  -6    9.70    0.76
   1  -8  -6    8.38    0.63
  -1   8   5   38.10    1.55
   1  -8  -5   37.20    1.53
  -1  -8   5   39.62    1.64
  -1   8   4  292.93    9.15
   1  -8  -4  290.61    9.15
  -1  -8   4  307.87    9.24
   1  -8  -3   48.37    1.81
   1  -8  -3   45.67    1.83
  -1   8   3   44.92    1.77
  -1  -8   3   47.89    1.85
  -1  -8   2   93.66    3.26
   1  -8  -2   93.38    3.22
   1  -8  -2   98.17    3.25
   1  -8  -1    0.51    0.37
   1  -8  -1    0.63    0.39
   1  -8   0   77.57    2.71
   1  -8   0   75.81    2.65
  -1  -8  -1   26.86    1.24
   1  -8   1   27.02    1.17
   1  -8   1   28.29    1.27
  -1  -8  -2   69.23    2.43
  -1  -8  -2   65.55    2.38
   1  -8   2   66.72    2.45
  -1  -8  -3  189.74    5.97
  -1  -8  -3  185.84    5.96
   1  -8   3  184.61    6.00
  -1  -8  -4   33.25    1.41
  -1  -8  -4   29.27    1.37
  -1  -8  -5  144.61    4.85
  -1  -8  -5  152.64    4.90
  -1  -8  -6   70.71    2.60
  -1  -8  -6   70.13    2.54
   1  -8   6   67.42    2.62
   1  -8   7   38.94    1.74
  -1  -8  -7   39.29    1.71
   1   8   7   38.29    1.69
  -1  -8  -8    1.31    0.59
  -1  -8  -8    1.53    0.60
   1   8   8    0.85    0.57
  -1  -8  -8    0.84    0.40
  -1  -8  -9   75.62    2.76
   1  -8   9   82.60    2.94
   1  -8  10  131.12    4.40
  -1  -8 -10  126.17    4.27
  -1  -8 -10  130.90    4.42
   1  -8  11   30.43    1.47
  -1  -8 -11   31.23    1.49
  -1  -8 -11   30.68    1.36
  -1  -8 -12   41.29    1.70
  -1  -8 -12   38.26    1.57
   1  -8  12   37.43    1.63
  -1  -8 -12   38.22    1.50
  -1  -8 -13   25.54    1.12
  -1  -8 -13   23.33    1.17
  -1  -8 -13   23.91    1.04
   1  -8  13   25.28    1.15
  -1  -8 -14    4.81    0.49
  -1  -8 -14    5.94    0.53
  -1  -8 -15   36.51    1.34
  -1  -8 -15   37.51    1.34
   1  -9 -15    6.46    0.44
   1  -9 -14   78.69    2.66
  -1   9  13    2.12    0.41
  -1  -9  13    1.90    0.38
   1  -9 -13    2.58    0.52
   1  -9 -12   23.19    1.19
  -1   9  12   21.44    1.05
  -1   9  12   23.38    1.16
  -1  -9  12   21.90    1.06
   1  -9 -11   34.74    1.55
  -1   9  11   33.55    1.55
  -1   9  11   33.44    1.43
  -1  -9  11   32.50    1.44
   1  -9 -10    8.69    0.84
  -1  -9  10    7.65    0.73
  -1   9  10    7.43    0.68
  -1   9  10    7.47    0.79
  -1   9   9   11.09    0.90
  -1  -9   9   10.96    0.85
  -1   9   9   10.66    0.77
  -1  -9   8  198.73    6.34
  -1   9   8  193.10    6.26
  -1   9   7   11.95    0.80
   1  -9  -7   11.60    0.77
   1  -9  -7   11.53    0.94
  -1  -9   7   12.36    0.93
  -1   9   6  114.36    3.88
   1  -9  -6  115.19    3.86
  -1  -9   6  116.72    3.99
   1  -9  -6  115.37    4.01
  -1  -9   5    1.53    0.54
   1  -9  -5    3.36    0.51
   1  -9  -5    2.00    0.57
  -1   9   5    2.47    0.49
   1  -9  -4   13.39    0.84
  -1   9   4   14.21    0.84
  -1  -9   4   13.11    0.94
   1  -9  -3   48.90    1.88
  -1   9   3   46.57    1.83
  -1  -9   3   45.21    1.92
   1  -9  -2   65.41    2.40
  -1   9   2   64.47    2.36
   1  -9  -1    1.32    0.49
   1  -9  -1    2.11    0.49
  -1  -9   0   39.85    1.71
   1  -9   0   40.68    1.63
   1  -9   0   38.97    1.66
   1  -9   1  101.06    3.46
  -1  -9  -1  107.16    3.57
  -1  -9  -1   99.80    3.46
   1  -9   1  104.60    3.56
  -1  -9  -2   17.44    1.03
  -1  -9  -2   17.85    0.98
   1  -9   2   19.16    1.08
  -1  -9  -3  150.37    5.04
  -1  -9  -3  155.35    5.04
   1  -9   3  154.66    5.09
  -1  -9  -4    0.70    0.53
  -1  -9  -4    0.74    0.48
  -1  -9  -5   15.31    0.97
  -1  -9  -5   14.30    0.97
   1  -9   6  165.27    5.33
  -1  -9  -6  153.67    5.27
  -1  -9  -6  159.51    5.23
  -1  -9  -7  206.42    6.76
   1  -9   7  208.17    6.80
   1   9   7  210.95    6.76
  -1  -9  -7  211.53    6.78
  -1  -9  -8   85.22    3.14
  -1  -9  -8   86.86    3.13
   1  -9   8   85.86    3.15
   1   9   8   84.07    3.11
  -1  -9  -9   24.08    1.34
   1  -9   9   24.45    1.32
   1   9   9   25.35    1.34
   1  -9  10    2.21    0.63
   1  -9  11    5.52    0.66
  -1  -9 -11    6.58    0.75
  -1  -9 -11    5.57    0.51
  -1  -9 -12   22.23    1.11
   1  -9  12   21.06    1.07
  -1  -9 -12   20.09    0.93
   1  -9  13   25.41    1.07
  -1  -9 -13   26.40    1.12
  -1  -9 -14   45.59    1.41
   1  -9  14   30.95    1.27
   1 -10 -14    0.15    0.26
   1 -10 -13    7.70    0.59
  -1  10  12   13.54    0.81
   1 -10 -12   13.54    0.81
  -1  10  11    4.55    0.61
  -1 -10  11    4.88    0.55
  -1  10  11    4.69    0.48
  -1 -10  10    8.69    0.74
  -1  10  10    8.69    0.79
  -1  10  10    9.17    0.65
  -1 -10   9    0.35    0.51
  -1  10   9    0.60    0.62
  -1  10   9    0.20    0.40
  -1 -10   8   14.22    0.97
   1 -10  -8   15.83    1.08
  -1  10   8   14.50    0.86
   1 -10  -7   21.89    1.25
  -1  10   7   21.73    1.10
  -1 -10   7   24.72    1.27
   1 -10  -6   87.97    3.20
  -1  10   6   82.60    3.03
   1 -10  -6   90.15    3.07
  -1 -10   6   91.12    3.20
   1 -10  -5   14.39    1.00
  -1 -10   5   16.25    1.05
   1 -10  -5   14.44    0.90
  -1  10   5   13.72    0.86
  -1 -10   4    0.51    0.60
  -1  10   4    0.63    0.42
   1 -10  -4    0.39    0.53
   1 -10  -4    1.09    0.50
  -1  10   3   13.73    0.86
   1 -10  -3   14.79    0.93
  -1 -10   3   13.68    0.99
   1 -10  -2   13.53    0.91
  -1  10   2   12.36    0.81
   1 -10  -1  188.39    6.16
  -1  10   1  192.11    6.10
  -1 -10   0   13.73    0.93
   1 -10   0   12.91    0.93
   1 -10   1    1.41    0.60
  -1 -10  -1    1.66    0.42
  -1 -10  -1    2.09    0.62
  -1 -10  -2   39.53    1.68
  -1 -10  -2   41.84    1.79
   1 -10   2   41.22    1.80
   1 -10   3  114.17    3.81
  -1 -10  -3  104.39    3.68
  -1 -10  -3  105.21    3.73
  -1 -10  -4   52.66    2.10
  -1 -10  -4   52.35    2.10
  -1 -10  -5    3.87    0.65
  -1 -10  -5    2.79    0.59
  -1 -10  -5    3.83    0.63
  -1 -10  -6   30.86    1.49
   1  10   6   31.15    1.51
  -1 -10  -6   33.63    1.53
  -1 -10  -6   32.50    1.46
   1 -10   6   30.40    1.56
   1 -10   7    5.61    0.78
   1  10   7    3.23    0.66
  -1 -10  -7    4.13    0.69
  -1 -10  -7    4.09    0.69
   1  10   8   30.67    1.47
   1 -10   8   31.90    1.53
  -1 -10  -8   31.39    1.49
  -1 -10  -9    5.20    0.72
   1  10   9    5.36    0.70
   1 -10   9    5.03    0.72
   1  10  10    0.58    0.49
  -1 -10 -10    0.07    0.51
   1 -10  10    0.35    0.50
   1 -10  11   19.48    1.00
  -1 -10 -12   24.46    1.08
   1 -10  12   22.15    1.02
   1 -10  13    4.40    0.39
  -1 -10 -13    5.91    0.46
   1 -11 -13   37.78    1.35
  -1 -11  12    0.74    0.23
  -1  11  11   11.07    0.70
  -1 -11  11    9.09    0.60
  -1  11  10   33.34    1.45
  -1 -11  10   33.55    1.39
   1 -11 -10   35.44    1.47
   1 -11  -9   19.10    1.05
  -1 -11   9   17.79    1.00
   1 -11  -9   19.22    1.07
   1 -11  -8   50.59    1.97
  -1 -11   8   44.90    1.88
   1 -11  -7   44.37    1.87
  -1 -11   7   44.82    1.87
   1 -11  -6  173.01    5.54
  -1 -11   6  177.51    5.69
   1 -11  -6  182.38    5.70
  -1  11   6  164.02    5.49
   1 -11  -5    9.05    0.71
  -1 -11   5    8.35    0.87
   1 -11  -5    9.46    0.83
  -1  11   5    9.61    0.68
  -1 -11   4   37.42    1.66
  -1  11   4   34.54    1.46
   1 -11  -4   33.93    1.57
   1 -11  -4   35.73    1.54
  -1 -11   3    1.02    0.66
   1 -11  -3    0.77    0.51
   1 -11  -3    0.77    0.50
  -1  11   3    0.95    0.42
   1 -11  -2   25.24    1.29
   1 -11  -2   28.58    1.35
  -1  11   2   26.24    1.22
   1 -11  -1   27.87    1.34
   1 -11  -1   24.23    1.23
  -1  11   1   27.30    1.23
  -1 -11   0    0.74    0.62
  -1  11   0    0.46    0.42
   1 -11   0    1.14    0.56
  -1 -11  -1   19.85    1.16
   1 -11   1   16.95    1.09
  -1 -11  -2   40.87    1.76
   1 -11   2   42.70    1.79
  -1 -11  -2   36.69    1.61
  -1 -11  -3    0.44    0.43
  -1 -11  -3    0.93    0.43
  -1 -11  -3    1.01    0.60
   1 -11   3    1.30    0.62
  -1 -11  -4    3.87    0.59
  -1 -11  -4    4.56    0.69
  -1 -11  -4    3.62    0.56
   1 -11   4    3.58    0.75
  -1 -11  -5   11.21    0.84
  -1 -11  -5   10.00    0.80
   1  11   5   11.36    0.83
  -1 -11  -5   11.07    0.80
  -1 -11  -6   11.33    0.81
   1  11   6    8.75    0.78
   1 -11   7    1.61    0.61
  -1 -11  -7    1.25    0.52
   1  11   7    0.91    0.54
  -1 -11  -8   23.64    1.20
   1 -11   8   27.50    1.27
   1  11   8   23.84    1.21
  -1 -11  -9    5.79    0.63
   1 -11   9    5.71    0.65
   1  11   9    6.94    0.65
  -1 -11 -10   16.44    0.87
   1 -11  10   15.10    0.86
   1  11  10   15.67    0.86
  -1 -11 -11    9.81    0.63
   1 -11  11    8.97    0.59
   1 -11  12    2.20    0.30
   1 -12 -11   13.66    0.66
  -1 -12  10   60.95    2.19
   1 -12 -10   72.36    2.28
  -1 -12   9    7.26    0.58
   1 -12  -9    8.38    0.62
  -1 -12   8   57.38    2.18
   1 -12  -8   63.33    2.22
  -1  12   8   63.76    2.25
  -1 -12   7    0.70    0.50
   1 -12  -7    1.12    0.48
   1 -12  -7    1.22    0.50
  -1  12   7    1.18    0.51
   1 -12  -6   63.73    2.41
  -1 -12   6   70.53    2.47
   1 -12  -6   65.15    2.40
   1 -12  -5   15.27    0.85
   1 -12  -5   15.75    0.94
  -1 -12   5   15.89    1.00
  -1 -12   4    1.75    0.63
   1 -12  -4    1.15    0.46
   1 -12  -4    1.03    0.49
   1 -12  -3   86.29    3.00
   1 -12  -3   85.09    3.00
   1 -12  -2   41.32    1.68
   1 -12  -2   41.83    1.72
   1 -12  -1   39.94    1.64
  -1 -12   1   41.65    1.81
   1 -12  -1   43.32    1.75
   1 -12   0    8.62    0.78
  -1 -12   0    7.95    0.80
  -1 -12  -1   12.99    0.94
   1 -12   1   12.68    0.92
   1 -12   2   67.46    2.53
  -1 -12  -2   67.12    2.51
  -1 -12  -3   22.02    1.04
   1 -12   3   23.14    1.20
  -1 -12  -3   23.38    1.17
   1 -12   4    0.86    0.61
  -1 -12  -4    0.92    0.53
  -1 -12  -4    0.62    0.38
   1  12   4    1.01    0.47
   1  12   5   31.00    1.37
  -1 -12  -5   31.89    1.32
  -1 -12  -6    8.17    0.64
   1  12   6    8.28    0.67
   1 -12   7    6.79    0.66
  -1 -12  -7    6.06    0.58
   1  12   7    6.47    0.60
   1  12   8    1.61    0.42
   1 -12   8    1.47    0.46
  -1 -12  -8    2.61    0.45
   1  12   9    5.19    0.47
  -1 -12  -9    5.38    0.47
   1 -12   9    4.16    0.47
   1 -12  10    5.32    0.44
  -1 -12 -10    6.74    0.45
  -1  13   9   27.35    0.98
   1 -13  -9   25.69    0.94
  -1  13   8    1.20    0.33
  -1 -13   8    1.40    0.34
   1 -13  -8    1.13    0.30
  -1 -13   7    0.10    0.36
   1 -13  -7    0.37    0.30
  -1  13   7    0.26    0.36
  -1 -13   6   14.99    0.82
   1 -13  -6   14.77    0.73
  -1  13   6   15.10    0.81
  -1 -13   5    6.78    0.61
  -1  13   5    6.33    0.59
   1 -13  -5    6.17    0.48
   1 -13  -5    7.39    0.56
   1 -13  -4    0.60    0.36
  -1 -13   4    0.28    0.47
   1 -13  -4    0.74    0.36
   1 -13  -3    0.55    0.38
   1 -13  -3    0.11    0.34
   1 -13  -2   30.04    1.26
   1 -13  -2   35.95    1.38
   1 -13  -1   16.13    0.90
  -1 -13   1   16.64    0.97
   1 -13   0    0.34    0.45
  -1 -13   0   -0.15    0.50
   1 -13   1    9.97    0.74
  -1 -13  -1    9.40    0.75
   1  13   1    9.49    0.60
  -1 -13  -2    0.69    0.45
   1  13   2    0.56    0.33
   1 -13   2    0.71    0.47
   1 -13   3    0.89    0.50
   1  13   3    0.02    0.33
  -1 -13  -3    0.42    0.45
   1 -13   4   36.20    1.48
   1  13   4   35.02    1.38
   1  13   5    0.55    0.35
  -1 -13  -6   23.18    0.93
   1  13   6   24.90    1.02
  -1 -13  -7   -0.04    0.23
   1 -13   7    0.16    0.33
   1  13   7   -0.03    0.25
   1 -13   8    4.70    0.41
  -1 -14   6   17.34    0.75
  -1  14   6   19.16    0.74
  -1  14   5   45.54    1.59
  -1 -14   5   47.37    1.62
  -1 -14   4   26.17    1.04
  -1  14   4   25.08    1.00
  -1  14   3   10.44    0.58
   1 -14  -2   11.74    0.59
  -1  14   2   11.43    0.60
  -1 -14   1   13.50    0.72
   1 -14  -1   13.47    0.68
  -1 -14   0    1.89    0.39
   1 -14   0    0.97    0.35
  -1 -14  -1   23.59    0.96
   1 -14   1   20.46    0.93
   1 -14   2   17.85    0.82
   1 -14   3   31.86    1.22
   1 -14   4    4.51    0.40
   1 -14   5    0.36    0.24
   2   0 -20   24.56    0.91
   2   0 -19    0.18    0.37
   2   0 -19    0.04    0.23
   2   0 -18    0.59    0.35
  -2   0  17   -0.41    0.51
  -2   0  16   83.58    3.02
  -2   0  15   -0.23    0.58
  -2   0  15   -0.46    0.60
  -2   0  14   28.72    1.45
  -2   0  14   29.28    1.42
  -2   0  13    0.23    0.51
  -2   0  13    0.11    0.49
  -2   0  13    0.39    0.56
  -2   0  12   12.29    0.83
  -2   0  12   10.50    0.81
  -2   0  12   11.82    0.82
  -2   0  11   -0.31    0.41
  -2   0  11    0.97    0.45
  -2   0  11    0.06    0.40
  -2   0  10   94.40    3.17
  -2   0  10   94.03    3.18
  -2   0  10   95.47    3.17
  -2   0   9   -0.22    0.34
   2   0  -9    0.11    0.17
  -2   0   9   -0.03    0.13
   2   0  -8  655.03   19.84
  -2   0   8  680.09   19.86
   2   0  -7    0.35    0.20
  -2   0   7   -0.07    0.17
   2   0  -6   46.60    1.54
  -2   0   6   47.55    1.56
   2   0  -5    0.18    0.20
  -2   0   5    0.05    0.21
  -2   0   4  312.18    9.33
  -2   0   3   -0.01    0.21
   2   0  -3    0.28    0.22
   2   0  -2   72.75    2.21
   2   0  -1    0.10    0.20
   2   0  -1    0.09    0.12
  -2   0   1    0.03    0.13
  -2   0   0 4898.23  144.65
   2   0   0 4909.15  144.65
   2   0   0 4918.52  144.66
   2   0   1   -0.06    0.18
  -2   0  -1    0.32    0.18
  -2   0  -2  496.54   14.99
  -2   0  -2  512.02   14.98
  -2   0  -3    0.04    0.22
  -2   0  -4    0.33    0.24
   2   0   4    1.03    0.14
  -2   0  -5   -0.09    0.23
   2   0   5    0.00    0.10
   2   0   6  129.78    3.96
  -2   0  -6  141.79    4.19
  -2   0  -7   -0.02    0.24
   2   0   8  837.88   25.05
   2   0   9    0.11    0.39
  -2   0 -10    2.96    0.44
   2   0  10    3.84    0.57
   2   0  11   -0.10    0.50
  -2   0 -11    0.03    0.39
  -2   0 -12  207.41    6.59
  -2   0 -13   -0.13    0.42
  -2   0 -13    0.24    0.53
  -2   0 -14   42.91    1.81
  -2   0 -14   44.54    1.77
  -2   0 -15   -0.25    0.51
  -2   0 -15   -0.20    0.38
  -2   0 -16    5.77    0.50
  -2   0 -16    5.01    0.58
  -2   0 -17    0.13    0.37
  -2   0 -18   32.90    1.17
   2  -1 -20   17.43    0.72
   2  -1 -19   56.19    1.89
   2   1 -19   51.23    1.82
   2  -1 -19   50.45    1.80
  -2   1  18   50.39    1.86
  -2  -1  18   50.49    1.88
   2  -1 -18   44.39    1.78
  -2   1  18   47.89    1.87
  -2  -1  17   41.79    1.71
  -2  -1  17   44.79    1.84
  -2   1  17   42.98    1.82
  -2   1  17   44.98    1.82
  -2   1  16    4.03    0.70
  -2  -1  16    3.49    0.56
  -2  -1  16    4.99    0.76
  -2   1  16    3.89    0.75
  -2   1  15    2.21    0.69
  -2  -1  15    2.04    0.56
  -2  -1  15    2.67    0.72
  -2   1  15    2.75    0.73
  -2   1  15    2.43    0.62
  -2  -1  14   47.40    1.94
  -2   1  14   48.61    2.02
  -2   1  14   46.49    1.99
  -2  -1  14   47.44    2.03
  -2   1  14   48.47    2.06
  -2  -1  14   51.23    2.05
  -2   1  14   49.77    2.03
  -2  -1  13   23.12    1.24
  -2  -1  13   22.32    1.16
  -2  -1  13   21.11    1.20
  -2   1  13   23.51    1.22
  -2   1  13   22.38    1.22
  -2   1  13   24.09    1.26
  -2   1  13   23.97    1.24
  -2   1  12   41.52    1.73
  -2  -1  12   42.55    1.75
  -2   1  12   40.73    1.73
  -2  -1  12   42.03    1.69
  -2  -1  12   42.12    1.76
  -2   1  12   40.72    1.75
  -2  -1  12   45.92    1.78
  -2   1  12   41.79    1.72
  -2  -1  11    0.30    0.42
  -2   1  11    0.34    0.42
  -2  -1  11    0.71    0.37
  -2   1  11    0.64    0.43
  -2  -1  11    0.53    0.44
  -2   1  11    0.60    0.46
  -2   1  10    1.14    0.38
  -2  -1  10    1.02    0.35
  -2   1  10    0.76    0.38
  -2  -1  10    0.57    0.41
  -2  -1  10    0.70    0.38
  -2   1  10    1.26    0.40
   2  -1  -9    4.19    0.34
  -2   1   9    4.39    0.45
  -2   1   9    4.73    0.33
  -2   1   9    4.40    0.45
  -2   1   9    4.29    0.45
   2   1  -8   95.37    3.01
   2  -1  -8   91.00    2.94
   2  -1  -8   96.54    3.02
  -2   1   8   92.99    2.95
   2   1  -8   89.22    2.89
   2   1  -7   82.37    2.59
   2  -1  -7   81.19    2.62
  -2   1   7   84.09    2.64
   2   1  -6   14.37    0.58
  -2   1   6   13.84    0.62
   2  -1  -5    1.95    0.26
  -2   1   5    1.74    0.25
   2  -1  -4  581.00   17.19
   2   1  -4  572.94   17.18
  -2   1   4  583.21   17.19
   2   1  -3   26.40    0.87
  -2   1   3   25.24    0.87
   2   1  -2    1.36    0.23
   2  -1  -2    1.49    0.22
   2  -1  -2    1.40    0.23
   2   1  -2    1.64    0.13
  -2  -1   1  447.19   13.62
   2  -1  -1  464.74   13.69
   2   1  -1  465.22   13.62
   2  -1  -1  459.90   13.68
   2   1  -1  468.93   13.69
   2  -1  -1  461.95   13.69
  -2   1   1  464.79   13.69
  -2   1   1  478.60   13.69
  -2  -1   1  466.83   13.67
   2  -1   0   28.63    0.95
  -2   1   0   28.18    0.92
  -2   1   0   27.84    0.94
  -2  -1   0   28.27    0.94
  -2   1   0   27.29    0.94
  -2  -1   0   27.87    0.94
  -2  -1   0   28.92    0.88
  -2   1  -1  151.41    4.49
   2  -1   1  149.74    4.49
  -2  -1  -1  145.63    4.45
  -2  -1  -2   50.58    1.52
   2  -1   2   49.91    1.55
   2  -1   2   46.47    1.56
  -2   1  -2   51.35    1.54
   2   1   2   49.44    1.54
  -2   1  -2   48.65    1.54
  -2  -1  -3   85.13    2.64
  -2   1  -3   86.22    2.64
   2   1   3   85.94    2.66
   2  -1   3   84.97    2.66
  -2   1  -3   82.10    2.66
   2   1   3   83.77    2.66
   2   1   4  672.50   19.63
   2   1   4  656.10   19.63
   2  -1   4  642.28   19.62
   2   1   4  668.86   19.63
  -2  -1  -4  668.02   19.62
  -2   1  -4  654.92   19.64
   2  -1   4  656.74   19.63
  -2   1  -5  350.27   10.67
   2   1   5  344.71   10.65
  -2  -1  -5  353.59   10.66
   2   1   5  356.76   10.66
   2  -1   5  357.97   10.66
   2   1   5  358.82   10.57
  -2  -1  -6  134.05    4.05
   2   1   6  125.80    4.02
   2   1   6  124.39    3.90
   2   1   6  130.15    4.04
  -2   1  -6  127.66    4.05
   2  -1   6  128.90    4.03
  -2  -1  -7   60.15    2.10
   2   1   7   61.62    2.08
   2   1   8  109.53    3.60
   2  -1   8  111.26    3.62
   2   1   8  112.14    3.62
   2  -1   8  109.36    3.61
   2   1   8  111.00    3.64
   2  -1   9   20.24    1.00
   2   1   9   20.75    1.03
   2  -1   9   20.12    1.00
  -2  -1  -9   19.56    0.91
   2   1   9   20.61    1.00
  -2   1  -9   19.59    0.91
   2  -1  10  320.46    9.68
  -2   1 -10  308.73    9.58
   2   1  10  315.65    9.71
   2   1  10  322.58    9.69
   2  -1  10  312.58    9.67
  -2  -1 -10  300.22    9.56
   2   1  11  113.58    3.84
   2  -1  11  113.77    3.82
   2   1  11  111.72    3.82
  -2   1 -11  107.14    3.67
  -2  -1 -11  111.78    3.76
  -2  -1 -12  139.84    4.74
  -2   1 -12  137.99    4.66
  -2   1 -13   61.67    2.35
  -2   1 -13   66.18    2.44
  -2  -1 -13   69.71    2.52
  -2  -1 -13   66.96    2.47
  -2   1 -14   17.45    0.99
  -2  -1 -14   19.58    1.11
  -2   1 -14   16.64    0.91
  -2  -1 -14   17.08    1.02
  -2   1 -15   96.91    3.37
   2  -1  15   97.67    3.37
  -2  -1 -15  103.88    3.46
  -2  -1 -15   99.65    3.40
  -2   1 -16   98.12    3.30
   2  -1  16   95.94    3.27
  -2  -1 -16  100.21    3.32
  -2  -1 -16  105.38    3.40
  -2  -1 -17   13.10    0.73
  -2   1 -17   11.63    0.64
  -2  -1 -17   12.46    0.65
  -2  -1 -18   17.96    0.77
   2  -2 -20    2.25    0.27
   2   2 -19   41.39    1.51
   2  -2 -19   47.63    1.60
   2  -2 -18    0.18    0.42
  -2   2  18    0.56    0.47
  -2   2  17   14.18    0.97
  -2   2  17   13.77    0.93
  -2  -2  17   14.16    0.93
  -2   2  16    0.46    0.62
  -2   2  16   -0.31    0.65
  -2  -2  16   -0.04    0.63
  -2   2  16    0.62    0.49
  -2  -2  16    1.45    0.44
  -2   2  15   43.04    1.86
  -2   2  15   45.51    1.92
  -2  -2  15   42.98    1.83
  -2  -2  15   40.70    1.72
  -2   2  15   43.27    1.81
  -2   2  14    2.77    0.67
  -2   2  14    1.72    0.57
  -2  -2  14    2.28    0.50
  -2  -2  14    2.31    0.65
  -2   2  14    2.57    0.69
  -2  -2  13   15.50    1.00
  -2   2  13   15.27    1.03
  -2  -2  13   15.23    0.91
  -2   2  13   16.43    1.02
  -2   2  13   16.12    0.97
  -2  -2  13   16.98    1.07
  -2  -2  12    7.69    0.63
  -2   2  12    8.81    0.75
  -2  -2  12    8.54    0.73
  -2   2  12    8.66    0.70
  -2   2  12    6.99    0.72
  -2   2  11   18.28    0.99
  -2  -2  11   19.34    0.99
  -2   2  11   18.01    1.00
  -2  -2  11   17.49    0.90
  -2   2  11   18.15    0.95
  -2  -2  10    0.94    0.44
  -2   2  10    0.76    0.35
  -2  -2  10    0.56    0.30
  -2   2   9   52.63    1.83
   2  -2  -9   52.28    1.83
   2   2  -9   51.14    1.85
  -2   2   9   53.72    1.89
  -2  -2   9   53.50    1.91
  -2  -2   9   53.16    1.90
   2  -2  -8   -0.02    0.20
   2   2  -8    0.35    0.15
   2  -2  -8    0.08    0.23
   2   2  -8    0.15    0.20
  -2   2   8    0.27    0.17
   2   2  -8   -0.13    0.23
   2   2  -7  347.35   10.41
   2   2  -7  341.66   10.47
   2  -2  -7  350.28   10.49
   2  -2  -7  346.52   10.50
   2   2  -7  356.54   10.51
   2   2  -6   20.86    0.82
   2  -2  -6   23.32    0.86
   2  -2  -5  386.13   11.47
   2   2  -5  376.83   11.41
   2   2  -5  387.48   11.42
   2   2  -4   67.72    2.15
   2  -2  -4   69.35    2.19
   2   2  -4   70.38    2.10
   2  -2  -4   63.73    2.16
   2   2  -3  352.54   10.44
   2   2  -2  610.76   18.19
   2  -2  -2  624.36   18.22
  -2   2   2  627.57   18.22
  -2   2   2  593.42   18.23
   2  -2  -1 1858.93   55.18
   2   2  -1 1876.94   55.17
   2  -2  -1 1864.33   55.17
   2   2  -1 1877.19   55.17
   2  -2   0   97.79    2.97
   2   2   0   96.03    2.99
  -2  -2   0   99.37    2.91
  -2  -2   0   96.64    2.98
  -2   2   0   94.82    2.98
   2  -2   1  240.01    7.28
   2   2   1  245.45    7.35
  -2   2  -1  249.82    7.29
   2   2   2   38.37    1.21
   2  -2   2   37.66    1.21
  -2   2  -2   36.77    1.12
   2  -2   2   35.66    1.12
  -2   2  -3   35.68    1.22
   2   2   3   37.68    1.24
   2  -2   3   37.48    1.25
   2   2   3   36.39    1.24
   2  -2   3   35.76    1.24
  -2   2  -4  187.36    5.66
   2  -2   4  188.77    5.70
   2   2   4  189.11    5.72
   2   2   4  187.71    5.69
   2  -2   4  181.48    5.69
   2   2   5   46.50    1.48
   2   2   5   43.67    1.54
   2  -2   5   42.22    1.52
   2   2   5   42.91    1.52
   2   2   6   49.65    1.76
   2   2   6   50.67    1.66
   2   2   6   50.88    1.75
   2  -2   6   49.39    1.74
   2   2   7   91.25    3.00
   2   2   7   88.88    2.99
  -2  -2  -8    7.44    0.56
   2   2   8    7.09    0.61
   2   2   8    8.44    0.60
   2   2   8    7.46    0.55
   2  -2   9   88.91    2.97
  -2  -2  -9   88.13    2.93
   2   2   9   84.98    3.00
   2   2   9   81.10    2.93
   2   2   9   89.76    2.98
  -2  -2 -10   13.57    0.78
   2  -2  10   14.13    0.86
   2   2  10   12.66    0.86
   2   2  10   12.48    0.80
  -2  -2 -10   13.54    0.85
  -2  -2 -11  184.74    5.99
  -2  -2 -11  193.65    6.08
  -2  -2 -12   19.65    1.16
  -2  -2 -12   20.87    1.02
  -2  -2 -12   19.72    1.12
  -2  -2 -13    4.39    0.65
  -2  -2 -13    4.38    0.71
   2  -2  14   50.67    2.07
  -2   2 -14   52.45    2.00
  -2  -2 -14   55.49    2.17
  -2  -2 -14   56.18    2.13
   2  -2  15   15.84    0.92
  -2  -2 -15   14.95    0.99
  -2   2 -15   14.67    0.83
  -2  -2 -15   17.38    0.97
  -2  -2 -16    2.61    0.49
  -2  -2 -16    1.60    0.53
  -2   2 -16    1.97    0.37
   2  -2  16    2.15    0.42
  -2  -2 -17  136.18    4.29
  -2  -2 -17  131.58    4.24
  -2  -2 -18    1.58    0.31
   2  -3 -19   12.92    0.68
   2  -3 -19   13.50    0.67
   2  -3 -18   19.35    1.00
  -2   3  18   21.83    1.07
   2  -3 -18   20.89    1.00
  -2   3  17   67.03    2.46
  -2  -3  17   65.99    2.37
  -2   3  17   62.73    2.36
  -2  -3  16    9.84    0.81
  -2   3  16   10.33    0.84
  -2   3  16   10.34    0.95
  -2   3  16    9.45    0.73
  -2  -3  15   27.17    1.33
  -2   3  15   25.89    1.26
  -2   3  15   25.47    1.41
  -2   3  15   28.07    1.35
  -2  -3  14   79.52    2.81
  -2   3  14   75.23    2.79
  -2   3  14   71.82    2.74
  -2   3  14   79.71    2.92
  -2   3  13   85.07    3.08
  -2   3  13   94.02    3.23
  -2   3  13   85.54    3.12
  -2  -3  13   88.60    3.13
  -2   3  12    0.86    0.45
  -2   3  12    1.15    0.51
  -2   3  12    1.42    0.55
  -2  -3  12    0.98    0.48
  -2  -3  11  103.25    3.54
  -2   3  11  103.49    3.55
  -2  -3  11  102.87    3.47
  -2   3  11  102.21    3.44
  -2   3  11  104.95    3.47
  -2   3  11  105.60    3.49
  -2   3  11   97.76    3.53
  -2   3  10   91.36    3.06
  -2   3  10   90.92    3.13
  -2   3  10   90.81    3.08
  -2  -3  10   94.19    3.14
   2  -3 -10   90.06    3.03
  -2  -3   9  107.45    3.40
  -2   3   9  105.72    3.41
  -2   3   9  103.44    3.33
  -2   3   9  106.03    3.36
   2  -3  -8   27.80    1.12
   2   3  -8   28.90    1.12
   2   3  -8   29.57    1.10
   2   3  -7    1.12    0.24
   2  -3  -7    1.32    0.25
   2   3  -7    1.77    0.25
   2  -3  -7    1.39    0.26
  -2   3   6   31.82    1.16
   2   3  -6   30.82    1.07
   2   3  -6   30.34    1.08
   2   3  -6   30.53    1.11
   2  -3  -6   31.52    1.16
   2  -3  -5  274.83    8.01
   2   3  -5  261.55    7.94
  -2   3   5  261.13    8.00
   2   3  -5  262.27    7.91
   2   3  -4   44.02    1.39
   2  -3  -3    0.39    0.22
   2   3  -3    0.52    0.09
  -2   3   3    0.53    0.24
  -2   3   2  449.38   13.31
   2  -3  -2  447.33   13.31
   2   3  -2  451.78   13.23
   2  -3  -2  426.95   13.31
   2  -3  -2  451.38   13.25
   2   3  -2  444.34   13.25
   2  -3  -1  330.57   10.01
   2  -3  -1  330.66    9.98
   2   3  -1  338.50    9.96
  -2   3   1  336.13    9.99
   2  -3   0  175.50    5.12
   2  -3   0  175.01    5.17
   2   3   0  175.17    5.14
  -2   3   0  173.92    5.12
  -2   3   0  164.00    5.16
  -2  -3   0  164.65    5.04
   2   3   1   23.07    0.84
   2   3   1   21.80    0.78
  -2   3  -1   22.01    0.79
   2  -3   1   22.98    0.86
  -2   3  -1   22.67    0.85
   2  -3   1   23.48    0.78
  -2  -3  -1   23.29    0.79
  -2   3  -2  121.55    3.68
   2  -3   2  116.43    3.69
   2   3   2  119.47    3.62
  -2   3  -2  116.96    3.56
   2  -3   2  119.04    3.62
   2  -3   3  330.40    9.90
   2   3   3  329.91    9.90
   2   3   3  333.81    9.89
   2  -3   3  330.23    9.90
  -2   3  -3  339.59    9.96
   2  -3   3  328.40    9.97
   2   3   3  320.97    9.96
  -2   3  -4    5.80    0.33
   2  -3   4    5.01    0.34
   2   3   4    5.15    0.35
   2   3   4    5.36    0.34
   2  -3   4    4.76    0.39
  -2   3  -4    4.95    0.40
   2   3   5    0.65    0.22
  -2   3  -5    0.78    0.18
   2   3   5    0.95    0.27
   2   3   5    0.95    0.21
   2  -3   5    0.54    0.21
  -2   3  -5    1.27    0.27
  -2   3  -6   11.25    0.62
   2   3   6   12.55    0.64
   2   3   6   11.30    0.55
   2   3   7   10.68    0.66
  -2  -3  -7   10.08    0.62
   2   3   7   10.36    0.52
   2   3   8    1.14    0.41
   2   3   8    0.90    0.36
  -2  -3  -8    1.40    0.41
   2  -3   8    1.81    0.40
   2   3   8    1.86    0.36
   2   3   9    5.10    0.59
  -2  -3  -9    4.99    0.51
   2   3   9    3.88    0.47
  -2  -3 -10   98.75    3.36
   2   3  10   97.74    3.36
   2   3  10   99.09    3.43
  -2  -3 -11   37.93    1.62
   2   3  11   39.17    1.74
  -2  -3 -11   40.42    1.71
  -2  -3 -11   40.60    1.70
   2   3  12  111.62    3.87
   2  -3  12  113.59    3.82
  -2  -3 -12  104.82    3.71
  -2  -3 -12  112.29    3.82
  -2  -3 -13    7.75    0.76
  -2  -3 -13    5.59    0.58
   2  -3  13    7.23    0.76
   2  -3  14   23.70    1.21
  -2  -3 -14   23.26    1.23
   2  -3  15   41.07    1.67
  -2  -3 -15   42.68    1.74
   2  -3  16   11.21    0.69
  -2  -3 -16   14.31    0.82
  -2  -3 -17   22.01    0.96
  -2  -3 -17   21.89    0.99
  -2  -3 -18    3.96    0.35
  -2  -3 -18    3.53    0.29
   2  -4 -19    4.45    0.39
   2  -4 -19    4.54    0.38
   2  -4 -18    3.73    0.49
   2  -4 -18    3.59    0.47
  -2   4  16   16.86    0.96
  -2  -4  16   17.09    0.95
  -2   4  16   16.99    1.07
  -2   4  16   18.44    1.14
  -2   4  15    7.37    0.88
  -2   4  15    6.73    0.84
  -2   4  15    7.84    0.66
  -2   4  15    7.86    0.72
  -2  -4  15    7.90    0.72
  -2   4  14    0.45    0.65
  -2   4  14   -0.17    0.53
  -2   4  14    0.59    0.44
  -2  -4  14    0.13    0.50
  -2   4  14   -0.04    0.59
  -2   4  13   34.15    1.55
   2  -4 -13   27.49    1.32
  -2   4  13   32.14    1.54
  -2   4  13   30.55    1.38
  -2  -4  13   32.61    1.42
  -2   4  13   31.01    1.41
  -2   4  12   21.49    1.09
  -2   4  12   22.37    1.21
  -2   4  12   21.25    1.11
  -2   4  12   24.52    1.25
  -2   4  12   21.76    1.09
  -2  -4  12   22.41    1.11
  -2   4  11    3.07    0.57
  -2   4  11    3.05    0.58
  -2   4  11    3.02    0.48
   2  -4 -11    3.45    0.46
  -2   4  11    3.25    0.50
  -2  -4  11    3.10    0.50
  -2   4  11    2.23    0.42
  -2  -4  10   56.19    2.03
   2  -4 -10   56.55    2.06
  -2   4  10   55.93    2.04
  -2   4  10   54.27    2.05
  -2   4  10   56.08    2.05
  -2   4  10   56.67    2.12
  -2   4  10   57.97    2.14
   2  -4  -9  203.39    6.41
  -2   4   9  206.97    6.46
  -2   4   9  208.33    6.46
  -2   4   9  202.32    6.41
  -2   4   9  204.19    6.39
   2  -4  -8    2.38    0.29
  -2   4   8    3.04    0.44
   2   4  -8    2.16    0.27
  -2   4   8    2.57    0.42
  -2   4   8    2.47    0.36
  -2  -4   8    3.75    0.44
   2   4  -7   16.69    0.73
   2  -4  -7   18.60    0.83
   2  -4  -7   17.14    0.74
  -2   4   7   17.41    0.80
   2   4  -7   17.11    0.71
   2   4  -6    3.19    0.28
  -2   4   6    4.56    0.37
   2   4  -6    3.85    0.27
   2  -4  -6    3.78    0.37
   2   4  -6    4.07    0.27
   2  -4  -6    3.66    0.30
  -2   4   5  234.94    7.56
   2   4  -5  250.05    7.47
   2  -4  -5  254.01    7.58
   2   4  -5  250.74    7.44
   2   4  -5  247.81    7.49
  -2   4   4  118.02    3.90
   2  -4  -4  129.67    3.92
   2   4  -4  123.39    3.77
   2  -4  -4  131.02    3.92
   2  -4  -3   10.23    0.53
   2  -4  -3   11.46    0.54
  -2   4   3   10.76    0.53
   2   4  -3   10.42    0.38
   2   4  -3   10.29    0.42
   2  -4  -3   10.55    0.43
  -2   4   2  638.24   18.97
   2  -4  -2  636.99   18.87
   2  -4  -2  636.32   18.99
   2   4  -2  634.72   18.87
   2   4  -2  639.02   18.88
   2  -4  -2  641.48   18.97
  -2   4   1    4.24    0.31
  -2  -4   1    3.95    0.18
  -2   4   1    3.80    0.34
   2   4  -1    4.08    0.28
   2  -4  -1    3.92    0.35
  -2   4   0    6.92    0.36
  -2  -4   0    6.51    0.26
  -2   4   0    6.77    0.41
  -2   4  -1   13.16    0.54
   2  -4   1   13.15    0.62
  -2  -4  -1   14.32    0.51
  -2   4  -1   13.41    0.51
  -2  -4  -1   13.84    0.52
   2   4   1   14.14    0.52
  -2   4  -1   13.37    0.62
   2  -4   1   13.60    0.51
  -2  -4  -2  134.01    3.94
   2  -4   2  129.72    4.05
   2  -4   2  128.21    3.93
  -2   4  -2  129.97    3.94
  -2   4  -2  130.20    4.04
  -2  -4  -2  131.30    3.94
   2   4   2  125.44    3.93
   2  -4   2  126.90    3.93
   2   4   3   34.83    1.16
   2  -4   3   36.13    1.28
   2  -4   3   35.11    1.16
  -2   4  -3   32.91    1.08
   2   4   4  210.57    6.25
  -2   4  -4  201.34    6.26
  -2   4  -4  196.14    6.14
   2   4   4  202.60    6.17
   2  -4   4  203.76    6.27
   2  -4   4  206.54    6.17
  -2   4  -5   28.35    1.12
  -2   4  -5   26.05    0.98
   2   4   5   30.05    1.10
  -2  -4  -6    0.39    0.31
  -2  -4  -6    0.50    0.33
  -2  -4  -6    0.25    0.31
   2   4   6    0.18    0.18
   2   4   6    0.14    0.30
   2   4   7  100.88    3.34
  -2  -4  -7   98.65    3.33
   2   4   7  102.84    3.37
  -2  -4  -7  100.52    3.32
  -2  -4  -7   98.76    3.35
  -2  -4  -8   26.79    1.18
  -2  -4  -8   25.79    1.18
  -2  -4  -8   26.36    1.17
   2   4   8   25.37    1.18
   2  -4   9   23.61    1.17
   2   4   9   21.63    1.04
   2   4   9   22.51    1.14
  -2  -4  -9   23.69    1.14
  -2  -4  -9   24.40    1.13
  -2  -4  -9   21.91    1.11
   2   4  10    0.38    0.40
  -2  -4 -10    0.44    0.46
   2   4  10    0.70    0.50
   2  -4  10    0.80    0.53
  -2  -4 -10    0.13    0.44
  -2  -4 -10    0.63    0.49
  -2  -4 -11    6.38    0.67
   2   4  11    7.32    0.77
   2  -4  11    7.34    0.72
  -2  -4 -11    7.67    0.75
   2   4  11    6.62    0.63
   2   4  12   40.21    1.81
  -2  -4 -12   40.85    1.71
   2  -4  12   40.98    1.79
  -2  -4 -12   41.77    1.78
  -2  -4 -13    1.35    0.47
  -2  -4 -13    1.98    0.64
   2  -4  13    2.34    0.60
  -2  -4 -14   27.23    1.37
  -2  -4 -14   26.49    1.21
   2  -4  14   27.95    1.32
  -2  -4 -14   28.14    1.37
  -2  -4 -15   25.78    1.24
   2  -4  15   23.64    1.14
  -2  -4 -15   24.59    1.21
  -2  -4 -16   16.47    0.93
  -2  -4 -16   18.37    0.92
  -2  -4 -17   11.72    0.66
  -2  -4 -17   12.22    0.65
   2  -5 -18   25.84    1.08
   2  -5 -18   30.09    1.14
  -2   5  17   35.23    1.46
   2  -5 -17   33.90    1.39
   2  -5 -17   35.56    1.45
  -2   5  16    0.96    0.53
  -2   5  16    0.92    0.59
  -2  -5  15    0.91    0.42
  -2   5  15    0.37    0.61
  -2   5  15    0.11    0.42
  -2   5  15   -0.30    0.61
  -2   5  14    2.31    0.67
   2  -5 -14    2.38    0.44
  -2  -5  14    1.88    0.50
  -2   5  14    2.19    0.50
  -2   5  14    1.75    0.64
  -2   5  13    0.27    0.61
  -2   5  13   -0.30    0.42
   2  -5 -13    0.75    0.45
  -2   5  13    0.48    0.45
  -2  -5  13    0.03    0.43
  -2   5  13   -0.06    0.40
  -2   5  13    0.40    0.58
  -2   5  12   41.41    1.64
   2  -5 -12   42.99    1.71
  -2  -5  12   40.71    1.63
  -2   5  12   41.93    1.80
  -2   5  12   38.86    1.63
  -2   5  12   41.28    1.81
  -2   5  12   40.84    1.72
  -2   5  11   20.45    1.12
   2  -5 -11   21.39    1.08
  -2   5  11   21.40    1.01
  -2   5  11   19.66    1.05
  -2   5  11   19.14    0.99
  -2   5  11   21.72    1.16
   2  -5 -10  109.23    3.66
  -2   5  10  105.48    3.58
  -2   5  10  112.24    3.68
  -2   5  10  106.24    3.68
  -2   5  10  109.53    3.71
   2  -5  -9  100.36    3.36
  -2   5   9  102.24    3.36
  -2   5   9   95.03    3.27
  -2   5   9   99.18    3.38
  -2   5   8   81.69    2.83
  -2   5   8   80.02    2.77
  -2   5   8   89.19    2.89
  -2   5   7    9.59    0.60
  -2   5   7    8.85    0.61
   2  -5  -6  235.92    7.06
   2  -5  -6  231.47    7.05
   2   5  -6  215.67    6.90
  -2   5   6  235.84    7.05
   2  -5  -5  129.71    4.02
   2  -5  -5  123.63    3.85
   2   5  -5  125.24    3.85
   2   5  -4   29.19    0.94
   2  -5  -4   29.45    1.11
   2  -5  -4   26.72    0.94
  -2   5   4   27.89    1.09
   2  -5  -4   27.41    0.94
   2   5  -4   26.87    0.92
   2   5  -4   27.57    0.93
  -2   5   3   52.20    1.70
   2  -5  -3   50.36    1.53
   2   5  -3   46.53    1.51
   2  -5  -3   51.96    1.71
   2   5  -3   46.35    1.51
   2   5  -3   48.59    1.52
   2   5  -3   48.77    1.51
   2   5  -2    0.05    0.14
  -2   5   2    0.14    0.21
   2  -5  -2   -0.12    0.23
  -2   5   1  607.96   15.30
   2   5  -1  616.44   15.26
  -2   5   1  618.16   15.36
  -2  -5   1  592.03   15.13
   2  -5  -1  609.25   15.35
  -2   5   0    6.06    0.35
   2  -5   0    5.65    0.40
   2  -5   0    4.63    0.21
  -2  -5   0    5.29    0.24
  -2   5   0    5.52    0.40
   2  -5   0    4.49    0.20
   2   5   0    4.28    0.19
  -2   5  -1   69.18    2.08
   2  -5   1   70.72    2.18
  -2   5  -1   70.79    2.18
  -2  -5  -1   68.74    2.03
   2  -5   1   63.44    1.98
  -2   5  -2    2.77    0.23
  -2  -5  -2    3.18    0.22
  -2   5  -2    2.99    0.20
   2  -5   2    3.40    0.36
   2  -5   2    2.58    0.18
  -2   5  -2    3.02    0.32
  -2  -5  -2    2.95    0.21
  -2   5  -3    6.78    0.45
   2   5   3    7.34    0.48
  -2  -5  -3    7.48    0.38
   2  -5   3    6.72    0.46
  -2   5  -3    7.10    0.35
  -2  -5  -4   22.66    0.86
   2   5   4   22.59    0.95
  -2  -5  -5   72.67    2.47
  -2  -5  -5   68.97    2.43
  -2  -5  -5   71.16    2.36
   2   5   5   72.14    2.44
  -2  -5  -5   70.27    2.40
  -2  -5  -6   44.64    1.62
   2   5   6   40.75    1.59
  -2  -5  -6   44.60    1.69
   2   5   6   42.36    1.66
   2  -5   6   44.16    1.69
  -2  -5  -6   43.11    1.62
   2   5   7    9.84    0.66
  -2  -5  -7    9.56    0.65
   2   5   7   10.22    0.70
   2  -5   7   11.01    0.76
  -2  -5  -7   10.86    0.69
  -2  -5  -7    9.87    0.72
  -2  -5  -8   43.34    1.68
   2  -5   8   43.43    1.75
   2   5   8   43.75    1.70
  -2  -5  -8   43.19    1.73
   2   5   8   39.35    1.72
  -2  -5  -8   41.77    1.69
  -2  -5  -9   93.88    3.31
   2  -5   9  100.90    3.35
  -2  -5  -9   90.42    3.24
   2   5   9   92.06    3.27
  -2  -5  -9   97.22    3.30
  -2  -5 -10   23.54    1.22
   2  -5  10   24.18    1.26
  -2  -5 -10   24.08    1.20
   2   5  10   24.10    1.23
  -2  -5 -10   22.28    1.20
  -2  -5 -11    7.11    0.73
   2   5  11    5.91    0.58
   2  -5  11    7.44    0.80
  -2  -5 -11    7.34    0.74
  -2  -5 -11    7.63    0.74
   2   5  11    6.69    0.74
   2  -5  12   72.52    2.72
  -2  -5 -12   75.24    2.71
  -2  -5 -12   71.05    2.67
  -2  -5 -12   71.20    2.70
  -2  -5 -13   21.89    1.20
   2  -5  13   22.02    1.21
  -2  -5 -13   22.88    1.14
  -2  -5 -13   21.20    1.22
  -2  -5 -14   -0.03    0.59
  -2  -5 -14    0.42    0.54
  -2  -5 -14    0.40    0.41
   2  -5  14   -0.13    0.49
  -2  -5 -15    0.28    0.49
  -2  -5 -15   -0.04    0.31
  -2  -5 -16    2.48    0.45
  -2  -5 -17   17.16    0.75
  -2  -5 -17   16.77    0.75
   2  -6 -18   29.50    1.11
   2  -6 -17   -0.15    0.36
  -2   6  17    0.16    0.38
   2  -6 -17    0.04    0.29
   2  -6 -16    6.46    0.63
  -2   6  16    7.22    0.67
   2  -6 -16    5.98    0.55
  -2   6  16    7.33    0.68
   2  -6 -15    9.05    0.63
  -2   6  15    9.82    0.79
  -2   6  15    8.58    0.78
   2  -6 -15    8.50    0.68
  -2   6  14  119.87    3.94
   2  -6 -14  108.87    3.81
  -2   6  14  115.14    3.95
   2  -6 -13   69.70    2.64
  -2   6  13   73.68    2.74
  -2   6  13   74.54    2.72
  -2   6  13   71.42    2.65
  -2   6  12    2.70    0.63
   2  -6 -12    0.96    0.46
  -2   6  12    1.91    0.63
  -2   6  12    1.47    0.50
  -2   6  11   23.21    1.20
  -2   6  11   23.91    1.24
  -2   6  11   23.78    1.20
   2  -6 -11   22.29    1.18
  -2   6  10    3.26    0.58
  -2   6  10    1.54    0.48
   2  -6 -10    2.23    0.52
  -2   6  10    1.70    0.50
  -2  -6  10    1.98    0.44
  -2   6   9   16.82    0.95
  -2   6   9   18.81    1.02
   2  -6  -9   17.83    1.00
  -2  -6   9   18.68    0.95
  -2  -6   8   16.83    0.90
  -2   6   8   16.59    0.88
  -2   6   8   18.65    0.97
  -2   6   7  239.07    7.62
  -2   6   7  254.42    7.71
  -2   6   7  246.23    7.60
  -2  -6   7  249.65    7.66
  -2   6   6   26.35    1.08
  -2   6   6   27.10    1.16
  -2  -6   6   24.24    1.10
   2  -6  -6   26.56    1.17
  -2   6   5   11.15    0.67
  -2  -6   5   10.71    0.66
   2  -6  -4   65.34    2.29
  -2   6   4   68.32    2.31
  -2  -6   4   66.64    2.30
   2  -6  -3  197.95    6.31
  -2   6   3  201.98    6.30
   2  -6  -3  211.13    6.35
  -2   6   2   17.17    0.78
   2  -6  -2   18.02    0.80
   2   6  -1    0.35    0.18
  -2   6   1    0.42    0.22
   2  -6  -1    0.50    0.22
  -2   6   0  111.77    3.58
   2  -6   0  111.57    3.66
  -2   6   0  118.74    3.67
   2  -6   1  170.58    5.45
  -2   6  -1  180.32    5.45
  -2   6  -1  172.37    5.34
   2  -6   2   28.36    1.15
  -2  -6  -3   46.08    1.66
   2  -6   3   41.05    1.62
  -2  -6  -3   44.87    1.65
   2  -6   3   44.32    1.66
  -2  -6  -4   -0.08    0.35
  -2  -6  -4    0.14    0.27
  -2  -6  -4    0.15    0.36
   2  -6   4    0.21    0.39
  -2  -6  -5  267.00    8.07
  -2  -6  -5  256.22    7.98
  -2  -6  -5  265.25    8.09
  -2  -6  -5  253.67    7.99
  -2  -6  -6   77.51    2.70
  -2  -6  -6   76.15    2.60
   2   6   6   75.94    2.67
  -2  -6  -6   73.79    2.61
  -2  -6  -7   38.79    1.64
  -2  -6  -7   39.27    1.54
   2   6   7   38.22    1.61
   2   6   7   37.08    1.51
   2  -6   7   40.28    1.65
  -2  -6  -7   38.48    1.55
  -2  -6  -8    0.28    0.51
   2  -6   8    1.04    0.51
  -2  -6  -8    0.50    0.40
   2   6   8    1.08    0.42
   2   6   8    0.14    0.46
  -2  -6  -8    1.15    0.42
  -2  -6  -9    3.91    0.55
   2   6   9    2.49    0.52
   2  -6   9    3.80    0.65
  -2  -6  -9    2.83    0.54
  -2  -6  -9    3.83    0.64
   2   6   9    2.92    0.62
  -2  -6 -10    4.81    0.66
   2  -6  10    3.41    0.70
  -2  -6 -10    4.98    0.64
  -2  -6 -11   42.37    1.82
  -2  -6 -11   40.80    1.75
  -2  -6 -11   41.19    1.78
   2  -6  11   43.33    1.85
   2  -6  12    2.22    0.65
  -2  -6 -12    1.71    0.56
  -2  -6 -12    2.66    0.63
  -2  -6 -12    2.18    0.59
  -2  -6 -13    7.70    0.74
   2  -6  13    7.84    0.77
  -2  -6 -13    8.23    0.70
  -2  -6 -13    7.59    0.72
  -2  -6 -14   42.73    1.71
  -2  -6 -14   42.70    1.68
  -2  -6 -14   44.11    1.75
  -2  -6 -15    1.96    0.45
  -2  -6 -15    1.34    0.34
  -2  -6 -15    1.18    0.42
  -2  -6 -16    5.84    0.45
  -2  -6 -16    5.98    0.48
   2  -7 -17   38.14    1.37
   2  -7 -16    2.43    0.42
  -2   7  16    2.23    0.43
  -2   7  16    1.67    0.42
   2  -7 -15   22.26    1.01
   2  -7 -15   19.77    0.94
  -2   7  15   23.21    1.08
  -2   7  15   23.32    1.11
   2  -7 -15   20.76    1.05
   2  -7 -14   29.00    1.28
   2  -7 -14   33.14    1.40
  -2   7  14   32.61    1.41
  -2   7  14   34.54    1.48
   2  -7 -14   30.53    1.37
  -2   7  13   19.32    1.05
   2  -7 -13   19.37    0.95
  -2   7  13   17.77    1.04
   2  -7 -13   18.71    1.06
  -2   7  13   18.63    1.11
  -2   7  12    0.22    0.49
  -2   7  12    0.41    0.46
   2  -7 -12    0.55    0.50
  -2   7  12   -0.19    0.57
   2  -7 -11   71.24    2.57
  -2   7  11   64.59    2.47
  -2   7  11   70.02    2.57
  -2   7  11   69.13    2.54
  -2  -7  11   62.32    2.41
  -2   7  10    4.52    0.57
  -2  -7  10    5.92    0.61
   2  -7 -10    5.28    0.67
  -2   7  10    5.36    0.66
  -2   7  10    5.79    0.72
  -2  -7   9    0.83    0.42
   2  -7  -9    0.67    0.50
  -2   7   9    0.68    0.41
  -2   7   9    0.67    0.49
  -2  -7   8    6.48    0.62
   2  -7  -8    7.32    0.71
  -2   7   8    7.17    0.67
  -2  -7   7    1.68    0.45
  -2   7   7    2.03    0.49
  -2   7   6   15.71    0.89
  -2  -7   6   15.88    0.89
  -2  -7   5   30.10    1.28
  -2   7   5   28.56    1.26
  -2  -7   4    3.10    0.45
   2  -7  -4    3.33    0.39
   2  -7  -4    3.19    0.50
  -2   7   4    3.31    0.45
   2  -7  -3  224.58    6.95
  -2  -7   3  223.43    6.94
   2  -7  -3  218.46    6.88
   2  -7  -2   24.88    1.11
   2  -7  -2   25.34    1.08
  -2  -7   2   24.54    1.11
   2  -7  -1  121.74    3.92
   2  -7  -1  118.91    3.89
  -2  -7   1  119.08    3.92
   2  -7   0   15.95    0.84
   2  -7   0   15.32    0.82
  -2  -7   0   15.72    0.84
  -2  -7  -1   11.15    0.62
   2  -7   1   10.96    0.70
   2  -7   1   10.35    0.67
  -2  -7  -2   18.67    0.90
   2  -7   2   18.18    0.93
  -2  -7  -3   74.32    2.55
  -2  -7  -3   71.19    2.56
  -2  -7  -4   47.47    1.86
  -2  -7  -4   49.74    1.87
  -2  -7  -5   79.25    2.76
  -2  -7  -5   76.83    2.74
  -2  -7  -5   75.89    2.62
  -2  -7  -6    7.44    0.69
  -2  -7  -6    8.08    0.60
   2   7   6    6.38    0.63
  -2  -7  -6    7.82    0.68
  -2  -7  -7    0.91    0.39
   2  -7   7    1.19    0.56
  -2  -7  -7    1.12    0.53
  -2  -7  -7    1.28    0.40
   2   7   7    1.41    0.50
  -2  -7  -7    0.55    0.47
   2   7   8  173.03    5.43
   2  -7   8  169.52    5.45
  -2  -7  -8  157.09    5.26
  -2  -7  -8  160.58    5.31
  -2  -7  -9    0.23    0.46
   2  -7   9    0.84    0.62
   2   7   9    0.31    0.54
  -2  -7  -9    0.94    0.62
  -2  -7  -9    0.47    0.44
  -2  -7 -10    1.56    0.52
   2  -7  10    1.28    0.63
  -2  -7 -10    1.65    0.62
  -2  -7 -10    1.72    0.50
  -2  -7 -11    1.58    0.55
  -2  -7 -11    0.85    0.48
  -2  -7 -11    0.53    0.57
  -2  -7 -12   41.26    1.68
  -2  -7 -12   40.47    1.74
  -2  -7 -12   42.41    1.72
  -2  -7 -13   28.90    1.26
  -2  -7 -13   28.34    1.30
  -2  -7 -13   27.66    1.28
  -2  -7 -14    1.36    0.43
   2  -7  14    2.29    0.44
  -2  -7 -14    2.13    0.42
  -2  -7 -14    1.74    0.44
  -2  -7 -15   42.62    1.49
  -2  -7 -15   40.75    1.43
  -2  -7 -15   40.40    1.43
  -2  -7 -16    0.46    0.22
   2  -8 -16    9.29    0.50
   2  -8 -15   29.99    1.19
   2  -8 -15   28.07    1.16
  -2   8  15   30.70    1.24
   2  -8 -14  152.50    4.92
  -2   8  14  159.22    4.95
  -2   8  14  150.31    4.85
   2  -8 -14  149.75    4.85
  -2   8  13    9.20    0.75
  -2   8  13    8.70    0.66
   2  -8 -13    9.80    0.79
  -2   8  13   10.39    0.76
   2  -8 -13    7.75    0.64
   2  -8 -12    1.33    0.43
  -2  -8  12    0.90    0.40
  -2   8  12    0.28    0.50
  -2   8  12    0.61    0.42
   2  -8 -12    1.05    0.53
  -2   8  12    1.31    0.57
   2  -8 -11    3.79    0.49
  -2   8  11    2.57    0.48
  -2  -8  11    3.06    0.51
  -2   8  11    3.16    0.62
  -2   8  11    3.43    0.61
   2  -8 -11    3.09    0.65
  -2   8  10   35.99    1.61
  -2  -8  10   37.39    1.58
   2  -8 -10   35.07    1.65
  -2   8  10   37.13    1.65
  -2  -8   9    0.79    0.46
   2  -8  -9    0.20    0.56
  -2   8   9    0.47    0.52
   2  -8  -8   45.52    1.88
  -2   8   8   43.84    1.81
  -2  -8   8   41.96    1.79
  -2   8   7   15.87    0.95
  -2  -8   7   16.58    0.96
  -2   8   6  113.36    3.84
  -2  -8   6  113.08    3.84
   2  -8  -5   12.03    0.72
  -2   8   5   13.96    0.84
  -2  -8   5   12.65    0.83
   2  -8  -4   44.99    1.73
   2  -8  -4   44.61    1.82
  -2  -8   4   44.28    1.81
  -2   8   4   47.02    1.79
   2  -8  -3   56.49    2.07
  -2   8   3   53.68    2.03
   2  -8  -3   52.15    1.98
  -2  -8   3   53.31    2.05
   2  -8  -2  130.86    4.27
  -2  -8   2  129.23    4.27
   2  -8  -2  127.13    4.21
  -2  -8   1   40.70    1.65
   2  -8  -1   40.12    1.62
   2  -8  -1   40.22    1.62
  -2  -8   0   71.16    2.60
   2  -8   0   74.81    2.59
   2  -8   0   73.14    2.60
  -2  -8  -1   12.98    0.73
   2  -8   1   11.94    0.76
   2  -8   1   12.01    0.81
   2  -8   2   11.11    0.79
  -2  -8  -2   11.61    0.73
   2  -8   2   10.95    0.71
  -2  -8  -2   12.50    0.82
  -2  -8  -3  133.29    4.39
  -2  -8  -3  129.54    4.35
   2  -8   3  132.00    4.30
   2  -8   3  134.28    4.42
  -2  -8  -4  183.63    5.80
  -2  -8  -4  175.36    5.77
   2  -8   4  179.18    5.84
  -2  -8  -5  101.86    3.49
  -2  -8  -5  100.83    3.50
   2   8   5  100.51    3.49
  -2  -8  -5  100.63    3.51
  -2  -8  -6   93.66    3.31
  -2  -8  -6   92.14    3.31
   2   8   6   95.21    3.31
  -2  -8  -7  106.32    3.78
   2   8   7  115.32    3.81
  -2  -8  -7  106.32    3.63
  -2  -8  -8    0.28    0.58
   2   8   8    0.04    0.55
  -2  -8  -8    0.06    0.39
   2   8   9  322.82    9.83
  -2  -8  -9  304.55    9.67
  -2  -8 -10    0.75    0.46
   2   8  10    0.38    0.61
  -2  -8 -10    0.64    0.38
  -2  -8 -11    6.78    0.60
   2  -8  11    7.49    0.78
  -2  -8 -11    7.87    0.67
  -2  -8 -11    8.68    0.82
  -2  -8 -12   20.23    0.98
  -2  -8 -12   23.09    1.15
   2  -8  12   23.59    1.17
  -2  -8 -12   21.40    1.06
  -2  -8 -13   70.69    2.42
  -2  -8 -13   66.09    2.29
  -2  -8 -13   67.22    2.35
   2  -8  13   66.82    2.39
  -2  -8 -14   23.56    0.98
  -2  -8 -14   25.34    1.02
  -2  -8 -15    7.92    0.44
  -2  -8 -15    8.69    0.45
   2  -9 -15   -0.21    0.26
  -2   9  15    0.23    0.24
   2  -9 -14   -0.02    0.38
  -2   9  14    0.23    0.33
   2  -9 -13   18.49    0.98
  -2   9  13   18.23    0.96
  -2   9  13   17.80    0.93
   2  -9 -12   27.75    1.32
  -2   9  12   27.69    1.26
  -2   9  12   27.32    1.24
  -2  -9  11    1.03    0.45
   2  -9 -11    1.47    0.56
  -2   9  11    1.54    0.54
  -2   9  11    2.25    0.55
   2  -9 -10  165.44    5.34
  -2   9  10  160.11    5.25
  -2   9  10  162.42    5.32
  -2  -9  10  153.78    5.20
   2  -9  -9    0.57    0.57
  -2  -9   9    0.42    0.49
  -2   9   9    0.11    0.48
  -2   9   8   57.87    2.25
  -2  -9   8   58.34    2.25
  -2  -9   7    0.70    0.52
  -2   9   7    0.39    0.48
   2  -9  -6  161.34    5.30
  -2   9   6  164.82    5.42
  -2  -9   6  173.54    5.47
   2  -9  -5    3.37    0.48
  -2  -9   5    3.05    0.60
  -2   9   5    2.80    0.55
   2  -9  -4  137.88    4.65
  -2   9   4  146.04    4.72
  -2  -9   4  145.75    4.77
  -2  -9   3    1.25    0.51
   2  -9  -3    1.35    0.43
   2  -9  -3    1.96    0.56
  -2   9   3    1.39    0.48
  -2  -9   2  131.08    4.41
   2  -9  -2  134.70    4.39
   2  -9  -2  128.77    4.34
   2  -9  -1    1.80    0.49
  -2  -9   1    0.77    0.52
   2  -9  -1    1.73    0.49
   2  -9   0  396.87   12.28
   2  -9   0  404.13   12.31
  -2  -9  -1  110.76    3.73
   2  -9   1  112.27    3.78
   2  -9   1  114.09    3.85
  -2  -9  -2  269.37    8.34
  -2  -9  -2  259.94    8.25
   2  -9   2  276.19    8.36
  -2  -9  -2  261.95    8.23
   2  -9   2  256.87    8.23
  -2  -9  -3   50.08    1.96
  -2  -9  -3   46.16    1.86
  -2  -9  -3   44.61    1.86
   2  -9   3   48.30    1.96
  -2  -9  -4   46.47    1.89
  -2  -9  -4   44.28    1.85
  -2  -9  -4   44.17    1.84
   2  -9   4   45.25    1.93
  -2  -9  -5  300.48    9.15
  -2  -9  -5  291.40    9.14
   2   9   5  292.15    9.12
  -2  -9  -5  279.76    9.12
   2  -9   5  291.85    9.21
   2   9   6    4.41    0.64
  -2  -9  -6    3.85    0.65
  -2  -9  -6    3.20    0.60
  -2  -9  -7   20.01    1.17
   2   9   7   21.19    1.18
   2  -9   8    1.41    0.68
  -2  -9  -8    2.14    0.68
   2   9   8    2.02    0.60
   2  -9   9    0.77    0.63
   2   9   9    2.23    0.61
  -2  -9  -9    2.42    0.65
   2   9  10   78.01    2.70
   2  -9  10   73.32    2.68
  -2  -9 -11    1.04    0.37
   2  -9  11    0.41    0.51
  -2  -9 -12   12.39    0.78
  -2  -9 -12   10.42    0.62
   2  -9  12   12.01    0.77
  -2  -9 -13   85.72    2.91
   2  -9  13   90.64    3.00
  -2  -9 -14   14.34    0.62
   2  -9  14   10.18    0.55
   2 -10 -14   58.16    1.97
  -2  10  13   23.75    1.00
   2 -10 -13   26.45    1.11
   2 -10 -12    2.15    0.52
  -2  10  12    2.38    0.48
  -2  10  12    2.61    0.42
   2 -10 -11   20.73    1.11
  -2  10  11   19.39    0.97
  -2  10  11   19.57    1.05
   2 -10 -11   19.50    1.07
  -2 -10  11   17.26    0.91
  -2  10  10   12.14    0.80
   2 -10 -10   12.46    0.91
  -2  10  10   13.40    0.90
  -2 -10  10   12.05    0.80
  -2  10   9   10.81    0.85
  -2  10   9    9.98    0.76
  -2 -10   9   10.61    0.79
  -2  10   8   22.49    1.13
  -2 -10   8   22.34    1.17
   2 -10  -7   85.66    3.07
  -2  10   7   78.24    2.92
  -2 -10   7   84.53    3.01
   2 -10  -6  123.05    4.20
  -2  10   6  128.55    4.31
  -2 -10   6  135.48    4.38
   2 -10  -6  129.33    4.42
   2 -10  -5   30.48    1.35
  -2  10   5   30.20    1.41
  -2 -10   5   31.25    1.49
   2 -10  -4  173.41    5.67
  -2 -10   4  184.21    5.81
  -2  10   4  172.71    5.71
   2 -10  -3   75.53    2.75
  -2  10   3   76.27    2.78
  -2 -10   3   77.84    2.85
  -2 -10   2  182.75    6.04
   2 -10  -2  187.35    5.98
   2 -10  -2  187.80    6.02
  -2  10   2  183.25    5.99
  -2 -10   1  186.25    6.15
   2 -10  -1  193.03    6.12
   2 -10  -1  187.36    6.10
   2 -10   0  227.51    7.32
   2 -10   0  235.08    7.38
   2 -10   1  130.95    4.41
   2 -10   1  136.59    4.52
  -2 -10  -2    9.07    0.68
   2 -10   2    8.72    0.84
  -2 -10  -2    9.26    0.70
  -2 -10  -2    9.70    0.86
   2 -10   2    8.70    0.68
  -2 -10  -3  198.32    6.54
  -2 -10  -3  198.95    6.55
   2 -10   3  213.51    6.69
  -2 -10  -3  214.29    6.66
  -2 -10  -4    1.59    0.50
   2 -10   4    1.49    0.63
  -2 -10  -4    1.28    0.50
   2  10   4    0.78    0.49
  -2 -10  -4    1.18    0.58
   2 -10   5    0.04    0.62
   2  10   5    0.40    0.49
  -2 -10  -5   -0.15    0.54
  -2 -10  -5    0.47    0.51
   2  10   6   35.46    1.60
  -2 -10  -6   36.84    1.62
   2  10   7    2.60    0.60
  -2 -10  -7    2.62    0.60
  -2 -10  -8   18.01    1.06
   2  10   8   16.34    1.01
   2 -10   8   17.05    1.11
  -2 -10  -9   63.13    2.44
   2 -10   9   69.00    2.49
   2  10   9   64.70    2.42
   2 -10  10    7.49    0.71
  -2 -10 -10    8.10    0.72
   2 -10  11   32.43    1.35
   2 -10  12    1.76    0.38
   2 -10  13    0.61    0.23
  -2 -10 -13    0.79    0.27
   2 -11 -13    0.05    0.26
  -2  11  12    0.70    0.34
   2 -11 -12    0.19    0.37
  -2  11  11   17.60    0.77
  -2  11  11   19.55    0.91
  -2 -11  10   37.09    1.46
   2 -11 -10   38.82    1.58
  -2  11  10   39.18    1.56
  -2  11  10   36.05    1.43
  -2  11   9   65.26    2.41
  -2 -11   9   62.42    2.32
  -2  11   9   67.48    2.31
   2 -11  -8   32.58    1.48
  -2  11   8   30.95    1.44
  -2 -11   8   28.77    1.36
  -2  11   8   30.71    1.32
   2 -11  -7   27.49    1.38
  -2 -11   7   26.59    1.30
  -2  11   7   26.63    1.22
   2 -11  -6   46.82    1.99
  -2  11   6   47.80    1.87
  -2 -11   6   49.20    1.98
   2 -11  -5  290.15    9.37
  -2 -11   5  321.98    9.54
   2 -11  -5  309.42    9.55
  -2  11   5  300.31    9.43
  -2 -11   4  201.28    6.22
   2 -11  -4  183.99    6.07
   2 -11  -4  193.63    6.21
  -2  11   4  186.42    6.10
  -2 -11   3    0.50    0.59
  -2  11   3    0.03    0.45
   2 -11  -3    1.19    0.49
   2 -11  -2    0.24    0.48
  -2 -11   2   -0.23    0.58
  -2  11   2    0.30    0.46
   2 -11  -1   45.25    1.81
  -2  11   1   40.44    1.75
  -2  11   0   10.81    0.82
   2 -11   0   12.14    0.87
  -2 -11  -1    8.25    0.88
   2 -11   1    9.98    0.83
  -2 -11  -2   11.90    0.90
   2 -11   2    9.68    0.87
  -2 -11  -2   10.27    0.70
   2  11   3   20.18    1.05
  -2 -11  -3   20.54    1.18
  -2 -11  -3   18.75    0.98
   2 -11   3   19.08    1.15
  -2 -11  -4   59.62    2.29
  -2 -11  -4   56.62    2.17
   2  11   4   58.22    2.22
   2 -11   4   60.55    2.33
   2  11   5    1.19    0.49
  -2 -11  -5    1.65    0.49
   2 -11   5    0.90    0.63
  -2 -11  -6   27.41    1.28
   2  11   6   26.96    1.28
  -2 -11  -7   12.35    0.81
   2  11   7   11.59    0.80
   2 -11   8    0.56    0.54
   2  11   8    0.29    0.43
  -2 -11  -8    0.40    0.48
  -2 -11  -9   10.76    0.74
   2 -11   9   11.36    0.77
   2 -11  10   24.40    1.10
  -2 -11 -10   25.46    1.09
   2 -11  11    1.74    0.34
  -2 -11 -11    1.90    0.36
  -2  12  11    1.87    0.31
   2 -12 -11    1.50    0.31
   2 -12 -10   17.19    0.82
  -2  12  10   19.65    0.84
  -2 -12   9   96.84    3.31
   2 -12  -9  105.70    3.40
   2 -12  -9  103.57    3.40
  -2  12   9  104.18    3.40
  -2 -12   8  128.04    4.21
   2 -12  -8  133.44    4.28
   2 -12  -8  130.45    4.26
  -2 -12   7    3.12    0.53
   2 -12  -7    3.26    0.57
  -2  12   7    3.25    0.42
  -2 -12   6   48.46    1.86
   2 -12  -6   46.46    1.85
  -2  12   6   45.23    1.72
  -2 -12   5    9.15    0.78
   2 -12  -5    7.56    0.57
  -2  12   5    7.42    0.59
   2 -12  -5    8.04    0.72
   2 -12  -4    8.11    0.62
  -2 -12   4    8.71    0.79
  -2  12   4    8.49    0.63
   2 -12  -4    8.17    0.73
  -2 -12   3   -0.14    0.59
   2 -12  -3   -0.29    0.47
   2 -12  -3    0.20    0.41
  -2  12   3    0.22    0.38
   2 -12  -2   44.49    1.82
   2 -12  -2   46.06    1.83
  -2 -12   2   50.03    1.95
  -2  12   2   45.69    1.80
   2 -12  -1   14.43    0.88
   2 -12  -1   12.76    0.81
  -2  12   1   12.39    0.80
   2 -12   0   35.05    1.50
  -2  12   0   37.08    1.54
  -2 -12  -1    0.67    0.59
   2  12   1    1.07    0.38
  -2  12  -1    1.22    0.42
   2 -12   1    0.30    0.52
   2 -12   2   18.67    1.05
  -2 -12  -2   19.99    1.08
  -2  12  -2   17.87    0.96
   2  12   2   16.66    0.90
   2 -12   3    0.87    0.56
  -2 -12  -3    0.82    0.55
   2  12   3    0.87    0.39
   2 -12   4   24.03    1.22
   2  12   4   24.26    1.12
  -2 -12  -4   23.71    1.06
  -2 -12  -5   29.83    1.27
   2  12   5   32.34    1.33
   2 -12   5   32.48    1.43
  -2 -12  -6   17.53    0.87
   2 -12   6   18.39    1.00
   2  12   6   16.71    0.88
  -2 -12  -7    9.52    0.62
   2  12   7    8.80    0.61
  -2 -12  -8   20.57    0.92
   2 -12   9    3.96    0.43
  -2 -12  -9    4.27    0.41
  -2 -12 -10    6.23    0.38
   2 -12  10    5.36    0.38
   2 -13  -9    2.84    0.29
  -2 -13   8    0.21    0.28
   2 -13  -8    0.51    0.29
  -2  13   7    0.37    0.34
  -2 -13   7    0.78    0.34
   2 -13  -7    0.83    0.35
   2 -13  -7    0.04    0.31
   2 -13  -6   59.63    2.11
  -2  13   6   60.15    2.13
  -2 -13   6   59.92    2.11
   2 -13  -6   58.91    2.04
   2 -13  -5    1.81    0.41
   2 -13  -5    2.51    0.37
  -2 -13   5    2.43    0.48
   2 -13  -4   89.94    3.05
  -2 -13   4  100.90    3.21
   2 -13  -4   95.36    3.15
  -2 -13   3    9.53    0.72
   2 -13  -3    9.08    0.59
   2 -13  -3    8.57    0.61
   2 -13  -2    1.61    0.40
   2 -13  -2    1.52    0.37
  -2 -13   2    1.60    0.51
   2 -13  -1    1.93    0.44
   2 -13   0    9.58    0.67
  -2 -13  -1    1.37    0.51
   2 -13   1    1.39    0.44
   2 -13   2   77.82    2.70
  -2 -13  -2   78.45    2.71
   2 -13   3    1.17    0.46
   2  13   3    0.65    0.29
   2 -13   4   30.03    1.23
   2  13   4   26.73    1.08
   2 -13   5   18.76    0.90
   2  13   5   18.34    0.79
   2 -13   6   30.04    1.20
  -2 -14   6    0.29    0.19
  -2  14   6    0.19    0.21
  -2 -14   5   14.66    0.66
  -2  14   5   14.87    0.68
  -2 -14   4    0.99    0.31
  -2  14   4    0.59    0.26
  -2 -14   3    0.20    0.31
   2 -14  -2   10.45    0.50
   2 -14  -1    1.92    0.29
   2 -14   0   51.44    1.84
  -2 -14   0   58.91    1.93
   2 -14   1   12.57    0.63
   2 -14   2    0.02    0.28
   2 -14   3    0.55    0.25
   2 -14   4    6.02    0.39
   3   0 -20   49.29    1.67
   3   0 -19    0.30    0.28
  -3   0  18   51.71    1.93
  -3   0  17    0.19    0.49
  -3   0  16   17.62    1.07
  -3   0  16   16.42    1.11
  -3   0  15    0.30    0.55
  -3   0  15   -0.20    0.63
  -3   0  14   44.14    1.93
  -3   0  14   45.41    1.92
  -3   0  14   44.21    1.87
  -3   0  13    0.84    0.53
  -3   0  13    0.07    0.54
  -3   0  13    0.88    0.53
  -3   0  12  136.27    4.53
  -3   0  12  138.35    4.57
  -3   0  12  138.26    4.57
  -3   0  11   -0.17    0.39
  -3   0  11    0.32    0.44
  -3   0  11    0.29    0.41
  -3   0  10    1.43    0.39
  -3   0  10    0.41    0.36
   3   0  -9    0.22    0.21
  -3   0   9    0.11    0.33
  -3   0   9    0.11    0.14
   3   0  -8  164.95    5.08
  -3   0   8  163.84    5.09
   3   0  -7   -0.01    0.21
  -3   0   7    0.12    0.19
   3   0  -6   40.50    1.38
  -3   0   6   39.53    1.39
   3   0  -5    0.15    0.24
  -3   0   5    0.20    0.23
   3   0  -4  247.84    7.34
  -3   0   4  240.87    7.38
   3   0  -3    0.08    0.17
   3   0  -2  320.71   10.03
   3   0  -2  336.21    9.98
  -3   0   2  345.81    9.99
  -3   0   1   -0.01    0.16
   3   0  -1    0.20    0.18
   3   0  -1   -0.05    0.20
  -3   0   0  177.97    5.41
  -3   0   0  179.38    5.37
   3   0   0  182.59    5.38
   3   0   0  174.03    5.39
   3   0   1   -0.18    0.20
  -3   0  -1    0.09    0.19
   3   0   1   -0.06    0.18
  -3   0  -2   73.51    2.32
  -3   0  -2   75.78    2.36
   3   0   2   72.27    2.28
  -3   0  -3    0.20    0.22
  -3   0  -3    0.05    0.23
  -3   0  -4  735.56   21.89
   3   0   5    0.02    0.09
  -3   0  -5    0.12    0.23
  -3   0  -6   62.06    2.14
  -3   0  -7    0.37    0.28
  -3   0  -8   35.16    1.42
  -3   0  -8   40.40    1.47
  -3   0  -9    0.05    0.33
  -3   0  -9    0.07    0.33
  -3   0  -9    0.44    0.39
  -3   0 -10   75.41    2.75
  -3   0 -10   80.83    2.75
  -3   0 -11   -0.37    0.44
  -3   0 -11    0.07    0.47
  -3   0 -12  286.24    8.82
  -3   0 -12  276.26    8.76
  -3   0 -13    0.09    0.41
  -3   0 -13    0.10    0.49
  -3   0 -14    2.06    0.45
  -3   0 -14    2.38    0.54
  -3   0 -15    0.22    0.34
  -3   0 -15    0.06    0.45
   3   0  16   10.36    0.65
  -3   0 -16   11.54    0.68
  -3   0 -17   -0.18    0.25
   3   1 -20    1.87    0.25
   3  -1 -20    1.52    0.29
   3  -1 -19    5.59    0.46
  -3   1  18    4.74    0.59
  -3  -1  18    2.95    0.60
  -3  -1  18    3.49    0.45
  -3   1  18    4.07    0.63
  -3  -1  17   14.19    0.86
  -3   1  17   14.73    0.99
  -3   1  17   13.71    0.95
  -3  -1  17   15.30    1.02
  -3   1  16   32.85    1.59
  -3   1  16   35.58    1.64
  -3  -1  16   35.37    1.62
  -3  -1  16   33.77    1.52
  -3   1  16   35.74    1.61
  -3   1  15   16.28    1.12
  -3  -1  15   19.29    1.06
  -3   1  15   18.59    1.13
  -3   1  15   18.55    1.16
  -3  -1  15   17.97    1.18
  -3  -1  15   17.40    1.15
  -3   1  15   16.95    1.14
  -3  -1  14   11.15    0.85
  -3   1  14   10.33    0.90
  -3  -1  14   12.56    0.94
  -3   1  14   10.98    0.92
  -3   1  14   11.51    0.93
  -3   1  14   11.36    0.93
  -3  -1  14   10.57    0.96
  -3  -1  13  108.06    3.78
  -3   1  13  111.68    3.80
  -3   1  13  109.15    3.78
  -3   1  13  108.92    3.77
  -3   1  13  105.77    3.76
  -3  -1  13  109.64    3.71
  -3   1  12    2.93    0.56
  -3   1  12    4.00    0.60
  -3  -1  12    3.13    0.51
  -3   1  12    2.69    0.54
  -3  -1  12    2.93    0.51
  -3   1  11   14.72    0.89
  -3  -1  11   15.60    0.84
  -3   1  11   15.76    0.89
  -3  -1  11   14.30    0.85
  -3   1  11   14.44    0.87
  -3   1  10   11.79    0.74
  -3  -1  10   10.66    0.68
  -3   1  10   11.39    0.72
  -3  -1  10   12.46    0.72
  -3  -1  10   10.94    0.72
  -3   1  10   12.06    0.74
  -3  -1   9  129.30    3.96
   3   1  -9  109.65    3.82
  -3   1   9  124.32    3.95
  -3   1   9  126.09    3.97
  -3   1   9  131.42    3.98
   3  -1  -9  115.45    3.86
  -3   1   9  126.28    3.90
  -3   1   9  125.00    3.96
  -3  -1   9  123.12    3.95
   3   1  -8  399.13   12.24
   3  -1  -8  405.28   12.28
  -3   1   8  422.80   12.30
   3   1  -7  277.50    8.51
   3  -1  -7  286.19    8.54
  -3   1   7  282.54    8.55
   3  -1  -6   36.35    1.28
  -3   1   6   34.14    1.28
   3  -1  -6   38.13    1.30
   3  -1  -5    3.36    0.30
   3  -1  -5    3.22    0.31
  -3   1   5    3.13    0.31
   3   1  -5    2.30    0.29
   3   1  -4  649.44   18.94
  -3   1   4  606.89   19.01
   3   1  -4  655.02   19.01
   3  -1  -4  639.36   18.99
   3  -1  -3   90.93    3.04
   3   1  -3   95.07    3.06
   3  -1  -3  101.93    3.04
   3   1  -3  101.07    2.96
  -3  -1   2   58.21    1.84
   3  -1  -2   61.60    1.86
   3   1  -2   54.90    1.87
   3   1  -2   59.76    1.78
  -3   1   2   58.18    1.85
   3  -1  -2   54.06    1.87
  -3   1   2   59.03    1.87
   3   1  -1    2.72    0.18
  -3   1   1    2.97    0.26
  -3   1   1    2.29    0.26
   3  -1  -1    2.69    0.30
  -3  -1   1    3.41    0.18
   3  -1  -1    3.10    0.27
   3   1  -1    2.92    0.30
  -3  -1   1    3.10    0.27
  -3   1   0   11.33    0.51
  -3  -1   0   12.64    0.52
   3  -1   0   11.73    0.50
  -3  -1   0   10.84    0.50
  -3  -1   0   10.83    0.43
  -3   1   0   11.47    0.48
   3  -1   0   11.01    0.47
  -3  -1  -1   99.58    2.93
   3  -1   1   95.69    2.99
  -3   1  -1   94.52    2.98
  -3  -1  -1   99.11    3.00
  -3   1  -1   98.86    3.00
  -3  -1  -1   96.90    3.01
   3  -1   1   89.52    2.93
  -3   1  -2   21.17    0.81
   3  -1   2   20.35    0.72
   3  -1   2   20.49    0.81
  -3  -1  -2   22.63    0.77
  -3   1  -2   21.03    0.81
   3   1   3   40.79    1.36
   3  -1   3   39.23    1.36
  -3  -1  -3   42.46    1.34
  -3   1  -3   38.44    1.36
   3  -1   3   36.86    1.22
  -3   1  -3   40.14    1.35
  -3  -1  -4    5.29    0.37
  -3   1  -4    5.42    0.39
  -3   1  -4    5.60    0.38
   3  -1   4    5.07    0.39
   3  -1   4    4.83    0.38
   3   1   4    5.48    0.40
   3   1   4    5.76    0.39
   3   1   5    0.70    0.25
  -3  -1  -5    0.19    0.24
   3   1   5    0.36    0.25
   3  -1   5    0.07    0.25
  -3   1  -5    0.20    0.25
   3  -1   5    0.16    0.22
   3   1   5    0.17    0.12
  -3  -1  -6   19.54    0.85
   3   1   6   18.95    0.85
   3  -1   6   18.30    0.84
  -3  -1  -7   49.53    1.79
  -3  -1  -7   49.73    1.80
  -3  -1  -7   49.12    1.79
  -3   1  -8   65.20    2.28
  -3  -1  -8   67.16    2.33
  -3  -1  -8   63.84    2.30
  -3  -1  -8   68.13    2.33
  -3   1  -8   64.88    2.26
  -3  -1  -9  236.95    7.40
  -3   1  -9  237.81    7.39
  -3  -1  -9  236.12    7.44
  -3  -1  -9  238.12    7.43
  -3   1  -9  238.52    7.37
  -3  -1 -10    0.15    0.42
  -3   1 -10    0.56    0.35
  -3  -1 -10    0.54    0.48
  -3   1 -10    0.77    0.43
  -3  -1 -10    0.53    0.36
  -3   1 -11  200.07    6.46
  -3  -1 -11  209.63    6.55
  -3  -1 -11  199.44    6.43
  -3  -1 -11  207.38    6.52
  -3   1 -11  203.11    6.43
  -3   1 -12   12.93    0.86
  -3  -1 -12   13.48    0.95
  -3  -1 -12   15.68    0.95
  -3   1 -12   13.16    0.79
  -3  -1 -13   14.05    0.91
  -3  -1 -13   15.10    0.98
  -3   1 -13   11.94    0.83
  -3   1 -13   12.06    0.76
  -3  -1 -14    0.88    0.49
  -3   1 -14    0.86    0.44
  -3  -1 -14    1.32    0.58
   3  -1  15   30.91    1.35
  -3   1 -15   29.42    1.27
  -3  -1 -15   30.72    1.37
  -3  -1 -15   29.10    1.28
  -3  -1 -16   12.84    0.71
   3  -1  16   13.39    0.74
   3   1  16   13.87    0.72
  -3  -1 -16   13.95    0.79
  -3   1 -16   13.15    0.69
  -3  -1 -17   51.23    1.78
  -3   2  19   49.36    1.74
   3  -2 -19   45.88    1.69
  -3  -2  18    0.21    0.47
  -3   2  18    0.60    0.49
  -3   2  18    1.12    0.52
  -3   2  17   27.61    1.34
  -3   2  17   26.28    1.30
  -3  -2  17   25.44    1.28
  -3   2  16    0.54    0.61
  -3   2  16    0.83    0.62
  -3  -2  16    0.20    0.40
  -3   2  16    0.56    0.56
  -3  -2  16    0.43    0.60
  -3   2  16    0.35    0.64
  -3   2  15    2.15    0.68
  -3   2  15    1.90    0.66
  -3   2  15    2.06    0.67
  -3  -2  15    2.12    0.64
  -3   2  15    2.66    0.64
  -3  -2  15    1.91    0.50
  -3  -2  14   20.91    1.10
  -3   2  14   24.18    1.25
  -3  -2  14   21.21    1.21
  -3   2  14   23.37    1.27
  -3   2  14   20.32    1.21
  -3   2  14   22.20    1.25
  -3  -2  13    1.56    0.46
  -3   2  13    3.05    0.65
  -3   2  13    2.06    0.59
  -3  -2  13    2.05    0.61
  -3   2  13    2.77    0.61
  -3   2  13    2.39    0.63
  -3   2  12    4.86    0.64
  -3  -2  12    5.02    0.53
  -3  -2  12    4.23    0.62
  -3   2  12    4.92    0.63
  -3   2  12    3.92    0.61
  -3   2  11   42.31    1.69
  -3  -2  11   41.13    1.58
  -3  -2  11   40.14    1.66
  -3   2  11   38.70    1.63
  -3   2  11   41.03    1.67
  -3  -2  10   99.81    3.29
  -3   2  10   98.80    3.38
  -3   2  10   97.61    3.37
  -3   2  10  100.00    3.35
  -3  -2  10  104.54    3.38
  -3  -2  10  100.13    3.34
  -3   2   9  302.98    9.16
   3   2  -9  286.80    9.08
  -3  -2   9  307.67    9.18
  -3   2   9  302.56    9.19
   3   2  -8    9.72    0.50
   3  -2  -8   10.52    0.58
   3   2  -8   11.06    0.54
   3  -2  -8   11.47    0.62
  -3   2   8   10.22    0.56
   3  -2  -7   26.10    1.02
  -3   2   7   26.39    1.04
   3  -2  -7   26.49    1.07
   3  -2  -6    3.52    0.31
   3  -2  -6    3.52    0.34
  -3   2   6    2.85    0.31
   3  -2  -5  287.17    8.29
  -3   2   5  291.09    8.31
   3  -2  -5  289.22    8.28
   3   2  -5  301.85    8.27
   3   2  -4    1.44    0.14
  -3  -2   4    1.08    0.14
   3   2  -4    1.41    0.26
   3  -2  -4    1.10    0.24
   3  -2  -3  127.14    3.83
   3  -2  -3  112.10    3.82
  -3  -2   3  128.83    3.77
  -3   2   3  128.97    3.85
   3  -2  -3  129.30    3.84
   3   2  -3  126.81    3.84
   3   2  -3  124.77    3.69
   3   2  -3  126.10    3.83
   3   2  -3  122.55    3.69
   3  -2  -2   20.22    0.78
   3   2  -2   20.70    0.78
   3  -2  -2   21.12    0.79
  -3   2   2   20.50    0.80
  -3  -2   2   20.55    0.75
   3  -2  -2   20.62    0.78
  -3   2   2   22.51    0.79
   3  -2  -1   48.30    1.58
   3  -2  -1   49.87    1.61
  -3   2   1   46.41    1.61
  -3   2   1   50.68    1.59
  -3   2   0    1.56    0.24
  -3  -2   0    1.53    0.24
  -3   2   0    1.11    0.25
   3  -2   0    1.16    0.21
   3  -2   0    1.12    0.24
  -3  -2   0    1.42    0.12
  -3   2   0    1.65    0.21
  -3  -2  -1    0.74    0.22
   3   2   1    0.40    0.23
  -3   2  -1    0.48    0.24
   3  -2   1    0.73    0.17
  -3   2  -1    0.25    0.22
   3  -2   1    0.50    0.24
  -3  -2  -1    0.75    0.15
  -3   2  -1    0.40    0.16
   3  -2   2   42.51    1.43
   3  -2   2   39.68    1.33
   3  -2   2   43.01    1.47
   3   2   2   43.26    1.46
  -3   2  -2   41.61    1.46
  -3  -2  -2   45.47    1.39
   3   2   2   44.13    1.44
   3   2   3   48.37    1.49
   3  -2   3   47.77    1.50
  -3  -2  -3   47.55    1.45
  -3   2  -3   49.65    1.52
  -3   2  -3   48.49    1.49
   3  -2   3   43.76    1.51
   3  -2   4  136.28    4.23
   3  -2   4  133.08    4.22
  -3   2  -4  134.31    4.21
   3   2   4  133.62    4.25
  -3  -2  -4  140.69    4.21
   3   2   4  134.90    4.22
  -3   2  -4  134.76    4.25
   3   2   4  135.31    4.22
  -3  -2  -5   12.95    0.62
  -3   2  -5   11.74    0.64
   3   2   5   12.33    0.64
   3   2   5   13.33    0.56
   3   2   5   12.94    0.63
   3  -2   5   12.41    0.62
   3   2   6    9.60    0.62
  -3  -2  -6   10.47    0.57
   3   2   6    9.72    0.56
   3  -2   6    9.36    0.56
  -3  -2  -6    9.46    0.59
  -3  -2  -7    7.53    0.57
   3   2   7    7.67    0.60
  -3  -2  -7    8.15    0.59
   3   2   8   14.20    0.88
  -3  -2  -8   15.86    0.86
  -3   2  -8   16.52    0.79
  -3  -2  -8   14.90    0.82
  -3  -2  -8   16.07    0.86
   3   2   9  166.28    5.39
  -3  -2  -9  167.25    5.35
  -3  -2  -9  160.63    5.30
  -3   2  -9  163.92    5.24
  -3  -2  -9  171.29    5.35
  -3  -2 -10    4.24    0.58
  -3   2 -10    4.04    0.49
  -3  -2 -10    3.91    0.62
  -3  -2 -10    3.94    0.51
  -3   2 -11   59.05    2.22
  -3  -2 -11   63.40    2.36
  -3  -2 -11   59.52    2.26
  -3  -2 -11   64.65    2.35
  -3  -2 -12    3.98    0.64
  -3  -2 -12    3.99    0.53
  -3   2 -12    4.18    0.52
  -3  -2 -12    5.64    0.74
  -3  -2 -13   67.18    2.50
  -3   2 -13   64.25    2.37
  -3  -2 -13   68.50    2.55
  -3  -2 -14    0.16    0.51
   3  -2  14    0.10    0.52
  -3  -2 -14   -0.03    0.55
  -3   2 -14    0.41    0.37
   3  -2  15   51.74    1.97
  -3  -2 -15   54.83    2.02
  -3  -2 -15   50.00    1.96
  -3  -2 -16    1.76    0.40
   3  -2  16    1.94    0.41
  -3  -2 -16    2.04    0.47
  -3  -2 -17    1.64    0.28
  -3  -2 -17    1.86    0.36
   3  -3 -19    1.73    0.35
  -3   3  19    1.27    0.39
   3  -3 -19    0.97    0.36
  -3   3  18   42.59    1.65
  -3   3  18   44.18    1.73
  -3  -3  18   43.34    1.65
  -3   3  17   13.84    0.95
  -3  -3  17   13.95    0.87
  -3   3  17   11.62    0.85
  -3   3  17   13.21    0.82
  -3   3  16    0.70    0.55
  -3  -3  16    0.59    0.54
  -3   3  16    0.84    0.66
  -3   3  16    0.23    0.47
  -3   3  15    1.95    0.62
  -3  -3  15    2.81    0.63
  -3   3  15    2.52    0.59
  -3   3  14    8.81    0.83
  -3  -3  14    7.01    0.78
  -3   3  14    7.18    0.75
  -3   3  13   58.29    2.19
  -3  -3  13   54.87    2.17
  -3   3  13   55.36    2.18
  -3  -3  13   55.38    2.24
  -3   3  13   54.74    2.24
  -3   3  12   31.17    1.38
  -3   3  12   28.43    1.34
  -3  -3  12   27.31    1.34
  -3  -3  12   30.12    1.41
  -3   3  12   28.96    1.41
  -3   3  11    4.50    0.63
  -3   3  11    4.26    0.57
  -3  -3  11    4.90    0.62
  -3   3  11    4.36    0.62
  -3   3  10   75.13    2.66
  -3   3  10   72.37    2.61
  -3  -3  10   74.88    2.64
  -3   3  10   77.31    2.67
  -3   3   9   83.49    2.82
  -3   3   9   80.95    2.78
  -3   3   9   82.35    2.82
  -3  -3   9   81.14    2.79
  -3   3   8  347.06   10.44
   3  -3  -8  335.13   10.39
  -3  -3   8  339.13   10.41
  -3   3   8  345.35   10.44
  -3   3   8  342.71   10.41
   3   3  -8  344.95   10.39
   3  -3  -7   61.48    2.08
   3  -3  -7   61.78    2.10
   3   3  -7   59.36    1.96
   3   3  -7   60.11    2.01
  -3   3   7   62.76    2.10
   3   3  -6    0.90    0.14
   3   3  -6    0.80    0.19
   3  -3  -6    0.67    0.26
   3  -3  -6    0.48    0.24
   3  -3  -5   99.18    3.10
   3   3  -5   95.83    2.93
   3   3  -5   97.07    3.06
   3  -3  -4  252.36    6.84
   3   3  -4  212.05    6.63
   3   3  -4  262.88    6.83
   3  -3  -4  261.79    6.86
   3   3  -4  222.06    6.63
   3  -3  -3  423.52   12.53
   3  -3  -3  410.35   12.54
   3   3  -3  419.93   12.49
   3  -3  -3  419.86   12.49
   3  -3  -2  408.10   11.87
   3   3  -2  404.38   11.84
   3  -3  -2  413.35   11.84
  -3   3   2  414.78   11.91
   3  -3  -1  625.84   18.48
  -3   3   1  585.08   18.51
  -3   3   1  643.19   18.49
   3   3  -1  628.90   18.47
  -3   3   0    1.02    0.20
  -3   3   0    0.69    0.27
   3   3   0    0.94    0.22
   3  -3   0    1.35    0.21
  -3  -3   0    0.73    0.20
  -3   3   0    0.97    0.19
   3  -3   1    6.57    0.33
   3   3   1    6.98    0.41
  -3   3  -1    7.37    0.39
  -3  -3  -1    6.65    0.37
  -3   3  -1    6.61    0.34
  -3  -3  -1    7.25    0.30
   3   3   2   95.24    2.92
   3  -3   2   93.73    2.92
   3  -3   2   88.11    2.82
  -3   3  -2   92.28    2.83
  -3  -3  -2   97.02    2.86
   3   3   2   95.99    2.98
  -3  -3  -2   91.55    2.93
  -3   3  -2   94.30    2.92
   3   3   3   92.55    3.11
   3   3   3  102.79    3.18
  -3  -3  -3  101.37    3.09
   3  -3   3  100.65    3.13
  -3   3  -3   98.46    3.12
   3   3   3   99.15    3.13
   3   3   4   23.44    0.91
  -3   3  -4   22.66    0.89
   3  -3   4   21.85    0.90
  -3  -3  -4   23.10    0.88
   3   3   4   23.10    0.90
   3  -3   4   22.55    0.89
  -3   3  -5   29.39    1.13
  -3  -3  -5   33.99    1.18
   3   3   5   30.97    1.15
   3   3   5   30.54    1.17
   3  -3   5   30.00    1.16
  -3  -3  -6    0.39    0.34
   3   3   6    0.16    0.33
  -3  -3  -6    0.24    0.31
   3   3   6    0.31    0.31
   3   3   6    0.02    0.14
  -3  -3  -6    0.29    0.31
  -3  -3  -6    0.37    0.21
  -3  -3  -7   22.15    1.02
  -3  -3  -7   20.12    0.99
   3   3   7   20.88    1.02
  -3  -3  -8    1.78    0.41
   3   3   8    1.35    0.46
  -3  -3  -8    1.45    0.46
  -3  -3  -9    7.44    0.72
  -3  -3  -9    8.12    0.67
  -3  -3 -10   87.62    3.09
  -3  -3 -10   88.73    3.12
  -3  -3 -11    3.44    0.64
  -3  -3 -11    2.87    0.54
  -3  -3 -12   67.01    2.52
   3  -3  12   71.03    2.63
  -3  -3 -12   70.13    2.62
   3  -3  13   31.93    1.52
  -3  -3 -13   32.85    1.51
  -3  -3 -13   29.89    1.35
  -3  -3 -14    5.40    0.67
   3  -3  14    6.15    0.70
  -3  -3 -15   -0.41    0.52
   3  -3  15    0.77    0.46
  -3  -3 -15   -0.03    0.45
   3  -3  16   34.49    1.38
  -3  -3 -16   37.71    1.47
  -3  -3 -16   39.63    1.45
  -3  -3 -17    4.98    0.39
  -3  -3 -17    5.64    0.43
   3  -4 -19    2.91    0.36
   3  -4 -19    2.67    0.35
   3  -4 -18   12.44    0.73
  -3   4  17   35.49    1.43
  -3  -4  17   34.93    1.41
  -3  -4  16    3.65    0.58
  -3   4  16    4.68    0.60
  -3   4  16    4.10    0.55
  -3   4  15    3.99    0.60
  -3   4  15    5.43    0.85
  -3   4  15    5.33    0.65
  -3  -4  15    4.53    0.64
  -3   4  14   24.01    1.33
  -3   4  14   23.79    1.21
  -3  -4  14   24.28    1.20
  -3   4  14   22.56    1.19
  -3   4  13   43.68    1.77
  -3  -4  13   43.87    1.76
  -3   4  13   40.40    1.74
  -3   4  13   43.29    1.88
  -3   4  12   47.13    1.99
  -3  -4  12   48.64    1.90
  -3   4  12   50.02    1.93
  -3   4  12   49.44    1.91
  -3   4  12   47.13    1.85
  -3   4  11   12.86    0.91
  -3   4  11   13.65    0.78
  -3   4  11   14.28    0.86
   3  -4 -11   14.22    0.79
  -3   4  10   57.71    2.15
   3  -4 -10   55.85    2.05
  -3   4  10   55.57    2.08
  -3   4  10   55.54    2.04
  -3  -4  10   57.99    2.12
  -3   4   9    0.53    0.40
  -3   4   9    0.41    0.35
  -3  -4   9    0.50    0.39
  -3   4   8    5.03    0.51
  -3   4   8    4.81    0.48
  -3  -4   8    5.12    0.48
   3  -4  -8    4.57    0.38
   3   4  -8    5.02    0.38
   3   4  -7   14.50    0.66
   3   4  -7   14.47    0.64
   3   4  -6  287.69    8.72
   3  -4  -5   56.46    1.79
   3   4  -5   53.64    1.73
   3   4  -4    2.99    0.24
   3  -4  -4    3.48    0.26
   3  -4  -3   78.35    2.48
   3   4  -3   77.87    2.48
   3  -4  -3   81.29    2.57
   3  -4  -2  181.06    5.16
   3  -4  -2  153.38    5.15
   3   4  -1  124.03    3.90
   3  -4  -1  133.50    3.93
   3  -4  -1  121.57    3.97
   3  -4   0  630.48   18.39
   3   4   0  638.43   18.43
   3  -4   0  626.97   18.48
  -3   4   0  629.90   18.40
   3   4   1   34.85    1.18
   3  -4   1   35.24    1.18
   3   4   1   35.22    1.26
  -3  -4  -1   35.88    1.19
  -3   4  -1   34.17    1.18
  -3   4  -1   33.75    1.28
  -3  -4  -1   32.64    1.09
  -3  -4  -1   35.66    1.10
   3  -4   1   34.91    1.28
  -3   4  -1   35.81    1.17
  -3   4  -2   89.97    2.96
  -3  -4  -2   95.05    2.89
  -3   4  -2   88.87    2.87
   3  -4   2   90.62    2.98
   3   4   2   92.66    2.96
  -3   4  -2   88.40    2.80
  -3  -4  -2   94.37    2.82
   3   4   2   90.58    2.87
   3  -4   2   92.08    2.88
   3  -4   3  175.64    5.40
   3   4   3  171.27    5.40
  -3   4  -3  173.41    5.41
   3   4   3  184.32    5.51
  -3   4  -3  180.68    5.51
  -3  -4  -3  184.32    5.37
   3  -4   3  175.69    5.51
  -3  -4  -3  175.53    5.42
   3  -4   3  176.07    5.40
   3   4   3  170.98    5.40
  -3  -4  -4  116.31    3.50
   3  -4   4  107.81    3.61
  -3   4  -4  107.34    3.51
   3   4   4  110.25    3.51
   3  -4   4  113.98    3.52
  -3  -4  -5    1.22    0.35
   3  -4   5    1.36    0.22
  -3  -4  -5    1.61    0.35
   3   4   5    2.32    0.36
   3   4   5    2.09    0.27
   3   4   5    1.80    0.25
  -3  -4  -6   22.36    1.02
  -3  -4  -6   22.71    1.05
   3   4   6   22.19    1.03
  -3  -4  -6   22.33    1.02
  -3  -4  -7    6.11    0.57
   3   4   7    5.90    0.56
  -3  -4  -7    6.35    0.60
  -3  -4  -7    6.18    0.57
   3   4   7    6.37    0.58
  -3  -4  -8  283.19    8.79
  -3  -4  -8  286.37    8.77
  -3  -4  -8  275.68    8.77
  -3  -4  -9    1.21    0.51
   3  -4   9    1.85    0.54
  -3  -4  -9    1.15    0.52
  -3  -4  -9    0.95    0.52
  -3  -4 -10   65.95    2.43
   3  -4  10   61.17    2.44
  -3  -4 -10   64.93    2.44
   3  -4  11  107.59    3.69
  -3  -4 -11  103.47    3.61
  -3  -4 -11  101.96    3.63
  -3  -4 -12   71.58    2.65
   3  -4  12   74.17    2.74
  -3  -4 -12   72.00    2.71
  -3  -4 -13    0.29    0.60
   3  -4  13    0.73    0.59
  -3  -4 -13   -0.09    0.43
  -3  -4 -13   -0.32    0.64
  -3  -4 -14   60.82    2.26
   3  -4  14   60.23    2.25
  -3  -4 -14   57.08    2.13
  -3  -4 -14   59.99    2.27
  -3  -4 -15    1.68    0.47
   3  -4  15    2.01    0.48
  -3  -4 -16   53.63    1.91
  -3  -4 -17    1.53    0.26
   3  -5 -19    0.29    0.23
   3  -5 -18    1.92    0.38
   3  -5 -18    1.59    0.34
  -3   5  18    0.86    0.39
  -3   5  17   -0.03    0.48
   3  -5 -17    0.07    0.40
  -3   5  16   18.43    1.10
  -3   5  16   18.84    0.92
  -3  -5  16   17.79    0.90
  -3   5  16   20.19    1.11
  -3   5  15    5.09    0.75
  -3   5  15    4.39    0.55
  -3  -5  15    5.09    0.54
  -3   5  15    4.69    0.56
  -3   5  15    5.06    0.74
  -3   5  14   31.46    1.37
  -3   5  14   31.58    1.53
   3  -5 -14   30.03    1.34
  -3  -5  14   30.07    1.34
  -3   5  14   31.32    1.39
  -3   5  14   33.46    1.59
  -3   5  13    2.10    0.47
  -3   5  13    3.27    0.70
  -3   5  13    1.35    0.50
  -3   5  13    1.83    0.46
  -3  -5  13    1.09    0.46
  -3   5  13    1.30    0.65
   3  -5 -12    4.45    0.54
  -3   5  12    4.22    0.67
  -3  -5  12    3.83    0.52
  -3   5  12    4.60    0.55
  -3   5  12    3.58    0.50
  -3   5  12    4.43    0.58
  -3   5  12    4.26    0.70
   3  -5 -11    2.24    0.45
  -3   5  11    2.03    0.58
  -3   5  11    2.50    0.46
  -3   5  11    2.40    0.44
  -3   5  11    2.24    0.50
  -3   5  11    2.60    0.61
  -3   5  10   15.49    0.93
   3  -5 -10   13.51    0.84
  -3   5  10   17.38    0.98
  -3   5  10   14.83    0.87
  -3   5  10   14.95    0.85
  -3   5   9    2.96    0.52
  -3   5   9    3.47    0.52
  -3   5   9    2.60    0.47
  -3   5   8  141.19    4.53
  -3   5   8  138.16    4.50
  -3   5   8  140.37    4.56
  -3   5   7   29.23    1.20
  -3   5   7   28.39    1.18
   3  -5  -7   27.87    1.22
   3  -5  -6  143.51    4.39
   3   5  -6  131.43    4.27
   3  -5  -5  438.54   13.52
   3  -5  -5  463.60   13.55
   3   5  -5  459.32   13.47
   3   5  -5  437.05   13.38
  -3   5   4  945.70   28.23
   3  -5  -4  979.55   28.26
   3  -5  -4  924.59   28.09
   3   5  -4  956.46   28.09
  -3   5   3   49.64    1.71
   3  -5  -3   47.48    1.72
   3  -5  -2  616.66   18.44
   3   5  -2  613.33   18.31
  -3   5   2  618.76   18.39
   3   5  -1  809.63   24.54
   3  -5  -1  825.12   24.64
  -3   5   1  852.60   24.64
   3   5   0  133.13    4.12
   3  -5   0  130.19    4.12
   3   5   0  141.17    4.25
   3  -5   0  139.92    4.31
  -3   5   0  146.03    4.32
   3   5   1    0.04    0.20
   3   5   1   -0.01    0.13
   3  -5   1    0.18    0.13
   3   5   1   -0.10    0.15
   3  -5   1    0.18    0.25
  -3   5  -1    0.06    0.22
  -3   5  -1    0.08    0.17
   3  -5   2   28.86    1.02
   3  -5   2   28.36    1.17
   3   5   2   30.61    1.16
   3  -5   3   97.58    3.19
   3  -5   3   93.57    3.20
  -3  -5  -3   98.83    3.19
   3  -5   4  275.86    8.55
  -3  -5  -4  284.31    8.56
  -3  -5  -4  273.66    8.49
   3   5   4  278.22    8.52
  -3  -5  -4  276.62    8.50
  -3  -5  -5    0.58    0.33
   3  -5   5    0.87    0.41
  -3  -5  -5    0.84    0.40
   3   5   5    0.13    0.31
  -3  -5  -5    0.71    0.34
  -3  -5  -6  115.75    3.86
   3   5   6  117.87    3.90
  -3  -5  -6  120.29    3.89
  -3  -5  -7  115.79    3.89
   3   5   7  116.23    3.92
  -3  -5  -7  119.47    3.91
   3  -5   8   30.11    1.40
  -3  -5  -8   29.61    1.37
  -3  -5  -8   28.77    1.31
   3   5   8   26.66    1.32
  -3  -5  -8   28.14    1.33
  -3  -5  -9    1.72    0.53
  -3  -5  -9    1.74    0.55
   3  -5   9    2.16    0.63
  -3  -5  -9    1.39    0.53
   3  -5  10   15.94    1.08
  -3  -5 -10   16.69    1.03
  -3  -5 -10   17.54    1.07
  -3  -5 -10   16.08    1.04
  -3  -5 -11    0.60    0.58
  -3  -5 -11   -0.04    0.56
  -3  -5 -11    0.26    0.55
   3  -5  11    0.28    0.60
  -3  -5 -12  127.49    4.35
  -3  -5 -12  124.54    4.30
   3  -5  12  129.73    4.40
  -3  -5 -12  132.74    4.37
   3  -5  13   22.57    1.19
  -3  -5 -13   21.49    1.18
  -3  -5 -13   21.06    1.09
   3  -5  14    7.19    0.69
  -3  -5 -14    6.55    0.58
  -3  -5 -14    7.64    0.70
  -3  -5 -15    8.51    0.53
  -3  -5 -15   10.07    0.69
  -3  -5 -16   71.04    2.23
  -3  -5 -16   74.62    2.23
   3  -6 -18    1.52    0.30
  -3   6  17   12.21    0.74
   3  -6 -17   11.51    0.63
   3  -6 -17   13.72    0.72
   3  -6 -16    2.78    0.45
  -3   6  16    3.65    0.58
  -3   6  16    3.38    0.59
   3  -6 -15    2.69    0.43
  -3   6  15    2.78    0.62
  -3   6  15    2.54    0.61
  -3   6  14   11.08    0.88
  -3   6  14   12.28    0.94
   3  -6 -14   11.14    0.77
  -3   6  13    0.60    0.60
  -3   6  13    1.17    0.61
  -3   6  13    1.73    0.46
  -3   6  13    0.91    0.41
  -3   6  12   16.22    1.01
   3  -6 -12   14.65    0.92
  -3   6  12   15.10    0.88
  -3   6  12   14.71    0.91
  -3   6  12   15.60    1.04
  -3   6  11   16.37    1.01
   3  -6 -11   16.41    0.96
  -3   6  11   16.89    0.92
  -3   6  11   16.55    0.95
  -3   6  11   14.54    1.04
  -3   6  10   80.77    2.86
   3  -6 -10   79.53    2.87
  -3   6  10   79.86    2.79
  -3   6  10   78.93    2.91
  -3   6   9  377.26   11.75
  -3   6   9  373.21   11.70
  -3   6   9  402.83   11.83
  -3   6   8  134.28    4.41
  -3   6   8  134.51    4.39
  -3   6   8  137.72    4.48
  -3   6   7   21.95    1.01
  -3   6   7   20.99    0.99
   3  -6  -7   21.43    1.06
  -3   6   7   20.99    1.07
  -3  -6   7   21.94    0.99
   3  -6  -6   25.57    1.18
  -3   6   6   26.10    1.18
  -3  -6   6   26.66    1.13
  -3   6   5  524.90   15.80
   3  -6  -5  519.25   15.80
  -3  -6   5  523.21   15.74
  -3  -6   4   37.30    1.43
  -3  -6   3    0.04    0.29
  -3   6   2  216.73    6.83
  -3  -6   2  224.37    6.87
   3  -6  -2  225.19    6.90
  -3  -6   1    0.31    0.32
   3  -6  -1    0.05    0.24
  -3   6   1    0.75    0.22
  -3  -6   0  198.28    6.06
   3   6   0  190.36    5.98
  -3  -6  -1   20.36    0.95
  -3  -6  -2   76.23    2.64
  -3  -6  -2   77.60    2.61
  -3  -6  -2   77.94    2.62
   3  -6   2   76.00    2.63
  -3  -6  -3   76.05    2.58
  -3  -6  -3   74.32    2.51
   3  -6   3   74.80    2.60
   3   6   3   74.52    2.55
  -3  -6  -3   76.06    2.57
  -3  -6  -3   72.34    2.51
  -3  -6  -4   26.59    1.18
   3  -6   4   26.45    1.21
  -3  -6  -4   28.32    1.19
  -3  -6  -4   24.92    1.10
   3   6   4   25.21    1.13
  -3  -6  -4   26.10    1.11
   3  -6   5   20.46    1.08
  -3  -6  -5   22.26    1.06
  -3  -6  -5   20.16    0.98
   3   6   5   20.46    1.02
  -3  -6  -5   21.21    0.99
  -3  -6  -6    1.06    0.39
  -3  -6  -6    0.50    0.38
   3  -6   6    0.47    0.53
  -3  -6  -6    0.56    0.49
   3   6   6    0.28    0.40
  -3  -6  -7    5.42    0.59
  -3  -6  -7    5.19    0.59
   3   6   7    4.24    0.57
  -3  -6  -8   23.73    1.17
   3   6   8   24.13    1.24
   3  -6   8   22.11    1.28
  -3  -6  -8   24.61    1.20
   3  -6   9  195.39    6.23
  -3  -6  -9  192.92    6.19
  -3  -6  -9  186.54    6.11
   3   6   9  190.21    6.19
  -3  -6  -9  185.68    6.13
   3  -6  10   18.45    1.16
  -3  -6 -10   17.92    1.08
  -3  -6 -10   20.14    1.16
  -3  -6 -10   18.59    1.10
  -3  -6 -11   91.83    3.22
  -3  -6 -11   88.63    3.17
   3  -6  11   88.26    3.25
  -3  -6 -11   89.40    3.20
   3  -6  12   49.72    2.03
  -3  -6 -12   47.44    1.95
  -3  -6 -12   51.04    2.00
  -3  -6 -12   48.32    1.97
   3  -6  13  190.20    6.05
  -3  -6 -13  187.04    6.01
  -3  -6 -13  189.97    6.02
  -3  -6 -13  186.90    6.04
  -3  -6 -14   15.44    0.85
  -3  -6 -14   14.66    0.80
  -3  -6 -14   14.27    0.85
  -3  -6 -15   40.39    1.50
  -3  -6 -15   38.24    1.41
  -3  -6 -15   42.99    1.50
   3  -6  15   38.23    1.45
  -3  -6 -16    0.14    0.25
  -3  -6 -16    0.21    0.22
   3  -7 -17    0.10    0.26
   3  -7 -16    0.32    0.35
  -3   7  16    0.43    0.40
  -3   7  16    0.13    0.43
  -3   7  15   16.19    0.91
   3  -7 -15   15.81    0.83
  -3   7  15   16.49    0.96
   3  -7 -15   16.41    0.88
  -3   7  14   42.72    1.74
   3  -7 -14   41.18    1.71
  -3   7  14   44.85    1.83
  -3   7  13  129.95    4.42
  -3   7  13  137.93    4.52
  -3   7  13  131.47    4.40
  -3   7  12   11.47    0.83
   3  -7 -12   11.72    0.83
  -3   7  12   11.35    0.82
  -3   7  12   11.52    0.93
  -3   7  11   38.90    1.67
  -3   7  11   39.41    1.58
  -3   7  11   38.47    1.67
   3  -7 -11   38.80    1.70
  -3   7  11   41.01    1.76
  -3   7  10    0.33    0.46
  -3   7  10    0.20    0.40
   3  -7 -10    0.98    0.55
  -3   7  10    0.46    0.56
   3  -7  -9  227.71    7.01
  -3   7   9  223.53    6.89
  -3   7   9  212.01    6.84
  -3   7   9  225.31    7.00
  -3  -7   9  206.14    6.84
  -3   7   8  142.67    4.79
  -3   7   8  157.40    4.95
  -3   7   8  150.40    4.81
  -3  -7   8  147.10    4.82
  -3   7   7   90.55    3.11
  -3   7   7   86.55    3.00
  -3  -7   7   87.83    3.03
   3  -7  -6    0.36    0.42
  -3  -7   6    0.50    0.37
  -3   7   6    0.34    0.37
  -3   7   6    0.19    0.43
  -3   7   5   10.08    0.72
  -3  -7   5   10.59    0.70
  -3   7   4   98.87    3.34
  -3  -7   4   97.96    3.31
   3  -7  -3   10.64    0.73
  -3  -7   3   10.70    0.69
  -3  -7   2  180.85    5.65
   3  -7  -2  176.06    5.67
   3  -7  -2  176.86    5.59
  -3  -7   1  168.04    5.43
   3  -7  -1  171.91    5.45
   3  -7  -1  171.83    5.40
   3  -7   0    1.35    0.37
  -3  -7   0    1.17    0.42
  -3  -7  -1    7.43    0.62
   3  -7   1    7.72    0.60
  -3  -7  -1    8.37    0.56
  -3  -7  -1    8.25    0.56
  -3  -7  -2   32.02    1.36
  -3  -7  -2   30.95    1.29
  -3  -7  -2   31.20    1.30
  -3  -7  -3   69.84    2.46
  -3  -7  -3   69.21    2.45
   3   7   3   67.99    2.42
  -3  -7  -4   92.99    3.22
   3   7   4   93.46    3.18
  -3  -7  -4   96.36    3.23
   3  -7   4   94.87    3.27
  -3  -7  -4   92.50    3.21
  -3  -7  -4   90.75    3.11
  -3  -7  -5   55.40    2.12
  -3  -7  -5   56.59    2.13
   3  -7   5   58.94    2.17
  -3  -7  -5   52.61    1.99
   3   7   5   55.31    2.09
  -3  -7  -5   52.79    2.01
  -3  -7  -6   17.52    1.05
  -3  -7  -6   18.45    0.95
   3   7   6   18.54    1.03
   3  -7   6   19.15    1.09
  -3  -7  -6   18.72    0.97
  -3  -7  -7  107.37    3.76
  -3  -7  -7  104.82    3.64
   3   7   7  114.45    3.77
  -3  -7  -7  107.75    3.67
   3   7   8  153.07    5.04
  -3  -7  -8  149.44    4.93
  -3  -7  -8  150.41    4.96
   3  -7   9  120.97    4.02
  -3  -7  -9  117.15    3.87
   3   7   9  111.98    3.95
  -3  -7  -9  107.66    3.87
  -3  -7 -10   45.40    1.84
   3  -7  10   42.19    1.94
  -3  -7 -10   46.07    1.92
  -3  -7 -10   45.20    1.81
  -3  -7 -11   73.68    2.72
  -3  -7 -11   79.16    2.81
  -3  -7 -11   74.47    2.70
  -3  -7 -12   77.63    2.80
  -3  -7 -12   83.54    2.90
  -3  -7 -12   81.76    2.86
  -3  -7 -13   11.27    0.74
  -3  -7 -13   11.44    0.75
  -3  -7 -13   10.83    0.71
  -3  -7 -14   14.57    0.76
  -3  -7 -14   13.25    0.72
  -3  -7 -14   14.66    0.74
   3  -7  14   13.15    0.75
  -3  -7 -15    0.25    0.26
  -3  -7 -15    0.25    0.21
   3  -7  15    0.13    0.24
  -3  -7 -15    0.33    0.24
   3  -8 -16    1.11    0.24
  -3   8  16    1.52    0.34
   3  -8 -15    0.26    0.30
  -3   8  15    0.02    0.31
   3  -8 -15    0.10    0.32
  -3   8  15   -0.03    0.40
  -3   8  14   22.68    1.05
   3  -8 -14   24.47    1.12
  -3   8  14   24.46    1.17
   3  -8 -14   23.05    1.03
  -3   8  13   26.89    1.20
  -3   8  13   27.38    1.25
  -3   8  13   28.61    1.35
   3  -8 -13   25.96    1.17
  -3   8  12   71.30    2.58
   3  -8 -12   67.13    2.53
  -3   8  12   66.40    2.44
  -3   8  12   67.90    2.52
  -3   8  11   16.60    0.93
   3  -8 -11   17.92    1.08
  -3   8  11   17.74    1.04
  -3   8  11   19.10    1.12
   3  -8 -10   19.60    1.16
  -3   8  10   20.92    1.15
  -3   8  10   22.52    1.21
  -3  -8  10   19.00    1.01
   3  -8  -9   14.35    1.01
  -3   8   9   16.73    1.04
  -3  -8   9   14.96    0.89
  -3  -8   8    3.01    0.54
  -3   8   8    2.01    0.57
  -3   8   8    3.69    0.50
  -3   8   7   21.40    1.02
  -3   8   7   21.09    1.15
  -3  -8   7   20.60    1.09
  -3   8   6   19.65    1.00
  -3   8   6   21.96    1.12
  -3  -8   6   19.85    1.07
  -3   8   5  113.07    3.83
  -3  -8   5  111.43    3.78
  -3  -8   4  191.95    6.25
  -3   8   4  199.00    6.28
   3  -8  -4  197.82    6.29
  -3  -8   3   36.39    1.53
   3  -8  -3   37.77    1.57
   3  -8  -3   34.47    1.44
   3  -8  -2   -0.03    0.33
  -3  -8   2    0.06    0.43
   3  -8  -2   -0.07    0.46
   3  -8  -1    3.54    0.50
   3  -8  -1    2.08    0.50
  -3  -8   1    2.55    0.48
  -3  -8   0   30.76    1.37
   3  -8   0   30.38    1.36
   3  -8   0   29.32    1.32
  -3  -8  -1   72.60    2.65
   3  -8   1   75.66    2.66
  -3  -8  -1   71.82    2.55
   3  -8   1   74.72    2.66
  -3  -8  -2   36.38    1.49
   3  -8   2   36.73    1.52
   3  -8   2   35.05    1.54
  -3  -8  -2   36.23    1.48
  -3  -8  -3  265.33    8.42
  -3  -8  -3  270.21    8.43
   3   8   3  263.94    8.39
   3  -8   3  281.73    8.51
  -3  -8  -4  120.94    4.06
   3   8   4  117.66    4.02
  -3  -8  -4  123.63    4.11
  -3  -8  -5  182.86    5.94
  -3  -8  -5  182.08    5.92
   3   8   5  183.24    5.90
  -3  -8  -6   10.56    0.71
  -3  -8  -6   10.37    0.85
   3   8   6   10.42    0.83
  -3  -8  -7   89.90    3.11
  -3  -8  -7   93.83    3.25
  -3  -8  -7   88.19    3.07
   3   8   7   88.71    3.22
  -3  -8  -8   69.98    2.54
  -3  -8  -8   74.16    2.73
   3   8   8   73.15    2.70
  -3  -8  -8   70.70    2.59
  -3  -8  -9  137.23    4.59
   3   8   9  140.22    4.69
  -3  -8  -9  140.17    4.54
  -3  -8 -10   22.57    1.14
  -3  -8 -10   23.73    1.10
  -3  -8 -11    9.63    0.70
  -3  -8 -11    8.24    0.79
  -3  -8 -11    8.68    0.65
  -3  -8 -12    0.72    0.40
   3  -8  12    0.59    0.48
  -3  -8 -12    1.24    0.38
  -3  -8 -12    1.41    0.49
  -3  -8 -13    6.34    0.51
   3  -8  13    5.22    0.54
  -3  -8 -13    5.42    0.43
  -3  -8 -13    5.93    0.54
  -3  -8 -14   15.01    0.68
  -3  -8 -14   16.04    0.71
   3  -9 -15   13.03    0.64
  -3   9  15   14.06    0.68
   3  -9 -14   14.45    0.79
  -3   9  14   15.19    0.81
  -3   9  13   20.63    1.03
  -3   9  13   19.11    0.96
   3  -9 -13   19.63    1.03
   3  -9 -12   17.59    0.99
  -3   9  12   15.55    0.93
  -3   9  12   16.94    0.98
   3  -9 -11   40.76    1.68
  -3   9  11   35.68    1.61
  -3   9  11   36.93    1.62
   3  -9 -10   24.60    1.28
  -3   9  10   24.95    1.25
  -3   9  10   23.66    1.23
  -3  -9  10   20.42    1.08
   3  -9  -9   20.77    1.22
  -3   9   9   22.65    1.21
  -3  -9   9   21.53    1.11
  -3  -9   8  167.76    5.49
   3  -9  -8  172.34    5.62
  -3   9   8  167.60    5.56
  -3   9   7   59.03    2.34
  -3  -9   7   61.27    2.30
  -3   9   6   37.86    1.64
  -3  -9   6   35.08    1.60
  -3   9   5   44.84    1.80
   3  -9  -5   49.61    2.01
  -3   9   5   49.45    1.96
  -3  -9   5   46.83    1.91
  -3  -9   4    0.85    0.53
   3  -9  -4    1.27    0.39
   3  -9  -4    0.84    0.54
  -3   9   4    1.19    0.55
  -3  -9   3   10.09    0.81
   3  -9  -3   10.96    0.74
   3  -9  -3    9.90    0.84
  -3   9   3   12.55    0.86
  -3  -9   2   24.06    1.20
   3  -9  -2   22.53    1.21
   3  -9  -2   23.34    1.13
  -3  -9   1   39.76    1.70
   3  -9  -1   39.61    1.69
   3  -9  -1   39.75    1.64
  -3  -9   0  312.81    9.57
   3  -9   0  303.53    9.55
   3  -9   0  301.98    9.53
  -3  -9  -1   54.89    2.14
   3  -9   1   53.99    2.09
   3  -9   1   51.48    2.09
  -3  -9  -2   22.47    1.08
   3  -9   2   20.64    1.11
   3  -9   2   21.77    1.19
   3  -9   3    0.45    0.55
  -3  -9  -3    0.36    0.43
   3   9   3    0.64    0.42
   3  -9   3    1.12    0.47
  -3  -9  -4  381.00   11.40
  -3  -9  -4  374.08   11.34
   3  -9   4  344.82   11.23
   3   9   4  362.10   11.31
   3  -9   4  379.26   11.43
  -3  -9  -5   27.86    1.34
   3   9   5   26.06    1.30
   3  -9   5   27.80    1.41
  -3  -9  -6   72.73    2.72
   3   9   6   73.85    2.71
   3  -9   6   72.58    2.77
  -3  -9  -7    1.18    0.58
   3   9   7    1.35    0.52
  -3  -9  -8    3.19    0.47
  -3  -9  -8    3.51    0.71
   3   9   8    2.72    0.59
  -3  -9  -9    0.08    0.37
  -3  -9  -9    0.46    0.61
  -3  -9 -10   35.83    1.46
   3  -9  10   40.70    1.66
  -3  -9 -11   36.84    1.44
   3  -9  11   41.22    1.61
  -3  -9 -12    6.92    0.59
  -3  -9 -12    6.54    0.46
   3  -9  12    7.93    0.60
   3  -9  13    2.75    0.38
  -3  -9 -13    3.48    0.39
   3 -10 -14   -0.02    0.28
  -3  10  14    0.60    0.27
   3 -10 -13    6.11    0.54
  -3  10  13    6.25    0.50
   3 -10 -12   35.43    1.46
  -3  10  12   33.21    1.40
  -3  10  12   34.73    1.41
   3 -10 -11    7.33    0.71
  -3  10  11    7.28    0.66
  -3  10  11    7.03    0.64
   3 -10 -10    0.39    0.56
  -3 -10  10    0.45    0.37
  -3  10  10    0.97    0.52
  -3  10  10    0.19    0.46
  -3 -10   9    6.34    0.61
  -3  10   9    6.28    0.67
  -3 -10   8   16.78    0.98
  -3  10   8   18.00    1.04
  -3 -10   7    0.56    0.49
  -3  10   7    0.51    0.53
  -3 -10   6   13.19    0.91
  -3  10   6   12.46    0.90
  -3 -10   5   41.40    1.73
  -3  10   5   36.57    1.69
  -3 -10   4  336.66   10.07
  -3  10   4  326.17   10.06
   3 -10  -4  307.90    9.91
   3 -10  -3   84.71    3.10
  -3 -10   3   92.89    3.24
   3 -10  -3   94.70    3.27
  -3  10   3   90.07    3.22
  -3 -10   2    4.98    0.73
  -3  10   2    5.63    0.71
   3 -10  -2    5.60    0.70
   3 -10  -2    4.56    0.57
  -3 -10   1   24.75    1.31
   3 -10  -1   25.69    1.28
   3 -10  -1   23.39    1.20
  -3 -10   0   76.36    2.87
   3 -10   0   78.64    2.83
   3 -10   0   77.18    2.82
   3 -10   1   21.16    1.13
   3 -10   1   22.57    1.20
   3 -10   2   94.07    3.36
  -3 -10  -2   99.13    3.33
   3  10   2   95.49    3.33
   3 -10   2  104.20    3.50
   3 -10   3    4.94    0.71
  -3 -10  -3    4.12    0.55
   3 -10   3    4.51    0.56
   3  10   3    4.24    0.53
  -3 -10  -4   26.87    1.39
  -3 -10  -4   25.65    1.27
   3  10   4   27.66    1.28
   3 -10   4   26.96    1.39
   3 -10   5    9.77    0.87
  -3 -10  -5    8.01    0.75
   3  10   5    7.26    0.69
  -3 -10  -6   65.95    2.44
   3  10   6   62.36    2.41
   3 -10   6   65.53    2.52
   3  10   7   88.87    3.19
   3 -10   7   94.80    3.30
  -3 -10  -7   92.60    3.23
  -3 -10  -8   63.39    2.33
   3  10   8   60.08    2.28
  -3 -10  -9    5.59    0.65
   3 -10  10    0.38    0.47
  -3 -10 -10    0.61    0.44
  -3 -10 -11   31.49    1.27
   3 -10  11   31.03    1.27
   3 -10  12   23.02    0.94
   3 -11 -13   12.30    0.61
  -3  11  12   14.49    0.72
  -3  11  12   12.81    0.65
  -3  11  11    5.58    0.52
  -3  11  11    5.71    0.49
   3 -11 -10    2.77    0.53
  -3 -11  10    1.98    0.38
  -3  11  10    2.96    0.52
  -3  11  10    2.91    0.45
  -3  11   9    7.50    0.69
  -3  11   9    6.91    0.61
  -3 -11   8    1.09    0.44
  -3  11   8    0.57    0.46
  -3 -11   7   20.20    1.05
   3 -11  -7   18.60    1.15
  -3  11   7   19.85    1.06
  -3 -11   6   49.77    1.95
   3 -11  -6   46.84    2.00
  -3  11   6   48.63    1.93
  -3 -11   5   54.28    2.15
  -3  11   5   55.30    2.13
  -3 -11   4   65.92    2.40
   3 -11  -4   57.93    2.20
  -3  11   4   62.17    2.34
   3 -11  -3    3.06    0.50
  -3 -11   3    4.42    0.71
  -3  11   3    3.11    0.59
   3 -11  -2    2.89    0.53
  -3 -11   2    4.70    0.74
  -3  11   2    4.29    0.66
  -3 -11   1   51.56    2.04
   3 -11  -1   46.46    1.93
   3 -11  -1   49.12    1.97
  -3  11   1   48.99    1.99
  -3 -11   0   86.85    2.99
   3 -11   0   78.24    2.88
   3 -11   0   77.57    2.88
   3 -11   1    1.75    0.54
   3 -11   1    0.80    0.46
   3 -11   2    6.86    0.73
   3 -11   2    6.50    0.61
   3  11   2    7.39    0.58
  -3 -11  -3   88.01    3.00
  -3 -11  -3   79.38    2.80
   3  11   3   76.29    2.82
   3 -11   3   85.37    2.97
   3 -11   4    8.75    0.83
  -3 -11  -4   10.81    0.72
   3  11   4    8.36    0.67
  -3 -11  -5   32.52    1.41
   3  11   5   33.01    1.41
   3 -11   5   34.55    1.54
  -3 -11  -6    0.52    0.44
   3  11   6    0.17    0.42
   3 -11   6    0.34    0.51
   3 -11   7    2.22    0.58
   3  11   7    1.70    0.44
  -3 -11  -7    2.38    0.47
  -3 -11  -8    0.03    0.43
  -3 -11  -9    1.77    0.41
  -3 -11 -10   11.93    0.64
   3 -11  10   11.00    0.64
  -3 -11 -11   17.19    0.69
   3 -11  11   14.34    0.67
   3 -12 -11    9.24    0.53
  -3  12  11    7.76    0.47
   3 -12 -10   21.29    0.92
  -3  12  10   20.87    0.89
   3 -12  -9    4.09    0.50
  -3  12   9    3.88    0.47
  -3  12   9    3.45    0.38
  -3 -12   9    2.90    0.37
  -3 -12   8   33.52    1.35
   3 -12  -8   35.05    1.45
  -3  12   8   35.10    1.44
  -3  12   8   35.41    1.35
   3 -12  -7    4.05    0.57
  -3 -12   7    4.93    0.54
  -3  12   7    4.78    0.51
   3 -12  -6   70.10    2.49
  -3 -12   6   66.85    2.42
  -3  12   6   66.36    2.38
   3 -12  -5    3.40    0.57
  -3 -12   5    3.46    0.57
  -3  12   5    3.47    0.50
   3 -12  -4    4.19    0.59
  -3 -12   4    4.73    0.66
  -3  12   4    4.63    0.57
  -3 -12   3   18.73    1.05
   3 -12  -3   16.74    0.87
   3 -12  -3   16.83    1.00
  -3  12   3   18.03    0.97
  -3 -12   2   37.44    1.60
  -3  12   2   35.18    1.50
   3 -12  -2   34.25    1.44
   3 -12  -1   24.75    1.18
  -3 -12   1   28.79    1.33
  -3  12   1   25.75    1.23
   3 -12   0   47.30    1.85
  -3 -12   0   48.39    1.94
  -3  12   0   46.60    1.86
   3 -12   1   47.81    1.87
  -3  12  -1   47.79    1.88
   3 -12   2   59.59    2.19
  -3  12  -2   56.56    2.16
   3 -12   3   31.67    1.41
   3 -12   4    3.31    0.57
   3  12   4    2.86    0.40
   3  12   5   10.76    0.63
  -3 -12  -5   10.65    0.62
   3 -12   5   11.77    0.78
   3 -12   6    5.32    0.58
  -3 -12  -6    5.55    0.47
  -3 -12  -7   13.89    0.69
   3 -12   7   13.11    0.77
  -3 -12  -8    7.63    0.48
   3 -12   8    7.74    0.55
  -3 -12  -9    0.31    0.22
   3 -13  -9    1.73    0.27
  -3  13   9    1.76    0.27
  -3 -13   8    1.10    0.24
   3 -13  -8    1.76    0.33
   3 -13  -8    1.86    0.30
  -3  13   8    1.91    0.34
   3 -13  -7    1.01    0.34
  -3 -13   7    1.12    0.31
   3 -13  -7    1.24    0.32
  -3 -13   6   13.90    0.71
   3 -13  -6   14.64    0.74
   3 -13  -6   12.87    0.66
  -3 -13   5    0.27    0.37
   3 -13  -5    0.18    0.35
  -3  13   5    0.11    0.27
   3 -13  -4    0.21    0.36
  -3 -13   4   -0.24    0.41
  -3  13   4    0.04    0.29
   3 -13  -3    1.84    0.40
  -3 -13   3    2.72    0.50
  -3  13   3    1.83    0.37
   3 -13  -2   44.39    1.60
  -3 -13   2   48.41    1.74
   3 -13  -2   41.90    1.63
  -3  13   2   44.01    1.63
  -3  13   1    2.17    0.40
   3 -13  -1    1.52    0.36
   3 -13  -1    2.39    0.39
  -3 -13   1    2.40    0.53
   3 -13   0    4.98    0.50
  -3  13   0    5.23    0.49
   3 -13   1    1.46    0.39
  -3  13  -1    1.28    0.36
   3 -13   2    2.92    0.45
  -3  13  -2    2.15    0.37
   3 -13   3    5.99    0.52
  -3  13  -3    6.72    0.48
   3 -13   4   87.90    2.68
  -3  13  -4   73.16    2.57
   3 -13   5    3.15    0.39
  -3  13  -5    2.45    0.31
   3 -13   6   69.22    2.29
   3 -13   7    4.47    0.33
  -3  14   6    1.87    0.24
  -3 -14   5    8.65    0.46
  -3  14   5    9.95    0.50
  -3 -14   4    3.46    0.34
  -3  14   4    4.06    0.37
  -3 -14   3   12.88    0.63
  -3 -14   2   23.97    0.98
  -4   0  19    0.16    0.30
  -4   0  18    1.58    0.47
  -4   0  17    0.19    0.50
  -4   0  17    0.03    0.62
  -4   0  16   43.09    1.80
  -4   0  16   40.89    1.86
  -4   0  15   -0.11    0.53
  -4   0  15    0.20    0.65
  -4   0  14  123.47    4.12
  -4   0  14  112.49    4.14
  -4   0  14  124.17    4.14
  -4   0  13   -0.14    0.50
  -4   0  13    0.40    0.48
  -4   0  12    2.93    0.55
  -4   0  12    2.49    0.51
  -4   0  11   -0.30    0.42
  -4   0  11    0.35    0.40
  -4   0  10 1153.08   34.13
  -4   0  10 1142.69   34.11
  -4   0  10 1138.21   34.13
  -4   0   9    0.29    0.33
   4   0  -9    0.29    0.22
   4   0  -9    0.13    0.21
  -4   0   9    0.05    0.35
  -4   0   9   -0.04    0.30
   4   0  -8  393.86   12.24
   4   0  -8  418.81   12.25
   4   0  -7   -0.33    0.23
   4   0  -7    0.18    0.21
  -4   0   7    0.39    0.22
   4   0  -6  930.27   27.55
  -4   0   6  911.85   27.55
   4   0  -6  935.77   27.49
   4   0  -5    0.20    0.18
   4   0  -4  481.74   14.33
   4   0  -3    0.09    0.18
   4   0  -3    0.01    0.24
   4   0  -2   23.37    0.83
  -4   0   2   24.09    0.84
   4   0  -2   24.31    0.90
  -4   0   1    0.10    0.18
   4   0  -1    0.04    0.18
   4   0  -1    0.41    0.22
   4   0   0    8.01    0.40
  -4   0   0    8.56    0.45
  -4   0   0    8.65    0.40
   4   0   0    8.01    0.42
   4   0   1    0.03    0.20
  -4   0  -1   -0.04    0.19
   4   0   1    0.08    0.20
  -4   0  -2  183.33    5.64
   4   0   2  186.39    5.60
  -4   0  -2  184.75    5.69
  -4   0  -3    0.49    0.25
  -4   0  -3    0.34    0.23
   4   0   3    0.10    0.15
  -4   0  -4   49.02    1.69
   4   0   4   47.98    1.56
  -4   0  -5   -0.18    0.23
  -4   0  -6   25.43    1.11
  -4   0  -6   25.46    1.08
  -4   0  -6   26.86    1.09
  -4   0  -7    0.12    0.32
  -4   0  -7    0.20    0.32
  -4   0  -7    0.02    0.34
  -4   0  -8    0.03    0.33
  -4   0  -8    0.08    0.32
  -4   0  -8   -0.05    0.37
  -4   0  -9    0.03    0.37
  -4   0  -9   -0.11    0.34
  -4   0  -9    0.18    0.42
  -4   0 -10  258.75    7.96
  -4   0 -10  246.41    7.88
  -4   0 -10  253.43    7.91
  -4   0 -11    0.45    0.43
  -4   0 -11   -0.14    0.49
  -4   0 -12   84.39    2.98
  -4   0 -12   82.47    2.93
  -4   0 -13    0.12    0.38
  -4   0 -13   -0.39    0.47
  -4   0 -14   18.63    0.94
  -4   0 -14   19.87    1.01
  -4   0 -15   -0.07    0.38
   4   0  15    0.16    0.43
   4   0  16   22.40    0.95
  -4   0 -16   23.23    0.94
   4  -1 -20   34.56    1.25
  -4  -1  19    2.19    0.47
  -4   1  19    1.63    0.45
  -4   1  19    1.52    0.38
  -4   1  18   23.83    1.14
  -4  -1  18   23.23    1.14
  -4   1  18   24.22    1.12
  -4   1  17   35.49    1.61
  -4  -1  17   36.79    1.53
  -4   1  17   39.36    1.68
  -4  -1  17   39.97    1.68
  -4   1  17   37.31    1.67
  -4   1  16    8.19    0.80
  -4   1  16    7.32    0.85
  -4  -1  16    9.37    0.89
  -4   1  16    7.55    0.83
  -4  -1  16    6.64    0.69
  -4   1  15   18.47    1.14
  -4  -1  15   16.00    1.00
  -4   1  15   17.69    1.14
  -4  -1  15   20.89    1.20
  -4   1  15   17.40    1.14
  -4   1  15   16.27    1.09
  -4  -1  14  114.07    3.94
  -4   1  14  110.24    3.92
  -4  -1  14  111.15    3.85
  -4   1  14  113.26    3.95
  -4   1  14  117.22    3.96
  -4   1  14  114.22    3.94
  -4   1  13   51.44    2.10
  -4  -1  13   53.23    2.05
  -4   1  13   52.43    2.11
  -4  -1  13   54.04    2.13
  -4   1  13   50.84    2.09
  -4  -1  13   52.34    2.07
  -4   1  12  122.04    4.10
  -4   1  12  121.92    4.10
  -4  -1  12  123.51    4.06
  -4   1  12  120.18    4.10
  -4  -1  12  117.90    4.09
  -4  -1  12  123.76    4.08
  -4   1  11  178.09    5.59
  -4  -1  11  175.53    5.53
  -4   1  11  158.94    5.53
  -4  -1  11  174.61    5.57
  -4  -1  11  173.07    5.52
  -4   1  11  177.78    5.57
  -4   1  10    8.11    0.64
  -4  -1  10    8.17    0.65
  -4   1  10    7.73    0.63
  -4  -1  10    7.23    0.58
  -4  -1  10    6.49    0.61
  -4   1  10    8.35    0.62
  -4  -1  10    7.23    0.56
   4   1  -9   49.34    1.88
  -4   1   9   56.46    2.02
  -4  -1   9   54.73    1.97
  -4  -1   9   55.32    1.99
   4  -1  -9   54.58    1.96
  -4   1   9   55.98    1.98
  -4   1   9   59.73    2.02
  -4  -1   9   59.07    2.01
   4   1  -8   12.17    0.63
   4  -1  -8   13.42    0.67
   4  -1  -8   13.62    0.66
  -4   1   8   13.51    0.72
  -4   1   8   12.72    0.65
   4   1  -7   67.92    2.24
   4  -1  -7   69.53    2.26
   4  -1  -7   68.50    2.24
   4   1  -7   64.90    2.18
  -4   1   7   66.99    2.27
   4  -1  -6  271.46    8.21
   4   1  -6  260.30    8.11
   4  -1  -6  275.95    8.18
  -4   1   6  279.27    8.23
   4  -1  -5  253.31    7.58
   4   1  -5  249.09    7.51
  -4   1   5  246.39    7.63
   4   1  -5  254.99    7.63
   4  -1  -4    2.32    0.29
   4   1  -4    2.18    0.19
   4  -1  -4    2.39    0.27
   4   1  -4    2.34    0.30
   4   1  -4    2.53    0.30
   4   1  -3   -0.07    0.26
   4  -1  -3    0.04    0.24
  -4  -1   3   -0.06    0.18
   4   1  -3    0.17    0.13
   4  -1  -3    0.14    0.20
  -4   1   3    0.10    0.23
   4  -1  -2  290.65    8.84
  -4  -1   2  293.78    8.81
   4   1  -2  289.29    8.72
   4  -1  -2  296.96    8.80
   4   1  -2  292.30    8.84
  -4   1   2  295.28    8.81
   4   1  -2  296.81    8.83
  -4   1   2  295.51    8.82
   4  -1  -1  392.36   11.56
   4   1  -1  399.82   11.48
  -4  -1   1  394.61   11.57
  -4   1   1  367.55   11.55
  -4  -1   1  373.33   11.47
   4   1  -1  395.06   11.57
  -4  -1   0   13.11    0.60
  -4  -1   0   13.71    0.52
  -4   1   0   13.73    0.61
   4  -1   0   12.77    0.58
  -4   1   0   13.66    0.58
  -4  -1   0   14.45    0.62
   4  -1   0   12.45    0.57
   4   1   0   13.06    0.58
  -4   1  -1    0.68    0.25
  -4   1  -1    0.72    0.24
  -4  -1  -1    0.83    0.28
   4  -1   1    0.61    0.25
  -4  -1  -1    1.04    0.26
  -4  -1  -1    0.37    0.18
  -4   1  -1    0.65    0.24
   4  -1   1    0.32    0.18
  -4   1  -2   59.70    1.99
  -4  -1  -2   61.53    1.93
  -4   1  -2   59.77    1.98
  -4  -1  -2   61.26    2.01
  -4   1  -2   61.85    2.01
   4  -1   2   57.12    1.98
   4  -1   2   57.33    1.89
   4   1   3  436.44   12.89
   4  -1   3  427.74   12.89
  -4   1  -3  429.91   12.90
  -4  -1  -3  428.80   12.84
  -4   1  -3  421.22   12.88
  -4   1  -4  145.02    4.62
  -4   1  -4  143.15    4.61
  -4  -1  -4  147.93    4.58
   4   1   4  150.04    4.63
   4  -1   4  149.73    4.64
  -4  -1  -5   11.86    0.61
   4   1   5   11.88    0.64
   4  -1   5   12.20    0.66
  -4  -1  -6   37.85    1.46
  -4  -1  -6   37.04    1.46
  -4   1  -6   37.17    1.41
  -4   1  -6   38.18    1.45
  -4  -1  -6   37.86    1.45
  -4  -1  -7   20.79    0.97
  -4  -1  -7   19.06    0.95
  -4   1  -7   18.95    0.92
  -4   1  -7   20.28    0.93
  -4  -1  -7   21.28    0.98
  -4   1  -7   19.26    0.89
  -4   1  -8  240.02    7.55
  -4  -1  -8  246.71    7.61
  -4  -1  -8  249.82    7.62
  -4   1  -8  240.96    7.56
  -4  -1  -8  240.04    7.60
  -4   1  -8  243.56    7.54
  -4  -1  -9   70.13    2.51
  -4  -1  -9   71.70    2.54
  -4   1  -9   69.72    2.48
  -4   1  -9   67.17    2.44
  -4  -1  -9   74.90    2.55
  -4   1  -9   65.66    2.43
  -4  -1 -10   18.50    1.02
  -4  -1 -10   19.62    1.10
  -4   1 -10   19.84    1.03
  -4  -1 -10   19.86    1.07
  -4   1 -10   19.30    0.97
  -4  -1 -11   38.99    1.63
  -4  -1 -11   34.46    1.49
  -4   1 -11   33.55    1.50
  -4  -1 -11   35.79    1.56
  -4   1 -11   35.28    1.47
  -4  -1 -12   43.15    1.76
  -4  -1 -12   47.04    1.90
  -4   1 -12   46.65    1.82
  -4  -1 -12   46.37    1.86
  -4   1 -12   43.93    1.74
  -4  -1 -13   77.93    2.78
  -4   1 -13   73.68    2.68
  -4  -1 -13   77.34    2.74
  -4  -1 -14    8.19    0.66
  -4   1 -14    7.35    0.61
  -4  -1 -14    7.60    0.71
  -4  -1 -15   21.07    0.97
   4  -1  15   21.76    1.05
  -4  -1 -15   22.63    1.04
  -4   1 -15   20.98    0.94
  -4  -1 -16    0.12    0.23
   4   1  16    0.52    0.31
   4  -1  16    0.49    0.32
  -4  -1 -16    0.90    0.34
   4  -2 -20   20.62    0.82
  -4   2  19    7.92    0.58
  -4   2  19    8.39    0.59
  -4  -2  19    7.19    0.56
  -4   2  18   18.04    0.97
  -4  -2  18   17.24    0.96
  -4   2  18   17.96    0.99
  -4   2  17    4.00    0.68
  -4   2  17    3.73    0.67
  -4  -2  17    3.78    0.66
  -4   2  17    4.39    0.65
  -4   2  16   35.98    1.66
  -4  -2  16   35.83    1.63
  -4   2  16   37.83    1.65
  -4   2  16   36.18    1.65
  -4   2  16   36.07    1.67
  -4   2  15   66.79    2.59
  -4  -2  15   62.70    2.40
  -4  -2  15   66.93    2.56
  -4   2  15   70.56    2.59
  -4   2  15   67.32    2.57
  -4  -2  15   66.47    2.61
  -4   2  15   67.06    2.59
  -4   2  14   30.03    1.48
  -4   2  14   29.79    1.48
  -4   2  14   30.25    1.48
  -4  -2  14   29.53    1.34
  -4  -2  14   29.67    1.51
  -4  -2  14   28.34    1.45
  -4   2  14   29.15    1.48
  -4   2  13   26.41    1.36
  -4  -2  13   25.17    1.20
  -4   2  13   25.48    1.31
  -4  -2  13   25.55    1.33
  -4   2  13   27.46    1.34
  -4   2  12    2.49    0.59
  -4  -2  12    3.09    0.48
  -4   2  12    2.08    0.56
  -4  -2  12    2.57    0.61
  -4   2  12    2.12    0.53
  -4   2  11   37.45    1.60
  -4  -2  11   37.28    1.49
  -4  -2  11   36.64    1.57
  -4   2  11   37.07    1.57
  -4   2  11   37.93    1.58
  -4  -2  10    6.53    0.52
  -4   2  10    6.65    0.64
  -4   2  10    6.15    0.59
  -4  -2  10    6.44    0.59
  -4   2  10    6.15    0.61
  -4  -2  10    6.78    0.60
  -4  -2  10    6.41    0.52
  -4   2  10    6.67    0.59
  -4  -2   9  152.81    4.79
  -4   2   9  152.90    4.80
  -4   2   9  153.14    4.81
  -4   2   9  157.02    4.80
  -4  -2   9  161.87    4.82
   4  -2  -8    8.10    0.50
  -4   2   8    7.46    0.54
  -4  -2   8    7.80    0.54
  -4   2   8    7.76    0.53
   4  -2  -7   40.73    1.50
   4  -2  -7   43.36    1.51
   4   2  -7   40.59    1.39
  -4   2   7   41.21    1.52
   4  -2  -6   17.52    0.77
   4   2  -6   17.33    0.65
  -4  -2   6   16.95    0.62
  -4   2   6   17.77    0.80
   4   2  -6   18.99    0.79
  -4  -2   5   26.75    0.89
   4  -2  -5   26.74    1.01
   4   2  -5   25.60    0.86
   4   2  -5   25.47    1.00
   4  -2  -4   15.30    0.68
   4   2  -4   14.79    0.68
   4  -2  -4   15.55    0.68
   4   2  -4   14.98    0.50
   4  -2  -4   16.53    0.69
  -4  -2   4   15.86    0.59
   4   2  -4   15.17    0.68
  -4   2   4   16.45    0.70
   4  -2  -3   98.85    3.11
   4   2  -3  103.52    3.12
   4  -2  -3   95.38    3.11
   4  -2  -3  101.85    3.12
  -4   2   3  101.67    3.13
  -4  -2   3  100.78    3.06
   4  -2  -2   52.75    1.75
   4  -2  -2   53.81    1.77
   4  -2  -2   52.54    1.76
  -4   2   2   50.88    1.76
  -4   2   2   54.25    1.76
   4   2  -2   52.67    1.76
  -4  -2   2   53.70    1.74
  -4   2   1    7.75    0.40
   4  -2  -1    6.31    0.41
  -4   2   1    6.84    0.42
   4  -2  -1    7.13    0.40
   4  -2   0   20.13    0.78
  -4  -2   0   20.76    0.70
   4  -2   0   19.62    0.83
  -4  -2   0   21.79    0.83
  -4   2   0   22.47    0.84
  -4   2   0   22.25    0.84
  -4   2  -1    0.10    0.24
   4  -2   1   -0.02    0.23
  -4  -2  -1    0.24    0.14
  -4   2  -1    0.18    0.21
   4  -2   1   -0.01    0.17
  -4  -2  -1   -0.09    0.23
   4  -2   2   15.64    0.63
  -4  -2  -2   19.11    0.68
  -4   2  -2   17.80    0.77
  -4   2  -2   18.77    0.77
   4  -2   2   18.66    0.79
  -4  -2  -2   18.22    0.77
  -4   2  -2   19.08    0.78
   4  -2   3  284.16    8.10
  -4   2  -3  281.64    8.10
   4  -2   3  265.38    8.12
  -4  -2  -3  290.91    8.02
  -4   2  -3  277.13    8.11
  -4   2  -3  278.79    8.11
   4   2   3  285.29    8.10
   4   2   4  159.37    5.05
   4  -2   4  159.19    5.06
  -4  -2  -4  166.31    5.01
  -4   2  -4  160.15    5.08
  -4   2  -4  156.31    5.04
   4   2   4  163.66    5.07
   4  -2   4  167.49    5.08
  -4  -2  -5  121.22    3.95
  -4  -2  -5  122.94    3.89
  -4  -2  -5  118.83    3.93
   4   2   5  122.94    3.94
   4  -2   5  123.78    3.94
  -4  -2  -5  124.75    3.95
  -4   2  -6   27.51    1.17
  -4  -2  -6   29.37    1.23
  -4  -2  -6   30.46    1.24
  -4  -2  -6   28.31    1.21
  -4   2  -7  151.36    4.91
  -4  -2  -7  151.93    4.97
  -4  -2  -7  155.75    4.98
  -4  -2  -7  160.50    4.99
  -4  -2  -8  119.74    4.00
  -4  -2  -8  123.27    4.02
  -4   2  -8  118.53    3.90
  -4  -2  -8  120.44    4.02
  -4  -2  -9  296.08    9.36
  -4  -2  -9  307.57    9.39
  -4   2  -9  294.34    9.26
  -4  -2  -9  308.97    9.39
  -4  -2 -10   15.46    0.94
  -4  -2 -10   15.41    1.00
  -4   2 -10   15.51    0.86
  -4  -2 -10   15.83    0.96
  -4  -2 -11  127.01    4.24
  -4  -2 -11  119.03    4.15
  -4   2 -11  120.99    4.07
  -4  -2 -11  130.95    4.23
  -4  -2 -12   14.49    0.98
  -4   2 -12   12.57    0.77
  -4  -2 -12   12.69    0.82
  -4  -2 -12   12.91    0.92
  -4  -2 -13    6.02    0.69
  -4  -2 -13    6.11    0.56
  -4   2 -13    5.88    0.54
  -4  -2 -13    6.51    0.74
  -4  -2 -14    2.25    0.52
   4  -2  14    2.87    0.59
  -4  -2 -14    1.78    0.54
  -4  -2 -15   10.15    0.66
   4  -2  15    9.72    0.71
  -4  -2 -15   11.75    0.75
  -4  -2 -16    1.68    0.31
  -4  -2 -16    1.69    0.37
   4  -2  16    1.33    0.33
   4   2  16    1.67    0.30
  -4   3  19   38.77    1.48
   4  -3 -19   39.95    1.46
  -4   3  18   63.33    2.33
  -4  -3  18   66.84    2.28
  -4   3  18   63.26    2.27
  -4   3  17    9.60    0.85
  -4   3  17    9.29    0.76
  -4   3  17    9.49    0.75
  -4  -3  17    8.08    0.73
  -4   3  16    3.19    0.73
  -4  -3  16    2.89    0.62
  -4   3  16    2.85    0.61
  -4   3  16    4.14    0.65
  -4   3  16    2.41    0.68
  -4   3  15    7.20    0.90
  -4   3  15    7.92    0.80
  -4  -3  15    8.55    0.82
  -4   3  15    9.21    0.83
  -4   3  15    7.82    0.87
  -4   3  14   50.50    2.01
  -4  -3  14   50.80    1.99
  -4   3  14   47.19    1.99
  -4  -3  14   45.92    2.02
  -4   3  14   46.53    2.03
  -4   3  13    8.97    0.82
  -4  -3  13    8.51    0.84
  -4   3  13    8.88    0.84
  -4   3  12   14.46    0.96
  -4  -3  12   15.79    1.00
  -4   3  12   15.53    0.98
  -4   3  11   12.83    0.85
  -4  -3  11   10.98    0.81
  -4   3  11   11.41    0.82
  -4   3  10    8.93    0.71
  -4   3  10    8.70    0.69
  -4  -3  10    9.39    0.70
  -4   3  10    9.38    0.71
  -4   3   9   57.69    2.05
  -4  -3   9   58.32    2.06
  -4   3   9   56.49    2.10
  -4   3   9   54.41    2.07
  -4  -3   9   57.14    2.06
  -4   3   9   57.95    2.10
  -4   3   8   37.99    1.52
  -4   3   8   38.57    1.50
  -4  -3   8   38.96    1.47
  -4  -3   8   38.26    1.46
  -4   3   8   37.80    1.50
  -4   3   8   40.32    1.48
  -4   3   7   35.02    1.40
  -4   3   7   37.23    1.42
   4  -3  -7   36.62    1.39
   4   3  -7   36.57    1.35
   4   3  -6  158.39    4.98
   4  -3  -6  161.68    5.01
   4  -3  -5   88.62    2.86
   4  -3  -5   90.26    2.87
   4   3  -5   87.32    2.82
   4  -3  -5   85.82    2.82
  -4   3   5   89.82    2.88
   4   3  -5   85.32    2.84
   4  -3  -4   69.19    2.25
   4  -3  -4   68.63    2.23
   4  -3  -4   69.62    2.27
   4   3  -4   68.95    2.23
   4   3  -4   65.30    2.25
  -4   3   4   65.86    2.25
   4  -3  -3  168.89    5.23
   4  -3  -3  168.34    5.25
   4   3  -3  170.17    5.26
  -4   3   3  165.22    5.24
   4   3  -3  172.10    5.22
   4  -3  -3  173.82    5.22
   4  -3  -2  249.80    7.59
  -4   3   2  250.31    7.62
   4  -3  -2  249.99    7.62
  -4   3   2  251.62    7.60
   4  -3  -1  111.70    3.49
   4  -3  -1  111.10    3.55
  -4   3   1  112.85    3.55
  -4   3   1  112.50    3.50
   4  -3   0   96.24    2.99
  -4   3   0   95.21    3.00
   4  -3   0   95.59    3.08
  -4   3   0   96.62    3.08
   4  -3   1   30.47    1.08
  -4  -3  -1   32.27    1.03
   4  -3   1   32.36    1.22
  -4   3  -1   31.30    1.20
  -4  -3  -1   33.77    1.17
  -4   3  -1   31.90    1.16
   4  -3   2    6.30    0.47
  -4  -3  -2    7.93    0.45
  -4   3  -2    7.08    0.43
   4  -3   2    6.01    0.31
   4   3   2    7.07    0.43
   4  -3   2    6.97    0.42
   4   3   2    6.41    0.44
  -4  -3  -2    6.62    0.33
  -4   3  -2    6.53    0.46
  -4   3  -3  257.47    8.18
   4   3   3  264.12    8.19
  -4   3  -3  267.22    8.15
  -4   3  -3  271.43    8.15
  -4  -3  -3  267.39    8.05
  -4  -3  -3  265.66    8.15
   4  -3   3  257.34    8.19
   4   3   3  276.89    8.15
   4  -3   3  273.93    8.15
  -4   3  -4  588.42   17.79
  -4  -3  -4  576.73   17.84
  -4  -3  -4  594.21   17.83
   4   3   4  606.90   17.80
   4  -3   4  598.04   17.80
  -4  -3  -4  608.01   17.84
   4   3   4  589.05   17.79
   4  -3   4  591.81   17.80
  -4   3  -5   18.88    0.85
  -4  -3  -5   19.70    0.94
  -4  -3  -5   20.16    0.94
  -4  -3  -6   22.81    1.08
  -4  -3  -6   23.46    1.08
  -4  -3  -7   69.52    2.51
  -4  -3  -8  234.04    7.25
  -4  -3  -8  224.28    7.24
  -4  -3  -9   69.16    2.51
  -4  -3  -9   66.10    2.52
  -4  -3 -10   23.02    1.21
  -4  -3 -10   23.81    1.23
  -4  -3 -11    3.88    0.66
  -4  -3 -11    2.50    0.55
  -4  -3 -12    0.29    0.56
   4  -3  12    0.51    0.62
  -4  -3 -12    0.20    0.44
  -4  -3 -12    0.22    0.64
   4  -3  13   51.03    2.00
  -4  -3 -13   48.58    1.97
  -4  -3 -13   45.22    1.84
  -4  -3 -13   49.92    1.96
  -4  -3 -14   30.03    1.36
   4  -3  14   31.04    1.39
  -4  -3 -14   30.42    1.39
  -4  -3 -15    5.36    0.53
   4  -3  15    5.21    0.56
  -4  -3 -15    6.17    0.58
   4  -3  16    2.95    0.34
  -4  -3 -16    2.70    0.35
  -4  -3 -16    2.52    0.39
   4  -4 -19    2.46    0.32
  -4   4  18    0.32    0.34
  -4   4  17    0.27    0.42
  -4  -4  17   -0.15    0.41
  -4   4  17    0.58    0.43
  -4   4  17    0.35    0.54
  -4   4  16   38.08    1.59
  -4   4  16   35.97    1.54
  -4  -4  16   37.18    1.55
  -4   4  16   39.31    1.70
  -4   4  15    2.33    0.78
  -4   4  15    2.84    0.56
  -4  -4  15    3.38    0.60
  -4   4  15    2.42    0.59
  -4   4  15    3.15    0.72
  -4   4  14   64.87    2.51
  -4   4  14   69.00    2.64
  -4   4  14   68.89    2.50
  -4   4  14   66.27    2.61
  -4  -4  14   66.30    2.48
  -4   4  13   16.76    1.08
  -4  -4  13   14.00    0.92
  -4   4  13   14.19    0.93
  -4   4  13   15.64    1.00
  -4   4  13   14.45    1.03
  -4   4  12    8.83    0.82
  -4   4  12    7.31    0.73
  -4  -4  12    7.89    0.77
  -4   4  12    7.70    0.77
  -4   4  11    1.04    0.53
  -4   4  11    0.57    0.49
  -4   4  11    0.46    0.48
  -4  -4  11    0.49    0.48
  -4   4  10  398.44   12.22
   4  -4 -10  391.52   12.10
  -4   4  10  396.93   12.18
  -4  -4  10  399.40   12.17
  -4   4  10  402.58   12.22
  -4   4   9   17.66    0.93
  -4   4   9   17.13    0.95
  -4  -4   9   17.00    0.89
  -4   4   9   18.01    0.96
  -4   4   8  135.94    4.39
   4  -4  -8  134.74    4.33
  -4  -4   8  133.31    4.32
  -4   4   8  135.49    4.40
  -4   4   8  132.98    4.37
  -4   4   8  138.71    4.32
  -4  -4   8  133.61    4.30
  -4   4   7    0.92    0.36
   4  -4  -7    0.71    0.31
  -4   4   7    1.01    0.37
   4   4  -7    0.95    0.22
  -4   4   7    0.82    0.38
   4   4  -6   82.59    2.81
  -4   4   6   87.54    2.87
   4  -4  -6   84.62    2.78
   4   4  -6   88.16    2.79
   4  -4  -5  100.06    3.19
   4   4  -5   97.70    3.12
   4  -4  -5   97.32    3.20
   4  -4  -5   96.21    3.11
   4   4  -5   97.11    3.16
  -4   4   5   97.39    3.20
   4  -4  -4   50.60    1.70
   4   4  -4   51.26    1.70
   4  -4  -4   48.97    1.75
   4   4  -4   47.42    1.75
  -4   4   4   50.61    1.77
   4  -4  -4   51.20    1.78
   4  -4  -3   15.92    0.71
   4  -4  -3   14.96    0.74
  -4   4   3   15.63    0.72
   4  -4  -2  118.64    3.77
   4  -4  -2  114.19    3.82
  -4   4   2  124.54    3.84
  -4   4   2  122.62    3.79
   4  -4  -1  595.15   17.68
   4  -4  -1  572.16   17.74
  -4   4   1  607.96   17.76
  -4   4   1  594.77   17.69
   4  -4   0  258.83    7.89
  -4   4   0  262.78    8.00
  -4   4   0  263.25    7.90
  -4  -4  -1   34.55    1.23
  -4   4  -1   35.19    1.23
   4  -4   1   34.27    1.18
   4   4   1   35.49    1.23
   4   4   1   36.09    1.30
   4  -4   1   33.63    1.22
  -4   4  -1   32.40    1.17
  -4   4  -1   35.51    1.32
   4   4   2    2.57    0.32
   4  -4   2    2.50    0.26
   4   4   2    2.86    0.30
  -4  -4  -2    3.09    0.30
  -4   4  -2    2.26    0.27
  -4   4  -3  125.31    4.24
   4  -4   3  142.97    4.26
  -4   4  -3  135.69    4.28
  -4  -4  -3  136.82    4.33
  -4  -4  -3  139.33    4.32
   4   4   3  135.65    4.25
   4   4   3  131.89    4.24
  -4  -4  -3  139.82    4.32
   4  -4   3  133.79    4.25
   4  -4   4  408.91   12.20
  -4  -4  -4  412.39   12.25
  -4   4  -4  371.03   12.17
  -4  -4  -4  428.41   12.29
   4   4   4  415.01   12.24
   4   4   4  399.26   12.18
   4  -4   4  389.44   12.18
  -4  -4  -4  422.27   12.27
  -4  -4  -5   17.84    0.95
  -4  -4  -5   19.60    0.95
   4   4   5   18.80    0.92
  -4  -4  -5   20.55    0.96
  -4  -4  -6  108.95    3.66
  -4  -4  -6  110.78    3.67
  -4  -4  -7    0.28    0.43
  -4  -4  -7    0.72    0.45
  -4  -4  -7    0.65    0.46
  -4  -4  -8   74.71    2.73
  -4  -4  -8   76.44    2.72
  -4  -4  -8   72.58    2.69
  -4  -4  -9    0.77    0.53
  -4  -4  -9    0.11    0.55
   4  -4  10  207.18    6.52
  -4  -4 -10  198.11    6.45
  -4  -4 -10  194.44    6.44
   4  -4  11    0.24    0.64
  -4  -4 -11    0.15    0.51
  -4  -4 -11   -0.11    0.60
  -4  -4 -12    2.97    0.69
   4  -4  12    4.21    0.71
  -4  -4 -12    3.29    0.58
  -4  -4 -12    3.28    0.73
  -4  -4 -13    6.08    0.71
   4  -4  13    6.10    0.74
  -4  -4 -13    6.53    0.62
  -4  -4 -14    4.15    0.58
  -4  -4 -14    4.27    0.47
   4  -4  14    4.59    0.61
  -4  -4 -15    5.67    0.52
   4  -4  15    5.62    0.54
  -4  -4 -16    1.35    0.28
   4  -5 -19    8.63    0.46
   4  -5 -18    0.64    0.36
  -4   5  18    0.54    0.40
   4  -5 -18    0.72    0.29
  -4   5  17    6.23    0.51
  -4   5  17    5.47    0.47
  -4   5  16    6.30    0.73
  -4   5  16    5.55    0.54
  -4  -5  16    6.04    0.53
  -4   5  16    4.86    0.54
  -4   5  15    0.26    0.63
  -4   5  15    1.31    0.47
  -4  -5  15    0.72    0.41
  -4   5  15    0.49    0.45
  -4   5  14   -0.08    0.66
  -4   5  14    0.62    0.45
  -4  -5  14    0.29    0.43
  -4   5  14    0.37    0.52
  -4   5  13   33.39    1.58
  -4  -5  13   33.42    1.43
  -4   5  13   33.53    1.43
  -4   5  13   31.72    1.48
  -4   5  12   66.75    2.50
   4  -5 -12   63.29    2.32
  -4   5  12   63.09    2.32
  -4  -5  12   61.70    2.31
  -4   5  12   64.87    2.41
   4  -5 -11    6.56    0.61
  -4   5  11    5.82    0.71
  -4   5  11    6.58    0.57
  -4   5  11    7.61    0.71
   4  -5 -10    1.58    0.42
  -4   5  10    1.94    0.53
  -4   5  10    1.80    0.49
  -4   5  10    1.81    0.55
  -4   5   9   11.05    0.77
  -4   5   9   10.74    0.74
  -4   5   9   11.16    0.80
  -4   5   8   28.04    1.24
   4  -5  -8   27.89    1.23
  -4   5   8   27.71    1.23
  -4   5   8   26.79    1.25
  -4   5   7   23.28    1.06
  -4   5   7   22.64    1.08
  -4   5   7   23.21    1.07
   4  -5  -7   22.31    1.04
  -4   5   6   11.67    0.69
   4  -5  -6   12.66    0.73
  -4   5   6   13.12    0.75
   4  -5  -5  335.15   10.19
  -4   5   5  331.06   10.19
   4  -5  -4   88.75    2.97
   4  -5  -3  136.04    4.33
  -4   5   3  137.43    4.35
   4  -5  -2   17.05    0.76
  -4   5   2   16.72    0.76
   4  -5  -1  170.31    5.07
   4  -5  -1  159.11    5.16
  -4   5   1  159.82    5.07
   4   5   0  204.82    6.23
   4  -5   0  197.02    6.29
  -4   5   0  201.94    6.17
  -4  -5  -1   40.56    1.53
  -4  -5  -2   47.96    1.75
  -4  -5  -2   47.58    1.78
  -4  -5  -2   50.05    1.79
   4  -5   2   51.46    1.80
  -4  -5  -2   47.43    1.75
  -4   5  -3    9.63    0.61
  -4  -5  -3   10.16    0.67
   4  -5   3   10.57    0.67
  -4  -5  -3   10.99    0.66
  -4  -5  -3   10.58    0.65
   4   5   3   10.77    0.62
  -4  -5  -3   10.53    0.64
  -4  -5  -4    0.91    0.34
   4  -5   4    1.93    0.45
  -4  -5  -4    1.05    0.40
  -4  -5  -4    1.06    0.38
   4   5   4    0.52    0.31
  -4  -5  -5  132.16    4.32
  -4  -5  -5  130.67    4.28
   4  -5   5  133.55    4.33
   4   5   5  127.78    4.28
  -4  -5  -5  132.18    4.29
   4  -5   6  112.94    3.69
  -4  -5  -6  101.90    3.64
  -4  -5  -6  106.74    3.62
   4   5   6  108.75    3.63
  -4  -5  -6  106.39    3.62
  -4  -5  -7    0.33    0.44
   4  -5   7    0.32    0.55
  -4  -5  -7    0.52    0.48
  -4  -5  -8  148.04    4.86
  -4  -5  -8  147.90    4.83
  -4  -5  -8  141.71    4.82
  -4  -5  -9   49.25    2.05
  -4  -5  -9   50.34    2.02
  -4  -5  -9   48.46    2.00
  -4  -5 -10   10.13    0.87
   4  -5  10    9.77    0.91
  -4  -5 -10   11.04    0.87
  -4  -5 -10   10.36    0.89
  -4  -5 -11    3.30    0.66
  -4  -5 -11    1.63    0.65
   4  -5  11    2.46    0.73
  -4  -5 -11    1.58    0.57
  -4  -5 -12   19.03    1.07
   4  -5  12   20.80    1.18
  -4  -5 -12   18.76    1.13
   4  -5  13   11.16    0.84
  -4  -5 -13   12.63    0.87
  -4  -5 -13   11.26    0.78
   4  -5  14   99.02    3.33
  -4  -5 -14  104.14    3.34
  -4  -5 -14   95.79    3.25
  -4  -5 -15    1.87    0.40
  -4  -5 -15    1.76    0.39
  -4  -5 -16   22.98    0.88
  -4  -5 -16   24.37    0.89
   4  -6 -18    0.61    0.27
  -4   6  18    0.91    0.31
  -4   6  17   55.91    1.90
  -4   6  17   55.27    1.92
   4  -6 -17   53.44    1.86
  -4   6  16   15.92    0.92
  -4   6  16   14.91    0.95
  -4   6  15   28.24    1.36
  -4   6  15   28.32    1.23
  -4   6  14   13.60    0.97
  -4   6  14   13.51    0.85
  -4   6  13   21.39    1.18
   4  -6 -13   20.56    1.04
  -4   6  13   20.43    1.08
  -4   6  12    6.97    0.75
   4  -6 -12    6.94    0.64
  -4   6  12    6.88    0.60
  -4   6  12    7.58    0.70
   4  -6 -11   34.16    1.53
  -4   6  11   39.01    1.61
  -4   6  11   35.09    1.54
  -4   6  11   33.36    1.49
   4  -6 -10  171.05    5.60
  -4   6  10  173.43    5.61
  -4   6  10  172.37    5.57
  -4   6   9  165.16    5.34
  -4   6   9  164.60    5.34
  -4   6   8   68.01    2.46
  -4   6   8   66.71    2.46
   4  -6  -8   71.06    2.51
  -4   6   7   43.95    1.74
  -4   6   7   47.35    1.79
   4  -6  -7   46.72    1.81
  -4   6   6   34.19    1.40
   4  -6  -6   36.73    1.49
  -4  -6   5    4.28    0.43
   4  -6  -5    4.33    0.52
  -4  -6   4   52.02    1.91
   4  -6  -4   55.02    2.00
  -4  -6   3   44.31    1.64
  -4  -6   2    0.63    0.33
  -4  -6   1    0.60    0.33
  -4  -6   0   13.64    0.75
  -4  -6  -1   90.08    3.02
  -4  -6  -1   94.63    3.11
  -4  -6  -1   90.81    3.05
  -4  -6  -1   89.56    3.03
   4  -6   1   94.03    3.08
  -4  -6  -2   79.85    2.72
  -4  -6  -2   83.11    2.80
   4  -6   2   83.12    2.79
  -4  -6  -2   79.83    2.75
  -4  -6  -2   78.48    2.73
  -4  -6  -3   16.57    0.85
  -4  -6  -3   17.58    0.92
   4  -6   3   17.70    0.92
  -4  -6  -3   15.76    0.87
  -4  -6  -3   16.29    0.84
   4   6   3   15.89    0.83
   4  -6   4    9.39    0.71
  -4  -6  -4    8.94    0.68
  -4  -6  -4    7.64    0.61
  -4  -6  -4    8.36    0.63
   4   6   4    8.51    0.62
  -4  -6  -5   27.82    1.23
  -4  -6  -5   25.65    1.25
   4   6   5   25.62    1.21
   4  -6   5   28.63    1.31
  -4  -6  -5   26.92    1.23
  -4  -6  -6   -0.16    0.41
   4  -6   6   -0.11    0.50
  -4  -6  -6    0.39    0.46
   4   6   6    0.88    0.46
  -4  -6  -6    0.06    0.43
  -4  -6  -7    4.81    0.62
   4  -6   7    4.88    0.72
  -4  -6  -7    5.32    0.69
  -4  -6  -7    4.71    0.61
   4   6   7    5.14    0.64
  -4  -6  -8   90.38    3.18
  -4  -6  -8   89.60    3.19
  -4  -6  -9   10.88    0.91
  -4  -6  -9   10.25    0.82
  -4  -6  -9    9.93    0.83
   4  -6  10   12.11    1.01
  -4  -6 -10   11.86    0.94
  -4  -6 -10   10.85    0.86
  -4  -6 -10   11.60    0.89
  -4  -6 -11    8.40    0.80
   4  -6  11    9.39    0.91
  -4  -6 -11    9.43    0.81
  -4  -6 -11    9.58    0.80
  -4  -6 -12   37.98    1.66
  -4  -6 -12   39.73    1.66
   4  -6  12   43.81    1.77
  -4  -6 -12   39.40    1.67
  -4  -6 -13   12.48    0.81
  -4  -6 -13   12.58    0.78
  -4  -6 -13   12.01    0.78
   4  -6  13   12.40    0.83
  -4  -6 -14    2.23    0.44
  -4  -6 -14    3.02    0.44
  -4  -6 -14    2.35    0.38
  -4  -6 -15   17.40    0.75
  -4  -6 -15   17.18    0.72
  -4   7  17   18.25    0.80
   4  -7 -17   16.90    0.76
   4  -7 -16    0.24    0.33
  -4   7  16    0.63    0.39
  -4   7  16    0.10    0.43
  -4   7  15    6.06    0.62
   4  -7 -15    5.17    0.49
  -4   7  15    5.54    0.65
  -4   7  14    5.69    0.65
  -4   7  14    6.49    0.55
  -4   7  14    5.53    0.74
  -4   7  13   39.52    1.63
   4  -7 -13   37.59    1.56
  -4   7  13   36.48    1.52
  -4   7  13   35.71    1.52
  -4   7  13   40.61    1.73
   4  -7 -12    1.62    0.50
  -4   7  12    1.01    0.52
  -4   7  12    0.83    0.43
  -4   7  12    1.77    0.51
  -4   7  12    1.39    0.66
  -4   7  11   46.75    1.90
   4  -7 -11   46.17    1.90
  -4   7  11   44.40    1.83
  -4   7  11   47.03    1.86
  -4   7  11   50.00    2.01
   4  -7 -10    7.42    0.73
  -4   7  10    6.90    0.68
  -4   7  10    6.77    0.65
  -4   7  10    6.52    0.77
  -4   7   9    2.00    0.49
  -4   7   9    0.73    0.47
  -4   7   9    1.64    0.58
  -4   7   8   25.24    1.18
  -4   7   8   26.94    1.23
  -4   7   8   25.24    1.30
  -4   7   7   29.78    1.33
   4  -7  -7   30.24    1.37
  -4   7   7   29.50    1.40
  -4  -7   7   27.62    1.24
   4  -7  -6   23.85    1.18
  -4   7   6   21.85    1.15
  -4  -7   6   21.04    1.03
  -4  -7   5   81.17    2.79
   4  -7  -5   80.40    2.88
  -4  -7   4  209.42    6.58
  -4  -7   3  146.76    4.74
  -4  -7   2   25.30    1.14
   4  -7  -2   24.30    1.17
  -4  -7   1   34.51    1.43
   4  -7  -1   33.88    1.37
   4  -7   0    4.76    0.51
  -4  -7   0    4.59    0.54
  -4  -7  -1   38.62    1.58
  -4  -7  -1   38.67    1.51
  -4  -7  -2    7.93    0.60
  -4  -7  -2    6.41    0.64
  -4  -7  -3    0.89    0.35
  -4  -7  -3    1.54    0.49
  -4  -7  -3    1.44    0.40
  -4  -7  -3    1.48    0.44
   4  -7   3    1.20    0.47
   4   7   3    0.79    0.34
  -4  -7  -4   15.79    0.86
  -4  -7  -4   15.70    0.93
  -4  -7  -4   15.43    0.85
   4   7   4   14.71    0.85
   4  -7   4   16.46    0.99
   4  -7   5   13.39    0.96
  -4  -7  -5   14.77    0.93
  -4  -7  -5   15.67    0.87
  -4  -7  -5   14.42    0.84
   4   7   5   12.45    0.84
   4  -7   6    4.96    0.76
  -4  -7  -6    4.05    0.66
  -4  -7  -6    4.90    0.58
   4   7   6    4.75    0.60
  -4  -7  -6    4.70    0.58
  -4  -7  -7   61.89    2.33
   4  -7   7   62.99    2.42
  -4  -7  -7   61.25    2.39
   4   7   7   60.97    2.34
  -4  -7  -7   58.40    2.28
  -4  -7  -8   73.19    2.71
   4  -7   8   71.46    2.81
  -4  -7  -8   73.26    2.79
  -4  -7  -8   77.67    2.70
  -4  -7  -9   26.67    1.28
  -4  -7  -9   24.52    1.24
  -4  -7 -10   51.04    2.08
  -4  -7 -10   54.77    2.16
  -4  -7 -10   55.69    2.08
  -4  -7 -11   27.02    1.28
  -4  -7 -11   27.32    1.33
  -4  -7 -11   26.71    1.24
  -4  -7 -12   33.44    1.41
  -4  -7 -12   31.36    1.36
  -4  -7 -12   35.26    1.44
  -4  -7 -13   10.48    0.67
  -4  -7 -13   10.35    0.64
  -4  -7 -13    9.58    0.66
  -4  -7 -14    4.87    0.42
   4  -7  14    5.13    0.43
  -4  -7 -14    5.87    0.42
  -4  -7 -14    5.56    0.41
  -4   8  16   18.79    0.80
  -4   8  16   22.55    0.93
  -4   8  15   42.55    1.52
   4  -8 -15   40.03    1.51
   4  -8 -15   39.04    1.48
  -4   8  14   18.65    0.89
   4  -8 -14   16.44    0.89
  -4   8  14   17.47    0.97
   4  -8 -14   15.49    0.80
   4  -8 -13    9.33    0.69
  -4   8  13    8.32    0.67
  -4   8  13    9.23    0.66
  -4   8  13   10.49    0.84
   4  -8 -12   22.28    1.13
  -4   8  12   20.71    1.05
  -4   8  12   19.90    1.05
  -4   8  12   21.46    1.21
   4  -8 -11   -0.37    0.49
  -4   8  11    0.12    0.42
  -4   8  11    0.54    0.47
  -4   8  11    0.34    0.40
  -4   8  11    0.19    0.63
  -4   8  10   18.66    0.99
   4  -8 -10   20.72    1.15
  -4   8  10   18.24    1.00
  -4   8  10   20.97    1.20
  -4   8   9   16.52    1.05
  -4   8   9   13.93    0.86
  -4   8   8   57.38    2.12
  -4   8   8   57.48    2.24
  -4  -8   8   52.43    2.05
  -4   8   7   15.51    0.92
   4  -8  -7   16.08    1.02
  -4   8   7   16.02    1.01
  -4  -8   7   14.85    0.88
  -4  -8   6    8.11    0.67
   4  -8  -6    8.55    0.81
  -4   8   6    9.08    0.71
  -4   8   6    6.93    0.73
  -4  -8   5    1.65    0.46
  -4   8   5    2.21    0.58
  -4  -8   4  328.13   10.09
  -4   8   4  323.78   10.15
  -4  -8   3   16.29    0.92
   4  -8  -3   15.15    1.00
  -4  -8   2   17.39    0.96
   4  -8  -2   14.77    0.96
   4  -8  -2   15.08    0.83
   4  -8  -1    2.71    0.46
   4  -8  -1    2.61    0.56
  -4  -8   1    3.46    0.55
  -4  -8   0   20.36    1.07
   4  -8   0   18.60    1.06
   4  -8   0   19.83    1.02
   4  -8   1    0.70    0.42
  -4  -8  -1    1.16    0.37
   4  -8   1    0.51    0.48
  -4  -8  -1    1.16    0.52
   4  -8   2    8.02    0.71
  -4  -8  -2    8.27    0.72
  -4  -8  -2    7.07    0.62
  -4  -8  -3  147.89    4.87
  -4  -8  -3  148.93    4.82
   4   8   3  143.79    4.76
  -4  -8  -4   99.70    3.45
   4   8   4   98.46    3.40
  -4  -8  -5   51.36    2.00
  -4  -8  -5   54.97    2.13
  -4  -8  -5   53.62    1.99
   4   8   5   52.65    2.06
  -4  -8  -6   59.87    2.30
  -4  -8  -6   61.83    2.28
  -4  -8  -6   64.74    2.43
   4   8   6   63.94    2.38
  -4  -8  -7   20.70    1.10
  -4  -8  -7   21.30    1.08
  -4  -8  -7   22.91    1.23
   4   8   7   21.71    1.15
  -4  -8  -8   10.31    0.79
  -4  -8  -8   10.27    0.75
  -4  -8  -8   10.45    0.91
  -4  -8  -9    1.18    0.47
  -4  -8  -9    0.88    0.62
  -4  -8  -9    0.92    0.45
  -4  -8 -10   19.80    1.00
  -4  -8 -10   18.17    0.96
  -4  -8 -11    0.87    0.44
  -4  -8 -11    0.05    0.38
  -4  -8 -11    0.86    0.50
  -4  -8 -12   21.53    0.97
  -4  -8 -12   20.39    0.92
  -4  -8 -12   23.85    1.05
   4  -8  12   22.19    1.05
  -4  -8 -13    3.85    0.37
   4  -8  13    4.78    0.44
  -4  -8 -13    4.35    0.43
  -4  -8 -13    3.76    0.33
   4  -9 -15    1.93    0.29
  -4   9  15    2.40    0.37
   4  -9 -14   22.46    1.03
  -4   9  14   25.37    1.10
  -4   9  13    0.02    0.33
  -4   9  13    0.23    0.49
   4  -9 -12   36.42    1.54
  -4   9  12   34.83    1.49
  -4   9  12   39.39    1.60
   4  -9 -11    2.82    0.59
  -4   9  11    2.61    0.49
  -4   9  11    2.23    0.60
  -4   9  10    6.41    0.74
   4  -9 -10    6.68    0.76
  -4  -9   9    9.60    0.70
  -4   9   9   11.05    0.73
   4  -9  -9   11.55    0.93
  -4   9   9   10.21    0.88
  -4  -9   8  111.80    3.80
  -4   9   8  112.21    3.79
  -4   9   8  118.96    3.97
  -4  -9   7   15.64    0.92
  -4   9   7   15.20    0.90
  -4   9   7   16.10    1.04
  -4  -9   6   32.90    1.44
  -4   9   6   31.39    1.40
  -4   9   6   31.74    1.52
  -4  -9   5    7.30    0.68
  -4   9   5    7.86    0.78
  -4  -9   4   78.87    2.90
   4  -9  -4   79.89    2.96
  -4   9   4   82.32    2.96
  -4  -9   3   12.66    0.89
   4  -9  -3   12.68    0.93
  -4   9   3   12.75    0.94
  -4  -9   2   69.06    2.49
   4  -9  -2   68.14    2.53
   4  -9  -2   61.38    2.35
   4  -9  -1    2.08    0.47
   4  -9  -1    2.26    0.60
  -4  -9   1    2.68    0.57
  -4  -9   0  143.20    4.77
   4  -9   0  141.32    4.76
   4  -9   0  143.33    4.71
  -4  -9  -1   40.73    1.75
   4  -9   1   38.96    1.71
   4  -9   1   38.38    1.66
  -4  -9  -2   63.98    2.44
  -4  -9  -2   64.51    2.32
   4  -9   2   61.37    2.38
   4  -9   2   60.78    2.39
  -4  -9  -3   63.27    2.50
   4  -9   3   67.72    2.45
  -4  -9  -3   68.16    2.44
   4   9   3   62.29    2.36
   4  -9   3   66.25    2.50
   4  -9   4    1.74    0.57
  -4  -9  -4    2.42    0.56
   4  -9   4    0.96    0.45
   4   9   4    1.91    0.45
   4  -9   5    4.48    0.71
  -4  -9  -5    3.99    0.62
   4  -9   5    2.97    0.50
   4   9   5    3.37    0.51
   4  -9   6    3.77    0.72
  -4  -9  -6    3.28    0.61
   4   9   6    4.02    0.56
  -4  -9  -7   66.60    2.45
  -4  -9  -7   72.29    2.64
   4  -9   7   73.63    2.68
  -4  -9  -8   49.76    1.93
  -4  -9  -8   55.74    2.11
   4  -9   8   55.30    2.16
  -4  -9  -9    0.41    0.36
  -4  -9  -9    0.55    0.54
  -4  -9 -10    0.94    0.35
  -4  -9 -10    0.60    0.49
   4  -9  11   -0.07    0.43
  -4  -9 -12   10.33    0.60
   4  -9  12    9.77    0.59
   4 -10 -14    5.42    0.41
  -4  10  14    5.34    0.42
   4 -10 -13    0.15    0.35
  -4  10  13    0.59    0.28
  -4  10  13    0.75    0.37
   4 -10 -12    0.08    0.37
  -4  10  12    1.30    0.36
  -4  10  12    0.54    0.42
   4 -10 -11    4.76    0.60
  -4  10  11    4.17    0.53
  -4  10  11    5.04    0.61
   4 -10 -10   -0.10    0.51
  -4  10  10    0.25    0.47
  -4  10  10    0.39    0.53
   4 -10  -9    0.33    0.55
  -4 -10   9    0.29    0.36
  -4  10   9    0.31    0.52
  -4 -10   8   10.70    0.74
   4 -10  -8   10.04    0.90
  -4  10   8   10.08    0.84
  -4 -10   7    2.58    0.53
  -4  10   7    2.27    0.61
  -4 -10   6   15.49    0.94
  -4  10   6   14.54    0.85
  -4  10   6   15.58    1.03
  -4 -10   5    5.23    0.64
  -4  10   5    4.86    0.58
  -4  10   5    4.80    0.70
  -4 -10   4    0.29    0.50
   4 -10  -4    0.16    0.60
  -4  10   4    0.50    0.58
  -4 -10   3    2.21    0.57
   4 -10  -3    0.76    0.60
  -4  10   3    1.05    0.60
   4 -10  -2   29.84    1.34
  -4 -10   2   31.17    1.48
   4 -10  -2   31.43    1.51
  -4  10   2   31.81    1.51
  -4 -10   1   21.38    1.20
   4 -10  -1   22.86    1.23
   4 -10  -1   21.28    1.10
  -4 -10   0    1.72    0.61
   4 -10   0    1.66    0.50
   4 -10   0    2.16    0.58
   4 -10   1    1.24    0.50
  -4 -10  -1    0.73    0.57
   4 -10   1    0.65    0.51
  -4 -10  -2   11.60    0.91
   4 -10   2    8.88    0.79
   4 -10   2    9.52    0.77
  -4 -10  -3  122.32    4.05
   4 -10   3  121.50    4.07
   4  10   3  117.71    4.01
   4 -10   3  127.01    4.17
  -4 -10  -4   56.85    2.09
   4 -10   4   49.48    1.99
   4  10   4   53.74    2.02
   4 -10   4   56.53    2.17
   4 -10   5    8.58    0.83
  -4 -10  -5    7.92    0.71
   4  10   5    7.89    0.65
  -4 -10  -6   15.60    0.95
   4  10   6   15.67    0.89
   4 -10   6   15.81    1.01
   4 -10   7    1.69    0.59
  -4 -10  -7    1.03    0.52
   4 -10   8    1.77    0.57
  -4 -10  -8    2.14    0.52
  -4 -10  -9   23.36    1.08
   4 -10   9   21.43    1.10
  -4 -10 -10    6.87    0.57
  -4 -10 -11   75.67    2.40
   4 -10  11   68.46    2.38
   4 -11 -13    3.22    0.31
   4 -11 -12   17.09    0.79
  -4  11  12   15.55    0.71
  -4  11  12   16.64    0.76
   4 -11 -11   17.58    0.88
  -4  11  11   16.72    0.83
  -4  11  11   18.57    0.86
   4 -11 -10    6.95    0.64
  -4  11  10    7.19    0.60
  -4  11  10    7.53    0.61
   4 -11  -9   -0.12    0.48
  -4 -11   9    0.33    0.32
  -4  11   9    0.17    0.41
  -4  11   9    0.56    0.46
  -4 -11   8   16.55    0.88
  -4  11   8   20.19    1.03
  -4 -11   7   33.70    1.42
  -4  11   7   35.00    1.51
  -4 -11   6    2.86    0.52
  -4  11   6    3.01    0.60
  -4 -11   5   52.46    2.01
  -4  11   5   49.69    2.03
  -4 -11   4   17.05    0.98
  -4  11   4   13.99    0.84
  -4  11   4   16.63    1.02
  -4 -11   3   21.61    1.15
  -4  11   3   19.37    1.13
   4 -11  -2    1.20    0.40
  -4 -11   2    1.40    0.60
   4 -11  -2    1.21    0.56
  -4  11   2    0.95    0.60
   4 -11  -1   13.39    0.84
  -4 -11   1   14.05    0.97
   4 -11  -1   16.21    0.99
  -4  11   1   15.20    1.00
  -4 -11   0    3.14    0.64
   4 -11   0    4.17    0.62
   4 -11   0    3.64    0.55
  -4 -11  -1   17.21    1.05
   4 -11   1   14.70    0.91
   4 -11   1   15.09    0.92
   4 -11   2    0.07    0.45
  -4 -11  -2    0.75    0.67
   4 -11   2    0.78    0.44
   4 -11   3    0.56    0.49
   4 -11   3    0.32    0.38
   4 -11   4    8.52    0.76
  -4 -11  -4    8.58    0.63
   4 -11   5    1.70    0.52
  -4 -11  -5    1.58    0.43
   4 -11   6    1.54    0.51
  -4 -11  -6    2.54    0.46
  -4 -11  -7   18.36    0.88
   4 -11   7   15.88    0.91
   4 -11   8    2.47    0.47
  -4 -11  -8    2.63    0.41
   4 -11   9    2.14    0.38
  -4 -11  -9    2.45    0.37
  -4 -11 -10    1.07    0.25
  -4  12  11   13.44    0.60
   4 -12 -10    1.13    0.34
   4 -12 -10    1.08    0.35
  -4  12  10    1.39    0.31
  -4  12  10    0.81    0.28
  -4  12   9    4.70    0.46
  -4  12   9    3.61    0.41
  -4  12   8   19.12    0.89
  -4  12   8   18.91    0.86
  -4 -12   7    7.18    0.55
   4 -12  -7    7.19    0.67
   4 -12  -6    4.26    0.59
  -4 -12   6    3.03    0.47
  -4  12   6    4.41    0.53
  -4 -12   5    8.55    0.66
   4 -12  -5    8.77    0.74
  -4  12   5    7.90    0.66
  -4 -12   4   14.18    0.86
   4 -12  -4   13.95    0.91
  -4  12   4   13.64    0.85
  -4 -12   3   46.87    1.83
  -4  12   3   45.40    1.82
  -4 -12   2   10.76    0.80
  -4  12   2    9.77    0.78
   4 -12  -1    0.48    0.35
  -4 -12   1    0.44    0.52
  -4  12   1    1.01    0.53
   4 -12   0   11.62    0.72
  -4 -12   0   12.51    0.85
  -4  12   0   11.38    0.83
   4 -12   1    0.76    0.42
  -4 -12  -1    0.49    0.51
  -4  12  -1   -0.27    0.46
   4 -12   2    9.91    0.70
  -4  12  -2   10.05    0.75
   4 -12   3    2.55    0.48
   4 -12   4   90.42    3.05
   4 -12   5   41.69    1.59
  -4 -12  -6   36.99    1.36
   4 -12   6   41.12    1.48
  -4 -12  -7   -0.12    0.21
   4 -12   7   -0.24    0.32
   4 -12   8    2.33    0.30
   4 -13  -8    0.44    0.26
   4 -13  -8   -0.01    0.24
  -4  13   8    0.03    0.26
   4 -13  -7    2.44    0.37
  -4 -13   7    1.43    0.25
   4 -13  -7    2.58    0.34
  -4  13   7    2.22    0.36
  -4  13   7    2.16    0.28
  -4 -13   6   31.06    1.23
  -4  13   6   34.02    1.25
  -4 -13   5    9.18    0.58
   4 -13  -5    9.44    0.61
  -4  13   5    9.58    0.56
  -4 -13   4   21.32    0.93
   4 -13  -4   19.85    0.94
  -4  13   4   20.10    0.90
   4 -13  -3    2.71    0.43
  -4 -13   3    2.26    0.44
  -4  13   3    2.18    0.39
  -4 -13   2    5.77    0.54
   4 -13  -2    5.43    0.48
  -4  13   2    5.65    0.50
  -4 -13   1   26.75    1.11
  -4  13   1   24.74    1.05
   4 -13   0    1.48    0.31
   4 -13   0    1.34    0.30
  -4  13   0    1.18    0.38
   4 -13   1   34.20    1.32
  -4  13  -1   38.53    1.39
   4 -13   2   16.78    0.77
  -4  13  -2   17.67    0.81
   4 -13   3   20.47    0.87
  -4  13  -3   21.90    0.91
   4 -13   4    5.08    0.39
  -4  13  -4    4.91    0.39
   4 -13   5    5.27    0.37
  -4  13  -5    4.29    0.33
  -5   0  19    0.24    0.30
  -5   0  18  124.38    4.04
  -5   0  17   -0.12    0.48
  -5   0  17   -0.14    0.65
  -5   0  16    0.31    0.52
  -5   0  15    0.19    0.56
  -5   0  14   47.42    1.96
  -5   0  14   46.36    1.91
  -5   0  13    1.20    0.57
  -5   0  13    0.15    0.59
  -5   0  13   -0.10    0.45
  -5   0  12  212.40    6.83
  -5   0  12  214.98    6.85
  -5   0  12  214.88    6.80
  -5   0  11    0.03    0.44
  -5   0  11   -0.19    0.47
  -5   0  11    0.03    0.37
  -5   0  10  736.44   22.20
  -5   0  10  740.77   22.20
  -5   0  10  737.91   22.14
  -5   0   9    0.11    0.36
  -5   0   9    0.36    0.38
  -5   0   9    0.11    0.29
  -5   0   8  646.95   18.87
  -5   0   8  643.22   18.86
   5   0  -8  604.15   18.76
   5   0  -7    0.11    0.25
   5   0  -7    0.26    0.20
   5   0  -6 1678.75   50.40
   5   0  -6 1716.40   50.31
   5   0  -5    0.15    0.17
   5   0  -4  231.24    6.98
   5   0  -3   -0.15    0.17
   5   0  -3   -0.03    0.24
   5   0  -2   37.36    1.26
  -5   0   2   37.74    1.27
   5   0  -2   36.56    1.34
  -5   0   1    0.08    0.25
   5   0  -1    0.06    0.18
  -5   0   1    0.22    0.20
   5   0  -1    0.16    0.22
  -5   0   0  163.33    4.86
   5   0   0  150.59    4.77
  -5   0   0  153.66    4.76
   5   0   0  156.70    4.80
  -5   0  -1    0.01    0.19
   5   0   1    0.29    0.20
  -5   0  -2  740.89   21.42
  -5   0  -2  695.71   21.49
   5   0   2  715.40   21.38
  -5   0  -3    0.37    0.23
   5   0   3    0.13    0.17
  -5   0  -4   37.11    1.40
  -5   0  -4   35.80    1.43
  -5   0  -4   36.88    1.39
  -5   0  -5   -0.05    0.30
  -5   0  -5   -0.20    0.37
  -5   0  -5    0.51    0.35
  -5   0  -6  421.30   13.01
  -5   0  -6  432.54   12.99
  -5   0  -6  428.22   12.98
  -5   0  -7    0.14    0.37
  -5   0  -7    0.12    0.38
  -5   0  -7    0.06    0.37
  -5   0  -8   40.54    1.66
  -5   0  -8   39.06    1.63
  -5   0  -8   41.18    1.63
  -5   0  -9    0.16    0.42
  -5   0  -9    0.06    0.42
  -5   0  -9    0.52    0.47
  -5   0 -10    4.54    0.56
  -5   0 -10    4.36    0.62
  -5   0 -10    3.58    0.53
  -5   0 -11   -0.25    0.42
  -5   0 -11   -0.06    0.38
  -5   0 -11   -0.43    0.49
  -5   0 -12    9.25    0.69
  -5   0 -12    9.30    0.74
  -5   0 -13   -0.51    0.37
  -5   0 -13    0.11    0.44
  -5   0 -14   39.31    1.51
   5   0  15    0.02    0.39
  -5   0 -15   -0.03    0.28
   5   0  16    8.21    0.44
  -5   1  19    1.74    0.38
  -5   1  19    1.82    0.44
  -5  -1  19    1.20    0.42
  -5   1  18    1.76    0.49
  -5   1  18    2.09    0.55
  -5  -1  18    1.56    0.54
  -5   1  18    1.13    0.54
  -5  -1  18    1.31    0.36
  -5   1  17   10.31    0.83
  -5  -1  17    9.97    0.71
  -5  -1  17   10.94    0.87
  -5   1  17   10.82    0.89
  -5   1  17   10.60    0.86
  -5   1  16   13.76    0.97
  -5  -1  16   11.13    0.81
  -5  -1  16   12.86    0.99
  -5   1  16   13.27    0.99
  -5   1  16   11.84    0.98
  -5  -1  16   11.28    1.01
  -5   1  15    1.76    0.67
  -5  -1  15    1.36    0.69
  -5   1  15    2.14    0.74
  -5  -1  15    1.24    0.50
  -5   1  15    1.19    0.70
  -5  -1  15    1.64    0.74
  -5   1  15    1.37    0.60
  -5   1  14  268.72    8.38
  -5  -1  14  256.98    8.28
  -5  -1  14  264.37    8.39
  -5   1  14  265.31    8.35
  -5   1  13   28.93    1.37
  -5  -1  13   26.46    1.27
  -5  -1  13   26.92    1.37
  -5   1  13   25.25    1.29
  -5  -1  13   24.07    1.23
  -5   1  12   19.14    1.10
  -5  -1  12   18.66    1.02
  -5  -1  12   18.97    1.11
  -5   1  12   20.03    1.06
  -5  -1  12   18.39    0.99
  -5  -1  11    5.41    0.58
  -5   1  11    5.21    0.64
  -5  -1  11    5.84    0.67
  -5   1  11    4.79    0.63
  -5   1  11    5.68    0.65
  -5  -1  11    5.40    0.63
  -5   1  11    4.86    0.56
  -5  -1  11    5.08    0.51
  -5   1  10  483.24   14.53
  -5  -1  10  469.13   14.47
  -5   1  10  473.99   14.47
  -5   1  10  472.29   14.51
  -5  -1  10  477.49   14.49
  -5   1  10  487.77   14.52
  -5  -1  10  478.19   14.51
  -5   1   9  143.02    4.64
  -5  -1   9  139.74    4.59
  -5   1   9  140.99    4.57
  -5   1   9  138.67    4.60
  -5   1   9  148.73    4.63
  -5  -1   9  143.82    4.62
  -5  -1   9  146.93    4.61
  -5   1   8   85.48    2.90
  -5  -1   8   85.61    2.87
  -5   1   8   85.26    2.88
  -5  -1   8   89.18    2.89
  -5   1   8   86.65    2.89
  -5  -1   8   86.42    2.87
   5  -1  -8   82.34    2.81
  -5   1   7  183.07    5.73
   5  -1  -7  182.69    5.66
   5  -1  -6  114.25    3.72
   5  -1  -6  121.62    3.75
   5   1  -6  117.17    3.59
   5  -1  -6  113.44    3.66
  -5   1   6  116.07    3.74
   5   1  -6  115.93    3.73
   5  -1  -5  579.92   16.87
   5   1  -5  555.26   16.70
   5  -1  -5  550.34   16.79
   5   1  -5  569.59   16.87
   5   1  -5  571.84   16.87
   5  -1  -4  651.86   19.75
   5  -1  -4  669.59   19.77
  -5  -1   4  665.28   19.70
   5  -1  -4  669.18   19.70
   5   1  -4  653.49   19.61
   5   1  -4  669.66   19.77
  -5  -1   3  106.76    3.42
   5   1  -3  104.78    3.31
   5  -1  -3  108.25    3.41
   5   1  -3  112.58    3.48
   5  -1  -3  114.07    3.48
   5   1  -3  113.22    3.48
   5  -1  -2  996.79   30.10
  -5  -1   2 1031.08   30.13
   5   1  -2 1004.85   30.01
  -5   1   2 1033.09   30.11
   5   1  -2 1020.35   30.15
   5  -1  -1  272.98    8.35
  -5  -1   1  285.34    8.40
  -5   1   1  278.20    8.35
  -5  -1   1  268.92    8.26
   5   1  -1  291.19    8.39
   5   1  -1  272.78    8.27
  -5   1   0   69.27    2.31
  -5  -1   0   71.79    2.32
  -5  -1   0   67.98    2.19
  -5   1   0   70.92    2.27
   5  -1   0   66.20    2.27
   5   1   0   71.62    2.29
  -5  -1   0   68.81    2.31
  -5   1  -1    5.73    0.42
  -5  -1  -1    5.68    0.43
   5  -1   1    4.70    0.38
  -5   1  -1    5.74    0.39
  -5  -1  -1    5.65    0.33
  -5   1  -1    6.10    0.43
   5   1   1    5.28    0.38
  -5  -1  -1    5.16    0.42
  -5   1  -2  125.66    3.99
   5  -1   2  120.65    3.95
  -5  -1  -2  131.27    3.89
  -5   1  -2  120.71    3.93
   5   1   2  124.47    3.91
   5   1   3   28.84    1.17
   5  -1   3   29.47    1.17
  -5  -1  -3   29.34    1.09
  -5   1  -3   28.24    1.13
   5   1   3   29.09    1.07
  -5   1  -3   28.51    1.17
  -5  -1  -4   76.65    2.61
  -5  -1  -4   76.44    2.63
  -5   1  -4   77.44    2.62
  -5  -1  -4   74.80    2.54
  -5  -1  -4   75.86    2.60
   5   1   4   79.11    2.63
   5  -1   4   78.72    2.64
  -5  -1  -5    3.59    0.45
  -5   1  -5    3.44    0.40
  -5  -1  -5    3.84    0.47
  -5   1  -5    3.50    0.46
  -5  -1  -5    4.28    0.47
  -5   1  -5    3.78    0.41
  -5   1  -6    9.01    0.59
  -5   1  -6    8.38    0.64
  -5  -1  -6    9.54    0.67
  -5  -1  -6    8.63    0.65
  -5   1  -6    8.46    0.59
  -5  -1  -6    8.20    0.62
  -5   1  -7   67.52    2.40
  -5  -1  -7   67.57    2.49
  -5   1  -7   69.08    2.46
  -5  -1  -7   70.71    2.49
  -5   1  -7   67.96    2.41
  -5  -1  -7   69.14    2.47
  -5   1  -8   10.58    0.69
  -5  -1  -8   10.93    0.78
  -5   1  -8   10.37    0.71
  -5   1  -8    9.65    0.71
  -5  -1  -8    9.89    0.77
  -5  -1  -8    9.87    0.74
  -5  -1  -9    1.24    0.48
  -5   1  -9    1.84    0.42
  -5  -1  -9    2.51    0.52
  -5   1  -9    1.79    0.45
  -5  -1  -9    2.19    0.57
  -5   1  -9    2.67    0.49
  -5   1 -10   82.44    2.92
  -5  -1 -10   86.03    3.02
  -5  -1 -10   90.49    3.06
  -5   1 -10   83.61    2.96
  -5   1 -10   79.76    2.92
  -5  -1 -10   87.22    3.03
  -5  -1 -11   -0.24    0.46
  -5   1 -11    0.31    0.37
  -5  -1 -11   -0.23    0.42
  -5  -1 -11    0.14    0.52
  -5   1 -11    0.31    0.42
  -5  -1 -12    5.92    0.64
  -5  -1 -12    5.63    0.56
  -5  -1 -12    5.70    0.69
  -5   1 -12    5.22    0.57
  -5  -1 -13   19.18    1.00
  -5  -1 -13   21.00    1.06
  -5   1 -13   18.48    0.94
  -5  -1 -14    0.93    0.36
   5  -1  14    1.25    0.48
  -5   1 -14    1.11    0.33
  -5  -1 -14    1.72    0.44
   5  -1  15   10.70    0.65
  -5  -1 -15    9.45    0.59
   5  -1  16    0.61    0.22
  -5   2  19   61.21    2.11
  -5   2  19   63.60    2.11
  -5  -2  19   58.08    2.08
  -5   2  18   60.81    2.16
  -5   2  18   57.58    2.12
  -5  -2  18   58.21    2.12
  -5   2  18   56.88    2.14
  -5   2  17   15.50    1.00
  -5   2  17   16.09    0.99
  -5  -2  17   15.89    0.98
  -5   2  17   15.87    1.01
  -5   2  16   15.21    1.05
  -5  -2  16   14.41    1.01
  -5   2  16   15.39    1.03
  -5   2  16   16.37    1.06
  -5  -2  16   15.96    1.09
  -5   2  16   15.58    1.00
  -5   2  15    0.28    0.65
  -5  -2  15    0.51    0.43
  -5   2  15    0.60    0.62
  -5  -2  15   -0.19    0.62
  -5   2  15    0.16    0.63
  -5  -2  15    0.55    0.67
  -5   2  15    0.23    0.56
  -5   2  14   20.15    1.24
  -5  -2  14   19.99    1.05
  -5   2  14   20.06    1.22
  -5  -2  14   19.59    1.21
  -5   2  14   23.42    1.23
  -5   2  13   55.27    2.20
  -5  -2  13   52.57    2.04
  -5   2  13   54.19    2.20
  -5  -2  13   53.07    2.19
  -5   2  13   54.66    2.17
  -5   2  12    2.28    0.62
  -5  -2  12    1.70    0.45
  -5   2  12    1.51    0.56
  -5  -2  12    1.41    0.58
  -5   2  12    2.04    0.53
  -5   2  11  151.81    4.84
  -5  -2  11  149.05    4.83
  -5   2  11  151.15    4.86
  -5  -2  11  145.73    4.74
  -5  -2  11  141.46    4.80
  -5   2  11  142.40    4.80
  -5   2  10   10.32    0.79
  -5  -2  10   11.56    0.70
  -5  -2  10   11.45    0.75
  -5   2  10   11.57    0.75
  -5   2  10   11.17    0.77
  -5  -2  10   11.15    0.78
  -5   2   9   13.98    0.84
  -5  -2   9   13.04    0.74
  -5   2   9   13.51    0.77
  -5  -2   9   15.20    0.79
  -5   2   9   13.48    0.79
  -5  -2   9   12.81    0.78
  -5   2   8    0.33    0.35
  -5  -2   8    0.14    0.33
  -5   2   8   -0.18    0.37
  -5  -2   8    0.11    0.31
  -5   2   8    0.44    0.33
   5   2  -7   49.51    1.79
  -5   2   7   50.94    1.82
   5  -2  -7   48.60    1.75
   5  -2  -6    4.22    0.37
   5  -2  -6    5.40    0.42
   5   2  -6    4.74    0.40
   5   2  -6    4.91    0.41
   5   2  -5    0.43    0.26
  -5  -2   5    0.34    0.14
   5  -2  -5    0.20    0.24
   5  -2  -5    0.73    0.27
   5  -2  -5    0.16    0.20
  -5   2   5    0.32    0.23
   5   2  -5    0.34    0.24
   5  -2  -4   37.05    1.10
   5   2  -4   38.00    1.11
   5  -2  -4   37.94    1.11
  -5  -2   4   37.13    1.00
   5  -2  -4   37.44    1.07
  -5   2   4   37.60    1.11
   5   2  -4   36.33    1.11
   5  -2  -3   19.29    0.83
  -5  -2   3   19.58    0.78
   5  -2  -3   20.02    0.82
   5   2  -3   19.25    0.84
   5  -2  -3   21.47    0.86
  -5   2   3   18.90    0.83
   5  -2  -2  121.74    3.91
  -5  -2   2  127.78    3.92
  -5   2   2  127.39    3.93
  -5   2   2  125.50    3.93
   5  -2  -2  123.26    3.92
   5   2  -2  123.90    3.95
   5  -2  -1  339.32   10.38
   5  -2  -1  345.75   10.42
  -5   2   1  342.41   10.41
   5   2  -1  353.99   10.43
   5  -2   0  256.02    7.68
  -5  -2   0  236.84    7.57
  -5   2   0  264.15    7.75
  -5  -2   0  263.15    7.77
   5  -2   0  259.42    7.76
  -5   2   0  262.95    7.76
   5   2   0  268.66    7.76
   5  -2   1   39.16    1.38
  -5   2  -1   42.13    1.49
  -5  -2  -1   40.34    1.34
  -5   2  -1   43.24    1.52
   5  -2   1   42.93    1.51
   5   2   2   28.42    1.15
   5  -2   2   29.35    1.17
  -5   2  -2   30.17    1.17
  -5   2  -2   30.15    1.18
  -5  -2  -3   79.15    2.70
   5   2   3   80.31    2.69
  -5   2  -3   79.34    2.70
   5  -2   3   85.92    2.72
  -5  -2  -3   79.25    2.71
  -5   2  -3   79.13    2.71
  -5  -2  -3   79.63    2.70
  -5  -2  -4   50.40    1.80
  -5  -2  -4   48.34    1.78
  -5   2  -4   48.56    1.80
   5   2   4   46.73    1.77
   5  -2   4   48.20    1.78
  -5  -2  -5   16.17    0.89
  -5  -2  -5   16.89    0.88
  -5   2  -5   15.93    0.86
  -5  -2  -5   16.63    0.88
  -5  -2  -6    0.98    0.41
  -5  -2  -6    1.32    0.45
  -5   2  -6    0.71    0.36
  -5  -2  -6    0.92    0.45
  -5  -2  -7    7.90    0.67
  -5  -2  -7    7.27    0.68
  -5   2  -7    6.67    0.58
  -5  -2  -7    6.93    0.67
  -5   2  -8   26.12    1.20
  -5  -2  -8   27.65    1.31
  -5  -2  -8   26.00    1.29
  -5  -2  -8   27.62    1.30
  -5  -2  -9   32.12    1.49
  -5  -2  -9   32.70    1.47
  -5  -2  -9   29.73    1.45
  -5  -2 -10    2.29    0.58
  -5  -2 -10    2.92    0.55
  -5  -2 -10    2.91    0.65
  -5  -2 -11    2.44    0.60
  -5  -2 -11    2.08    0.52
  -5  -2 -11    1.93    0.62
  -5  -2 -12    9.72    0.78
  -5  -2 -12    9.87    0.74
  -5  -2 -12   11.30    0.89
  -5  -2 -13    9.71    0.73
  -5  -2 -13    7.92    0.62
  -5  -2 -13    9.03    0.78
  -5  -2 -14    2.58    0.42
   5  -2  14    2.80    0.55
  -5  -2 -14    1.76    0.48
  -5  -2 -15    2.73    0.35
   5  -2  15    3.43    0.45
  -5  -2 -15    3.60    0.42
  -5   3  19   31.11    1.21
  -5   3  19   30.45    1.15
  -5  -3  19   29.94    1.14
  -5   3  18    0.71    0.48
  -5   3  18    1.03    0.43
  -5  -3  18    0.22    0.40
  -5   3  18    0.26    0.41
  -5   3  17   47.43    1.83
  -5   3  17   47.57    1.91
  -5  -3  17   46.33    1.82
  -5   3  17   44.97    1.86
  -5   3  17   48.83    1.91
  -5   3  16    0.96    0.67
  -5   3  16    1.92    0.61
  -5  -3  16    1.19    0.56
  -5   3  16    1.24    0.59
  -5   3  16    1.46    0.60
  -5   3  15  192.99    6.30
  -5   3  15  192.64    6.22
  -5  -3  15  195.55    6.22
  -5   3  15  191.87    6.25
  -5   3  15  188.79    6.26
  -5   3  14    3.00    0.70
  -5  -3  14    2.86    0.67
  -5   3  14    3.82    0.70
  -5   3  13    2.92    0.69
  -5  -3  13    2.37    0.64
  -5   3  13    3.63    0.68
  -5   3  12    5.03    0.68
  -5  -3  12    5.51    0.68
  -5   3  12    4.92    0.64
  -5  -3  11  166.42    5.46
  -5   3  11  172.36    5.50
  -5   3  11  166.41    5.48
  -5   3  10  132.86    4.19
  -5  -3  10  131.90    4.19
  -5   3  10  114.32    4.19
  -5   3  10  125.70    4.21
  -5  -3  10  124.42    4.15
  -5   3  10  128.12    4.20
  -5   3   9  217.60    6.76
  -5   3   9  211.17    6.73
  -5  -3   9  210.09    6.67
  -5   3   9  209.28    6.70
  -5   3   9  215.53    6.69
  -5  -3   9  216.05    6.69
  -5   3   8   19.91    1.00
  -5   3   8   21.05    0.95
  -5  -3   8   19.17    0.93
  -5  -3   8   18.45    0.89
  -5   3   8   21.29    0.98
  -5   3   7    6.75    0.55
  -5   3   7    6.87    0.50
  -5  -3   7    6.70    0.50
   5   3  -7    6.22    0.46
   5  -3  -7    5.13    0.42
  -5   3   7    6.11    0.52
  -5   3   6   86.64    2.84
   5  -3  -6   82.62    2.79
   5   3  -6   85.47    2.79
   5  -3  -6   81.74    2.78
   5   3  -5   62.42    2.09
   5  -3  -5   60.69    2.11
   5  -3  -5   59.95    2.08
   5  -3  -5   59.79    2.09
   5   3  -5   61.72    2.12
   5  -3  -4   35.82    1.38
   5  -3  -4   36.19    1.38
   5   3  -4   37.19    1.40
  -5   3   4   37.30    1.39
   5   3  -4   38.41    1.37
   5  -3  -4   38.40    1.37
   5  -3  -3   12.25    0.62
   5  -3  -3   13.37    0.65
  -5   3   3   12.15    0.62
   5  -3  -2  200.20    6.18
   5  -3  -2  202.45    6.22
  -5   3   2  205.48    6.23
   5   3  -2  199.45    6.22
  -5   3   2  198.63    6.18
   5  -3  -1   11.57    0.55
  -5   3   1   10.76    0.59
   5  -3  -1   11.39    0.61
  -5   3   1   10.43    0.54
   5  -3   0   62.37    2.08
   5  -3   0   64.19    2.19
  -5   3   0   65.83    2.19
   5  -3   1   57.23    1.92
   5  -3   1   64.43    2.11
  -5  -3  -2  232.19    7.11
   5   3   2  234.68    7.07
  -5   3  -2  226.30    7.09
  -5  -3  -2  230.05    7.10
   5  -3   2  214.37    7.10
   5  -3   2  233.02    7.07
  -5  -3  -2  232.31    7.10
  -5   3  -2  233.21    7.12
  -5  -3  -3  119.92    3.92
   5  -3   3  123.81    3.90
  -5  -3  -3  120.28    3.92
  -5  -3  -3  120.70    3.93
  -5   3  -3  121.20    3.93
   5   3   3  118.60    3.88
  -5  -3  -4   39.72    1.52
  -5  -3  -4   38.41    1.52
  -5   3  -4   39.48    1.51
  -5  -3  -4   34.49    1.49
  -5   3  -5   67.83    2.39
  -5  -3  -6    1.46    0.48
  -5   3  -6    1.23    0.41
  -5  -3  -7  110.45    3.65
  -5   3  -7   99.98    3.52
  -5  -3  -7  108.25    3.62
  -5  -3  -8    5.52    0.67
  -5  -3  -8    6.38    0.69
  -5  -3  -9   14.68    0.96
  -5  -3  -9   15.73    1.04
  -5  -3  -9   15.65    1.01
  -5  -3 -10   67.12    2.50
  -5  -3 -10   65.45    2.53
  -5  -3 -10   65.27    2.52
  -5  -3 -11    0.44    0.58
  -5  -3 -11    1.51    0.69
  -5  -3 -11    1.23    0.55
  -5  -3 -12    4.32    0.64
   5  -3  12    4.42    0.74
  -5  -3 -12    3.23    0.70
  -5  -3 -12    3.61    0.56
  -5  -3 -13    2.62    0.55
  -5  -3 -13    2.67    0.45
   5  -3  13    3.07    0.64
  -5  -3 -13    2.72    0.60
  -5  -3 -14    3.52    0.48
   5  -3  14    3.37    0.55
  -5  -3 -14    2.56    0.51
  -5  -3 -15   16.42    0.76
   5  -3  15   15.59    0.78
  -5  -3 -15   17.43    0.80
  -5   4  19    8.94    0.52
   5  -4 -19    5.79    0.40
  -5   4  18    1.95    0.37
  -5  -4  18    1.58    0.35
  -5   4  18    1.68    0.39
  -5   4  17    0.99    0.44
  -5  -4  17    1.04    0.43
  -5   4  17    0.16    0.44
  -5   4  17    1.53    0.52
  -5   4  16   50.40    1.95
  -5  -4  16   52.83    1.96
  -5   4  16   50.45    2.01
  -5   4  16   52.71    2.07
  -5   4  15   18.74    1.07
  -5   4  15   19.08    1.12
  -5   4  15   20.87    1.20
  -5  -4  15   21.10    1.08
  -5   4  14   27.32    1.46
  -5   4  14   27.49    1.32
  -5  -4  14   26.09    1.30
  -5   4  14   26.85    1.36
  -5   4  14   28.47    1.42
  -5   4  13    6.42    0.83
  -5   4  13    7.97    0.83
  -5   4  13    6.69    0.81
  -5   4  12   16.80    1.12
  -5   4  12   15.73    1.04
  -5  -4  12   17.11    1.03
  -5   4  12   16.77    1.07
  -5   4  11   27.57    1.33
  -5   4  11   23.50    1.25
  -5  -4  11   24.86    1.22
  -5   4  11   24.94    1.28
  -5   4  10   27.63    1.31
  -5   4  10   26.57    1.30
  -5  -4  10   28.03    1.25
  -5   4  10   25.33    1.26
  -5   4   9    9.17    0.74
  -5   4   9    8.83    0.73
   5  -4  -9    8.89    0.61
  -5  -4   9    8.29    0.63
  -5   4   9    9.05    0.70
  -5   4   9    8.61    0.63
  -5  -4   9    8.72    0.65
   5  -4  -8    7.04    0.54
  -5   4   8    5.71    0.59
  -5   4   8    7.11    0.56
  -5   4   8    6.49    0.62
  -5  -4   8    7.28    0.55
  -5   4   8    7.50    0.62
  -5   4   7   15.61    0.84
   5  -4  -7   14.90    0.79
  -5   4   7   15.63    0.85
  -5   4   7   15.12    0.76
  -5  -4   7   14.57    0.75
   5   4  -7   14.00    0.72
  -5   4   7   13.82    0.80
   5  -4  -7   14.67    0.72
  -5   4   6   68.96    2.41
  -5  -4   6   69.95    2.36
   5   4  -6   69.22    2.35
  -5   4   6   71.13    2.42
   5  -4  -6   64.57    2.33
   5  -4  -6   72.09    2.40
  -5   4   5   24.55    1.09
  -5   4   5   27.38    1.12
   5   4  -5   26.25    1.04
   5  -4  -5   25.17    1.02
  -5  -4   4   54.85    1.94
   5  -4  -3   61.07    2.13
   5  -4  -3   61.39    2.17
  -5   4   3   65.10    2.16
   5  -4  -2  118.77    3.85
   5  -4  -2  125.28    3.93
  -5   4   2  121.55    3.86
   5  -4  -1   26.78    1.05
   5  -4  -1   29.45    1.16
  -5   4   1   28.13    1.17
  -5   4   1   28.09    1.07
  -5   4   0   39.95    1.53
  -5  -4   0   39.50    1.50
  -5  -4  -1   40.47    1.49
  -5   4  -1   39.77    1.52
   5   4   1   38.78    1.41
  -5  -4  -1   39.17    1.47
   5  -4   1   37.17    1.41
  -5  -4  -1   39.57    1.49
  -5  -4  -2  320.14    9.65
   5   4   2  308.14    9.58
   5  -4   2  312.85    9.59
  -5  -4  -2  321.47    9.65
  -5   4  -2  309.97    9.67
   5  -4   2  314.38    9.62
  -5  -4  -2  320.09    9.65
  -5  -4  -3    0.41    0.36
  -5  -4  -3    0.13    0.35
   5   4   3    0.22    0.21
  -5  -4  -3    0.43    0.34
   5  -4   3    0.30    0.18
  -5   4  -3    0.13    0.35
  -5  -4  -4   36.83    1.45
  -5  -4  -4   34.44    1.44
  -5   4  -4   32.46    1.39
  -5  -4  -4   34.29    1.43
  -5  -4  -5    0.60    0.42
  -5  -4  -5    0.98    0.48
  -5   4  -5    0.57    0.34
  -5  -4  -5    0.87    0.44
  -5  -4  -6  223.54    6.81
  -5  -4  -6  226.34    6.82
  -5  -4  -7  106.61    3.69
  -5  -4  -7  108.56    3.67
  -5  -4  -7  103.82    3.66
  -5  -4  -8   51.29    2.07
  -5  -4  -8   51.10    2.10
  -5  -4  -9    1.58    0.59
  -5  -4  -9    2.93    0.67
  -5  -4 -10   25.07    1.29
  -5  -4 -11   48.09    2.02
   5  -4  11   50.03    2.09
  -5  -4 -11   49.92    1.99
  -5  -4 -12   25.74    1.31
   5  -4  12   28.89    1.40
  -5  -4 -12   27.36    1.28
  -5  -4 -13    0.77    0.48
   5  -4  13    0.30    0.52
  -5  -4 -13    0.86    0.41
  -5  -4 -14   38.37    1.41
   5  -4  14   36.61    1.42
  -5  -4 -15    4.42    0.40
   5  -4  15    4.28    0.40
  -5  -4 -15    4.54    0.42
   5  -5 -19    0.23    0.19
  -5   5  19    0.05    0.20
  -5   5  18    0.96    0.38
   5  -5 -18    0.38    0.26
  -5   5  17   23.39    1.13
  -5   5  17   23.31    1.04
  -5   5  17   24.64    1.14
  -5   5  16   11.34    0.84
  -5   5  16    9.74    0.65
  -5  -5  16    8.45    0.60
  -5   5  16   10.33    0.74
  -5   5  16   11.00    0.85
  -5   5  15   70.14    2.58
  -5   5  15   64.23    2.38
  -5  -5  15   68.04    2.39
  -5   5  15   68.76    2.49
  -5   5  15   67.85    2.57
  -5   5  14    5.06    0.75
  -5   5  14    5.20    0.60
  -5  -5  14    5.01    0.57
  -5   5  14    4.56    0.67
  -5   5  14    5.41    0.76
  -5   5  13    5.93    0.81
  -5   5  13    5.30    0.58
  -5  -5  13    5.32    0.59
  -5   5  13    6.34    0.73
  -5   5  13    4.53    0.77
  -5   5  12    7.32    0.79
  -5   5  12    6.47    0.75
  -5   5  12    4.88    0.73
  -5   5  11  300.26    9.39
   5  -5 -11  288.68    9.25
  -5   5  11  303.64    9.36
  -5   5  11  306.36    9.41
  -5   5  10   83.54    2.99
  -5   5  10   82.25    2.97
  -5   5  10   82.34    2.99
  -5   5   9  250.61    7.88
   5  -5  -9  249.30    7.82
  -5   5   9  254.05    7.88
  -5   5   9  246.34    7.89
  -5   5   8   62.93    2.33
   5  -5  -8   64.92    2.30
  -5   5   8   61.54    2.33
  -5   5   8   62.56    2.34
  -5   5   7  101.93    3.49
   5  -5  -7  107.17    3.50
  -5   5   7  106.39    3.53
  -5   5   7  101.25    3.52
  -5   5   6   45.93    1.78
   5  -5  -6   47.23    1.79
  -5   5   6   48.86    1.83
  -5   5   5    8.14    0.59
   5  -5  -5    8.84    0.65
  -5   5   5    8.91    0.65
  -5   5   4   62.61    2.20
  -5  -5   4   63.16    2.21
  -5   5   3    7.31    0.53
  -5  -5   3    6.89    0.49
  -5  -5   2   30.27    1.21
  -5  -5   2   31.24    1.25
  -5  -5   1   13.71    0.73
  -5  -5   1   14.39    0.75
  -5  -5   0    1.26    0.32
  -5  -5   0    1.46    0.37
  -5  -5   0    1.35    0.32
  -5  -5  -1    2.97    0.42
  -5  -5  -1    2.80    0.44
   5  -5   1    2.60    0.40
  -5  -5  -1    2.87    0.41
  -5  -5  -1    3.40    0.45
  -5  -5  -2   62.76    2.26
  -5  -5  -2   64.71    2.28
  -5   5  -2   63.48    2.28
   5  -5   2   63.58    2.27
  -5  -5  -2   65.07    2.28
  -5  -5  -3   25.95    1.17
   5  -5   3   26.81    1.18
  -5  -5  -3   25.92    1.17
  -5  -5  -3   27.55    1.19
  -5   5  -3   23.76    1.13
   5   5   3   24.47    1.08
  -5  -5  -4  111.04    3.66
   5  -5   4  108.51    3.66
  -5   5  -4  104.64    3.59
  -5  -5  -4  107.00    3.64
  -5  -5  -4  112.32    3.69
  -5  -5  -5    1.25    0.48
  -5  -5  -5    0.95    0.46
   5  -5   5    0.79    0.51
  -5  -5  -5    1.29    0.51
  -5   5  -5    0.84    0.36
  -5  -5  -6   10.29    0.79
   5  -5   6   11.76    0.86
  -5  -5  -6   10.56    0.84
  -5  -5  -6    9.91    0.79
  -5  -5  -7   24.29    1.25
  -5  -5  -7   23.66    1.24
   5  -5   7   23.82    1.27
  -5  -5  -8   97.72    3.46
   5  -5   8   98.91    3.49
  -5  -5  -8   99.13    3.47
  -5  -5  -8   95.35    3.43
  -5  -5  -9   33.44    1.58
   5  -5   9   33.63    1.64
  -5  -5  -9   34.11    1.58
  -5  -5  -9   34.77    1.62
  -5  -5 -10   31.54    1.54
  -5  -5 -10   34.33    1.56
  -5  -5 -10   32.60    1.54
  -5  -5 -11   59.84    2.30
  -5  -5 -11   59.25    2.29
   5  -5  12   -0.27    0.60
  -5  -5 -12    0.24    0.46
  -5  -5 -12    1.10    0.55
   5  -5  13   10.07    0.75
  -5  -5 -13    9.62    0.71
  -5  -5 -13    9.85    0.67
  -5  -5 -14    0.61    0.36
   5  -5  14    0.56    0.37
  -5  -5 -14    0.79    0.27
  -5  -5 -14    0.70    0.36
  -5  -5 -15   16.50    0.70
  -5   6  18    7.71    0.47
   5  -6 -18    7.09    0.43
  -5   6  17    9.96    0.66
  -5   6  17   10.43    0.69
  -5   6  16   13.74    0.84
  -5   6  16   11.82    0.72
  -5   6  16   14.14    0.88
  -5   6  15    5.65    0.69
  -5   6  15    4.64    0.56
  -5   6  15    4.99    0.69
  -5   6  14    1.81    0.65
  -5   6  14    2.00    0.56
  -5   6  14    1.73    0.64
  -5   6  13  111.64    3.79
  -5   6  13  107.92    3.80
  -5   6  13  105.02    3.71
  -5   6  12   29.21    1.43
   5  -6 -12   26.93    1.28
  -5   6  12   29.89    1.40
  -5   6  12   30.85    1.49
  -5   6  11   11.83    0.91
   5  -6 -11   10.53    0.76
  -5   6  11   11.26    0.89
  -5   6  11   11.42    0.93
  -5   6  10    1.08    0.53
  -5   6  10    2.21    0.56
  -5   6  10    1.74    0.60
  -5   6   9    8.16    0.72
  -5   6   9    7.64    0.73
  -5   6   9    8.28    0.77
  -5   6   8   32.53    1.43
   5  -6  -8   32.80    1.45
  -5   6   8   31.77    1.45
  -5   6   8   33.73    1.49
  -5   6   7   65.86    2.43
   5  -6  -7   70.15    2.49
  -5   6   7   68.11    2.48
  -5   6   7   66.69    2.50
  -5   6   6   17.24    0.90
   5  -6  -6   18.50    0.98
  -5   6   6   16.34    0.97
  -5   6   5   87.09    3.01
   5  -6  -5   91.82    3.12
  -5   6   5   90.45    3.11
  -5  -6   4   71.95    2.43
  -5   6   4   67.23    2.42
   5  -6  -4   71.97    2.53
  -5  -6   3   75.36    2.56
  -5  -6   3   73.80    2.57
  -5  -6   2   11.77    0.69
  -5  -6   2   10.62    0.67
  -5  -6   1   14.99    0.81
  -5  -6   1   14.80    0.80
  -5  -6   0   42.68    1.63
  -5  -6   0   39.38    1.59
  -5  -6   0   42.52    1.58
  -5  -6  -1   15.76    0.88
   5  -6   1   15.24    0.84
  -5  -6  -1   15.40    0.83
  -5  -6  -1   16.17    0.85
  -5  -6  -2   30.66    1.33
  -5  -6  -2   31.86    1.38
   5  -6   2   32.89    1.38
  -5  -6  -2   33.22    1.37
  -5  -6  -2   30.79    1.34
  -5  -6  -3   53.66    1.96
  -5  -6  -3   50.27    1.94
   5  -6   3   52.43    1.98
  -5  -6  -3   50.46    1.95
   5   6   3   48.21    1.86
  -5  -6  -4    6.11    0.60
   5  -6   4    6.58    0.68
  -5  -6  -4    7.08    0.67
  -5  -6  -4    6.47    0.63
   5   6   4    6.52    0.56
  -5  -6  -5   22.39    1.15
  -5  -6  -5   24.42    1.21
   5  -6   5   21.30    1.20
  -5  -6  -5   23.27    1.16
  -5  -6  -6    7.69    0.73
   5  -6   6    8.27    0.79
  -5  -6  -6    8.73    0.78
  -5  -6  -6    8.03    0.74
  -5  -6  -7   27.75    1.34
   5  -6   7   25.64    1.36
  -5  -6  -7   29.05    1.40
  -5  -6  -7   23.75    1.28
  -5  -6  -8    1.71    0.59
   5  -6   8    1.98    0.70
  -5  -6  -8    1.74    0.60
  -5  -6  -9    2.83    0.63
   5  -6   9    3.32    0.72
  -5  -6  -9    3.53    0.68
  -5  -6  -9    2.28    0.65
  -5  -6 -10   18.19    1.08
  -5  -6 -10   19.75    1.11
  -5  -6 -10   16.96    1.05
  -5  -6 -11    1.73    0.60
  -5  -6 -11    2.03    0.57
  -5  -6 -11    1.76    0.57
  -5  -6 -12   30.35    1.31
  -5  -6 -12   29.04    1.28
  -5  -6 -12   27.78    1.27
   5  -6  12   28.82    1.33
  -5  -6 -13    0.74    0.40
  -5  -6 -13    0.54    0.40
  -5  -6 -13    0.67    0.39
  -5  -6 -14    4.11    0.32
  -5  -6 -14    4.16    0.38
  -5   7  17   13.07    0.61
   5  -7 -17   10.75    0.54
  -5   7  16    0.49    0.39
  -5   7  15   42.50    1.59
   5  -7 -15   37.72    1.46
  -5   7  15   38.81    1.48
  -5   7  14   16.06    0.96
  -5   7  14   16.52    0.89
  -5   7  13   20.44    1.09
   5  -7 -13   18.67    0.96
  -5   7  13   18.25    1.01
   5  -7 -12    0.84    0.44
  -5   7  12    0.07    0.50
  -5   7  12    0.49    0.51
   5  -7 -11    1.44    0.51
  -5   7  11    1.88    0.55
  -5   7  11    1.56    0.43
  -5   7  11    2.28    0.56
  -5   7  10   67.22    2.46
  -5   7  10   64.83    2.47
  -5   7   9   85.63    3.00
  -5   7   9   83.83    3.02
  -5   7   8   33.21    1.47
  -5   7   8   35.32    1.55
   5  -7  -8   37.53    1.60
  -5   7   8   33.06    1.58
  -5   7   7   32.57    1.42
   5  -7  -7   35.75    1.56
  -5   7   7   35.26    1.53
  -5   7   7   33.53    1.56
   5  -7  -6    2.81    0.56
  -5   7   6    3.77    0.62
  -5  -7   5   30.56    1.30
   5  -7  -5   33.18    1.46
  -5   7   5   29.34    1.41
  -5  -7   4   10.98    0.71
   5  -7  -4   10.86    0.82
  -5   7   4   11.36    0.83
  -5  -7   3   60.44    2.20
  -5  -7   2   37.20    1.52
  -5  -7   1   79.08    2.78
   5  -7   0    1.78    0.40
  -5  -7   0    1.52    0.44
  -5  -7   0    1.93    0.39
  -5  -7  -1   24.70    1.15
  -5  -7  -1   22.58    1.06
  -5  -7  -1   21.47    1.05
  -5  -7  -2   -0.03    0.43
  -5  -7  -2    0.55    0.40
  -5  -7  -2    0.26    0.39
  -5  -7  -3  111.93    3.86
   5  -7   3  117.42    3.93
  -5  -7  -3  117.77    3.91
  -5  -7  -3  116.04    3.87
  -5  -7  -4    0.32    0.42
   5  -7   4    0.72    0.51
  -5  -7  -4    0.28    0.48
  -5  -7  -4   -0.13    0.42
   5   7   4    0.45    0.36
  -5  -7  -5    5.20    0.61
  -5  -7  -5    4.19    0.66
   5  -7   5    4.28    0.68
  -5  -7  -5    4.15    0.59
  -5  -7  -6    0.76    0.51
  -5  -7  -6    0.27    0.57
   5  -7   6    0.04    0.59
  -5  -7  -6    0.91    0.50
  -5  -7  -7    9.13    0.78
   5  -7   7    7.54    0.83
  -5  -7  -7    8.64    0.78
  -5  -7  -8   10.04    0.84
   5  -7   8   10.39    0.92
  -5  -7  -8   10.78    0.92
  -5  -7  -8   10.81    0.82
  -5  -7  -9    3.44    0.61
   5  -7   9    3.90    0.73
  -5  -7  -9    4.27    0.60
  -5  -7 -10    0.03    0.49
  -5  -7 -10    0.13    0.57
  -5  -7 -10    0.36    0.48
  -5  -7 -11   64.36    2.30
  -5  -7 -11   65.72    2.35
  -5  -7 -11   60.80    2.26
  -5  -7 -12    4.35    0.50
  -5  -7 -12    4.78    0.53
  -5  -7 -12    5.04    0.49
   5  -7  13    0.94    0.33
  -5  -7 -13    1.73    0.32
  -5  -7 -13    2.02    0.36
  -5   8  16    0.85    0.33
  -5   8  15    1.02    0.32
   5  -8 -15    0.88    0.29
  -5   8  15    0.57    0.41
  -5   8  14    6.42    0.55
  -5   8  14    7.50    0.68
  -5   8  13   10.72    0.72
   5  -8 -13   11.59    0.71
  -5   8  13   10.99    0.70
  -5   8  13    9.77    0.84
  -5   8  12   76.63    2.69
   5  -8 -12   78.74    2.74
  -5   8  12   76.91    2.69
  -5   8  12   74.95    2.66
  -5   8  11   66.32    2.45
   5  -8 -11   69.86    2.54
  -5   8  11   69.72    2.48
  -5   8  11   66.83    2.45
   5  -8 -10    0.34    0.49
  -5   8  10    0.36    0.42
  -5   8  10    1.01    0.52
  -5   8   9    1.14    0.53
  -5   8   8  118.86    4.03
   5  -8  -7   28.40    1.44
  -5   8   7   28.71    1.38
  -5  -8   6   13.87    0.84
   5  -8  -6   16.39    1.01
  -5  -8   5   78.97    2.78
   5  -8  -5   78.46    2.92
  -5  -8   4    2.50    0.47
  -5  -8   3   39.13    1.59
   5  -8  -3   35.68    1.67
  -5  -8   2    0.26    0.43
   5  -8  -2    0.15    0.54
  -5  -8   1    2.80    0.56
   5  -8  -1    3.24    0.66
  -5  -8   0   38.83    1.68
   5  -8   0   40.57    1.75
   5  -8   0   39.96    1.62
   5  -8   1    5.44    0.60
  -5  -8  -1    4.72    0.65
  -5  -8  -1    4.88    0.52
  -5  -8  -2   58.74    2.27
  -5  -8  -2   57.18    2.16
   5  -8   2   57.08    2.21
  -5  -8  -3    8.18    0.71
  -5  -8  -3    7.57    0.63
  -5  -8  -4    6.33    0.68
  -5  -8  -4    5.29    0.58
   5   8   4    5.33    0.55
  -5  -8  -5    5.30    0.59
  -5  -8  -5    6.22    0.70
  -5  -8  -5    5.66    0.60
  -5  -8  -6   36.03    1.60
  -5  -8  -6   39.71    1.72
  -5  -8  -6   40.80    1.62
  -5  -8  -7   52.42    1.98
  -5  -8  -7   55.72    2.12
  -5  -8  -8   83.36    2.92
  -5  -8  -8   82.32    3.00
  -5  -8  -8   83.51    2.89
  -5  -8  -9    6.42    0.62
  -5  -8  -9    8.13    0.76
  -5  -8  -9    6.65    0.60
  -5  -8 -10    1.08    0.41
  -5  -8 -10    1.07    0.41
  -5  -8 -11   35.10    1.34
  -5  -8 -11   35.53    1.43
  -5  -8 -12   13.83    0.67
  -5  -8 -12    9.82    0.53
   5  -8  13    7.25    0.42
   5  -9 -15    0.48    0.21
  -5   9  15    0.18    0.31
   5  -9 -14    4.13    0.43
  -5   9  14    3.96    0.49
   5  -9 -13    1.04    0.36
  -5   9  13    1.11    0.51
   5  -9 -12    8.25    0.65
  -5   9  12    6.50    0.54
  -5   9  12    7.24    0.72
   5  -9 -11   -0.55    0.49
  -5   9  11   -0.03    0.38
  -5   9  11    0.69    0.40
  -5   9  11    0.28    0.57
   5  -9 -10    3.91    0.62
  -5   9  10    4.42    0.54
  -5   9  10    4.75    0.74
  -5   9   9   16.23    0.93
  -5   9   9   17.50    1.09
  -5   9   8   20.20    1.07
  -5   9   8   20.66    1.21
  -5  -9   7    4.77    0.53
  -5   9   7    4.58    0.60
  -5   9   7    5.46    0.75
  -5  -9   6   15.98    0.95
   5  -9  -6   17.48    1.15
  -5   9   6   19.07    1.06
  -5   9   6   18.01    1.12
  -5  -9   5    6.61    0.66
  -5   9   5    6.75    0.83
  -5  -9   4   81.30    2.90
  -5  -9   3   15.20    0.94
   5  -9  -3   14.08    1.03
  -5  -9   2   16.61    1.01
   5  -9  -2   17.94    1.11
   5  -9  -1    0.39    0.36
   5  -9  -1   -0.24    0.54
  -5  -9   1    0.36    0.49
  -5  -9   0   13.48    0.91
   5  -9   0   11.82    0.94
   5  -9   0   12.06    0.81
   5  -9   1    0.34    0.46
  -5  -9  -1    0.11    0.52
   5  -9   1    0.58    0.52
  -5  -9  -2   27.30    1.24
   5  -9   2   26.83    1.35
   5  -9   2   27.12    1.31
   5  -9   3    0.76    0.55
  -5  -9  -3    0.26    0.43
   5  -9   3    0.47    0.51
  -5  -9  -4  177.23    5.67
   5  -9   4  170.48    5.66
   5  -9   4  176.89    5.72
   5  -9   5   11.93    0.81
  -5  -9  -5   13.85    0.89
   5  -9   5   12.76    0.93
  -5  -9  -6   60.79    2.21
   5  -9   6   62.43    2.26
   5  -9   7    0.97    0.55
  -5  -9  -7    2.19    0.59
   5  -9   8    2.97    0.60
  -5  -9  -8    3.43    0.58
   5  -9   9    0.43    0.48
  -5  -9  -9    1.11    0.49
  -5  -9 -10   29.61    1.21
   5  -9  10   26.14    1.19
  -5  -9 -12   10.95    0.51
   5 -10 -14    4.48    0.36
  -5  10  14    6.30    0.41
   5 -10 -13   18.76    0.87
  -5  10  13   19.97    0.90
   5 -10 -12    0.20    0.34
  -5  10  12    0.67    0.28
  -5  10  12    0.87    0.44
   5 -10 -11    2.32    0.48
  -5  10  11    3.60    0.44
  -5  10  11    3.58    0.57
   5 -10 -10    1.86    0.53
  -5  10  10    1.40    0.43
  -5  10  10    1.55    0.57
   5 -10  -9    0.10    0.52
  -5  10   9    1.09    0.38
  -5  10   9    1.26    0.58
  -5  10   8    8.77    0.65
  -5  10   8    9.44    0.82
  -5 -10   7    2.92    0.48
  -5  10   7    2.99    0.50
  -5  10   7    2.04    0.67
  -5 -10   6   52.14    1.98
  -5  10   6   51.51    1.99
  -5  10   6   52.07    2.12
  -5 -10   5   18.58    0.98
  -5  10   5   16.02    0.99
  -5  10   5   17.45    1.11
  -5 -10   4   45.07    1.85
   5 -10  -4   47.10    1.98
  -5  10   4   46.38    1.97
   5 -10  -3    0.04    0.56
  -5 -10   3    1.08    0.52
  -5  10   3    0.24    0.59
   5 -10  -2    8.93    0.86
  -5 -10   2    9.14    0.79
  -5  10   2    8.12    0.85
  -5 -10   1    0.65    0.53
   5 -10  -1    0.78    0.39
   5 -10  -1    1.04    0.57
   5 -10   0    2.88    0.49
  -5 -10   0    3.89    0.65
   5 -10   0    2.60    0.61
  -5 -10  -1   10.26    0.86
   5 -10   1    9.95    0.86
   5 -10   1   11.24    0.78
   5 -10   2    1.89    0.52
   5 -10   2    0.56    0.50
  -5 -10  -3   20.12    1.01
   5 -10   3   20.66    1.08
   5 -10   3   18.73    1.07
   5 -10   4    3.09    0.57
  -5 -10  -4    3.41    0.51
   5 -10   4    2.79    0.50
   5 -10   5    0.52    0.48
  -5 -10  -5    0.41    0.45
   5 -10   5    0.25    0.35
   5 -10   6    0.56    0.52
  -5 -10  -6    0.31    0.43
  -5 -10  -7   30.54    1.33
   5 -10   7   33.32    1.40
   5 -10   8   -0.03    0.42
  -5 -10  -8    0.24    0.39
   5 -10   9    2.09    0.43
  -5 -10  -9    2.20    0.39
  -5 -10 -10   12.21    0.59
   5 -10  10    9.81    0.58
   5 -11 -12   24.11    0.98
  -5  11  12   23.75    0.96
   5 -11 -11    2.49    0.41
  -5  11  11    1.89    0.31
  -5  11  11    2.31    0.41
   5 -11 -10    0.50    0.39
  -5  11  10    0.11    0.33
  -5  11  10    0.24    0.38
   5 -11  -9   24.14    1.17
  -5  11   9   23.87    1.11
  -5  11   9   27.36    1.19
   5 -11  -8    4.81    0.64
  -5  11   8    6.12    0.63
  -5 -11   7    0.70    0.36
  -5  11   7    2.24    0.58
  -5  11   6    0.95    0.39
  -5  11   6    0.73    0.53
  -5 -11   6    0.55    0.39
  -5 -11   5    6.23    0.61
  -5  11   5    6.84    0.59
  -5  11   5    7.68    0.75
  -5 -11   4   82.27    2.85
  -5  11   4   78.36    2.79
  -5  11   4   82.51    2.93
  -5 -11   3   23.95    1.18
   5 -11  -3   24.76    1.28
  -5  11   3   23.30    1.26
  -5 -11   2    3.86    0.59
   5 -11  -2    4.82    0.68
  -5  11   2    2.97    0.62
  -5 -11   1   18.85    1.06
   5 -11  -1   20.37    1.09
  -5  11   1   18.27    1.11
   5 -11   0    0.26    0.35
  -5 -11   0    0.27    0.53
   5 -11   0    1.02    0.48
  -5  11   0    0.53    0.58
   5 -11   1   12.97    0.85
   5 -11   1   13.35    0.79
   5 -11   2    0.68    0.41
   5 -11   2    0.77    0.46
   5 -11   3   22.89    1.09
   5 -11   3   26.80    1.18
  -5 -11  -4   55.93    2.04
   5 -11   4   62.77    2.17
  -5 -11  -5   30.63    1.25
   5 -11   5   33.10    1.35
   5 -11   6    0.95    0.41
  -5 -11  -6    1.09    0.35
   5 -11   7    5.77    0.51
  -5 -11  -7    5.98    0.47
  -5 -11  -8    6.51    0.43
   5 -11   8    6.38    0.47
   5 -11   9    8.16    0.44
   5 -12 -10    7.90    0.49
  -5  12  10    6.84    0.41
  -5  12  10    7.48    0.45
   5 -12  -9    0.41    0.33
  -5  12   9    0.50    0.29
  -5  12   9    0.63    0.32
  -5  12   8   47.61    1.77
  -5  12   8   51.02    1.79
   5 -12  -7   32.00    1.34
  -5  12   7   32.14    1.30
   5 -12  -6   21.25    1.04
  -5  12   6   21.39    0.99
  -5 -12   5   43.60    1.67
   5 -12  -5   47.13    1.81
  -5  12   5   47.75    1.78
  -5 -12   4   10.15    0.69
  -5  12   4   12.04    0.77
  -5 -12   3    0.67    0.44
  -5  12   3    0.95    0.34
  -5  12   3    0.65    0.48
  -5 -12   2    1.36    0.45
  -5  12   2    0.99    0.37
  -5  12   2    0.86    0.50
  -5  12   1    7.14    0.67
  -5  12   0   45.39    1.78
   5 -12   1   40.49    1.56
  -5  12  -1   47.74    1.74
   5 -12   2    0.85    0.33
  -5  12  -2    1.29    0.45
   5 -12   3    0.44    0.33
  -5  12  -3   -0.02    0.40
   5 -12   4    2.74    0.39
  -5  12  -4    2.45    0.45
   5 -12   5   18.70    0.82
   5 -12   6    2.97    0.33
  -5  12  -7    0.77    0.23
   5 -13  -8    0.59    0.22
   5 -13  -7    3.73    0.35
  -5  13   7    3.12    0.32
  -5  13   7    3.19    0.30
   5 -13  -6    1.01    0.32
  -5  13   6    0.68    0.26
   5 -13  -5    8.79    0.56
  -5  13   5    9.48    0.54
   5 -13  -4   35.31    1.37
  -5  13   4   37.54    1.36
   5 -13  -3    9.38    0.58
  -5  13   3   10.19    0.60
   5 -13  -2   16.94    0.81
  -5  13   2   19.53    0.86
   5 -13  -1    3.15    0.35
  -5  13   1    4.07    0.44
   5 -13   0    6.88    0.44
  -5  13   0   10.09    0.58
  -5  13  -1    2.70    0.37
  -5  13  -2   19.39    0.83
  -5  13  -3   10.14    0.54
  -6   0  19   -0.04    0.25
  -6   0  18    2.27    0.43
  -6   0  17   -0.03    0.45
  -6   0  16   55.36    2.17
  -6   0  16   58.45    2.28
  -6   0  15    0.04    0.57
  -6   0  15    0.31    0.65
  -6   0  14    3.23    0.64
  -6   0  14    2.97    0.70
  -6   0  14    3.81    0.55
  -6   0  13    0.19    0.52
  -6   0  13    0.15    0.60
  -6   0  13    0.13    0.40
  -6   0  12  112.80    3.85
  -6   0  12  114.69    3.88
  -6   0  12  110.62    3.77
  -6   0  11    0.44    0.49
  -6   0  11    0.20    0.51
  -6   0  10  206.62    6.41
  -6   0  10  195.35    6.37
  -6   0   9   -0.18    0.40
  -6   0   9   -0.22    0.41
  -6   0   8   35.40    1.46
  -6   0   8   36.60    1.45
  -6   0   7    0.30    0.36
  -6   0   7   -0.20    0.34
  -6   0   6    0.17    0.34
  -6   0   5    0.45    0.37
   6   0  -4   11.32    0.52
  -6   0   3    0.39    0.22
   6   0  -3    0.30    0.18
   6   0  -3    0.25    0.24
  -6   0   2  994.83   29.06
   6   0  -2  949.95   28.94
  -6   0   2  973.56   28.94
   6   0  -2  997.01   29.04
  -6   0   1    0.19    0.23
   6   0  -1    0.16    0.18
  -6   0   1    0.27    0.17
   6   0  -1    0.40    0.21
  -6   0   0  136.24    4.27
   6   0   0  127.20    4.15
  -6   0   0  140.19    4.28
  -6   0   0  129.60    4.14
   6   0   0  136.51    4.20
  -6   0  -1    0.31    0.36
  -6   0  -1   -0.02    0.30
  -6   0  -1    0.20    0.18
   6   0   1   -0.02    0.20
  -6   0  -2  500.77   15.09
  -6   0  -3    0.44    0.33
  -6   0  -3    0.08    0.36
  -6   0  -3    0.16    0.35
  -6   0  -4  148.14    4.62
  -6   0  -4  142.08    4.59
  -6   0  -4  138.03    4.64
  -6   0  -5    0.33    0.37
  -6   0  -5   -0.09    0.42
  -6   0  -5    0.05    0.38
  -6   0  -6   34.85    1.48
  -6   0  -6   36.42    1.49
  -6   0  -6   34.68    1.52
  -6   0  -7   -0.09    0.41
  -6   0  -7    0.50    0.43
  -6   0  -7    0.62    0.51
  -6   0  -8  119.77    4.04
  -6   0  -8  119.19    4.07
  -6   0  -8  122.11    4.05
  -6   0  -9   -0.16    0.43
  -6   0  -9    0.28    0.46
  -6   0  -9    0.40    0.48
  -6   0 -10   75.17    2.74
  -6   0 -10   76.64    2.78
  -6   0 -10   79.98    2.79
  -6   0 -11    0.53    0.42
  -6   0 -11    0.09    0.46
  -6   0 -11    0.09    0.39
  -6   0 -12    0.78    0.37
  -6   0 -12    0.90    0.45
  -6   0 -13   -0.02    0.35
   6   0  14   22.14    1.01
  -6   0 -14   20.56    0.86
   6   0  15    0.30    0.28
  -6   1  20    2.35    0.28
  -6   1  19   16.45    0.78
  -6   1  19   18.74    0.86
  -6  -1  19   18.52    0.86
  -6   1  18    3.53    0.52
  -6   1  18    4.50    0.58
  -6  -1  18    4.41    0.58
  -6   1  18    3.68    0.59
  -6  -1  17   12.01    0.77
  -6   1  17   14.20    0.95
  -6  -1  17   14.72    0.95
  -6   1  17   13.78    0.89
  -6  -1  17   14.60    0.96
  -6   1  16    6.94    0.76
  -6  -1  16    6.65    0.66
  -6   1  16    8.10    0.86
  -6  -1  16    7.78    0.83
  -6  -1  16    7.19    0.82
  -6   1  15   -0.34    0.58
  -6  -1  15    0.74    0.51
  -6  -1  15    0.54    0.64
  -6   1  15    0.52    0.49
  -6  -1  14    9.50    0.80
  -6   1  14    9.60    0.88
  -6   1  14   10.12    0.94
  -6  -1  14    9.62    0.88
  -6   1  14   10.36    0.81
  -6  -1  13    9.95    0.79
  -6   1  13    9.31    0.85
  -6   1  13    9.11    0.88
  -6  -1  13    9.16    0.85
  -6   1  13   10.41    0.76
  -6   1  12   25.83    1.34
  -6  -1  12   29.41    1.40
  -6   1  12   27.19    1.36
  -6  -1  12   25.68    1.27
  -6   1  12   26.81    1.37
  -6  -1  12   26.14    1.31
  -6   1  12   25.53    1.24
  -6   1  11   19.15    1.07
  -6  -1  11   17.03    0.97
  -6   1  11   16.64    1.03
  -6  -1  11   17.10    1.00
  -6   1  11   16.73    0.93
  -6   1  11   17.94    1.05
  -6  -1  11   17.02    1.04
  -6  -1  10    8.39    0.67
  -6   1  10    8.70    0.73
  -6   1  10    8.08    0.73
  -6  -1  10    9.59    0.72
  -6   1  10    9.47    0.74
  -6  -1  10    9.10    0.74
  -6   1  10    8.34    0.62
  -6   1   9    6.19    0.61
  -6  -1   9    6.94    0.62
  -6   1   9    5.97    0.64
  -6  -1   9    6.18    0.57
  -6   1   9    5.48    0.59
  -6  -1   9    6.30    0.56
  -6   1   9    6.57    0.52
  -6   1   8   20.69    1.02
  -6  -1   8   19.34    0.97
  -6   1   8   20.45    0.99
  -6  -1   8   20.33    0.95
  -6   1   7   30.40    1.29
  -6  -1   7   29.32    1.24
  -6   1   7   30.30    1.26
  -6  -1   7   31.04    1.22
  -6  -1   6    9.91    0.63
  -6   1   6    9.31    0.65
   6   1  -6   11.44    0.64
   6  -1  -6   11.11    0.64
   6  -1  -6    9.84    0.53
  -6   1   6   11.98    0.66
  -6  -1   6   11.06    0.67
   6   1  -5   92.94    3.04
   6  -1  -5   93.18    3.04
  -6  -1   5   92.60    3.03
  -6   1   5   94.36    3.02
  -6  -1   5   94.76    3.02
  -6   1   5   91.20    3.02
  -6  -1   5   84.05    2.92
   6  -1  -5   88.54    2.92
   6  -1  -4   55.46    1.98
  -6  -1   4   56.40    2.01
  -6  -1   4   57.24    1.95
   6  -1  -4   56.41    1.92
   6   1  -4   59.60    2.02
   6  -1  -4   58.28    2.01
  -6  -1   4   55.09    2.00
   6  -1  -3   47.38    1.72
  -6  -1   3   47.97    1.71
   6  -1  -3   49.53    1.68
   6   1  -3   49.27    1.75
  -6  -1   2    3.34    0.32
   6  -1  -2    3.05    0.30
  -6   1   2    3.31    0.32
   6   1  -2    3.13    0.36
   6  -1  -1   10.10    0.54
  -6  -1   1    9.03    0.56
  -6   1   1    9.67    0.57
  -6   1   1    9.69    0.51
   6   1  -1    9.10    0.55
  -6   1   0    9.26    0.57
  -6   1   0    8.16    0.59
  -6  -1   0    8.29    0.56
  -6   1   0    8.43    0.48
  -6  -1   0    9.07    0.60
  -6  -1   0    9.74    0.57
   6   1   0    8.93    0.53
   6  -1   0    8.03    0.50
   6  -1   1   16.33    0.80
  -6  -1  -1   17.34    0.86
  -6   1  -1   17.32    0.79
   6   1   1   18.78    0.80
  -6  -1  -2  404.99   11.65
  -6  -1  -2  395.59   11.67
  -6  -1  -2  387.93   11.63
  -6   1  -2  390.59   11.58
  -6   1  -2  402.34   11.68
  -6  -1  -3    0.62    0.38
  -6  -1  -3    0.43    0.34
  -6   1  -3    0.22    0.39
  -6   1  -3    0.35    0.31
  -6  -1  -4    0.36    0.38
  -6   1  -4    0.32    0.30
  -6  -1  -4    0.24    0.37
  -6   1  -4    0.44    0.38
  -6  -1  -4    0.13    0.40
  -6   1  -4    0.28    0.32
  -6  -1  -5   25.60    1.15
  -6   1  -5   22.73    1.06
  -6  -1  -5   23.51    1.16
  -6   1  -5   23.67    1.15
  -6  -1  -5   22.42    1.12
  -6   1  -5   24.83    1.08
  -6  -1  -6  149.62    4.77
  -6   1  -6  141.93    4.69
  -6  -1  -6  147.59    4.80
  -6   1  -6  143.77    4.77
  -6  -1  -6  146.93    4.76
  -6   1  -6  142.41    4.69
  -6  -1  -7   25.06    1.22
  -6   1  -7   24.53    1.14
  -6  -1  -7   26.00    1.26
  -6  -1  -7   24.90    1.23
  -6   1  -7   23.44    1.14
  -6   1  -7   23.87    1.21
  -6  -1  -8   19.09    1.10
  -6   1  -8   19.77    1.01
  -6  -1  -8   21.82    1.14
  -6   1  -8   19.82    1.09
  -6  -1  -8   19.94    1.11
  -6   1  -8   19.54    1.03
  -6  -1  -9   16.43    1.00
  -6   1  -9   16.62    0.92
  -6  -1  -9   16.60    1.02
  -6   1  -9   16.61    0.97
  -6  -1  -9   19.48    1.07
  -6   1  -9   17.74    0.96
  -6  -1 -10   19.36    1.06
  -6   1 -10   17.52    0.94
  -6   1 -10   17.50    0.98
  -6  -1 -10   18.03    1.04
  -6  -1 -10   18.87    1.09
  -6   1 -10   19.06    0.98
  -6  -1 -11   20.65    1.09
  -6  -1 -11   21.55    1.09
  -6  -1 -11   22.32    1.15
  -6   1 -11   20.47    1.03
  -6  -1 -12   36.45    1.48
  -6  -1 -12   38.37    1.52
  -6   1 -12   34.63    1.41
  -6  -1 -12   34.21    1.44
   6  -1  13    1.47    0.56
  -6  -1 -13    1.33    0.41
   6  -1  14   34.73    1.34
  -6  -1 -14   31.43    1.24
   6   1  15    0.22    0.25
   6  -1  15    0.31    0.27
  -6   2  19    9.22    0.56
  -6   2  19    9.63    0.58
  -6  -2  19    9.21    0.57
  -6   2  18   11.22    0.75
  -6  -2  18   11.68    0.75
  -6   2  18   11.58    0.75
  -6   2  18   11.68    0.79
  -6   2  17   35.28    1.55
  -6   2  17   34.01    1.53
  -6  -2  17   35.51    1.52
  -6   2  17   37.26    1.58
  -6   2  16    0.40    0.63
  -6   2  16    0.61    0.61
  -6  -2  16    0.24    0.59
  -6   2  16   -0.11    0.64
  -6  -2  16   -0.04    0.59
  -6   2  16   -0.40    0.50
  -6   2  15   76.64    2.80
  -6   2  15   72.80    2.78
  -6  -2  15   70.19    2.74
  -6   2  15   74.61    2.72
  -6   2  14    1.83    0.70
  -6  -2  14    1.40    0.45
  -6  -2  14    1.96    0.66
  -6   2  14    1.03    0.55
  -6   2  13   12.84    1.00
  -6  -2  13   13.60    0.85
  -6  -2  13   13.50    0.97
  -6   2  13   13.27    0.91
  -6   2  12  167.83    5.41
  -6  -2  12  155.18    5.26
  -6  -2  12  164.62    5.35
  -6   2  12  166.39    5.34
  -6   2  11  170.60    5.77
  -6  -2  11  174.57    5.67
  -6   2  11  172.21    5.75
  -6  -2  11  174.80    5.72
  -6   2  11  179.49    5.72
  -6   2  11  188.40    5.80
  -6  -2  11  182.53    5.78
  -6   2  10   10.61    0.83
  -6  -2  10   10.28    0.69
  -6   2  10   11.24    0.83
  -6  -2  10   10.16    0.73
  -6   2  10    9.90    0.76
  -6  -2  10   10.48    0.77
  -6   2  10   10.34    0.72
  -6   2   9   86.43    3.06
  -6  -2   9   85.07    2.97
  -6   2   9   88.61    3.05
  -6   2   9   90.55    3.04
  -6  -2   9   91.02    3.03
  -6  -2   9   89.38    2.99
  -6   2   9   82.80    2.96
  -6  -2   8   46.42    1.77
  -6  -2   8   47.53    1.76
  -6   2   8   49.15    1.82
  -6  -2   8   47.79    1.82
  -6   2   8   49.68    1.84
  -6   2   8   46.30    1.76
  -6  -2   7    4.40    0.45
  -6   2   7    4.48    0.50
  -6   2   7    4.62    0.43
  -6  -2   6   61.70    2.13
   6   2  -6   62.24    2.17
  -6  -2   6   63.97    2.19
   6  -2  -6   59.43    2.16
  -6   2   6   62.52    2.18
   6  -2  -6   59.00    2.10
  -6  -2   5   17.75    0.87
   6  -2  -5   17.85    0.80
  -6  -2   5   18.33    0.90
   6   2  -5   18.07    0.85
   6  -2  -5   18.51    0.86
  -6   2   4  233.58    7.20
  -6  -2   4  233.45    7.20
  -6  -2   4  230.99    7.14
  -6  -2   4  234.51    7.23
  -6   2   4  237.60    7.23
   6  -2  -4  231.68    7.17
   6  -2  -3   25.50    1.05
  -6  -2   3   25.86    1.03
  -6   2   3   26.50    1.11
   6  -2  -3   25.95    1.04
   6  -2  -2  111.39    3.64
  -6  -2   2  114.18    3.67
  -6   2   2  116.87    3.72
   6  -2  -2  115.25    3.66
  -6   2   2  113.52    3.66
   6  -2  -1   81.35    2.78
  -6   2   1   91.92    2.92
   6  -2  -1   85.84    2.84
  -6   2   1   87.24    2.84
   6  -2   0   49.21    1.77
  -6  -2   0   54.81    1.90
  -6  -2   0   54.69    1.89
   6  -2   0   51.46    1.85
  -6  -2  -1   15.27    0.80
   6  -2   1   13.91    0.74
  -6   2  -1   16.09    0.83
  -6  -2  -1   15.57    0.80
  -6  -2  -2   62.71    2.27
  -6  -2  -2   63.53    2.28
  -6   2  -2   65.12    2.30
  -6  -2  -2   65.62    2.28
  -6  -2  -3  160.38    5.17
  -6  -2  -3  159.49    5.17
  -6   2  -3  162.60    5.18
  -6  -2  -3  162.37    5.16
  -6  -2  -4    0.29    0.38
  -6   2  -4    0.97    0.39
  -6  -2  -4    0.95    0.44
  -6  -2  -5    1.03    0.47
  -6  -2  -5    0.16    0.46
  -6   2  -5    0.03    0.39
  -6  -2  -5   -0.09    0.44
  -6  -2  -6   55.11    2.11
  -6   2  -6   54.23    2.08
  -6  -2  -6   53.28    2.12
  -6  -2  -6   54.56    2.11
  -6  -2  -7   66.67    2.47
  -6  -2  -7   64.00    2.48
  -6   2  -7   66.93    2.44
  -6  -2  -7   64.78    2.46
  -6  -2  -8    5.03    0.65
  -6  -2  -8    6.45    0.72
  -6   2  -8    3.94    0.57
  -6  -2  -8    5.66    0.73
  -6  -2  -9   51.91    2.06
  -6   2  -9   46.47    1.92
  -6  -2  -9   51.03    2.05
  -6  -2  -9   52.59    2.06
  -6  -2 -10   12.34    0.90
  -6  -2 -10   12.39    0.90
  -6  -2 -10   14.28    0.97
  -6  -2 -11    1.03    0.51
  -6  -2 -11    1.07    0.49
  -6  -2 -11    1.02    0.55
  -6  -2 -12    0.03    0.44
   6  -2  12    0.43    0.59
  -6  -2 -12   -0.30    0.39
  -6  -2 -12    0.33    0.49
  -6  -2 -13    6.82    0.57
   6  -2  13    6.00    0.66
  -6  -2 -13    7.04    0.61
  -6  -2 -13    6.00    0.48
   6  -2  14    4.21    0.49
  -6  -2 -14    4.05    0.43
   6   2  15    3.95    0.32
   6  -2  15    3.37    0.33
  -6   3  19   11.69    0.58
  -6   3  19   12.18    0.64
  -6  -3  19   11.20    0.56
  -6   3  18  111.67    3.69
  -6  -3  18  110.88    3.63
  -6   3  18  114.28    3.64
  -6   3  18  113.10    3.68
  -6   3  17    0.03    0.54
  -6   3  17    0.16    0.47
  -6  -3  17   -0.03    0.46
  -6   3  17    0.06    0.52
  -6   3  17   -0.40    0.48
  -6   3  16    0.60    0.66
  -6   3  16    0.84    0.53
  -6  -3  16   -0.47    0.53
  -6   3  16    0.44    0.61
  -6   3  16   -0.03    0.50
  -6   3  15    0.03    0.56
  -6   3  15    0.16    0.69
  -6  -3  15    0.35    0.59
  -6   3  15    1.00    0.68
  -6  -3  15    1.40    0.59
  -6   3  15    0.04    0.52
  -6   3  14   90.84    3.29
  -6   3  14   86.89    3.25
  -6  -3  14   89.55    3.22
  -6   3  14   92.77    3.24
  -6   3  13  119.72    4.15
  -6  -3  13  122.72    4.11
  -6   3  13  118.01    4.10
  -6  -3  12    9.95    0.81
  -6   3  12   10.73    0.84
  -6   3  11    9.29    0.77
  -6  -3  11    9.82    0.79
  -6  -3  11   11.11    0.79
  -6   3  11    9.86    0.79
  -6   3  10    8.32    0.70
  -6  -3  10    7.49    0.67
  -6  -3  10    6.27    0.61
  -6   3  10    7.27    0.65
  -6   3   9   27.21    1.33
  -6   3   9   26.92    1.30
  -6  -3   9   30.29    1.23
  -6   3   9   28.27    1.26
  -6  -3   9   28.33    1.27
  -6   3   9   27.21    1.25
  -6   3   8   74.43    2.65
  -6   3   8   74.77    2.59
  -6   3   8   73.31    2.63
  -6  -3   8   73.11    2.58
  -6   3   8   73.86    2.59
  -6   3   7   32.71    1.39
  -6   3   7   32.79    1.38
  -6   3   7   31.43    1.32
  -6   3   6    7.37    0.62
  -6  -3   6    7.11    0.57
   6  -3  -6    7.19    0.51
  -6   3   6    7.56    0.61
  -6   3   6    8.15    0.56
  -6   3   5   93.11    3.19
  -6  -3   5   96.39    3.17
  -6  -3   5   96.82    3.19
   6   3  -5   96.59    3.16
   6  -3  -5   94.40    3.15
  -6   3   5   92.62    3.13
  -6  -3   4  160.63    5.10
  -6   3   4  158.50    5.05
  -6  -3   4  163.07    5.06
  -6  -3   4  160.60    5.11
  -6   3   3   53.66    1.94
  -6  -3   3   55.76    1.94
  -6   3   3   56.93    2.02
  -6  -3   3   55.27    2.00
   6  -3  -2   26.27    1.08
  -6   3   2   29.53    1.21
  -6  -3   2   26.91    1.16
  -6   3   2   28.80    1.13
  -6  -3   2   27.58    1.13
  -6   3   1    1.47    0.34
  -6  -3   1    2.01    0.36
   6  -3  -1    1.64    0.25
  -6  -3   1    1.37    0.32
  -6  -3   1    1.51    0.39
  -6   3   0  149.29    4.71
  -6  -3   0  144.35    4.68
  -6  -3   0  144.85    4.65
  -6  -3  -1  108.72    3.61
  -6   3  -1  110.91    3.65
  -6  -3  -1  108.99    3.62
  -6  -3  -2  207.50    6.60
  -6  -3  -2  205.87    6.59
  -6   3  -2  216.11    6.63
  -6   3  -3  252.85    7.89
  -6  -3  -3  252.39    7.89
  -6  -3  -4   66.77    2.47
  -6   3  -4   67.67    2.45
  -6   3  -5  106.68    3.62
  -6  -3  -6   68.41    2.47
  -6  -3  -6   60.51    2.42
  -6   3  -6   65.82    2.40
  -6  -3  -7  142.57    4.60
  -6  -3  -7  136.65    4.61
  -6   3  -7  127.72    4.48
  -6  -3  -7  141.10    4.59
  -6  -3  -8    3.06    0.63
  -6  -3  -8    4.18    0.67
  -6   3  -8    3.00    0.49
  -6  -3  -8    2.59    0.65
  -6  -3  -9    0.34    0.56
  -6  -3  -9    0.23    0.57
  -6  -3  -9    0.34    0.61
  -6  -3 -10    0.33    0.55
  -6  -3 -10    1.16    0.56
  -6  -3 -10    1.82    0.62
  -6  -3 -11    7.65    0.77
  -6  -3 -11    8.42    0.74
  -6  -3 -11    9.12    0.80
  -6  -3 -12    4.52    0.60
  -6  -3 -12    4.60    0.55
  -6  -3 -12    5.34    0.64
  -6  -3 -13    9.64    0.65
   6  -3  13   10.22    0.73
  -6  -3 -13    8.99    0.57
  -6  -3 -13    8.85    0.66
   6  -3  14   14.45    0.75
  -6  -3 -14   15.61    0.75
  -6   4  19   58.25    1.95
  -6   4  18    9.28    0.53
  -6  -4  18    8.31    0.51
  -6   4  18    9.56    0.61
  -6   4  17    3.08    0.46
  -6  -4  17    2.98    0.44
  -6   4  17    3.10    0.54
  -6   4  17    2.88    0.52
  -6  -4  16   24.79    1.14
  -6   4  16   23.73    1.14
  -6   4  16   25.21    1.24
  -6   4  16   24.88    1.23
  -6   4  15  183.54    5.81
  -6  -4  15  179.03    5.79
  -6   4  15  177.12    5.87
  -6   4  15  183.99    5.89
  -6   4  14  195.81    6.48
  -6   4  14  204.16    6.45
  -6   4  14  195.66    6.44
  -6   4  13   22.48    1.29
  -6   4  13   20.51    1.24
  -6  -4  13   21.85    1.16
  -6   4  13   22.05    1.24
  -6   4  12   19.99    1.23
  -6   4  12   19.15    1.18
  -6  -4  12   20.92    1.09
  -6   4  12   20.40    1.15
  -6   4  11  135.63    4.53
  -6   4  11  132.57    4.50
  -6  -4  11  129.68    4.39
  -6   4  11  135.76    4.49
  -6  -4  10  475.22   14.29
  -6   4  10  472.06   14.38
  -6   4  10  470.35   14.37
  -6  -4  10  462.06   14.24
  -6   4  10  454.20   14.33
  -6   4  10  478.66   14.30
  -6   4   9   11.23    0.85
  -6   4   9   11.27    0.74
  -6  -4   9   10.87    0.74
  -6   4   9   10.63    0.77
  -6   4   8   36.89    1.56
   6  -4  -8   34.27    1.42
  -6   4   8   36.12    1.45
  -6  -4   8   36.13    1.45
  -6   4   8   34.96    1.49
  -6   4   7   34.63    1.46
   6  -4  -7   33.93    1.39
  -6   4   7   34.41    1.38
  -6  -4   7   34.21    1.38
  -6   4   7   32.75    1.41
  -6   4   6   25.17    1.18
   6  -4  -6   26.69    1.15
  -6  -4   6   26.79    1.15
  -6   4   6   24.77    1.15
  -6   4   5   53.18    1.95
  -6  -4   5   53.35    1.92
  -6   4   5   49.84    1.91
  -6   4   4   18.39    0.93
  -6  -4   4   19.37    0.93
  -6  -4   4   17.96    0.93
  -6   4   4   18.43    0.91
  -6   4   3   26.16    1.08
  -6  -4   3   26.26    1.16
  -6   4   2   14.67    0.74
  -6  -4   2   14.60    0.81
  -6  -4   1   96.22    3.22
  -6  -4   1   99.80    3.29
  -6   4   1  103.07    3.33
  -6   4   1   94.82    3.20
  -6  -4   0   31.56    1.28
  -6   4   0   32.21    1.36
  -6  -4   0   30.43    1.31
  -6  -4  -1   21.72    1.03
  -6   4  -1   22.58    1.07
  -6  -4  -1   21.26    1.05
  -6  -4  -2    8.79    0.69
   6  -4   2    9.45    0.64
  -6  -4  -2   10.07    0.70
  -6   4  -2    9.85    0.70
  -6  -4  -2    9.44    0.70
  -6  -4  -3    9.70    0.74
  -6  -4  -3    9.12    0.71
   6  -4   3    9.82    0.69
  -6   4  -3    9.76    0.73
  -6  -4  -3   10.77    0.76
  -6  -4  -4  187.64    6.05
  -6  -4  -4  190.96    6.05
  -6   4  -4  187.10    6.03
  -6  -4  -4  186.99    6.04
  -6  -4  -5    3.22    0.59
  -6  -4  -5    3.93    0.56
  -6   4  -5    3.05    0.52
  -6  -4  -5    4.01    0.61
  -6  -4  -6   34.34    1.55
  -6   4  -6   33.01    1.46
  -6  -4  -6   33.58    1.55
   6  -4   7  109.11    3.54
  -6  -4  -7  100.40    3.48
  -6  -4  -8  341.33   10.76
   6  -4   8  348.79   10.77
   6  -4   9   17.53    1.15
  -6  -4  -9   17.90    1.11
  -6  -4 -10   63.87    2.50
   6  -4  10   67.48    2.55
  -6  -4 -10   66.56    2.50
  -6  -4 -11   37.29    1.64
  -6  -4 -11   38.71    1.62
  -6  -4 -12    2.11    0.53
  -6  -4 -12    1.25    0.44
  -6  -4 -13    5.40    0.54
  -6  -4 -13    6.92    0.59
   6  -4  13    6.78    0.60
  -6  -4 -13    5.93    0.48
   6  -4  14    2.27    0.37
  -6  -4 -14    1.83    0.34
  -6   5  18    6.19    0.49
  -6   5  18    5.02    0.39
  -6   5  17   38.90    1.56
  -6   5  17   38.34    1.50
  -6   5  17   40.80    1.55
  -6   5  16   60.13    2.17
  -6   5  16   57.72    2.11
  -6   5  16   61.66    2.17
  -6   5  15    9.78    0.89
  -6   5  15    8.68    0.66
  -6  -5  15    8.65    0.64
  -6   5  15    9.64    0.79
  -6   5  15   10.61    0.84
  -6   5  14    0.95    0.66
  -6   5  14    0.51    0.43
  -6  -5  14    0.67    0.45
  -6   5  14    0.67    0.61
  -6   5  14    0.90    0.61
  -6   5  13  208.38    6.79
  -6   5  13  214.09    6.76
  -6   5  13  206.56    6.77
  -6   5  12   23.52    1.28
  -6   5  12   21.69    1.23
  -6   5  12   20.67    1.22
  -6   5  11  225.45    7.22
  -6   5  11  224.82    7.19
  -6   5  11  222.80    7.19
  -6   5  10   26.56    1.38
  -6   5  10   28.53    1.42
  -6   5  10   28.49    1.38
  -6   5   9  233.78    7.35
   6  -5  -9  224.59    7.25
  -6   5   9  230.91    7.34
  -6   5   9  236.22    7.35
  -6   5   9  230.08    7.22
  -6   5   8   75.31    2.74
   6  -5  -8   74.92    2.67
  -6   5   8   74.69    2.74
  -6   5   8   76.20    2.73
  -6   5   7  174.56    5.54
   6  -5  -7  174.11    5.51
  -6   5   7  166.12    5.55
  -6   5   7  170.49    5.54
  -6   5   6  120.36    3.97
  -6  -5   6  116.34    3.88
   6  -5  -6  120.45    3.97
  -6   5   6  119.27    3.97
  -6   5   5   32.45    1.37
  -6   5   5   32.23    1.38
  -6  -5   5   31.74    1.32
   6  -5  -5   32.28    1.39
  -6   5   4    7.13    0.59
  -6  -5   4    7.16    0.56
  -6  -5   4    7.02    0.60
  -6   5   3    7.25    0.57
  -6  -5   3    5.99    0.54
  -6  -5   3    6.25    0.57
  -6  -5   2    0.27    0.39
  -6  -5   1   71.57    2.51
  -6  -5   1   74.96    2.59
  -6  -5   0  186.56    5.97
  -6  -5   0  193.21    6.03
  -6  -5  -1  227.28    7.09
   6  -5   1  222.19    7.04
  -6  -5  -1  229.97    7.12
  -6  -5  -2   72.02    2.68
   6  -5   2   76.50    2.65
  -6   5  -2   78.88    2.72
  -6  -5  -2   75.66    2.70
  -6  -5  -3    1.14    0.47
  -6  -5  -3    0.92    0.47
   6  -5   3    0.64    0.44
  -6   5  -3    0.63    0.41
  -6  -5  -3   -0.10    0.45
  -6  -5  -4   36.96    1.61
   6  -5   4   37.48    1.60
  -6  -5  -4   38.21    1.63
  -6   5  -4   35.21    1.55
  -6  -5  -4   38.99    1.63
  -6  -5  -5   23.32    1.22
   6  -5   5   20.50    1.16
  -6  -5  -5   24.24    1.24
  -6   5  -5   22.12    1.11
  -6  -5  -5   21.54    1.18
  -6  -5  -6   32.42    1.50
   6  -5   6   33.24    1.51
  -6  -5  -6   32.90    1.52
  -6  -5  -6   34.00    1.52
  -6  -5  -7   47.04    1.94
   6  -5   7   44.52    1.92
  -6  -5  -7   45.16    1.92
  -6  -5  -8  157.32    5.24
   6  -5   8  161.80    5.27
  -6  -5  -8  154.21    5.22
  -6  -5  -9    0.44    0.60
   6  -5   9    1.15    0.66
  -6  -5  -9    0.57    0.61
  -6  -5  -9   -0.04    0.63
   6  -5  10    0.65    0.62
  -6  -5 -10    0.52    0.58
  -6  -5 -10    0.10    0.57
  -6  -5 -11   38.86    1.61
  -6  -5 -11   37.02    1.59
  -6  -5 -12  104.10    3.47
  -6  -5 -12  105.60    3.49
   6  -5  13    9.53    0.63
  -6  -5 -13    8.62    0.59
  -6  -5 -13    9.53    0.55
  -6   6  18   20.56    0.81
  -6   6  17  154.69    4.75
  -6   6  17  144.81    4.67
  -6   6  17  154.76    4.76
  -6   6  16   10.06    0.72
  -6   6  16    9.79    0.66
  -6   6  16   10.58    0.73
  -6   6  15  110.40    3.74
  -6   6  15  112.41    3.70
  -6   6  15  109.70    3.76
  -6   6  14   19.36    1.13
  -6   6  14   21.37    1.11
  -6   6  14   19.01    1.12
  -6   6  13    4.10    0.71
  -6   6  13    5.44    0.72
  -6   6  13    4.02    0.69
  -6   6  12   30.11    1.45
  -6   6  12   28.21    1.42
  -6   6  12   30.99    1.50
  -6   6  11   17.72    1.05
   6  -6 -11   14.97    0.90
  -6   6  11   17.26    1.05
  -6   6  11   14.05    1.04
  -6   6  10  131.88    4.38
  -6   6  10  126.76    4.37
  -6   6  10  128.48    4.40
  -6   6   9  409.69   12.65
   6  -6  -9  420.23   12.63
  -6   6   9  412.86   12.67
  -6   6   9  398.74   12.68
  -6   6   8    0.48    0.47
   6  -6  -8    0.10    0.45
  -6   6   8   -0.04    0.56
  -6   6   8    0.04    0.51
  -6   6   7  172.00    5.57
   6  -6  -7  178.44    5.61
  -6   6   7  169.54    5.62
  -6   6   7  169.02    5.61
  -6   6   6  143.95    4.82
   6  -6  -6  149.45    4.88
  -6   6   6  151.63    4.90
  -6   6   5  251.13    8.10
   6  -6  -5  267.87    8.20
  -6   6   5  263.99    8.18
  -6   6   4  167.93    5.53
   6  -6  -4  179.32    5.66
  -6  -6   4  173.59    5.56
  -6   6   4  176.93    5.63
  -6   6   3  132.93    4.41
  -6  -6   3  141.50    4.47
  -6  -6   3  135.03    4.41
  -6   6   2   91.35    3.19
  -6  -6   2   96.67    3.21
  -6  -6   2   99.49    3.27
  -6  -6   1    0.55    0.39
  -6  -6   1    0.18    0.43
  -6  -6   0    6.60    0.55
  -6  -6   0    6.68    0.63
   6  -6   1    3.65    0.49
  -6  -6  -1    3.94    0.51
  -6  -6  -1    2.97    0.51
   6  -6   2   21.24    1.08
  -6  -6  -2   21.86    1.10
  -6  -6  -2   22.21    1.12
  -6  -6  -3  117.24    4.04
   6  -6   3  121.76    4.04
  -6  -6  -3  120.83    4.05
  -6  -6  -3  120.02    4.04
  -6  -6  -4  112.14    3.92
  -6  -6  -4  113.09    3.92
  -6  -6  -4  117.87    3.93
   6  -6   4  116.26    3.93
  -6  -6  -5    5.56    0.66
   6  -6   5    5.14    0.69
  -6  -6  -5    5.23    0.69
  -6  -6  -5    5.10    0.66
  -6  -6  -6    1.79    0.57
   6  -6   6    1.88    0.61
  -6  -6  -6    1.30    0.60
  -6  -6  -6    1.68    0.60
  -6  -6  -7   64.53    2.44
  -6  -6  -7   62.87    2.47
   6  -6   7   64.14    2.48
  -6  -6  -7   62.36    2.42
  -6  -6  -8    0.51    0.57
   6  -6   8    0.15    0.60
  -6  -6  -8    0.21    0.56
  -6  -6  -9   30.83    1.41
   6  -6   9   27.68    1.40
  -6  -6  -9   27.33    1.34
  -6  -6 -10    0.03    0.54
   6  -6  10    0.07    0.58
  -6  -6 -10    0.16    0.54
  -6  -6 -10    0.24    0.52
  -6  -6 -11    7.37    0.66
   6  -6  11    6.68    0.70
  -6  -6 -11    8.00    0.67
  -6  -6 -11    8.30    0.69
  -6  -6 -12   44.37    1.63
  -6  -6 -12   43.49    1.63
  -6  -6 -13    9.03    0.51
  -6  -6 -13    7.80    0.47
  -6   7  17    2.27    0.27
  -6   7  17    1.94    0.32
  -6   7  16    1.21    0.35
  -6   7  16    1.30    0.30
  -6   7  16    1.39    0.39
  -6   7  15    0.41    0.41
  -6   7  15    0.80    0.37
  -6   7  15    0.91    0.47
  -6   7  14    0.34    0.45
  -6   7  14    0.08    0.43
  -6   7  14   -0.10    0.55
  -6   7  13   85.81    3.04
  -6   7  13   85.92    3.02
  -6   7  13   88.41    3.11
   6  -7 -12    5.87    0.57
  -6   7  12    4.71    0.62
  -6   7  12    5.94    0.69
  -6   7  12    5.73    0.75
  -6   7  11   67.08    2.48
   6  -7 -11   62.45    2.42
  -6   7  11   66.16    2.50
  -6   7  11   69.09    2.57
  -6   7  10    9.45    0.77
  -6   7  10    8.68    0.79
  -6   7  10    8.83    0.85
  -6   7   9    6.77    0.68
  -6   7   9    5.96    0.77
  -6   7   9    7.30    0.80
  -6   7   8    0.33    0.45
   6  -7  -8    0.52    0.53
  -6   7   8   -0.11    0.56
  -6   7   8   -0.23    0.57
  -6   7   7    6.08    0.60
   6  -7  -7    6.10    0.72
  -6   7   7    6.13    0.76
  -6   7   7    4.97    0.71
  -6   7   6   23.02    1.11
   6  -7  -6   23.11    1.23
  -6   7   6   21.78    1.21
   6  -7  -5  184.45    6.02
  -6   7   5  186.02    6.02
   6  -7  -4   18.16    1.06
  -6   7   4   16.85    1.03
  -6  -7   3   98.68    3.35
  -6  -7   3   94.29    3.35
  -6  -7   2  122.48    3.99
  -6  -7   2  117.58    3.98
  -6  -7   1  161.68    5.12
  -6  -7   1  153.42    5.09
  -6  -7   0    1.89    0.49
  -6  -7   0    2.14    0.50
  -6  -7  -1   22.27    1.09
  -6  -7  -1   21.52    1.10
  -6  -7  -2    3.59    0.55
  -6  -7  -2    3.92    0.57
  -6  -7  -3    1.65    0.54
  -6  -7  -3    1.57    0.50
   6  -7   4   11.26    0.86
  -6  -7  -4   10.78    0.84
  -6  -7  -4   10.01    0.81
  -6  -7  -5    2.84    0.57
   6  -7   5    3.25    0.65
  -6  -7  -5    4.25    0.67
  -6  -7  -5    3.57    0.62
  -6  -7  -6   19.36    1.13
   6  -7   6   22.66    1.20
  -6  -7  -6   23.14    1.23
  -6  -7  -6   18.87    1.11
  -6  -7  -7  126.89    4.36
  -6  -7  -7  129.96    4.35
   6  -7   7  133.59    4.43
  -6  -7  -7  131.42    4.42
  -6  -7  -8    1.25    0.53
   6  -7   8    1.93    0.64
  -6  -7  -8    1.47    0.65
  -6  -7  -8    1.15    0.54
  -6  -7  -9    0.54    0.50
  -6  -7  -9    0.17    0.48
  -6  -7 -10    1.95    0.47
  -6  -7 -11   22.18    1.03
  -6  -7 -11   22.49    0.99
  -6  -7 -12    1.59    0.32
  -6  -7 -12    0.83    0.29
  -6   8  15   13.04    0.64
  -6   8  14    3.88    0.44
  -6   8  14    3.07    0.42
  -6   8  14    3.44    0.53
   6  -8 -13    1.41    0.36
  -6   8  13    1.87    0.43
  -6   8  13    1.23    0.43
  -6   8  13    0.81    0.54
  -6   8  12   55.24    2.07
   6  -8 -12   54.26    2.07
  -6   8  12   57.83    2.11
  -6   8  12   59.15    2.22
   6  -8 -11    3.65    0.56
  -6   8  11    3.25    0.52
  -6   8  11    3.39    0.61
  -6   8  11    4.42    0.71
  -6   8  10   23.46    1.16
  -6   8  10   26.81    1.27
  -6   8  10   27.37    1.37
  -6   8   9    1.40    0.45
  -6   8   9    0.56    0.56
  -6   8   9    0.55    0.64
   6  -8  -8    7.58    0.79
  -6   8   8    6.02    0.75
  -6   8   8    5.94    0.79
   6  -8  -7   12.43    0.92
  -6   8   7    9.96    0.88
   6  -8  -6   33.27    1.54
  -6   8   6   29.24    1.50
   6  -8  -5    0.88    0.59
  -6   8   5    0.24    0.55
  -6  -8   4   74.51    2.73
   6  -8  -4   82.90    2.93
  -6   8   4   78.61    2.91
  -6  -8   3    3.81    0.53
  -6   8   3    2.91    0.65
  -6  -8   2   24.10    1.17
   6  -8  -2   23.35    1.32
  -6  -8   1  131.16    4.39
   6  -8  -1  133.06    4.51
  -6  -8   0    1.92    0.46
  -6  -8  -1   23.50    1.12
  -6  -8  -1   24.40    1.15
   6  -8   1   23.17    1.14
  -6  -8  -2  201.44    6.50
  -6  -8  -2  207.53    6.49
   6  -8   2  202.30    6.50
  -6  -8  -3  205.92    6.54
  -6  -8  -3  204.72    6.58
   6  -8   3  206.27    6.58
  -6  -8  -4   62.67    2.41
  -6  -8  -4   64.96    2.36
  -6  -8  -5   52.87    2.10
  -6  -8  -5   52.53    2.03
  -6  -8  -6   29.86    1.43
  -6  -8  -6   30.23    1.35
  -6  -8  -7    5.48    0.67
  -6  -8  -7    4.98    0.58
  -6  -8  -8    8.95    0.77
  -6  -8  -8    9.11    0.67
  -6  -8  -9    0.70    0.48
  -6  -8  -9    0.81    0.38
  -6  -8 -10   12.39    0.66
   6  -8  10   12.77    0.75
  -6  -8 -11   28.39    1.09
   6  -8  11   33.94    1.21
   6  -9 -14   28.46    1.10
   6  -9 -13    7.81    0.50
   6  -9 -12   74.57    2.62
  -6   9  12   78.98    2.60
   6  -9 -11    6.70    0.62
  -6   9  11    6.31    0.51
  -6   9  11    5.89    0.57
   6  -9 -10    8.32    0.73
  -6   9  10    8.58    0.68
  -6   9   9   43.16    1.75
  -6   9   8  101.31    3.49
   6  -9  -7   -0.35    0.61
  -6   9   7   -0.17    0.53
   6  -9  -6    2.39    0.69
  -6   9   6    2.17    0.60
  -6  -9   5   50.22    1.94
   6  -9  -5   54.87    2.18
  -6   9   5   50.60    2.12
  -6  -9   4   39.41    1.65
  -6   9   4   42.73    1.83
  -6  -9   3   20.26    1.06
   6  -9  -3   20.14    1.21
  -6   9   3   20.79    1.22
   6  -9  -2    5.08    0.75
  -6  -9   2    5.94    0.65
  -6  -9   1   10.89    0.84
   6  -9  -1   11.18    0.95
   6  -9   0  111.76    3.91
   6  -9   1    3.41    0.49
   6  -9   1    4.47    0.69
   6  -9   2    0.10    0.42
  -6  -9  -2    0.65    0.40
   6  -9   2    0.56    0.57
   6  -9   3    0.49    0.49
  -6  -9  -3    0.53    0.44
   6  -9   3    0.47    0.51
  -6  -9  -4   17.46    0.98
   6  -9   4   17.77    1.02
   6  -9   4   18.01    1.02
   6  -9   5    2.65    0.56
  -6  -9  -5    2.36    0.54
   6  -9   5    2.11    0.50
  -6  -9  -6   91.89    2.98
  -6  -9  -6   83.51    2.83
   6  -9   6   87.60    2.97
   6  -9   7    1.69    0.50
  -6  -9  -7    1.14    0.47
  -6  -9  -7    0.54    0.35
  -6  -9  -8    9.81    0.70
   6  -9   8    9.42    0.68
  -6  -9  -9    9.94    0.64
   6  -9   9    9.54    0.63
  -6  -9 -10   29.17    1.09
   6  -9  10   25.93    1.06
  -6  10  14    8.09    0.44
  -6  10  13    1.92    0.35
   6 -10 -12    0.11    0.28
  -6  10  12    0.64    0.41
   6 -10 -11   32.06    1.29
  -6  10  11   28.99    1.16
  -6  10  11   32.62    1.34
   6 -10 -10   11.99    0.76
  -6  10  10   10.82    0.65
  -6  10  10   10.71    0.65
   6 -10  -9    0.28    0.47
  -6  10   9    0.73    0.40
  -6  10   8    8.28    0.67
  -6  10   7   57.63    2.15
   6 -10  -6    0.82    0.64
  -6  10   6    0.65    0.51
  -6 -10   5   11.06    0.72
  -6  10   5   11.58    0.83
  -6 -10   4   59.28    2.21
   6 -10  -4   60.58    2.37
  -6 -10   3   -0.78    0.47
   6 -10  -3    0.39    0.63
  -6 -10   2    5.21    0.60
   6 -10  -2    4.28    0.69
   6 -10  -1    4.82    0.73
   6 -10   0    4.69    0.68
   6 -10   1   19.42    1.09
   6 -10   1   16.70    0.90
   6 -10   2   17.06    0.99
   6 -10   2   15.80    0.88
  -6 -10  -3   49.70    1.83
   6 -10   3   51.53    1.93
   6 -10   3   47.73    1.88
  -6 -10  -4   18.27    0.90
   6 -10   4   16.18    0.90
   6 -10   4   17.00    0.92
   6 -10   5    1.19    0.45
  -6 -10  -5    2.12    0.43
   6 -10   5    1.68    0.38
   6 -10   6    2.23    0.45
  -6 -10  -6    2.88    0.44
   6 -10   7    5.40    0.50
  -6 -10  -7    4.44    0.47
   6 -10   8    1.21    0.35
  -6 -10  -8    0.73    0.31
   6 -10   9    1.28    0.27
  -6 -10  -9    1.72    0.28
  -6  11  12    7.61    0.45
   6 -11 -11    3.37    0.35
  -6  11  11    3.26    0.41
   6 -11 -10    5.11    0.49
  -6  11  10    5.07    0.38
  -6  11  10    5.07    0.50
   6 -11  -9    1.32    0.42
  -6  11   9    1.01    0.33
  -6  11   9    2.15    0.43
   6 -11  -8    1.73    0.50
  -6  11   8    1.49    0.35
  -6  11   8    2.36    0.50
  -6  11   7   15.71    0.80
  -6  11   7   17.33    0.96
  -6  11   6    4.31    0.50
  -6  11   6    4.55    0.64
  -6  11   5   48.10    1.77
  -6  11   5   49.98    1.88
  -6 -11   4    4.96    0.52
   6 -11  -4    5.31    0.69
  -6  11   4    5.44    0.59
  -6  11   4    6.73    0.73
   6 -11  -3    2.46    0.60
  -6  11   3    2.01    0.61
   6 -11  -2   14.26    0.92
  -6  11   2   12.89    0.92
   6 -11  -1   18.99    1.06
   6 -11   0    1.37    0.53
   6 -11   1    2.07    0.50
   6 -11   2    5.21    0.48
   6 -11   2    6.43    0.58
   6 -11   3    6.16    0.52
   6 -11   3    6.41    0.52
   6 -11   4    4.98    0.46
   6 -11   5   34.65    1.30
   6 -11   6   -0.16    0.28
  -6 -11  -6    0.25    0.22
   6 -11   7   10.03    0.50
   6 -12 -10    1.75    0.23
  -6  12  10    1.45    0.24
   6 -12  -9    9.13    0.54
  -6  12   9   10.87    0.56
   6 -12  -8    2.13    0.37
  -6  12   8    2.08    0.30
  -6  12   8    2.74    0.37
  -6  12   7    2.33    0.40
   6 -12  -6   10.11    0.68
  -6  12   6   10.89    0.68
  -6  12   5    2.07    0.45
  -6  12   4   26.49    1.10
  -6  12   4   32.63    1.27
  -6  12   3   31.34    1.25
  -6  12   3   34.99    1.39
  -6  12   2    7.70    0.55
  -6  12   2    8.80    0.66
  -6  12   1    5.56    0.56
  -6  12   0    0.34    0.42
  -6  12  -1    9.82    0.68
  -6  12  -2    2.52    0.43
  -6  12  -3   17.35    0.83
  -6  12  -4   72.13    2.40
  -6  12  -5    6.59    0.42
   6 -13  -6   17.19    0.73
  -6  13   6   18.85    0.73
   6 -13  -5    0.08    0.24
  -6  13   5    0.16    0.23
   6 -13  -4    1.91    0.29
  -6  13   4    1.81    0.30
   6 -13  -3    2.57    0.31
  -6  13   3    2.37    0.34
   6 -13  -2    2.68    0.29
  -6  13   2    2.91    0.34
  -6  13   1   23.43    0.94
  -6  13   0   31.62    1.16
  -6  13  -1    0.48    0.22
  -7   0  18   83.89    2.97
  -7   0  18  104.23    3.13
  -7   0  17    0.31    0.42
  -7   0  17    0.79    0.57
  -7   0  16   41.36    1.67
  -7   0  16   39.24    1.74
  -7   0  15    0.10    0.53
  -7   0  15   -0.11    0.61
  -7   0  14   37.13    1.68
  -7   0  14   39.53    1.76
  -7   0  13   -0.15    0.52
  -7   0  13    0.19    0.58
  -7   0  12    0.07    0.54
  -7   0  12    0.18    0.58
  -7   0  11   -0.25    0.52
  -7   0  11    0.38    0.53
  -7   0  10   45.41    1.82
  -7   0  10   42.27    1.77
  -7   0   9    0.68    0.47
  -7   0   9    0.03    0.42
  -7   0   8  101.19    3.44
  -7   0   8   99.53    3.37
  -7   0   7    0.32    0.41
  -7   0   7    0.05    0.33
  -7   0   6   78.74    2.75
  -7   0   6   76.98    2.74
  -7   0   6   80.20    2.67
  -7   0   5    0.03    0.38
  -7   0   5   -0.02    0.30
  -7   0   4    0.29    0.39
  -7   0   4    0.19    0.31
  -7   0   4    0.15    0.35
  -7   0   3   -0.52    0.39
  -7   0   3    0.25    0.35
  -7   0   3   -0.02    0.34
  -7   0   2   31.01    1.31
  -7   0   2   33.20    1.34
  -7   0   2   31.70    1.30
  -7   0   1    0.11    0.34
  -7   0   1   -0.10    0.34
  -7   0   0  441.86   13.51
  -7   0   0  445.86   13.46
  -7   0  -1    0.08    0.34
  -7   0  -1    0.94    0.42
  -7   0  -2  182.10    5.77
  -7   0  -3    0.39    0.39
  -7   0  -4   21.70    1.18
  -7   0  -4   23.79    1.12
  -7   0  -5    0.36    0.50
  -7   0  -5    0.09    0.42
  -7   0  -6  238.14    7.52
  -7   0  -6  233.70    7.44
  -7   0  -7    0.87    0.55
  -7   0  -7   -0.07    0.46
  -7   0  -8   67.96    2.54
  -7   0  -8   65.95    2.46
  -7   0  -9   -0.46    0.52
  -7   0  -9   -0.10    0.47
  -7   0 -10    4.28    0.58
  -7   0 -10    4.82    0.57
  -7   0 -11    0.59    0.38
  -7   0 -11   -0.13    0.39
  -7   0 -12   10.41    0.62
   7   0  13    0.62    0.41
   7   0  14   28.47    1.07
  -7   1  19    2.63    0.31
  -7   1  19    3.02    0.40
  -7  -1  19    2.80    0.39
  -7   1  18   30.63    1.25
  -7   1  18   31.73    1.30
  -7  -1  18   30.62    1.30
  -7   1  17   15.08    0.87
  -7  -1  17   11.26    0.70
  -7   1  17   14.92    0.92
  -7  -1  17   14.98    0.92
  -7   1  17   13.93    0.92
  -7  -1  17   13.96    0.89
  -7   1  16   26.45    1.29
  -7  -1  16   24.17    1.17
  -7   1  16   26.07    1.33
  -7  -1  16   27.97    1.37
  -7   1  16   27.53    1.36
  -7  -1  16   26.10    1.31
  -7   1  15   35.05    1.57
  -7  -1  15   33.12    1.45
  -7   1  15   33.87    1.58
  -7  -1  15   33.96    1.57
  -7   1  15   30.42    1.39
  -7   1  14   20.23    1.19
  -7  -1  14   20.13    1.09
  -7   1  14   18.87    1.19
  -7  -1  14   18.28    1.14
  -7   1  14   18.75    1.02
  -7   1  13  125.99    4.28
  -7  -1  13  122.02    4.20
  -7   1  13  126.44    4.28
  -7  -1  13  123.72    4.24
  -7   1  13  124.28    4.14
  -7   1  12  145.72    4.70
  -7  -1  12  144.01    4.68
  -7   1  12  131.92    4.65
  -7  -1  12  136.97    4.59
  -7   1  12  136.36    4.64
  -7  -1  12  134.08    4.60
  -7   1  12  137.03    4.52
  -7   1  11   91.42    3.21
  -7  -1  11   85.97    3.13
  -7   1  11   90.29    3.17
  -7  -1  11   87.33    3.13
  -7   1  11   89.34    3.19
  -7  -1  11   88.89    3.18
  -7   1  10   97.92    3.45
  -7  -1  10   98.91    3.40
  -7   1  10   97.21    3.42
  -7  -1  10   96.65    3.37
  -7   1  10   98.97    3.44
  -7  -1  10  101.84    3.45
  -7   1   9    2.44    0.54
  -7  -1   9    2.09    0.55
  -7   1   9    2.41    0.58
  -7  -1   9    2.08    0.50
  -7   1   9    1.94    0.50
  -7  -1   9    2.60    0.49
  -7   1   8    0.99    0.50
  -7  -1   8    0.26    0.40
  -7   1   8    0.35    0.39
  -7  -1   8    0.10    0.34
  -7  -1   7   68.74    2.44
  -7   1   7   67.78    2.47
  -7   1   7   68.10    2.42
  -7  -1   7   68.61    2.36
  -7  -1   6    7.95    0.62
  -7   1   6    8.57    0.68
  -7  -1   6    8.53    0.68
  -7   1   6    8.69    0.61
  -7   1   5   56.05    2.07
  -7  -1   5   58.23    2.08
  -7   1   5   58.39    2.08
  -7   1   5   56.65    2.05
  -7   1   5   55.23    2.02
  -7   1   4  113.99    3.73
  -7  -1   4  112.88    3.73
  -7   1   4  112.05    3.72
  -7  -1   4  109.96    3.67
  -7   1   4  113.70    3.72
  -7  -1   4  117.52    3.75
  -7   1   3   50.32    1.88
  -7  -1   3   51.09    1.89
  -7   1   3   51.35    1.88
  -7   1   3   50.92    1.90
  -7  -1   3   49.71    1.89
  -7   1   3   52.88    1.86
  -7  -1   3   50.83    1.86
  -7   1   2  119.37    3.93
  -7   1   2  120.99    3.97
  -7  -1   2  122.11    3.95
  -7   1   2  120.31    3.89
  -7  -1   2  119.57    3.93
  -7   1   2  121.29    3.94
  -7  -1   2  120.55    3.94
  -7   1   1   16.29    0.85
  -7  -1   1   16.33    0.88
  -7   1   1   17.07    0.89
  -7  -1   1   18.02    0.89
  -7   1   1   16.68    0.82
  -7  -1   0    0.69    0.37
  -7   1   0    0.03    0.40
  -7  -1   0    0.21    0.37
  -7   1   0   -0.07    0.31
  -7  -1  -1    3.26    0.51
  -7  -1  -1    3.49    0.48
  -7   1  -1    3.88    0.44
  -7  -1  -2   72.98    2.56
  -7   1  -2   69.23    2.55
  -7  -1  -2   69.59    2.50
  -7   1  -2   69.75    2.44
  -7   1  -3  113.79    3.78
  -7  -1  -3  111.44    3.72
  -7   1  -3  107.71    3.64
  -7   1  -4   64.13    2.43
  -7  -1  -4   65.16    2.37
  -7   1  -4   63.88    2.31
  -7  -1  -5    2.29    0.52
  -7  -1  -5    2.38    0.58
  -7   1  -5    1.73    0.57
  -7  -1  -5    1.92    0.53
  -7   1  -5    1.89    0.44
  -7  -1  -6    2.66    0.56
  -7  -1  -6    3.69    0.68
  -7   1  -6    2.73    0.58
  -7  -1  -6    2.93    0.59
  -7   1  -6    2.56    0.47
  -7  -1  -7  196.01    6.27
  -7  -1  -7  197.77    6.32
  -7   1  -7  196.46    6.29
  -7  -1  -7  192.93    6.26
  -7   1  -7  188.96    6.17
  -7  -1  -8   11.72    0.85
  -7   1  -8   11.17    0.84
  -7  -1  -8   13.07    0.93
  -7  -1  -8   11.76    0.87
  -7   1  -8   10.79    0.77
  -7  -1  -9    0.85    0.49
  -7  -1  -9    1.31    0.55
  -7   1  -9    1.30    0.49
  -7  -1  -9    0.85    0.54
  -7   1  -9    1.29    0.43
  -7  -1 -10   13.88    0.89
  -7   1 -10   12.05    0.80
  -7  -1 -10   15.35    0.91
  -7   1 -10   13.67    0.78
  -7  -1 -11   26.91    1.24
  -7  -1 -11   31.26    1.31
  -7  -1 -12   22.11    0.99
  -7  -1 -12   25.85    1.07
  -7  -1 -13    0.56    0.28
   7   1  14    0.43    0.25
   7  -1  14    0.15    0.24
  -7   2  19   53.97    1.75
  -7  -2  19   54.02    1.75
  -7   2  18    2.87    0.48
  -7   2  18    2.84    0.48
  -7  -2  18    3.10    0.47
  -7   2  18    3.42    0.51
  -7   2  17    5.28    0.62
  -7   2  17    4.44    0.61
  -7  -2  17    4.48    0.59
  -7   2  16    1.48    0.59
  -7   2  16    0.51    0.57
  -7  -2  16    0.55    0.57
  -7  -2  16    0.61    0.55
  -7   2  16    1.25    0.45
  -7   2  15   30.19    1.50
  -7  -2  15   32.54    1.45
  -7   2  15   28.15    1.33
  -7   2  14   20.62    1.21
  -7  -2  14   18.88    1.00
  -7   2  14   18.52    1.17
  -7  -2  14   17.52    1.10
  -7   2  14   19.57    1.06
  -7   2  13   15.41    1.10
  -7  -2  13   14.41    0.89
  -7   2  13   16.27    1.09
  -7  -2  13   15.00    1.00
  -7   2  13   16.19    0.94
  -7   2  12    4.32    0.74
  -7  -2  12    3.70    0.54
  -7   2  12    4.10    0.68
  -7  -2  12    3.54    0.70
  -7   2  12    2.82    0.65
  -7  -2  12    4.42    0.63
  -7   2  12    3.69    0.55
  -7   2  11   12.52    0.98
  -7  -2  11   11.79    0.80
  -7   2  11   12.31    0.92
  -7  -2  11   13.94    0.88
  -7   2  11   12.79    0.81
  -7   2  11   13.33    0.94
  -7  -2  11   14.45    0.95
  -7   2  10    1.52    0.54
  -7  -2  10    1.52    0.55
  -7   2  10    2.29    0.62
  -7  -2  10    1.62    0.45
  -7   2  10    2.13    0.56
  -7  -2  10    2.23    0.47
  -7   2  10    1.37    0.41
  -7   2   9  117.05    3.97
  -7  -2   9  112.63    3.86
  -7   2   9  116.23    3.92
  -7  -2   9  115.98    3.92
  -7   2   9  116.90    3.93
  -7  -2   9  119.21    3.85
  -7   2   8   13.66    0.89
  -7  -2   8   12.71    0.77
  -7   2   8   12.16    0.84
  -7  -2   7    4.34    0.49
  -7   2   7    4.10    0.54
  -7  -2   6   -0.09    0.41
  -7  -2   6   -0.08    0.34
  -7   2   6    0.82    0.39
  -7   2   5   15.76    0.85
  -7  -2   5   15.69    0.88
  -7   2   4   17.14    0.90
  -7  -2   4   19.02    0.93
  -7  -2   4   18.48    0.94
  -7   2   4   18.41    0.91
  -7   2   4   17.38    0.91
  -7   2   3   52.58    1.96
  -7  -2   3   54.23    1.97
  -7  -2   3   54.61    2.01
  -7   2   3   52.66    1.94
  -7  -2   3   54.10    1.93
  -7   2   3   54.58    2.01
  -7   2   2   37.68    1.44
  -7  -2   2   35.46    1.43
  -7  -2   2   36.42    1.48
  -7   2   2   36.22    1.49
  -7   2   2   36.29    1.45
  -7  -2   2   35.18    1.44
  -7  -2   1  322.44   10.06
  -7   2   1  332.30   10.12
  -7  -2   1  330.13   10.08
  -7   2   1  325.30   10.02
  -7   2   1  329.50   10.06
  -7  -2   1  329.02   10.06
  -7  -2   0   23.99    1.12
  -7   2   0   24.69    1.08
  -7  -2   0   24.17    1.13
  -7  -2  -1  233.20    7.35
  -7   2  -1  233.46    7.37
  -7  -2  -1  235.41    7.34
  -7  -2  -2   -0.06    0.40
  -7   2  -2    0.13    0.46
  -7  -2  -2    0.63    0.44
  -7  -2  -3   83.49    2.97
  -7   2  -3   82.86    2.97
  -7  -2  -3   83.94    2.95
  -7  -2  -4    1.09    0.46
  -7   2  -4    0.28    0.50
  -7  -2  -4    0.97    0.51
  -7  -2  -5   60.89    2.40
  -7  -2  -5   64.10    2.41
  -7   2  -5   64.58    2.42
  -7  -2  -6   12.05    0.90
  -7  -2  -6   12.28    0.93
  -7   2  -6   14.40    0.93
  -7  -2  -6   13.32    0.96
  -7  -2  -7   19.58    1.16
  -7   2  -7   20.59    1.13
  -7  -2  -7   21.37    1.20
  -7  -2  -7   22.24    1.20
  -7  -2  -8   13.25    0.93
  -7  -2  -8   13.70    0.96
  -7   2  -8   11.63    0.85
  -7  -2  -8   13.72    0.96
  -7  -2  -9   -0.39    0.54
  -7  -2  -9    0.18    0.52
  -7   2  -9    0.22    0.40
  -7  -2  -9    0.39    0.59
  -7  -2 -10    1.46    0.51
  -7  -2 -10    0.87    0.52
  -7  -2 -10    0.65    0.57
   7  -2  11   33.22    1.44
  -7  -2 -11   30.13    1.33
  -7  -2 -11   28.64    1.33
  -7  -2 -12    1.06    0.35
  -7  -2 -12    1.42    0.43
  -7  -2 -13   19.05    0.84
   7   2  14    0.66    0.23
   7  -2  14    0.08    0.21
  -7   3  19   24.69    0.94
  -7   3  18   11.77    0.68
  -7   3  18   10.05    0.61
  -7  -3  18   10.67    0.61
  -7   3  18   10.93    0.68
  -7   3  17  130.64    4.30
  -7   3  17  128.96    4.24
  -7  -3  17  135.08    4.25
  -7   3  17  130.37    4.30
  -7   3  16    6.71    0.77
  -7   3  16    6.30    0.69
  -7  -3  16    7.37    0.70
  -7   3  16    6.28    0.75
  -7   3  16    6.72    0.62
  -7   3  15   25.24    1.35
  -7  -3  15   23.33    1.21
  -7   3  15   25.84    1.23
  -7   3  14   18.27    1.21
  -7  -3  14   19.14    1.08
  -7   3  14   17.78    1.04
  -7  -3  13   29.91    1.41
  -7   3  13   31.95    1.43
  -7   3  12   59.66    2.31
  -7  -3  12   60.53    2.26
  -7   3  12   57.98    2.26
  -7   3  11   83.59    3.06
  -7  -3  11   85.36    2.96
  -7   3  11   83.24    2.98
  -7   3  11   83.43    3.04
  -7  -3  11   84.81    3.02
  -7   3  10   64.71    2.49
  -7  -3  10   63.30    2.35
  -7   3  10   68.84    2.47
  -7  -3  10   65.42    2.45
  -7   3  10   65.97    2.41
  -7   3   9   67.02    2.58
  -7   3   9   72.51    2.57
  -7  -3   9   70.48    2.56
  -7   3   9   70.50    2.52
  -7   3   8   22.10    1.16
  -7   3   8   21.18    1.08
  -7  -3   8   23.64    1.11
  -7   3   8   21.31    1.12
  -7   3   8   19.61    1.01
  -7   3   7    0.86    0.49
  -7   3   7    1.31    0.51
  -7   3   7    0.29    0.33
  -7   3   6   37.34    1.51
  -7  -3   6   34.71    1.45
  -7   3   6   34.25    1.47
  -7   3   6   32.66    1.37
  -7   3   5  172.67    5.57
  -7  -3   5  173.66    5.55
  -7  -3   5  173.37    5.56
  -7   3   4    9.93    0.68
  -7  -3   4    9.34    0.65
  -7  -3   4    8.87    0.69
  -7  -3   4    9.79    0.73
  -7   3   3   37.74    1.48
  -7  -3   3   36.25    1.47
  -7   3   3   36.23    1.45
  -7   3   3   37.79    1.55
  -7  -3   3   39.10    1.55
  -7  -3   3   37.31    1.53
  -7  -3   2   47.12    1.77
  -7   3   2   48.09    1.74
  -7  -3   2   44.42    1.74
  -7   3   2   48.39    1.87
  -7  -3   2   47.14    1.83
  -7   3   2   49.14    1.79
  -7   3   1    2.44    0.43
  -7  -3   1    2.09    0.43
  -7  -3   1    2.13    0.40
  -7  -3   0   20.16    1.00
  -7   3   0   19.94    1.06
  -7  -3  -1   41.38    1.64
  -7   3  -1   39.29    1.66
  -7  -3  -2  117.50    4.02
  -7   3  -2  122.82    4.07
  -7  -3  -3   66.33    2.50
  -7   3  -3   67.17    2.50
  -7  -3  -4   25.02    1.29
  -7   3  -4   26.59    1.29
  -7  -3  -4   26.87    1.32
  -7  -3  -5    1.66    0.58
  -7   3  -5    1.72    0.55
  -7  -3  -5    2.41    0.59
  -7  -3  -6   23.99    1.26
  -7  -3  -6   27.02    1.31
  -7  -3  -7   22.34    1.24
  -7  -3  -7   23.08    1.27
  -7   3  -7   20.60    1.12
  -7  -3  -7   20.87    1.24
  -7  -3  -8   17.92    1.10
  -7  -3  -8   18.26    1.14
  -7   3  -8   15.59    0.94
  -7  -3  -8   17.99    1.10
  -7  -3  -9   32.55    1.49
   7  -3   9   29.60    1.48
  -7  -3  -9   31.16    1.47
  -7  -3  -9   30.95    1.49
  -7  -3 -10    1.50    0.53
  -7  -3 -10    1.06    0.56
   7  -3  10    1.55    0.60
  -7  -3 -10    1.17    0.56
   7  -3  11   21.61    1.13
  -7  -3 -11   21.41    1.06
  -7  -3 -11   21.72    1.10
  -7  -3 -12    5.03    0.49
  -7  -3 -12    6.25    0.55
  -7  -3 -13   -0.08    0.30
  -7   4  18   19.02    0.81
  -7   4  18   15.38    0.66
  -7   4  18   18.81    0.79
  -7   4  17   15.79    0.78
  -7  -4  17   16.28    0.78
  -7   4  17   16.95    0.89
  -7   4  17   16.88    0.84
  -7   4  16   39.13    1.58
  -7  -4  16   39.83    1.58
  -7   4  16   42.78    1.69
  -7   4  16   43.88    1.65
  -7   4  15  152.54    4.96
  -7  -4  15  151.75    4.95
  -7   4  15  154.47    5.05
  -7   4  15  155.29    5.01
  -7   4  14   14.43    1.06
  -7   4  14   17.50    1.01
  -7   4  13   39.32    1.78
  -7   4  13   38.48    1.75
  -7   4  13   36.05    1.64
  -7   4  12   87.85    3.16
  -7  -4  12   84.11    2.97
  -7   4  12   83.83    3.06
  -7   4  11   60.18    2.30
  -7  -4  11   61.17    2.29
  -7   4  11   58.37    2.39
  -7   4  11   59.87    2.29
  -7   4  10  208.14    6.78
  -7   4  10  202.90    6.68
  -7   4  10  209.88    6.67
  -7  -4  10  215.71    6.68
  -7   4   9   73.48    2.64
  -7   4   9   67.40    2.58
  -7   4   9   69.60    2.51
  -7  -4   9   69.65    2.52
  -7   4   9   67.24    2.52
  -7   4   8    4.37    0.53
  -7  -4   8    3.88    0.53
  -7   4   8    3.87    0.66
  -7   4   8    4.37    0.68
  -7   4   8    3.11    0.51
  -7   4   7   -0.03    0.50
   7  -4  -7    0.45    0.36
  -7   4   7    0.61    0.50
  -7   4   7    0.24    0.41
  -7   4   6    9.75    0.76
  -7  -4   6    9.06    0.71
   7  -4  -6   10.60    0.70
  -7   4   6    9.64    0.69
  -7   4   5   14.36    0.89
  -7  -4   5   15.07    0.87
  -7   4   5   15.47    0.84
  -7   4   4   21.23    1.07
  -7  -4   4   22.49    1.07
  -7  -4   4   20.64    1.07
  -7   4   4   20.01    1.00
  -7   4   3    1.69    0.40
  -7  -4   3    1.55    0.38
  -7  -4   3    1.53    0.49
  -7  -4   3    1.83    0.50
  -7   4   2   53.18    1.94
  -7  -4   2   53.80    1.95
  -7  -4   2   52.99    2.03
  -7  -4   1   20.92    1.01
  -7   4   1   23.28    1.15
  -7  -4   1   20.77    1.09
  -7   4   1   22.08    1.02
  -7  -4   1   22.42    1.03
  -7  -4   0   12.89    0.79
  -7   4   0   12.58    0.88
  -7  -4   0   13.45    0.86
  -7   4   0   12.73    0.76
  -7  -4   0   13.88    0.77
  -7  -4  -1   31.32    1.39
  -7   4  -1   32.35    1.46
  -7  -4  -1   31.24    1.42
   7  -4   2   39.45    1.57
  -7  -4  -2   40.38    1.66
  -7   4  -2   38.54    1.69
  -7  -4  -2   39.24    1.67
   7  -4   3    1.39    0.45
  -7  -4  -3    1.42    0.55
  -7   4  -3    1.10    0.49
  -7  -4  -3    1.30    0.55
  -7  -4  -4   70.04    2.63
   7  -4   4   69.98    2.55
  -7  -4  -4   72.41    2.63
  -7   4  -4   68.45    2.60
  -7  -4  -4   68.56    2.61
  -7  -4  -5    5.41    0.73
   7  -4   5    4.75    0.65
  -7  -4  -5    3.78    0.67
  -7   4  -5    4.58    0.60
   7  -4   6   59.89    2.25
  -7   4  -6   54.13    2.17
   7  -4   7    4.75    0.71
  -7   4  -7    3.15    0.52
   7  -4   8    9.77    0.88
  -7  -4  -8    9.87    0.86
  -7  -4  -9    0.25    0.57
   7  -4   9   -0.25    0.59
  -7  -4  -9   -0.43    0.58
   7  -4  10    0.78    0.57
  -7  -4 -10    0.45    0.55
   7  -4  11    0.62    0.51
  -7  -4 -11    0.29    0.42
  -7  -4 -11    0.69    0.48
   7  -4  12    2.99    0.49
  -7  -4 -12    3.08    0.41
  -7  -4 -12    2.99    0.47
  -7  -4 -13    3.69    0.36
  -7   5  18   30.33    1.16
  -7   5  18   32.25    1.13
  -7   5  17   23.92    1.05
  -7   5  17   23.80    1.02
  -7   5  17   22.47    0.99
  -7   5  16   79.88    2.67
  -7   5  16   79.42    2.65
  -7   5  16   79.17    2.63
  -7   5  15   15.17    0.98
  -7   5  15   14.35    0.80
  -7  -5  15   15.67    0.81
  -7   5  15   17.01    1.00
  -7   5  15   15.80    0.92
  -7   5  14  181.88    5.70
  -7   5  14  170.82    5.52
  -7  -5  14  165.95    5.50
  -7   5  14  181.40    5.68
  -7   5  14  175.33    5.64
  -7   5  13   38.50    1.70
  -7   5  13   35.54    1.64
  -7   5  13   35.02    1.61
  -7   5  12   83.30    2.99
  -7   5  12   80.45    2.97
  -7   5  12   76.79    2.90
  -7   5  11   12.89    0.98
  -7   5  11   11.96    0.98
  -7   5  11   12.36    0.90
  -7   5  10  102.93    3.52
  -7  -5  10  103.32    3.51
  -7   5  10  105.97    3.68
  -7   5  10  102.27    3.65
  -7   5  10  104.39    3.62
  -7   5   9  176.44    5.76
   7  -5  -9  171.27    5.60
  -7   5   9  178.01    5.71
  -7   5   9  177.59    5.61
  -7  -5   9  171.68    5.59
  -7   5   8   50.45    2.01
   7  -5  -8   49.14    1.91
  -7   5   8   47.62    1.85
  -7   5   8   48.13    1.95
  -7   5   7   47.28    1.96
   7  -5  -7   50.20    1.93
  -7   5   7   49.29    1.85
  -7   5   7   48.72    1.94
  -7   5   6   12.51    0.88
  -7  -5   6   13.16    0.83
   7  -5  -6   13.48    0.86
  -7   5   6   12.56    0.83
  -7  -5   5    6.29    0.62
  -7   5   5    6.90    0.66
  -7   5   5    6.23    0.61
  -7  -5   4    3.21    0.50
  -7   5   4    2.32    0.49
  -7  -5   4    2.70    0.53
  -7   5   4    2.12    0.47
  -7   5   3  143.88    4.63
  -7  -5   3  140.40    4.61
  -7  -5   3  138.11    4.64
  -7  -5   2    2.16    0.52
  -7  -5   1   43.22    1.69
  -7  -5   1   45.03    1.80
  -7  -5   0   36.02    1.51
  -7  -5   0   37.11    1.58
  -7  -5  -1   62.04    2.28
  -7  -5  -1   63.71    2.33
  -7   5  -1   57.76    2.17
   7  -5   2  155.38    5.14
  -7  -5  -2  162.10    5.24
  -7  -5  -2  163.13    5.26
   7  -5   3    1.17    0.47
  -7  -5  -3    0.62    0.49
  -7   5  -3    0.85    0.51
  -7  -5  -3    1.56    0.59
   7  -5   4    0.24    0.47
  -7  -5  -4    0.15    0.52
  -7   5  -4   -0.11    0.46
  -7  -5  -4    0.37    0.55
  -7  -5  -5    2.83    0.63
   7  -5   5    3.04    0.60
  -7  -5  -5    3.18    0.64
  -7  -5  -5    3.64    0.70
  -7  -5  -6   31.81    1.53
   7  -5   6   32.48    1.52
  -7  -5  -6   32.73    1.55
  -7  -5  -6   32.75    1.55
  -7  -5  -7   22.80    1.26
   7  -5   7   20.44    1.18
  -7  -5  -7   22.56    1.27
  -7  -5  -8    2.45    0.64
   7  -5   8    3.24    0.66
  -7  -5  -8    3.37    0.69
   7  -5   9   28.01    1.32
  -7  -5  -9   25.64    1.30
  -7  -5  -9   25.31    1.29
  -7  -5 -10   16.02    0.95
  -7  -5 -10   17.42    0.97
   7  -5  10   17.58    1.00
   7  -5  11    3.00    0.52
  -7  -5 -11    2.87    0.47
   7  -5  12   17.43    0.84
  -7  -5 -12   17.51    0.79
  -7   6  17   20.94    0.88
  -7   6  17   20.39    0.83
  -7   6  17   19.79    0.86
  -7   6  16   31.24    1.28
  -7   6  16   31.62    1.25
  -7   6  16   30.48    1.26
  -7   6  15  136.14    4.43
  -7   6  15  136.64    4.41
  -7   6  15  135.19    4.43
  -7   6  14    2.03    0.59
  -7   6  14    2.86    0.60
  -7   6  14    2.71    0.59
  -7   6  13   87.04    3.09
  -7   6  13   85.83    3.07
  -7   6  13   86.34    3.07
  -7   6  12   85.83    3.12
  -7   6  12   90.07    3.14
  -7   6  12   85.36    3.12
  -7   6  11  117.57    4.02
  -7   6  11  116.00    4.01
  -7   6  11  116.14    4.01
  -7   6  10   45.22    1.90
  -7   6  10   45.90    1.92
  -7   6  10   43.32    1.88
  -7   6   9   72.36    2.68
   7  -6  -9   69.27    2.60
  -7   6   9   73.97    2.73
  -7   6   9   71.94    2.68
  -7   6   8   98.78    3.46
   7  -6  -8   97.41    3.41
  -7   6   8  100.00    3.49
  -7   6   8   96.96    3.46
  -7   6   7    9.32    0.78
   7  -6  -7    7.51    0.73
  -7   6   7    9.28    0.77
  -7   6   6   32.67    1.47
   7  -6  -6   32.46    1.50
  -7   6   6   34.51    1.53
  -7   6   5  480.08   14.79
  -7  -6   5  472.67   14.73
   7  -6  -5  506.19   14.87
  -7   6   5  486.23   14.83
  -7  -6   4    2.76    0.52
  -7   6   4    3.76    0.55
  -7  -6   4    3.80    0.57
  -7   6   4    3.50    0.58
  -7   6   3   34.33    1.45
  -7  -6   3   32.25    1.44
  -7  -6   3   35.09    1.49
  -7  -6   2    2.23    0.51
  -7   6   2    2.62    0.49
  -7  -6   2    2.56    0.54
  -7   6   1   60.44    2.26
  -7  -6   1   63.23    2.33
  -7  -6   0    1.35    0.42
  -7  -6   0    0.96    0.51
  -7  -6  -1  233.90    7.41
  -7  -6  -1  235.43    7.45
   7  -6   2   58.04    2.17
  -7  -6  -2   55.95    2.22
  -7  -6  -2   61.62    2.28
   7  -6   3   20.15    1.06
  -7  -6  -3   18.56    1.10
  -7  -6  -3   20.88    1.14
   7  -6   4   24.15    1.25
  -7  -6  -4   27.94    1.36
  -7  -6  -4   26.06    1.33
   7  -6   5   72.42    2.70
  -7  -6  -5   73.02    2.75
  -7  -6  -5   75.30    2.74
   7  -6   6    9.01    0.80
  -7  -6  -6    8.64    0.86
  -7  -6  -6    7.91    0.81
   7  -6   7    1.48    0.58
  -7  -6  -7    1.56    0.66
  -7  -6  -7    2.26    0.64
   7  -6   8   44.28    1.82
  -7  -6  -8   44.11    1.82
   7  -6   9    7.31    0.72
  -7  -6  -9    7.38    0.70
  -7  -6 -10    9.76    0.70
  -7  -6 -10    9.46    0.69
   7  -6  10    8.69    0.70
  -7  -6 -11    8.55    0.58
  -7  -6 -11    7.51    0.56
  -7  -6 -12    9.10    0.48
  -7  -6 -12    8.85    0.49
  -7   7  16    4.66    0.41
  -7   7  16    4.86    0.39
  -7   7  16    5.37    0.45
  -7   7  15    4.05    0.48
  -7   7  15    4.84    0.49
  -7   7  14   15.65    0.87
  -7   7  14   15.55    0.88
  -7   7  14   16.25    0.93
  -7   7  13   15.37    0.93
  -7   7  13   15.58    0.96
  -7   7  12   13.87    0.87
  -7   7  12   13.33    0.92
  -7   7  12   13.63    0.95
  -7   7  11   23.18    1.18
   7  -7 -11   22.50    1.10
  -7   7  11   22.34    1.22
  -7   7  11   24.44    1.26
  -7   7  10   13.77    0.92
  -7   7  10   14.87    1.02
  -7   7  10   13.20    0.98
  -7   7   9    7.81    0.72
   7  -7  -9    8.11    0.74
  -7   7   9    7.14    0.80
  -7   7   9    7.57    0.78
  -7   7   8   52.98    2.13
   7  -7  -8   58.67    2.21
  -7   7   8   57.34    2.24
  -7   7   8   53.01    2.19
  -7   7   7  137.05    4.73
   7  -7  -7  149.81    4.82
  -7   7   7  144.26    4.84
  -7   7   7  146.83    4.84
  -7   7   6  153.09    5.10
   7  -7  -6  163.24    5.22
  -7   7   6  155.00    5.19
  -7   7   5   70.12    2.64
  -7   7   5   73.92    2.76
  -7   7   4    0.30    0.40
   7  -7  -4    1.06    0.60
  -7   7   4   -0.19    0.54
   7  -7  -3    3.80    0.66
  -7  -7   3    3.77    0.56
  -7   7   3    3.23    0.63
  -7  -7   2  254.88    8.03
  -7  -7   2  258.35    8.07
  -7  -7   1  240.74    7.46
  -7  -7   1  232.78    7.50
  -7  -7   0  145.95    4.83
  -7  -7  -1   12.62    0.82
  -7  -7  -1   13.37    0.90
  -7  -7  -2  154.70    5.15
  -7  -7  -2  160.70    5.20
  -7  -7  -3   27.45    1.33
  -7  -7  -3   28.72    1.36
  -7  -7  -4   40.00    1.72
  -7  -7  -4   39.79    1.71
  -7  -7  -5   10.65    0.84
  -7  -7  -5    8.40    0.77
  -7  -7  -6   56.95    2.25
  -7  -7  -6   59.84    2.24
  -7  -7  -7   26.19    1.30
  -7  -7  -7   26.38    1.25
  -7  -7  -8   13.43    0.88
  -7  -7  -8   14.16    0.85
  -7  -7  -9   15.26    0.89
  -7  -7  -9   15.39    0.83
  -7  -7 -10    5.33    0.48
   7  -7  11    3.96    0.38
  -7  -7 -11    4.04    0.39
  -7  -7 -11    3.83    0.35
  -7   8  15    0.30    0.23
  -7   8  15    0.22    0.32
  -7   8  14   13.86    0.69
  -7   8  14   14.25    0.72
  -7   8  14   15.07    0.80
  -7   8  13    2.78    0.43
  -7   8  13    3.38    0.50
  -7   8  13    3.62    0.56
   7  -8 -12    4.61    0.47
  -7   8  12    4.57    0.50
  -7   8  12    4.63    0.58
  -7   8  12    4.90    0.63
   7  -8 -11   -0.08    0.39
  -7   8  11    0.21    0.42
  -7   8  11    0.06    0.50
  -7   8  11    0.20    0.53
  -7   8  10    0.95    0.46
  -7   8  10    1.69    0.59
  -7   8  10    0.82    0.56
  -7   8   9   16.78    0.90
  -7   8   9   15.45    1.04
  -7   8   9   16.28    1.05
  -7   8   8   55.77    2.16
   7  -8  -8   61.72    2.32
  -7   8   8   60.09    2.32
  -7   8   8   61.29    2.36
   7  -8  -7   44.55    1.87
  -7   8   7   41.84    1.85
  -7   8   7   43.81    1.86
   7  -8  -6    9.39    0.87
  -7   8   6    8.86    0.88
  -7   8   6    8.43    0.82
   7  -8  -5   14.91    1.03
  -7   8   5   14.13    1.00
   7  -8  -4    1.94    0.66
  -7   8   4    1.59    0.61
   7  -8  -3  158.01    5.30
  -7   8   3  159.40    5.28
  -7  -8   2    3.95    0.55
   7  -8  -1  351.20   10.60
  -7  -8   1  328.64   10.41
  -7  -8   0   85.43    3.00
  -7  -8  -1   90.36    3.15
  -7  -8  -2   51.65    1.95
  -7  -8  -2   50.43    1.96
   7  -8   2   47.14    1.89
  -7  -8  -3  192.19    5.92
  -7  -8  -3  188.07    5.89
  -7  -8  -4   48.74    1.93
  -7  -8  -4   48.80    1.90
   7  -8   4   47.99    1.89
   7  -8   5    2.71    0.52
  -7  -8  -5    1.55    0.53
  -7  -8  -5    1.02    0.47
  -7  -8  -6   62.94    2.23
  -7  -8  -6   56.79    2.14
   7  -8   6   57.09    2.16
  -7  -8  -7   40.00    1.58
  -7  -8  -7   39.12    1.51
   7  -8   7   35.75    1.52
  -7  -8  -8   11.98    0.75
  -7  -8  -8   10.66    0.67
   7  -8   8   11.73    0.72
   7  -8   9    0.89    0.35
  -7  -8  -9    0.72    0.38
  -7  -8  -9    1.05    0.33
   7  -8  10    3.83    0.35
  -7  -8 -10    3.99    0.38
  -7   9  14    1.88    0.34
  -7   9  13   25.54    1.02
  -7   9  13   28.18    1.13
   7  -9 -12   22.58    0.99
  -7   9  12   25.44    1.05
  -7   9  12   26.19    1.14
   7  -9 -11    1.81    0.41
  -7   9  11    1.51    0.44
  -7   9  11    2.70    0.54
   7  -9 -10   51.09    1.97
  -7   9  10   53.12    1.98
  -7   9  10   52.77    2.03
  -7   9   9    0.60    0.51
  -7   9   9    1.01    0.59
  -7   9   8    4.92    0.65
  -7   9   8    4.85    0.68
   7  -9  -7    7.93    0.80
  -7   9   7    9.65    0.83
  -7   9   7    9.87    0.86
   7  -9  -6   97.40    3.41
  -7   9   6   97.46    3.39
  -7   9   6   93.31    3.39
   7  -9  -5   81.55    3.01
  -7   9   5   82.86    3.01
   7  -9  -4  129.47    4.54
  -7   9   4  137.42    4.54
  -7   9   3    0.53    0.59
   7  -9  -2    7.25    0.87
  -7   9   2    9.35    0.86
   7  -9  -1    1.45    0.64
   7  -9   0    3.16    0.68
   7  -9   1   -0.22    0.55
   7  -9   2    9.56    0.83
  -7  -9  -3  202.49    6.26
   7  -9   3  211.62    6.37
  -7  -9  -3  189.28    6.19
   7  -9   3  193.65    6.23
  -7  -9  -4  208.03    6.33
   7  -9   4  210.19    6.38
  -7  -9  -4  190.14    6.24
   7  -9   4  197.08    6.30
  -7  -9  -5   22.11    1.02
   7  -9   5   19.86    1.00
  -7  -9  -5   19.40    0.91
   7  -9   5   19.98    0.98
  -7  -9  -6   48.14    1.69
   7  -9   6   40.39    1.59
  -7  -9  -6   41.38    1.56
   7  -9   6   45.78    1.65
  -7  -9  -7  206.83    5.61
   7  -9   7  191.69    5.55
  -7  -9  -8   38.74    1.37
   7  -9   8   34.25    1.32
   7  -9   9    3.92    0.32
  -7  -9  -9    4.11    0.34
   7 -10 -12    0.64    0.21
  -7  10  12    1.21    0.35
   7 -10 -11   16.04    0.79
  -7  10  11   17.39    0.77
   7 -10 -10   18.74    0.93
  -7  10  10   19.28    0.88
  -7  10  10   20.57    0.99
   7 -10  -9   48.82    1.89
  -7  10   9   50.47    1.84
  -7  10   9   51.88    1.93
  -7  10   8   12.97    0.80
  -7  10   8   12.63    0.84
  -7  10   7   10.86    0.77
  -7  10   7   12.10    0.86
   7 -10  -6    2.09    0.59
  -7  10   6    2.19    0.54
  -7  10   6    1.58    0.61
   7 -10  -5    1.46    0.66
  -7  10   5    0.96    0.55
  -7  10   5    0.91    0.56
  -7  10   4    2.03    0.62
   7 -10  -3    0.43    0.57
  -7  10   3   -0.14    0.57
   7 -10  -2    0.71    0.59
  -7  10   2    0.59    0.58
   7 -10  -1   51.56    2.07
  -7  10   1   52.73    2.09
   7 -10   0    6.25    0.71
  -7  10   0    5.97    0.72
   7 -10   1    6.21    0.68
   7 -10   2   19.38    1.02
   7 -10   3    9.86    0.70
   7 -10   4    4.80    0.45
  -7 -10  -4    5.57    0.45
   7 -10   4    6.24    0.54
  -7 -10  -5    8.42    0.52
   7 -10   5    8.11    0.51
   7 -10   5    7.58    0.51
  -7 -10  -6    7.21    0.46
   7 -10   6    6.28    0.44
  -7 -10  -7   63.85    1.92
   7 -10   7   52.75    1.88
   7 -11 -10   14.08    0.66
   7 -11  -9    9.00    0.57
  -7  11   9    8.05    0.46
   7 -11  -8    4.65    0.50
  -7  11   8    4.87    0.42
  -7  11   7    0.92    0.36
  -7  11   6    4.68    0.50
  -7  11   5   66.76    2.33
   7 -11  -4   13.47    0.86
  -7  11   4   11.84    0.76
   7 -11  -3   42.93    1.67
  -7  11   3   41.35    1.61
  -7  11   3   37.64    1.63
   7 -11  -2    7.67    0.68
  -7  11   2    6.89    0.69
   7 -11  -1    0.03    0.44
  -7  11   1   -0.34    0.49
   7 -11   0    1.87    0.46
  -7  11   0    3.13    0.54
   7 -11   1   12.09    0.73
  -7  11  -1   10.93    0.75
   7 -11   2   20.16    0.93
  -7  11  -2   21.83    1.01
   7 -11   3   18.02    0.82
  -7  11  -3   20.79    0.94
  -7  11  -4   -0.20    0.33
  -7  11  -5    8.30    0.51
  -7  11  -6    0.04    0.20
   7 -12  -8    3.64    0.33
  -7  12   8    4.19    0.34
   7 -12  -7   40.16    1.47
  -7  12   7   42.02    1.47
   7 -12  -5   -0.18    0.33
  -7  12   5    0.57    0.25
  -7  12   4    4.62    0.38
  -7  12   3    5.12    0.42
  -7  12   2    8.02    0.52
  -7  12   1    0.93    0.32
  -7  12   0    6.74    0.48
  -8   0  18   28.64    1.07
  -8   0  17    0.20    0.37
  -8   0  17    0.81    0.47
  -8   0  16   38.54    1.58
  -8   0  16   40.40    1.67
  -8   0  15    0.16    0.49
  -8   0  15    0.31    0.58
  -8   0  14    7.70    0.76
  -8   0  14    7.98    0.80
  -8   0  13   -0.04    0.53
  -8   0  13    0.51    0.57
  -8   0  12  153.72    5.08
  -8   0  12  151.58    5.05
  -8   0  11    0.19    0.54
  -8   0  11    0.18    0.52
  -8   0  10  184.58    6.15
  -8   0  10  194.34    6.10
  -8   0   9   -0.22    0.51
  -8   0   9    0.22    0.42
  -8   0   8   15.90    0.98
  -8   0   8   15.91    0.89
  -8   0   7    0.23    0.47
  -8   0   7   -0.03    0.36
  -8   0   6   11.78    0.82
  -8   0   6   11.15    0.82
  -8   0   5   -0.03    0.46
  -8   0   5   -0.03    0.34
  -8   0   4    2.96    0.54
  -8   0   4    3.73    0.49
  -8   0   4    3.72    0.52
  -8   0   3    0.43    0.44
  -8   0   3    0.18    0.38
  -8   0   3    0.58    0.42
  -8   0   2  144.00    4.59
  -8   0   2  137.42    4.59
  -8   0   2  137.56    4.55
  -8   0   1   -0.12    0.41
  -8   0   1   -0.32    0.43
  -8   0   1    0.14    0.41
  -8   0   0   45.71    1.85
  -8   0   0   44.79    1.78
  -8   0  -1    0.35    0.49
  -8   0  -1   -0.06    0.42
  -8   0  -2   40.38    1.65
  -8   0  -3    0.48    0.43
  -8   0  -4   40.82    1.79
  -8   0  -4   38.61    1.65
  -8   0  -5    0.88    0.60
  -8   0  -5    0.20    0.47
  -8   0  -6   10.11    0.87
  -8   0  -6   10.33    0.77
  -8   0  -7    0.27    0.58
  -8   0  -7    0.74    0.46
  -8   0  -8    4.91    0.58
  -8   0  -8    3.89    0.64
  -8   0  -9    0.16    0.46
  -8   0  -9   -0.03    0.40
  -8   0 -10    0.29    0.41
  -8   0 -10    0.27    0.37
  -8   0 -11    0.22    0.29
  -8   0 -11    0.20    0.27
   8   0  12   12.07    0.68
  -8   1  19   17.06    0.71
  -8  -1  19   16.78    0.70
  -8   1  18    9.79    0.59
  -8   1  18   11.26    0.67
  -8  -1  18   11.99    0.68
  -8   1  18   12.30    0.69
  -8   1  17    3.71    0.51
  -8   1  17    4.50    0.57
  -8  -1  17    4.52    0.58
  -8   1  17    4.44    0.58
  -8  -1  17    3.68    0.55
  -8   1  16    1.72    0.55
  -8  -1  16    0.99    0.40
  -8   1  16    1.24    0.57
  -8  -1  16    1.47    0.53
  -8   1  15    1.30    0.58
  -8  -1  15    2.11    0.50
  -8   1  15    2.10    0.62
  -8  -1  15    1.93    0.58
  -8   1  14   11.53    0.92
  -8  -1  14   13.48    0.86
  -8   1  14   12.40    0.96
  -8  -1  14   13.12    0.92
  -8   1  13   27.28    1.46
  -8  -1  13   27.57    1.43
  -8   1  13   27.84    1.41
  -8  -1  13   27.90    1.33
  -8   1  13   27.30    1.41
  -8  -1  13   26.48    1.33
  -8   1  12   27.56    1.46
  -8  -1  12   30.40    1.40
  -8   1  12   26.18    1.40
  -8  -1  12   28.59    1.36
  -8   1  12   29.98    1.48
  -8  -1  12   29.50    1.48
  -8   1  11    0.40    0.60
  -8  -1  11    0.07    0.51
  -8   1  11   -0.08    0.60
  -8  -1  11    0.46    0.62
  -8   1  11    0.40    0.55
  -8  -1  11    0.17    0.47
  -8   1  10   -0.52    0.57
  -8  -1  10    0.04    0.56
  -8   1  10    0.12    0.57
  -8  -1  10    0.04    0.49
  -8   1  10    0.35    0.52
  -8  -1  10   -0.38    0.45
  -8   1   9   21.84    1.19
  -8  -1   9   21.12    1.14
  -8   1   9   20.57    1.18
  -8  -1   9   22.22    1.21
  -8   1   9   21.77    1.13
  -8  -1   9   21.38    1.06
  -8   1   8    4.24    0.64
  -8  -1   8    4.54    0.59
  -8   1   8    3.67    0.55
  -8  -1   8    4.27    0.51
  -8   1   7    3.81    0.62
  -8  -1   7    3.85    0.55
  -8   1   7    4.46    0.53
  -8  -1   6   56.72    2.18
  -8   1   6   58.93    2.23
  -8   1   6   58.41    2.13
  -8   1   5   26.85    1.24
  -8  -1   5   26.12    1.26
  -8   1   5   27.52    1.26
  -8   1   5   26.73    1.21
  -8   1   5   26.84    1.17
  -8   1   4   24.59    1.21
  -8  -1   4   25.39    1.21
  -8   1   4   25.94    1.20
  -8  -1   4   26.69    1.16
  -8   1   4   25.91    1.21
  -8   1   4   24.92    1.11
  -8  -1   4   25.66    1.22
  -8   1   3    1.52    0.47
  -8   1   3    1.42    0.49
  -8  -1   3    1.54    0.50
  -8  -1   3    1.01    0.40
  -8   1   3    1.19    0.45
  -8  -1   3    1.27    0.49
  -8  -1   3    1.04    0.46
  -8   1   3    1.47    0.41
  -8  -1   2   30.82    1.39
  -8   1   2   30.11    1.35
  -8  -1   2   29.78    1.34
  -8   1   2   32.49    1.42
  -8  -1   2   30.43    1.36
  -8   1   2   31.11    1.32
  -8   1   2   31.89    1.39
  -8  -1   2   32.11    1.38
  -8   1   1  284.52    8.84
  -8  -1   1  279.93    8.87
  -8   1   1  284.96    8.91
  -8  -1   1  280.69    8.85
  -8   1   1  279.50    8.79
  -8   1   1  294.34    8.86
  -8  -1   1  288.04    8.85
  -8   1   0    2.93    0.53
  -8  -1   0    2.57    0.54
  -8   1   0    3.15    0.56
  -8  -1   0    3.32    0.55
  -8   1   0    2.63    0.47
  -8  -1  -1   58.41    2.23
  -8  -1  -1   58.66    2.19
  -8   1  -1   56.95    2.12
  -8  -1  -2    0.88    0.55
  -8  -1  -2    0.89    0.48
  -8   1  -2    0.60    0.41
  -8  -1  -3  251.98    8.10
  -8   1  -3  261.34    8.16
  -8  -1  -3  257.03    8.06
  -8   1  -3  253.55    7.98
  -8   1  -4    6.76    0.78
  -8  -1  -4    7.53    0.74
  -8   1  -4    6.74    0.62
  -8  -1  -5    5.55    0.76
  -8   1  -5    4.61    0.71
  -8  -1  -5    4.66    0.66
  -8   1  -5    4.73    0.57
  -8  -1  -6    8.27    0.81
  -8   1  -6    6.70    0.79
  -8  -1  -6    7.91    0.75
  -8   1  -6    7.22    0.63
  -8   1  -7    9.37    0.80
  -8  -1  -7   10.18    0.88
  -8   1  -7    8.20    0.66
  -8  -1  -7    7.41    0.74
  -8  -1  -8    0.22    0.54
  -8   1  -8    0.07    0.48
  -8  -1  -8    0.39    0.51
  -8   1  -8    0.50    0.38
  -8  -1  -9   10.71    0.79
  -8   1  -9    8.36    0.69
  -8  -1  -9   10.35    0.74
  -8  -1 -10   18.32    0.97
  -8   1 -10   16.73    0.89
   8  -1  11   10.32    0.71
  -8  -1 -11    8.51    0.57
  -8  -1 -11    9.79    0.60
  -8  -1 -12    0.84    0.24
   8  -1  12    1.23    0.38
  -8   2  18    6.82    0.51
  -8   2  18    8.49    0.55
  -8  -2  18    7.72    0.53
  -8   2  17   77.87    2.78
  -8   2  17   83.49    2.79
  -8  -2  17   83.13    2.79
  -8   2  17   82.47    2.81
  -8   2  16   16.74    0.99
  -8  -2  16   17.36    0.97
  -8   2  16   16.30    0.99
  -8  -2  16   15.38    0.89
  -8   2  15   20.19    1.14
  -8   2  15   19.79    1.15
  -8  -2  15   19.88    1.06
  -8   2  14    0.57    0.66
  -8   2  14    0.92    0.65
  -8  -2  14   -0.23    0.49
  -8   2  13   96.90    3.36
  -8   2  13   97.22    3.33
  -8  -2  13   93.47    3.22
  -8   2  12   94.37    3.38
  -8  -2  12   86.60    3.19
  -8   2  12   93.33    3.33
  -8  -2  12   92.07    3.24
  -8   2  12   95.16    3.36
  -8  -2  12  100.08    3.38
  -8   2  11   98.60    3.52
  -8  -2  11   95.25    3.37
  -8   2  11   97.46    3.47
  -8  -2  11   95.03    3.36
  -8   2  11  102.03    3.49
  -8  -2  11  101.09    3.49
  -8   2  10    6.02    0.73
  -8  -2  10    6.82    0.71
  -8   2  10    5.43    0.77
  -8  -2  10    5.25    0.61
  -8   2  10    5.74    0.72
  -8  -2  10    5.46    0.57
  -8   2   9   16.71    1.07
  -8  -2   9   16.70    0.96
  -8   2   9   16.83    1.03
  -8  -2   9   16.61    1.04
  -8   2   9   18.70    1.06
  -8   2   8    5.39    0.69
  -8  -2   8    4.15    0.56
  -8   2   8    5.33    0.64
  -8  -2   7   66.45    2.40
  -8   2   7   64.56    2.41
  -8  -2   6    8.83    0.69
  -8  -2   6    9.88    0.79
  -8   2   6    8.36    0.69
  -8  -2   5  135.77    4.45
  -8   2   5  131.63    4.37
  -8   2   4   11.15    0.79
  -8  -2   4   10.68    0.79
  -8  -2   4   11.31    0.83
  -8   2   4   12.69    0.79
  -8   2   4   10.99    0.79
  -8   2   3  256.13    8.02
  -8  -2   3  254.77    8.02
  -8  -2   3  251.44    8.04
  -8   2   3  255.70    7.99
  -8  -2   3  258.62    7.98
  -8   2   3  259.08    8.06
  -8  -2   3  256.80    8.05
  -8   2   2   49.68    1.90
  -8  -2   2   48.75    1.89
  -8   2   2   47.54    1.85
  -8  -2   2   49.01    1.88
  -8   2   2   45.56    1.92
  -8  -2   2   52.56    1.94
  -8   2   2   46.52    1.79
  -8   2   1  185.45    5.84
  -8  -2   1  182.46    5.88
  -8   2   1  183.38    5.94
  -8  -2   1  181.14    5.90
  -8   2   1  185.97    5.88
  -8  -2   1  181.33    5.87
  -8   2   0   12.74    0.79
  -8  -2   0   13.08    0.87
  -8  -2   0   13.09    0.88
  -8   2   0   13.45    0.85
  -8  -2   0   11.09    0.81
  -8   2  -1  111.87    3.83
  -8  -2  -1  116.33    3.94
  -8  -2  -1  119.39    3.93
  -8   2  -2  128.30    4.19
  -8  -2  -2  126.07    4.29
  -8   2  -2  127.17    4.32
  -8  -2  -2  125.82    4.28
  -8  -2  -3    9.66    0.84
  -8   2  -3    7.92    0.83
  -8  -2  -3    9.19    0.79
  -8  -2  -4    0.79    0.58
  -8   2  -4    0.39    0.57
  -8  -2  -4    1.61    0.58
  -8   2  -5    9.63    0.84
  -8  -2  -5    8.77    0.83
  -8  -2  -6   44.33    1.92
  -8   2  -6   41.94    1.83
  -8  -2  -6   43.61    1.84
  -8  -2  -7   34.95    1.70
  -8   2  -7   37.96    1.67
  -8  -2  -7   39.49    1.70
  -8  -2  -8   -0.37    0.56
  -8   2  -8    0.32    0.46
  -8  -2  -8    0.37    0.53
  -8  -2  -9    2.79    0.58
  -8   2  -9    2.59    0.48
  -8  -2  -9    2.37    0.54
   8  -2  10    3.00    0.56
  -8  -2 -10    2.19    0.49
  -8  -2 -10    3.33    0.52
   8  -2  11    1.19    0.43
  -8  -2 -11    0.79    0.35
  -8  -2 -11    0.43    0.36
   8  -2  12    0.40    0.33
  -8  -2 -12    0.98    0.28
  -8   3  18    6.64    0.48
  -8   3  18    6.69    0.45
  -8  -3  18    6.47    0.43
  -8   3  17    0.69    0.43
  -8   3  17    0.80    0.39
  -8  -3  17    0.71    0.41
  -8   3  16   47.96    1.82
  -8   3  16   44.99    1.74
  -8  -3  16   47.65    1.75
  -8   3  16   42.20    1.64
  -8   3  15   55.01    2.06
  -8   3  15   47.39    1.85
  -8   3  14   13.96    1.03
  -8   3  14   13.22    0.98
  -8  -3  14   11.38    0.80
  -8   3  14   12.18    0.78
  -8   3  13  139.06    4.64
  -8   3  13  143.48    4.63
  -8  -3  13  135.01    4.47
  -8   3  13  129.91    4.45
  -8   3  12   67.20    2.53
  -8  -3  12   67.86    2.52
  -8   3  12   67.27    2.57
  -8  -3  12   64.30    2.40
  -8   3  12   64.84    2.41
  -8   3  11    3.99    0.66
  -8  -3  11    3.71    0.66
  -8   3  11    3.69    0.73
  -8   3  11    2.62    0.49
  -8  -3  10    9.43    0.80
  -8   3  10    9.91    0.81
  -8   3  10    8.36    0.84
  -8   3  10   10.08    0.71
  -8   3   9   47.73    2.02
  -8   3   9   49.49    1.98
  -8  -3   9   51.13    1.99
  -8   3   8    6.67    0.68
  -8  -3   8    6.38    0.68
  -8   3   8    7.44    0.80
  -8   3   8    5.97    0.72
  -8   3   7  255.33    8.16
  -8   3   7  260.22    8.12
  -8  -3   6  136.36    4.60
  -8   3   6  143.93    4.74
  -8  -3   6  145.23    4.73
  -8   3   6  144.73    4.69
  -8  -3   5    1.41    0.41
  -8   3   5    1.22    0.55
  -8  -3   5    1.05    0.52
  -8   3   4   10.56    0.76
  -8  -3   4   10.05    0.75
  -8  -3   4   10.63    0.81
  -8  -3   4   10.32    0.84
  -8   3   3  132.48    4.34
  -8  -3   3  132.36    4.34
  -8  -3   3  135.69    4.40
  -8   3   3  127.30    4.29
  -8   3   2  710.49   21.11
  -8  -3   2  707.29   21.10
  -8   3   2  681.48   21.04
  -8  -3   2  686.18   21.08
  -8   3   2  725.29   21.20
  -8   3   1    7.47    0.60
  -8   3   1    7.27    0.69
  -8  -3   1    7.84    0.68
  -8  -3   1    8.28    0.68
  -8  -3   0   93.24    3.20
  -8   3   0   92.42    3.17
  -8  -3   0   87.64    3.14
  -8  -3  -1   24.74    1.23
  -8   3  -1   23.68    1.26
  -8  -3  -2   36.10    1.60
  -8   3  -2   34.52    1.64
  -8  -3  -2   36.15    1.61
  -8  -3  -3   15.69    1.07
  -8   3  -3   16.39    1.07
  -8  -3  -3   15.77    1.03
  -8  -3  -4   61.60    2.39
  -8   3  -4   61.22    2.37
  -8  -3  -4   59.05    2.37
  -8  -3  -5   35.45    1.65
  -8   3  -5   33.50    1.60
  -8  -3  -5   38.30    1.67
   8  -3   6   53.42    2.10
  -8   3  -6   50.86    2.09
  -8  -3  -6   55.80    2.18
   8  -3   7    1.01    0.56
  -8  -3  -7    1.16    0.65
  -8   3  -7    1.80    0.53
  -8  -3  -7    0.54    0.60
   8  -3   8    0.37    0.55
  -8  -3  -8    0.47    0.57
  -8   3  -8    0.06    0.40
  -8  -3  -8    0.85    0.60
  -8  -3  -9    0.26    0.51
   8  -3   9    0.31    0.51
  -8  -3  -9    0.55    0.53
   8  -3  10    6.64    0.65
  -8  -3 -10    6.82    0.63
  -8  -3 -10    6.72    0.62
   8  -3  11    7.68    0.60
  -8  -3 -11    8.34    0.56
  -8  -3 -11    8.18    0.58
   8  -3  12   15.82    0.74
  -8  -3 -12   16.74    0.71
  -8   4  18   40.11    1.43
  -8   4  18   41.15    1.43
  -8   4  17    4.31    0.39
  -8  -4  17    3.87    0.38
  -8   4  17    4.92    0.50
  -8   4  16    0.77    0.39
  -8  -4  16    0.68    0.38
  -8   4  16    0.58    0.48
  -8   4  16    0.11    0.33
  -8   4  15   -0.08    0.43
  -8  -4  15    0.38    0.44
  -8   4  15    0.44    0.40
  -8   4  14   18.94    0.98
  -8   4  13    7.19    0.86
  -8   4  13    7.33    0.66
  -8   4  12   37.59    1.71
  -8   4  12   34.89    1.68
  -8   4  12   35.01    1.53
  -8   4  11  150.82    4.83
  -8  -4  11  148.46    4.81
  -8   4  11  148.46    4.92
  -8   4  11  143.42    4.87
  -8   4  11  135.98    4.76
  -8   4  10  234.81    7.50
  -8   4  10  225.55    7.45
  -8   4  10  230.01    7.34
  -8   4  10  235.83    7.38
  -8  -4  10  237.23    7.38
  -8   4   9    0.93    0.51
  -8  -4   9    1.13    0.54
  -8   4   9    0.20    0.62
  -8   4   9    0.91    0.64
  -8   4   9    0.22    0.42
  -8   4   8   17.12    1.12
  -8   4   8   17.54    0.99
  -8  -4   8   16.82    0.98
  -8   4   8   17.09    1.08
  -8   4   8   16.57    0.93
  -8   4   7  541.24   16.47
   8  -4  -7  526.86   16.33
  -8   4   7  543.73   16.44
  -8   4   7  546.18   16.34
  -8   4   6  686.54   20.35
  -8  -4   6  675.59   20.31
   8  -4  -6  657.09   20.25
  -8   4   6  671.21   20.33
  -8   4   6  669.87   20.22
  -8   4   5   23.02    1.20
  -8  -4   5   21.02    1.15
  -8   4   5   21.63    1.05
  -8   4   4   74.08    2.77
  -8  -4   4   75.19    2.76
  -8  -4   4   77.19    2.77
  -8   4   3   17.02    0.94
  -8  -4   3   17.48    0.94
  -8  -4   3   16.56    1.01
  -8  -4   3   17.59    1.04
  -8   4   2   52.49    2.02
  -8  -4   2   55.09    2.04
  -8  -4   2   54.49    2.13
  -8  -4   2   52.79    2.01
  -8  -4   2   54.86    2.13
  -8   4   1   36.82    1.56
  -8  -4   1   39.78    1.58
  -8  -4   1   37.58    1.58
  -8  -4   1   38.32    1.66
  -8  -4   0  374.05   11.66
  -8   4   0  392.75   11.77
  -8  -4   0  372.06   11.70
  -8   4   0  378.85   11.62
  -8  -4   0  377.10   11.61
  -8  -4  -1   78.68    2.87
  -8   4  -1   81.67    2.94
  -8  -4  -1   78.58    2.90
  -8   4  -1   78.74    2.82
  -8  -4  -1   80.39    2.82
  -8  -4  -2  215.10    7.11
  -8   4  -2  227.71    7.16
  -8  -4  -2  215.06    7.11
  -8  -4  -2  230.36    7.04
   8  -4   3    0.95    0.43
  -8  -4  -3    0.42    0.55
  -8   4  -3    0.81    0.56
  -8  -4  -4   42.59    1.81
  -8   4  -4   39.57    1.76
   8  -4   5    1.05    0.53
  -8  -4  -5    0.32    0.62
  -8   4  -5    0.69    0.53
   8  -4   6   72.62    2.64
  -8  -4  -6   73.87    2.75
  -8   4  -6   69.50    2.61
   8  -4   7    4.90    0.67
  -8   4  -7    5.49    0.59
   8  -4   8   64.84    2.48
  -8  -4  -8   70.76    2.58
  -8  -4  -8   70.22    2.56
   8  -4   9    5.17    0.63
  -8  -4  -9    5.79    0.67
  -8  -4  -9    5.92    0.68
   8  -4  10   35.91    1.47
  -8  -4 -10   37.99    1.50
  -8  -4 -10   37.66    1.49
   8  -4  11    6.06    0.49
  -8  -4 -11    6.53    0.49
  -8  -4 -11    7.03    0.51
  -8   4 -11    5.72    0.40
  -8  -4 -11    5.36    0.37
   8  -4  12    5.08    0.36
  -8  -4 -12    5.42    0.37
  -8   5  17    0.29    0.33
  -8   5  17    0.41    0.32
  -8   5  16    2.30    0.49
  -8   5  16    2.67    0.48
  -8   5  16    2.44    0.38
  -8   5  15   85.42    2.84
  -8   5  15   84.79    2.82
  -8   5  15   81.42    2.74
  -8   5  14  200.98    6.20
  -8   5  14  186.94    6.03
  -8  -5  14  184.38    6.01
  -8   5  14  204.66    6.20
  -8   5  14  195.15    6.11
  -8   5  13   17.85    1.13
  -8   5  13   17.65    1.14
  -8   5  13   18.88    1.01
  -8   5  12   52.25    2.18
  -8   5  12   55.86    2.11
  -8   5  11  280.96    8.64
  -8   5  11  264.96    8.53
  -8  -5  10  297.71    9.37
  -8   5  10  309.46    9.53
  -8   5  10  305.71    9.44
  -8   5  10  299.07    9.38
  -8   5   9   49.70    2.01
  -8   5   9   48.87    2.03
  -8   5   9   46.79    1.89
  -8   5   9   43.58    1.82
  -8  -5   9   48.85    1.86
  -8   5   8  124.80    4.17
   8  -5  -8  119.89    4.03
  -8   5   8  121.96    4.16
  -8   5   8  117.20    4.00
  -8  -5   8  123.94    4.02
  -8   5   8  118.17    4.06
  -8   5   7   27.43    1.36
   8  -5  -7   26.34    1.25
  -8   5   7   25.06    1.19
  -8   5   7   25.05    1.37
  -8  -5   7   25.69    1.20
  -8   5   7   27.06    1.25
  -8  -5   6    1.99    0.52
  -8   5   6    1.21    0.59
   8  -5  -6    1.98    0.50
  -8   5   6    1.83    0.61
  -8   5   6    2.17    0.47
  -8   5   5   10.60    0.85
  -8  -5   5   11.07    0.83
  -8   5   5   10.28    0.75
  -8   5   4   44.61    1.80
  -8  -5   4   41.24    1.76
  -8  -5   4   43.24    1.81
  -8   5   4   41.03    1.71
  -8   5   3  144.62    4.82
  -8  -5   3  149.88    4.84
  -8  -5   3  145.42    4.85
  -8   5   3  143.11    4.76
  -8   5   2  111.62    3.72
  -8  -5   2  112.07    3.84
  -8  -5   2  111.65    3.85
  -8   5   1   99.83    3.39
  -8  -5   1   98.97    3.41
  -8  -5   1  103.19    3.53
  -8   5   0    7.43    0.62
  -8  -5   0    6.35    0.66
  -8  -5   0    7.13    0.76
  -8  -5  -1  183.71    5.80
  -8  -5  -1  182.68    5.92
  -8  -5  -1  188.82    5.97
  -8   5  -1  175.90    5.80
  -8  -5  -2   21.61    1.15
  -8  -5  -2   20.32    1.18
  -8   5  -2   18.70    1.01
  -8  -5  -2   19.77    1.00
  -8   5  -3    3.71    0.53
  -8  -5  -3    3.09    0.49
   8  -5   3    3.21    0.52
  -8  -5  -3    2.32    0.63
  -8  -5  -3    3.14    0.71
   8  -5   4   81.32    2.98
  -8  -5  -4   90.31    3.13
  -8  -5  -4   89.27    3.12
  -8   5  -4   84.59    2.95
  -8  -5  -4   83.41    2.93
   8  -5   5    3.27    0.58
  -8  -5  -5    3.16    0.72
  -8  -5  -5    3.36    0.74
   8  -5   6   56.06    2.21
  -8  -5  -6   59.10    2.34
  -8  -5  -6   61.21    2.32
   8  -5   7   43.53    1.79
  -8  -5  -7   43.29    1.85
  -8  -5  -7   47.58    1.88
   8  -5   8   17.31    0.97
  -8  -5  -8   18.15    1.05
   8  -5   9   12.09    0.77
  -8  -5  -9   13.45    0.82
  -8   5  -9   11.23    0.62
  -8  -5 -10   38.07    1.45
   8  -5  10   35.79    1.42
  -8  -5 -11   30.46    1.15
  -8   6  17   35.36    1.24
  -8   6  16   99.94    3.05
  -8   6  16   99.97    3.04
  -8   6  15  150.38    4.69
  -8   6  15  151.05    4.68
  -8   6  15  138.82    4.63
  -8   6  14   14.41    0.88
  -8   6  14   15.11    0.90
  -8   6  14   14.90    0.85
  -8   6  13   42.69    1.71
  -8   6  13   42.07    1.72
  -8   6  13   38.43    1.63
  -8   6  12   48.90    1.95
  -8   6  12   47.04    1.97
  -8   6  12   48.62    1.90
  -8   6  11   87.56    3.15
  -8   6  11   86.58    3.17
  -8   6  11   90.19    3.12
  -8   6  10    1.85    0.65
  -8   6  10    2.13    0.54
  -8   6   9   19.05    1.10
   8  -6  -9   18.48    0.99
  -8   6   9   17.32    1.05
  -8   6   8    0.33    0.56
   8  -6  -8    0.67    0.47
  -8   6   8    0.67    0.48
  -8   6   7   12.10    0.90
   8  -6  -7   12.42    0.87
  -8   6   7   12.77    0.98
  -8   6   7   11.48    0.85
  -8   6   6   54.42    2.14
   8  -6  -6   53.84    2.14
  -8   6   6   55.93    2.22
  -8   6   6   53.05    2.12
  -8   6   5   84.36    3.09
  -8  -6   5   86.65    3.07
   8  -6  -5   89.25    3.17
  -8   6   5   91.38    3.13
  -8   6   4   46.65    1.91
  -8  -6   4   48.16    1.92
  -8   6   4   48.96    1.94
  -8   6   3   44.84    1.85
  -8  -6   3   43.87    1.84
  -8  -6   3   44.29    1.89
  -8   6   3   49.61    1.89
  -8   6   2    0.33    0.46
  -8  -6   2    0.47    0.54
  -8  -6   2    0.31    0.48
  -8  -6   1    4.56    0.65
  -8   6   1    4.37    0.59
  -8  -6   1    5.48    0.72
  -8  -6   0    6.15    0.60
  -8  -6   0    7.00    0.74
  -8  -6  -1    3.69    0.57
  -8  -6  -1    3.46    0.64
  -8  -6  -2   20.42    1.14
  -8  -6  -2   22.82    1.21
  -8  -6  -3  157.40    4.96
  -8  -6  -3  152.51    4.96
   8  -6   4   35.35    1.52
  -8  -6  -4   37.87    1.64
  -8  -6  -4   36.70    1.65
   8  -6   5    1.79    0.51
  -8  -6  -5    1.84    0.57
  -8  -6  -5    2.62    0.67
   8  -6   6    1.56    0.52
  -8  -6  -6    2.00    0.60
  -8  -6  -6    2.54    0.67
   8  -6   7   34.31    1.49
  -8  -6  -7   36.65    1.58
  -8  -6  -7   38.07    1.57
   8  -6   8    0.33    0.43
  -8  -6  -8    0.48    0.49
  -8  -6  -8    0.29    0.45
  -8  -6  -9    0.38    0.41
  -8  -6 -10    0.52    0.33
  -8  -6 -10    0.78    0.33
  -8   7  15   73.26    2.51
  -8   7  15   80.47    2.54
  -8   7  15   75.71    2.52
  -8   7  14    1.43    0.41
  -8   7  14    1.94    0.46
  -8   7  14    1.89    0.42
  -8   7  13   18.58    0.97
  -8   7  13   20.34    1.03
  -8   7  13   19.93    0.99
  -8   7  12   12.33    0.81
  -8   7  12   11.88    0.87
  -8   7  12   12.80    0.81
  -8   7  11    9.68    0.76
  -8   7  11    9.23    0.83
  -8   7  11   10.72    0.80
  -8   7  10    4.92    0.63
  -8   7  10    5.30    0.76
  -8   7  10    5.51    0.67
  -8   7   9   58.64    2.24
   8  -7  -9   57.98    2.21
  -8   7   9   58.67    2.32
  -8   7   9   61.54    2.29
  -8   7   8    4.64    0.61
   8  -7  -8    5.25    0.65
  -8   7   8    5.30    0.83
  -8   7   8    4.56    0.66
  -8   7   7   42.74    1.74
   8  -7  -7   43.43    1.80
  -8   7   7   40.42    1.77
  -8   7   6    1.77    0.50
   8  -7  -6    2.14    0.58
  -8   7   6    2.39    0.58
  -8   7   5    0.03    0.42
   8  -7  -5   -0.27    0.54
  -8   7   5    0.90    0.52
  -8  -7   4    0.51    0.40
  -8   7   4    1.43    0.46
   8  -7  -4    0.91    0.58
  -8   7   4    0.79    0.51
  -8  -7   3    3.22    0.53
  -8   7   3    2.26    0.48
   8  -7  -3    2.77    0.65
  -8   7   3    2.56    0.58
  -8  -7   2    1.36    0.48
  -8  -7   2    0.94    0.52
  -8   7   2    1.29    0.55
  -8  -7   1   79.43    2.87
  -8  -7   1   78.91    2.83
  -8  -7   0    6.45    0.67
  -8  -7   0    6.07    0.72
  -8  -7  -1   17.98    0.99
  -8  -7  -1   20.07    1.12
  -8  -7  -2   27.31    1.28
  -8  -7  -2   26.29    1.32
  -8  -7  -3   32.61    1.46
  -8  -7  -3   33.14    1.50
  -8  -7  -4   19.34    1.08
  -8  -7  -4   21.65    1.14
  -8  -7  -5    0.38    0.50
  -8  -7  -5    0.43    0.48
  -8  -7  -6    8.92    0.73
  -8  -7  -6    9.31    0.73
  -8  -7  -7   18.25    0.97
  -8  -7  -7   17.44    0.92
  -8  -7  -8   15.02    0.82
  -8  -7  -8   14.96    0.80
   8  -7   9    1.70    0.32
  -8  -7  -9    1.90    0.37
  -8  -7  -9    1.80    0.34
  -8   8  14    0.26    0.22
  -8   8  14    0.02    0.29
  -8   8  14    0.14    0.30
  -8   8  13    4.03    0.39
  -8   8  13    5.13    0.50
  -8   8  13    4.20    0.48
  -8   8  12   54.40    1.93
  -8   8  12   55.75    1.94
  -8   8  11   10.80    0.68
   8  -8 -11   10.59    0.65
  -8   8  11   11.83    0.80
  -8   8  11   12.02    0.79
  -8   8  10   16.62    0.90
  -8   8  10   18.11    1.03
  -8   8  10   19.85    1.03
  -8   8   9    0.65    0.39
  -8   8   9    0.72    0.56
  -8   8   9    0.43    0.49
  -8   8   8    1.42    0.42
   8  -8  -8    0.99    0.50
  -8   8   8    1.76    0.66
  -8   8   8    1.53    0.58
   8  -8  -7    2.85    0.61
  -8   8   7    2.40    0.71
  -8   8   7    2.69    0.59
   8  -8  -6   66.15    2.52
  -8   8   6   66.18    2.55
  -8   8   6   67.20    2.50
   8  -8  -5  131.96    4.37
  -8   8   5  124.76    4.32
   8  -8  -4   61.93    2.38
  -8   8   4   58.25    2.31
   8  -8  -3    8.45    0.86
  -8   8   3    9.19    0.81
  -8   8   2    0.82    0.55
  -8  -8   1   49.03    1.95
  -8   8   1   51.94    2.05
  -8  -8   0    8.78    0.67
   8  -8   0    9.17    0.90
  -8  -8   0    8.44    0.71
  -8  -8  -1    1.29    0.46
  -8  -8  -1    1.19    0.49
  -8  -8  -2   47.06    1.77
  -8  -8  -2   43.92    1.74
  -8  -8  -2   43.96    1.78
  -8  -8  -3    0.87    0.44
  -8  -8  -3    0.40    0.46
  -8  -8  -4   16.67    0.90
  -8  -8  -4   15.93    0.89
   8  -8   4   15.24    0.80
   8  -8   5    2.23    0.40
  -8  -8  -5    2.17    0.47
  -8  -8  -5    1.98    0.47
   8  -8   6    2.20    0.39
  -8  -8  -6    3.54    0.48
  -8  -8  -6    3.24    0.45
   8  -8   7    2.77    0.36
  -8  -8  -7    3.96    0.47
   8  -8   7    2.67    0.36
  -8  -8  -7    2.96    0.39
  -8  -8  -8    7.09    0.44
   8  -8   8    6.85    0.43
  -8   9  13    5.77    0.39
  -8   9  13    6.51    0.46
  -8   9  12    7.80    0.53
  -8   9  12    8.68    0.58
  -8   9  11   14.38    0.76
  -8   9  11   14.62    0.77
   8  -9 -10    7.06    0.56
  -8   9  10    8.30    0.65
  -8   9  10    8.52    0.65
  -8   9   9   31.84    1.39
  -8   9   9   33.81    1.42
  -8   9   8   63.15    2.35
  -8   9   8   64.54    2.36
   8  -9  -7    1.15    0.54
  -8   9   7    1.16    0.58
  -8   9   7    1.99    0.55
   8  -9  -6   13.85    0.94
  -8   9   6   14.33    0.96
  -8   9   6   14.44    0.93
   8  -9  -5   17.99    1.10
  -8   9   5   18.08    1.09
  -8   9   5   20.53    1.10
   8  -9  -4   -0.04    0.59
  -8   9   4    0.13    0.53
  -8   9   3   21.44    1.15
  -8   9   2  136.59    4.55
   8  -9  -1    3.25    0.68
  -8   9   1    3.13    0.62
   8  -9   0   28.04    1.37
  -8   9   0   25.52    1.28
   8  -9   1    1.75    0.58
  -8  -9  -1    1.43    0.40
   8  -9   2   79.74    2.62
  -8  -9  -2   66.48    2.42
  -8  -9  -3   17.19    0.84
   8  -9   3   20.54    1.02
  -8  -9  -3   19.48    0.88
  -8  -9  -4    5.25    0.46
   8  -9   4    5.08    0.55
  -8  -9  -4    4.89    0.44
  -8  -9  -5    5.40    0.46
   8  -9   5    5.37    0.46
  -8  -9  -5    4.58    0.40
  -8  -9  -6   16.95    0.73
   8  -9   6   13.23    0.65
  -8  -9  -7    7.38    0.44
  -8  10  12   11.19    0.54
  -8  10  11    2.18    0.28
  -8  10  11    1.77    0.33
   8 -10 -10    0.14    0.25
  -8  10  10    0.12    0.29
  -8  10  10    0.54    0.34
   8 -10  -9    4.34    0.46
  -8  10   9    3.84    0.45
  -8  10   9    3.86    0.49
  -8  10   8    0.18    0.39
  -8  10   8   -0.27    0.40
  -8  10   7   27.75    1.22
  -8  10   7   28.56    1.24
   8 -10  -6   25.58    1.19
  -8  10   6   24.58    1.16
  -8  10   6   24.98    1.17
   8 -10  -5    6.00    0.66
  -8  10   5    6.44    0.65
  -8  10   5    5.72    0.63
  -8  10   4   27.39    1.24
  -8  10   4   25.16    1.21
  -8  10   3   17.60    0.98
   8 -10  -2    0.39    0.51
  -8  10   2    0.52    0.46
   8 -10  -1    0.15    0.49
  -8  10   1    0.20    0.45
   8 -10   0    2.59    0.55
  -8  10   0    3.14    0.53
   8 -10   1   86.46    2.94
  -8  10  -1   85.68    2.94
   8 -10   2   66.06    2.25
  -8  10  -2   61.44    2.24
   8 -10   3    3.73    0.45
  -8  10  -3    4.48    0.49
   8 -10   4    0.29    0.29
  -8  10  -4    0.47    0.32
  -8  10  -5   14.52    0.67
  -8  11   9    7.27    0.46
   8 -11  -8   18.94    0.80
  -8  11   8   17.67    0.75
  -8  11   8   18.10    0.81
   8 -11  -7    8.10    0.56
  -8  11   7    9.11    0.53
  -8  11   7    8.95    0.57
  -8  11   6    2.51    0.39
  -8  11   6    2.52    0.43
  -8  11   5    7.18    0.53
  -8  11   5    6.42    0.54
  -8  11   4    9.20    0.63
  -8  11   4   10.87    0.68
   8 -11  -3   31.72    1.31
  -8  11   3   32.52    1.29
  -8  11   3   31.90    1.30
   8 -11  -2    1.59    0.42
  -8  11   2    1.48    0.44
  -8  11   2    1.70    0.43
   8 -11  -1    1.11    0.40
  -8  11   1    0.75    0.37
   8 -11   0   11.90    0.68
  -8  11   0   13.56    0.71
   8 -11   1    2.61    0.37
  -8  11  -1    3.42    0.41
   8 -11   2    0.12    0.25
  -8  11  -2    0.67    0.30
  -8  11  -3    3.31    0.33
  -8  12   5    1.92    0.26
   8 -12  -4    5.99    0.39
  -8  12   4    5.93    0.40
  -8  12   3    1.17    0.26
  -8  12   2    5.75    0.39
  -8  12   1    1.07    0.21
  -9   0  17    0.02    0.27
  -9   0  17   -0.16    0.36
  -9   0  16    1.17    0.41
  -9   0  16    1.30    0.46
  -9   0  15    0.28    0.44
  -9   0  15    0.40    0.51
  -9   0  14    2.86    0.57
  -9   0  14    3.34    0.59
  -9   0  13   -0.11    0.56
  -9   0  13    0.46    0.54
  -9   0  12    1.56    0.60
  -9   0  12    0.57    0.52
  -9   0  11    0.77    0.62
  -9   0  11    0.10    0.49
  -9   0  10   20.77    1.18
  -9   0  10   20.26    1.07
  -9   0   9   -0.23    0.59
  -9   0   9    0.40    0.44
  -9   0   8   32.81    1.54
  -9   0   8   32.29    1.39
  -9   0   7   -0.04    0.53
  -9   0   6  103.48    3.61
  -9   0   5    0.22    0.53
  -9   0   5    0.35    0.41
  -9   0   4    0.33    0.44
  -9   0   4    0.93    0.52
  -9   0   3    0.32    0.50
  -9   0   3   -0.14    0.45
  -9   0   3   -0.03    0.48
  -9   0   2  434.30   13.20
  -9   0   2  418.44   13.20
  -9   0   2  434.82   13.16
  -9   0   1    0.07    0.53
  -9   0   1    0.52    0.53
  -9   0   1   -0.13    0.46
  -9   0   0   94.20    3.32
  -9   0   0   92.62    3.25
  -9   0   0   92.26    3.28
  -9   0  -1   -0.08    0.61
  -9   0  -1    0.57    0.48
  -9   0  -2   54.64    2.23
  -9   0  -2   53.91    2.10
  -9   0  -3    0.23    0.48
  -9   0  -4   74.71    2.75
  -9   0  -4   69.01    2.59
  -9   0  -5    0.36    0.66
  -9   0  -5    0.54    0.47
  -9   0  -6  504.37   14.98
  -9   0  -6  475.55   14.81
  -9   0  -7    0.38    0.58
  -9   0  -7    0.38    0.40
  -9   0  -8   74.94    2.68
  -9   0  -8   74.10    2.55
  -9   0  -9    0.20    0.40
  -9   0  -9    0.02    0.31
  -9   0 -10  124.39    4.22
   9   0  10  150.05    4.33
   9   0  11   -0.05    0.27
  -9   1  18   25.71    1.00
  -9  -1  18   25.53    1.00
  -9   1  17    0.76    0.34
  -9   1  17    0.85    0.42
  -9  -1  17    0.68    0.41
  -9   1  17    0.54    0.39
  -9   1  16    9.55    0.69
  -9   1  16   11.32    0.75
  -9  -1  16   10.51    0.69
  -9   1  15   34.67    1.49
  -9   1  15   38.20    1.52
  -9  -1  15   36.21    1.46
  -9   1  14   11.37    0.86
  -9  -1  14    9.80    0.73
  -9   1  14   10.84    0.82
  -9  -1  14    9.61    0.74
  -9   1  13   62.04    2.35
  -9  -1  13   61.07    2.33
  -9   1  13   61.00    2.31
  -9  -1  13   55.08    2.18
  -9   1  13   56.15    2.23
  -9  -1  13   57.92    2.19
  -9   1  12    5.79    0.81
  -9  -1  12    5.99    0.68
  -9   1  12    5.36    0.80
  -9  -1  12    5.92    0.81
  -9   1  12    6.42    0.73
  -9  -1  12    6.77    0.66
  -9   1  11   51.54    2.13
  -9  -1  11   51.66    2.05
  -9   1  11   49.48    2.03
  -9  -1  11   49.43    1.96
  -9   1  11   51.78    2.12
  -9  -1  11   53.37    2.13
  -9   1  10   36.04    1.68
  -9  -1  10   35.31    1.61
  -9   1  10   35.98    1.67
  -9  -1  10   36.75    1.67
  -9   1  10   37.09    1.59
  -9  -1  10   36.42    1.51
  -9   1   9    1.90    0.67
  -9  -1   9    2.03    0.67
  -9   1   9    1.66    0.63
  -9  -1   9    1.30    0.56
  -9   1   9    1.16    0.50
  -9   1   8   16.83    1.09
  -9  -1   8   14.91    1.00
  -9   1   8   17.10    0.96
  -9  -1   7    7.50    0.76
  -9   1   7    7.44    0.65
  -9  -1   6   80.15    2.92
  -9   1   6   80.88    2.97
  -9   1   6   81.95    2.83
  -9   1   5   89.42    3.13
  -9  -1   5   86.37    3.03
  -9  -1   4    8.59    0.81
  -9   1   4    9.08    0.76
  -9   1   4    8.45    0.78
  -9  -1   4    9.36    0.79
  -9  -1   4    8.96    0.71
  -9   1   4    8.38    0.75
  -9   1   3   16.99    1.02
  -9  -1   3   16.82    1.01
  -9  -1   3   16.29    1.01
  -9   1   3   15.75    0.97
  -9  -1   3   15.98    0.97
  -9   1   3   15.22    0.97
  -9  -1   3   15.97    0.98
  -9   1   2   26.59    1.34
  -9  -1   2   26.43    1.33
  -9  -1   2   27.05    1.35
  -9   1   2   27.74    1.29
  -9  -1   2   26.78    1.29
  -9   1   2   25.71    1.32
  -9  -1   2   28.07    1.33
  -9   1   2   25.30    1.22
  -9  -1   1   58.83    2.26
  -9   1   1   55.44    2.19
  -9  -1   1   56.47    2.23
  -9   1   1   58.72    2.28
  -9  -1   1   58.42    2.22
  -9   1   1   55.27    2.14
  -9   1   1   58.81    2.24
  -9  -1   1   56.43    2.21
  -9   1   0   52.09    2.12
  -9  -1   0   54.00    2.19
  -9   1   0   56.77    2.24
  -9  -1   0   56.57    2.17
  -9   1   0   53.28    2.08
  -9   1   0   58.85    2.21
  -9  -1   0   57.46    2.19
  -9   1  -1   48.84    1.94
  -9  -1  -1   47.91    2.01
  -9   1  -1   48.54    2.05
  -9  -1  -1   51.56    1.98
  -9   1  -1   44.68    1.86
  -9   1  -1   47.48    1.98
  -9  -1  -1   48.27    1.97
  -9   1  -2  390.61   12.05
  -9  -1  -2  400.29   12.16
  -9  -1  -2  398.94   12.09
  -9   1  -2  379.43   11.99
  -9  -1  -3  135.74    4.58
  -9   1  -3  138.88    4.60
  -9  -1  -3  133.01    4.47
  -9   1  -3  128.98    4.38
  -9   1  -4   62.03    2.50
  -9  -1  -4   65.75    2.44
  -9   1  -4   63.47    2.32
  -9  -1  -5    3.48    0.78
  -9   1  -5    2.37    0.65
  -9  -1  -5    2.30    0.58
  -9   1  -5    1.82    0.45
  -9  -1  -6  104.70    3.48
  -9   1  -6  100.25    3.44
  -9  -1  -6   98.17    3.36
  -9  -1  -7  412.91   12.18
  -9   1  -7  393.71   12.13
  -9  -1  -7  380.10   12.06
  -9  -1  -8    3.21    0.59
  -9   1  -8    2.86    0.53
  -9  -1  -8    4.05    0.52
   9  -1   9   11.43    0.74
  -9  -1  -9   12.28    0.75
  -9   1  -9   11.35    0.70
  -9  -1  -9   11.78    0.69
   9  -1  10   20.92    0.90
  -9  -1 -10   17.21    0.83
  -9   1 -10   15.89    0.74
  -9  -1 -10   19.36    0.79
   9   1  11   36.29    1.31
   9  -1  11   36.19    1.31
  -9   1 -11   36.88    1.31
  -9  -1 -11   36.58    1.31
  -9   2  18    2.38    0.29
  -9   2  18    3.00    0.32
  -9  -2  18    3.22    0.32
  -9   2  18    3.24    0.34
  -9   2  17   50.71    1.85
  -9   2  17   53.70    1.86
  -9  -2  17   50.56    1.84
  -9   2  17   55.47    1.89
  -9   2  16    1.17    0.46
  -9   2  16    0.43    0.48
  -9   2  15    3.19    0.61
  -9   2  15    4.24    0.64
  -9  -2  15    4.20    0.49
  -9   2  14    5.51    0.73
  -9   2  14    5.37    0.68
  -9  -2  14    5.68    0.57
  -9   2  13    2.69    0.71
  -9   2  13    3.44    0.65
  -9  -2  13    2.81    0.51
  -9   2  12   15.77    1.07
  -9  -2  12   14.07    0.86
  -9   2  12   14.80    1.02
  -9  -2  12   15.60    0.87
  -9   2  12   15.32    1.03
  -9  -2  12   15.83    1.06
  -9   2  11    7.31    0.86
  -9  -2  11    5.60    0.63
  -9   2  11    6.57    0.79
  -9  -2  11    5.46    0.72
  -9   2  11    6.50    0.73
  -9  -2  10    8.60    0.71
  -9   2  10    8.84    0.83
  -9  -2  10    8.85    0.84
  -9   2  10    9.03    0.90
  -9   2  10    9.72    0.82
  -9   2   9   91.69    3.31
  -9  -2   9   90.23    3.19
  -9   2   9   93.97    3.28
  -9  -2   9   89.98    3.26
  -9   2   9   89.98    3.22
  -9   2   8   23.75    1.29
  -9  -2   8   20.63    1.11
  -9   2   8   21.39    1.14
  -9   2   7   10.38    0.93
  -9  -2   7   12.39    0.84
  -9   2   7   10.63    0.80
  -9  -2   6   16.18    0.97
  -9  -2   6   18.22    1.09
  -9   2   6   18.38    1.00
  -9  -2   5   28.30    1.39
  -9   2   5   25.64    1.23
  -9   2   4   10.57    0.85
  -9  -2   4   11.91    0.86
  -9   2   4   11.19    0.81
  -9  -2   4   11.16    0.75
  -9   2   4   10.30    0.74
  -9  -2   4   10.18    0.88
  -9   2   3   23.31    1.19
  -9  -2   3   23.63    1.20
  -9   2   3   20.68    1.12
  -9  -2   3   20.64    1.10
  -9   2   3   23.26    1.22
  -9   2   3   22.60    1.09
  -9  -2   3   23.29    1.23
  -9   2   2  199.36    6.44
  -9  -2   2  201.63    6.44
  -9   2   2  197.84    6.39
  -9  -2   2  196.45    6.42
  -9   2   2  206.50    6.51
  -9  -2   2  201.46    6.48
  -9   2   1  773.39   22.99
  -9  -2   1  776.69   22.99
  -9  -2   1  719.70   23.00
  -9   2   1  751.73   22.93
  -9  -2   1  751.05   22.98
  -9   2   1  781.96   23.08
  -9  -2   1  783.25   23.02
  -9   2   0   79.92    2.86
  -9  -2   0   81.48    2.98
  -9   2   0   79.13    3.00
  -9  -2   0   81.63    2.98
  -9   2   0   78.07    2.92
  -9  -2   0   86.26    2.97
  -9   2  -1  130.62    4.48
  -9  -2  -1  137.54    4.63
  -9  -2  -1  136.60    4.61
  -9   2  -1  139.63    4.60
  -9  -2  -1  140.85    4.59
  -9   2  -2  135.51    4.61
  -9  -2  -2  145.21    4.80
  -9   2  -2  142.10    4.81
  -9  -2  -2  144.63    4.75
  -9   2  -3  260.74    8.50
  -9  -2  -3  272.22    8.70
  -9   2  -3  281.37    8.71
  -9  -2  -3  286.56    8.67
  -9  -2  -4    4.27    0.75
  -9   2  -4    3.41    0.71
  -9  -2  -4    4.01    0.66
  -9   2  -5   23.91    1.26
  -9  -2  -5   22.46    1.23
  -9  -2  -6    1.33    0.63
  -9   2  -6    2.06    0.59
  -9  -2  -6    2.13    0.62
   9  -2   7    5.17    0.62
  -9  -2  -7    4.84    0.69
  -9   2  -7    4.07    0.60
  -9  -2  -7    4.88    0.63
   9  -2   8   13.07    0.81
  -9  -2  -8   12.68    0.85
  -9   2  -8   10.03    0.73
  -9  -2  -8   12.81    0.81
   9  -2   9    1.86    0.45
  -9  -2  -9    2.05    0.47
  -9   2  -9    1.56    0.34
  -9  -2  -9    2.25    0.43
   9  -2  10    0.29    0.34
  -9  -2 -10    0.06    0.31
  -9  -2 -10    0.07    0.29
   9  -2  11   71.08    2.32
  -9   2 -11   73.34    2.31
  -9  -2 -11   70.51    2.30
  -9   3  18   36.08    1.26
  -9   3  17   56.02    1.95
  -9   3  17   55.86    1.90
  -9  -3  17   52.90    1.89
  -9   3  16    0.86    0.45
  -9   3  16    0.62    0.39
  -9  -3  16    0.61    0.40
  -9   3  16    0.31    0.44
  -9   3  15    0.12    0.51
  -9   3  15    0.93    0.55
  -9   3  14    3.54    0.68
  -9   3  14    3.18    0.63
  -9   3  13   72.92    2.74
  -9   3  13   73.41    2.70
  -9   3  12   60.30    2.30
  -9  -3  12   60.85    2.30
  -9   3  12   55.36    2.34
  -9   3  12   59.90    2.31
  -9   3  11    0.11    0.56
  -9  -3  11   -0.58    0.57
  -9   3  11    0.52    0.62
  -9   3  10    2.09    0.57
  -9  -3  10    2.75    0.63
  -9   3  10    2.70    0.65
  -9   3   9   77.25    2.90
  -9   3   9   81.25    2.92
  -9  -3   9   81.83    2.92
  -9   3   8   24.13    1.24
  -9  -3   8   24.52    1.25
  -9   3   8   23.31    1.24
  -9   3   7   71.82    2.75
  -9  -3   7   70.79    2.58
  -9   3   7   74.00    2.68
  -9  -3   6   78.09    2.85
  -9   3   6   86.32    3.03
  -9  -3   6   81.36    2.98
  -9   3   6   81.74    2.94
  -9  -3   5  424.03   13.08
  -9   3   5  434.98   13.23
  -9  -3   5  433.99   13.20
  -9   3   5  421.24   13.12
  -9   3   4   39.74    1.68
  -9  -3   4   42.36    1.81
  -9   3   3  290.64    9.03
  -9  -3   3  288.88    9.02
  -9  -3   3  297.78    9.11
  -9  -3   3  280.10    8.97
  -9   3   2   65.87    2.42
  -9  -3   2   63.34    2.40
  -9  -3   2   62.02    2.48
  -9   3   2   62.55    2.32
  -9  -3   2   64.99    2.39
  -9   3   2   63.89    2.49
  -9   3   1   53.62    2.11
  -9  -3   1   56.79    2.13
  -9  -3   1   57.35    2.22
  -9   3   1   52.65    2.02
  -9  -3   1   53.00    2.13
  -9   3   1   54.07    2.21
  -9  -3   1   53.63    2.20
  -9  -3   0  193.84    6.26
  -9  -3   0  193.08    6.29
  -9   3   0  191.96    6.24
  -9  -3   0  194.87    6.23
  -9  -3  -1  218.95    6.99
  -9   3  -1  224.50    7.06
  -9  -3  -1  210.61    6.98
  -9   3  -1  214.10    6.94
  -9  -3  -1  219.93    6.94
  -9  -3  -2   33.14    1.54
  -9   3  -2   31.26    1.58
  -9  -3  -2   34.75    1.58
  -9   3  -2   31.95    1.49
  -9  -3  -2   31.28    1.47
  -9  -3  -3   37.63    1.74
  -9   3  -3   38.88    1.75
  -9  -3  -3   40.72    1.76
  -9   3  -3   37.57    1.68
  -9  -3  -3   39.80    1.68
   9  -3   4    3.51    0.51
  -9  -3  -4    4.78    0.74
  -9   3  -4    4.18    0.71
  -9  -3  -4    3.63    0.70
   9  -3   5    8.50    0.70
  -9  -3  -5    7.22    0.86
  -9   3  -5    8.78    0.79
  -9  -3  -5    9.09    0.83
   9  -3   6   25.72    1.23
  -9   3  -6   27.01    1.29
  -9  -3  -6   28.85    1.36
   9  -3   7   12.76    0.80
  -9  -3  -7   12.12    0.92
  -9   3  -7   11.20    0.77
  -9  -3  -7   12.92    0.86
   9  -3   8   38.07    1.56
  -9  -3  -8   40.26    1.65
  -9  -3  -8   42.65    1.63
   9  -3   9    6.17    0.56
  -9  -3  -9    7.21    0.60
  -9  -3  -9    6.53    0.56
  -9   3 -10    3.08    0.36
  -9  -3 -10    2.93    0.35
   9  -3  10    2.87    0.39
  -9  -3 -10    2.66    0.37
  -9  -3 -10    3.43    0.39
  -9   4  17    1.51    0.33
  -9   4  16   26.23    1.02
  -9  -4  16   25.11    1.00
  -9   4  15    7.64    0.57
  -9  -4  15    7.23    0.57
  -9   4  15    8.54    0.69
  -9   4  14    0.54    0.57
  -9   4  13  114.58    3.90
  -9   4  12   73.36    2.74
  -9   4  12   71.10    2.67
  -9  -4  11   46.50    1.85
  -9   4  11   44.70    1.97
  -9   4  11   45.78    1.93
  -9   4  11   46.21    1.86
  -9   4  10   13.75    1.05
  -9   4  10   11.08    0.93
  -9   4  10   13.48    0.90
  -9  -4  10   12.00    0.85
  -9   4   9   89.94    3.22
  -9   4   9   86.71    3.15
  -9   4   9   90.99    3.10
  -9  -4   9   82.12    3.06
  -9   4   8   10.78    0.97
  -9   4   8   11.62    0.87
  -9  -4   8   12.86    0.87
  -9   4   8   13.26    0.96
  -9   4   7  120.34    4.18
  -9   4   7  121.49    4.14
  -9   4   6  192.98    6.08
  -9  -4   6  184.12    6.02
   9  -4  -6  179.45    5.92
  -9   4   6  185.78    6.01
  -9  -4   5    1.20    0.60
  -9   4   5    0.85    0.61
  -9   4   5    0.32    0.51
  -9   4   4  125.26    4.33
  -9  -4   4  126.17    4.32
  -9  -4   4  130.04    4.36
  -9   4   3   87.49    3.16
  -9  -4   3   91.59    3.16
  -9  -4   3   91.03    3.26
  -9  -4   3   94.49    3.29
  -9   4   2  208.55    6.70
  -9  -4   2  209.14    6.70
  -9  -4   2  221.25    6.83
  -9  -4   2  201.52    6.66
  -9  -4   2  217.07    6.81
  -9   4   1   24.18    1.21
  -9  -4   1   25.29    1.22
  -9  -4   1   24.56    1.33
  -9  -4   1   24.46    1.22
  -9  -4   1   24.29    1.33
  -9   4   0   31.86    1.43
  -9  -4   0   33.35    1.44
  -9  -4   0   30.98    1.45
  -9  -4  -1   37.34    1.58
  -9  -4  -1   34.98    1.64
  -9   4  -1   39.34    1.73
  -9   4  -1   37.23    1.60
  -9   4  -2   10.53    0.92
  -9  -4  -2    9.57    0.84
  -9   4  -2   10.79    0.80
  -9  -4  -2   11.52    0.81
  -9   4  -3   11.04    0.87
  -9  -4  -3    8.69    0.84
  -9   4  -3    9.62    0.78
  -9  -4  -3    9.79    0.77
   9  -4   4  177.85    6.11
  -9  -4  -4  199.33    6.32
  -9   4  -4  199.84    6.29
  -9   4  -4  198.91    6.22
  -9  -4  -4  200.91    6.20
  -9  -4  -5   44.05    1.86
  -9   4  -5   44.31    1.73
  -9  -4  -5   44.01    1.70
   9  -4   6   17.06    0.94
  -9  -4  -6   17.14    1.08
  -9  -4  -6   18.77    1.06
  -9   4  -6   17.64    0.95
  -9  -4  -6   18.44    0.95
   9  -4   7   10.47    0.72
  -9  -4  -7   11.47    0.82
  -9   4  -7   11.49    0.73
  -9  -4  -7   11.68    0.72
  -9   4  -8    3.05    0.44
  -9  -4  -8    3.02    0.42
   9  -4   8    2.93    0.46
  -9  -4  -8    3.46    0.56
  -9  -4  -8    2.98    0.53
   9  -4   9   35.93    1.36
  -9  -4  -9   37.98    1.43
  -9  -4  -9   38.02    1.41
  -9   4  -9   34.58    1.31
  -9  -4  -9   35.57    1.30
   9  -4  10   39.57    1.44
  -9  -4 -10   44.52    1.49
  -9   5  17    1.18    0.24
  -9   5  17    1.07    0.24
  -9   5  16    6.34    0.51
  -9   5  16    6.96    0.52
  -9   5  15   72.45    2.51
  -9   5  14   -0.06    0.52
  -9   5  14    0.09    0.33
  -9   5  14    0.47    0.32
  -9   5  13    0.19    0.59
  -9   5  13    0.14    0.35
  -9   5  12   11.63    0.90
  -9   5  12    9.50    0.87
  -9   5  12   10.33    0.69
  -9   5  11   74.94    2.67
  -9   5  11   71.98    2.65
  -9   5  11   65.98    2.47
  -9   5  10   40.80    1.80
  -9   5  10   44.00    1.83
  -9   5  10   41.09    1.65
  -9   5  10   41.96    1.67
  -9  -5  10   39.30    1.64
  -9   5   9    1.24    0.66
  -9   5   9    1.01    0.45
  -9  -5   9    0.62    0.42
  -9   5   9    0.37    0.65
  -9   5   9    0.96    0.43
  -9   5   8   27.34    1.40
   9  -5  -8   25.07    1.19
  -9   5   8   28.44    1.40
  -9   5   8   26.26    1.22
  -9  -5   8   25.33    1.21
  -9   5   8   27.83    1.24
  -9   5   7  108.63    3.64
   9  -5  -7  101.72    3.49
  -9   5   7  100.58    3.46
  -9   5   7  103.67    3.61
  -9  -5   7  101.17    3.46
  -9   5   7   99.35    3.45
  -9   5   6   79.38    2.86
  -9  -5   6   73.81    2.78
   9  -5  -6   77.77    2.77
  -9   5   6   78.16    2.85
  -9   5   6   74.25    2.69
  -9   5   5   35.56    1.62
  -9  -5   5   34.35    1.57
   9  -5  -5   34.33    1.55
  -9   5   5   37.96    1.64
  -9   5   5   33.92    1.47
  -9   5   4  126.67    4.34
  -9  -5   4  128.91    4.33
  -9   5   3   30.46    1.44
  -9  -5   3   28.53    1.43
  -9  -5   3   30.18    1.48
  -9  -5   2    2.99    0.67
  -9  -5   2    3.43    0.71
  -9   5   2    2.65    0.61
  -9  -5   1    0.15    0.60
  -9   5   1    0.24    0.40
  -9  -5   1    0.26    0.40
  -9  -5   1    0.48    0.41
  -9  -5   1    1.01    0.64
  -9   5   0  210.57    6.72
  -9  -5   0  210.98    6.70
  -9  -5   0  209.29    6.78
  -9  -5   0  223.13    6.90
  -9   5  -1    1.44    0.47
  -9  -5  -1    1.49    0.46
  -9  -5  -1    1.44    0.52
  -9  -5  -1    1.12    0.66
  -9   5  -2   58.04    2.13
  -9  -5  -2   56.97    2.10
  -9  -5  -2   56.00    2.22
  -9  -5  -2   58.20    2.30
  -9   5  -3   53.68    2.01
  -9  -5  -3   52.71    1.99
  -9  -5  -3   56.18    2.16
  -9  -5  -3   54.94    2.18
  -9   5  -4    2.44    0.46
  -9  -5  -4    2.96    0.47
  -9  -5  -4    3.26    0.64
  -9  -5  -4    2.77    0.67
   9  -5   5   20.34    1.03
  -9  -5  -5   24.29    1.22
  -9  -5  -5   24.14    1.24
  -9   5  -5   23.33    1.05
  -9  -5  -5   22.18    1.02
   9  -5   6   10.58    0.70
  -9  -5  -6   10.62    0.83
  -9   5  -6   10.45    0.65
   9  -5   7   20.72    0.96
  -9  -5  -7   21.96    1.09
  -9   5  -7   20.68    0.90
   9  -5   8   64.87    2.21
  -9  -5  -9    0.67    0.35
  -9  -5 -10    0.89    0.24
  -9   6  16    0.34    0.22
  -9   6  16    0.36    0.24
  -9   6  15    3.50    0.41
  -9   6  15    4.17    0.45
  -9   6  14   34.65    1.35
  -9   6  14   36.75    1.36
  -9   6  13    0.13    0.47
  -9   6  13    0.24    0.34
  -9   6  12   15.94    0.94
  -9   6  12   14.40    0.82
  -9   6  11    0.91    0.54
  -9   6  11   -0.17    0.40
  -9   6  10   -0.07    0.55
  -9   6  10    1.01    0.68
  -9   6  10    0.94    0.43
  -9   6   9   51.94    2.07
   9  -6  -9   50.40    1.93
  -9   6   9   53.36    2.11
  -9   6   9   51.99    1.98
  -9   6   8   48.16    2.01
   9  -6  -8   49.79    1.93
  -9   6   8   51.59    2.07
  -9   6   8   49.76    1.93
  -9   6   7    7.24    0.75
   9  -6  -7    7.40    0.69
  -9   6   7    5.95    0.82
  -9   6   7    7.60    0.67
  -9   6   6    0.21    0.54
   9  -6  -6    0.60    0.51
  -9   6   6   -0.11    0.64
  -9   6   6    0.13    0.41
  -9   6   5   60.75    2.32
  -9  -6   5   57.86    2.27
   9  -6  -5   62.27    2.36
  -9   6   5   62.24    2.38
  -9   6   5   59.12    2.24
  -9  -6   4    1.99    0.56
  -9   6   4    1.48    0.54
   9  -6  -4    1.85    0.60
  -9   6   4    1.44    0.45
  -9  -6   3    1.64    0.55
  -9   6   3    0.68    0.50
  -9   6   3    0.78    0.42
  -9  -6   2    6.48    0.71
  -9   6   2    5.86    0.63
  -9  -6   2    6.18    0.76
  -9   6   2    4.70    0.58
  -9   6   1    2.55    0.52
  -9  -6   1    1.92    0.59
  -9  -6   1    1.63    0.61
  -9   6   1    1.74    0.46
  -9   6   0   23.96    1.20
  -9  -6   0   25.67    1.32
  -9  -6   0   27.07    1.21
  -9  -6   0   24.09    1.31
  -9   6  -1    8.43    0.70
  -9  -6  -1   10.34    0.75
  -9  -6  -1   10.26    0.89
  -9  -6  -2    5.59    0.63
  -9  -6  -2    5.80    0.75
  -9  -6  -3    7.50    0.70
  -9  -6  -3    7.91    0.78
  -9  -6  -4   39.36    1.64
  -9  -6  -4   37.72    1.65
  -9  -6  -5    0.45    0.48
  -9  -6  -5    0.42    0.52
  -9  -6  -6    0.14    0.45
  -9  -6  -6   -0.03    0.46
  -9  -6  -7    0.41    0.40
  -9  -6  -7    0.44    0.40
  -9  -6  -8    0.52    0.34
  -9  -6  -8    0.11    0.35
  -9  -6  -9    4.18    0.34
  -9   7  15    0.12    0.24
  -9   7  14   75.90    2.45
  -9   7  14   82.78    2.50
  -9   7  13    1.70    0.39
  -9   7  13    1.58    0.43
  -9   7  13    1.49    0.34
  -9   7  12    0.31    0.40
  -9   7  12    1.07    0.51
  -9   7  12    0.68    0.36
  -9   7  11   38.68    1.56
  -9   7  11   39.97    1.63
  -9   7  11   38.47    1.53
  -9   7  10    5.57    0.60
  -9   7  10    4.34    0.54
  -9   7   9    2.17    0.51
  -9   7   9    2.30    0.48
  -9   7   8    7.75    0.69
   9  -7  -8    8.79    0.69
  -9   7   8    8.57    0.69
  -9   7   7   78.38    2.84
   9  -7  -7   78.90    2.86
  -9   7   7   82.69    2.96
  -9   7   7   83.93    2.87
  -9   7   6   20.93    1.12
   9  -7  -6   23.23    1.20
  -9   7   6   23.47    1.29
  -9   7   6   25.80    1.18
  -9   7   5    1.86    0.49
   9  -7  -5    0.72    0.52
  -9   7   5    0.95    0.66
  -9   7   5    0.54    0.45
  -9  -7   4    3.73    0.51
  -9   7   4    3.46    0.53
   9  -7  -4    3.91    0.67
  -9   7   4    4.29    0.57
  -9  -7   3    1.44    0.48
  -9   7   3    1.39    0.45
   9  -7  -3    1.70    0.63
  -9   7   3    1.61    0.47
  -9  -7   2    0.09    0.45
  -9   7   2    0.50    0.41
   9  -7  -2    0.57    0.61
  -9   7   2    0.47    0.43
  -9  -7   1    3.53    0.59
  -9  -7   1    2.83    0.59
  -9   7   1    3.82    0.54
  -9  -7   0   34.00    1.45
  -9  -7   0   32.24    1.47
  -9   7   0   30.64    1.40
  -9  -7  -1   20.79    1.07
  -9  -7  -1   18.69    0.97
  -9  -7  -1   19.53    1.09
  -9  -7  -2   38.77    1.55
  -9  -7  -2   33.40    1.45
  -9  -7  -2   35.18    1.53
  -9  -7  -3   -0.11    0.40
  -9  -7  -3    0.15    0.49
  -9  -7  -4   20.17    1.01
  -9  -7  -4   21.35    1.06
  -9  -7  -5    2.65    0.47
  -9  -7  -5    3.37    0.51
  -9  -7  -6    1.34    0.41
  -9  -7  -6    1.40    0.41
  -9  -7  -7    0.60    0.33
  -9  -7  -7    1.36    0.32
  -9  -7  -8    1.00    0.26
  -9  -7  -8    0.71    0.24
  -9  -7  -8    0.25    0.23
  -9   8  13   13.84    0.65
  -9   8  13   11.44    0.58
  -9   8  12    0.14    0.26
  -9   8  12    0.61    0.38
  -9   8  12    0.74    0.31
  -9   8  11    2.80    0.38
  -9   8  11    3.08    0.49
  -9   8  11    3.86    0.45
  -9   8  10   10.49    0.61
  -9   8  10   11.53    0.76
  -9   8  10   10.94    0.68
  -9   8   9    0.69    0.35
  -9   8   9    1.27    0.56
  -9   8   9    0.44    0.42
  -9   8   8    0.45    0.35
   9  -8  -8    1.10    0.43
  -9   8   8    0.50    0.43
   9  -8  -7    7.01    0.66
  -9   8   7    5.22    0.59
   9  -8  -6    9.55    0.77
  -9   8   6    8.67    0.70
   9  -8  -5    1.97    0.58
  -9   8   5    1.05    0.48
   9  -8  -4    0.48    0.57
  -9   8   4    0.34    0.60
  -9   8   4    0.64    0.47
   9  -8  -3   29.24    1.43
  -9   8   3   30.02    1.34
   9  -8  -2   58.92    2.29
  -9   8   2   58.99    2.20
  -9  -8   1    6.45    0.57
  -9   8   1    8.79    0.69
  -9  -8   0    4.45    0.49
  -9  -8   0    4.61    0.57
  -9   8   0    4.22    0.55
  -9  -8  -1    9.48    0.66
   9  -8   1    9.44    0.80
  -9  -8  -1    9.84    0.70
  -9   8  -1    9.24    0.69
  -9  -8  -2    7.98    0.61
   9  -8   2    7.50    0.72
  -9  -8  -2    8.34    0.64
  -9   8  -2    6.73    0.58
  -9  -8  -3    0.27    0.37
   9  -8   3   -0.17    0.43
  -9  -8  -3    0.21    0.31
  -9  -8  -3   -0.19    0.38
  -9  -8  -4   19.82    0.90
  -9  -8  -4   18.13    0.87
   9  -8   4   21.04    0.97
  -9  -8  -4   18.78    0.90
  -9  -8  -5   10.68    0.59
  -9  -8  -5    9.63    0.57
   9  -8   5    9.62    0.61
  -9  -8  -5    8.97    0.57
  -9  -8  -6   17.61    0.73
  -9  -8  -6   17.91    0.76
   9  -8   6   15.69    0.72
  -9  -8  -6   16.52    0.73
  -9   9  12    7.86    0.44
  -9   9  12    7.05    0.41
  -9   9  11    8.21    0.53
  -9   9  11    7.47    0.48
  -9   9  10   14.33    0.73
  -9   9  10   13.67    0.68
   9  -9  -9    4.77    0.44
  -9   9   9    6.51    0.56
  -9   9   9    5.96    0.51
  -9   9   8    0.55    0.45
  -9   9   8    0.30    0.39
   9  -9  -7    4.75    0.54
  -9   9   7    4.69    0.60
  -9   9   7    5.12    0.54
   9  -9  -6   45.23    1.76
  -9   9   6   45.97    1.79
  -9   9   6   45.23    1.73
   9  -9  -5   37.80    1.56
  -9   9   5   37.88    1.52
   9  -9  -4   40.62    1.65
  -9   9   4   38.94    1.58
   9  -9  -3   -0.73    0.52
  -9   9   3   -0.13    0.41
  -9   9   2    0.44    0.42
  -9   9   1   35.63    1.46
   9  -9   0   16.79    0.95
  -9   9   0   16.54    0.86
   9  -9   1    0.61    0.45
  -9   9  -1    1.03    0.39
   9  -9   2   17.92    0.88
  -9   9  -2   15.47    0.79
   9  -9   3    0.44    0.37
  -9   9  -3    0.23    0.29
   9  -9   4    2.42    0.34
  -9   9  -4    1.38    0.28
  -9  10  10   27.67    1.00
  -9  10  10   26.84    1.00
  -9  10   9   36.91    1.24
  -9  10   9   36.16    1.24
  -9  10   8   23.95    0.96
  -9  10   8   23.87    0.95
  -9  10   7   11.84    0.67
  -9  10   7   11.33    0.64
  -9  10   6    1.16    0.42
  -9  10   6    1.03    0.35
   9 -10  -5    6.28    0.56
  -9  10   5    6.69    0.57
  -9  10   5    6.60    0.53
   9 -10  -4   25.16    1.11
  -9  10   4   24.92    1.10
  -9  10   4   24.55    1.06
  -9  10   3   26.23    1.14
  -9  10   3   25.80    1.10
  -9  10   2    0.29    0.35
   9 -10  -1   43.99    1.61
  -9  10   1   40.69    1.54
   9 -10   0    0.61    0.35
  -9  10   0   -0.04    0.30
   9 -10   1    1.20    0.35
  -9  10  -1    0.38    0.28
   9 -10   2    0.50    0.29
  -9  10  -2   -0.07    0.22
   9 -11  -6    0.17    0.22
  -9  11   6    0.38    0.23
  -9  11   6    0.31    0.22
  -9  11   5   43.39    1.47
  -9  11   5   41.38    1.45
  -9  11   4    1.83    0.31
  -9  11   4    1.43    0.26
  -9  11   3   11.56    0.57
  -9  11   3    9.93    0.54
  -9  11   2    2.36    0.33
  -9  11   2    2.15    0.29
   9 -11  -1    0.74    0.25
  -9  11   1    0.75    0.26
  -9  11   1    0.77    0.22
  -9  11   0    2.03    0.28
 -10   0  16   51.81    1.89
 -10   0  16   61.77    1.95
 -10   0  15    0.40    0.38
 -10   0  15   -0.06    0.37
 -10   0  14   37.70    1.55
 -10   0  14   40.17    1.54
 -10   0  13   -0.03    0.49
 -10   0  13    0.46    0.42
 -10   0  12    2.07    0.58
 -10   0  12    2.73    0.51
 -10   0  11    0.18    0.54
 -10   0  11    0.23    0.41
 -10   0  10   32.66    1.52
 -10   0  10   30.55    1.34
 -10   0   9    0.27    0.58
 -10   0   8    0.77    0.60
 -10   0   7    0.81    0.58
 -10   0   6   -0.58    0.60
 -10   0   5   -0.16    0.58
 -10   0   5   -0.31    0.58
 -10   0   4   35.72    1.64
 -10   0   4   34.32    1.56
 -10   0   3    0.23    0.59
 -10   0   3    0.22    0.51
 -10   0   2  214.87    6.75
 -10   0   2  203.46    6.75
 -10   0   2  209.55    6.70
 -10   0   1    0.22    0.58
 -10   0   1    0.44    0.61
 -10   0   1    0.69    0.52
 -10   0   0   73.32    2.69
 -10   0   0   72.14    2.75
 -10   0   0   69.89    2.61
 -10   0  -1    0.58    0.56
 -10   0  -1    1.35    0.67
 -10   0  -1   -0.33    0.51
 -10   0  -2  279.57    8.81
 -10   0  -2  281.21    8.90
 -10   0  -2  280.95    8.77
 -10   0  -3    0.64    0.52
 -10   0  -3    0.03    0.45
 -10   0  -4   34.19    1.48
 -10   0  -4   33.93    1.45
 -10   0  -5    0.17    0.43
 -10   0  -5    0.50    0.60
 -10   0  -5    0.08    0.40
 -10   0  -6   69.72    2.40
 -10   0  -6   70.31    2.55
 -10   0  -6   66.79    2.37
 -10   0  -7   -0.37    0.32
 -10   0  -7    0.46    0.48
 -10   0  -7    0.09    0.30
  10   0   8  114.64    3.74
 -10   0  -8  121.76    3.82
  10   0   9    0.04    0.23
 -10   0  -9   -0.04    0.25
 -10   1  17   54.84    1.78
 -10  -1  17   53.72    1.77
 -10   1  16    4.07    0.43
 -10   1  16    4.31    0.44
 -10   1  15    4.16    0.52
 -10   1  15    3.87    0.52
 -10  -1  15    3.94    0.42
 -10   1  14   11.75    0.78
 -10  -1  14    9.16    0.65
 -10   1  14   12.19    0.76
 -10  -1  14   10.30    0.65
 -10   1  13   32.27    1.43
 -10  -1  13   30.87    1.40
 -10   1  13   28.47    1.36
 -10  -1  13   28.41    1.27
 -10   1  13   28.53    1.29
 -10  -1  13   26.35    1.19
 -10   1  12   32.89    1.50
 -10  -1  12   31.23    1.40
 -10   1  12   30.97    1.40
 -10   1  12   32.66    1.53
 -10  -1  12   32.93    1.52
 -10   1  11    3.94    0.70
 -10  -1  11    4.04    0.62
 -10   1  11    3.86    0.71
 -10  -1  11    3.84    0.70
 -10   1  11    3.37    0.55
 -10   1  10   26.55    1.42
 -10  -1  10   26.00    1.30
 -10   1  10   25.90    1.25
 -10   1  10   30.30    1.46
 -10  -1  10   27.55    1.40
 -10   1   9   63.18    2.41
 -10  -1   9   57.13    2.30
 -10   1   9   58.59    2.36
 -10  -1   9   63.84    2.40
 -10   1   9   59.33    2.23
 -10   1   8   12.50    1.00
 -10  -1   8   12.72    0.92
 -10   1   8   12.09    0.78
 -10   1   7   83.19    3.02
 -10  -1   7   79.72    2.95
 -10  -1   6    2.94    0.60
 -10   1   6    1.40    0.68
 -10  -1   5   22.41    1.24
 -10   1   5   24.38    1.31
 -10  -1   5   22.09    1.29
 -10  -1   5   22.40    1.12
 -10   1   4   27.39    1.42
 -10  -1   4   28.73    1.43
 -10  -1   4   28.51    1.44
 -10   1   4   30.19    1.42
 -10  -1   4   27.88    1.33
 -10   1   3   56.01    2.19
 -10  -1   3   53.80    2.18
 -10  -1   3   56.83    2.23
 -10   1   3   55.45    2.16
 -10  -1   3   50.29    2.11
 -10   1   3   54.47    2.17
 -10   1   2   19.79    1.17
 -10  -1   2   20.67    1.19
 -10  -1   2   19.33    1.17
 -10   1   2   19.00    1.10
 -10  -1   2   18.14    1.09
 -10   1   2   19.43    1.16
 -10  -1   2   20.37    1.14
 -10   1   1   28.28    1.41
 -10  -1   1   25.76    1.37
 -10  -1   1   26.07    1.37
 -10   1   1   26.48    1.32
 -10  -1   1   26.44    1.38
 -10   1   1   29.45    1.44
 -10  -1   1   27.41    1.35
 -10   1   1   25.94    1.24
 -10   1   0   43.77    1.86
 -10  -1   0   40.72    1.81
 -10  -1   0   42.31    1.84
 -10   1   0   43.55    1.78
 -10  -1   0   43.94    1.86
 -10   1   0   43.98    1.91
 -10  -1   0   40.77    1.79
 -10   1   0   40.65    1.70
 -10  -1  -1    0.87    0.57
 -10   1  -1    1.24    0.52
 -10   1  -1    1.76    0.65
 -10  -1  -1    1.16    0.66
 -10  -1  -1    0.12    0.61
 -10   1  -1    0.53    0.64
 -10  -1  -1    1.75    0.58
 -10   1  -1    1.35    0.45
 -10  -1  -2    7.53    0.81
 -10   1  -2    7.56    0.84
 -10  -1  -2    7.46    0.82
 -10   1  -2    8.26    0.72
 -10  -1  -2    8.21    0.85
 -10   1  -2    7.46    0.63
 -10  -1  -2    7.27    0.77
 -10  -1  -3    2.61    0.63
 -10   1  -3    2.47    0.51
 -10   1  -3    2.66    0.68
 -10  -1  -3    3.11    0.69
 -10  -1  -3    3.10    0.72
 -10  -1  -3    4.01    0.62
 -10   1  -3    2.54    0.46
 -10   1  -4   24.56    1.16
 -10   1  -4   25.31    1.35
 -10  -1  -4   26.17    1.24
 -10   1  -4   25.45    1.30
 -10  -1  -4   27.36    1.34
 -10   1  -5   13.94    0.77
  10  -1   5   11.76    0.74
 -10   1  -5   14.53    0.96
 -10  -1  -5   14.77    0.87
 -10   1  -5   13.36    0.95
 -10  -1  -5   16.60    0.97
 -10  -1  -6    8.37    0.67
 -10   1  -6    7.48    0.72
 -10  -1  -6    8.26    0.74
  10  -1   6    7.65    0.59
 -10  -1  -6    7.24    0.76
 -10   1  -6    7.75    0.74
 -10  -1  -6    8.74    0.66
 -10  -1  -7   90.53    2.93
  10  -1   7   79.13    2.86
 -10  -1  -7   89.97    3.01
 -10   1  -7   83.16    2.95
 -10  -1  -7   88.80    2.90
 -10   1  -7   90.62    2.98
 -10  -1  -7   90.29    2.98
 -10  -1  -8   13.19    0.67
  10  -1   8   13.84    0.70
 -10  -1  -8   15.84    0.80
 -10   1  -8   14.52    0.74
 -10  -1  -8   12.39    0.66
 -10   1  -8   16.19    0.80
 -10  -1  -8   15.17    0.79
 -10   1  -9    0.10    0.29
 -10  -1  -9    0.60    0.31
  10   1   9    0.31    0.24
  10  -1   9    0.47    0.23
 -10  -1  -9    0.58    0.29
 -10   2  17    8.36    0.46
 -10  -2  17    8.80    0.46
 -10   2  17    8.43    0.46
 -10   2  16    0.27    0.33
 -10   2  16    0.34    0.36
 -10  -2  16    0.28    0.35
 -10   2  16   -0.15    0.34
 -10   2  15   16.04    0.88
 -10   2  15   16.84    0.87
 -10   2  14    2.39    0.55
 -10   2  14    2.40    0.49
 -10   2  13   66.10    2.43
 -10   2  13   63.49    2.35
 -10   2  12   14.44    0.99
 -10  -2  12   12.86    0.79
 -10   2  12   14.28    0.90
 -10   2  12   15.66    0.99
 -10  -2  12   14.70    0.97
 -10   2  11    7.07    0.85
 -10  -2  11    6.05    0.60
 -10   2  11    7.04    0.76
 -10  -2  11    6.71    0.75
 -10   2  11    7.15    0.69
 -10   2  10   36.58    1.66
 -10  -2  10   33.13    1.47
 -10   2  10   34.11    1.51
 -10   2  10   35.71    1.62
 -10  -2  10   35.60    1.61
 -10   2   9   -0.44    0.60
 -10  -2   9    0.93    0.63
 -10   2   9   -0.60    0.71
 -10  -2   9   -0.36    0.45
 -10   2   9    0.75    0.50
 -10   2   8   53.02    2.19
 -10  -2   8   50.98    2.03
 -10   2   8   53.19    2.03
 -10  -2   7    1.27    0.50
 -10   2   7    2.12    0.49
 -10  -2   6  105.54    3.66
 -10  -2   6  109.69    3.77
 -10   2   6  104.60    3.58
 -10  -2   5   35.15    1.53
 -10   2   5   33.30    1.43
 -10  -2   4    0.57    0.43
 -10   2   3    0.34    0.48
 -10   2   3    0.81    0.60
 -10  -2   3    0.95    0.61
 -10  -2   3    0.75    0.47
 -10  -2   3    0.15    0.62
 -10   2   2   92.66    3.27
 -10  -2   2   92.56    3.26
 -10  -2   2   88.90    3.29
 -10   2   2   87.83    3.17
 -10  -2   2   86.27    3.20
 -10   2   2   95.59    3.32
 -10  -2   2   94.96    3.30
 -10   2   1   76.53    2.76
 -10  -2   1   74.34    2.74
 -10  -2   1   73.02    2.78
 -10   2   1   70.71    2.64
 -10  -2   1   71.56    2.72
 -10   2   1   73.92    2.80
 -10  -2   1   76.03    2.78
 -10   2   0    8.34    0.69
 -10   2   0    7.60    0.80
 -10  -2   0    7.93    0.80
 -10  -2   0    7.31    0.79
 -10   2   0    7.91    0.86
 -10  -2   0    7.96    0.87
 -10  -2   0    7.53    0.82
 -10  -2  -1    4.99    0.74
 -10   2  -1    3.18    0.52
 -10   2  -1    4.03    0.67
 -10  -2  -1    3.72    0.68
 -10  -2  -1    3.46    0.66
 -10  -2  -1    4.86    0.71
 -10  -2  -2   -0.27    0.62
 -10   2  -2   -0.28    0.38
 -10   2  -2    0.25    0.56
 -10  -2  -2    0.14    0.59
 -10  -2  -2    0.08    0.59
 -10   2  -2   -0.04    0.68
 -10  -2  -2   -0.14    0.55
 -10   2  -3    1.31    0.61
 -10  -2  -3    0.75    0.56
 -10  -2  -3    1.65    0.63
 -10   2  -3    1.58    0.69
 -10  -2  -3    1.88    0.64
 -10   2  -4    3.35    0.63
 -10  -2  -4    3.23    0.62
 -10  -2  -4    3.09    0.70
 -10   2  -4    3.01    0.68
 -10  -2  -4    4.04    0.63
 -10   2  -5    0.06    0.52
 -10  -2  -5    0.30    0.50
 -10   2  -5    0.39    0.56
 -10  -2  -5    0.57    0.50
 -10   2  -6    4.21    0.59
 -10  -2  -6    4.65    0.59
  10  -2   6    4.38    0.47
 -10   2  -6    3.86    0.56
 -10  -2  -6    4.73    0.57
 -10  -2  -7   16.45    0.84
  10  -2   7   13.63    0.73
 -10  -2  -7   17.21    0.91
 -10   2  -7   12.98    0.79
 -10  -2  -7   15.83    0.82
 -10   2  -7   15.96    0.85
 -10  -2  -7   15.55    0.83
 -10  -2  -8    0.22    0.33
 -10   2  -8    0.19    0.35
 -10  -2  -8    0.55    0.36
  10  -2   8    0.27    0.28
 -10  -2  -8    0.02    0.36
 -10  -2  -8    0.21    0.31
 -10  -2  -9   15.79    0.73
 -10   2  -9   16.96    0.72
 -10  -2  -9   16.82    0.72
 -10   3  16    0.52    0.34
 -10   3  16    0.43    0.29
 -10  -3  16    0.35    0.28
 -10   3  16    0.34    0.33
 -10   3  15    2.69    0.50
 -10   3  15    2.69    0.46
 -10   3  14    0.37    0.48
 -10   3  14    0.75    0.48
 -10   3  13   13.26    0.93
 -10   3  13   12.76    0.84
 -10   3  12    1.40    0.64
 -10   3  12    2.09    0.56
 -10  -3  12    1.87    0.55
 -10   3  12    1.52    0.56
 -10   3  11    6.83    0.71
 -10  -3  11    8.19    0.75
 -10   3  11    6.39    0.72
 -10   3  10   51.42    2.01
 -10   3  10   47.52    2.00
 -10  -3  10   52.99    2.03
 -10   3   9    0.73    0.58
 -10  -3   9    0.52    0.55
 -10   3   9    0.10    0.51
 -10   3   8   14.16    0.98
 -10  -3   8   12.86    0.93
 -10   3   8   14.67    0.94
 -10  -3   7    5.52    0.59
 -10   3   7    6.00    0.68
 -10   3   6   29.13    1.47
 -10  -3   6   25.46    1.23
 -10  -3   6   27.19    1.39
 -10   3   6   26.29    1.28
 -10  -3   5   11.68    0.81
 -10   3   5   12.81    0.99
 -10  -3   5   12.32    0.98
 -10   3   5   11.87    0.82
 -10  -3   4    1.61    0.49
 -10   3   4    1.96    0.69
 -10  -3   4    1.65    0.69
 -10   3   4    2.23    0.53
 -10   3   3   13.51    0.94
 -10  -3   3   14.12    0.95
 -10  -3   3   15.84    1.06
 -10  -3   3   12.22    0.81
 -10   3   3   13.14    0.84
 -10  -3   3   13.42    1.02
 -10   3   2  273.68    8.48
 -10  -3   2  276.16    8.46
 -10  -3   2  275.91    8.55
 -10  -3   2  255.08    8.42
 -10   3   2  256.27    8.34
 -10  -3   2  283.33    8.55
[truncated: 38,018 more chars]
