# Supplementary material for: Free Radical‐Mediated Photocyclization of Triphenylphosphindole Oxides for Photoactivated and Self‐Reported Lipid Peroxidation
Source: Adv Sci (Weinh). 2023 Oct 23;10(35):2305516. doi: 10.1002/advs.202305516 (PMC10724397; doi:10.1002/advs.202305516)
Supplement: Supplementary file 2 — Supporting Information [file ADVS-10-2305516-s001.zip › advs202305516-sup-0002-cif/m-MOTBPIO-3 (CCDC 2255373).cif]

data_1
_audit_creation_date               2023-04-11
_audit_creation_method
;
Olex2 1.2
(compiled 2018.05.29 svn.r3508 for OlexSys, GUI svn.r5506)
;
_shelx_SHELXL_version_number       '2018/3'
_audit_contact_author_address      ?
_audit_contact_author_email        ?
_audit_contact_author_name         ''
_audit_contact_author_phone        ?
_publ_contact_author_id_orcid      ?
_publ_section_references
;
Dolomanov, O.V., Bourhis, L.J., Gildea, R.J, Howard, J.A.K. & Puschmann, H.
 (2009), J. Appl. Cryst. 42, 339-341.

Sheldrick, G.M. (2015). Acta Cryst. A71, 3-8.

Sheldrick, G.M. (2015). Acta Cryst. C71, 3-8.
;
_chemical_name_common              ?
_chemical_name_systematic          ?
_chemical_formula_moiety           'C28 H21 O3 P'
_chemical_formula_sum              'C28 H21 O3 P'
_chemical_formula_weight           436.42
_chemical_melting_point            ?
loop_
  _atom_type_symbol
  _atom_type_description
  _atom_type_scat_dispersion_real
  _atom_type_scat_dispersion_imag
  _atom_type_scat_source
 'C' 'C' 0.0181 0.0091 'International Tables Vol C Tables 4.2.6.8 and 6.1.1.4'
 'H' 'H' 0.0000 0.0000 'International Tables Vol C Tables 4.2.6.8 and 6.1.1.4'
 'O' 'O' 0.0492 0.0322 'International Tables Vol C Tables 4.2.6.8 and 6.1.1.4'
 'P' 'P' 0.2955 0.4335 'International Tables Vol C Tables 4.2.6.8 and 6.1.1.4'

_shelx_space_group_comment
;
The symmetry employed for this shelxl refinement is uniquely defined
by the following loop, which should always be used as a source of
symmetry information in preference to the above space-group names.
They are only intended as comments.
;
_space_group_crystal_system        'triclinic'
_space_group_IT_number             2
_space_group_name_H-M_alt          'P -1'
_space_group_name_Hall             '-P 1'
loop_
  _space_group_symop_operation_xyz
 'x, y, z'
 '-x, -y, -z'

_cell_length_a                     9.3112(3)
_cell_length_b                     10.5595(3)
_cell_length_c                     11.6291(3)
_cell_angle_alpha                  87.606(2)
_cell_angle_beta                   88.772(2)
_cell_angle_gamma                  67.590(3)
_cell_volume                       1056.10(6)
_cell_formula_units_Z              2
_cell_measurement_reflns_used      7480
_cell_measurement_temperature      150.00(10)
_cell_measurement_theta_max        73.4720
_cell_measurement_theta_min        5.3820
_shelx_estimated_absorpt_T_max     0.909
_shelx_estimated_absorpt_T_min     0.874
_exptl_absorpt_coefficient_mu      1.387
_exptl_absorpt_correction_T_max    1.00000
_exptl_absorpt_correction_T_min    0.83838
_exptl_absorpt_correction_type     multi-scan
_exptl_absorpt_process_details
;
CrysAlisPro 1.171.39.28b (Rigaku Oxford Diffraction, 2015)
Empirical absorption correction using spherical harmonics,
 implemented in SCALE3 ABSPACK scaling algorithm.
;
_exptl_absorpt_special_details     ?
_exptl_crystal_colour              'clear light colourless'
_exptl_crystal_colour_lustre       clear
_exptl_crystal_colour_modifier     light
_exptl_crystal_colour_primary      colourless
_exptl_crystal_density_diffrn      1.372
_exptl_crystal_density_meas        ?
_exptl_crystal_density_method      ?
_exptl_crystal_description         block
_exptl_crystal_F_000               456
_exptl_crystal_size_max            0.1
_exptl_crystal_size_mid            0.08
_exptl_crystal_size_min            0.07
_exptl_transmission_factor_max     ?
_exptl_transmission_factor_min     ?
_diffrn_reflns_av_R_equivalents    0.0138
_diffrn_reflns_av_unetI/netI       0.0155
_diffrn_reflns_Laue_measured_fraction_full  0.981
_diffrn_reflns_Laue_measured_fraction_max  0.981
_diffrn_reflns_limit_h_max         11
_diffrn_reflns_limit_h_min         -11
_diffrn_reflns_limit_k_max         12
_diffrn_reflns_limit_k_min         -8
_diffrn_reflns_limit_l_max         13
_diffrn_reflns_limit_l_min         -13
_diffrn_reflns_number              8970
_diffrn_reflns_point_group_measured_fraction_full  0.981
_diffrn_reflns_point_group_measured_fraction_max  0.981
_diffrn_reflns_theta_full          67.072
_diffrn_reflns_theta_max           67.072
_diffrn_reflns_theta_min           3.804
_diffrn_ambient_environment        N~2~
_diffrn_ambient_temperature        150.00(10)
_diffrn_detector                   'CCD plate'
_diffrn_detector_area_resol_mean   ?
_diffrn_measured_fraction_theta_full  0.981
_diffrn_measured_fraction_theta_max  0.981
_diffrn_measurement_details
;
List of Runs (angles in degrees, time in seconds):

  # Type    Start    End  Width  t~exp~   \w     \q     \k     \f   Frames
--------------------------------------------------------------------------
  1  \w    -15.00  11.00   0.50    0.50    --   -1.00  72.00-180.00   52
  2  \w    -22.00   7.00   0.50    0.50    --   -1.00 -57.00 -30.00   58
  3  \w     19.00  87.00   0.50    0.50    --   -1.00  72.00-180.00  136
  4  \w    -90.00 -30.00   0.50    0.50    --   -1.00 -57.00 -30.00  120
  5  \w    -54.00  12.00   0.50    0.50    --    1.00 -72.00 120.00  132
  6  \w    -83.00 -58.00   0.50    0.50    --    1.00 -19.00-120.00   50
  7  \w    -91.00 -36.00   0.50    0.50    -- -100.10  38.00 150.00  110
  8  \w   -113.00 -35.00   0.50    0.50    -- -100.10  72.00  30.00  156
  9  \w   -103.00 -41.00   0.50    0.50    -- -100.10  72.00 120.00  124
 10  \w    -99.00 -32.00   0.50    0.50    -- -100.10  72.00-150.00  134
 11  \w   -113.00 -47.00   0.50    0.50    -- -100.10  72.00   0.00  132
 12  \w   -179.00 -87.00   0.50    0.50    -- -100.10 -38.00 150.00  184
 13  \w    -49.00 -24.00   0.50    0.50    -- -100.10  72.00-180.00   50
 14  \w   -188.00-154.00   0.50    0.50    -- -100.10 -72.00-180.00   68
 15  \w   -104.00 -78.00   0.50    0.50    -- -100.10  72.00 -60.00   52
 16  \w   -108.00 -48.00   0.50    0.50    -- -100.10  72.00  90.00  120
 17  \w   -189.00 -91.00   0.50    0.50    -- -100.10 -19.00-150.00  196
 18  \w   -105.00 -71.00   0.50    0.50    -- -100.10  72.00-180.00   68
 19  \w   -187.00 -88.00   0.50    0.50    -- -100.10 -38.00 120.00  198
 20  \w   -114.00 -15.00   0.50    0.50    -- -100.10  72.00 -90.00  198
 21  \w   -103.00 -37.00   0.50    0.50    -- -100.10  72.00-120.00  132
 22  \w   -109.00 -15.00   0.50    0.50    -- -100.10  19.00  90.00  188
;
_diffrn_measurement_device         'four-circle diffractometer'
_diffrn_measurement_device_type    'XtaLAB AFC12 (RCD3): Kappa single'
_diffrn_measurement_method         '\w scans'
_diffrn_orient_matrix_type        
 'CrysAlisPro convention (1999,Acta A55,543-557)'
_diffrn_orient_matrix_UB_11        0.1077494000
_diffrn_orient_matrix_UB_12        0.0786620000
_diffrn_orient_matrix_UB_13        0.0133216000
_diffrn_orient_matrix_UB_21        -0.0156328000
_diffrn_orient_matrix_UB_22        0.0396381000
_diffrn_orient_matrix_UB_23        -0.1294635000
_diffrn_orient_matrix_UB_31        -0.1420422000
_diffrn_orient_matrix_UB_32        0.1310656000
_diffrn_orient_matrix_UB_33        0.0253493000
_diffrn_radiation_monochromator    graphite
_diffrn_radiation_probe            x-ray
_diffrn_radiation_type             CuK\a
_diffrn_radiation_wavelength       1.54184
_diffrn_source                     'fine-focus sealed X-ray tube'
_diffrn_source_type                'Enhance (Cu) X-ray Source'
_reflns_Friedel_coverage           0.000
_reflns_Friedel_fraction_full      .
_reflns_Friedel_fraction_max       .
_reflns_number_gt                  3593
_reflns_number_total               3689
_reflns_odcompleteness_completeness  98.14
_reflns_odcompleteness_iscentric   1
_reflns_odcompleteness_theta       66.97
_reflns_special_details
;
 Reflections were merged by SHELXL according to the crystal
 class for the calculation of statistics and refinement.
 
 _reflns_Friedel_fraction is defined as the number of unique
 Friedel pairs measured divided by the number that would be
 possible theoretically, ignoring centric projections and
 systematic absences.
;
_reflns_threshold_expression       'I > 2\s(I)'
_computing_cell_refinement         'CrysAlisPro 1.171.39.28b (Rigaku OD, 2015)'
_computing_data_collection         'CrysAlisPro 1.171.39.28b (Rigaku OD, 2015)'
_computing_data_reduction          'CrysAlisPro 1.171.39.28b (Rigaku OD, 2015)'
_computing_molecular_graphics      'Olex2 (Dolomanov et al., 2009)'
_computing_publication_material    'Olex2 (Dolomanov et al., 2009)'
_computing_structure_refinement    'ShelXL (Sheldrick, 2015)'
_computing_structure_solution      'ShelXT (Sheldrick, 2015)'
_refine_diff_density_max           0.295
_refine_diff_density_min           -0.425
_refine_diff_density_rms           0.053
_refine_ls_extinction_coef         .
_refine_ls_extinction_method       none
_refine_ls_goodness_of_fit_ref     1.053
_refine_ls_hydrogen_treatment      constr
_refine_ls_matrix_type             full
_refine_ls_number_parameters       291
_refine_ls_number_reflns           3689
_refine_ls_number_restraints       0
_refine_ls_R_factor_all            0.0341
_refine_ls_R_factor_gt             0.0336
_refine_ls_restrained_S_all        1.053
_refine_ls_shift/su_max            0.001
_refine_ls_shift/su_mean           0.000
_refine_ls_structure_factor_coef   Fsqd
_refine_ls_weighting_details      
 'w=1/[\s^2^(Fo^2^)+(0.0480P)^2^+0.4498P] where P=(Fo^2^+2Fc^2^)/3'
_refine_ls_weighting_scheme        calc
_refine_ls_wR_factor_gt            0.0885
_refine_ls_wR_factor_ref           0.0889
_refine_special_details            ?
_olex2_refinement_description
;
1. Fixed Uiso
 At 1.2 times of:
  All C(H) groups
 At 1.5 times of:
  All C(H,H,H) groups
2.a Aromatic/amide H refined with riding coordinates:
 C00B(H00B), C00E(H00E), C00F(H00F), C00I(H00I), C00K(H00K), C00L(H00L),
 C00M(H00M), C00N(H00N), C00O(H00O), C00P(H00P), C00R(H00R), C00T(H00T),
 C00U(H00U), C00V(H00V), C00W(H00W)
2.b Idealised Me refined as rotating group:
 C00Q(H00A,H00C,H00D), C00S(H00G,H00H,H00J)
;
_atom_sites_solution_hydrogens     geom
_atom_sites_solution_primary       dual
_atom_sites_solution_secondary     ?
loop_
  _atom_site_label
  _atom_site_type_symbol
  _atom_site_fract_x
  _atom_site_fract_y
  _atom_site_fract_z
  _atom_site_U_iso_or_equiv
  _atom_site_adp_type
  _atom_site_occupancy
  _atom_site_site_symmetry_order
  _atom_site_calc_flag
  _atom_site_refinement_flags_posn
  _atom_site_refinement_flags_adp
  _atom_site_refinement_flags_occupancy
  _atom_site_disorder_assembly
  _atom_site_disorder_group
 P01 P 0.53021(4) 0.29247(3) 0.18862(3) 0.01843(11) Uani 1 1 d . . . . .
 O002 O 0.52901(11) 0.17958(9) 0.11739(8) 0.0253(2) Uani 1 1 d . . . . .
 O003 O -0.15684(11) 0.67045(10) 0.36822(9) 0.0300(2) Uani 1 1 d . . . . .
 O004 O 0.12289(12) 1.05623(10) 0.09684(10) 0.0322(3) Uani 1 1 d . . . . .
 C005 C 0.37507(15) 0.55972(13) 0.17568(11) 0.0186(3) Uani 1 1 d . . . . .
 C006 C 0.60156(15) 0.23037(14) 0.33236(11) 0.0221(3) Uani 1 1 d . . . . .
 C007 C 0.54009(15) 0.53649(13) 0.14216(10) 0.0190(3) Uani 1 1 d . . . . .
 C008 C 0.21333(15) 0.43610(14) 0.25403(11) 0.0201(3) Uani 1 1 d . . . . .
 C009 C 0.63488(15) 0.39591(13) 0.13870(11) 0.0195(3) Uani 1 1 d . . . . .
 C00A C 0.35429(15) 0.44045(13) 0.20573(11) 0.0195(3) Uani 1 1 d . . . . .
 C00B C 0.24944(15) 0.81072(13) 0.13133(11) 0.0207(3) Uani 1 1 d . . . . .
 H00B H 0.339758 0.808478 0.094143 0.025 Uiso 1 1 calc R . . . .
 C00C C 0.08946(15) 0.56162(14) 0.27651(11) 0.0209(3) Uani 1 1 d . . . . .
 C00D C 0.24300(15) 0.68792(13) 0.18017(11) 0.0189(3) Uani 1 1 d . . . . .
 C00E C 0.85774(16) 0.44596(15) 0.08561(12) 0.0252(3) Uani 1 1 d . . . . .
 H00E H 0.961704 0.417214 0.063893 0.030 Uiso 1 1 calc R . . . .
 C00F C 0.79092(15) 0.35040(14) 0.10982(11) 0.0227(3) Uani 1 1 d . . . . .
 H00F H 0.850315 0.257080 0.106648 0.027 Uiso 1 1 calc R . . . .
 C00G C 0.10214(15) 0.68889(14) 0.23279(11) 0.0209(3) Uani 1 1 d . . . . .
 C00H C 0.12513(17) 0.93262(14) 0.13786(12) 0.0253(3) Uani 1 1 d . . . . .
 C00I C 0.20282(16) 0.30838(14) 0.28294(12) 0.0248(3) Uani 1 1 d . . . . .
 H00I H 0.283594 0.227328 0.263929 0.030 Uiso 1 1 calc R . . . .
 C00J C -0.04001(16) 0.55114(15) 0.33920(12) 0.0237(3) Uani 1 1 d . . . . .
 C00K C 0.07383(17) 0.30411(15) 0.33887(13) 0.0284(3) Uani 1 1 d . . . . .
 H00K H 0.066034 0.220233 0.356464 0.034 Uiso 1 1 calc R . . . .
 C00L C -0.04542(17) 0.42501(16) 0.36935(12) 0.0279(3) Uani 1 1 d . . . . .
 H00L H -0.130297 0.421048 0.410710 0.033 Uiso 1 1 calc R . . . .
 C00M C 0.61123(16) 0.63019(14) 0.12205(11) 0.0231(3) Uani 1 1 d . . . . .
 H00M H 0.553565 0.723601 0.127343 0.028 Uiso 1 1 calc R . . . .
 C00N C 0.76865(16) 0.58380(15) 0.09403(12) 0.0260(3) Uani 1 1 d . . . . .
 H00N H 0.814802 0.647207 0.080688 0.031 Uiso 1 1 calc R . . . .
 C00O C 0.61842(17) 0.31814(16) 0.41273(12) 0.0288(3) Uani 1 1 d . . . . .
 H00O H 0.587967 0.411157 0.394007 0.035 Uiso 1 1 calc R . . . .
 C00P C -0.02328(17) 0.81701(16) 0.23454(14) 0.0325(3) Uani 1 1 d . . . . .
 H00P H -0.116907 0.821430 0.267456 0.039 Uiso 1 1 calc R . . . .
 C00Q C 0.26720(18) 1.06112(15) 0.05664(15) 0.0333(3) Uani 1 1 d . . . . .
 H00A H 0.298777 1.010643 -0.012413 0.050 Uiso 1 1 calc GR . . . .
 H00C H 0.345091 1.021263 0.114582 0.050 Uiso 1 1 calc GR . . . .
 H00D H 0.254490 1.154737 0.040810 0.050 Uiso 1 1 calc GR . . . .
 C00R C 0.64330(19) 0.09278(16) 0.36178(14) 0.0343(4) Uani 1 1 d . . . . .
 H00R H 0.630240 0.033937 0.309360 0.041 Uiso 1 1 calc R . . . .
 C00S C -0.29256(17) 0.66254(17) 0.42218(14) 0.0344(4) Uani 1 1 d . . . . .
 H00G H -0.338612 0.618280 0.372529 0.052 Uiso 1 1 calc GR . . . .
 H00H H -0.365750 0.753310 0.436577 0.052 Uiso 1 1 calc GR . . . .
 H00J H -0.264550 0.610723 0.493693 0.052 Uiso 1 1 calc GR . . . .
 C00T C -0.01257(18) 0.93479(15) 0.18980(15) 0.0357(4) Uani 1 1 d . . . . .
 H00T H -0.097739 1.017260 0.193922 0.043 Uiso 1 1 calc R . . . .
 C00U C 0.68010(19) 0.26779(19) 0.52000(13) 0.0372(4) Uani 1 1 d . . . . .
 H00U H 0.692032 0.326539 0.573024 0.045 Uiso 1 1 calc R . . . .
 C00V C 0.7240(2) 0.1295(2) 0.54816(14) 0.0448(4) Uani 1 1 d . . . . .
 H00V H 0.766563 0.095160 0.619969 0.054 Uiso 1 1 calc R . . . .
 C00W C 0.7050(2) 0.04248(19) 0.47017(15) 0.0484(5) Uani 1 1 d . . . . .
 H00W H 0.733362 -0.050091 0.489905 0.058 Uiso 1 1 calc R . . . .

loop_
  _atom_site_aniso_label
  _atom_site_aniso_U_11
  _atom_site_aniso_U_22
  _atom_site_aniso_U_33
  _atom_site_aniso_U_23
  _atom_site_aniso_U_13
  _atom_site_aniso_U_12
 P01 0.01793(18) 0.01636(18) 0.01892(18) -0.00080(12) 0.00129(12) -0.00428(14)
 O002 0.0292(5) 0.0203(5) 0.0256(5) -0.0046(4) 0.0022(4) -0.0085(4)
 O003 0.0218(5) 0.0313(6) 0.0349(6) -0.0045(4) 0.0110(4) -0.0083(4)
 O004 0.0270(5) 0.0168(5) 0.0474(6) 0.0026(4) 0.0072(5) -0.0030(4)
 C005 0.0179(6) 0.0203(6) 0.0155(6) -0.0017(5) -0.0002(5) -0.0049(5)
 C006 0.0172(6) 0.0249(7) 0.0210(7) 0.0015(5) 0.0021(5) -0.0047(5)
 C007 0.0186(6) 0.0204(6) 0.0154(6) 0.0001(5) -0.0007(5) -0.0046(5)
 C008 0.0195(6) 0.0222(7) 0.0178(6) -0.0001(5) -0.0015(5) -0.0073(6)
 C009 0.0207(6) 0.0204(6) 0.0160(6) -0.0004(5) 0.0000(5) -0.0063(5)
 C00A 0.0196(6) 0.0204(7) 0.0173(6) -0.0008(5) -0.0011(5) -0.0061(5)
 C00B 0.0180(6) 0.0207(7) 0.0215(6) -0.0023(5) 0.0010(5) -0.0053(6)
 C00C 0.0190(7) 0.0254(7) 0.0181(6) -0.0015(5) -0.0009(5) -0.0080(6)
 C00D 0.0191(6) 0.0195(7) 0.0164(6) -0.0031(5) -0.0009(5) -0.0052(5)
 C00E 0.0170(6) 0.0306(7) 0.0246(7) 0.0035(6) 0.0015(5) -0.0060(6)
 C00F 0.0201(7) 0.0226(7) 0.0209(6) -0.0004(5) 0.0009(5) -0.0033(6)
 C00G 0.0193(7) 0.0210(7) 0.0205(6) -0.0017(5) -0.0002(5) -0.0052(6)
 C00H 0.0250(7) 0.0192(7) 0.0287(7) 0.0002(5) 0.0005(6) -0.0053(6)
 C00I 0.0235(7) 0.0227(7) 0.0271(7) 0.0007(5) -0.0009(5) -0.0079(6)
 C00J 0.0192(7) 0.0279(7) 0.0222(7) -0.0020(5) 0.0008(5) -0.0070(6)
 C00K 0.0285(7) 0.0274(7) 0.0314(8) 0.0049(6) -0.0017(6) -0.0137(6)
 C00L 0.0232(7) 0.0360(8) 0.0265(7) 0.0024(6) 0.0023(6) -0.0141(6)
 C00M 0.0215(7) 0.0210(7) 0.0253(7) 0.0022(5) -0.0016(5) -0.0065(6)
 C00N 0.0227(7) 0.0284(7) 0.0282(7) 0.0059(6) -0.0010(5) -0.0118(6)
 C00O 0.0307(8) 0.0337(8) 0.0250(7) 0.0006(6) -0.0005(6) -0.0157(7)
 C00P 0.0208(7) 0.0276(8) 0.0451(9) 0.0000(6) 0.0089(6) -0.0053(6)
 C00Q 0.0329(8) 0.0205(7) 0.0455(9) -0.0006(6) 0.0091(7) -0.0097(6)
 C00R 0.0405(9) 0.0247(7) 0.0297(8) 0.0017(6) -0.0011(6) -0.0036(7)
 C00S 0.0240(7) 0.0428(9) 0.0366(8) -0.0065(7) 0.0110(6) -0.0131(7)
 C00T 0.0227(7) 0.0206(7) 0.0540(10) 0.0011(7) 0.0090(7) 0.0020(6)
 C00U 0.0356(9) 0.0545(10) 0.0252(8) -0.0011(7) -0.0023(6) -0.0211(8)
 C00V 0.0413(10) 0.0580(11) 0.0254(8) 0.0108(8) -0.0074(7) -0.0089(9)
 C00W 0.0588(12) 0.0340(9) 0.0370(9) 0.0134(7) -0.0062(8) -0.0016(8)

_geom_special_details
;
 All esds (except the esd in the dihedral angle between two l.s. planes)
 are estimated using the full covariance matrix.  The cell esds are taken
 into account individually in the estimation of esds in distances, angles
 and torsion angles; correlations between esds in cell parameters are only
 used when they are defined by crystal symmetry.  An approximate (isotropic)
 treatment of cell esds is used for estimating esds involving l.s. planes.
;
loop_
  _geom_bond_atom_site_label_1
  _geom_bond_atom_site_label_2
  _geom_bond_distance
  _geom_bond_site_symmetry_2
  _geom_bond_publ_flag
 P01 O002 1.4833(9) . ?
 P01 C006 1.8137(13) . ?
 P01 C009 1.7928(13) . ?
 P01 C00A 1.7958(13) . ?
 O003 C00J 1.3635(17) . ?
 O003 C00S 1.4282(17) . ?
 O004 C00H 1.3637(17) . ?
 O004 C00Q 1.4320(18) . ?
 C005 C007 1.5060(17) . ?
 C005 C00A 1.3755(18) . ?
 C005 C00D 1.4427(18) . ?
 C006 C00O 1.395(2) . ?
 C006 C00R 1.383(2) . ?
 C007 C009 1.4102(18) . ?
 C007 C00M 1.3951(18) . ?
 C008 C00A 1.4327(18) . ?
 C008 C00C 1.4163(19) . ?
 C008 C00I 1.4152(19) . ?
 C009 C00F 1.3838(18) . ?
 C00B C00D 1.4157(18) . ?
 C00B C00H 1.368(2) . ?
 C00C C00G 1.4629(19) . ?
 C00C C00J 1.4332(19) . ?
 C00D C00G 1.4320(18) . ?
 C00E C00F 1.390(2) . ?
 C00E C00N 1.380(2) . ?
 C00G C00P 1.411(2) . ?
 C00H C00T 1.398(2) . ?
 C00I C00K 1.369(2) . ?
 C00J C00L 1.382(2) . ?
 C00K C00L 1.389(2) . ?
 C00M C00N 1.3928(19) . ?
 C00O C00U 1.382(2) . ?
 C00P C00T 1.366(2) . ?
 C00R C00W 1.394(2) . ?
 C00U C00V 1.385(3) . ?
 C00V C00W 1.378(3) . ?

loop_
  _geom_angle_atom_site_label_1
  _geom_angle_atom_site_label_2
  _geom_angle_atom_site_label_3
  _geom_angle
  _geom_angle_site_symmetry_1
  _geom_angle_site_symmetry_3
  _geom_angle_publ_flag
 O002 P01 C006 111.41(6) . . ?
 O002 P01 C009 119.41(6) . . ?
 O002 P01 C00A 119.37(6) . . ?
 C009 P01 C006 105.84(6) . . ?
 C009 P01 C00A 91.97(6) . . ?
 C00A P01 C006 106.54(6) . . ?
 C00J O003 C00S 118.09(12) . . ?
 C00H O004 C00Q 117.13(11) . . ?
 C00A C005 C007 113.14(11) . . ?
 C00A C005 C00D 118.62(12) . . ?
 C00D C005 C007 128.24(11) . . ?
 C00O C006 P01 121.24(11) . . ?
 C00R C006 P01 119.25(11) . . ?
 C00R C006 C00O 119.50(13) . . ?
 C009 C007 C005 112.12(11) . . ?
 C00M C007 C005 130.23(12) . . ?
 C00M C007 C009 117.52(12) . . ?
 C00C C008 C00A 118.43(12) . . ?
 C00I C008 C00A 119.97(12) . . ?
 C00I C008 C00C 121.53(12) . . ?
 C007 C009 P01 110.85(10) . . ?
 C00F C009 P01 126.73(10) . . ?
 C00F C009 C007 122.18(12) . . ?
 C005 C00A P01 111.64(10) . . ?
 C005 C00A C008 123.91(12) . . ?
 C008 C00A P01 124.24(10) . . ?
 C00H C00B C00D 121.15(12) . . ?
 C008 C00C C00G 118.25(12) . . ?
 C008 C00C C00J 115.95(12) . . ?
 C00J C00C C00G 125.78(13) . . ?
 C00B C00D C005 121.29(12) . . ?
 C00B C00D C00G 119.93(12) . . ?
 C00G C00D C005 118.77(12) . . ?
 C00N C00E C00F 119.50(12) . . ?
 C009 C00F C00E 119.15(12) . . ?
 C00D C00G C00C 120.84(12) . . ?
 C00P C00G C00C 122.78(12) . . ?
 C00P C00G C00D 116.31(12) . . ?
 O004 C00H C00B 125.09(13) . . ?
 O004 C00H C00T 115.62(12) . . ?
 C00B C00H C00T 119.29(13) . . ?
 C00K C00I C008 120.02(13) . . ?
 O003 C00J C00C 117.29(12) . . ?
 O003 C00J C00L 121.53(12) . . ?
 C00L C00J C00C 121.18(13) . . ?
 C00I C00K C00L 120.01(13) . . ?
 C00J C00L C00K 121.07(13) . . ?
 C00N C00M C007 119.98(12) . . ?
 C00E C00N C00M 121.54(13) . . ?
 C00U C00O C006 120.45(15) . . ?
 C00T C00P C00G 122.59(14) . . ?
 C006 C00R C00W 119.86(15) . . ?
 C00P C00T C00H 120.67(14) . . ?
 C00O C00U C00V 119.71(15) . . ?
 C00W C00V C00U 120.24(15) . . ?
 C00V C00W C00R 120.22(16) . . ?

_shelx_res_file
;
TITL 1_a.res in P-1
    1.res
    created by SHELXL-2018/3 at 16:47:26 on 11-Apr-2023
REM Old TITL 1 in P-1
REM SHELXT solution in P-1: R1 0.121, Rweak 0.007, Alpha 0.040
REM <I/s> 0.000 for 0 systematic absences, Orientation as input
REM Formula found by SHELXT: C28 O3 Cl
CELL 1.54184 9.3112 10.5595 11.6291 87.606 88.772 67.59
ZERR 2 0.0003 0.0003 0.0003 0.002 0.002 0.003
LATT 1
SFAC C H O P
UNIT 56 42 6 2

L.S. 4 0 0
PLAN  20
SIZE 0.07 0.08 0.1
TEMP 150
BOND
list 4
fmap 2 53
ACTA
SHEL 999 0.837
REM <olex2.extras>
REM <HklSrc "%.\\1.hkl">
REM </olex2.extras>

WGHT    0.048000    0.449800
FVAR       0.90970
P01   4    0.530212    0.292470    0.188615    11.00000    0.01793    0.01636 =
         0.01892   -0.00080    0.00129   -0.00428
O002  3    0.529015    0.179584    0.117393    11.00000    0.02924    0.02032 =
         0.02559   -0.00459    0.00219   -0.00846
O003  3   -0.156844    0.670448    0.368215    11.00000    0.02184    0.03132 =
         0.03488   -0.00448    0.01100   -0.00832
O004  3    0.122893    1.056235    0.096840    11.00000    0.02703    0.01681 =
         0.04741    0.00262    0.00723   -0.00297
C005  1    0.375074    0.559725    0.175680    11.00000    0.01790    0.02031 =
         0.01550   -0.00173   -0.00021   -0.00487
C006  1    0.601558    0.230370    0.332363    11.00000    0.01721    0.02486 =
         0.02096    0.00149    0.00210   -0.00475
C007  1    0.540094    0.536485    0.142163    11.00000    0.01864    0.02044 =
         0.01540    0.00009   -0.00074   -0.00462
C008  1    0.213331    0.436097    0.254027    11.00000    0.01953    0.02223 =
         0.01784   -0.00013   -0.00149   -0.00729
C009  1    0.634876    0.395906    0.138703    11.00000    0.02073    0.02040 =
         0.01602   -0.00041    0.00005   -0.00627
C00A  1    0.354291    0.440453    0.205733    11.00000    0.01957    0.02044 =
         0.01725   -0.00081   -0.00114   -0.00607
C00B  1    0.249436    0.810724    0.131326    11.00000    0.01800    0.02070 =
         0.02152   -0.00230    0.00102   -0.00527
AFIX  43
H00B  2    0.339758    0.808478    0.094143    11.00000   -1.20000
AFIX   0
C00C  1    0.089459    0.561616    0.276514    11.00000    0.01898    0.02538 =
         0.01813   -0.00145   -0.00091   -0.00798
C00D  1    0.243003    0.687916    0.180172    11.00000    0.01909    0.01954 =
         0.01643   -0.00305   -0.00091   -0.00517
C00E  1    0.857737    0.445960    0.085607    11.00000    0.01700    0.03062 =
         0.02460    0.00349    0.00151   -0.00597
AFIX  43
H00E  2    0.961704    0.417214    0.063893    11.00000   -1.20000
AFIX   0
C00F  1    0.790918    0.350400    0.109819    11.00000    0.02010    0.02265 =
         0.02085   -0.00042    0.00087   -0.00327
AFIX  43
H00F  2    0.850315    0.257080    0.106648    11.00000   -1.20000
AFIX   0
C00G  1    0.102138    0.688889    0.232786    11.00000    0.01928    0.02096 =
         0.02052   -0.00174   -0.00021   -0.00523
C00H  1    0.125131    0.932615    0.137865    11.00000    0.02497    0.01916 =
         0.02871    0.00018    0.00047   -0.00526
C00I  1    0.202822    0.308380    0.282940    11.00000    0.02352    0.02272 =
         0.02713    0.00073   -0.00086   -0.00787
AFIX  43
H00I  2    0.283594    0.227328    0.263929    11.00000   -1.20000
AFIX   0
C00J  1   -0.040011    0.551145    0.339202    11.00000    0.01923    0.02788 =
         0.02218   -0.00197    0.00082   -0.00704
C00K  1    0.073829    0.304113    0.338868    11.00000    0.02849    0.02744 =
         0.03145    0.00490   -0.00170   -0.01369
AFIX  43
H00K  2    0.066034    0.220233    0.356464    11.00000   -1.20000
AFIX   0
C00L  1   -0.045421    0.425008    0.369347    11.00000    0.02316    0.03603 =
         0.02651    0.00240    0.00225   -0.01412
AFIX  43
H00L  2   -0.130297    0.421048    0.410710    11.00000   -1.20000
AFIX   0
C00M  1    0.611234    0.630189    0.122047    11.00000    0.02146    0.02100 =
         0.02527    0.00219   -0.00164   -0.00651
AFIX  43
H00M  2    0.553565    0.723601    0.127343    11.00000   -1.20000
AFIX   0
C00N  1    0.768652    0.583797    0.094030    11.00000    0.02273    0.02836 =
         0.02815    0.00587   -0.00101   -0.01184
AFIX  43
H00N  2    0.814802    0.647207    0.080688    11.00000   -1.20000
AFIX   0
C00O  1    0.618424    0.318144    0.412731    11.00000    0.03068    0.03374 =
         0.02502    0.00057   -0.00049   -0.01569
AFIX  43
H00O  2    0.587967    0.411157    0.394007    11.00000   -1.20000
AFIX   0
C00P  1   -0.023276    0.817007    0.234541    11.00000    0.02077    0.02757 =
         0.04506    0.00004    0.00891   -0.00531
AFIX  43
H00P  2   -0.116907    0.821430    0.267456    11.00000   -1.20000
AFIX   0
C00Q  1    0.267205    1.061122    0.056642    11.00000    0.03290    0.02053 =
         0.04548   -0.00061    0.00906   -0.00965
AFIX 137
H00A  2    0.298777    1.010643   -0.012413    11.00000   -1.50000
H00C  2    0.345091    1.021263    0.114582    11.00000   -1.50000
H00D  2    0.254490    1.154737    0.040810    11.00000   -1.50000
AFIX   0
C00R  1    0.643296    0.092781    0.361779    11.00000    0.04049    0.02469 =
         0.02967    0.00173   -0.00112   -0.00358
AFIX  43
H00R  2    0.630240    0.033937    0.309360    11.00000   -1.20000
AFIX   0
C00S  1   -0.292562    0.662542    0.422176    11.00000    0.02400    0.04282 =
         0.03655   -0.00648    0.01104   -0.01312
AFIX 137
H00G  2   -0.338612    0.618280    0.372529    11.00000   -1.50000
H00H  2   -0.365750    0.753310    0.436577    11.00000   -1.50000
H00J  2   -0.264550    0.610723    0.493693    11.00000   -1.50000
AFIX   0
C00T  1   -0.012570    0.934786    0.189799    11.00000    0.02268    0.02059 =
         0.05400    0.00108    0.00904    0.00199
AFIX  43
H00T  2   -0.097739    1.017260    0.193922    11.00000   -1.20000
AFIX   0
C00U  1    0.680098    0.267788    0.519999    11.00000    0.03563    0.05450 =
         0.02520   -0.00114   -0.00228   -0.02109
AFIX  43
H00U  2    0.692032    0.326539    0.573024    11.00000   -1.20000
AFIX   0
C00V  1    0.724039    0.129458    0.548158    11.00000    0.04132    0.05795 =
         0.02535    0.01083   -0.00743   -0.00888
AFIX  43
H00V  2    0.766563    0.095160    0.619969    11.00000   -1.20000
AFIX   0
C00W  1    0.704982    0.042479    0.470171    11.00000    0.05878    0.03404 =
         0.03697    0.01341   -0.00617   -0.00165
AFIX  43
H00W  2    0.733362   -0.050091    0.489905    11.00000   -1.20000
AFIX   0
HKLF 4


REM  1_a.res in P-1
REM wR2 = 0.0889, GooF = S = 1.053, Restrained GooF = 1.053 for all data
REM R1 = 0.0336 for 3593 Fo > 4sig(Fo) and 0.0341 for all 3689 data
REM 291 parameters refined using 0 restraints

END

WGHT      0.0480      0.4498

REM Highest difference peak  0.295,  deepest hole -0.425,  1-sigma level  0.053
Q1    1   0.5996  0.3407  0.1626  11.00000  0.05    0.29
Q2    1   0.5786  0.2583  0.2686  11.00000  0.05    0.23
Q3    1   0.4604  0.5574  0.1562  11.00000  0.05    0.23
Q4    1   0.3410  0.8017  0.0578  11.00000  0.05    0.22
Q5    1   0.5946  0.4603  0.1560  11.00000  0.05    0.20
Q6    1   0.7040  0.3796  0.1576  11.00000  0.05    0.19
Q7    1   0.5845  0.4654  0.1288  11.00000  0.05    0.19
Q8    1   0.4245  0.3800  0.2050  11.00000  0.05    0.18
Q9    1   1.0059  0.4209  0.1012  11.00000  0.05    0.18
Q10   1   0.2318  1.1554  0.0620  11.00000  0.05    0.18
Q11   1   0.0979  0.6235  0.2595  11.00000  0.05    0.17
Q12   1   0.7534  0.1939  0.5066  11.00000  0.05    0.16
Q13   1   0.3195  1.2347  0.0257  11.00000  0.05    0.16
Q14   1   0.6967  0.5964  0.1324  11.00000  0.05    0.16
Q15   1   0.0314  0.5584  0.3039  11.00000  0.05    0.15
Q16   1   0.3143  0.4401  0.2382  11.00000  0.05    0.15
Q17   1   0.3510  1.0456  0.1247  11.00000  0.05    0.14
Q18   1   0.6626  0.2022  0.5383  11.00000  0.05    0.14
Q19   1   0.1778  0.6814  0.2075  11.00000  0.05    0.14
Q20   1   0.5645  0.0252  0.2972  11.00000  0.05    0.14
;
_shelx_res_checksum                56282
_shelx_hkl_file
;
   0   0   1  688.02    9.17
   0   0   2 2282.58   30.23
   0   0   3 3741.95   49.54
   0   0   4 4099.31   54.64
   0   0   4 4241.26   54.95
   0   0   5  157.48    2.63
   0   0   5  149.93    2.25
   0   0   6   22.63    0.80
   0   0  -6   22.53    0.85
   0   0   7  137.89    2.83
   0   0   7  133.51    2.85
   0   0   7  139.97    2.74
   0   0   8   52.03    1.66
   0   0   8   51.36    1.63
   0   0   9   72.77    2.14
   0   0   9   68.67    2.09
   0   0  10   11.53    0.85
   0   0  10    7.95    0.75
   0   0  11  190.44    4.09
   0   0  11  191.02    4.09
   0   0  12   10.18    0.81
   0   0  12   10.94    0.81
   0   0  13  238.72    4.40
   0   0  13  239.36    4.53
   0   0  14   11.47    0.60
   0   0  14   10.88    0.58
   0  -1  14   83.39    1.74
   0  -1  13   77.34    2.02
   0  -1  12   33.73    1.36
   0  -1  11    0.92    0.35
   0  -1  10   37.90    1.53
   0  -1   9  110.75    2.81
   0  -1   9  118.61    2.87
   0  -1   8   13.15    0.80
   0  -1   8   12.99    0.80
   0  -1   7   25.55    1.02
   0  -1   7   25.78    1.02
   0  -1   6   68.83    1.63
   0  -1   6   72.45    1.36
   0   1  -6   69.01    1.70
   0   1  -5  694.46   10.23
   0   1  -5  703.13   10.48
   0  -1   5  707.96   10.20
   0  -1   4 1752.66   23.69
   0   1  -4 1754.49   23.66
   0   1  -4 1755.60   23.89
   0   1  -3    1.67    0.24
   0   1  -3    1.97    0.21
   0   1  -2 2251.64   29.68
   0   1  -2 2210.11   29.56
   0   1  -1  261.55    3.56
   0  -1   1  251.74    3.62
   0   1   0 3072.65   40.40
   0  -1  -1  276.93    3.80
   0  -1  -2 1805.58   23.83
   0   1   2 1783.74   23.80
   0   1   3   26.41    0.64
   0  -1  -3   28.80    0.68
   0   1   4   78.13    1.46
   0   1   5   28.13    0.80
   0   1   6   23.06    0.78
   0  -1  -6   24.75    0.88
   0   1   7   53.15    1.48
   0   1   7   54.42    1.55
   0   1   7   51.94    1.36
   0   1   8    0.17    0.25
   0   1   8    0.24    0.23
   0   1   9  495.07    7.93
   0   1   9  504.31    8.18
   0   1   9  488.05    8.18
   0   1  10    2.56    0.46
   0   1  10    4.29    0.58
   0   1  11  100.81    2.68
   0   1  11   93.85    2.52
   0   1  12  307.55    5.76
   0   1  12  322.09    5.73
   0   1  13    7.97    0.63
   0   1  13    8.73    0.71
   0   1  14   62.99    1.59
   0   1  14   60.47    1.45
   0  -2  13  148.76    2.93
   0  -2  13  158.29    3.10
   0  -2  12    0.05    0.33
   0  -2  11    0.50    0.38
   0  -2  11    0.28    0.27
   0   2 -10  102.87    2.78
   0  -2  10  105.91    2.69
   0  -2  10  105.68    2.74
   0  -2   9    0.41    0.33
   0   2  -9    0.45    0.35
   0  -2   8    0.94    0.29
   0  -2   8    0.99    0.31
   0  -2   7   28.16    1.09
   0  -2   7   27.21    1.05
   0  -2   6   89.29    2.08
   0   2  -6   90.49    2.07
   0  -2   6   93.01    1.79
   0   2  -5  503.58    7.79
   0   2  -5  508.60    7.53
   0   2  -4  492.82    7.33
   0   2  -4  488.10    7.12
   0   2  -3  803.13   11.07
   0   2  -2  121.45    1.92
   0  -2   2  115.16    2.02
   0   2  -1  495.22    6.63
   0  -2   1  473.63    6.75
   0  -2   0   43.09    0.82
   0  -2   0   45.01    0.71
   0  -2  -1 1050.29   13.99
   0   2   1 1040.67   13.99
   0   2   2  541.41    7.62
   0  -2  -2  561.64    7.43
   0  -2  -2  566.11    7.67
   0  -2  -3  519.39    7.28
   0   2   4  817.60   11.16
   0  -2  -4  802.83   11.25
   0   2   5   76.80    1.56
   0  -2  -5   77.72    1.67
   0   2   6   62.37    1.43
   0   2   7   26.50    1.02
   0   2   7   25.13    1.05
   0   2   7   26.03    1.02
   0   2   7   24.94    1.01
   0   2   8  125.33    2.77
   0   2   8  127.56    2.92
   0   2   8  123.49    2.78
   0   2   8  126.74    2.84
   0   2   9   86.21    2.34
   0   2   9   85.21    2.26
   0   2   9   89.53    2.32
   0   2   9   87.98    2.54
   0   2   9   87.46    2.44
   0   2  10   41.21    1.59
   0   2  10   41.87    1.54
   0   2  10   43.07    1.73
   0   2  10   42.36    1.48
   0   2  10   43.77    1.73
   0   2  11   13.46    0.95
   0   2  11   14.11    0.92
   0   2  11   12.83    0.92
   0   2  12    1.53    0.37
   0   2  12    1.13    0.41
   0   2  12    0.79    0.34
   0   2  13   41.19    1.48
   0   2  13   41.43    1.31
   0  -3  13  110.62    2.32
   0  -3  12  100.18    2.43
   0   3 -11   73.96    2.21
   0  -3  11   74.56    2.15
   0   3 -10  104.88    2.84
   0  -3  10   96.08    2.46
   0  -3  10   99.80    2.63
   0  -3   9   37.42    1.39
   0   3  -9   38.78    1.65
   0  -3   9   38.14    1.47
   0  -3   8  414.78    6.83
   0   3  -8  416.43    7.38
   0  -3   8  430.54    7.04
   0  -3   7  653.58    9.91
   0   3  -7  654.05   10.13
   0  -3   6  138.21    2.75
   0   3  -6  138.37    2.99
   0   3  -5 1718.63   23.61
   0   3  -4    9.12    0.48
   0   3  -3  100.10    1.84
   0  -3   2    0.47    0.17
   0   3  -2    0.95    0.15
   0   3  -1  813.56   10.98
   0  -3   0 1935.95   25.82
   0  -3   0 1933.82   25.58
   0  -3  -1    3.33    0.15
   0  -3  -1    2.96    0.22
   0  -3  -2   17.98    0.54
   0   3   2   17.57    0.51
   0   3   3  659.28    8.71
   0  -3  -3  592.21    8.26
   0  -3  -3  663.37    8.30
   0  -3  -3  595.94    8.73
   0  -3  -4  271.37    4.21
   0   3   4  267.03    4.08
   0  -3  -5   24.69    0.84
   0   3   5   23.14    0.73
   0   3   6   18.64    0.84
   0  -3  -6   18.84    0.74
   0   3   6   19.00    0.84
   0   3   6   17.04    0.66
   0  -3  -6   19.62    0.82
   0   3   7  164.80    3.36
   0   3   7  164.17    3.29
   0   3   7  164.34    3.21
   0   3   7  162.54    3.10
   0   3   7  162.70    3.35
   0   3   8    1.67    0.33
   0   3   8    2.55    0.42
   0   3   8    1.61    0.37
   0   3   8    1.56    0.36
   0   3   9  438.70    7.23
   0   3   9  444.86    7.31
   0   3   9  443.13    7.78
   0   3   9  424.05    7.31
   0   3   9  425.39    7.50
   0   3  10  193.52    3.98
   0   3  10  190.02    4.17
   0   3  10  187.77    3.91
   0   3  10  198.80    4.36
   0   3  10  185.30    3.88
   0   3  11   28.78    1.18
   0   3  11   28.04    1.21
   0   3  11   29.67    1.44
   0   3  11   28.75    1.35
   0   3  12  151.56    3.38
   0   3  12  157.24    3.39
   0   3  12  144.14    3.06
   0   3  12  155.11    3.51
   0   3  13   12.87    0.69
   0   3  13   13.66    0.80
   0   3  14   90.44    1.87
   0  -4  13    4.59    0.32
   0   4 -12  192.63    3.57
   0  -4  12  194.34    3.52
   0   4 -11    1.70    0.44
   0  -4  11    1.54    0.37
   0  -4  10   14.69    0.88
   0   4 -10   15.59    1.06
   0   4  -9  245.97    5.15
   0  -4   9  244.39    4.67
   0   4  -8  114.96    3.13
   0  -4   8  118.02    2.74
   0   4  -7   42.47    1.62
   0   4  -7   40.49    1.66
   0  -4   7   42.00    1.39
   0   4  -6   40.98    1.54
   0   4  -6   41.24    1.58
   0  -4   6   41.34    1.28
   0   4  -5   17.71    0.77
   0   4  -5   17.63    0.96
   0   4  -5   17.40    0.94
   0   4  -4  939.92   13.21
   0   4  -3    1.73    0.20
   0  -4   2   14.40    0.62
   0   4  -2   14.83    0.50
   0  -4   1  130.92    2.33
   0  -4   1  132.45    2.30
   0  -4   0   57.55    1.24
   0  -4  -1  258.31    3.48
   0  -4  -1  232.23    3.80
   0  -4  -2  362.91    5.01
   0  -4  -2  347.64    4.89
   0  -4  -2  350.93    5.27
   0  -4  -3    6.56    0.23
   0   4   3    6.58    0.37
   0  -4  -3    7.49    0.26
   0  -4  -3    6.85    0.40
   0  -4  -4   84.67    1.80
   0   4   4   83.62    1.70
   0   4   5    0.53    0.14
   0  -4  -5    0.97    0.22
   0   4   5    0.46    0.19
   0   4   6  591.66    9.07
   0   4   6  601.35    9.17
   0   4   6  604.30    9.46
   0   4   7  487.05    8.06
   0   4   7  497.30    7.91
   0   4   7  493.37    7.87
   0   4   8  265.77    4.95
   0   4   8  262.28    5.07
   0   4   8  266.48    4.97
   0   4   9   42.95    1.60
   0   4   9   42.97    1.84
   0   4   9   43.22    1.67
   0   4   9   43.16    1.66
   0   4  10  118.52    3.30
   0   4  10  122.07    2.95
   0   4  10  122.17    3.02
   0   4  10  119.60    2.97
   0   4  11    2.54    0.47
   0   4  11    3.33    0.55
   0   4  11    2.06    0.41
   0   4  11    2.47    0.43
   0   4  11    1.90    0.49
   0   4  12    5.10    0.57
   0   4  12    5.73    0.61
   0   4  12    5.47    0.54
   0   4  13   19.02    0.82
   0   4  13   19.05    0.84
   0   5 -12    0.74    0.26
   0   5 -11  127.48    2.96
   0  -5  10   51.71    1.58
   0   5 -10   58.91    2.01
   0   5  -9   55.80    2.08
   0  -5   9   52.36    1.63
   0   5  -8   35.85    1.67
   0   5  -8   33.55    1.34
   0   5  -7   33.70    1.60
   0   5  -7   30.61    1.29
   0   5  -6    3.19    0.53
   0   5  -6    6.78    0.60
   0   5  -5  102.88    2.70
   0   5  -5  100.26    2.46
   0   5  -4   24.35    1.05
   0   5  -4   23.01    1.11
   0   5  -4   22.49    1.11
   0   5  -3  153.45    3.12
   0   5  -3  153.00    3.27
   0   5  -3  154.38    3.23
   0  -5   2    0.65    0.20
   0  -5   2    0.65    0.20
   0  -5   1  989.36   13.68
   0  -5   1  961.90   13.70
   0  -5   0  254.15    4.11
   0  -5  -1   22.96    0.70
   0  -5  -2  479.16    7.00
   0  -5  -2  461.51    6.63
   0   5   3   32.37    1.15
   0   5   3   32.67    1.07
   0  -5  -3   32.15    1.01
   0   5   4   73.17    1.74
   0   5   4   74.99    1.80
   0   5   5 1836.47   25.33
   0   5   6  921.53   13.61
   0   5   6  956.05   14.11
   0   5   6  942.95   13.87
   0   5   7  200.61    4.22
   0   5   7  197.54    4.07
   0   5   8 1099.08   17.30
   0   5   8 1152.40   16.76
   0   5   8 1127.43   16.56
   0   5   8 1160.48   16.94
   0   5   9  177.58    3.99
   0   5   9  179.54    3.76
   0   5   9  184.05    3.91
   0   5   9  171.60    3.85
   0   5  10    6.02    0.59
   0   5  10    5.53    0.64
   0   5  10    4.95    0.73
   0   5  10    6.14    0.64
   0   5  10    6.54    0.67
   0   5  11   83.30    2.18
   0   5  11   82.93    2.28
   0   5  11   87.74    2.56
   0   5  11   87.11    2.25
   0   5  11   92.15    2.28
   0   5  12   13.23    0.66
   0   5  12   12.05    0.71
   0   5  12   13.10    0.82
   0   6 -11  113.45    2.56
   0   6 -10   20.48    1.14
   0   6  -9  319.01    6.15
   0   6  -8    0.29    0.27
   0   6  -8    0.32    0.45
   0   6  -7  101.02    2.63
   0   6  -6  511.14    8.47
   0   6  -6  516.78    8.94
   0   6  -5   95.16    2.73
   0   6  -5   95.84    2.71
   0   6  -5   90.13    2.46
   0   6  -4  118.08    2.82
   0   6  -4  113.11    2.91
   0   6  -3  187.54    3.76
   0   6  -3  183.11    3.83
   0   6  -3  176.76    3.91
   0   6  -2    8.40    0.66
   0   6  -2    9.12    0.72
   0   6  -2   10.52    0.71
   0   6  -1  143.03    3.11
   0   6  -1  136.73    2.91
   0   6   0   53.19    1.59
   0   6   0   51.35    1.47
   0   6   0   52.89    1.58
   0   6   0   55.08    1.65
   0   6   1    7.84    0.58
   0   6   1    8.93    0.60
   0   6   2    7.77    0.60
   0   6   2    7.47    0.56
   0   6   2    7.57    0.57
   0   6   3  238.02    4.38
   0   6   3  245.58    4.36
   0   6   4  205.28    3.89
   0   6   4  211.31    4.07
   0   6   4  205.41    3.81
   0   6   5   19.85    0.95
   0   6   6   86.42    2.55
   0   6   6   84.72    2.20
   0   6   7   99.76    2.66
   0   6   7   96.45    2.76
   0   6   7  101.13    2.90
   0   6   8   32.30    1.52
   0   6   8   33.58    1.46
   0   6   8   37.06    1.70
   0   6   9   38.30    1.55
   0   6   9   36.80    1.73
   0   6   9   38.33    1.60
   0   6  10    0.25    0.42
   0   6  10    0.54    0.35
   0   6  10    0.35    0.29
   0   6  11    0.64    0.30
   0   6  11    0.15    0.25
   0   6  12   29.19    0.92
   0   6  12   30.00    1.14
   0   7 -11  471.67    6.45
   0   7 -11  380.76    6.05
   0   7 -10    0.45    0.34
   0   7  -9  332.65    6.11
   0   7  -8  376.71    6.36
   0   7  -7   47.57    1.95
   0   7  -7   51.97    1.77
   0   7  -6    9.80    0.92
   0   7  -6    8.47    0.77
   0   7  -5  792.17   12.53
   0   7  -5  824.79   12.87
   0   7  -4  400.66    6.97
   0   7  -4  384.77    7.29
   0   7  -4  394.01    7.11
   0   7  -3   12.63    0.98
   0   7  -3   13.31    0.92
   0   7  -3   12.88    0.89
   0   7  -2  111.61    2.78
   0   7  -2  112.83    2.81
   0   7  -2  109.47    2.96
   0   7  -1  132.40    2.95
   0   7  -1  132.41    3.19
   0   7   0  196.97    4.02
   0   7   0  197.57    3.98
   0   7   0  194.90    3.91
   0   7   1    5.94    0.56
   0   7   1    6.56    0.63
   0   7   2  721.45   11.19
   0   7   2  731.25   11.00
   0   7   2  716.28   11.00
   0   7   3  268.90    5.15
   0   7   3  270.26    4.89
   0   7   3  272.55    4.93
   0   7   4  105.09    2.50
   0   7   4  101.67    2.53
   0   7   4  108.18    2.75
   0   7   5    0.16    0.34
   0   7   5    0.54    0.33
   0   7   6  251.71    4.68
   0   7   6  249.03    5.13
   0   7   6  245.56    5.06
   0   7   7   24.83    1.28
   0   7   7   31.17    1.53
   0   7   8   39.99    1.74
   0   7   8   34.66    1.53
   0   7   8   36.90    1.63
   0   7   9   13.60    0.98
   0   7   9   13.96    0.89
   0   7   9   13.87    0.96
   0   7  10   82.07    2.22
   0   7  10   83.50    2.38
   0   7  10   85.75    2.15
   0   7  11   20.85    0.99
   0   7  11   20.65    0.88
   0   7  11   21.17    0.86
   0   8 -10   41.27    1.18
   0   8 -10   32.44    0.94
   0   8  -9   17.79    0.83
   0   8  -8   81.14    1.97
   0   8  -8   78.73    2.31
   0   8  -7  244.94    5.02
   0   8  -7  247.47    4.65
   0   8  -6   21.78    1.14
   0   8  -6   21.59    1.27
   0   8  -5  208.67    4.62
   0   8  -5  217.19    4.47
   0   8  -4   69.72    2.30
   0   8  -4   74.18    2.29
   0   8  -3  105.06    2.85
   0   8  -3  111.25    2.87
   0   8  -2  655.32   11.17
   0   8  -2  756.20   11.17
   0   8  -1    9.03    0.83
   0   8  -1   11.06    0.78
   0   8   0 2679.66   37.48
   0   8   0 2730.91   37.41
   0   8   1  735.52   11.37
   0   8   1  743.45   11.43
   0   8   1  729.41   11.55
   0   8   2  174.30    3.83
   0   8   2  172.04    3.66
   0   8   2  166.70    3.63
   0   8   3   85.99    2.34
   0   8   3   86.53    2.51
   0   8   3   84.45    2.30
   0   8   4  359.98    6.58
   0   8   4  366.32    6.32
   0   8   5    4.38    0.59
   0   8   5    3.56    0.51
   0   8   5    4.33    0.65
   0   8   6    0.87    0.41
   0   8   6    0.77    0.48
   0   8   6    0.40    0.32
   0   8   6    0.59    0.33
   0   8   7    0.04    0.28
   0   8   7    0.16    0.41
   0   8   8    6.54    0.67
   0   8   8    8.38    0.73
   0   8   9   20.50    1.05
   0   8   9   22.40    1.01
   0   8   9   20.65    1.05
   0   8  10    1.43    0.31
   0   8  10    1.09    0.31
   0   8  10    1.29    0.32
   0   8  11   65.06    1.43
   0   8  11   65.78    1.41
   0   9  -9    0.73    0.23
   0   9  -9    0.57    0.16
   0   9  -8    6.62    0.49
   0   9  -8    6.23    0.55
   0   9  -7   27.83    1.22
   0   9  -7   29.15    1.16
   0   9  -7   29.48    1.09
   0   9  -6   49.08    1.61
   0   9  -6   48.54    1.66
   0   9  -6   48.65    1.70
   0   9  -5   84.27    2.37
   0   9  -5   82.12    2.37
   0   9  -5   84.72    2.36
   0   9  -4   14.61    0.99
   0   9  -4   13.77    0.95
   0   9  -4   14.05    0.96
   0   9  -3  216.53    4.43
   0   9  -3  211.92    4.39
   0   9  -2    0.26    0.31
   0   9  -1  450.85    7.69
   0   9  -1  435.14    7.70
   0   9   0    0.63    0.39
   0   9   0    0.71    0.39
   0   9   0    1.14    0.37
   0   9   1   63.99    2.05
   0   9   1   65.30    2.10
   0   9   1   63.44    2.02
   0   9   2  115.75    2.84
   0   9   2  116.49    2.98
   0   9   2  113.68    2.85
   0   9   3  421.62    7.06
   0   9   3  408.94    7.00
   0   9   3  415.94    7.27
   0   9   4    5.57    0.67
   0   9   4    4.11    0.53
   0   9   4    5.19    0.63
   0   9   5    1.34    0.44
   0   9   5    1.24    0.45
   0   9   5    1.83    0.38
   0   9   6    0.40    0.38
   0   9   6    0.65    0.35
   0   9   7   13.93    0.93
   0   9   8   13.56    0.84
   0   9   8   11.82    0.68
   0   9   9    4.84    0.43
   0   9  10   38.27    0.98
   0   9  10   37.86    1.02
   0  10  -7    9.02    0.43
   0  10  -7   10.32    0.53
   0  10  -6    1.80    0.31
   0  10  -6    1.72    0.33
   0  10  -6    2.14    0.34
   0  10  -5   84.87    2.11
   0  10  -5   86.05    2.12
   0  10  -5   85.20    2.13
   0  10  -4    2.23    0.43
   0  10  -4    2.05    0.33
   0  10  -4    2.35    0.40
   0  10  -4    2.77    0.43
   0  10  -3   25.90    1.10
   0  10  -3   28.03    1.23
   0  10  -3   29.39    1.27
   0  10  -2  157.84    3.36
   0  10  -1    0.45    0.36
   0  10  -1    0.80    0.33
   0  10   0    1.92    0.42
   0  10   0    1.76    0.44
   0  10   0    2.26    0.47
   0  10   1    1.19    0.40
   0  10   1    1.19    0.37
   0  10   1    1.58    0.40
   0  10   2   30.66    1.27
   0  10   2   31.07    1.28
   0  10   2   32.21    1.29
   0  10   2   30.23    1.31
   0  10   3    1.75    0.40
   0  10   3    2.49    0.43
   0  10   3    2.20    0.44
   0  10   4    0.34    0.33
   0  10   4    0.18    0.30
   0  10   4    0.21    0.28
   0  10   5  105.96    2.60
   0  10   5  111.54    2.44
   0  10   5  107.57    2.59
   0  10   6  143.08    3.00
   0  10   6  142.91    3.06
   0  10   7    4.95    0.48
   0  10   7    4.72    0.45
   0  10   8   10.32    0.56
   0  11  -5   71.32    1.52
   0  11  -5   66.91    1.47
   0  11  -4  158.38    2.93
   0  11  -4  157.58    2.92
   0  11  -3  139.41    2.74
   0  11  -3  127.94    2.65
   0  11  -2   16.24    0.70
   0  11  -1  175.33    3.30
   0  11  -1  167.24    3.36
   0  11   0    2.39    0.38
   0  11   0    3.29    0.42
   0  11   0    2.45    0.36
   0  11   1    2.45    0.37
   0  11   1    2.36    0.38
   0  11   2    6.22    0.51
   0  11   2    5.52    0.48
   0  11   3    0.74    0.26
   0  11   3    0.36    0.23
   0  11   4   43.95    1.30
   0  11   4   44.74    1.23
   0  11   5   21.55    0.80
   0  11   5   23.13    0.86
   0  11   6    0.78    0.19
   0  11   6    1.03    0.21
   0  12  -1   29.14    0.83
   0  12   0   54.47    1.24
   0  12   2    1.58    0.20
  -1  11   4   25.68    0.77
  -1  11   3   49.60    1.24
  -1  11   3   62.69    1.35
  -1  11   2   12.60    0.56
  -1  11   2   14.50    0.63
  -1  11   1   24.16    0.87
  -1  11   0  147.50    2.77
  -1  11  -1   49.09    1.34
  -1  11  -1   47.48    1.29
  -1  11  -2    1.07    0.25
  -1  11  -2    1.19    0.25
  -1  11  -3   74.92    1.64
  -1  11  -4  156.74    2.67
  -1  10   7    0.25    0.17
  -1  10   7    0.27    0.18
  -1  10   6  116.36    2.41
  -1  10   6  119.36    2.40
  -1  10   5    3.84    0.42
  -1  10   5    4.24    0.43
  -1  10   4   96.33    2.15
  -1  10   4   92.83    2.19
  -1  10   4  100.70    2.31
  -1  10   3   53.68    1.62
  -1  10   3   55.89    1.58
  -1  10   2   63.13    1.78
  -1  10   2   64.38    1.80
  -1  10   1  127.90    2.81
  -1  10   1  123.40    2.73
  -1  10   1  126.27    2.81
  -1  10   0   73.47    2.02
  -1  10   0   77.72    2.09
  -1  10   0   72.11    1.90
  -1  10  -1    0.49    0.24
  -1  10  -1    0.39    0.30
  -1  10  -1    0.63    0.31
  -1  10  -2   91.64    2.33
  -1  10  -2   97.45    2.42
  -1  10  -3    6.93    0.60
  -1  10  -4   11.62    0.73
  -1  10  -4   10.66    0.69
  -1  10  -5   22.65    0.92
  -1  10  -6   44.69    1.19
  -1  10  -6   45.13    1.23
  -1   9   9    1.07    0.22
  -1   9   9    0.77    0.21
  -1   9   8   29.61    1.05
  -1   9   8   29.31    1.10
  -1   9   7   33.58    1.30
  -1   9   7   34.62    1.25
  -1   9   6   19.23    1.02
  -1   9   6   20.04    1.01
  -1   9   5  103.43    2.62
  -1   9   5  107.48    2.44
  -1   9   5  103.63    2.65
  -1   9   4   23.19    1.15
  -1   9   4   23.22    1.14
  -1   9   4   21.86    1.02
  -1   9   3  406.04    6.98
  -1   9   3  413.92    7.03
  -1   9   3  411.91    6.87
  -1   9   3  404.68    6.78
  -1   9   2  262.05    5.02
  -1   9   2  279.72    5.08
  -1   9   2  272.44    5.01
  -1   9   2  270.31    5.12
  -1   9   1   72.00    2.13
  -1   9   1   71.82    2.14
  -1   9   1   70.50    2.11
  -1   9   0   65.60    2.10
  -1   9   0   66.24    2.06
  -1   9   0   65.42    2.00
  -1   9  -1  257.89    5.07
  -1   9  -1  256.93    4.85
  -1   9  -1  259.13    5.01
  -1   9  -2   37.47    1.52
  -1   9  -2   35.65    1.53
  -1   9  -2   35.46    1.35
  -1   9  -3   44.52    1.66
  -1   9  -3   40.39    1.46
  -1   9  -4   99.84    2.63
  -1   9  -4   93.48    2.42
  -1   9  -5    3.91    0.53
  -1   9  -5    4.44    0.53
  -1   9  -6   63.51    1.84
  -1   9  -6   67.65    1.88
  -1   9  -6   65.82    1.88
  -1   9  -7   14.08    0.76
  -1   9  -7   13.89    0.75
  -1   9  -7   13.49    0.70
  -1   9  -8    2.11    0.31
  -1   9  -8    1.87    0.22
  -1   9  -8    2.28    0.30
  -1   8  10   39.14    1.19
  -1   8   9   72.35    1.85
  -1   8   8   68.98    2.08
  -1   8   8   70.17    1.97
  -1   8   8   63.71    1.92
  -1   8   7   23.52    1.15
  -1   8   7   24.54    1.27
  -1   8   7   23.07    1.13
  -1   8   6    5.80    0.63
  -1   8   6    4.68    0.54
  -1   8   6    5.95    0.55
  -1   8   6    5.45    0.66
  -1   8   5   19.72    1.00
  -1   8   5   20.87    1.14
  -1   8   5   20.03    1.18
  -1   8   4  321.26    5.74
  -1   8   4  312.79    6.04
  -1   8   3    3.60    0.50
  -1   8   3    3.82    0.53
  -1   8   3    3.16    0.47
  -1   8   3    3.09    0.53
  -1   8   2   39.68    1.58
  -1   8   2   41.52    1.54
  -1   8   2   42.45    1.57
  -1   8   2   40.85    1.58
  -1   8   1    0.83    0.38
  -1   8   1    1.13    0.39
  -1   8   0  154.15    3.52
  -1   8   0  156.22    3.56
  -1   8   0  151.45    3.46
  -1   8  -1  327.22    5.89
  -1   8  -1  321.69    6.12
  -1   8  -1  324.96    6.01
  -1   8  -1  328.18    6.20
  -1   8  -2    1.65    0.39
  -1   8  -2    0.98    0.35
  -1   8  -2    1.39    0.46
  -1   8  -2    1.14    0.45
  -1   8  -2    1.28    0.46
  -1   8  -3   65.89    2.08
  -1   8  -3   65.89    2.37
  -1   8  -3   64.86    2.18
  -1   8  -4  159.81    3.76
  -1   8  -4  154.72    3.65
  -1   8  -5    1.23    0.44
  -1   8  -5    1.65    0.48
  -1   8  -6    3.52    0.55
  -1   8  -6    4.06    0.64
  -1   8  -7   28.11    1.33
  -1   8  -7   27.88    1.21
  -1   8  -8   39.88    1.30
  -1   8  -8   39.72    1.46
  -1   8  -9   28.92    1.08
  -1   8  -9   28.60    1.02
  -1   7  11    0.12    0.19
  -1   7  11    0.18    0.18
  -1   7  10  163.20    3.33
  -1   7  10  171.55    3.27
  -1   7   9   21.41    1.19
  -1   7   9   29.39    1.34
  -1   7   8   75.35    2.38
  -1   7   8   76.61    2.24
  -1   7   7    5.47    0.66
  -1   7   7    4.13    0.64
  -1   7   7    4.01    0.57
  -1   7   6   14.36    1.02
  -1   7   6   14.84    1.00
  -1   7   6   15.38    0.87
  -1   7   6   15.34    0.99
  -1   7   5   68.00    2.13
  -1   7   5   70.42    1.98
  -1   7   5   67.70    2.13
  -1   7   5   68.60    2.26
  -1   7   4  227.39    4.53
  -1   7   4  222.98    4.29
  -1   7   4  226.22    4.68
  -1   7   4  219.39    4.18
  -1   7   3  594.76    9.25
  -1   7   3  584.15    9.44
  -1   7   3  579.97    9.17
  -1   7   2   27.99    1.22
  -1   7   2   28.61    1.23
  -1   7   2   30.36    1.30
  -1   7   1    8.39    0.69
  -1   7   1    7.50    0.66
  -1   7   1    8.45    0.69
  -1   7   0   27.43    1.22
  -1   7   0   25.67    1.23
  -1   7   0   26.44    1.23
  -1   7   0   26.11    1.19
  -1   7  -1 1266.50   18.77
  -1   7  -1 1275.04   18.56
  -1   7  -1 1286.93   18.64
  -1   7  -2  257.72    5.04
  -1   7  -2  255.27    4.88
  -1   7  -2  251.18    5.22
  -1   7  -3 2436.30   33.86
  -1   7  -3 2407.26   34.21
  -1   7  -4  157.69    3.89
  -1   7  -4  146.62    3.62
  -1   7  -4  152.79    3.63
  -1   7  -5  502.85    8.66
  -1   7  -5  491.21    8.51
  -1   7  -6   61.09    2.07
  -1   7  -6   59.81    2.22
  -1   7  -6   60.42    2.27
  -1   7  -7    0.32    0.35
  -1   7  -7    0.47    0.48
  -1   7  -8  303.14    5.76
  -1   7  -8  290.79    5.34
  -1   7  -9    0.52    0.25
  -1   7 -10  203.67    3.84
  -1   7 -11  105.55    2.04
  -1   6  12   27.79    0.87
  -1   6  11    3.35    0.44
  -1   6  11    3.77    0.52
  -1   6  11    3.74    0.44
  -1   6  10   17.26    0.95
  -1   6  10   16.46    1.06
  -1   6  10   16.41    0.97
  -1   6   9   70.02    2.35
  -1   6   9   74.05    2.30
  -1   6   8   75.20    2.50
  -1   6   7  198.57    4.25
  -1   6   7  206.02    4.54
  -1   6   6  147.24    3.14
  -1   6   6  147.27    3.45
  -1   6   6  145.91    3.60
  -1   6   6  153.28    3.60
  -1   6   5   11.62    0.87
  -1   6   5   10.87    0.84
  -1   6   5   10.35    0.70
  -1   6   5   11.37    0.82
  -1   6   4  471.65    7.54
  -1   6   4  496.17    7.99
  -1   6   4  492.03    7.95
  -1   6   4  486.12    7.70
  -1   6   3   15.30    0.80
  -1   6   3   14.64    0.80
  -1   6   3   15.44    0.88
  -1   6   2    0.27    0.23
  -1   6   2    0.41    0.26
  -1   6   1  196.54    3.81
  -1   6   1  195.30    3.82
  -1   6   1  202.37    3.88
  -1   6   0    6.10    0.57
  -1   6   0    4.57    0.51
  -1   6   0    4.56    0.50
  -1   6  -1   24.66    1.05
  -1   6  -1   25.11    1.17
  -1   6  -1   24.13    1.12
  -1   6  -2    5.21    0.54
  -1   6  -2    4.68    0.56
  -1   6  -2    4.87    0.59
  -1   6  -3    9.23    0.82
  -1   6  -3    9.76    0.77
  -1   6  -3    9.36    0.75
  -1   6  -4   13.56    1.00
  -1   6  -4   14.44    0.95
  -1   6  -4   16.55    1.05
  -1   6  -5  387.47    7.10
  -1   6  -5  395.43    6.94
  -1   6  -5  379.20    7.14
  -1   6  -6  157.22    3.94
  -1   6  -6  164.68    4.02
  -1   6  -6  157.13    3.70
  -1   6  -7  166.02    4.08
  -1   6  -7  169.37    4.09
  -1   6  -7  165.42    3.76
  -1   6  -8   72.49    2.19
  -1   6  -9  181.67    3.67
  -1   6  -9  184.25    4.17
  -1   6 -10   15.69    0.98
  -1   6 -11  151.22    3.05
  -1   5  12   46.32    1.36
  -1   5  12   50.60    1.37
  -1   5  12   49.80    1.57
  -1   5  11   67.10    1.92
  -1   5  11   62.46    1.86
  -1   5  11   64.41    2.09
  -1   5  11   67.10    1.89
  -1   5  10   87.57    2.41
  -1   5  10   82.01    2.36
  -1   5  10   89.77    2.50
  -1   5   9   64.08    2.08
  -1   5   9   70.98    2.27
  -1   5   9   68.20    2.39
  -1   5   9   67.44    2.15
  -1   5   8   79.78    2.46
  -1   5   8   78.48    2.59
  -1   5   8   78.11    2.30
  -1   5   7    4.21    0.63
  -1   5   7    4.07    0.52
  -1   5   6    2.10    0.45
  -1   5   6    1.64    0.43
  -1   5   6    2.06    0.42
  -1   5   6    1.78    0.33
  -1   5   5  126.96    2.97
  -1   5   5  128.18    3.05
  -1   5   5  122.58    2.63
  -1   5   5  123.97    2.84
  -1   5   4   27.07    1.15
  -1   5   4   24.71    0.97
  -1   5   4   25.34    1.07
  -1   5   3  701.56   10.25
  -1   5   3  692.66   10.18
  -1   5   3  712.43   10.43
  -1   5   3  721.73   10.44
   1  -5  -2  599.74    8.66
  -1   5   2  603.29    9.01
  -1   5   2  591.93    8.90
  -1   5   2  580.59    8.87
  -1   5   1   58.44    1.56
  -1   5   1   58.06    1.57
   1  -5  -1   54.05    1.32
  -1   5   0    4.05    0.43
   1  -5   0    8.18    0.48
  -1   5  -1  308.57    5.28
  -1   5  -1  313.31    5.39
  -1   5  -2  123.17    2.81
  -1   5  -2  124.16    2.73
  -1   5  -2  123.35    2.84
  -1   5  -3   14.58    0.90
  -1   5  -3   15.45    0.88
  -1   5  -3   14.59    0.84
  -1   5  -4  253.26    4.87
  -1   5  -4  247.38    4.70
  -1   5  -5  511.05    8.31
  -1   5  -5  510.22    8.58
  -1   5  -5  494.47    8.57
  -1   5  -6  368.79    6.82
  -1   5  -6  365.18    6.88
  -1   5  -6  373.24    6.57
  -1   5  -7  243.27    4.88
  -1   5  -7  248.25    5.20
  -1   5  -8  212.03    4.80
  -1   5  -8  207.54    4.33
  -1   5  -9    1.88    0.55
  -1   5  -9    2.04    0.41
  -1   5 -10   13.13    0.97
  -1   5 -11   46.65    1.60
  -1   5 -12   35.36    1.12
  -1   4  13    0.91    0.25
  -1   4  12    1.35    0.39
  -1   4  12    0.95    0.33
  -1   4  12    1.40    0.32
  -1   4  11    1.23    0.42
  -1   4  11    1.29    0.37
  -1   4  11    1.98    0.44
  -1   4  11    1.18    0.48
  -1   4  10  314.84    6.06
  -1   4  10  336.06    5.96
  -1   4  10  310.25    5.80
  -1   4  10  330.42    6.32
  -1   4  10  322.14    5.98
  -1   4   9   14.09    0.91
  -1   4   9   14.12    1.09
  -1   4   9   14.84    1.01
  -1   4   9   13.73    0.98
  -1   4   8  193.80    4.15
  -1   4   8  190.78    4.12
  -1   4   8  188.50    3.88
  -1   4   8  192.25    4.01
  -1   4   7  128.35    2.85
  -1   4   7  129.86    3.26
  -1   4   7  129.89    3.05
  -1   4   7  129.13    3.07
  -1   4   6   99.24    2.17
  -1   4   6  102.04    2.42
  -1   4   6  103.45    2.65
  -1   4   5 1311.63   18.45
  -1   4   5 1302.40   18.14
  -1   4   5 1281.10   18.58
  -1   4   5 1303.39   18.38
  -1   4   5 1315.95   18.75
   1  -4  -4 2485.11   33.56
  -1   4   4 2516.55   33.93
  -1   4   4 2480.63   34.15
   1  -4  -3 1323.16   18.09
   1  -4  -2  954.95   13.19
   1  -4  -2  971.40   13.15
   1  -4  -1  918.33   12.41
   1  -4  -1  902.22   12.59
   1  -4   0   17.25    0.61
   1  -4   0   17.14    0.52
   1  -4   0   16.53    0.51
   1  -4   1  129.32    2.18
   1  -4   1  128.32    2.32
   1  -4   1  128.96    2.15
  -1   4  -2    0.27    0.12
  -1   4  -3  112.88    2.21
  -1   4  -4   20.72    1.02
  -1   4  -4   20.24    0.82
  -1   4  -5   21.82    1.10
  -1   4  -6  862.83   13.19
  -1   4  -7  109.13    3.01
  -1   4  -7  108.09    2.88
   1  -4   7  104.53    2.44
   1  -4   8    4.29    0.49
  -1   4  -8    3.68    0.67
  -1   4  -8    4.46    0.61
  -1   4  -9    7.24    0.84
   1  -4   9    7.79    0.65
  -1   4  -9    7.37    0.66
   1  -4  10   55.45    1.72
  -1   4 -10   53.66    2.03
  -1   4 -11   61.81    2.01
   1  -4  11   60.45    1.70
   1  -4  12   35.21    1.07
  -1   4 -12   36.29    1.26
  -1   3  13    3.57    0.44
  -1   3  12   35.40    1.42
  -1   3  12   36.65    1.48
  -1   3  12   34.67    1.21
  -1   3  11  164.88    3.81
  -1   3  11  164.04    3.48
  -1   3  11  163.74    3.59
  -1   3  11  157.48    3.75
  -1   3  10    0.45    0.44
  -1   3  10    0.41    0.42
  -1   3  10    0.80    0.36
  -1   3  10    0.81    0.32
  -1   3  10    0.53    0.34
  -1   3  10    0.29    0.33
  -1   3   9  259.54    5.07
  -1   3   9  265.00    5.39
  -1   3   9  268.28    5.06
  -1   3   9  261.61    5.11
  -1   3   9  255.29    4.78
  -1   3   8  107.58    2.71
  -1   3   8  103.93    2.47
  -1   3   8  111.09    2.69
  -1   3   8  108.07    2.92
  -1   3   8  110.32    2.77
  -1   3   7   10.03    0.70
  -1   3   7    9.59    0.72
  -1   3   7    8.95    0.75
  -1   3   7   10.45    0.70
  -1   3   6   74.36    1.84
  -1   3   6   70.03    1.92
   1  -3  -5  206.70    3.38
  -1   3   5  205.14    3.63
   1  -3  -4  226.57    3.60
  -1   3   4  229.73    3.49
   1  -3  -3 1143.99   15.55
   1  -3  -2   63.73    1.17
   1  -3  -1   92.45    1.59
   1  -3  -1   86.92    1.54
   1  -3   0  211.89    3.19
   1  -3   0  216.50    3.26
   1  -3   1 2143.25   28.81
   1  -3   1 2172.47   28.74
  -1   3  -2  190.59    3.09
   1  -3   2  194.78    3.04
  -1   3  -3  742.18   10.51
  -1   3  -4  949.22   13.39
  -1   3  -5  338.04    5.88
  -1   3  -5  359.20    5.67
   1  -3   6   17.08    0.80
  -1   3  -6   21.23    1.03
   1  -3   7  280.85    4.91
  -1   3  -7  275.36    5.20
  -1   3  -8   47.72    1.71
   1  -3   8   47.74    1.60
   1  -3   9   32.75    1.39
  -1   3  -9   34.30    1.64
   1  -3  10    0.56    0.33
  -1   3 -10    0.61    0.47
   1  -3  11    7.85    0.65
  -1   3 -11    8.36    0.78
   1  -3  12   80.59    2.02
  -1   3 -12   78.06    2.09
   1  -3  13   11.14    0.56
  -1   2  14   81.74    1.80
  -1   2  13  142.81    3.05
  -1   2  13  134.48    2.68
  -1   2  12   92.33    2.56
  -1   2  12   86.72    2.24
  -1   2  12   85.54    2.30
  -1   2  11   37.38    1.59
  -1   2  11   37.71    1.47
  -1   2  11   36.74    1.55
  -1   2  11   35.49    1.37
  -1   2  10  711.81   11.12
  -1   2  10  709.01   11.13
  -1   2  10  711.19   11.50
  -1   2  10  740.23   11.39
  -1   2  10  710.15   11.18
  -1   2   9   18.10    1.01
  -1   2   9   17.87    0.98
  -1   2   9   17.64    1.10
  -1   2   9   17.52    1.02
  -1   2   9   17.37    0.99
  -1   2   8  328.31    5.79
  -1   2   8  315.96    5.95
  -1   2   8  328.01    5.70
  -1   2   8  323.64    5.61
  -1   2   8  325.81    5.74
  -1   2   7  368.86    6.13
  -1   2   7  366.78    6.09
  -1   2   7  360.11    6.32
  -1   2   7  365.00    5.97
  -1   2   7  365.61    6.13
  -1   2   6    2.64    0.36
  -1   2   6    2.65    0.35
  -1   2   6    3.14    0.41
  -1   2   6    2.92    0.35
   1  -2  -5   86.44    1.68
  -1   2   5   84.04    1.54
  -1   2   4    3.07    0.21
   1  -2  -4    3.13    0.24
  -1   2   3   28.41    0.63
   1  -2  -3   28.96    0.50
   1  -2  -3   28.24    0.67
   1  -2  -2  205.03    2.99
   1  -2  -2  203.23    2.91
   1  -2  -1 3160.61   41.78
   1  -2   0  202.18    2.98
  -1   2  -1  372.81    5.64
   1  -2   1  428.77    5.66
   1  -2   2  161.98    2.58
  -1   2  -2  162.77    2.61
  -1   2  -3 1043.74   14.38
  -1   2  -3 1043.98   14.37
  -1   2  -4  218.33    3.63
  -1   2  -4  217.79    3.69
  -1   2  -5  177.36    3.36
  -1   2  -5  178.34    3.25
   1  -2   6    0.80    0.24
   1  -2   7   64.12    1.78
   1  -2   7   66.25    1.74
   1  -2   8  532.19    8.25
   1  -2   8  510.77    8.34
   1  -2   9  158.73    3.49
   1  -2   9  153.75    3.35
  -1   2 -10   93.28    2.76
   1  -2  10   93.34    2.57
  -1   2 -11  146.57    3.51
   1  -2  11  146.77    3.19
   1  -2  11  151.14    3.41
   1  -2  12   30.26    1.24
  -1   2 -12   29.31    1.21
   1  -2  13   89.54    2.02
   1  -2  13   78.74    1.85
  -1   1  14    0.27    0.23
  -1   1  14    0.25    0.16
  -1   1  13    4.64    0.48
  -1   1  13    4.78    0.55
  -1   1  12   11.32    0.80
  -1   1  12   12.06    0.94
  -1   1  11    2.74    0.53
  -1   1  11    2.94    0.49
  -1   1  11    3.63    0.52
  -1   1  10  171.32    3.62
  -1   1  10  166.97    3.79
  -1   1  10  175.21    3.80
  -1   1  10  172.92    3.88
  -1   1   9  232.67    4.63
  -1   1   9  235.19    4.46
  -1   1   9  221.04    4.36
  -1   1   9  225.43    4.47
  -1   1   9  229.39    4.60
  -1   1   8  163.13    3.36
  -1   1   8  163.40    3.37
  -1   1   8  162.64    3.46
  -1   1   8  160.96    3.50
  -1   1   8  157.88    3.33
  -1   1   7    7.37    0.56
  -1   1   7    7.38    0.55
  -1   1   7    7.85    0.58
  -1   1   7    7.04    0.57
  -1   1   7    6.92    0.58
   1  -1  -6    0.70    0.26
  -1   1   6    0.52    0.13
   1  -1  -5    0.14    0.20
  -1   1   5    0.25    0.10
  -1   1   4    3.94    0.23
   1  -1  -3  897.08   11.75
   1  -1  -3  855.28   11.96
   1  -1  -2  960.33   12.61
  -1   1   2  944.73   12.63
   1  -1  -2  939.42   12.65
   1  -1   0  359.13    4.98
   1  -1   1  474.97    6.62
  -1   1  -1  474.46    6.51
   1  -1   2 3544.93   47.38
  -1   1  -2 3571.76   47.40
  -1   1  -2 3615.45   47.36
  -1   1  -3 3985.36   52.72
  -1   1  -3 3960.71   52.78
  -1   1  -4   70.15    1.51
   1  -1   4   68.11    1.51
  -1   1  -4   68.71    1.55
  -1   1  -5 1054.93   15.11
   1  -1   5 1042.15   14.94
   1  -1   6  146.63    2.91
   1  -1   6  141.14    2.52
   1  -1   7  312.97    5.32
   1  -1   7  314.56    5.27
   1  -1   8    0.75    0.30
   1  -1   8    0.66    0.28
   1  -1   9   17.87    1.01
   1  -1   9   17.87    0.99
   1  -1  10    5.93    0.62
   1  -1  10    5.93    0.66
   1  -1  11   65.52    2.11
  -1   1 -11   62.90    2.06
   1  -1  11   65.04    2.01
   1  -1  12   22.77    1.14
   1  -1  12   22.58    1.06
   1  -1  13    5.55    0.53
   1  -1  14   55.48    1.35
  -1   0  14    9.57    0.53
  -1   0  13   64.56    1.86
  -1   0  13   62.27    1.77
  -1   0  12    6.12    0.63
  -1   0  12    5.31    0.65
  -1   0  11    0.46    0.39
  -1   0  11    0.33    0.34
  -1   0  10  254.37    4.97
  -1   0  10  254.88    4.94
  -1   0   9   33.07    1.37
  -1   0   9   31.55    1.24
  -1   0   9   33.61    1.35
  -1   0   9   32.02    1.38
  -1   0   8  523.17    8.36
  -1   0   8  549.18    8.33
  -1   0   8  528.88    8.23
  -1   0   8  540.52    8.39
  -1   0   7    7.06    0.54
  -1   0   7    7.16    0.53
  -1   0   7    6.28    0.52
  -1   0   7    5.72    0.49
  -1   0   6  763.94   10.52
   1   0  -6  713.78   11.09
  -1   0   5  118.89    2.02
  -1   0   5  115.11    1.77
  -1   0   4   62.74    1.18
   1   0  -4   63.41    1.48
  -1   0   4   63.53    1.04
  -1   0   3    9.38    0.26
   1   0  -3    8.88    0.43
  -1   0   3    9.49    0.31
   1   0  -2  105.26    1.50
  -1   0   2  102.79    1.50
  -1   0   2  101.93    1.49
  -1   0   1    0.88    0.12
   1   0  -1    1.22    0.09
  -1   0   1    0.94    0.09
   1   0  -1    1.04    0.11
   1   0   0   42.35    0.63
  -1   0   0   36.04    0.66
   1   0   1  503.59    6.92
   1   0   1  511.49    6.87
   1   0   2 2104.65   27.49
   1   0   2 2035.38   27.58
   1   0   3 9999.00  131.09
   1   0   3 9901.97  131.34
   1   0   4  616.21    8.72
   1   0   4  599.09    8.39
  -1   0  -5 1653.51   22.33
   1   0   5 1632.47   21.92
   1   0   5 1628.35   22.31
   1   0   6  316.25    5.08
  -1   0  -6  333.83    5.18
   1   0   7  884.62   12.88
   1   0   8   15.83    0.88
   1   0   9   -0.12    0.29
   1   0  10   14.86    0.97
   1   0  11   18.50    1.09
   1   0  12   44.87    1.65
   1   0  12   48.94    1.68
   1   0  13  120.78    2.68
   1   0  13  119.65    2.63
   1   0  14   36.46    1.07
   1   0  14   33.06    1.04
  -1  -1  14    8.93    0.51
  -1  -1  14    7.41    0.44
  -1  -1  13   27.37    1.13
  -1  -1  13   27.58    1.12
  -1  -1  12   71.36    2.18
  -1  -1  12   82.66    2.31
  -1  -1  11  125.97    3.11
  -1  -1  10  164.41    3.68
  -1  -1   9   31.14    1.35
  -1  -1   8  101.33    2.50
  -1  -1   7   27.16    1.08
  -1  -1   6   35.51    0.83
  -1  -1   6   42.62    1.09
   1   1  -5  184.16    3.48
  -1  -1   5  189.16    3.10
  -1  -1   5  189.33    2.87
  -1  -1   4  851.79   11.19
  -1  -1   4  881.10   11.38
  -1  -1   3   49.04    0.91
  -1  -1   2  236.32    3.27
  -1  -1   2  217.23    3.45
   1   1  -1   10.80    0.28
  -1  -1   1   11.43    0.29
  -1  -1   0 1183.67   14.89
   1   1   0 1167.99   14.87
   1   1   1 4920.16   65.51
  -1  -1  -1 5055.36   65.57
   1   1   2  510.21    6.88
  -1  -1  -2  504.00    6.89
  -1  -1  -2  527.86    7.01
  -1  -1  -4 3040.11   40.43
   1   1   4 3029.53   40.46
   1   1   5  490.42    7.35
  -1  -1  -5  517.39    7.38
   1   1   6 2374.31   32.21
  -1  -1  -6 2385.61   32.25
   1   1   7 1178.19   16.70
   1   1   7 1174.89   16.74
   1   1   7 1167.97   16.42
   1   1   8   44.83    1.38
   1   1   8   49.34    1.59
   1   1   8   47.71    1.60
   1   1   9   13.70    0.89
   1   1   9   15.38    0.96
   1   1  10    2.62    0.49
   1   1  10    2.89    0.47
   1   1  10    2.45    0.49
   1   1  11   10.38    0.87
   1   1  11   10.71    0.85
   1   1  12   44.70    1.65
   1   1  12   43.69    1.61
   1   1  13   19.20    0.93
   1   1  13   18.34    0.94
   1   1  14  154.00    2.81
   1   1  14  155.08    2.92
  -1  -2  14   31.11    0.92
   1   2 -14   28.98    1.01
  -1  -2  13   96.35    2.17
  -1  -2  13   98.04    2.29
  -1  -2  12    9.39    0.75
  -1  -2  12    9.30    0.71
  -1  -2  11   78.40    2.31
  -1  -2  10   26.52    1.28
  -1  -2  10   25.59    1.24
  -1  -2   9  109.54    2.76
  -1  -2   9  108.99    2.73
  -1  -2   8   20.21    0.99
  -1  -2   8   20.11    1.00
   1   2  -8   19.46    1.00
   1   2  -7    1.48    0.34
  -1  -2   7    1.47    0.31
  -1  -2   7    1.59    0.31
  -1  -2   6  650.05    9.82
   1   2  -6  641.60    9.79
  -1  -2   6  683.67    9.77
  -1  -2   6  679.30    9.40
  -1  -2   5    3.31    0.26
  -1  -2   4  838.33   11.49
  -1  -2   3  206.62    3.06
  -1  -2   3  195.77    3.34
  -1  -2   2   38.86    0.99
  -1  -2   2   43.93    0.85
  -1  -2   1 1140.18   15.23
  -1  -2   0 3441.61   43.34
  -1  -2   0 3299.50   43.32
  -1  -2  -1  422.61    5.86
  -1  -2  -1  429.04    5.77
  -1  -2  -2  106.87    1.58
  -1  -2  -2  103.28    1.51
   1   2   2  104.43    1.50
   1   2   2  103.42    1.70
   1   2   3  277.69    3.74
  -1  -2  -3  272.36    4.15
   1   2   3  273.57    4.10
  -1  -2  -3  279.13    4.00
   1   2   4  202.69    3.27
  -1  -2  -4  207.99    3.40
  -1  -2  -4  208.83    3.22
  -1  -2  -5  362.95    5.48
   1   2   5  372.68    5.54
  -1  -2  -5  361.57    5.69
   1   2   6  330.11    5.22
  -1  -2  -6  333.10    5.24
   1   2   7    6.22    0.47
   1   2   7    6.79    0.53
   1   2   7    6.74    0.51
   1   2   7    6.22    0.53
   1   2   8   84.46    2.06
   1   2   8   85.85    2.29
   1   2   8   88.51    2.24
   1   2   9  579.45    9.59
   1   2   9  595.32    9.19
   1   2   9  606.36    9.51
   1   2  10   30.39    1.36
   1   2  10   28.40    1.37
   1   2  11  178.02    3.85
   1   2  11  178.23    3.89
   1   2  12  106.30    2.61
   1   2  12   97.64    2.44
   1   2  13  152.83    3.07
   1   2  14    4.34    0.33
  -1  -3  13  254.95    4.40
  -1  -3  12   27.33    1.17
  -1  -3  12   24.68    1.01
  -1  -3  11   10.64    0.80
  -1  -3  10  366.10    6.39
   1   3 -10  344.66    6.29
  -1  -3   9  107.21    2.70
   1   3  -9  103.28    2.75
  -1  -3   9  105.08    2.62
  -1  -3   8  100.73    2.45
   1   3  -8  100.51    2.66
  -1  -3   8  103.59    2.54
  -1  -3   7  217.12    3.96
  -1  -3   7  216.31    4.03
   1   3  -7  212.04    4.23
  -1  -3   6  447.05    6.92
  -1  -3   6  448.88    6.63
   1   3  -6  427.78    7.14
   1   3  -5  111.48    2.23
  -1  -3   5  109.31    2.07
   1   3  -4  169.25    2.80
  -1  -3   4  154.24    2.65
   1   3  -3   15.95    0.53
  -1  -3   3   15.05    0.67
  -1  -3   3   15.33    0.52
  -1  -3   2  714.58    9.61
   1   3  -2  684.75    9.22
  -1  -3   1  107.18    1.82
  -1  -3   1  105.40    1.80
  -1  -3   0   75.64    1.42
  -1  -3   0   87.89    1.41
   1   3   1   84.85    1.55
  -1  -3  -1   97.42    1.50
   1   3   2  802.64   10.86
  -1  -3  -2  806.86   10.57
  -1  -3  -2  818.26   10.92
  -1  -3  -3  861.49   11.52
  -1  -3  -3  853.11   11.20
   1   3   3  800.31   11.36
  -1  -3  -3  815.77   11.03
  -1  -3  -4 1364.43   18.63
  -1  -3  -4 1355.05   18.33
  -1  -3  -5  140.08    2.43
  -1  -3  -5  138.35    2.68
   1   3   6   18.49    0.79
  -1  -3  -6   19.78    0.76
   1   3   6   18.82    0.79
  -1  -3  -6   19.81    0.88
   1   3   6   20.05    0.88
   1   3   7   89.01    2.09
   1   3   7   88.69    2.23
   1   3   7   88.84    2.12
   1   3   7   89.69    2.16
   1   3   7   89.88    2.10
   1   3   8  346.03    5.90
   1   3   8  358.39    6.14
   1   3   8  351.03    5.95
   1   3   8  344.58    5.88
   1   3   8  345.69    5.84
   1   3   9  224.65    4.25
   1   3   9  218.52    4.23
   1   3   9  225.90    4.39
   1   3   9  224.36    4.57
   1   3  10   16.73    1.06
   1   3  10   17.52    1.14
   1   3  10   18.12    1.01
   1   3  10   17.80    0.94
   1   3  11    8.14    0.79
   1   3  11    8.94    0.81
   1   3  11    8.43    0.70
   1   3  12  108.25    2.70
   1   3  12  103.68    2.49
   1   3  12  103.55    2.64
   1   3  13    0.26    0.21
   1   3  13    0.03    0.28
   1   3  13    0.02    0.27
   1   3  13    0.25    0.19
   1   3  14    2.13    0.28
  -1  -4  13    0.86    0.21
  -1  -4  12    0.06    0.24
  -1  -4  11    1.83    0.40
   1   4 -11    2.16    0.41
  -1  -4  10  203.62    4.13
   1   4 -10  195.55    4.20
  -1  -4   9  287.26    5.38
   1   4  -9  295.09    5.66
   1   4  -8    1.34    0.43
  -1  -4   8    1.29    0.34
   1   4  -7  631.46   10.13
  -1  -4   7  634.45    9.68
  -1  -4   6  886.54   12.73
   1   4  -6  866.73   13.20
   1   4  -5   52.78    1.66
   1   4  -5   55.10    1.70
   1   4  -5   57.37    1.47
   1   4  -4 2561.86   33.90
  -1  -4   4 2480.08   33.87
   1   4  -3   25.79    0.74
  -1  -4   3   23.62    0.75
  -1  -4   3   23.85    0.92
   1   4  -2    8.05    0.32
  -1  -4   2    8.29    0.41
  -1  -4   1   22.10    0.65
  -1  -4   1   23.61    0.69
  -1  -4   0  171.66    2.69
  -1  -4  -1   96.61    1.64
   1   4   2   42.97    1.03
  -1  -4  -2   44.20    0.86
  -1  -4  -3  801.02   10.67
   1   4   3  819.32   11.12
  -1  -4  -3  807.46   11.21
  -1  -4  -4  681.45    9.49
   1   4   4  690.68    9.85
  -1  -4  -4  713.19   10.04
   1   4   5   57.64    1.46
   1   4   5   54.43    1.36
   1   4   5   54.53    1.48
  -1  -4  -5   55.40    1.49
   1   4   6  485.05    7.43
   1   4   6  479.31    7.56
   1   4   6  498.39    7.64
   1   4   7  604.86    9.37
   1   4   7  594.08    9.23
   1   4   7  605.05    9.13
   1   4   7  603.88    9.44
   1   4   8  279.84    5.02
   1   4   8  277.74    5.13
   1   4   8  280.11    4.96
   1   4   8  275.02    5.20
   1   4   9    0.59    0.34
   1   4   9    0.87    0.34
   1   4   9    0.89    0.31
   1   4   9    0.73    0.29
   1   4  10  245.87    4.67
   1   4  10  258.10    5.03
   1   4  10  249.58    4.75
   1   4  10  252.15    5.34
   1   4  10  257.27    4.75
   1   4  11   65.37    1.83
   1   4  11   67.17    2.24
   1   4  11   66.45    2.08
   1   4  11   59.94    1.78
   1   4  12   12.76    0.82
   1   4  12   12.70    0.85
   1   4  13    4.24    0.41
   1   4  13    3.95    0.40
   1   4  13    4.29    0.45
   1   5 -12    2.62    0.36
  -1  -5  12    2.71    0.31
  -1  -5  11   90.86    2.17
   1   5 -11   91.50    2.32
   1   5 -11   88.43    2.44
  -1  -5  10   10.14    0.72
   1   5 -10    8.65    0.78
  -1  -5   9  163.48    3.49
   1   5  -9  171.02    3.94
  -1  -5   8   21.38    1.03
   1   5  -8   23.00    1.28
   1   5  -7  485.94    8.30
  -1  -5   7  477.86    7.63
   1   5  -6  506.90    8.49
   1   5  -5  362.62    6.32
   1   5  -5  356.63    5.93
   1   5  -4   12.52    0.69
   1   5  -4   12.18    0.80
  -1  -5   3  169.87    3.31
   1   5  -3  170.95    3.39
  -1  -5   2    5.46    0.46
  -1  -5   2    5.10    0.36
  -1  -5   2    4.97    0.37
  -1  -5   1 1623.82   21.22
  -1  -5   1 1488.24   21.30
  -1  -5   0    4.65    0.31
  -1  -5  -1  340.49    5.02
  -1  -5  -2    1.59    0.17
  -1  -5  -2    2.58    0.28
   1   5   3  186.07    3.22
  -1  -5  -3  190.76    3.35
   1   5   4  174.74    3.30
   1   5   4  190.17    3.48
   1   5   5  598.74    9.10
   1   5   5  587.24    8.90
   1   5   5  583.77    8.83
   1   5   5  614.86    8.97
   1   5   6   19.82    0.90
   1   5   6   18.87    0.88
   1   5   6   18.59    0.82
   1   5   6   19.15    0.93
   1   5   7  146.99    3.31
   1   5   7  142.39    3.10
   1   5   7  136.98    2.92
   1   5   7  144.83    3.14
   1   5   8  251.78    4.58
   1   5   8  249.35    4.81
   1   5   8  256.09    4.79
   1   5   8  250.79    4.93
   1   5   9  487.34    8.21
   1   5   9  499.78    8.12
   1   5   9  492.75    8.23
   1   5  10   55.60    1.79
   1   5  10   55.15    1.83
   1   5  10   59.32    1.93
   1   5  10   60.60    2.21
   1   5  11  168.06    3.42
   1   5  11  178.50    3.63
   1   5  11  172.61    3.46
   1   5  11  180.35    4.04
   1   5  11  169.92    3.66
   1   5  12   12.98    0.76
   1   5  12   14.35    0.89
   1   5  12   13.35    0.75
   1   5  13    4.96    0.42
   1   5  13    4.74    0.36
   1   6 -11   19.51    0.91
   1   6 -10  165.34    3.64
   1   6  -9   57.24    1.95
   1   6  -9   60.69    2.10
   1   6  -8    5.83    0.66
   1   6  -8    6.21    0.74
   1   6  -7   35.99    1.61
   1   6  -7   33.70    1.47
   1   6  -6  528.18    8.73
   1   6  -6  489.33    8.09
   1   6  -5   25.39    1.13
   1   6  -4   32.62    1.25
   1   6  -4   29.86    1.32
   1   6  -3    0.47    0.29
   1   6  -3    0.46    0.26
   1   6  -3    0.72    0.33
  -1  -6   2  149.49    3.03
   1   6  -2  143.02    3.01
   1   6  -2  143.16    3.09
   1   6  -2  147.57    3.23
   1   6  -1   85.84    2.12
  -1  -6   1   87.18    2.08
   1   6  -1   89.76    2.26
   1   6  -1   87.60    2.13
   1   6   0  137.31    2.76
  -1  -6   0  132.51    2.47
   1   6   1  236.95    4.29
   1   6   1  246.25    4.36
   1   6   2  383.87    6.18
   1   6   3  438.87    6.95
   1   6   3  443.94    6.99
   1   6   3  438.21    7.14
   1   6   4  148.29    3.18
   1   6   4  148.54    3.00
   1   6   5   11.81    0.72
   1   6   5   13.54    0.83
   1   6   6    1.47    0.38
   1   6   6    1.27    0.33
   1   6   7   91.73    2.61
   1   6   7   89.03    2.17
   1   6   7   92.32    2.45
   1   6   8  224.19    4.43
   1   6   8  214.89    4.07
   1   6   8  220.37    4.62
   1   6   9  366.09    6.51
   1   6   9  359.59    6.30
   1   6  10   11.82    0.76
   1   6  10   13.57    0.88
   1   6  10   12.51    0.79
   1   6  11  165.86    3.17
   1   6  11  158.98    3.16
   1   6  11  146.22    3.02
   1   6  11  151.43    3.60
   1   6  12  159.26    3.28
   1   6  13    7.99    0.45
   1   7 -11   80.53    1.82
   1   7 -10   33.09    1.29
   1   7  -9  118.05    2.99
   1   7  -8  163.34    3.85
   1   7  -7   88.75    2.32
   1   7  -7   90.36    2.74
   1   7  -6  291.99    5.37
   1   7  -5  346.95    6.15
   1   7  -5  346.32    6.53
   1   7  -4    0.24    0.29
   1   7  -4    0.14    0.34
   1   7  -3   58.57    1.95
   1   7  -3   58.32    1.83
   1   7  -2   26.18    1.09
   1   7  -2   26.05    1.21
   1   7  -2   27.56    1.20
   1   7  -1   22.22    1.07
   1   7  -1   22.21    1.04
   1   7  -1   22.07    1.03
   1   7  -1   22.35    0.96
   1   7   0  194.62    3.82
   1   7   0  197.23    3.79
   1   7   1   13.06    0.80
   1   7   1   17.16    0.89
   1   7   2  363.00    6.30
   1   7   2  361.95    6.13
   1   7   3  361.34    6.01
   1   7   3  343.72    5.96
   1   7   4    1.60    0.40
   1   7   4    1.23    0.33
   1   7   5  175.17    3.61
   1   7   5  177.44    3.79
   1   7   6    6.53    0.66
   1   7   6    6.09    0.61
   1   7   7    1.30    0.48
   1   7   7    1.51    0.43
   1   7   7    1.90    0.51
   1   7   8   34.54    1.45
   1   7   8   36.11    1.58
   1   7   8   34.63    1.65
   1   7   9    0.31    0.30
   1   7   9    0.41    0.35
   1   7  10    8.97    0.66
   1   7  10    9.03    0.82
   1   7  10    8.76    0.70
   1   7  11    0.58    0.34
   1   7  11    0.70    0.25
   1   7  11    0.69    0.25
   1   8 -10    8.94    0.53
   1   8 -10   10.54    0.63
   1   8  -9   20.20    0.89
   1   8  -9   22.12    1.05
   1   8  -8  364.72    6.54
   1   8  -7   17.48    0.91
   1   8  -6  173.62    3.72
   1   8  -6  180.23    4.11
   1   8  -5  448.14    7.91
   1   8  -5  439.12    7.55
   1   8  -4  227.99    4.53
   1   8  -4  235.25    4.71
   1   8  -4  236.01    4.88
   1   8  -3   58.71    1.95
   1   8  -3   53.21    1.75
   1   8  -3   56.20    1.97
   1   8  -3   58.02    1.92
   1   8  -2  910.77   13.48
   1   8  -2  924.90   13.77
   1   8  -2  905.49   13.83
   1   8  -2  903.11   13.79
   1   8  -1  855.11   12.82
   1   8  -1  834.75   12.73
   1   8  -1  825.94   12.70
   1   8   0  142.16    3.17
   1   8   0  147.92    3.28
   1   8   1  379.24    6.58
   1   8   2 1890.54   26.52
   1   8   2 1847.51   26.23
   1   8   3  739.87   11.24
   1   8   3  761.79   11.31
   1   8   4   48.24    1.67
   1   8   5  188.62    3.82
   1   8   5  181.05    3.99
   1   8   5  183.18    4.00
   1   8   6    3.90    0.59
   1   8   6    4.98    0.57
   1   8   6    3.94    0.58
   1   8   7   58.09    2.06
   1   8   7   56.37    2.02
   1   8   7   55.38    1.92
   1   8   8    1.13    0.40
   1   8   8    1.28    0.43
   1   8   8    1.12    0.43
   1   8   9  106.26    2.51
   1   8   9  101.91    2.73
   1   8   9  106.92    2.66
   1   8  10   41.07    1.45
   1   8  10   41.54    1.36
   1   8  10   42.29    1.30
   1   8  11   11.96    0.64
   1   8  11   10.08    0.52
   1   9  -9    0.83    0.18
   1   9  -9    1.00    0.29
   1   9  -8    9.99    0.59
   1   9  -8    9.18    0.55
   1   9  -7    2.90    0.39
   1   9  -7    3.14    0.43
   1   9  -7    3.03    0.53
   1   9  -7    3.29    0.38
   1   9  -6   12.04    0.81
   1   9  -6   12.17    0.76
   1   9  -6   13.15    0.94
   1   9  -6   13.21    0.80
   1   9  -5   90.01    2.57
   1   9  -5   87.76    2.30
   1   9  -5   90.20    2.47
   1   9  -5   92.47    2.44
   1   9  -4  311.27    5.58
   1   9  -4  299.16    5.58
   1   9  -4  294.90    5.67
   1   9  -3  113.60    2.91
   1   9  -3  110.08    2.95
   1   9  -3  110.68    2.90
   1   9  -2  448.37    7.73
   1   9  -2  451.73    7.71
   1   9  -2  447.56    7.76
   1   9  -1  176.40    3.84
   1   9  -1  172.49    3.87
   1   9   0   20.82    1.11
   1   9   1  403.58    7.05
   1   9   1  402.23    7.18
   1   9   2  376.15    6.66
   1   9   2  384.59    6.92
   1   9   3  498.25    8.52
   1   9   3  500.32    8.25
   1   9   4  865.97   13.04
   1   9   5  101.83    2.60
   1   9   6    8.41    0.84
   1   9   6    8.70    0.77
   1   9   6   10.83    0.78
   1   9   7   58.64    1.84
   1   9   7   60.79    1.90
   1   9   8   16.01    0.95
   1   9   8   14.77    0.85
   1   9   8   17.16    0.89
   1   9   9    4.07    0.47
   1   9   9    3.84    0.41
   1   9   9    5.12    0.48
   1   9  10   14.82    0.66
   1   9  10   16.10    0.64
   1   9  10   13.98    0.63
   1  10  -7   18.64    0.75
   1  10  -7   20.25    0.89
   1  10  -6    3.85    0.49
   1  10  -6    3.45    0.41
   1  10  -6    3.34    0.38
   1  10  -5   25.75    1.11
   1  10  -5   24.60    1.15
   1  10  -5   25.61    1.08
   1  10  -4    9.45    0.72
   1  10  -4    8.76    0.70
   1  10  -4   10.75    0.80
   1  10  -3   18.95    1.04
   1  10  -3   17.99    1.03
   1  10  -2   51.85    1.78
   1  10  -2   51.89    1.79
   1  10  -2   50.66    1.81
   1  10  -1    1.11    0.39
   1  10  -1    1.34    0.42
   1  10   0  150.16    3.34
   1  10   0  153.79    3.47
   1  10   1   78.44    2.25
   1  10   1   79.51    2.37
   1  10   2    4.34    0.58
   1  10   2    5.05    0.59
   1  10   3   34.37    1.36
   1  10   3   36.25    1.49
   1  10   4  137.03    3.30
   1  10   4  137.55    3.07
   1  10   4  140.31    3.22
   1  10   5   10.09    0.70
   1  10   5   10.38    0.83
   1  10   6    2.18    0.45
   1  10   7    0.43    0.32
   1  10   7    0.74    0.30
   1  10   8    0.43    0.23
   1  10   9    7.76    0.42
   1  10   9    8.05    0.46
   1  11  -6  117.85    2.11
   1  11  -5    9.48    0.53
   1  11  -5    9.00    0.50
   1  11  -4  136.93    2.72
   1  11  -4  141.29    2.74
   1  11  -3   22.06    0.98
   1  11  -3   21.26    0.93
   1  11  -3   23.76    0.99
   1  11  -2   67.03    1.86
   1  11  -2   63.44    1.82
   1  11  -2   66.59    1.82
   1  11  -1   97.76    2.34
   1  11  -1   94.02    2.37
   1  11   0    2.19    0.41
   1  11   0    1.87    0.38
   1  11   0    2.40    0.41
   1  11   1    1.94    0.41
   1  11   2  126.71    2.84
   1  11   2  122.15    2.73
   1  11   3    8.56    0.65
   1  11   3    8.08    0.66
   1  11   3    8.45    0.62
   1  11   4    3.72    0.47
   1  11   4    3.54    0.45
   1  11   4    3.58    0.42
   1  11   5   30.26    1.10
   1  11   5   29.32    1.10
   1  11   6    8.29    0.56
   1  11   7    0.17    0.19
   1  12  -3   70.76    1.48
   1  12  -2   21.21    0.70
   1  12  -2   25.52    0.82
   1  12  -1   27.84    0.90
   1  12  -1   25.13    0.84
   1  12   0  104.06    2.11
   1  12   0  103.36    2.11
   1  12   1   75.36    1.71
   1  12   2   37.58    1.10
   1  12   2   41.18    1.15
   1  12   3   22.02    0.79
   1  12   3   22.06    0.76
   1  12   4   10.63    0.51
  -2  10   5    0.04    0.13
  -2  10   4   40.09    1.08
  -2  10   3   71.27    1.61
  -2  10   2   32.04    1.04
  -2  10   1   60.62    1.56
  -2  10   1   56.94    1.51
  -2  10   0   46.94    1.37
  -2  10   0   46.38    1.39
  -2  10  -1   70.64    1.83
  -2  10  -1   71.09    1.79
  -2  10  -2    6.45    0.50
  -2  10  -2    7.00    0.55
  -2  10  -3    7.26    0.51
  -2  10  -3    7.24    0.54
  -2  10  -4   11.06    0.62
  -2  10  -4   13.89    0.64
  -2  10  -5   37.90    1.03
  -2  10  -5   37.59    1.06
  -2   9   8   20.82    0.74
  -2   9   8   20.84    0.71
  -2   9   7    6.27    0.47
  -2   9   7    5.75    0.44
  -2   9   6    0.58    0.28
  -2   9   6    0.84    0.29
  -2   9   5  149.31    3.00
  -2   9   5  142.86    3.00
  -2   9   4   26.18    1.07
  -2   9   4   27.71    1.03
  -2   9   4   27.00    1.10
  -2   9   3  124.44    2.80
  -2   9   3  128.97    2.74
  -2   9   2   65.72    1.84
  -2   9   2   68.14    1.85
  -2   9   2   65.65    1.85
  -2   9   1   34.05    1.24
  -2   9   1   36.23    1.34
  -2   9   1   36.32    1.36
  -2   9   0  289.88    5.29
  -2   9   0  289.99    5.25
  -2   9  -1   54.80    1.82
  -2   9  -1   53.75    1.75
  -2   9  -2  149.12    3.39
  -2   9  -2  152.83    3.32
  -2   9  -3  119.37    2.88
  -2   9  -3  117.10    2.79
  -2   9  -4   78.24    2.12
  -2   9  -5   16.07    0.88
  -2   9  -5   14.82    0.82
  -2   9  -6    0.30    0.21
  -2   9  -6    0.38    0.26
  -2   9  -6    0.25    0.23
  -2   9  -7    7.89    0.48
  -2   9  -7    7.99    0.50
  -2   8   9    0.97    0.27
  -2   8   9    1.11    0.25
  -2   8   8    0.35    0.27
  -2   8   8    0.22    0.29
  -2   8   7   90.58    2.39
  -2   8   7   93.15    2.29
  -2   8   6    2.80    0.49
  -2   8   6    4.66    0.54
  -2   8   5   57.31    1.84
  -2   8   5   56.80    1.89
  -2   8   5   58.44    1.65
  -2   8   4   54.15    1.81
  -2   8   4   52.26    1.75
  -2   8   4   51.65    1.61
  -2   8   3   58.49    1.74
  -2   8   3   58.94    1.85
  -2   8   3   60.02    1.81
  -2   8   3   60.97    1.90
  -2   8   2   39.04    1.48
  -2   8   2   41.48    1.49
  -2   8   2   40.84    1.49
  -2   8   1   24.46    1.13
  -2   8   1   24.55    1.18
  -2   8   1   24.30    1.16
  -2   8   0    1.16    0.32
  -2   8   0    1.05    0.40
  -2   8   0    0.84    0.36
  -2   8   0    1.05    0.38
  -2   8  -1  594.04    9.97
  -2   8  -1  612.87    9.77
  -2   8  -1  610.23    9.88
  -2   8  -2  297.67    5.68
  -2   8  -2  293.64    5.56
  -2   8  -3   90.58    2.57
  -2   8  -3   94.06    2.71
  -2   8  -3   95.90    2.85
  -2   8  -4    2.64    0.46
  -2   8  -4    2.50    0.50
  -2   8  -4    2.96    0.64
  -2   8  -5  123.07    3.04
  -2   8  -5  120.51    3.06
  -2   8  -5  118.19    2.90
  -2   8  -6   99.12    2.59
  -2   8  -6   96.19    2.56
  -2   8  -6   99.34    2.53
  -2   8  -7   50.20    1.62
  -2   8  -7   51.70    1.61
  -2   8  -8    0.66    0.28
  -2   8  -8    0.32    0.23
  -2   8  -9   45.08    1.16
  -2   7  11   13.89    0.57
  -2   7  10    5.67    0.46
  -2   7   9    0.22    0.30
  -2   7   9    0.10    0.27
  -2   7   8   11.31    0.86
  -2   7   8   11.70    0.80
  -2   7   8   10.76    0.81
  -2   7   7   16.44    0.98
  -2   7   7   15.73    0.99
  -2   7   7   14.97    1.01
  -2   7   6   38.30    1.64
  -2   7   6   40.11    1.56
  -2   7   6   37.99    1.55
  -2   7   5  524.44    8.72
  -2   7   5  517.51    8.64
  -2   7   5  538.75    8.37
  -2   7   5  541.74    8.92
  -2   7   4   46.29    1.67
  -2   7   4   45.26    1.69
  -2   7   4   44.81    1.53
  -2   7   3  267.47    4.85
  -2   7   3  267.98    5.08
  -2   7   3  272.18    4.94
  -2   7   3  269.48    5.12
  -2   7   2  107.99    2.66
  -2   7   2  108.38    2.64
  -2   7   2  105.32    2.62
  -2   7   2  106.33    2.63
  -2   7   1    8.39    0.71
  -2   7   1    8.95    0.69
  -2   7   1    8.20    0.70
  -2   7   0  199.22    4.23
  -2   7   0  200.80    3.98
  -2   7   0  203.22    4.16
  -2   7   0  199.75    4.22
  -2   7  -1    3.08    0.51
  -2   7  -1    2.85    0.51
  -2   7  -1    3.02    0.56
  -2   7  -2   83.39    2.61
  -2   7  -2   78.18    2.45
  -2   7  -2   84.13    2.44
  -2   7  -3  304.26    6.14
  -2   7  -3  303.12    5.68
  -2   7  -3  308.19    5.94
  -2   7  -4  206.17    4.70
  -2   7  -4  197.13    4.32
  -2   7  -5   90.68    2.64
  -2   7  -5   90.95    2.64
  -2   7  -6   37.17    1.76
  -2   7  -6   36.99    1.60
  -2   7  -6   39.06    1.69
  -2   7  -7   20.41    1.14
  -2   7  -7   19.94    1.19
  -2   7  -8   63.14    1.86
  -2   7  -8   62.14    2.00
  -2   7  -9   43.52    1.48
  -2   7  -9   42.24    1.28
  -2   7 -10   85.88    1.93
  -2   6  11    0.90    0.28
  -2   6  10   97.78    2.37
  -2   6  10   97.37    2.45
  -2   6   9  161.71    3.47
  -2   6   9  153.87    3.67
  -2   6   8    5.74    0.70
  -2   6   8    6.58    0.77
  -2   6   8    6.53    0.68
  -2   6   7  166.50    3.94
  -2   6   7  164.30    3.86
  -2   6   7  165.23    3.69
  -2   6   6    1.92    0.48
  -2   6   6    1.58    0.46
  -2   6   6    1.80    0.43
  -2   6   6    1.33    0.32
  -2   6   5   11.88    0.90
  -2   6   5   11.13    0.85
  -2   6   5   13.33    0.90
  -2   6   5   12.24    0.74
  -2   6   4  286.28    5.27
  -2   6   4  281.02    5.24
  -2   6   4  286.80    5.00
  -2   6   4  279.53    5.40
  -2   6   3   28.55    1.14
  -2   6   3   29.76    1.28
  -2   6   3   29.47    1.23
  -2   6   3   27.68    1.11
  -2   6   2  158.29    3.34
  -2   6   2  156.77    3.28
  -2   6   2  159.06    3.35
  -2   6   2  161.52    3.30
  -2   6   1  249.60    4.59
  -2   6   1  256.00    4.68
  -2   6   1  252.21    4.69
  -2   6   0    6.29    0.62
  -2   6   0    6.49    0.59
  -2   6   0    6.94    0.63
  -2   6   0    7.37    0.58
  -2   6  -1   64.01    2.03
  -2   6  -1   65.22    2.11
  -2   6  -1   66.37    2.03
  -2   6  -2   23.18    1.27
  -2   6  -2   24.10    1.12
  -2   6  -2   23.64    1.25
  -2   6  -2   23.72    1.21
  -2   6  -3    1.23    0.42
  -2   6  -3    1.05    0.45
  -2   6  -3    1.27    0.41
  -2   6  -4 1126.58   17.18
  -2   6  -4 1127.62   16.91
  -2   6  -5  524.39    9.02
  -2   6  -5  522.29    8.94
  -2   6  -6  889.20   13.82
  -2   6  -6  854.82   13.56
  -2   6  -6  866.22   13.90
  -2   6  -7  705.64   11.58
  -2   6  -7  686.52   11.50
  -2   6  -7  702.59   11.24
  -2   6  -8  150.66    3.47
  -2   6  -8  152.68    3.77
  -2   6  -9  507.63    8.19
  -2   6  -9  523.86    8.61
  -2   6 -10   59.34    1.50
  -2   6 -11  132.20    2.60
  -2   5  12    1.37    0.23
  -2   5  12    1.99    0.29
  -2   5  11   25.93    1.11
  -2   5  11   23.04    1.00
  -2   5  10    0.73    0.33
  -2   5  10    0.31    0.43
  -2   5  10    0.30    0.37
  -2   5   9  262.61    5.14
  -2   5   9  260.85    4.96
  -2   5   9  252.97    5.32
  -2   5   8   82.21    2.41
  -2   5   8   88.95    2.72
  -2   5   8   84.34    2.44
  -2   5   7    3.54    0.59
  -2   5   7    3.55    0.59
  -2   5   7    2.85    0.48
  -2   5   7    3.00    0.51
  -2   5   6  291.57    5.41
  -2   5   6  295.94    5.74
  -2   5   6  302.23    5.58
  -2   5   5  179.62    3.85
  -2   5   5  186.35    3.97
  -2   5   5  178.50    3.43
  -2   5   5  180.31    3.72
  -2   5   4   31.66    1.12
  -2   5   4   33.73    1.35
  -2   5   4   33.70    1.34
  -2   5   4   31.89    1.26
  -2   5   3  408.26    6.72
  -2   5   3  414.90    6.59
  -2   5   3  415.06    6.79
  -2   5   3  420.66    6.86
  -2   5   2   92.50    2.18
  -2   5   2   93.38    2.19
  -2   5   2   94.29    2.17
  -2   5   2   94.00    2.23
  -2   5   1  126.81    2.69
  -2   5   1  129.45    2.67
  -2   5   1  124.41    2.73
  -2   5   0   10.27    0.70
  -2   5   0   10.22    0.68
  -2   5  -1  111.81    2.71
  -2   5  -1  117.08    2.78
  -2   5  -1  118.40    2.70
  -2   5  -2   89.51    2.29
  -2   5  -2   88.31    2.44
  -2   5  -2   94.63    2.39
  -2   5  -2   90.94    2.46
  -2   5  -3    0.47    0.32
  -2   5  -3    0.32    0.35
  -2   5  -3    0.46    0.33
  -2   5  -3    0.60    0.33
  -2   5  -4    0.36    0.39
  -2   5  -5  185.10    4.24
  -2   5  -5  188.33    4.06
  -2   5  -5  179.05    4.16
  -2   5  -6  153.40    3.80
  -2   5  -6  150.94    3.62
  -2   5  -6  148.66    3.79
  -2   5  -7   10.28    0.88
  -2   5  -7    9.31    0.96
  -2   5  -7    9.69    0.91
  -2   5  -8    0.96    0.39
  -2   5  -8    1.74    0.48
  -2   5  -8    1.02    0.54
  -2   5  -9   42.90    1.59
  -2   5 -10   45.03    1.46
  -2   5 -10   47.72    1.80
  -2   5 -11    8.14    0.66
  -2   4  12   39.94    1.26
  -2   4  12   38.72    1.32
  -2   4  11  487.35    7.82
  -2   4  11  490.52    8.11
  -2   4  10  183.32    4.19
  -2   4  10  175.86    4.00
  -2   4  10  184.40    3.96
  -2   4   9    0.12    0.36
  -2   4   9    0.41    0.40
  -2   4   8  271.01    5.35
  -2   4   8  273.47    5.20
  -2   4   8  265.04    5.30
  -2   4   8  271.63    5.54
  -2   4   7  366.07    6.76
  -2   4   7  359.50    6.47
  -2   4   7  365.08    6.39
  -2   4   6  138.29    3.20
  -2   4   6  137.18    3.09
  -2   4   6  138.60    3.13
  -2   4   6  144.46    3.39
  -2   4   5   91.89    2.46
  -2   4   5   90.55    2.35
  -2   4   5   90.84    2.24
  -2   4   5   92.01    2.27
  -2   4   4   58.17    1.62
  -2   4   4   56.98    1.69
  -2   4   4   56.46    1.73
  -2   4   3  617.93    9.33
  -2   4   3  616.24    9.32
  -2   4   3  611.28    9.18
   2  -4  -2    3.46    0.29
   2  -4  -1  534.73    7.55
   2  -4  -1  509.98    7.48
   2  -4  -1  518.18    7.64
   2  -4   0 1448.36   19.81
   2  -4   0 1447.27   19.81
   2  -4   0 1468.99   20.01
   2  -4   1    4.40    0.33
   2  -4   1    4.19    0.38
   2  -4   2    1.09    0.20
  -2   4  -2    1.36    0.33
  -2   4  -3  143.05    2.75
  -2   4  -3  136.56    3.12
  -2   4  -3  131.88    3.04
  -2   4  -4 1121.23   16.93
  -2   4  -4 1158.59   16.77
  -2   4  -5    0.65    0.37
  -2   4  -5    1.05    0.44
  -2   4  -6   92.40    2.66
  -2   4  -7    7.53    0.88
  -2   4  -7    7.60    0.78
  -2   4  -8   23.88    1.32
   2  -4   9   18.10    0.92
  -2   4  -9   20.47    1.32
  -2   4  -9   18.74    1.08
   2  -4  10   57.63    1.64
  -2   4 -10   54.55    1.76
  -2   4 -11   94.23    2.55
  -2   4 -12    0.48    0.28
  -2   3  13   78.71    1.89
  -2   3  12   56.99    1.62
  -2   3  12   55.20    1.78
  -2   3  11   19.30    1.15
  -2   3  11   19.45    1.05
  -2   3  11   18.74    1.12
  -2   3  10    4.11    0.57
  -2   3  10    4.58    0.61
  -2   3  10    3.77    0.63
  -2   3  10    4.07    0.65
  -2   3   9  145.28    3.57
  -2   3   9  139.59    3.30
  -2   3   9  145.59    3.64
  -2   3   9  138.70    3.43
  -2   3   8  103.56    2.58
  -2   3   8   95.23    2.82
  -2   3   8  104.01    2.79
  -2   3   8  101.47    2.71
  -2   3   7  168.65    3.44
  -2   3   7  170.18    3.67
  -2   3   7  163.71    3.52
  -2   3   7  171.05    3.71
  -2   3   6   47.62    1.45
  -2   3   6   50.05    1.55
  -2   3   6   48.37    1.71
  -2   3   6   51.13    1.66
  -2   3   5  232.14    4.19
  -2   3   5  237.47    4.46
  -2   3   5  235.27    4.30
  -2   3   5  237.05    4.30
  -2   3   4  238.20    4.22
  -2   3   4  238.40    4.32
   2  -3  -3  231.91    3.33
   2  -3  -3  223.54    3.38
   2  -3  -2  749.88   10.10
   2  -3  -2  777.90   10.48
   2  -3  -2  753.49   10.62
   2  -3  -1 3042.36   40.68
   2  -3  -1 3059.21   40.67
   2  -3  -1 3046.95   40.54
   2  -3   0 1290.79   17.79
   2  -3   0 1304.97   17.72
   2  -3   0 1307.13   17.62
   2  -3   1 1996.45   26.26
   2  -3   1 1894.69   26.30
  -2   3  -2  780.62   11.14
   2  -3   2  789.39   11.07
  -2   3  -3    0.54    0.19
   2  -3   3    0.41    0.18
  -2   3  -4  815.22   11.84
  -2   3  -5  259.66    5.03
  -2   3  -5  257.73    4.84
   2  -3   6    0.26    0.20
  -2   3  -6    0.39    0.33
   2  -3   7  472.00    7.50
  -2   3  -7  461.00    7.95
  -2   3  -8   32.70    1.46
   2  -3   8   35.34    1.35
   2  -3   9   73.63    2.13
   2  -3  10   19.06    1.01
  -2   3 -10   19.69    1.25
  -2   3 -11   41.92    1.69
   2  -3  11   39.61    1.38
  -2   3 -12    1.03    0.35
   2  -3  12    0.26    0.22
  -2   2  13    6.22    0.56
  -2   2  12   49.10    1.73
  -2   2  12   46.13    1.44
  -2   2  12   47.11    1.47
  -2   2  11    1.06    0.48
  -2   2  11    1.96    0.40
  -2   2  11    1.14    0.38
  -2   2  11    1.07    0.37
  -2   2  10  253.15    5.24
  -2   2  10  255.09    4.88
  -2   2  10  263.82    5.04
  -2   2  10  256.88    5.08
  -2   2  10  255.94    5.05
  -2   2  10  262.22    5.32
  -2   2   9  100.52    2.84
  -2   2   9   97.98    2.49
  -2   2   9   95.98    2.61
  -2   2   9   92.05    2.61
  -2   2   9   94.53    2.75
  -2   2   8  204.99    4.08
  -2   2   8  197.40    3.92
  -2   2   8  197.22    4.30
  -2   2   8  202.25    4.16
  -2   2   7   76.29    1.95
  -2   2   7   74.21    2.12
  -2   2   7   76.19    2.23
  -2   2   7   73.72    2.05
  -2   2   7   76.11    2.06
  -2   2   6   10.98    0.66
  -2   2   6   10.33    0.69
  -2   2   6   10.19    0.65
   2  -2  -5  146.30    2.84
  -2   2   5  152.25    2.90
   2  -2  -4  186.37    2.86
   2  -2  -4  194.42    3.24
   2  -2  -4  190.03    2.70
   2  -2  -3  188.98    2.81
   2  -2  -3  189.07    3.02
   2  -2  -3  194.57    2.83
   2  -2  -2    3.95    0.19
   2  -2  -2    1.83    0.15
   2  -2  -1  225.62    3.42
   2  -2  -1  225.55    3.33
   2  -2   0   41.35    0.95
   2  -2   0   39.31    0.95
   2  -2   1   65.08    1.37
   2  -2   1   70.70    1.39
  -2   2  -2   78.50    1.63
   2  -2   2   78.75    1.59
  -2   2  -3   13.20    0.60
   2  -2   3   13.45    0.58
   2  -2   3   12.79    0.55
  -2   2  -4    3.58    0.34
  -2   2  -4    3.74    0.36
   2  -2   4    3.90    0.34
  -2   2  -5  503.81    7.73
  -2   2  -5  494.41    8.05
   2  -2   5  485.44    7.46
  -2   2  -5  511.22    7.70
   2  -2   6  525.36    7.98
  -2   2  -6  511.34    8.26
   2  -2   7    7.13    0.58
  -2   2  -7    7.13    0.64
   2  -2   8   93.19    2.41
   2  -2   9    9.70    0.75
   2  -2   9   10.26    0.71
   2  -2  10  197.27    3.92
   2  -2  10  207.14    4.21
  -2   2 -11   20.50    1.21
   2  -2  11   22.51    1.11
   2  -2  12   18.14    0.91
  -2   2 -12   17.47    0.96
   2  -2  13   10.75    0.58
  -2   1  14   19.91    0.74
  -2   1  13   43.10    1.44
  -2   1  13   40.08    1.25
  -2   1  12    6.05    0.59
  -2   1  12    4.84    0.66
  -2   1  11   31.79    1.38
  -2   1  11   30.52    1.29
  -2   1  11   32.59    1.40
  -2   1  10   55.73    1.96
  -2   1  10   54.85    1.86
  -2   1  10   54.29    1.93
  -2   1  10   55.91    1.88
  -2   1   9   34.77    1.42
  -2   1   9   34.26    1.44
  -2   1   9   35.04    1.46
  -2   1   9   38.54    1.49
  -2   1   9   34.81    1.50
  -2   1   8  208.52    4.17
  -2   1   8  213.66    4.32
  -2   1   8  210.15    4.09
  -2   1   7  431.97    6.88
  -2   1   7  433.54    7.02
  -2   1   7  420.57    7.13
  -2   1   7  418.68    6.94
  -2   1   6   46.93    1.40
  -2   1   6   46.90    1.44
  -2   1   6   44.35    1.36
  -2   1   6   44.95    1.47
  -2   1   6   44.29    1.32
   2  -1  -5   82.56    1.93
   2  -1  -4  569.27    7.64
  -2   1   4  553.85    7.59
   2  -1  -3    2.34    0.15
   2  -1  -3    0.37    0.16
   2  -1  -2  333.54    4.55
   2  -1  -2  340.90    4.73
   2  -1  -1  383.55    5.20
   2  -1   0 1049.86   14.03
   2  -1   0 1017.37   13.95
  -2   1  -1    1.91    0.21
   2  -1   1    1.93    0.21
  -2   1  -1    2.24    0.13
   2  -1   2  359.89    5.23
   2  -1   2  366.78    5.32
  -2   1  -2  349.27    5.10
  -2   1  -2  363.18    5.31
  -2   1  -3   27.27    0.78
   2  -1   3   26.56    0.76
   2  -1   3   26.46    0.82
  -2   1  -3   27.26    0.84
   2  -1   4 1704.76   23.58
   2  -1   4 1737.81   23.32
  -2   1  -4 1716.01   23.50
  -2   1  -4 1724.75   23.48
   2  -1   5   60.58    1.39
  -2   1  -5   59.80    1.54
  -2   1  -5   60.16    1.60
   2  -1   6   42.80    1.30
   2  -1   6   41.69    1.15
  -2   1  -6   40.92    1.48
   2  -1   7   47.33    1.50
   2  -1   7   48.49    1.46
   2  -1   8  112.58    2.69
   2  -1   8  108.52    2.59
   2  -1   9   23.89    1.17
   2  -1   9   20.60    1.05
   2  -1  10  104.96    2.79
   2  -1  10  102.85    2.63
   2  -1  11   75.50    2.23
  -2   1 -11   71.49    2.34
   2  -1  11   73.58    2.10
  -2   1 -12  192.71    3.94
   2  -1  12  197.87    3.93
   2  -1  12  192.19    3.69
   2  -1  13   33.61    1.16
   2  -1  14  200.52    3.24
  -2   0  14   80.16    1.75
  -2   0  14   85.60    1.70
  -2   0  13   62.08    1.78
  -2   0  13   61.05    1.69
  -2   0  12    0.08    0.29
  -2   0  12    0.41    0.35
  -2   0  11    7.89    0.74
  -2   0  11    8.15    0.66
  -2   0  11    8.92    0.84
  -2   0  10  295.83    5.46
  -2   0  10  293.70    5.52
  -2   0  10  302.51    5.64
  -2   0   9   91.97    2.46
  -2   0   9   90.77    2.42
  -2   0   9   89.33    2.46
  -2   0   8   22.02    1.09
  -2   0   8   23.71    1.12
  -2   0   8   24.87    1.14
  -2   0   8   23.48    1.13
  -2   0   7  330.09    5.47
  -2   0   7  333.33    5.58
  -2   0   7  342.30    5.55
  -2   0   7  325.29    5.51
  -2   0   6    3.93    0.40
  -2   0   6    3.70    0.40
  -2   0   6    5.04    0.46
  -2   0   5  185.37    2.77
   2   0  -5  191.02    3.44
   2   0  -4  120.44    1.84
  -2   0   4  115.68    1.74
   2   0  -4  114.92    2.26
   2   0  -3   26.32    0.55
   2   0  -3   25.17    0.74
   2   0  -2 2387.55   31.65
  -2   0   1 2913.14   39.01
   2   0  -1 2803.93   38.98
  -2   0   0  235.35    3.44
   2   0   0  234.85    3.31
   2   0   1  823.42   11.51
   2   0   1  877.49   11.53
   2   0   2 2928.69   37.99
   2   0   2 2909.29   38.10
   2   0   3    4.81    0.28
   2   0   3    4.32    0.32
   2   0   3    5.06    0.32
   2   0   4  345.78    5.08
  -2   0  -4  351.80    5.31
  -2   0  -5 1166.61   16.41
   2   0   5 1141.36   16.37
   2   0   6 2106.24   28.81
   2   0   7    0.27    0.22
   2   0   7    0.13    0.23
   2   0   8  269.31    5.00
   2   0   8  273.36    4.96
   2   0   9   11.21    0.83
   2   0   9   12.36    0.84
   2   0  10   75.10    2.28
   2   0  11    6.89    0.67
   2   0  12    1.91    0.41
   2   0  13   23.07    0.94
   2   0  14   42.31    1.12
   2   1 -14    6.17    0.48
  -2  -1  14    5.82    0.40
  -2  -1  13   60.84    1.71
  -2  -1  13   60.52    1.70
  -2  -1  12  244.09    4.68
  -2  -1  12  242.67    4.72
  -2  -1  11   14.53    0.96
  -2  -1  11   13.77    0.95
  -2  -1  10    4.24    0.59
  -2  -1  10    4.36    0.60
  -2  -1  10    4.56    0.53
  -2  -1   9   53.53    1.82
  -2  -1   9   53.44    1.74
  -2  -1   9   56.11    1.86
  -2  -1   8  244.33    4.44
  -2  -1   8  233.73    4.48
  -2  -1   8  237.75    4.50
  -2  -1   7  681.53   10.28
  -2  -1   7  686.19   10.28
  -2  -1   7  679.77   10.32
  -2  -1   7  680.41   10.26
  -2  -1   6  301.72    5.08
  -2  -1   6  307.51    5.06
  -2  -1   5 1417.21   19.05
  -2  -1   5 1411.16   19.05
  -2  -1   4    0.42    0.10
  -2  -1   4    0.71    0.13
  -2  -1   3 1018.62   13.65
   2   1  -3  994.27   13.74
  -2  -1   2    4.29    0.24
   2   1  -2    4.49    0.23
  -2  -1   2    4.48    0.32
  -2  -1   2    4.70    0.14
   2   1  -1 5363.40   71.05
  -2  -1   1 5398.89   70.85
  -2  -1   0 2691.51   35.60
   2   1   0 2676.12   35.57
   2   1   0 2733.75   35.71
   2   1   1  105.78    1.70
  -2  -1  -1  104.11    1.71
  -2  -1  -1  104.48    1.70
   2   1   1  105.42    1.68
   2   1   1  104.92    1.66
  -2  -1  -1  105.65    1.72
  -2  -1  -2  826.36   11.38
  -2  -1  -2  819.40   11.53
   2   1   2  809.16   11.43
  -2  -1  -2  845.73   11.46
   2   1   2  841.48   11.34
   2   1   3 6398.75   83.03
   2   1   3 6142.29   83.08
  -2  -1  -3 6300.29   83.03
  -2  -1  -4 1385.80   18.89
  -2  -1  -5 1171.77   16.23
   2   1   5 1164.59   16.22
   2   1   6 2396.58   32.71
   2   1   6 2363.50   32.65
   2   1   6 2420.34   32.57
  -2  -1  -6 2420.97   32.64
   2   1   7   85.55    2.13
   2   1   7   88.83    2.20
   2   1   8  893.69   13.42
   2   1   8  908.93   13.44
   2   1   9  368.75    6.51
   2   1   9  365.66    6.52
   2   1  10  480.86    8.22
   2   1  10  494.12    8.31
   2   1  11  151.54    3.52
   2   1  11  150.70    3.52
   2   1  12  155.44    3.44
   2   1  12  153.23    3.39
   2   1  13    8.23    0.61
   2   1  13    8.05    0.60
   2   1  14    1.87    0.26
   2   1  14    1.34    0.26
   2   2 -14   64.31    1.56
  -2  -2  13   31.83    1.08
  -2  -2  12   36.79    1.38
  -2  -2  11    3.43    0.50
  -2  -2  10    4.19    0.59
  -2  -2   9  171.33    3.67
  -2  -2   9  159.17    3.60
  -2  -2   8   86.58    2.33
  -2  -2   8   89.27    2.25
  -2  -2   8   88.81    2.33
  -2  -2   7   38.11    1.30
  -2  -2   7   38.00    1.32
  -2  -2   7   37.08    1.30
  -2  -2   6  848.82   12.49
  -2  -2   6  877.27   12.52
  -2  -2   5  149.88    2.50
  -2  -2   5  141.29    2.52
  -2  -2   4   54.21    1.14
  -2  -2   3  289.86    4.23
  -2  -2   3  285.59    4.58
  -2  -2   2  215.65    3.11
  -2  -2   2  208.84    3.50
   2   2  -2  218.81    3.24
  -2  -2   1 2336.81   30.25
  -2  -2   1 2201.51   30.42
   2   2   0  605.36    8.36
  -2  -2   0  593.17    8.44
   2   2   0  640.81    8.43
  -2  -2   0  606.17    8.39
   2   2   0  641.60    8.39
   2   2   1    6.08    0.24
  -2  -2  -1    6.03    0.26
  -2  -2  -1    5.63    0.29
   2   2   1    6.37    0.26
   2   2   2  236.49    3.64
  -2  -2  -2  231.76    3.68
  -2  -2  -2  242.12    3.56
   2   2   2  245.34    3.55
  -2  -2  -3    2.00    0.20
   2   2   3    2.11    0.16
  -2  -2  -3    2.16    0.18
  -2  -2  -4 1536.32   20.60
   2   2   4 1491.24   20.68
   2   2   4 1526.85   20.27
   2   2   5    8.75    0.29
  -2  -2  -5    8.73    0.47
   2   2   5    9.04    0.51
   2   2   6 5145.23   68.12
   2   2   6 5097.85   68.04
  -2  -2  -6 5065.23   68.00
   2   2   7 2214.55   30.41
   2   2   7 2209.17   30.31
   2   2   8    8.85    0.70
   2   2   9 1947.18   27.42
   2   2  10  280.76    5.49
   2   2  10  286.36    5.44
   2   2  11  141.70    3.32
   2   2  11  140.89    3.41
   2   2  11  133.50    3.17
   2   2  12  106.42    2.65
   2   2  12  106.78    2.73
   2   2  13  147.08    3.03
   2   2  13  143.08    2.94
   2   2  14   20.28    0.70
   2   3 -13   33.22    1.29
  -2  -3  13   32.26    1.12
  -2  -3  12   46.16    1.60
  -2  -3  12   45.39    1.41
  -2  -3  11    0.22    0.33
  -2  -3  11    0.85    0.32
  -2  -3  10  195.27    4.11
  -2  -3  10  189.37    3.98
  -2  -3   9   86.22    2.43
  -2  -3   8  231.63    4.46
  -2  -3   7  399.31    6.50
   2   3  -7  383.85    6.50
  -2  -3   7  393.32    6.49
  -2  -3   6   31.33    1.11
  -2  -3   6   30.97    1.11
  -2  -3   6   29.84    0.91
   2   3  -6   30.24    1.14
  -2  -3   5  920.98   12.83
  -2  -3   4  102.28    1.90
  -2  -3   3   28.50    0.71
  -2  -3   3   28.24    0.77
  -2  -3   2  541.94    7.68
  -2  -3   2  551.38    7.60
  -2  -3   1   98.48    1.65
   2   3   0   81.28    1.36
   2   3   0   80.58    1.38
  -2  -3   0   81.41    1.39
   2   3   1   72.32    1.25
   2   3   1   68.57    1.09
  -2  -3  -1   71.84    1.34
  -2  -3  -1   72.68    1.27
   2   3   1   73.72    1.33
  -2  -3  -2   14.16    0.38
   2   3   2   15.03    0.42
  -2  -3  -2   15.06    0.43
  -2  -3  -2   13.97    0.55
   2   3   3  111.24    1.73
  -2  -3  -3  112.88    1.77
  -2  -3  -3  107.05    1.80
   2   3   4  183.31    3.09
  -2  -3  -4  177.37    3.15
  -2  -3  -4  176.19    2.89
   2   3   4  184.85    2.62
  -2  -3  -5   29.04    0.86
   2   3   5   28.94    0.95
  -2  -3  -5   27.42    1.01
   2   3   6  234.16    4.11
   2   3   6  231.23    4.15
  -2  -3  -6  238.76    3.98
   2   3   6  244.80    4.29
   2   3   6  233.59    4.10
   2   3   7   43.97    1.42
   2   3   7   41.22    1.25
   2   3   7   45.72    1.52
   2   3   7   43.14    1.38
   2   3   8  189.88    3.71
   2   3   8  178.79    3.43
   2   3   8  178.26    3.72
   2   3   8  187.75    3.87
   2   3   9   41.33    1.55
   2   3   9   39.44    1.61
   2   3  10    0.19    0.32
   2   3  10    1.19    0.42
   2   3  11   15.61    0.94
   2   3  11   15.64    1.02
   2   3  11   15.93    1.04
   2   3  12    0.44    0.36
   2   3  12   -0.01    0.25
   2   3  12    0.04    0.24
   2   3  13   18.49    0.80
  -2  -4  13   79.25    1.73
   2   4 -13   75.78    1.89
   2   4 -12  173.26    3.78
  -2  -4  12  175.18    3.44
  -2  -4  11  313.17    5.64
  -2  -4  10  236.55    4.69
  -2  -4   9    6.01    0.64
   2   4  -9    6.08    0.63
  -2  -4   8    6.92    0.63
   2   4  -8    7.99    0.72
  -2  -4   7 1018.80   14.78
   2   4  -7 1002.01   14.99
  -2  -4   6  803.34   11.81
   2   4  -6  801.05   12.10
   2   4  -5   12.02    0.60
   2   4  -5   12.55    0.76
  -2  -4   4  543.90    7.78
   2   4  -4  554.51    7.85
  -2  -4   4  534.09    7.86
  -2  -4   3 3040.85   40.12
  -2  -4   3 2946.29   40.17
  -2  -4   3 3042.98   40.68
  -2  -4   2 1329.86   18.06
  -2  -4   1 1379.97   18.42
  -2  -4   1 1400.99   18.45
   2   4  -1 1338.45   18.07
  -2  -4   0    8.88    0.38
  -2  -4  -1   25.01    0.66
  -2  -4  -1   22.97    0.72
   2   4   1   22.94    0.69
  -2  -4  -2  228.59    3.40
  -2  -4  -3  210.18    3.00
  -2  -4  -3  202.54    3.48
  -2  -4  -3  210.31    3.09
   2   4   3  203.62    3.37
   2   4   4  148.63    2.70
  -2  -4  -4  152.33    2.29
  -2  -4  -4  156.02    2.44
  -2  -4  -4  159.67    2.92
   2   4   5   10.38    0.60
   2   4   5    9.63    0.56
   2   4   6  349.45    5.72
   2   4   6  357.10    5.80
   2   4   6  361.24    5.90
   2   4   6  363.20    5.97
   2   4   7   86.54    2.19
   2   4   7   87.19    2.12
   2   4   7   85.34    2.08
   2   4   7   85.92    2.14
   2   4   7   88.70    2.30
   2   4   8    1.55    0.39
   2   4   8    2.83    0.40
   2   4   8    1.54    0.33
   2   4   8    1.71    0.36
   2   4   9  498.63    8.00
   2   4   9  512.84    8.23
   2   4   9  509.99    8.57
   2   4  10    4.17    0.53
   2   4  10    3.77    0.44
   2   4  10    4.36    0.59
   2   4  11    1.99    0.46
   2   4  11    1.53    0.36
   2   4  11    1.37    0.43
   2   4  12   16.70    0.81
   2   4  12   17.02    0.96
   2   4  12   18.78    0.99
   2   4  13   89.05    2.03
   2   4  13   87.48    2.04
   2   5 -12  140.48    2.97
  -2  -5  12  138.73    2.70
  -2  -5  11   17.34    0.89
   2   5 -11   15.78    1.03
  -2  -5  10   33.12    1.33
   2   5 -10   31.64    1.33
   2   5  -9    9.58    0.81
  -2  -5   9    9.00    0.73
  -2  -5   8   85.83    2.30
   2   5  -8   86.87    2.53
   2   5  -7    1.77    0.45
  -2  -5   7    3.77    0.46
  -2  -5   6  487.63    7.68
   2   5  -6  491.12    8.13
   2   5  -5   19.44    1.02
   2   5  -4  142.25    3.09
   2   5  -4  143.70    3.09
   2   5  -3  431.72    7.06
  -2  -5   3  435.80    7.13
  -2  -5   2   26.24    0.86
  -2  -5   2   24.48    1.02
  -2  -5   2   26.11    0.84
  -2  -5   1 2417.12   32.52
  -2  -5   1 2425.60   32.57
  -2  -5   0    8.04    0.41
  -2  -5  -1  402.54    5.94
  -2  -5  -1  423.61    6.22
   2   5   2   15.97    0.66
  -2  -5  -2   19.99    0.60
  -2  -5  -3  526.93    7.71
   2   5   3  516.50    7.54
   2   5   4  214.58    3.77
   2   5   4  216.67    3.81
   2   5   4  215.10    3.77
   2   5   4  217.11    3.87
   2   5   5   13.29    0.71
   2   5   5   13.60    0.73
   2   5   5   15.03    0.73
   2   5   5   13.93    0.73
   2   5   6   41.76    1.40
   2   5   6   40.07    1.34
   2   5   6   42.84    1.36
   2   5   6   43.03    1.44
   2   5   7  162.50    3.33
   2   5   7  163.25    3.33
   2   5   7  162.98    3.46
   2   5   8  174.06    3.55
   2   5   8  176.37    3.73
   2   5   8  175.18    3.70
   2   5   9  100.94    2.61
   2   5   9  107.85    2.83
   2   5   9  104.96    2.54
   2   5   9  110.40    2.66
   2   5  10   33.68    1.29
   2   5  10   32.52    1.26
   2   5  10   36.00    1.48
   2   5  11  105.84    2.67
   2   5  11  100.55    2.27
   2   5  12   36.83    1.30
   2   5  12   36.76    1.41
   2   5  12   36.37    1.29
   2   5  13   27.08    0.89
   2   5  13   28.92    0.97
   2   6 -11   26.33    0.98
   2   6 -11   25.75    1.10
   2   6 -10   70.71    2.21
  -2  -6  10   72.40    1.87
   2   6 -10   70.79    2.04
  -2  -6   9    0.93    0.30
   2   6  -9    1.31    0.45
   2   6  -9    1.07    0.44
   2   6  -8   57.55    2.11
   2   6  -8   57.40    2.04
   2   6  -7  221.52    4.79
   2   6  -7  223.15    4.71
   2   6  -6   57.95    2.01
   2   6  -6   57.65    2.00
   2   6  -5   45.07    1.67
   2   6  -5   47.69    1.73
   2   6  -4  227.01    4.45
   2   6  -4  223.58    4.09
   2   6  -4  222.40    4.36
   2   6  -3   59.39    1.74
   2   6  -3   59.52    1.65
   2   6  -2    5.83    0.54
   2   6  -2    5.72    0.49
   2   6  -1  144.07    2.87
   2   6  -1  140.68    2.81
   2   6  -1  141.70    2.87
   2   6  -1  139.82    2.92
  -2  -6   0    1.47    0.21
   2   6   0    1.76    0.30
   2   6   0    1.76    0.31
   2   6   0    1.54    0.31
   2   6   1  101.29    2.19
  -2  -6  -1   97.76    1.90
   2   6   1  100.46    2.23
   2   6   2   31.22    1.08
   2   6   2   31.54    1.11
   2   6   2   32.31    1.09
   2   6   3   11.41    0.70
   2   6   3   11.13    0.63
   2   6   3   11.09    0.63
   2   6   3   11.25    0.64
   2   6   3   11.66    0.67
   2   6   4   42.78    1.33
   2   6   4   41.86    1.35
   2   6   4   43.06    1.32
   2   6   4   44.39    1.44
   2   6   5   44.10    1.39
   2   6   5   46.44    1.45
   2   6   5   43.91    1.48
   2   6   6  219.71    4.22
   2   6   6  220.48    4.10
   2   6   6  219.02    4.19
   2   6   7  115.81    2.80
   2   6   7  121.27    2.75
   2   6   7  122.63    2.82
   2   6   8   13.44    0.95
   2   6   8   14.01    0.85
   2   6   8   13.31    0.82
   2   6   8   12.87    0.85
   2   6   9    6.97    0.61
   2   6   9    6.94    0.66
   2   6   9    7.37    0.68
   2   6   9    7.42    0.62
   2   6  10  163.63    3.43
   2   6  10  162.25    3.31
   2   6  10  162.21    3.48
   2   6  11   10.88    0.70
   2   6  11   10.60    0.87
   2   6  11    9.81    0.65
   2   6  11    9.96    0.59
   2   6  12  106.50    2.22
   2   6  12  111.92    2.57
   2   6  13   12.63    0.56
   2   7 -11    0.45    0.19
   2   7 -10    3.15    0.44
   2   7  -9   50.83    1.77
   2   7  -9   48.13    1.67
   2   7  -8   51.46    1.93
   2   7  -8   49.26    1.81
   2   7  -7   21.97    1.20
   2   7  -7   19.86    1.22
   2   7  -6  246.44    4.95
   2   7  -6  252.70    5.17
   2   7  -5    3.35    0.60
   2   7  -5    3.07    0.48
   2   7  -4  110.72    2.64
   2   7  -3  220.78    4.20
   2   7  -3  214.09    4.43
   2   7  -2   24.32    1.07
   2   7  -2   24.17    1.06
   2   7  -2   22.80    1.06
   2   7  -2   22.63    1.11
   2   7  -1    0.96    0.31
   2   7  -1    0.58    0.26
   2   7  -1    0.94    0.33
   2   7  -1    0.69    0.26
   2   7   0   53.06    1.63
   2   7   0   52.07    1.58
   2   7   0   51.66    1.57
   2   7   0   54.34    1.65
   2   7   1  110.74    2.49
   2   7   1  110.01    2.49
   2   7   2   18.38    0.93
   2   7   2   19.53    0.91
   2   7   2   18.96    0.88
   2   7   3   11.49    0.67
   2   7   3   11.67    0.74
   2   7   3   11.82    0.73
   2   7   3   11.77    0.68
   2   7   3   12.18    0.79
   2   7   4   13.72    0.76
   2   7   4   13.68    0.85
   2   7   4   12.50    0.77
   2   7   4   13.33    0.75
   2   7   5  147.77    3.28
   2   7   5  144.52    3.05
   2   7   5  144.70    3.03
   2   7   6   10.73    0.78
   2   7   6   10.95    0.71
   2   7   7   19.15    1.03
   2   7   7   18.28    0.93
   2   7   8  190.34    4.17
   2   7   8  188.37    3.88
   2   7   8  183.58    3.67
   2   7   9   26.41    1.16
   2   7   9   27.41    1.47
   2   7   9   28.76    1.29
   2   7  10    0.39    0.29
   2   7  10    0.35    0.34
   2   7  10    0.38    0.27
   2   7  11   23.26    0.87
   2   7  11   23.87    0.85
   2   7  12  120.53    2.50
   2   8 -10   80.19    1.88
   2   8 -10   79.02    1.91
   2   8  -9  142.32    3.11
   2   8  -8   15.90    1.00
   2   8  -8   18.62    0.90
   2   8  -7   32.64    1.52
   2   8  -6   40.68    1.40
   2   8  -6   34.57    1.61
   2   8  -5  297.14    5.46
   2   8  -5  289.84    5.31
   2   8  -4    8.35    0.78
   2   8  -4    8.04    0.69
   2   8  -4    8.37    0.70
   2   8  -3  562.95    9.33
   2   8  -3  562.14    9.10
   2   8  -3  572.88    9.12
   2   8  -3  570.38    9.14
   2   8  -2  358.82    6.30
   2   8  -2  356.73    6.25
   2   8  -2  355.46    6.44
   2   8  -2  367.34    6.26
   2   8  -1    3.91    0.52
   2   8  -1    3.14    0.44
   2   8  -1    2.71    0.43
   2   8  -1    3.76    0.53
   2   8   0  244.05    4.56
   2   8   0  239.13    4.46
   2   8   0  238.79    4.62
   2   8   1  275.05    4.99
   2   8   1  269.73    4.86
   2   8   2   87.59    2.48
   2   8   2   92.27    2.36
   2   8   2   87.16    2.18
   2   8   2   88.77    2.35
   2   8   3  321.89    5.88
   2   8   3  308.96    5.40
   2   8   3  322.49    5.63
   2   8   4   41.83    1.59
   2   8   4   40.69    1.35
   2   8   5  284.04    5.31
   2   8   5  269.59    4.87
   2   8   6  238.20    4.72
   2   8   6  249.04    4.50
   2   8   7  100.90    2.63
   2   8   7  101.85    2.85
   2   8   8  102.32    2.75
   2   8   8  101.43    2.89
   2   8   8  100.15    2.53
   2   8   9    3.47    0.50
   2   8   9    3.03    0.43
   2   8   9    2.99    0.54
   2   8  10    4.19    0.45
   2   8  10    4.00    0.40
   2   8  10    3.86    0.52
   2   8  11   18.13    0.66
   2   8  11   18.54    0.63
   2   9  -9   10.53    0.58
   2   9  -9   11.82    0.66
   2   9  -8  143.19    2.79
   2   9  -8  153.52    3.13
   2   9  -7    0.23    0.31
   2   9  -7    0.97    0.29
   2   9  -6    4.62    0.57
   2   9  -6    4.39    0.51
   2   9  -6    4.25    0.46
   2   9  -5  180.47    4.07
   2   9  -5  181.12    3.78
   2   9  -5  182.39    3.86
   2   9  -5  178.93    3.69
   2   9  -4    1.11    0.37
   2   9  -4    0.45    0.32
   2   9  -4    0.39    0.34
   2   9  -4    0.92    0.44
   2   9  -3   92.63    2.51
   2   9  -3   94.25    2.52
   2   9  -3   95.54    2.54
   2   9  -3   92.45    2.70
   2   9  -2  504.76    8.23
   2   9  -2  513.06    8.54
   2   9  -2  499.44    8.31
   2   9  -2  503.43    8.39
   2   9  -1  527.15    8.62
   2   9  -1  512.29    8.52
   2   9  -1  522.94    8.37
   2   9   0    0.62    0.35
   2   9   0    0.61    0.29
   2   9   0    0.67    0.38
   2   9   1  382.60    6.47
   2   9   1  398.84    6.73
   2   9   2 1503.06   21.82
   2   9   2 1557.99   21.95
   2   9   3  823.71   12.48
   2   9   3  822.37   12.79
   2   9   4  323.36    6.06
   2   9   5 1244.75   18.26
   2   9   6   15.11    0.95
   2   9   6   15.03    0.97
   2   9   7   41.98    1.67
   2   9   7   39.44    1.57
   2   9   7   42.28    1.52
   2   9   8   16.41    0.96
   2   9   8   15.13    0.85
   2   9   8   15.74    0.93
   2   9   9   41.35    1.39
   2   9   9   42.41    1.29
   2   9   9   41.42    1.43
   2   9  10   45.94    1.34
   2   9  10   43.95    1.14
   2  10  -7   40.28    1.11
   2  10  -7   39.61    1.15
   2  10  -6   65.03    1.70
   2  10  -6   62.88    1.69
   2  10  -6   62.15    1.55
   2  10  -5    6.29    0.55
   2  10  -5    6.57    0.69
   2  10  -5    6.65    0.58
   2  10  -5    7.01    0.56
   2  10  -4   49.71    1.63
   2  10  -4   51.70    1.67
   2  10  -4   47.90    1.55
   2  10  -4   53.36    1.83
   2  10  -3   20.56    1.05
   2  10  -3   19.54    1.03
   2  10  -3   18.35    0.93
   2  10  -2   22.79    1.03
   2  10  -2   25.11    1.18
   2  10  -2   24.64    1.18
   2  10  -1  165.96    3.59
   2  10  -1  164.77    3.63
   2  10   0   40.34    1.58
   2  10   0   40.83    1.72
   2  10   0   41.90    1.55
   2  10   1   47.76    1.67
   2  10   1   45.29    1.80
   2  10   2    0.75    0.38
   2  10   3  157.38    3.43
   2  10   4  242.90    4.77
   2  10   5  222.93    4.40
   2  10   6  260.33    5.36
   2  10   6  312.48    5.28
   2  10   7  301.26    5.19
   2  10   8    9.99    0.65
   2  10   8   10.25    0.60
   2  10   9   12.63    0.61
   2  10   9   12.19    0.54
   2  11  -6   21.20    0.73
   2  11  -6   19.41    0.64
   2  11  -5   35.82    1.07
   2  11  -5   34.83    1.15
   2  11  -4   31.31    1.10
   2  11  -4   32.28    1.21
   2  11  -4   32.72    1.11
   2  11  -3   40.80    1.36
   2  11  -3   40.66    1.34
   2  11  -3   40.28    1.44
   2  11  -2   84.12    2.18
   2  11  -2   86.18    2.15
   2  11  -2   83.51    2.29
   2  11  -1   56.15    1.71
   2  11  -1   58.74    1.87
   2  11  -1   57.91    1.77
   2  11   0   14.55    0.92
   2  11   0   13.69    0.82
   2  11   1   14.57    0.84
   2  11   1   15.85    0.94
   2  11   2   57.61    1.83
   2  11   2   57.54    1.73
   2  11   3    9.39    0.67
   2  11   4   26.56    1.18
   2  11   5    8.95    0.63
   2  11   5    9.14    0.69
   2  11   6   56.62    1.53
   2  11   6   57.75    1.66
   2  11   7   30.98    1.06
   2  11   7   36.25    1.05
   2  11   8    1.76    0.24
   2  12  -3  155.71    2.68
   2  12  -3  146.70    2.73
   2  12  -2   35.90    1.06
   2  12  -2   35.55    1.13
   2  12  -1   87.52    2.03
   2  12  -1   90.49    1.96
   2  12   0    6.91    0.52
   2  12   0    7.38    0.50
   2  12   1    7.54    0.51
   2  12   1    7.13    0.53
   2  12   2   25.66    0.99
   2  12   2   28.15    0.96
   2  12   2   25.59    0.92
   2  12   3    8.94    0.56
   2  12   3    9.77    0.55
   2  12   3    8.89    0.55
   2  12   4    5.42    0.42
   2  12   5  108.00    2.09
  -3  10  -1  193.01    3.14
  -3  10  -1  183.15    3.01
  -3  10  -2  289.26    4.50
  -3  10  -3    7.25    0.40
  -3   9   2    8.24    0.51
  -3   9   1    6.18    0.48
  -3   9   1    6.79    0.50
  -3   9   0  231.61    4.13
  -3   9   0  237.76    4.23
  -3   9  -1   31.75    1.14
  -3   9  -1   30.93    1.19
  -3   9  -2   38.73    1.36
  -3   9  -2   38.43    1.27
  -3   9  -3  131.79    2.82
  -3   9  -3  131.36    2.69
  -3   9  -4   23.63    0.93
  -3   9  -4   25.14    1.00
  -3   9  -5   22.14    0.87
  -3   9  -5   21.67    0.82
  -3   9  -6    2.58    0.29
  -3   9  -6    2.37    0.25
  -3   8   8   38.00    1.11
  -3   8   8   37.15    1.02
  -3   8   7   84.62    1.99
  -3   8   7   87.24    1.92
  -3   8   6   84.63    2.00
  -3   8   6   83.11    2.05
  -3   8   5  194.17    3.77
  -3   8   5  205.97    3.77
  -3   8   4   87.94    2.14
  -3   8   3    0.13    0.23
  -3   8   2   50.41    1.54
  -3   8   2   49.20    1.51
  -3   8   1   63.21    1.82
  -3   8   1   62.29    1.85
  -3   8   0    6.28    0.63
  -3   8   0    7.09    0.62
  -3   8  -1  146.14    3.24
  -3   8  -1  149.24    3.36
  -3   8  -1  145.30    3.44
  -3   8  -2    1.40    0.45
  -3   8  -2    0.68    0.34
  -3   8  -2    0.74    0.40
  -3   8  -3   58.69    2.08
  -3   8  -3   60.45    1.96
  -3   8  -3   58.48    1.85
  -3   8  -4   45.79    1.80
  -3   8  -4   44.48    1.57
  -3   8  -4   46.74    1.69
  -3   8  -5   19.24    0.97
  -3   8  -6  252.87    4.37
  -3   8  -6  244.86    4.38
  -3   8  -7    1.25    0.29
  -3   8  -7    1.43    0.31
  -3   8  -7    0.95    0.24
  -3   8  -8    4.58    0.34
  -3   8  -8    4.37    0.34
  -3   7  10    4.35    0.34
  -3   7   9   33.30    1.15
  -3   7   9   33.90    1.08
  -3   7   8   82.92    2.02
  -3   7   8   80.21    2.12
  -3   7   7   13.66    0.87
  -3   7   7   14.13    0.82
  -3   7   6   33.53    1.32
  -3   7   6   35.70    1.43
  -3   7   5  162.89    3.57
  -3   7   5  160.84    3.44
  -3   7   4    7.25    0.63
  -3   7   4    1.44    0.39
  -3   7   3    8.30    0.62
  -3   7   3    8.55    0.66
  -3   7   2  158.63    3.34
  -3   7   2  160.77    3.36
  -3   7   1   11.15    0.79
  -3   7   1   11.88    0.80
  -3   7   0   15.25    0.99
  -3   7   0   16.61    1.00
  -3   7   0   15.74    0.95
  -3   7  -1   50.78    1.76
  -3   7  -1   51.04    1.85
  -3   7  -1   49.23    1.90
  -3   7  -2    6.35    0.77
  -3   7  -2    7.37    0.71
  -3   7  -2    7.58    0.77
  -3   7  -3   53.49    2.11
  -3   7  -3   49.74    1.86
  -3   7  -3   52.02    1.94
  -3   7  -4  664.08   10.85
  -3   7  -4  667.21   10.57
  -3   7  -5   53.23    2.08
  -3   7  -5   51.91    1.80
  -3   7  -6   75.58    2.23
  -3   7  -6   76.73    2.30
  -3   7  -7    6.23    0.61
  -3   7  -7    6.41    0.65
  -3   7  -8  105.03    2.46
  -3   7  -8  107.30    2.42
  -3   7  -9   69.93    1.60
  -3   7  -9   75.06    1.72
  -3   7  -9   74.95    1.73
  -3   6  10  357.22    5.93
  -3   6  10  367.57    5.80
  -3   6   9   40.59    1.39
  -3   6   9   39.94    1.47
  -3   6   8   56.24    1.89
  -3   6   8   55.11    1.76
  -3   6   7   36.49    1.53
  -3   6   7   34.64    1.41
  -3   6   6  181.00    3.79
  -3   6   6  177.85    3.98
  -3   6   5    4.00    0.56
  -3   6   5    4.09    0.54
  -3   6   4  446.20    7.37
  -3   6   4  441.85    7.53
  -3   6   3   24.84    1.11
  -3   6   3   24.93    1.15
  -3   6   2  205.47    3.97
  -3   6   2  212.15    4.02
  -3   6   1    0.64    0.31
  -3   6   1    0.20    0.25
  -3   6   0    7.71    0.64
  -3   6   0    8.57    0.72
  -3   6   0    7.38    0.71
  -3   6  -1  253.52    5.19
  -3   6  -1  263.06    4.94
  -3   6  -1  249.27    5.11
  -3   6  -1  256.36    5.02
  -3   6  -2   82.23    2.63
  -3   6  -2   84.10    2.62
  -3   6  -2   87.35    2.52
  -3   6  -3  156.94    3.54
  -3   6  -3  164.67    3.83
  -3   6  -3  159.56    3.97
  -3   6  -4    0.89    0.50
  -3   6  -4    1.36    0.47
  -3   6  -5    1.55    0.50
  -3   6  -6  616.10   10.42
  -3   6  -6  613.17   10.19
  -3   6  -6  609.86   10.13
  -3   6  -7  310.63    6.14
  -3   6  -7  312.20    6.03
  -3   6  -7  318.10    5.94
  -3   6  -8   35.01    1.50
  -3   6  -8   31.00    1.36
  -3   6  -9  110.01    2.65
  -3   6  -9  106.47    2.47
  -3   6 -10   10.48    0.64
  -3   6 -10    8.72    0.48
  -3   5  11    4.36    0.45
  -3   5  11    3.80    0.37
  -3   5  10  400.57    6.38
  -3   5  10  362.75    6.26
  -3   5   9  307.13    5.84
  -3   5   9  306.56    5.68
  -3   5   8    5.91    0.70
  -3   5   8    6.23    0.74
  -3   5   8    6.30    0.66
  -3   5   8    5.16    0.61
  -3   5   7  198.29    4.26
  -3   5   7  186.76    4.05
  -3   5   7  193.68    4.41
  -3   5   7  191.49    4.05
  -3   5   6  632.16   10.12
  -3   5   6  626.12    9.83
  -3   5   6  628.37   10.29
  -3   5   5  230.35    4.48
  -3   5   5  227.74    4.67
  -3   5   5  238.12    4.78
  -3   5   4   45.39    1.54
  -3   5   4   46.05    1.63
  -3   5   4   47.74    1.69
  -3   5   3  238.74    4.46
  -3   5   3  233.94    4.32
  -3   5   1    7.19    0.56
  -3   5   1    7.77    0.60
  -3   5   0    8.39    0.71
  -3   5   0    8.76    0.71
  -3   5   0   10.04    0.69
  -3   5  -1    0.05    0.30
  -3   5  -1    0.93    0.33
  -3   5  -1    0.60    0.33
  -3   5  -2   59.56    2.06
  -3   5  -2   59.63    1.95
  -3   5  -2   62.08    2.09
  -3   5  -3   36.01    1.63
  -3   5  -3   35.86    1.46
  -3   5  -3   32.47    1.58
  -3   5  -3   34.47    1.48
  -3   5  -4  115.02    2.97
  -3   5  -4  107.04    3.15
  -3   5  -4  116.18    2.99
  -3   5  -5   48.65    2.00
  -3   5  -5   49.64    1.96
  -3   5  -6   51.93    2.09
  -3   5  -6   53.46    2.00
  -3   5  -6   52.15    2.06
  -3   5  -7  263.14    5.50
  -3   5  -7  263.29    5.51
  -3   5  -7  250.33    5.28
  -3   5  -8   60.45    2.15
  -3   5  -8   57.96    2.02
  -3   5  -8   57.78    2.18
  -3   5  -9  310.76    5.89
  -3   5  -9  304.21    5.57
  -3   5 -10  670.50   10.03
  -3   5 -11    7.59    0.56
  -3   4  12   84.22    1.85
  -3   4  12   79.21    1.84
  -3   4  11  429.59    7.00
  -3   4  11  420.81    6.98
  -3   4  10    2.43    0.45
  -3   4  10    1.85    0.48
  -3   4   9   43.37    1.87
  -3   4   9   44.73    1.67
  -3   4   9   45.41    1.79
  -3   4   8  160.25    3.78
  -3   4   8  156.28    3.56
  -3   4   8  159.85    3.74
  -3   4   8  163.09    3.92
  -3   4   7    2.55    0.53
  -3   4   7    2.13    0.48
  -3   4   7    1.49    0.40
  -3   4   7    1.91    0.50
  -3   4   6    6.36    0.66
  -3   4   6    6.27    0.60
  -3   4   6    6.17    0.70
  -3   4   6    5.73    0.63
  -3   4   5  464.44    7.78
  -3   4   5  469.75    7.58
  -3   4   5  457.08    7.73
  -3   4   5  477.13    7.97
  -3   4   4  242.57    4.40
  -3   4   4  241.23    4.54
  -3   4   4  248.93    4.69
  -3   4   4  239.95    4.51
  -3   4   3   49.65    1.45
  -3   4   3   50.24    1.60
  -3   4   3   49.80    1.53
  -3   4   1   35.03    1.19
  -3   4   0    5.19    0.52
  -3   4   0    5.49    0.50
  -3   4  -1    7.89    0.67
  -3   4  -1    8.29    0.64
  -3   4  -2    0.35    0.29
  -3   4  -2    0.37    0.30
  -3   4  -3  286.12    5.50
  -3   4  -3  286.17    5.45
  -3   4  -4  164.94    3.93
  -3   4  -5  538.97    9.04
  -3   4  -5  509.39    9.14
  -3   4  -6    7.36    0.79
  -3   4  -7  225.59    4.86
  -3   4  -7  216.86    4.99
  -3   4  -8    9.32    0.86
  -3   4  -8    7.85    0.91
  -3   4  -9   66.61    2.14
  -3   4  -9   63.95    2.08
  -3   4 -10   36.34    1.65
  -3   4 -10   42.98    1.50
  -3   4 -11    1.18    0.38
  -3   4 -11    1.26    0.27
  -3   4 -12    4.54    0.40
  -3   3  13   37.94    1.07
  -3   3  12    4.76    0.45
  -3   3  12    4.39    0.49
  -3   3  11  586.74    9.22
  -3   3  11  577.87    9.41
  -3   3  10  400.96    7.08
  -3   3  10  395.32    6.92
  -3   3  10  403.23    7.29
  -3   3  10  406.82    7.24
  -3   3   9  404.93    7.12
  -3   3   9  402.67    7.37
  -3   3   9  390.92    6.97
  -3   3   9  393.81    7.23
  -3   3   8  257.00    4.98
  -3   3   8  253.57    5.20
  -3   3   7   19.99    1.14
  -3   3   7   20.21    1.04
  -3   3   7   20.32    1.20
  -3   3   7   19.03    1.13
  -3   3   6  271.98    5.14
  -3   3   6  276.35    5.27
  -3   3   6  263.08    5.07
  -3   3   6  262.41    4.89
  -3   3   5    7.45    0.67
  -3   3   5    4.97    0.53
  -3   3   5    5.79    0.51
  -3   3   5    6.73    0.61
  -3   3   4  386.06    6.17
  -3   3   4  382.83    6.34
  -3   3   4  387.13    6.52
  -3   3   4  384.15    6.39
  -3   3   3    6.99    0.52
  -3   3   3    7.15    0.57
  -3   3   3    7.46    0.55
   3  -3  -2  222.41    3.80
   3  -3  -1   46.91    1.03
   3  -3  -1   49.29    1.29
   3  -3  -1   49.98    1.24
   3  -3   0  389.70    5.95
   3  -3   0  378.03    5.93
   3  -3   0  393.38    5.68
   3  -3   1    4.79    0.38
   3  -3   1    4.31    0.38
  -3   3  -2  599.67    9.36
  -3   3  -3  422.60    7.23
  -3   3  -3  437.77    7.25
  -3   3  -4  494.92    8.34
  -3   3  -5  230.73    4.86
  -3   3  -6  152.71    3.62
  -3   3  -6  152.40    3.85
   3  -3   7  663.64   10.14
  -3   3  -7  667.06   10.83
   3  -3   8  164.14    3.42
  -3   3  -8  159.99    3.80
   3  -3   9   13.83    0.84
  -3   3  -9   14.01    0.94
   3  -3  10  188.78    3.74
  -3   3 -10  200.03    4.44
  -3   3 -11    0.94    0.43
   3  -3  11    0.96    0.26
  -3   3 -11    0.86    0.29
   3  -3  12   12.91    0.55
  -3   3 -12   15.78    0.82
  -3   2  13   57.09    1.54
  -3   2  12    9.48    0.63
  -3   2  12   10.06    0.77
  -3   2  11  715.73   10.67
  -3   2  11  724.79   11.00
  -3   2  10   53.94    1.75
  -3   2  10   58.67    2.02
  -3   2  10   60.64    2.16
  -3   2  10   57.84    2.10
  -3   2   9  128.45    3.16
  -3   2   9  126.90    3.22
  -3   2   9  125.63    2.94
  -3   2   9  127.82    3.35
  -3   2   9  128.34    3.38
  -3   2   8  173.07    3.95
  -3   2   8  167.96    3.50
  -3   2   8  165.44    3.77
  -3   2   8  164.88    3.69
  -3   2   8  168.59    3.92
  -3   2   7   52.69    1.72
  -3   2   7   53.80    1.63
  -3   2   7   57.42    1.93
  -3   2   7   54.68    1.93
  -3   2   6    7.96    0.66
  -3   2   6    8.50    0.62
  -3   2   6    9.00    0.72
  -3   2   5  309.84    5.37
  -3   2   5  304.43    5.17
  -3   2   5  315.81    5.44
  -3   2   5  306.32    5.52
  -3   2   4   28.71    1.07
  -3   2   4   29.29    1.16
  -3   2   4   29.17    1.11
   3  -2  -3   99.34    1.77
   3  -2  -2    4.14    0.29
   3  -2  -2    4.28    0.36
   3  -2  -1  198.76    3.49
   3  -2  -1  214.86    3.10
   3  -2   0 1578.25   21.72
   3  -2   0 1606.44   21.67
   3  -2   1  749.89   10.60
   3  -2   1  740.38   10.62
   3  -2   2 2010.79   27.34
   3  -2   3  359.48    5.79
   3  -2   3  374.56    5.81
  -3   2  -3  377.18    5.94
  -3   2  -4  521.99    8.52
  -3   2  -4  526.30    8.44
   3  -2   5  700.86   10.29
  -3   2  -5  696.24   10.97
   3  -2   6   57.70    1.66
  -3   2  -6   62.54    2.11
  -3   2  -7    8.15    0.73
   3  -2   7    8.23    0.64
   3  -2   8  140.79    3.16
  -3   2  -8  136.21    3.29
   3  -2   9    9.48    0.75
   3  -2  10   86.56    2.37
   3  -2  11   48.69    1.59
  -3   2 -11   48.77    1.85
   3  -2  12   42.98    1.30
  -3   2 -12   44.25    1.52
   3  -2  13    7.17    0.39
  -3   1  13  155.10    2.90
  -3   1  13  120.72    2.40
  -3   1  12   10.81    0.69
  -3   1  11  164.79    3.54
  -3   1  11  164.41    3.57
  -3   1  10   78.59    2.27
  -3   1  10   73.93    2.30
  -3   1   9   25.05    1.29
  -3   1   9   25.93    1.32
  -3   1   9   25.70    1.22
  -3   1   8    5.24    0.55
  -3   1   8    5.22    0.63
  -3   1   8    4.94    0.61
  -3   1   8    4.46    0.55
  -3   1   7   13.35    0.79
  -3   1   7   12.62    0.80
  -3   1   7   12.73    0.84
  -3   1   7   13.20    0.90
  -3   1   6  104.72    2.41
  -3   1   6  103.50    2.35
  -3   1   6  104.89    2.41
  -3   1   6  103.73    2.59
  -3   1   6  107.60    2.59
  -3   1   5   90.93    2.18
  -3   1   5   95.53    2.11
  -3   1   5   93.64    2.25
  -3   1   5   89.74    2.26
   3  -1  -4  149.14    2.35
   3  -1  -3    0.64    0.13
   3  -1  -2 1550.17   20.86
   3  -1  -1  337.95    5.15
   3  -1  -1  349.93    5.00
   3  -1  -1  344.85    4.65
   3  -1   0   31.83    0.90
   3  -1   1  550.80    8.07
   3  -1   1  575.11    7.97
   3  -1   1  557.50    8.03
  -3   1  -2  454.71    6.71
   3  -1   2  436.39    6.62
  -3   1  -2  442.66    6.22
   3  -1   2  434.99    6.55
   3  -1   3   64.66    1.55
   3  -1   3   67.35    1.48
  -3   1  -3   66.87    1.61
   3  -1   3   65.13    1.54
  -3   1  -3   65.22    1.36
   3  -1   4  543.02    7.88
   3  -1   4  500.23    7.58
   3  -1   4  476.89    7.69
  -3   1  -4  519.05    7.62
  -3   1  -4  545.36    7.91
  -3   1  -5   61.60    1.85
   3  -1   6  274.27    4.82
  -3   1  -6  277.86    5.25
   3  -1   6  277.28    4.71
   3  -1   7   63.51    1.83
   3  -1   7   59.93    1.71
   3  -1   8   43.95    1.49
   3  -1   8   43.29    1.58
   3  -1   9   58.29    1.81
   3  -1   9   59.43    1.96
   3  -1  10    4.49    0.57
   3  -1  10    3.92    0.50
   3  -1  11    1.73    0.42
   3  -1  11    0.25    0.26
   3  -1  12   76.55    2.00
  -3   1 -12   72.77    2.11
   3  -1  13    4.64    0.40
  -3   1 -13    4.88    0.39
  -3   0  13   49.86    1.40
  -3   0  13   52.28    1.53
  -3   0  12    0.82    0.37
  -3   0  12    0.61    0.33
  -3   0  11  105.36    2.72
  -3   0  11  102.88    2.62
  -3   0  11  107.65    2.89
  -3   0  10   79.71    2.33
  -3   0  10   77.06    2.33
  -3   0  10   78.40    2.48
  -3   0   9    4.67    0.57
  -3   0   9    3.89    0.54
  -3   0   9    4.36    0.58
  -3   0   9    4.30    0.62
  -3   0   8  114.43    2.78
  -3   0   8  115.24    2.85
  -3   0   8  114.83    2.95
  -3   0   8  107.97    2.83
  -3   0   7  172.61    3.57
  -3   0   7  175.90    3.67
  -3   0   7  168.65    3.52
  -3   0   7  174.77    3.64
  -3   0   7  173.27    3.54
  -3   0   7  180.31    3.74
  -3   0   6   31.37    1.22
  -3   0   6   31.97    1.18
  -3   0   6   33.69    1.20
  -3   0   6   30.43    1.15
  -3   0   6   32.64    1.25
  -3   0   6   33.20    1.27
  -3   0   5 1048.32   15.04
   3   0  -4  766.08   10.28
  -3   0   4  727.43   10.34
   3   0  -3   14.33    0.46
  -3   0   3   14.95    0.52
  -3   0   2  158.51    2.63
   3   0  -2  168.64    2.60
  -3   0   1 5550.09   77.15
   3   0  -1 5717.23   77.06
   3   0  -1 5795.93   76.66
   3   0   0    5.34    0.30
  -3   0   0    5.44    0.33
   3   0   0    4.58    0.22
   3   0   1  113.01    1.88
   3   0   2  230.58    3.72
   3   0   2  239.03    3.66
   3   0   3  306.16    4.71
   3   0   3  301.62    4.66
   3   0   4   35.27    1.06
  -3   0  -4   33.45    1.07
   3   0   4   33.45    1.02
   3   0   4   33.85    0.94
   3   0   5    1.75    0.22
  -3   0  -5    1.92    0.30
   3   0   6  259.80    4.55
  -3   0  -6  249.32    4.75
   3   0   6  261.58    4.51
   3   0   7   17.72    0.92
   3   0   7   17.73    0.90
   3   0   8   13.61    0.86
   3   0   8   13.40    0.84
   3   0   9   72.00    2.21
   3   0   9   73.49    2.17
   3   0  10  115.15    2.99
   3   0  10  116.33    2.88
   3   0  11  120.40    2.96
   3   0  11  117.49    2.83
   3   0  12    8.18    0.61
   3   0  12    8.52    0.71
  -3   0 -12    8.52    0.71
   3   0  13    0.31    0.18
   3   0  13    0.13    0.22
  -3  -1  13   32.35    1.12
  -3  -1  13   31.10    1.12
  -3  -1  12   55.80    1.79
  -3  -1  12   57.20    1.83
  -3  -1  11    1.63    0.47
  -3  -1  11    3.51    0.54
  -3  -1  10   43.10    1.67
  -3  -1  10   42.00    1.60
  -3  -1  10   42.59    1.74
  -3  -1   9   60.55    2.08
  -3  -1   9   59.53    2.00
  -3  -1   9   63.28    2.03
  -3  -1   8   11.62    0.80
  -3  -1   8   13.91    0.88
  -3  -1   8   12.13    0.87
  -3  -1   7  289.53    5.16
  -3  -1   7  291.30    5.21
  -3  -1   7  291.55    5.23
  -3  -1   7  290.24    5.29
  -3  -1   6   43.23    1.39
  -3  -1   6   44.26    1.43
  -3  -1   6   43.07    1.41
  -3  -1   6   45.69    1.47
  -3  -1   5  291.20    4.42
  -3  -1   4 1283.49   17.42
   3   1  -4 1281.11   17.34
  -3  -1   3  647.82    8.93
   3   1  -3  628.83    8.86
  -3  -1   2 1906.27   25.03
   3   1  -2 1823.11   24.79
   3   1  -1  444.12    5.98
   3   1  -1  463.42    6.35
   3   1   0  765.27   10.26
   3   1   0  766.00    9.96
  -3  -1  -1  174.84    2.80
   3   1   1  178.28    2.68
   3   1   1  177.21    2.74
   3   1   2  255.70    3.91
   3   1   2  264.31    4.02
  -3  -1  -2  260.43    3.97
  -3  -1  -2  265.98    4.06
   3   1   2  261.46    3.96
   3   1   3    5.02    0.31
  -3  -1  -3    4.42    0.34
   3   1   3    5.33    0.36
   3   1   3    4.90    0.34
  -3  -1  -4  114.36    2.22
   3   1   4  113.26    2.18
   3   1   4  107.70    2.16
   3   1   4  111.01    1.99
   3   1   5 1056.36   14.42
  -3  -1  -5 1081.65   14.86
   3   1   6  373.92    6.03
   3   1   6  388.95    6.22
   3   1   7   17.13    0.84
   3   1   7   13.77    0.82
   3   1   8  142.14    3.24
   3   1   9  853.39   13.07
   3   1  10    1.86    0.47
   3   1  11  232.44    4.90
   3   1  11  278.56    5.05
   3   1  12  301.33    5.33
   3   1  12  289.24    5.31
   3   1  13   20.97    0.86
   3   1  13   22.88    0.94
   3   1  14   28.71    0.82
  -3  -2  13    6.10    0.51
   3   2 -13    6.78    0.61
  -3  -2  13    6.32    0.46
  -3  -2  12    1.78    0.39
  -3  -2  12    1.66    0.39
  -3  -2  11  140.53    3.28
  -3  -2  10   51.96    1.88
  -3  -2   9  175.31    3.87
  -3  -2   8    1.68    0.42
  -3  -2   8    0.98    0.33
  -3  -2   7    1.87    0.37
  -3  -2   7    1.71    0.37
  -3  -2   6  492.56    7.70
  -3  -2   6  475.26    7.61
  -3  -2   5  188.16    3.14
  -3  -2   4  961.48   13.52
  -3  -2   4  954.76   13.11
  -3  -2   3    1.05    0.26
   3   2  -3    0.58    0.14
  -3  -2   3    0.66    0.17
  -3  -2   2    4.01    0.36
  -3  -2   2    5.00    0.20
  -3  -2   2    4.52    0.29
   3   2  -2    5.48    0.31
  -3  -2   1 1435.94   19.18
   3   2  -1 1418.79   19.13
  -3  -2   1 1414.70   18.95
   3   2   0   26.41    0.68
   3   2   0   25.20    0.57
   3   2   0   26.59    0.69
  -3  -2   0   24.51    0.62
   3   2   1    4.82    0.28
   3   2   1    4.87    0.26
   3   2   1    4.95    0.28
  -3  -2  -1    4.78    0.29
  -3  -2  -2 1240.15   17.16
  -3  -2  -2 1279.25   17.30
   3   2   2 1232.39   17.13
  -3  -2  -2 1236.04   17.12
   3   2   2 1318.72   17.09
   3   2   2 1280.50   17.14
  -3  -2  -3   89.27    1.82
  -3  -2  -3   86.39    1.66
   3   2   3   83.44    1.52
   3   2   3   84.47    1.63
   3   2   3   82.62    1.66
  -3  -2  -3   79.19    1.56
  -3  -2  -4   67.65    1.50
   3   2   4   67.18    1.31
   3   2   4   67.07    1.53
   3   2   5  234.45    3.57
  -3  -2  -5  234.80    3.95
   3   2   6 2468.33   33.55
   3   2   6 2483.23   33.70
   3   2   6 2451.57   33.77
   3   2   7  895.87   13.26
   3   2   7  914.04   13.42
   3   2   7  922.95   13.52
   3   2   8  191.81    3.91
   3   2   8  185.33    3.77
   3   2   8  192.41    3.99
   3   2   9  314.08    5.78
   3   2   9  310.74    5.82
   3   2  10  274.08    5.35
   3   2  10  282.96    5.44
   3   2  11    5.83    0.64
   3   2  11    4.78    0.61
   3   2  12  525.34    8.50
   3   2  12  533.69    8.54
   3   2  13  355.98    5.76
   3   2  13  350.51    5.73
  -3  -3  13   13.61    0.69
  -3  -3  12   12.35    0.79
  -3  -3  12   11.79    0.68
  -3  -3  11   31.82    1.38
  -3  -3  11   30.02    1.25
  -3  -3  10    0.61    0.34
  -3  -3  10    0.84    0.37
  -3  -3   9   83.29    2.42
  -3  -3   9   81.72    2.31
  -3  -3   8    2.08    0.40
  -3  -3   8    2.71    0.46
  -3  -3   7  196.10    3.91
  -3  -3   7  198.07    3.84
  -3  -3   6  589.79    9.01
  -3  -3   6  580.39    8.89
  -3  -3   5  488.30    7.46
  -3  -3   5  477.37    7.16
  -3  -3   4   76.98    1.40
  -3  -3   4   77.84    1.65
  -3  -3   4   77.92    1.97
  -3  -3   3  289.01    4.82
  -3  -3   3  277.03    4.14
   3   3  -2 1147.48   15.66
  -3  -3   2 1148.71   15.71
  -3  -3   1  817.16   11.16
   3   3   0    1.72    0.17
   3   3   0    1.65    0.19
  -3  -3   0    1.28    0.19
   3   3   0    1.63    0.17
  -3  -3  -1  199.51    3.10
   3   3   1  197.04    3.06
   3   3   1  197.12    2.98
  -3  -3  -1  199.09    3.16
   3   3   1  202.59    3.08
   3   3   2  575.74    8.14
   3   3   2  592.36    8.17
  -3  -3  -2  597.58    8.40
  -3  -3  -3  295.10    4.76
  -3  -3  -3  316.82    4.57
   3   3   3  308.00    4.44
   3   3   3  304.37    4.69
  -3  -3  -3  295.89    4.49
  -3  -3  -4   33.12    0.90
  -3  -3  -4   31.06    1.06
   3   3   4   33.56    0.76
   3   3   4   32.78    1.00
   3   3   5  160.30    3.06
  -3  -3  -5  170.09    2.98
   3   3   5  169.28    3.15
   3   3   5  167.66    3.27
   3   3   6    1.66    0.33
   3   3   6    2.03    0.34
   3   3   7  535.71    8.57
   3   3   7  554.13    8.73
   3   3   8  803.84   12.19
   3   3   9  793.76   12.23
   3   3  10  335.63    6.13
   3   3  11  207.96    4.21
   3   3  12  111.38    2.61
   3   3  12  107.87    2.47
   3   3  13  164.41    3.18
   3   3  13  163.74    3.04
  -3  -4  13    0.12    0.17
  -3  -4  12  133.61    2.82
   3   4 -12  127.99    3.07
  -3  -4  11  534.01    8.61
  -3  -4  10    7.81    0.73
  -3  -4   9  609.53    9.81
  -3  -4   8   18.09    1.02
  -3  -4   7  237.83    4.52
   3   4  -7  233.95    4.48
  -3  -4   6   14.48    0.81
   3   4  -6   12.05    0.76
  -3  -4   5  160.84    3.15
   3   4  -5  162.26    3.25
  -3  -4   4  965.54   13.25
  -3  -4   4  913.17   12.90
  -3  -4   3  473.01    6.83
  -3  -4   3  444.67    6.56
  -3  -4   2  285.34    4.30
  -3  -4   2  294.78    4.55
  -3  -4   1  320.02    4.88
   3   4   0  342.21    4.85
   3   4   0  328.28    4.76
  -3  -4   0  324.44    4.82
  -3  -4   0  331.09    4.84
  -3  -4  -1   59.44    1.22
   3   4   1   56.80    1.19
   3   4   1   55.00    0.96
   3   4   1   57.60    1.23
  -3  -4  -1   55.25    1.27
  -3  -4  -2  757.00   10.44
   3   4   2  751.19   10.40
  -3  -4  -2  741.07   10.69
   3   4   2  760.01   10.57
   3   4   3  253.63    3.69
  -3  -4  -3  245.20    4.11
  -3  -4  -4   23.23    0.66
  -3  -4  -4   23.43    0.70
   3   4   5   41.06    1.32
   3   4   5   41.39    1.28
   3   4   6   28.03    1.08
   3   4   6   28.18    1.08
   3   4   6   29.62    1.19
   3   4   7  249.47    4.53
   3   4   7  242.46    4.51
   3   4   7  247.68    4.75
   3   4   8    5.95    0.58
   3   4   8    5.20    0.56
   3   4   8    5.72    0.62
   3   4   9  408.40    6.96
   3   4   9  410.15    6.97
   3   4   9  399.63    7.18
   3   4  10   39.69    1.52
   3   4  10   40.60    1.65
   3   4  11   39.74    1.45
   3   4  11   40.18    1.59
   3   4  12   21.90    0.94
   3   4  12   22.67    1.08
   3   4  12   21.14    1.01
   3   4  13   14.07    0.71
   3   4  13   12.27    0.55
  -3  -5  12    0.36    0.22
   3   5 -12   -0.09    0.30
  -3  -5  11  325.10    5.60
   3   5 -11  323.59    6.05
   3   5 -10   41.47    1.83
  -3  -5  10   43.17    1.56
   3   5  -9  274.02    5.10
  -3  -5   9  278.72    5.22
  -3  -5   8   21.71    1.13
   3   5  -8   21.73    1.13
  -3  -5   7   30.62    1.28
   3   5  -7   29.10    1.32
  -3  -5   6   51.74    1.61
   3   5  -6   52.09    1.75
  -3  -5   5  203.39    3.82
   3   5  -5  205.86    4.08
   3   5  -4  257.88    4.89
  -3  -5   4  260.42    4.44
  -3  -5   4  260.02    4.23
   3   5  -4  263.47    4.73
  -3  -5   3   42.65    1.12
   3   5  -3   45.31    1.49
   3   5  -3   44.35    1.41
  -3  -5   2  710.10    9.78
  -3  -5   2  664.30    9.89
  -3  -5   1  287.13    4.57
  -3  -5   0 1959.14   27.05
  -3  -5   0 2038.25   27.05
   3   5   1  544.75    7.97
  -3  -5  -1  545.89    7.89
  -3  -5  -1  561.04    8.08
  -3  -5  -2 1418.58   19.48
   3   5   2 1446.19   19.71
  -3  -5  -2 1453.34   19.87
   3   5   3   86.94    1.96
  -3  -5  -3   86.45    1.65
   3   5   4  181.92    3.39
   3   5   4  175.19    3.23
   3   5   4  173.72    3.31
   3   5   4  180.60    3.37
   3   5   5    0.96    0.29
   3   5   5    0.54    0.23
   3   5   5    0.50    0.25
   3   5   5    0.49    0.20
   3   5   6  189.46    3.66
   3   5   6  187.11    3.69
   3   5   6  181.33    3.44
   3   5   6  187.81    3.77
   3   5   7  119.89    2.74
   3   5   7  121.37    2.92
   3   5   7  115.96    2.62
   3   5   8  162.13    3.48
   3   5   8  155.36    3.36
   3   5   8  163.79    3.38
   3   5   8  165.99    3.69
   3   5   9    1.91    0.42
   3   5   9    1.97    0.46
   3   5   9    1.71    0.38
   3   5  10   28.88    1.19
   3   5  10   31.02    1.39
   3   5  11    9.07    0.61
   3   5  11    9.67    0.84
   3   5  11   10.00    0.77
   3   5  12  112.14    2.54
   3   5  12  109.93    2.60
   3   5  13    0.89    0.21
   3   5  13    1.26    0.24
   3   5  13    0.94    0.20
   3   6 -12   85.45    1.87
   3   6 -11  326.80    5.65
  -3  -6  11  312.47    5.15
  -3  -6  10  292.50    5.11
   3   6 -10  296.48    5.67
   3   6 -10  286.07    5.01
  -3  -6   9   42.61    1.51
   3   6  -9   40.58    1.53
   3   6  -9   44.32    1.87
  -3  -6   8  149.46    3.28
   3   6  -8  153.91    3.83
   3   6  -8  144.52    3.42
  -3  -6   7  741.17   11.23
   3   6  -7  720.74   11.60
   3   6  -7  749.70   12.04
  -3  -6   6   49.01    1.57
   3   6  -6   51.18    1.96
   3   6  -6   49.43    1.79
   3   6  -5    0.79    0.37
   3   6  -5    0.24    0.30
   3   6  -4   26.19    1.24
   3   6  -4   25.85    1.19
   3   6  -3    6.61    0.60
   3   6  -3    7.24    0.62
   3   6  -2   11.12    0.73
   3   6  -2   12.13    0.66
   3   6  -1   12.51    0.73
   3   6  -1   13.01    0.68
   3   6  -1   12.83    0.75
   3   6  -1   13.33    0.74
   3   6   0 1048.12   15.11
   3   6   0 1052.60   15.10
   3   6   0 1063.86   15.00
   3   6   1   44.57    1.39
   3   6   1   44.88    1.35
   3   6   1   42.08    1.24
  -3  -6  -1   46.67    1.19
   3   6   1   45.20    1.37
   3   6   2 1280.51   17.74
  -3  -6  -2 1233.55   17.25
   3   6   2 1259.47   17.55
   3   6   2 1265.18   17.71
   3   6   3  385.74    6.28
   3   6   3  378.31    6.25
   3   6   3  400.63    6.21
   3   6   3  391.19    6.30
   3   6   4   18.70    0.89
   3   6   4   19.48    0.88
   3   6   4   19.80    0.90
   3   6   4   19.32    0.89
   3   6   5   53.29    1.59
   3   6   5   55.78    1.65
   3   6   5   55.43    1.69
   3   6   5   56.94    1.63
   3   6   5   54.99    1.65
   3   6   6  167.78    3.52
   3   6   6  175.15    3.57
   3   6   6  164.92    3.37
   3   6   6  172.97    3.49
   3   6   7  126.32    2.83
   3   6   7  134.22    2.97
   3   6   7  129.51    3.06
   3   6   8   11.95    0.84
   3   6   8   12.32    0.75
   3   6   8   12.41    0.86
   3   6   8   12.73    0.82
   3   6   9   30.67    1.25
   3   6   9   28.77    1.12
   3   6   9   30.79    1.35
   3   6   9   31.76    1.30
   3   6  10    1.76    0.41
   3   6  11   21.07    1.00
   3   6  11   21.80    1.17
   3   6  12   67.59    1.65
   3   6  12   65.95    1.83
   3   7 -11   22.12    0.84
   3   7 -10   11.93    0.78
   3   7 -10   12.19    0.70
   3   7  -9   51.86    1.84
   3   7  -9   50.15    1.68
   3   7  -8   68.61    2.27
   3   7  -8   67.06    2.13
   3   7  -7   94.10    2.77
   3   7  -7   91.07    2.62
   3   7  -6   87.83    2.58
   3   7  -6   89.27    2.66
   3   7  -5    0.43    0.36
   3   7  -5    0.88    0.40
   3   7  -4   86.82    2.43
   3   7  -4   83.02    2.13
   3   7  -4   86.25    2.45
   3   7  -3    2.27    0.35
   3   7  -3    2.04    0.42
   3   7  -3    1.77    0.31
   3   7  -2    3.98    0.52
   3   7  -2    4.03    0.48
   3   7  -2    3.01    0.38
   3   7  -2    3.09    0.44
   3   7  -2    2.83    0.40
   3   7  -1  408.88    6.88
   3   7  -1  412.47    6.75
   3   7  -1  408.72    6.67
   3   7  -1  402.39    6.54
   3   7  -1  414.03    6.80
   3   7   0  121.87    2.70
   3   7   0  118.64    2.57
   3   7   0  122.72    2.73
   3   7   0  123.87    2.69
   3   7   1   89.00    2.19
   3   7   1   88.77    2.19
   3   7   1   85.73    2.09
   3   7   1   87.36    2.19
   3   7   2  697.11   10.47
   3   7   2  694.84   10.38
   3   7   2  701.75   10.55
   3   7   2  690.80   10.49
   3   7   3   51.39    1.58
   3   7   3   52.62    1.57
   3   7   3   51.04    1.58
   3   7   3   53.36    1.69
   3   7   4    4.17    0.47
   3   7   4    3.51    0.43
   3   7   4    3.41    0.45
   3   7   4    3.54    0.44
   3   7   5   44.31    1.51
   3   7   5   46.25    1.56
   3   7   5   44.41    1.51
   3   7   5   44.23    1.52
   3   7   6  170.77    3.57
   3   7   6  174.65    3.60
   3   7   6  172.66    3.64
   3   7   7    7.69    0.65
   3   7   7    7.89    0.65
   3   7   7    7.63    0.64
   3   7   8   25.09    1.25
   3   7   8   25.99    1.11
   3   7   8   27.05    1.19
   3   7   8   25.02    1.15
   3   7   9   40.70    1.50
   3   7   9   42.84    1.39
   3   7   9   44.53    1.50
   3   7   9   43.05    1.49
   3   7  10    4.89    0.48
   3   7  10    5.11    0.48
   3   7  11   12.83    0.64
   3   7  11   12.34    0.83
   3   7  12   55.46    1.50
   3   8 -11   12.43    0.55
   3   8 -10   36.21    1.22
   3   8  -9    5.23    0.48
   3   8  -9    6.91    0.59
   3   8  -8  163.14    3.50
   3   8  -8  166.36    3.63
   3   8  -7    1.25    0.39
   3   8  -7    1.45    0.44
   3   8  -6    2.61    0.47
   3   8  -6    2.67    0.56
   3   8  -5   19.15    1.09
   3   8  -5   17.93    0.93
   3   8  -5   18.21    1.14
   3   8  -4   51.74    1.78
   3   8  -4   51.73    1.63
   3   8  -4   50.29    1.63
   3   8  -3   79.30    2.14
   3   8  -3   72.36    2.32
   3   8  -3   78.15    2.20
   3   8  -3   79.40    2.11
   3   8  -3   77.99    2.30
   3   8  -2   20.14    1.13
   3   8  -2   20.76    1.03
   3   8  -2   20.40    1.02
   3   8  -2   19.87    0.98
   3   8  -2   19.29    1.05
   3   8  -1  115.43    2.70
   3   8  -1  115.58    2.80
   3   8  -1  113.45    2.64
   3   8  -1  117.77    2.76
   3   8   0  449.07    7.31
   3   8   0  453.31    7.42
   3   8   0  438.46    7.25
   3   8   0  454.54    7.44
   3   8   1  741.01   11.29
   3   8   1  726.33   11.10
   3   8   1  748.50   11.13
   3   8   1  734.41   11.23
   3   8   2   27.44    1.13
   3   8   2   26.87    1.13
   3   8   2   26.75    1.17
   3   8   3  365.76    6.18
   3   8   3  361.72    6.22
   3   8   3  363.87    6.24
   3   8   3  377.43    6.47
   3   8   4  276.20    4.99
   3   8   4  269.69    4.97
   3   8   4  280.24    5.05
   3   8   4  276.40    5.19
   3   8   5  209.30    4.11
   3   8   5  208.35    4.25
   3   8   5  208.54    4.10
   3   8   5  215.54    4.20
   3   8   6    1.43    0.36
   3   8   6    1.95    0.41
   3   8   6    1.54    0.38
   3   8   7   89.85    2.29
   3   8   7   92.05    2.37
   3   8   8    8.71    0.75
   3   8   8    8.97    0.66
   3   8   8    8.62    0.63
   3   8   9    0.26    0.23
   3   8   9    0.65    0.31
   3   8   9    0.43    0.25
   3   8   9    0.36    0.38
   3   8  10    4.43    0.43
   3   8  10    4.67    0.57
   3   8  11   69.38    1.81
   3   9 -10    0.85    0.19
   3   9  -9   24.97    0.97
   3   9  -8   15.95    0.88
   3   9  -8   17.19    0.91
   3   9  -7   39.37    1.52
   3   9  -7   39.33    1.50
   3   9  -6  173.32    3.92
   3   9  -6  177.00    3.84
   3   9  -5  149.43    3.16
   3   9  -5  149.70    3.50
   3   9  -5  146.35    3.06
   3   9  -4  200.49    3.98
   3   9  -4  205.08    4.02
   3   9  -4  208.68    4.35
   3   9  -4  203.00    4.43
   3   9  -3  113.83    2.75
   3   9  -3  117.96    2.97
   3   9  -3  113.44    2.78
   3   9  -3  117.16    3.08
   3   9  -2  196.60    3.99
   3   9  -2  201.35    4.09
   3   9  -2  202.00    4.18
   3   9  -1   56.99    1.81
   3   9  -1   57.78    1.88
   3   9  -1   60.57    1.93
   3   9   0  120.78    2.83
   3   9   0  119.13    2.93
   3   9   0  117.78    2.86
   3   9   1   94.71    2.45
   3   9   1   94.75    2.44
   3   9   1   93.95    2.54
   3   9   2  507.86    8.08
   3   9   2  486.79    8.02
   3   9   2  492.71    8.42
   3   9   3  251.47    4.97
   3   9   3  247.62    4.73
   3   9   3  248.39    4.62
   3   9   4   97.12    2.63
   3   9   4   94.92    2.33
   3   9   4   95.45    2.47
   3   9   4   95.20    2.38
   3   9   5   32.59    1.25
   3   9   5   30.40    1.20
   3   9   5   30.80    1.35
   3   9   5   32.28    1.34
   3   9   6   68.74    2.02
   3   9   6   64.98    1.83
   3   9   7  105.73    2.79
   3   9   7  106.30    2.53
   3   9   7  100.26    2.32
   3   9   8  364.38    5.88
   3   9   8  388.94    6.48
   3   9   8  373.27    6.12
   3   9   8  372.23    6.55
   3   9   9  136.26    2.84
   3   9   9  137.86    3.04
   3   9   9  131.89    2.59
   3   9  10   55.97    1.38
   3   9  10   68.26    1.70
   3  10  -8   33.83    1.03
   3  10  -7   22.71    0.94
   3  10  -6   32.27    1.25
   3  10  -5  171.06    3.29
   3  10  -5  165.35    3.20
   3  10  -4    9.76    0.68
   3  10  -4   10.98    0.71
   3  10  -4   10.63    0.77
   3  10  -3  126.25    2.88
   3  10  -3  130.56    2.95
   3  10  -3  131.33    3.03
   3  10  -2    7.04    0.66
   3  10  -2    6.47    0.60
   3  10  -2    7.01    0.65
   3  10  -1    5.85    0.58
   3  10  -1    6.02    0.59
   3  10  -1    5.80    0.62
   3  10   0    4.26    0.50
   3  10   0    3.60    0.48
   3  10   0    3.86    0.54
   3  10   1    0.50    0.41
   3  10   1    0.03    0.28
   3  10   1    0.17    0.26
   3  10   2  123.53    2.88
   3  10   2  118.79    2.72
   3  10   2  120.25    3.08
   3  10   3   87.13    2.52
   3  10   3   91.30    2.36
   3  10   3   86.43    2.16
   3  10   4  235.45    4.59
   3  10   4  232.20    4.41
   3  10   4  222.34    4.13
   3  10   5  279.48    5.21
   3  10   5  288.16    5.13
   3  10   6  502.41    8.01
   3  10   7   83.73    2.22
   3  10   7   79.70    1.97
   3  10   8  848.48   12.09
   3  10   8  813.84   12.21
   3  10   9    1.94    0.29
   3  10   9    2.02    0.22
   3  10   9    1.55    0.24
   3  11  -6    3.07    0.29
   3  11  -5   76.31    1.76
   3  11  -4   64.71    1.61
   3  11  -4   65.75    1.68
   3  11  -3    1.10    0.28
   3  11  -3    1.35    0.30
   3  11  -2  146.29    2.97
   3  11  -2  151.82    3.08
   3  11  -1   89.22    2.17
   3  11  -1   89.20    2.41
   3  11   0   19.86    0.87
   3  11   0   21.20    0.99
   3  11   1   24.16    1.07
   3  11   2    0.71    0.35
   3  11   2    1.15    0.34
   3  11   3    0.57    0.34
   3  11   3    0.54    0.31
   3  11   4   11.81    0.76
   3  11   4   11.83    0.73
   3  11   5    8.38    0.63
   3  11   5    8.58    0.70
   3  11   6   45.05    1.34
   3  11   7  102.33    2.07
   3  11   7  105.18    2.26
   3  11   8   65.50    1.48
   3  12  -4    2.59    0.31
   3  12  -3   53.48    1.25
   3  12  -3   59.10    1.53
   3  12  -2    6.89    0.44
   3  12  -2    6.48    0.53
   3  12  -1    0.32    0.25
   3  12  -1    0.14    0.20
   3  12   0    9.61    0.65
   3  12   0   10.79    0.59
   3  12   1    1.25    0.27
   3  12   2   75.43    1.98
   3  12   2   91.63    1.96
   3  12   3    0.46    0.26
   3  12   3    0.61    0.26
   3  12   3    0.29    0.21
   3  12   4   38.59    1.17
   3  12   4   39.17    1.26
   3  12   5   63.85    1.57
   3  12   5   62.53    1.46
   3  12   6    0.36    0.16
   3  12   6    0.40    0.15
   3  13   0   18.77    0.64
   3  13   1   45.30    1.09
  -4   9  -1    4.34    0.34
  -4   9  -2   51.86    1.29
  -4   9  -3  191.46    3.24
  -4   9  -4   11.53    0.50
  -4   8   0   19.33    0.88
  -4   8  -1   50.10    1.62
  -4   8  -1   48.41    1.41
  -4   8  -1   50.53    1.55
  -4   8  -2    2.62    0.46
  -4   8  -2    2.36    0.35
  -4   8  -2    2.36    0.41
  -4   8  -3    1.69    0.43
  -4   8  -3    1.63    0.31
  -4   8  -3    2.01    0.38
  -4   8  -4   39.55    1.23
  -4   8  -4   40.97    1.38
  -4   8  -5    5.18    0.42
  -4   8  -5    4.87    0.47
  -4   8  -6   54.26    1.29
  -4   8  -6   58.41    1.44
  -4   7   8    4.78    0.40
  -4   7   7    6.85    0.52
  -4   7   7    6.11    0.43
  -4   7   6   62.88    1.70
  -4   7   6   62.22    1.58
  -4   7   0  148.35    3.42
  -4   7   0  147.85    3.12
  -4   7   0  154.44    3.31
  -4   7  -1    0.64    0.38
  -4   7  -1    0.77    0.31
  -4   7  -1    1.18    0.39
  -4   7  -2   65.29    2.25
  -4   7  -2   68.31    1.98
  -4   7  -2   69.59    2.14
  -4   7  -3    4.92    0.67
  -4   7  -3    5.68    0.58
  -4   7  -3    5.88    0.65
  -4   7  -4    2.03    0.53
  -4   7  -4    1.80    0.39
  -4   7  -4    1.53    0.43
  -4   7  -5    2.05    0.53
  -4   7  -5    1.51    0.36
  -4   7  -5    1.90    0.43
  -4   7  -6    1.21    0.33
  -4   7  -6    1.02    0.38
  -4   7  -7   95.35    2.28
  -4   7  -7   96.37    2.07
  -4   7  -8    2.80    0.29
  -4   7  -8    3.28    0.34
  -4   6  10   58.84    1.39
  -4   6   9   20.10    0.88
  -4   6   8  101.38    2.42
  -4   6   8  100.88    2.26
  -4   6   7  152.74    3.11
  -4   6   7  150.59    3.30
  -4   6   6   10.45    0.70
  -4   6   6   10.36    0.78
  -4   6   5  560.73    8.97
  -4   6   5  559.56    8.73
  -4   6   4  120.83    2.82
  -4   6   0  103.24    2.85
  -4   6   0  101.76    2.50
  -4   6   0  105.58    2.69
  -4   6  -1   48.87    1.94
  -4   6  -1   50.91    1.69
  -4   6  -1   49.36    1.93
  -4   6  -1   52.13    1.85
  -4   6  -2   36.69    1.72
  -4   6  -2   36.20    1.45
  -4   6  -2   37.68    1.73
  -4   6  -2   37.79    1.60
  -4   6  -3   20.05    1.32
  -4   6  -3   21.78    1.15
  -4   6  -3   21.66    1.23
  -4   6  -4    1.38    0.54
  -4   6  -4    1.47    0.47
  -4   6  -5    9.33    0.77
  -4   6  -5   10.13    0.88
  -4   6  -6  142.22    3.58
  -4   6  -6  136.84    3.23
  -4   6  -7  204.17    4.20
  -4   6  -7  194.53    3.92
  -4   6  -8  110.28    2.57
  -4   6  -8  114.49    2.60
  -4   6  -9    0.50    0.24
  -4   6  -9    0.36    0.25
  -4   5  10    8.32    0.60
  -4   5   9   27.88    1.20
  -4   5   9   26.37    1.06
  -4   5   8    2.03    0.43
  -4   5   8    1.52    0.42
  -4   5   8    1.65    0.38
  -4   5   7  581.82    9.19
  -4   5   7  570.64    8.89
  -4   5   6  276.72    5.37
  -4   5   6  292.16    5.53
  -4   5   6  292.87    5.24
  -4   5   5   65.38    2.06
  -4   5   5   67.46    1.93
  -4   5   4  269.80    5.03
  -4   5   4  265.63    4.80
  -4   5   1   43.40    1.63
  -4   5   0   37.67    1.60
  -4   5   0   37.30    1.58
  -4   5   0   37.99    1.45
  -4   5  -1    0.88    0.37
  -4   5  -1    0.04    0.35
  -4   5  -1    0.14    0.29
  -4   5  -1    0.15    0.34
  -4   5  -1    0.21    0.25
  -4   5  -2    3.62    0.62
  -4   5  -2    4.14    0.61
  -4   5  -2    4.11    0.64
  -4   5  -2    4.00    0.57
  -4   5  -3   46.54    1.99
  -4   5  -3   48.33    1.84
  -4   5  -3   47.61    2.00
  -4   5  -4  729.17   12.24
  -4   5  -4  764.32   11.75
  -4   5  -4  741.19   12.33
  -4   5  -4  727.68   11.91
  -4   5  -5   10.66    0.91
  -4   5  -5    9.91    0.91
  -4   5  -6    1.85    0.54
  -4   5  -6    2.50    0.55
  -4   5  -7   30.15    1.52
  -4   5  -7   30.08    1.49
  -4   5  -7   31.74    1.51
  -4   5  -8  235.66    4.80
  -4   5  -8  232.22    4.77
  -4   5  -8  240.46    4.71
  -4   5  -9  170.55    3.59
  -4   5  -9  167.98    3.45
  -4   5 -10  108.17    2.36
  -4   5 -10  105.71    2.20
  -4   4  11    0.35    0.26
  -4   4  11    0.23    0.23
  -4   4  10   32.11    1.30
  -4   4   9  269.75    5.14
  -4   4   9  268.56    4.88
  -4   4   9  261.16    5.14
  -4   4   8   22.22    1.10
  -4   4   8   21.55    1.22
  -4   4   8   22.06    1.19
  -4   4   7   84.37    2.49
  -4   4   7   86.44    2.32
  -4   4   7   85.36    2.54
  -4   4   6   79.28    2.36
  -4   4   6   79.57    2.20
  -4   4   6   80.79    2.43
  -4   4   5  150.89    3.44
  -4   4   5  152.57    3.54
  -4   4   5  149.55    3.21
  -4   4   4  143.61    3.31
  -4   4   4  142.44    3.20
  -4   4   4  140.19    2.97
  -4   4   3  197.07    3.85
  -4   4   3  197.75    4.03
  -4   4   2  359.99    6.26
  -4   4   2  369.30    6.38
  -4   4   1   51.59    1.76
  -4   4   1   52.53    1.78
  -4   4   0   57.56    1.91
  -4   4   0   56.33    1.91
  -4   4   0   59.30    1.77
  -4   4  -1  187.30    4.17
  -4   4  -1  201.66    4.00
  -4   4  -1  195.85    4.17
  -4   4  -2    0.86    0.41
  -4   4  -2    0.69    0.37
  -4   4  -3   67.77    2.33
  -4   4  -3   67.48    2.29
  -4   4  -4   23.04    1.37
  -4   4  -5  252.45    5.33
  -4   4  -5  249.62    5.47
  -4   4  -6   19.09    1.26
  -4   4  -6   19.66    1.26
  -4   4  -7   10.43    0.93
  -4   4  -7    9.29    0.94
  -4   4  -8  131.05    3.37
  -4   4  -8  128.71    3.45
  -4   4  -9   32.64    1.38
  -4   4  -9   32.30    1.51
  -4   4  -9   33.25    1.41
  -4   4 -10   54.97    1.82
  -4   4 -10   55.76    1.66
  -4   4 -11   42.66    1.12
  -4   3  12  144.56    2.79
  -4   3  11  158.47    3.23
  -4   3  11  151.63    3.28
  -4   3  10   38.59    1.54
  -4   3  10   44.96    1.70
  -4   3   9  310.03    5.72
  -4   3   9  324.15    6.10
  -4   3   8 1741.61   25.15
  -4   3   8 1735.83   24.91
  -4   3   8 1781.00   24.85
  -4   3   8 1738.78   25.35
  -4   3   7   42.19    1.70
  -4   3   7   44.20    1.59
  -4   3   7   45.96    1.83
  -4   3   6  727.08   11.33
  -4   3   6  712.96   11.33
  -4   3   6  727.32   11.08
  -4   3   6  729.22   11.59
  -4   3   5    1.30    0.40
  -4   3   5    2.12    0.41
  -4   3   5    1.54    0.34
  -4   3   5    2.54    0.44
  -4   3   4  103.71    2.52
  -4   3   4  102.54    2.33
  -4   3   4  103.44    2.60
  -4   3   4  103.01    2.66
  -4   3   3    0.51    0.29
  -4   3   3    0.48    0.23
  -4   3   2  179.75    3.63
  -4   3   2  178.47    3.61
  -4   3   2  176.14    3.66
  -4   3   1  355.80    6.11
  -4   3   1  352.83    6.09
  -4   3   1  347.67    6.00
  -4   3   0  678.47   10.47
  -4   3   0  669.09   10.44
  -4   3   0  669.05   10.28
  -4   3  -1  210.08    4.15
  -4   3  -1  209.97    4.29
  -4   3  -2   11.66    0.79
  -4   3  -2   11.12    0.85
  -4   3  -2   12.16    0.87
  -4   3  -3    8.15    0.77
  -4   3  -3    9.16    0.73
  -4   3  -3    7.35    0.74
  -4   3  -4  474.73    8.43
  -4   3  -5  180.45    4.28
  -4   3  -6  170.28    4.08
  -4   3  -6  172.16    4.30
  -4   3  -7  108.71    3.07
   4  -3   8    5.57    0.52
  -4   3  -8    6.00    0.71
   4  -3   9    1.09    0.29
  -4   3  -9    0.81    0.35
  -4   3  -9    0.96    0.54
  -4   3 -11    7.72    0.67
  -4   3 -11    7.34    0.54
  -4   3 -12   13.77    0.65
  -4   2  12    8.19    0.63
  -4   2  11   76.45    2.12
  -4   2  11   79.63    2.30
  -4   2  10  337.67    6.27
  -4   2  10  358.47    6.54
  -4   2   9    3.47    0.62
  -4   2   9    2.36    0.58
  -4   2   8  690.92   11.20
  -4   2   8  670.86   10.69
  -4   2   7  128.68    3.01
  -4   2   7  129.87    3.17
  -4   2   7  131.65    3.33
  -4   2   6   96.93    2.60
  -4   2   6   99.31    2.44
  -4   2   6  100.49    2.76
  -4   2   6  105.00    2.77
  -4   2   5    2.26    0.43
  -4   2   5    2.50    0.37
  -4   2   5    1.96    0.39
  -4   2   5    2.06    0.42
  -4   2   4   81.07    2.11
  -4   2   4   83.66    1.95
  -4   2   4   81.82    2.24
  -4   2   3  277.13    4.76
  -4   2   3  270.57    4.83
  -4   2   3  278.48    4.97
  -4   2   3  279.26    4.97
  -4   2   2   24.13    1.05
  -4   2   2   22.96    1.00
  -4   2   2   24.36    1.06
   4  -2  -2   24.03    0.80
   4  -2  -1  288.36    4.63
  -4   2   1  287.99    5.04
  -4   2   1  296.66    5.10
  -4   2   1  286.24    5.02
  -4   2   0  104.88    2.48
  -4   2   0  103.59    2.45
  -4   2   0  104.53    2.43
  -4   2  -1  205.55    3.91
  -4   2  -1  195.17    3.86
  -4   2  -1  206.27    4.00
  -4   2  -1  205.07    4.00
  -4   2  -2    1.84    0.37
  -4   2  -2    1.85    0.40
  -4   2  -2    2.07    0.41
  -4   2  -2    2.08    0.42
  -4   2  -3 1963.37   27.59
  -4   2  -3 1943.39   27.34
  -4   2  -4   32.86    1.40
  -4   2  -4   31.57    1.42
  -4   2  -4   32.19    1.49
   4  -2   5  328.80    5.57
  -4   2  -5  323.49    6.47
   4  -2   6   54.18    1.65
  -4   2  -6   55.64    2.13
   4  -2   7   92.14    2.35
  -4   2  -7   91.89    2.68
  -4   2  -7   91.86    2.91
   4  -2   8  127.12    2.95
  -4   2  -8  123.34    3.18
   4  -2   9    8.17    0.68
   4  -2  10   94.30    2.33
   4  -2  11  152.46    3.04
  -4   2 -11  159.96    3.55
   4  -2  12    3.08    0.29
  -4   2 -12    3.56    0.44
  -4   1  13   32.78    1.04
  -4   1  12   21.94    0.85
  -4   1  11  277.94    4.95
  -4   1  11  282.52    5.15
  -4   1  10  308.46    5.63
  -4   1  10  316.40    5.89
  -4   1   9   40.58    1.55
  -4   1   9   40.45    1.69
  -4   1   8  251.99    4.66
  -4   1   8  251.75    4.68
  -4   1   7    9.30    0.72
  -4   1   7    9.18    0.81
  -4   1   7   10.28    0.73
  -4   1   6    0.60    0.35
  -4   1   6    0.21    0.28
  -4   1   6    0.36    0.25
  -4   1   6    0.35    0.23
  -4   1   6    0.27    0.30
  -4   1   5  397.54    6.39
  -4   1   5  398.77    6.35
  -4   1   5  381.26    6.55
  -4   1   5  392.58    6.74
  -4   1   4   35.80    1.25
  -4   1   4   36.63    1.18
  -4   1   4   36.72    1.14
  -4   1   4   36.74    1.35
   4  -1  -3   68.28    1.43
  -4   1   3   53.86    1.66
   4  -1  -2  995.67   13.81
   4  -1  -1    3.73    0.31
   4  -1  -1    3.46    0.36
   4  -1   0  367.32    5.35
   4  -1   0  365.76    5.51
   4  -1   1  523.80    7.88
   4  -1   1  531.61    7.60
   4  -1   2  182.58    3.16
  -4   1  -3  671.34   10.28
  -4   1  -3  674.07   10.28
  -4   1  -3  651.11   10.09
   4  -1   3  668.82    9.76
  -4   1  -4   89.36    2.43
  -4   1  -4   91.61    2.43
  -4   1  -4   89.83    2.31
  -4   1  -5  261.25    5.07
  -4   1  -6   73.31    2.34
   4  -1   6   74.18    2.00
  -4   1  -7    3.43    0.63
   4  -1   7    3.21    0.46
   4  -1   8  322.17    5.82
   4  -1   9    9.49    0.75
   4  -1  10    6.23    0.62
   4  -1  11  114.76    2.66
   4  -1  12   24.28    0.94
  -4   1 -12   25.40    1.11
  -4   0  13   30.05    1.02
  -4   0  12    5.55    0.52
  -4   0  12    4.81    0.55
  -4   0  11  201.95    4.08
  -4   0  11  206.70    4.33
  -4   0  10    3.70    0.64
  -4   0  10    4.36    0.56
  -4   0  10    3.56    0.55
  -4   0   9   71.85    2.24
  -4   0   9   74.62    2.31
  -4   0   9   74.00    2.40
  -4   0   8  450.64    7.64
  -4   0   8  452.83    7.77
  -4   0   8  450.98    7.92
  -4   0   7   13.95    0.86
  -4   0   7   11.76    0.86
  -4   0   7   13.38    0.93
  -4   0   6    7.38    0.61
  -4   0   6    8.95    0.70
  -4   0   6    7.40    0.67
  -4   0   6    7.95    0.61
  -4   0   5    7.32    0.56
  -4   0   5    8.87    0.65
  -4   0   5    7.81    0.56
  -4   0   5    9.37    0.69
  -4   0   4  247.13    4.30
  -4   0   4  248.70    4.39
  -4   0   3   20.59    0.74
   4   0  -3   20.98    0.68
  -4   0   2  811.01   11.30
   4   0  -2  787.70   11.16
  -4   0   1 1012.81   14.26
   4   0  -1 1038.02   14.18
  -4   0   0    0.42    0.10
   4   0   0    0.40    0.10
   4   0   0    0.28    0.15
   4   0   1  232.68    3.57
   4   0   2  783.22   11.24
   4   0   2  808.31   11.39
   4   0   2  793.94   11.16
   4   0   3 1147.37   15.97
  -4   0  -4  352.54    5.94
  -4   0  -4  341.60    6.08
  -4   0  -4  350.22    6.12
  -4   0  -4  346.47    5.82
  -4   0  -5  264.82    4.92
  -4   0  -5  258.44    5.11
   4   0   5  266.46    4.54
  -4   0  -5  257.85    4.75
  -4   0  -6   65.76    2.06
   4   0   6   66.80    1.82
   4   0   7   10.71    0.75
  -4   0  -7    9.59    0.82
   4   0   7   10.10    0.71
   4   0   8    4.15    0.55
   4   0   8    4.95    0.55
   4   0   9   12.64    0.90
   4   0   9   12.73    0.84
   4   0  10    4.43    0.58
   4   0  10    3.97    0.49
   4   0  11    1.54    0.35
   4   0  11    0.80    0.36
   4   0  12   44.30    1.27
   4   0  12   48.28    1.48
  -4   0 -12   46.04    1.59
   4   0  13   43.59    1.17
  -4  -1  13   81.99    1.78
   4   1 -13   77.96    1.83
  -4  -1  13   80.56    1.80
  -4  -1  12   22.02    1.00
  -4  -1  12   22.66    1.05
  -4  -1  11    0.07    0.35
  -4  -1  11    0.02    0.31
  -4  -1  10  155.13    3.56
  -4  -1  10  153.23    3.65
  -4  -1   9   57.24    1.96
  -4  -1   9   57.23    1.98
  -4  -1   9   56.62    2.02
  -4  -1   8  198.60    4.30
  -4  -1   8  198.73    4.16
  -4  -1   8  204.69    4.29
  -4  -1   7    6.32    0.62
  -4  -1   7    6.78    0.65
  -4  -1   7    8.19    0.71
  -4  -1   6    1.10    0.33
  -4  -1   6    0.58    0.27
  -4  -1   6    0.69    0.34
  -4  -1   5    5.61    0.50
  -4  -1   5    5.13    0.51
  -4  -1   5    6.14    0.55
  -4  -1   4  771.31   11.45
  -4  -1   4  801.96   11.57
   4   1  -4  780.31   10.99
  -4  -1   4  796.45   11.13
  -4  -1   4  777.97   11.59
   4   1  -3  180.81    3.02
  -4  -1   3  188.47    3.14
   4   1  -2   27.15    0.80
  -4  -1   2   26.72    0.84
  -4  -1   2   25.71    0.82
  -4  -1   1  478.91    6.77
  -4  -1   1  457.17    6.81
   4   1  -1  475.52    6.76
   4   1   0   11.04    0.52
  -4  -1   0   10.98    0.52
   4   1   0   11.46    0.36
   4   1   0   10.57    0.48
   4   1   1   36.55    1.02
   4   1   1   36.82    0.84
   4   1   1   35.05    0.95
   4   1   2  172.44    3.01
   4   1   2  168.77    2.84
   4   1   2  172.26    2.89
   4   1   3   61.93    1.40
  -4  -1  -3   61.05    1.54
   4   1   3   65.85    1.55
   4   1   3   60.95    1.44
  -4  -1  -4  232.64    4.12
   4   1   4  236.10    4.03
   4   1   4  239.01    3.85
   4   1   5   22.88    0.97
   4   1   5   22.03    0.84
  -4  -1  -5   21.43    1.10
   4   1   6  172.83    3.31
   4   1   6  176.23    3.51
   4   1   7   47.04    1.62
   4   1   7   47.55    1.60
   4   1   8   29.15    1.31
   4   1   8   31.90    1.36
   4   1   9  126.40    3.21
   4   1   9  150.83    3.35
   4   1  10    5.03    0.59
   4   1  11   28.51    1.23
   4   1  12  200.62    3.75
   4   1  13  104.82    2.03
  -4  -2  13   22.27    0.84
   4   2 -13   23.81    0.94
  -4  -2  12   21.73    1.02
   4   2 -12   21.04    1.11
  -4  -2  12   20.91    0.96
  -4  -2  11  178.10    3.76
  -4  -2  11  169.93    3.71
  -4  -2  10   13.30    0.96
  -4  -2  10   12.83    0.91
  -4  -2   9    1.04    0.40
  -4  -2   9    1.12    0.43
  -4  -2   8  117.70    2.98
  -4  -2   8  125.48    3.07
  -4  -2   8  119.88    3.02
  -4  -2   7  264.68    5.03
  -4  -2   7  269.57    5.10
  -4  -2   6  102.62    2.51
  -4  -2   6  106.11    2.61
  -4  -2   6  101.30    2.51
  -4  -2   5  463.81    7.27
  -4  -2   5  478.41    7.32
  -4  -2   4  249.46    4.09
   4   2  -4  251.96    3.99
  -4  -2   4  249.72    4.36
  -4  -2   4  253.55    4.46
  -4  -2   3 1138.45   15.98
   4   2  -3 1153.36   15.87
  -4  -2   3 1185.22   16.30
  -4  -2   2 2195.72   28.70
   4   2  -2 2052.32   28.33
  -4  -2   1 4946.13   66.58
   4   2  -1 5244.98   66.91
  -4  -2   0  916.94   12.22
   4   2   0  905.04   12.41
  -4  -2  -1    0.31    0.16
   4   2   1    0.76    0.15
  -4  -2  -1    0.59    0.17
   4   2   1    0.28    0.15
   4   2   1    0.31    0.15
   4   2   2   39.65    1.06
   4   2   2   37.98    0.97
  -4  -2  -2   40.72    1.07
   4   2   2   38.86    0.99
   4   2   3  192.60    3.21
   4   2   3  187.10    3.16
   4   2   3  187.90    3.10
  -4  -2  -4   10.59    0.58
   4   2   4   10.83    0.49
   4   2   4   10.50    0.55
   4   2   4   10.23    0.56
   4   2   5   38.10    1.16
   4   2   5   36.22    1.14
   4   2   5   38.04    1.29
   4   2   6  367.40    6.24
   4   2   6  368.86    5.99
   4   2   7    0.59    0.31
   4   2   7    0.91    0.34
   4   2   8  853.65   13.04
   4   2   8  864.01   13.14
   4   2   9  351.50    6.32
   4   2   9  346.23    6.37
   4   2  10  238.25    4.81
   4   2  10  245.18    4.88
   4   2  11    4.66    0.60
   4   2  11    4.69    0.58
   4   2  12  375.58    6.17
   4   2  12  360.68    6.18
   4   2  13   68.77    1.62
   4   2  13   70.02    1.65
   4   3 -13   10.74    0.62
   4   3 -12    0.50    0.34
  -4  -3  11  170.46    3.50
  -4  -3  10   64.95    2.13
  -4  -3  10   75.76    2.17
  -4  -3   9    0.77    0.36
  -4  -3   9    0.67    0.38
  -4  -3   8  357.62    6.36
  -4  -3   8  350.17    6.25
  -4  -3   7   13.38    0.86
  -4  -3   7   11.04    0.77
  -4  -3   6  707.38   10.73
  -4  -3   6  693.11   10.60
  -4  -3   5   48.81    1.51
  -4  -3   5   46.69    1.44
  -4  -3   4  411.34    6.55
  -4  -3   4  403.55    6.26
  -4  -3   4  417.94    6.79
  -4  -3   3  313.10    5.25
   4   3  -3  303.03    4.76
  -4  -3   3  308.27    4.86
  -4  -3   2 1260.21   17.31
  -4  -3   2 1214.62   16.89
  -4  -3   2 1243.39   16.49
  -4  -3   1    1.30    0.22
   4   3  -1    1.05    0.19
  -4  -3   1    1.35    0.16
   4   3   0   16.56    0.60
  -4  -3   0   17.77    0.65
   4   3   0   18.03    0.62
   4   3   0   17.41    0.53
  -4  -3   0   17.42    0.58
   4   3   1    5.56    0.31
   4   3   1    5.10    0.32
   4   3   1    5.13    0.32
  -4  -3  -1    5.57    0.36
   4   3   2   15.93    0.59
   4   3   2   17.78    0.62
  -4  -3  -2   15.83    0.63
  -4  -3  -2   18.44    0.72
  -4  -3  -3   65.06    1.65
   4   3   3   65.76    1.46
  -4  -3  -3   65.20    1.50
   4   3   3   64.81    1.51
  -4  -3  -4    5.62    0.48
  -4  -3  -4    5.91    0.42
   4   3   4    6.23    0.37
  -4  -3  -5  566.60    8.42
   4   3   5  561.03    8.50
   4   3   5  552.45    8.44
   4   3   6    6.01    0.52
   4   3   6    5.78    0.50
   4   3   7   34.51    1.34
   4   3   7   33.93    1.29
   4   3   8  669.98   10.17
   4   3   8  655.62   10.30
   4   3   9  543.94    8.83
   4   3   9  520.84    8.95
   4   3  10   24.82    1.24
   4   3  10   23.74    1.27
   4   3  11  666.91   10.45
   4   3  11  672.14   10.59
   4   3  12   19.48    0.94
   4   3  12   18.73    0.95
   4   3  13  184.66    3.28
   4   3  13  178.19    3.17
  -4  -4  12  232.75    4.16
  -4  -4  11   31.26    1.30
  -4  -4  10    0.38    0.36
  -4  -4   9   21.10    1.16
  -4  -4   8   35.75    1.50
  -4  -4   7   68.71    2.07
  -4  -4   6  263.35    4.87
  -4  -4   5   64.04    1.81
  -4  -4   4   75.31    1.91
   4   4  -4   71.32    2.11
  -4  -4   3   34.12    1.31
   4   4  -3   31.42    1.25
   4   4  -2   78.45    1.69
  -4  -4   2   72.52    1.46
  -4  -4   2   75.97    1.70
   4   4  -1  203.91    3.31
  -4  -4   1  206.90    3.19
  -4  -4   0    7.04    0.42
   4   4   0    7.17    0.36
   4   4   0    8.12    0.43
   4   4   0    6.90    0.36
  -4  -4   0    7.82    0.42
  -4  -4  -1  616.38    8.91
   4   4   1  639.59    8.88
   4   4   1  625.85    8.85
  -4  -4  -1  647.73    9.00
   4   4   2  269.52    4.30
  -4  -4  -2  279.69    4.52
   4   4   3   49.27    1.28
  -4  -4  -3   53.74    1.27
  -4  -4  -3   53.01    1.45
   4   4   4    3.02    0.37
   4   4   4    3.99    0.44
   4   4   4    3.38    0.37
   4   4   5   26.91    1.07
   4   4   5   26.05    1.11
   4   4   5   25.48    1.01
   4   4   6    7.56    0.64
   4   4   6    7.76    0.60
   4   4   6    7.20    0.58
   4   4   7  153.46    3.22
   4   4   7  153.29    3.22
   4   4   7  157.39    3.40
   4   4   8  381.63    6.69
   4   4   8  390.57    6.91
   4   4   9    1.98    0.47
   4   4   9    1.85    0.45
   4   4  10   28.94    1.29
   4   4  10   27.44    1.35
   4   4  11   64.60    1.88
   4   4  12    0.79    0.28
   4   4  12    0.34    0.24
   4   4  13   64.02    1.39
  -4  -5  12    4.48    0.40
   4   5 -12    4.62    0.50
  -4  -5  11  152.88    3.18
   4   5 -11  155.27    3.52
  -4  -5  10   61.10    1.91
   4   5 -10   58.91    2.17
  -4  -5   9   52.57    1.83
   4   5  -9   56.25    2.19
  -4  -5   8 2685.60   36.94
   4   5  -8 2631.14   37.66
  -4  -5   7   53.40    1.82
   4   5  -7   56.07    2.16
   4   5  -7   51.17    1.70
  -4  -5   6 1104.28   16.17
   4   5  -6 1103.78   16.76
   4   5  -6 1097.39   16.05
   4   5  -5   16.24    1.07
   4   5  -5   15.38    0.87
  -4  -5   4   59.71    1.69
   4   5  -4   57.51    1.91
   4   5  -4   59.43    1.74
   4   5  -3   16.02    0.83
   4   5  -3   15.30    0.90
  -4  -5   3   16.60    0.79
   4   5  -2   25.14    1.10
  -4  -5   2   26.71    0.85
   4   5  -2   27.45    1.06
   4   5  -1  885.15   12.84
  -4  -5   1  878.34   12.34
   4   5  -1  866.86   12.67
   4   5   0   35.85    1.04
  -4  -5   0   35.56    1.04
  -4  -5   0   35.64    1.05
  -4  -5  -1   94.12    1.94
   4   5   1  100.65    1.98
   4   5   1   90.28    2.16
   4   5   1   95.29    1.92
  -4  -5  -1  100.84    2.07
   4   5   1   90.00    2.10
   4   5   2  590.33    8.14
  -4  -5  -2  564.78    8.15
  -4  -5  -2  540.33    8.38
   4   5   2  524.55    8.45
   4   5   2  555.56    8.42
   4   5   3  143.22    2.92
   4   5   3  157.54    3.07
   4   5   4    0.13    0.23
   4   5   5 1111.81   16.14
   4   5   6  105.25    2.63
   4   5   6  105.64    2.46
   4   5   7   34.97    1.33
   4   5   7   33.98    1.34
   4   5   7   35.17    1.47
   4   5   8   95.71    2.46
   4   5   8   96.25    2.52
   4   5   8   98.09    2.69
   4   5   9   30.69    1.32
   4   5   9   28.62    1.24
   4   5   9   29.53    1.39
   4   5  10    7.10    0.61
   4   5  10    7.49    0.71
   4   5  11   27.30    1.08
   4   5  11   29.06    1.26
   4   5  12    2.35    0.37
   4   5  12    1.53    0.25
   4   5  12    1.87    0.35
   4   5  13   37.73    1.03
   4   6 -12    3.15    0.34
   4   6 -12    3.39    0.31
  -4  -6  11    4.79    0.43
   4   6 -11    5.93    0.58
  -4  -6  10  135.15    2.94
   4   6 -10  135.16    3.32
  -4  -6   9  343.42    6.07
   4   6  -9  349.49    6.63
  -4  -6   8  282.91    5.25
   4   6  -8  284.98    5.81
   4   6  -8  271.03    5.13
  -4  -6   7  116.39    2.86
   4   6  -7  116.75    3.28
   4   6  -7  114.15    2.86
  -4  -6   6  232.44    4.53
   4   6  -6  238.52    5.06
   4   6  -6  238.04    4.66
  -4  -6   5   63.84    1.85
   4   6  -5   63.43    2.17
   4   6  -5   64.35    1.99
  -4  -6   4    9.19    0.64
   4   6  -4    8.94    0.71
   4   6  -4    9.70    0.81
   4   6  -3   32.47    1.37
   4   6  -3   31.94    1.29
   4   6  -2  200.93    4.01
   4   6  -2  197.00    3.89
   4   6  -2  206.55    3.96
   4   6  -1   56.13    1.72
   4   6  -1   58.56    1.52
   4   6   0  146.45    3.09
   4   6   1  321.40    5.51
   4   6   2    0.60    0.28
   4   6   2    0.42    0.26
   4   6   2    0.64    0.20
   4   6   3 2032.84   27.79
   4   6   3 2023.58   27.68
   4   6   3 1965.14   27.44
   4   6   3 2031.86   27.69
   4   6   3 1990.30   27.56
   4   6   4  506.80    8.13
   4   6   4  517.74    8.21
   4   6   4  535.49    8.01
   4   6   4  511.98    8.16
   4   6   5  275.72    5.01
   4   6   5  271.45    4.92
   4   6   5  272.58    4.98
   4   6   6  395.48    6.82
   4   6   6  404.44    6.75
   4   6   6  403.98    6.88
   4   6   7   82.86    2.37
   4   6   7   83.71    2.31
   4   6   7   86.17    2.41
   4   6   8   28.39    1.25
   4   6   8   27.39    1.31
   4   6   9   48.64    1.67
   4   6   9   47.91    1.75
   4   6  10    2.99    0.46
   4   6  11   26.06    1.09
   4   6  12    0.63    0.23
   4   6  12    0.84    0.28
   4   7 -11   75.49    1.80
   4   7 -11   78.52    1.80
   4   7 -10  101.83    2.51
   4   7  -9   34.01    1.47
   4   7  -8    4.09    0.53
   4   7  -8    4.31    0.65
   4   7  -7  225.94    4.90
   4   7  -7  223.42    4.54
   4   7  -6   67.21    2.13
   4   7  -6   64.13    2.28
   4   7  -5    2.95    0.55
   4   7  -5    3.47    0.55
   4   7  -4  207.57    4.47
   4   7  -4  216.86    4.41
   4   7  -3    8.35    0.72
   4   7  -3    7.53    0.70
   4   7  -2   20.63    0.91
   4   7  -2   21.73    1.11
   4   7  -2   19.64    1.04
   4   7  -2   22.65    1.14
   4   7  -1   20.81    1.05
   4   7  -1   22.26    0.96
   4   7  -1   21.84    1.06
   4   7   0    4.58    0.52
   4   7   0    4.61    0.41
   4   7   0    4.39    0.50
   4   7   1  119.43    2.78
   4   7   1  120.43    2.51
   4   7   1  120.69    2.76
   4   7   2   79.11    2.12
   4   7   2   75.63    1.90
   4   7   2   79.31    2.10
   4   7   3  132.35    2.97
   4   7   3  134.55    2.79
   4   7   3  131.05    2.92
   4   7   3  133.92    2.93
   4   7   4   64.79    1.92
   4   7   4   63.98    1.83
   4   7   4   64.77    1.79
   4   7   4   66.14    1.91
   4   7   5    7.37    0.59
   4   7   5    7.64    0.62
   4   7   5    7.98    0.68
   4   7   6    0.62    0.29
   4   7   6    1.21    0.29
   4   7   6    0.52    0.32
   4   7   6    0.78    0.34
   4   7   7   54.86    1.77
   4   7   7   56.61    1.85
   4   7   7   52.81    1.79
   4   7   8   48.79    1.67
   4   7   8   50.79    1.71
   4   7   8   49.90    1.71
   4   7   9    0.61    0.32
   4   7   9    0.57    0.30
   4   7  10   17.16    0.87
   4   7  11    0.37    0.22
   4   7  11    0.74    0.32
   4   8 -10    1.87    0.29
   4   8 -10    1.63    0.34
   4   8  -9   29.13    1.18
   4   8  -8    5.46    0.61
   4   8  -7   86.10    2.52
   4   8  -7   89.04    2.47
   4   8  -6  125.92    3.22
   4   8  -6  125.52    3.17
   4   8  -5   40.63    1.69
   4   8  -5   42.34    1.71
   4   8  -4    6.44    0.70
   4   8  -4    6.78    0.72
   4   8  -4    5.87    0.71
   4   8  -3    9.22    0.64
   4   8  -3    9.96    0.80
   4   8  -3    8.55    0.76
   4   8  -3    9.74    0.83
   4   8  -2    3.82    0.46
   4   8  -2    4.56    0.57
   4   8  -2    3.96    0.54
   4   8  -1  106.35    2.67
   4   8  -1  101.61    2.36
   4   8  -1  104.65    2.66
   4   8  -1  103.29    2.51
   4   8   0   68.18    2.03
   4   8   0   67.96    1.82
   4   8   0   69.88    2.07
   4   8   1  282.72    5.14
   4   8   1  278.05    4.88
   4   8   1  277.66    5.15
   4   8   2  618.47    9.72
   4   8   2  617.78    9.46
   4   8   2  619.01    9.74
   4   8   3  261.54    4.85
   4   8   3  264.53    4.75
   4   8   3  254.68    4.83
   4   8   3  261.76    4.90
   4   8   4   98.56    2.51
   4   8   4  100.36    2.54
   4   8   4  103.04    2.48
   4   8   4   97.51    2.50
   4   8   5   93.12    2.38
   4   8   5   93.75    2.48
   4   8   5   94.44    2.45
   4   8   6  236.83    4.50
   4   8   6  240.16    4.56
   4   8   7   55.97    1.68
   4   8   7   62.99    1.86
   4   8   8    4.02    0.51
   4   8   8    4.22    0.50
   4   8   9    7.28    0.56
   4   8   9    8.01    0.60
   4   8  10   12.91    0.84
   4   9 -10    0.89    0.18
   4   9  -9   67.18    1.70
   4   9  -8    2.17    0.34
   4   9  -8    2.52    0.41
   4   9  -7    0.19    0.28
   4   9  -7    0.51    0.36
   4   9  -6    2.13    0.42
   4   9  -6    2.96    0.53
   4   9  -5   51.74    1.87
   4   9  -5   50.10    1.76
   4   9  -4    7.29    0.68
   4   9  -4    1.90    0.48
   4   9  -3    9.49    0.76
   4   9  -3    8.81    0.79
   4   9  -3    9.07    0.66
   4   9  -2   25.76    1.21
   4   9  -2   24.54    1.05
   4   9  -2   25.64    1.28
   4   9  -2   24.18    1.12
   4   9  -1    5.01    0.57
   4   9  -1    5.68    0.53
   4   9  -1    5.57    0.61
   4   9   0   59.36    1.86
   4   9   0   57.38    1.72
   4   9   0   59.52    1.93
   4   9   1   43.47    1.55
   4   9   1   45.30    1.51
   4   9   1   45.86    1.63
   4   9   2   71.45    2.07
   4   9   2   76.43    2.07
   4   9   2   76.25    2.17
   4   9   2   79.48    2.31
   4   9   3  272.53    5.06
   4   9   3  289.08    5.09
   4   9   3  271.82    5.10
   4   9   3  280.72    5.25
   4   9   4   84.34    2.28
   4   9   4   84.78    2.28
   4   9   4   88.53    2.27
   4   9   4   82.30    2.31
   4   9   5   16.93    0.94
   4   9   5   17.02    0.93
   4   9   5   17.62    0.96
   4   9   6  111.06    2.59
   4   9   6  107.04    2.61
   4   9   6  109.53    2.62
   4   9   7  252.68    4.57
   4   9   7  266.10    4.68
   4   9   8   15.91    0.89
   4   9   8   14.02    0.68
   4   9   8   15.71    0.78
   4   9   9    1.27    0.28
   4   9   9    1.48    0.38
   4   9  10   59.87    1.60
   4  10  -8   51.65    1.36
   4  10  -7    4.46    0.47
   4  10  -6   42.34    1.48
   4  10  -5    4.50    0.56
   4  10  -4   30.34    1.32
   4  10  -3  422.61    7.24
   4  10  -2  345.68    5.84
   4  10  -2  357.04    6.26
   4  10  -1  119.56    2.68
   4  10  -1  127.53    2.98
   4  10   0  307.92    5.44
   4  10   0  313.40    5.47
   4  10   0  323.34    5.71
   4  10   1  100.97    2.46
   4  10   1  110.08    2.57
   4  10   1  107.25    2.64
   4  10   1  106.42    2.86
   4  10   2   20.14    1.02
   4  10   2   21.50    1.00
   4  10   2   22.08    1.03
   4  10   2   20.19    1.14
   4  10   3    0.22    0.32
   4  10   3    0.13    0.24
   4  10   3    0.24    0.29
   4  10   3    0.27    0.28
   4  10   4   17.74    0.98
   4  10   4   17.85    0.88
   4  10   4   19.61    0.98
   4  10   4   18.20    0.93
   4  10   5   13.08    0.80
   4  10   5   13.13    0.74
   4  10   5   13.62    0.78
   4  10   6   73.00    1.91
   4  10   6   71.37    1.84
   4  10   7   43.55    1.51
   4  10   7   42.04    1.27
   4  10   7   40.09    1.40
   4  10   7   42.63    1.24
   4  10   8    8.43    0.58
   4  10   8    8.09    0.58
   4  10   8    8.30    0.46
   4  10   9   50.93    1.23
   4  10   9   51.87    1.34
   4  11  -7   86.89    1.70
   4  11  -6   24.39    0.88
   4  11  -5   12.72    0.69
   4  11  -4  187.14    3.59
   4  11  -3    4.22    0.48
   4  11  -2  165.22    3.16
   4  11  -2  173.47    3.43
   4  11  -1   23.33    0.96
   4  11  -1   24.55    1.06
   4  11   0    0.67    0.35
   4  11   0    0.47    0.26
   4  11   0    0.80    0.31
   4  11   1    2.23    0.46
   4  11   1    1.65    0.33
   4  11   1    1.84    0.35
   4  11   2   47.50    1.47
   4  11   2   47.67    1.66
   4  11   2   50.79    1.53
   4  11   3    4.27    0.52
   4  11   3    4.41    0.46
   4  11   3    4.27    0.43
   4  11   4    8.45    0.63
   4  11   4    7.27    0.51
   4  11   5   86.93    1.87
   4  11   5   85.97    2.06
   4  11   6   28.55    1.14
   4  11   6   27.12    0.96
   4  11   7   13.23    0.69
   4  11   7   11.83    0.52
   4  11   8   89.13    1.77
   4  12  -5   74.19    1.58
   4  12  -4   15.38    0.56
   4  12  -4   19.76    0.79
   4  12  -3   75.12    1.61
   4  12  -3   84.36    1.98
   4  12  -2    9.47    0.50
   4  12  -1    3.96    0.33
   4  12  -1    3.69    0.34
   4  12  -1    3.50    0.44
   4  12   0   14.77    0.65
   4  12   0   13.71    0.61
   4  12   0   16.01    0.83
   4  12   1    6.88    0.56
   4  12   1    6.20    0.44
   4  12   2   34.61    1.19
   4  12   2   34.31    1.07
   4  12   3    1.09    0.28
   4  12   4   10.17    0.57
   4  12   5   19.62    0.72
   4  12   6   12.59    0.57
   4  13   0    0.44    0.17
   4  13   2    6.22    0.37
  -5   8  -2   10.60    0.50
  -5   8  -3    0.48    0.17
  -5   7  -1    4.48    0.54
  -5   7  -1    4.23    0.44
  -5   7  -2   37.37    1.47
  -5   7  -2   37.16    1.31
  -5   7  -3   20.25    1.09
  -5   7  -3   21.37    0.99
  -5   7  -4    0.50    0.34
  -5   7  -4    0.49    0.27
  -5   7  -5   20.26    1.00
  -5   7  -5   19.43    0.88
  -5   7  -6    0.19    0.20
  -5   6   8   63.84    1.48
  -5   6   7   64.38    1.61
  -5   6   6    1.65    0.30
  -5   6   0    0.72    0.35
  -5   6  -1   11.22    0.90
  -5   6  -1   11.83    0.92
  -5   6  -1   11.32    0.79
  -5   6  -2    2.46    0.54
  -5   6  -2    2.51    0.45
  -5   6  -3  108.61    3.05
  -5   6  -3  104.21    2.46
  -5   6  -3  107.99    2.78
  -5   6  -4   98.95    2.82
  -5   6  -4   96.35    2.34
  -5   6  -4   98.29    2.63
  -5   6  -5    7.84    0.78
  -5   6  -5    7.65    0.59
  -5   6  -5    7.48    0.69
  -5   6  -6   37.15    1.25
  -5   6  -6   38.48    1.41
  -5   6  -7   24.02    1.08
  -5   6  -7   23.55    0.88
  -5   6  -7   22.99    1.00
  -5   5   9   61.31    1.59
  -5   5   8   21.28    0.96
  -5   5   7   20.31    0.99
  -5   5   7   19.18    0.83
  -5   5   6   30.65    1.30
  -5   5   6   34.25    1.33
  -5   5   5    2.92    0.45
  -5   5   4  622.18    9.90
  -5   5   1  136.48    3.28
  -5   5   1  135.31    3.33
  -5   5   0  553.07    9.22
  -5   5   0  554.63    9.25
  -5   5  -1   24.97    1.40
  -5   5  -1   23.06    1.35
  -5   5  -1   24.33    1.20
  -5   5  -1   23.88    1.31
  -5   5  -2  383.96    7.14
  -5   5  -2  376.60    7.16
  -5   5  -2  378.81    6.76
  -5   5  -2  363.20    6.96
  -5   5  -3  129.56    3.52
  -5   5  -3  128.91    2.99
  -5   5  -3  128.46    3.53
  -5   5  -3  126.57    3.26
  -5   5  -4   22.72    1.39
  -5   5  -4   22.86    1.42
  -5   5  -4   23.51    1.30
  -5   5  -5   24.40    1.18
  -5   5  -5   27.75    1.39
  -5   5  -6   66.95    2.29
  -5   5  -6   64.72    2.00
  -5   5  -6   68.10    2.19
  -5   5  -7  138.11    3.24
  -5   5  -7  132.38    2.98
  -5   5  -8    1.01    0.35
  -5   5  -8    0.90    0.37
  -5   5  -8    1.21    0.34
  -5   5  -9  206.18    3.68
  -5   5  -9  222.19    3.77
  -5   4  10  173.28    3.14
  -5   4  10  150.30    3.01
  -5   4   9    1.19    0.35
  -5   4   9    1.39    0.37
  -5   4   8    1.80    0.44
  -5   4   8    2.08    0.44
  -5   4   7  163.63    3.81
  -5   4   7  171.10    3.71
  -5   4   7  170.32    3.40
  -5   4   6    0.58    0.39
  -5   4   6    1.59    0.41
  -5   4   6    0.60    0.29
  -5   4   5    1.21    0.43
  -5   4   5    0.48    0.31
  -5   4   4  131.07    3.23
  -5   4   4  133.88    2.99
  -5   4   3  140.29    3.39
  -5   4   3  141.98    3.42
  -5   4   2   75.73    2.31
  -5   4   2   76.60    2.30
  -5   4   2   74.20    2.17
  -5   4   2   76.45    2.37
  -5   4   1  362.43    6.74
  -5   4   1  375.96    6.75
  -5   4   1  362.20    6.59
  -5   4   0  371.40    6.82
  -5   4   0  356.62    6.55
  -5   4   0  367.22    6.80
  -5   4  -1   98.50    2.91
  -5   4  -1  102.35    2.65
  -5   4  -1  102.95    2.93
  -5   4  -2   46.51    1.96
  -5   4  -2   48.40    1.79
  -5   4  -2   47.57    1.95
  -5   4  -3  549.62    9.56
  -5   4  -3  548.27    9.19
  -5   4  -3  536.87    9.52
  -5   4  -4    5.35    0.64
  -5   4  -4    4.45    0.75
  -5   4  -5   15.83    1.17
  -5   4  -5   16.11    1.07
  -5   4  -5   16.02    1.26
  -5   4  -6   68.00    2.40
  -5   4  -6   67.39    2.27
  -5   4  -7    3.46    0.62
  -5   4  -7    3.49    0.58
  -5   4  -8   35.86    1.48
  -5   4  -8   35.17    1.51
  -5   4  -8   32.28    1.41
  -5   4  -9   57.57    1.66
  -5   4  -9   55.96    1.77
  -5   4  -9   55.94    1.72
  -5   4 -10    3.92    0.42
  -5   4 -10    4.06    0.39
  -5   3  11    0.62    0.27
  -5   3  10   14.68    0.84
  -5   3  10   13.58    0.86
  -5   3   9    4.35    0.62
  -5   3   9    4.30    0.58
  -5   3   8   28.46    1.33
  -5   3   8   29.77    1.45
  -5   3   8   26.06    1.23
  -5   3   7  106.23    2.85
  -5   3   7  109.23    2.88
  -5   3   7  103.31    2.55
  -5   3   7  113.15    3.06
  -5   3   6   60.93    2.08
  -5   3   6   59.99    2.02
  -5   3   6   61.99    1.81
  -5   3   6   62.86    2.20
  -5   3   5  204.62    4.26
  -5   3   5  205.46    4.43
  -5   3   5  212.86    4.56
  -5   3   4   74.50    2.36
  -5   3   4   73.98    2.11
  -5   3   4   77.86    2.36
  -5   3   3    6.23    0.64
  -5   3   3    6.36    0.68
  -5   3   3    7.14    0.70
  -5   3   2   77.47    2.32
  -5   3   2   81.75    2.36
  -5   3   2   78.53    2.36
  -5   3   1  445.71    7.68
  -5   3   1  450.60    7.78
  -5   3   1  450.02    7.48
  -5   3   1  459.03    7.84
  -5   3   0  170.20    3.76
  -5   3   0  169.87    3.87
  -5   3   0  166.86    3.89
  -5   3  -1  198.53    4.27
  -5   3  -1  200.84    4.42
  -5   3  -1  200.11    4.40
  -5   3  -2   27.43    1.45
  -5   3  -2   27.99    1.35
  -5   3  -2   28.17    1.43
  -5   3  -3  311.54    6.05
  -5   3  -3  332.32    6.37
  -5   3  -3  324.42    6.40
  -5   3  -4  790.28   12.98
  -5   3  -6    0.66    0.46
  -5   3  -6    0.34    0.46
  -5   3  -7  146.90    3.71
  -5   3  -8   59.61    2.05
  -5   3  -9   49.04    1.63
  -5   3  -9   47.16    1.83
  -5   3 -10    7.44    0.69
  -5   3 -10    6.01    0.56
  -5   3 -11   17.37    0.79
  -5   3 -11   16.59    0.67
  -5   2  12   15.52    0.67
  -5   2  12   13.06    0.59
  -5   2  11  171.16    3.47
  -5   2  10   11.80    0.77
  -5   2  10   14.37    0.95
  -5   2   9  163.96    3.68
  -5   2   9  161.03    3.66
  -5   2   9  166.02    3.87
  -5   2   8   20.97    1.18
  -5   2   8   22.15    1.23
  -5   2   8   22.05    1.28
  -5   2   7  793.06   12.66
  -5   2   7  799.13   12.23
  -5   2   6  106.37    2.93
  -5   2   6  100.59    2.73
  -5   2   6  104.03    2.53
  -5   2   6  107.57    3.02
  -5   2   5 3264.79   44.85
  -5   2   5 3271.09   45.21
  -5   2   5 3268.65   44.43
  -5   2   5 3318.45   45.33
  -5   2   4   33.41    1.32
  -5   2   4   33.99    1.39
  -5   2   4   34.00    1.48
  -5   2   4   33.46    1.47
  -5   2   3  228.88    4.66
  -5   2   3  230.35    4.24
  -5   2   3  225.10    4.48
  -5   2   2  134.61    3.19
  -5   2   2  134.95    3.15
  -5   2   2  134.92    3.00
  -5   2   2  135.93    3.20
  -5   2   1    0.08    0.28
  -5   2   1    1.02    0.37
  -5   2   1    1.46    0.35
  -5   2   1    0.44    0.29
  -5   2   1    0.37    0.33
  -5   2   0   16.56    0.98
  -5   2   0   16.76    1.01
  -5   2   0   16.59    0.90
  -5   2   0   18.09    1.00
  -5   2   0   16.34    1.00
  -5   2  -1   46.68    1.70
  -5   2  -1   44.11    1.69
  -5   2  -1   43.38    1.63
  -5   2  -1   46.37    1.54
  -5   2  -1   45.14    1.74
  -5   2  -2  505.32    8.50
  -5   2  -2  511.93    8.62
  -5   2  -2  511.66    8.50
  -5   2  -2  502.81    8.67
  -5   2  -3   18.29    1.12
  -5   2  -3   18.98    1.21
  -5   2  -4   58.82    2.13
  -5   2  -4   60.83    2.22
  -5   2  -4   64.41    2.32
   5  -2   5   30.71    1.17
  -5   2  -5   29.21    1.56
  -5   2  -5   30.89    1.66
   5  -2   6  189.47    3.75
  -5   2  -6  191.03    4.57
   5  -2   7   64.28    1.88
  -5   2  -7   65.16    2.27
  -5   2  -7   66.21    2.47
   5  -2   8   93.44    2.36
  -5   2  -8   98.93    2.76
   5  -2   9   12.06    0.73
  -5   2  -9   11.88    0.82
   5  -2  10   56.65    1.53
   5  -2  11   20.68    0.71
  -5   2 -11   21.64    0.90
  -5   2 -12    8.16    0.48
  -5   1  12  216.19    3.67
  -5   1  11   53.38    1.63
  -5   1  10  169.04    3.68
  -5   1   9   47.82    1.62
  -5   1   8   77.04    2.21
  -5   1   8   78.11    2.39
  -5   1   8   80.05    2.54
  -5   1   7  274.28    5.08
  -5   1   7  267.86    5.34
  -5   1   7  278.50    5.64
  -5   1   6  273.76    4.98
  -5   1   6  267.28    5.20
  -5   1   6  264.51    4.86
  -5   1   6  274.54    5.50
  -5   1   5  181.84    3.81
  -5   1   5  178.73    3.50
  -5   1   5  185.15    4.03
  -5   1   4   93.82    2.36
  -5   1   4   92.67    2.56
  -5   1   3  285.19    5.37
  -5   1   3  287.31    5.02
  -5   1   3  296.04    5.40
  -5   1   2  155.01    3.34
  -5   1   2  156.02    3.42
  -5   1   2  157.28    3.25
  -5   1   2  155.63    3.40
  -5   1   1  119.63    2.81
  -5   1   1  117.46    2.78
  -5   1   1  117.95    2.73
  -5   1   1  117.58    2.74
  -5   1   1  119.90    2.85
  -5   1   0  852.21   12.86
  -5   1   0  847.47   12.82
  -5   1   0  846.76   12.69
  -5   1   0  869.06   12.80
  -5   1   0  855.94   12.91
  -5   1  -1  432.79    7.22
  -5   1  -1  424.91    7.18
  -5   1  -1  418.70    6.97
  -5   1  -1  426.26    7.15
  -5   1  -1  429.28    7.27
  -5   1  -2  186.57    3.97
  -5   1  -2  184.99    4.01
  -5   1  -3  469.82    8.04
  -5   1  -3  482.96    8.04
  -5   1  -3  465.20    7.87
  -5   1  -4  613.21   10.15
  -5   1  -4  611.95   10.07
  -5   1  -4  616.30    9.92
  -5   1  -5  268.14    5.45
   5  -1   6  524.08    8.48
  -5   1  -6  544.29    9.27
   5  -1   7  287.62    5.31
  -5   1  -7  293.62    5.98
   5  -1   8   35.79    1.42
  -5   1  -8   37.24    1.56
   5  -1   9   16.74    0.95
   5  -1  10    0.24    0.27
   5  -1  11  153.72    3.06
  -5   1 -11  168.84    3.56
   5  -1  12    0.31    0.15
  -5   1 -12    0.49    0.27
  -5   0  12    5.63    0.41
  -5   0  12    6.29    0.53
  -5   0  11   84.50    2.11
  -5   0  11   88.67    2.37
  -5   0  10    2.22    0.50
  -5   0  10    2.39    0.43
  -5   0  10    1.84    0.45
   5   0 -10    1.91    0.43
  -5   0   9  124.77    3.07
  -5   0   9  123.90    3.17
  -5   0   9  129.29    3.34
  -5   0   8  193.54    4.13
  -5   0   8  198.55    4.43
  -5   0   7   28.23    1.30
  -5   0   7   25.67    1.33
  -5   0   7   28.15    1.44
  -5   0   6    4.67    0.55
  -5   0   6    4.31    0.56
  -5   0   6    4.75    0.63
  -5   0   5   23.20    1.07
  -5   0   5   23.14    1.12
  -5   0   4   66.02    1.84
  -5   0   4   68.26    1.92
  -5   0   3  474.52    7.48
  -5   0   2 1605.86   22.64
  -5   0   1   76.22    2.07
  -5   0   1   77.13    2.05
  -5   0   0   34.15    1.31
  -5   0   0   30.64    1.21
  -5   0   0   33.32    1.25
  -5   0  -1  249.50    4.66
  -5   0  -1  251.15    4.56
  -5   0  -1  242.00    4.54
  -5   0  -1  248.57    4.54
  -5   0  -1  244.91    4.63
  -5   0  -2  148.08    3.28
  -5   0  -2  146.43    3.15
  -5   0  -2  146.48    3.25
  -5   0  -3   23.33    1.13
  -5   0  -3   22.83    1.10
   5   0   3   21.80    0.91
  -5   0  -3   22.93    1.19
  -5   0  -4  609.32    9.79
  -5   0  -4  581.80    9.68
   5   0   4  587.02    8.94
  -5   0  -4  576.35    9.49
  -5   0  -4  585.06    9.35
  -5   0  -5   28.56    1.35
  -5   0  -5   26.23    1.25
   5   0   5   25.27    1.05
  -5   0  -5   26.53    1.42
  -5   0  -6    5.36    0.66
   5   0   6    5.16    0.51
   5   0   7   79.33    2.24
  -5   0  -7   77.57    2.50
   5   0   7   77.68    2.13
   5   0   8    3.68    0.54
   5   0   8    3.04    0.44
   5   0   9   82.12    2.34
   5   0   9   77.31    2.11
   5   0  10    0.93    0.29
   5   0  10    0.98    0.33
   5   0  11   26.90    1.11
   5   0  12   63.06    1.58
  -5   0 -12   66.14    1.78
   5   1 -12  114.09    2.41
  -5  -1  12  125.74    2.59
  -5  -1  11   36.12    1.35
   5   1 -11   35.63    1.39
  -5  -1  11   34.65    1.40
  -5  -1  10  185.67    3.92
   5   1 -10  179.78    4.02
  -5  -1  10  178.93    4.00
  -5  -1   9    1.01    0.43
  -5  -1   9    0.58    0.37
  -5  -1   9    0.62    0.41
  -5  -1   8   54.33    1.91
  -5  -1   8   50.99    1.94
  -5  -1   8   55.56    2.02
  -5  -1   7    1.81    0.46
  -5  -1   7    2.87    0.49
  -5  -1   6  122.71    2.92
  -5  -1   6  122.36    3.05
  -5  -1   5 1059.76   15.46
  -5  -1   5 1057.64   15.57
  -5  -1   5 1051.40   15.67
  -5  -1   4    3.04    0.45
  -5  -1   4    3.04    0.42
  -5  -1   4    2.91    0.42
  -5  -1   3   63.54    1.75
  -5  -1   3   62.49    1.84
  -5  -1   2 2341.30   32.24
  -5  -1   1    0.95    0.30
  -5  -1   1    1.09    0.32
  -5  -1   1    0.55    0.19
  -5  -1   0   68.61    1.89
  -5  -1   0   64.94    1.66
  -5  -1  -1   63.58    1.84
  -5  -1  -1   61.20    1.72
  -5  -1  -1   59.96    1.75
  -5  -1  -2   84.22    2.30
  -5  -1  -2   86.46    2.17
  -5  -1  -2   89.70    2.29
  -5  -1  -3   33.41    1.26
  -5  -1  -3   33.70    1.29
   5   1   3   33.02    1.03
  -5  -1  -3   33.24    1.36
  -5  -1  -4   15.29    0.97
  -5  -1  -4   16.69    0.94
  -5  -1  -4   15.12    0.88
   5   1   4   15.84    0.82
  -5  -1  -5  256.66    4.81
  -5  -1  -5  251.31    4.68
   5   1   5  257.91    4.56
  -5  -1  -5  253.53    5.07
   5   1   6  117.65    2.75
  -5  -1  -6  113.20    2.90
   5   1   7   82.26    2.31
   5   1   7   82.14    2.27
   5   1   8  159.05    3.61
   5   1   8  161.11    3.56
   5   1   9  113.09    2.92
   5   1   9  114.94    2.84
   5   1  10   38.94    1.53
   5   1  10   36.83    1.41
   5   1  11  147.11    3.18
   5   1  11  146.10    3.01
   5   1  12    7.13    0.46
   5   1  12    7.69    0.55
   5   1  13    8.98    0.44
  -5  -2  12  165.33    3.13
   5   2 -12  165.14    3.21
  -5  -2  12  156.09    3.03
  -5  -2  11    3.73    0.51
   5   2 -11    3.98    0.55
  -5  -2  11    3.76    0.49
  -5  -2  10   67.67    2.09
   5   2 -10   65.43    2.22
  -5  -2  10   63.02    2.06
  -5  -2   9    0.60    0.38
  -5  -2   9    0.46    0.39
  -5  -2   8   28.40    1.39
  -5  -2   8   29.67    1.41
  -5  -2   7  546.93    9.08
  -5  -2   7  544.82    9.15
  -5  -2   7  559.30    9.13
  -5  -2   6   38.86    1.50
  -5  -2   6   35.38    1.46
  -5  -2   5   58.71    1.83
  -5  -2   5   58.20    1.87
  -5  -2   4   14.91    0.84
  -5  -2   4   14.94    0.86
   5   2  -4   14.30    0.86
  -5  -2   4   14.38    0.84
  -5  -2   3  808.17   12.17
  -5  -2   3  828.11   12.30
  -5  -2   2  152.45    2.89
  -5  -2   2  148.51    3.09
   5   2  -1  304.66    4.98
  -5  -2   1  305.31    4.96
  -5  -2   0    1.19    0.26
   5   2   0    3.29    0.34
   5   2   1  800.24   11.49
   5   2   1  787.46   11.40
  -5  -2  -1  824.92   11.60
  -5  -2  -2    3.05    0.44
   5   2   2    3.16    0.28
  -5  -2  -3  195.02    3.99
   5   2   3  193.38    3.38
  -5  -2  -3  201.36    3.91
   5   2   4    0.67    0.27
  -5  -2  -4    0.66    0.34
   5   2   4    1.04    0.22
  -5  -2  -4    1.09    0.29
  -5  -2  -4    0.72    0.28
  -5  -2  -4    0.70    0.30
   5   2   5   55.73    1.53
  -5  -2  -5   59.37    1.76
   5   2   5   57.72    1.55
   5   2   5   59.31    1.78
  -5  -2  -5   57.68    1.93
   5   2   6   81.16    2.02
   5   2   6   82.11    2.24
   5   2   7   97.35    2.39
   5   2   7  103.53    2.65
   5   2   8   21.85    1.18
   5   2   9  294.76    5.57
   5   2  10   40.37    1.55
   5   2  11   30.72    1.30
   5   2  11   34.03    1.31
   5   2  12    4.00    0.41
   5   2  12    3.35    0.42
   5   2  13    5.24    0.35
  -5  -3  12  105.47    2.35
   5   3 -12  119.74    2.57
   5   3 -11   22.81    1.19
  -5  -3  11   22.42    0.98
   5   3 -10   80.25    2.54
  -5  -3  10   78.67    2.21
   5   3  -9  218.71    4.93
  -5  -3   9  218.87    4.46
  -5  -3   8  498.09    8.33
  -5  -3   7   10.74    0.81
  -5  -3   6   71.69    2.09
   5   3  -5  839.43   12.86
  -5  -3   5  827.27   12.48
   5   3  -4    5.66    0.59
  -5  -3   4    5.40    0.52
  -5  -3   3   67.87    1.88
  -5  -3   3   60.20    1.75
   5   3  -3   62.37    1.84
  -5  -3   3   66.52    1.84
  -5  -3   3   65.20    1.78
  -5  -3   2    2.72    0.36
  -5  -3   2    2.20    0.37
   5   3  -1    2.55    0.30
   5   3   0  717.01   10.35
  -5  -3   0  721.83   10.46
  -5  -3  -1  717.31    9.90
   5   3   1  687.79    9.83
  -5  -3  -1  691.57    9.97
   5   3   2  558.34    8.05
  -5  -3  -2  528.75    8.13
  -5  -3  -3  511.63    8.25
   5   3   3  513.33    7.76
   5   3   3  508.48    7.65
   5   3   4    4.00    0.40
   5   3   4    3.33    0.35
   5   3   4    3.16    0.43
   5   3   5   11.86    0.68
   5   3   5   12.05    0.70
   5   3   5   12.74    0.81
   5   3   6  357.39    6.14
   5   3   6  372.78    6.49
   5   3   6  379.12    6.15
   5   3   7  312.59    5.76
   5   3   7  319.28    5.57
   5   3   7  322.07    5.91
   5   3   8   11.12    0.86
   5   3   8   11.05    0.79
   5   3   8   11.96    0.88
   5   3   9   49.59    1.81
   5   3   9   54.15    1.92
   5   3  10    4.13    0.57
   5   3  10    4.52    0.60
   5   3  11    2.22    0.43
   5   3  11    2.27    0.45
   5   3  12  136.73    2.77
   5   3  12  134.61    2.77
   5   3  13   56.36    1.27
   5   3  13   57.37    1.28
   5   4 -12   42.79    1.35
  -5  -4  11   72.63    1.98
   5   4 -11   74.67    2.18
  -5  -4  10  145.92    3.31
   5   4 -10  138.02    3.54
  -5  -4   9   19.11    1.12
   5   4  -9   17.16    1.25
  -5  -4   8  151.15    3.62
   5   4  -8  155.98    3.94
  -5  -4   7  601.13    9.73
   5   4  -7  592.24   10.13
  -5  -4   6   37.81    1.52
   5   4  -6   38.75    1.69
  -5  -4   5  359.11    6.20
   5   4  -5  345.60    6.47
  -5  -4   4   95.84    2.39
   5   4  -4   96.30    2.58
  -5  -4   3   43.49    1.43
   5   4  -3   43.95    1.56
  -5  -4   3   44.11    1.43
   5   4  -2  203.88    3.85
   5   4  -2  201.15    3.58
   5   4  -1  300.27    4.76
   5   4  -1  300.02    5.19
   5   4   0    2.32    0.25
   5   4   0    2.57    0.37
   5   4   1  260.44    4.53
   5   4   1  262.54    4.13
  -5  -4  -1  260.92    4.31
  -5  -4  -2   37.98    1.22
   5   4   2   35.02    1.02
   5   4   2   36.69    1.22
   5   4   2   38.62    1.16
  -5  -4  -3   10.27    0.71
   5   4   3   11.02    0.66
   5   4   4   30.31    1.23
   5   4   4   29.87    1.13
   5   4   4   29.53    1.07
   5   4   5    2.61    0.44
   5   4   5    3.46    0.41
   5   4   5    2.56    0.39
   5   4   6  151.32    3.15
   5   4   6  148.85    3.12
   5   4   7  188.94    3.92
   5   4   7  187.57    3.80
   5   4   7  186.94    3.87
   5   4   8  309.83    5.67
   5   4   8  304.41    5.56
   5   4   9    0.57    0.33
   5   4   9    0.18    0.30
   5   4  10  147.48    3.31
   5   4  11  123.12    2.68
   5   4  11  104.72    2.66
   5   4  12  292.69    4.83
   5   4  12  299.30    4.99
   5   4  13    0.46    0.16
  -5  -5  11    0.16    0.25
  -5  -5  10   72.05    2.06
  -5  -5   9  254.41    4.97
  -5  -5   8   14.70    0.99
   5   5  -8   12.03    1.08
  -5  -5   7   39.22    1.61
   5   5  -7   34.49    1.73
  -5  -5   6  138.29    3.25
   5   5  -6  132.95    3.52
  -5  -5   5   45.31    1.62
   5   5  -5   44.53    1.83
  -5  -5   4   86.83    2.29
   5   5  -4   88.33    2.52
   5   5  -3  905.70   13.67
   5   5  -2    7.51    0.65
   5   5  -2    7.81    0.59
   5   5  -1   16.60    0.89
   5   5  -1   16.85    0.83
   5   5   0    9.58    0.67
   5   5   0   10.05    0.63
   5   5   1    0.14    0.21
   5   5   1    0.11    0.20
   5   5   2  634.44    9.55
   5   5   2  611.18    9.36
   5   5   3  193.49    3.62
   5   5   3  188.24    3.70
   5   5   4  275.97    4.93
   5   5   4  282.03    5.08
   5   5   4  274.15    4.83
   5   5   5  534.08    8.46
   5   5   5  524.66    8.59
   5   5   5  531.98    8.36
   5   5   6  126.84    2.96
   5   5   6  129.22    2.91
   5   5   6  127.51    3.09
   5   5   7  135.11    3.11
   5   5   7  139.69    3.20
   5   5   7  131.68    3.08
   5   5   7  136.43    3.33
   5   5   8  303.69    5.55
   5   5   8  308.56    5.82
   5   5   8  301.45    5.56
   5   5   9   15.40    0.92
   5   5   9   16.08    1.02
   5   5  10    1.35    0.42
   5   5  10    1.45    0.36
   5   5  11    9.97    0.63
   5   5  11   10.99    0.75
   5   5  12   27.29    0.86
   5   5  12   29.46    0.97
   5   6 -11   27.92    1.09
   5   6 -11   25.06    0.90
   5   6 -10   41.14    1.59
  -5  -6   9   56.31    1.80
   5   6  -9   56.79    2.08
  -5  -6   8  146.52    3.39
   5   6  -8  145.72    3.80
  -5  -6   7  523.15    8.62
   5   6  -7  523.10    9.18
  -5  -6   6   52.81    1.82
   5   6  -6   52.55    2.08
  -5  -6   5 2782.46   37.58
   5   6  -5 2647.71   38.08
   5   6  -4  315.91    6.03
   5   6  -3  152.92    3.59
   5   6  -3  167.92    3.53
   5   6  -2  127.38    2.90
   5   6  -1   25.10    1.11
   5   6   0   13.70    0.79
   5   6   1    7.62    0.59
   5   6   2  340.52    5.78
   5   6   3   51.28    1.59
   5   6   3   49.86    1.63
   5   6   4    3.07    0.44
   5   6   4    3.12    0.46
   5   6   5    2.12    0.41
   5   6   5    1.60    0.38
   5   6   6  634.91    9.87
   5   6   6  654.65   10.25
   5   6   7   91.41    2.35
   5   6   7   99.96    2.64
   5   6   8  346.48    5.97
   5   6   8  350.06    6.38
   5   6   9  127.93    2.85
   5   6   9  130.56    3.04
   5   6   9  137.11    3.19
   5   6  10    5.73    0.47
   5   6  10    6.55    0.61
   5   6  11   27.39    1.07
   5   6  12   28.00    0.90
   5   6  12   25.09    0.88
   5   7 -11    6.26    0.44
   5   7 -11    6.24    0.40
   5   7 -10   96.72    2.33
   5   7 -10   89.46    2.14
   5   7  -9   13.46    0.93
   5   7  -8  435.93    7.71
   5   7  -7  223.33    4.85
   5   7  -6  471.88    8.42
   5   7  -5  123.20    3.29
   5   7  -4    3.50    0.58
   5   7  -4    3.46    0.54
   5   7  -3   53.88    1.94
   5   7  -3   55.41    1.87
   5   7  -2    1.84    0.45
   5   7  -2    8.83    0.71
   5   7  -1   72.38    2.15
   5   7  -1   70.35    2.09
   5   7   0    4.49    0.54
   5   7   0    4.31    0.53
   5   7   1  459.55    7.65
   5   7   2  115.02    2.65
   5   7   2  116.17    2.79
   5   7   3    1.87    0.37
   5   7   3    1.65    0.38
   5   7   3    1.50    0.30
   5   7   4  270.24    5.12
   5   7   4  277.53    5.06
   5   7   5  354.61    6.29
   5   7   5  343.37    6.17
   5   7   5  361.62    6.24
   5   7   6  179.48    3.90
   5   7   6  186.36    3.98
   5   7   7  436.34    7.41
   5   7   7  425.80    7.31
   5   7   7  440.22    7.42
   5   7   8   22.47    1.10
   5   7   8   21.14    1.10
   5   7   9   38.50    1.39
   5   7   9   34.57    1.35
   5   7  10   55.19    1.62
   5   7  11   55.40    1.62
   5   7  11   54.09    1.41
   5   8 -10    6.52    0.46
   5   8 -10    7.14    0.48
   5   8  -9   62.31    1.80
   5   8  -9   64.20    1.77
   5   8  -8   26.05    1.26
   5   8  -8   27.25    1.22
   5   8  -7    9.65    0.83
   5   8  -7   10.57    0.82
   5   8  -6   29.52    1.47
   5   8  -6   30.32    1.45
   5   8  -5   16.50    1.10
   5   8  -5   16.34    1.08
   5   8  -4  315.13    5.94
   5   8  -4  294.63    5.75
   5   8  -3  170.75    3.89
   5   8  -2    3.43    0.55
   5   8  -1  138.26    3.29
   5   8   0  287.86    5.15
   5   8   0  233.76    4.91
   5   8   1  145.25    3.30
   5   8   1  141.18    3.26
   5   8   2  110.47    2.77
   5   8   2  108.64    2.45
   5   8   2  109.01    2.72
   5   8   3    6.94    0.66
   5   8   3    7.11    0.57
   5   8   3    7.57    0.67
   5   8   3    6.89    0.59
   5   8   4   44.39    1.49
   5   8   4   47.93    1.70
   5   8   4   49.27    1.67
   5   8   5   11.03    0.81
   5   8   5    9.74    0.76
   5   8   5   10.00    0.72
   5   8   6   22.57    1.14
   5   8   6   23.04    1.13
   5   8   6   21.43    1.05
   5   8   7    5.17    0.60
   5   8   7    5.30    0.57
   5   8   7    5.06    0.53
   5   8   8    1.32    0.34
   5   8   8    1.69    0.38
   5   8   9    0.97    0.28
   5   8   9    0.96    0.31
   5   8  10    2.01    0.27
   5   9  -9   16.19    0.66
   5   9  -9   19.50    0.79
   5   9  -8   61.05    1.67
   5   9  -8   57.10    1.67
   5   9  -7    2.22    0.42
   5   9  -6    6.32    0.65
   5   9  -5  157.13    3.58
   5   9  -4   70.71    2.19
   5   9  -4   61.64    2.10
   5   9  -3  101.84    2.75
   5   9  -3  101.31    2.78
   5   9  -2  159.05    3.65
   5   9  -2  165.59    3.71
   5   9  -1   76.64    2.26
   5   9  -1   71.64    2.24
   5   9   0   49.16    1.75
   5   9   0   51.43    1.79
   5   9   1  126.23    3.01
   5   9   1  119.60    2.63
   5   9   1  121.86    2.97
   5   9   2    5.75    0.61
   5   9   2    5.54    0.51
   5   9   2    5.71    0.61
   5   9   2    5.46    0.58
   5   9   3    2.25    0.40
   5   9   3    2.11    0.41
   5   9   3    1.95    0.36
   5   9   3    2.56    0.44
   5   9   4   15.95    0.88
   5   9   4   16.25    0.97
   5   9   4   16.43    0.95
   5   9   5   10.07    0.66
   5   9   5    9.46    0.72
   5   9   6   62.19    1.86
   5   9   6   61.10    1.87
   5   9   7   89.26    2.24
   5   9   8   71.91    1.85
   5   9   8   76.17    1.92
   5   9   9  150.62    2.85
   5   9  10   30.02    1.03
   5  10  -7    0.19    0.18
   5  10  -7    0.39    0.25
   5  10  -6   68.07    1.79
   5  10  -6   74.88    2.01
   5  10  -5   83.92    2.16
   5  10  -5   85.66    2.30
   5  10  -4    1.42    0.37
   5  10  -4    1.75    0.43
   5  10  -3   75.49    2.14
   5  10  -3   75.72    2.23
   5  10  -2   35.71    1.41
   5  10  -2   37.38    1.51
   5  10  -1   31.51    1.32
   5  10  -1   32.11    1.39
   5  10   0    0.82    0.34
   5  10   0    0.70    0.41
   5  10   1  490.66    7.95
   5  10   1  487.62    7.64
   5  10   1  492.90    8.07
   5  10   1  479.99    8.16
   5  10   2   99.25    2.47
   5  10   2   99.92    2.31
   5  10   2   94.82    2.47
   5  10   2   93.65    2.52
   5  10   3   35.85    1.37
   5  10   3   37.24    1.38
   5  10   3   38.83    1.33
   5  10   3   36.69    1.40
   5  10   4    6.64    0.57
   5  10   4    5.99    0.58
   5  10   4    5.77    0.55
   5  10   5    1.89    0.33
   5  10   5    2.19    0.38
   5  10   5    2.38    0.39
   5  10   6    6.61    0.55
   5  10   7   50.07    1.56
   5  10   7   51.12    1.44
   5  10   8   16.02    0.70
   5  10   8   15.60    0.77
   5  10   8   16.61    0.68
   5  10   9  108.82    2.16
   5  11  -7   98.69    1.87
   5  11  -6    4.09    0.38
   5  11  -5   86.72    2.03
   5  11  -4  220.49    4.06
   5  11  -3   33.96    1.27
   5  11  -2    3.01    0.44
   5  11  -1   15.62    0.78
   5  11  -1   16.57    0.89
   5  11   0   30.14    1.20
   5  11   0   29.70    1.27
   5  11   1  341.86    5.78
   5  11   1  356.15    5.71
   5  11   1  356.75    6.18
   5  11   2    5.00    0.47
   5  11   2    5.22    0.45
   5  11   2    5.48    0.53
   5  11   2    5.09    0.53
   5  11   3  202.47    3.87
   5  11   3  200.35    3.67
   5  11   3  212.10    3.86
   5  11   4   31.77    1.12
   5  11   4   30.30    1.04
   5  11   4   31.33    1.12
   5  11   5    3.53    0.37
   5  11   5    2.74    0.35
   5  11   6    5.75    0.51
   5  11   6    5.06    0.39
   5  11   7    5.60    0.43
   5  11   7    4.96    0.32
   5  12  -4   77.46    1.65
   5  12  -4   84.19    1.84
   5  12  -3   70.29    1.73
   5  12  -3   65.56    1.55
   5  12  -2    0.69    0.27
   5  12  -2    0.58    0.21
   5  12  -1   58.58    1.50
   5  12  -1   59.81    1.65
   5  12   0  104.45    2.18
   5  12   0  103.61    2.34
   5  12   1    0.67    0.26
   5  12   1    0.63    0.22
   5  12   2    6.00    0.48
   5  12   2    6.27    0.43
   5  12   3    1.15    0.25
   5  12   3    1.00    0.21
   5  12   4    1.17    0.22
   5  12   4    1.10    0.19
   5  12   6   29.94    0.89
   5  13  -1    0.25    0.14
   5  13   0   10.60    0.48
   5  13   1   86.38    1.66
  -6   7  -2  205.61    3.61
  -6   7  -3   10.78    0.60
  -6   6  -1  242.04    4.63
  -6   6  -2   33.78    1.40
  -6   6  -2   32.19    1.13
  -6   6  -3   21.50    1.10
  -6   6  -3   20.01    0.90
  -6   6  -4   11.84    0.82
  -6   6  -4   12.46    0.70
  -6   6  -5    2.42    0.41
  -6   6  -5    2.60    0.35
  -6   6  -6   50.14    1.31
  -6   5   8   19.17    0.73
  -6   5   7   11.94    0.66
  -6   5   6  109.09    2.47
  -6   5   5   72.39    1.95
  -6   5   1  195.47    4.15
  -6   5   0    0.30    0.34
  -6   5   0    0.46    0.38
  -6   5   0    0.47    0.36
  -6   5  -1   37.17    1.62
  -6   5  -1   37.62    1.65
  -6   5  -1   36.52    1.58
  -6   5  -2    8.92    0.88
  -6   5  -2    8.24    0.83
  -6   5  -2    7.65    0.65
  -6   5  -3   52.64    2.01
  -6   5  -3   51.06    2.02
  -6   5  -3   53.02    1.76
  -6   5  -4   21.15    1.23
  -6   5  -4   20.06    1.07
  -6   5  -5    5.01    0.58
  -6   5  -6    1.97    0.46
  -6   5  -6    1.41    0.37
  -6   5  -7    0.19    0.27
  -6   5  -7    0.24    0.25
  -6   4   9   39.59    1.17
  -6   4   9   52.99    1.42
  -6   4   8   64.02    1.78
  -6   4   8   66.10    1.72
  -6   4   7    0.75    0.35
  -6   4   7    0.46    0.26
  -6   4   7    0.43    0.34
  -6   4   6  113.86    2.63
  -6   4   6  119.77    2.97
  -6   4   6  117.59    2.92
  -6   4   5   12.36    0.90
  -6   4   5   11.87    0.89
  -6   4   4   62.27    2.11
  -6   4   4   65.98    2.09
  -6   4   4   61.95    2.06
  -6   4   3   27.15    1.36
  -6   4   3   27.26    1.30
  -6   4   3   30.56    1.46
  -6   4   2   35.87    1.58
  -6   4   2   35.11    1.54
  -6   4   2   37.43    1.65
  -6   4   1  199.31    4.36
  -6   4   1  203.31    4.48
  -6   4   1  201.94    4.51
  -6   4   0    1.82    0.45
  -6   4   0    1.82    0.51
  -6   4   0    1.62    0.52
  -6   4  -1  116.43    3.27
  -6   4  -1  120.60    3.26
  -6   4  -2  361.44    7.09
  -6   4  -2  373.34    6.57
  -6   4  -2  372.65    7.09
  -6   4  -3 1015.27   15.78
  -6   4  -3 1010.00   15.13
  -6   4  -3  972.97   15.65
  -6   4  -4   26.99    1.49
  -6   4  -4   29.18    1.59
  -6   4  -4   28.17    1.40
  -6   4  -5  172.55    4.22
  -6   4  -5  169.38    3.83
  -6   4  -6  595.82    9.59
  -6   4  -6  581.81    9.35
  -6   4  -7   74.71    2.20
  -6   4  -7   72.58    2.00
  -6   4  -7   76.68    2.14
  -6   4  -8   33.72    1.24
  -6   4  -8   32.61    1.14
  -6   4  -8   31.79    1.21
  -6   4  -9   95.76    1.94
  -6   3  10  101.20    2.18
  -6   3  10  107.15    2.29
  -6   3   9   32.53    1.26
  -6   3   9   32.29    1.17
  -6   3   8   54.34    1.86
  -6   3   8   54.48    1.69
  -6   3   7  403.55    6.96
  -6   3   7  405.99    7.05
  -6   3   6  244.43    4.96
  -6   3   6  229.69    4.53
  -6   3   6  230.50    4.77
  -6   3   5   16.80    1.13
  -6   3   5   16.62    0.95
  -6   3   5   15.88    1.06
  -6   3   4  125.64    3.31
  -6   3   4  127.96    3.28
  -6   3   4  125.67    3.29
  -6   3   3   38.17    1.68
  -6   3   3   36.43    1.66
  -6   3   3   36.06    1.58
  -6   3   3   37.34    1.60
  -6   3   2   19.17    1.18
  -6   3   2   19.51    1.19
  -6   3   2   19.16    1.12
  -6   3   2   19.63    1.23
  -6   3   1  111.85    3.07
  -6   3   1  114.50    3.12
  -6   3   1  111.59    2.86
  -6   3   1  108.84    3.16
  -6   3   0   43.82    1.81
  -6   3   0   42.68    1.85
  -6   3   0   43.79    1.88
  -6   3  -1   90.47    2.69
  -6   3  -1   87.07    2.76
  -6   3  -1   86.98    2.78
  -6   3  -2  148.52    3.68
  -6   3  -2  150.27    3.87
  -6   3  -2  146.42    3.43
  -6   3  -2  153.54    3.93
  -6   3  -3  411.60    7.53
  -6   3  -3  411.60    7.88
  -6   3  -3  423.18    7.92
  -6   3  -4  231.66    5.35
  -6   3  -4  268.06    5.66
  -6   3  -6  301.72    5.93
  -6   3  -6  301.37    6.15
  -6   3  -7  149.43    3.56
  -6   3  -7  145.35    3.46
  -6   3  -8    8.46    0.70
  -6   3  -8    7.64    0.71
  -6   3  -8    6.33    0.67
  -6   3  -9  100.16    2.19
  -6   3  -9   95.67    2.32
  -6   3 -10   27.94    0.93
  -6   2  11  186.73    3.25
  -6   2  11  181.30    3.21
  -6   2  10    9.32    0.68
  -6   2   9   23.68    1.09
  -6   2   9   25.02    1.23
  -6   2   9   22.17    1.06
  -6   2   8   23.49    1.29
  -6   2   8   21.15    1.12
  -6   2   8   21.43    1.15
  -6   2   7  110.10    3.10
  -6   2   7  102.88    2.74
  -6   2   7  109.58    2.96
  -6   2   6   12.31    1.04
  -6   2   6    9.44    0.79
  -6   2   6   10.61    0.91
  -6   2   5  449.94    7.98
  -6   2   5  428.75    7.38
  -6   2   5  431.15    7.50
  -6   2   5  445.11    7.91
  -6   2   4  326.31    6.25
  -6   2   4  314.50    5.68
  -6   2   4  313.69    5.98
  -6   2   4  331.71    6.27
  -6   2   3  385.80    7.12
  -6   2   3  378.72    6.97
  -6   2   3  392.39    7.17
  -6   2   3  394.87    7.09
  -6   2   2  236.98    4.90
  -6   2   2  227.70    4.81
  -6   2   2  231.13    4.78
  -6   2   2  222.52    4.58
  -6   2   2  232.20    4.91
  -6   2   1   43.30    1.76
  -6   2   1   38.75    1.68
  -6   2   1   38.84    1.58
  -6   2   1   38.43    1.61
  -6   2   1   39.52    1.72
  -6   2   0    0.74    0.40
  -6   2   0    0.63    0.42
  -6   2   0    0.67    0.36
  -6   2   0    0.42    0.39
  -6   2   0    0.42    0.41
  -6   2  -1    8.22    0.81
  -6   2  -1   10.57    0.91
  -6   2  -1    8.43    0.82
  -6   2  -1    8.44    0.88
  -6   2  -2   15.88    1.12
  -6   2  -2   16.95    1.17
  -6   2  -2   17.62    1.21
  -6   2  -3   22.91    1.37
  -6   2  -3   22.23    1.41
  -6   2  -4   89.19    2.84
  -6   2  -4   90.36    2.93
  -6   2  -5  131.88    3.66
  -6   2  -6   52.83    2.18
  -6   2  -7  154.00    3.74
  -6   2  -7  160.86    3.98
  -6   2  -8   16.53    1.01
  -6   2  -9   59.60    1.98
  -6   2 -10   70.52    1.93
  -6   2 -10   69.70    1.82
  -6   2 -11   45.15    1.20
  -6   1  11   52.46    1.41
  -6   1  11   46.70    1.26
  -6   1  10  117.72    2.71
  -6   1   9  131.03    3.28
  -6   1   9  134.45    3.15
  -6   1   9  140.65    3.28
  -6   1   8   68.65    2.18
  -6   1   8   72.19    2.33
  -6   1   8   70.39    2.35
  -6   1   7   22.40    1.21
  -6   1   7   25.48    1.38
  -6   1   7   24.65    1.41
  -6   1   6    8.11    0.86
  -6   1   6    8.34    0.76
  -6   1   6    7.77    0.72
  -6   1   6    8.45    0.84
  -6   1   5    7.70    0.81
  -6   1   5    7.14    0.68
  -6   1   5    7.22    0.73
  -6   1   5    8.24    0.83
  -6   1   4  981.75   15.02
  -6   1   4  955.72   14.41
  -6   1   4  965.97   14.78
  -6   1   4  988.45   15.01
  -6   1   3   75.75    2.40
  -6   1   3   76.00    2.04
  -6   1   3   73.77    2.29
  -6   1   3   71.90    2.13
  -6   1   3   73.38    2.39
  -6   1   2 2602.75   35.80
  -6   1   2 2548.07   35.73
  -6   1   2 2591.39   35.72
  -6   1   2 2519.39   35.52
  -6   1   2 2551.44   35.82
  -6   1   1  141.89    3.44
  -6   1   1  139.05    3.41
  -6   1   1  136.82    3.31
  -6   1   1  143.25    3.35
  -6   1   1  138.41    3.44
  -6   1   0  230.21    4.78
  -6   1   0  228.53    4.79
  -6   1   0  228.42    4.63
  -6   1   0  234.81    4.73
  -6   1   0  232.32    4.87
  -6   1  -1  621.61   10.12
  -6   1  -1  617.15   10.09
  -6   1  -1  611.35    9.98
  -6   1  -1  606.59    9.82
  -6   1  -1  597.35   10.17
  -6   1  -2  126.76    3.29
  -6   1  -2  118.45    3.11
  -6   1  -2  121.40    3.31
  -6   1  -3  383.29    7.26
  -6   1  -3  393.87    7.28
  -6   1  -4   10.23    0.97
  -6   1  -4   11.79    1.00
  -6   1  -5    1.20    0.49
   6  -1   6    4.08    0.50
  -6   1  -6    4.72    0.73
   6  -1   7    1.13    0.32
  -6   1  -7    1.35    0.54
   6  -1   8   33.84    1.30
  -6   1  -8   33.38    1.46
   6  -1   9   67.37    1.82
   6  -1  10    1.55    0.29
   6  -1  11   54.26    1.21
  -6   0  11   57.00    1.66
  -6   0  11   55.26    1.51
  -6   0  11   58.05    1.63
  -6   0  10   29.65    1.33
  -6   0  10   28.70    1.30
  -6   0   9  226.79    4.74
  -6   0   8   85.98    2.57
  -6   0   8   93.52    2.77
  -6   0   7   18.06    1.11
  -6   0   7   19.38    1.24
  -6   0   6  105.67    2.83
  -6   0   5  143.66    3.37
  -6   0   4  395.19    6.81
  -6   0   4  401.56    7.25
  -6   0   3  612.95    9.54
  -6   0   3  619.98   10.10
  -6   0   2   52.56    1.85
  -6   0   2   51.38    1.87
  -6   0   1    1.38    0.41
  -6   0   1    1.39    0.40
  -6   0   1    1.39    0.42
  -6   0   1    1.58    0.41
  -6   0   0    0.90    0.36
  -6   0   0    0.79    0.38
  -6   0   0    0.83    0.38
  -6   0   0    0.70    0.34
  -6   0  -1   32.19    1.46
  -6   0  -1   30.28    1.44
  -6   0  -1   30.69    1.37
  -6   0  -1   33.76    1.44
  -6   0  -2   68.39    2.30
  -6   0  -2   71.44    2.25
  -6   0  -2   70.52    2.33
  -6   0  -3  100.26    2.95
  -6   0  -3  104.17    2.87
  -6   0  -3  106.34    2.82
  -6   0  -3  100.49    2.94
  -6   0  -4  312.13    6.20
  -6   0  -4  318.55    6.07
  -6   0  -4  296.86    5.85
  -6   0  -4  314.38    6.24
  -6   0  -5   69.89    2.34
  -6   0  -5   70.46    2.49
  -6   0  -6   10.33    0.94
   6   0   6    9.58    0.68
   6   0   7  458.67    7.71
  -6   0  -7  460.86    8.28
   6   0   8   88.57    2.36
  -6   0  -8   84.42    2.41
   6   0   9   79.75    2.17
   6   0  10  320.89    5.45
   6   0  11    0.90    0.25
  -6   0 -12  100.13    2.01
  -6  -1  12   51.27    1.30
  -6  -1  11   21.81    0.98
  -6  -1  11   19.96    0.81
  -6  -1  10    2.39    0.43
  -6  -1  10    3.67    0.52
  -6  -1   9    3.84    0.59
  -6  -1   8   71.50    2.19
  -6  -1   8   68.04    2.32
  -6  -1   7    4.44    0.61
  -6  -1   7    4.82    0.67
  -6  -1   7    4.71    0.68
  -6  -1   6  236.87    4.90
  -6  -1   6  250.86    5.12
  -6  -1   5   53.25    1.87
  -6  -1   5   57.68    2.03
  -6  -1   4  155.61    3.61
  -6  -1   4  148.08    3.35
  -6  -1   3  267.61    4.89
  -6  -1   3  256.90    5.13
  -6  -1   2  342.57    6.17
  -6  -1   2  342.61    6.18
  -6  -1   1  269.63    5.15
  -6  -1   1  265.05    5.10
  -6  -1   1  274.86    5.15
  -6  -1   0  171.61    3.80
  -6  -1   0  177.48    3.72
  -6  -1   0  174.85    3.79
  -6  -1   0  181.71    3.83
  -6  -1  -1    9.32    0.78
  -6  -1  -1    9.47    0.74
  -6  -1  -1    9.60    0.77
  -6  -1  -1    7.48    0.70
  -6  -1  -2   15.40    0.95
  -6  -1  -2   16.27    1.02
  -6  -1  -2   16.09    0.98
  -6  -1  -3  184.69    4.00
  -6  -1  -3  182.18    3.94
  -6  -1  -3  180.82    4.12
   6   1   4   79.04    2.13
  -6  -1  -4   78.97    2.39
  -6  -1  -4   77.94    2.34
  -6  -1  -4   80.52    2.52
   6   1   5    1.90    0.38
  -6  -1  -5    2.27    0.49
  -6  -1  -5    1.65    0.43
  -6  -1  -5    2.56    0.57
  -6  -1  -6   24.30    1.31
   6   1   6   23.08    1.12
   6   1   7  191.00    4.01
  -6  -1  -7  183.22    4.17
   6   1   7  186.94    3.88
   6   1   8   64.84    2.05
   6   1   8   63.75    1.95
   6   1   9    6.39    0.64
   6   1   9    6.44    0.59
   6   1  10   66.77    1.92
   6   1  10   64.77    1.75
   6   1  11  124.32    2.44
   6   1  11  145.03    2.78
  -6  -1 -12    9.54    0.56
  -6  -2  12   28.86    0.98
  -6  -2  11   10.15    0.65
   6   2 -11   10.25    0.61
   6   2 -10   83.42    2.24
  -6  -2  10   78.45    2.04
  -6  -2  10   81.92    2.25
  -6  -2   9  534.47    8.61
   6   2  -9  513.88    8.64
  -6  -2   9  528.47    8.71
  -6  -2   8   85.46    2.51
   6   2  -8   83.73    2.52
  -6  -2   8   85.30    2.55
  -6  -2   7  379.06    6.81
   6   2  -7  370.73    6.87
  -6  -2   7  387.18    6.95
  -6  -2   6   16.24    1.01
   6   2  -6   15.60    1.01
  -6  -2   6   14.72    1.01
  -6  -2   5    0.32    0.32
   6   2  -5    0.31    0.28
  -6  -2   4   35.24    1.48
  -6  -2   3  251.23    4.91
  -6  -2   3  254.42    4.96
  -6  -2   2 1686.38   24.16
  -6  -2   2 1685.59   24.22
  -6  -2   2 1744.76   24.20
  -6  -2   1  121.28    2.90
  -6  -2   1  119.55    2.92
  -6  -2   1  119.03    2.85
  -6  -2   0    2.99    0.48
  -6  -2   0    4.18    0.51
  -6  -2  -1  806.65   12.58
  -6  -2  -1  828.01   12.34
  -6  -2  -1  817.20   12.44
  -6  -2  -2   70.13    2.20
  -6  -2  -2   72.17    2.06
  -6  -2  -2   68.00    2.10
  -6  -2  -3   32.19    1.48
  -6  -2  -3   35.55    1.41
  -6  -2  -3   35.24    1.49
  -6  -2  -4   33.80    1.57
  -6  -2  -4   35.76    1.45
  -6  -2  -4   35.96    1.46
   6   2   4   35.25    1.37
  -6  -2  -4   36.30    1.57
  -6  -2  -5   37.47    1.50
  -6  -2  -5   35.43    1.47
   6   2   5   37.73    1.45
  -6  -2  -5   37.02    1.65
  -6  -2  -6   97.21    2.58
   6   2   6   92.99    2.24
   6   2   6  100.83    2.60
   6   2   7   36.44    1.51
   6   2   7   38.25    1.55
   6   2   8   36.42    1.51
   6   2   8   38.21    1.52
   6   2   9   89.46    2.42
   6   2  10   29.92    1.20
   6   2  11   37.46    1.20
   6   2  12  245.10    3.83
  -6  -3  11   35.14    1.12
   6   3 -11   39.97    1.31
  -6  -3  10   19.80    0.98
   6   3 -10   20.64    1.10
  -6  -3   9  203.91    4.28
   6   3  -9  201.49    4.43
  -6  -3   9  203.52    4.19
  -6  -3   8   57.58    2.02
   6   3  -8   57.69    2.11
  -6  -3   8   54.90    1.85
  -6  -3   8   56.92    1.97
  -6  -3   7  154.71    3.66
   6   3  -7  160.24    3.85
  -6  -3   7  152.39    3.55
  -6  -3   7  158.38    3.64
  -6  -3   6  276.31    5.46
   6   3  -6  287.27    5.63
  -6  -3   6  283.07    5.45
  -6  -3   6  287.75    5.47
   6   3  -5  174.68    3.92
  -6  -3   5  181.44    3.91
  -6  -3   5  181.51    3.88
  -6  -3   4   80.95    2.31
   6   3  -4   78.10    2.27
  -6  -3   4   79.87    2.34
  -6  -3   3  222.54    4.39
   6   3  -3  217.44    4.28
  -6  -3   3  224.27    4.48
  -6  -3   2 1072.95   15.56
   6   3  -2 1035.46   15.36
  -6  -3   2 1070.50   15.70
  -6  -3   1   17.65    0.97
   6   3  -1   16.77    0.84
  -6  -3   1   17.84    1.01
  -6  -3   1   18.58    0.96
  -6  -3   0  124.06    2.92
   6   3   0  120.60    2.61
  -6  -3   0  122.67    2.97
  -6  -3   0  126.14    2.85
  -6  -3  -1   21.79    1.13
   6   3   1   21.94    0.91
  -6  -3  -1   22.32    1.06
  -6  -3  -2 1066.25   15.66
  -6  -3  -2 1041.81   15.26
   6   3   2 1022.72   14.89
  -6  -3  -2 1077.41   15.45
  -6  -3  -3   12.13    0.91
  -6  -3  -3   13.71    0.82
   6   3   3   12.59    0.69
  -6  -3  -3   12.85    0.85
  -6  -3  -4  141.01    3.47
   6   3   4  134.95    2.82
   6   3   4  137.65    2.77
   6   3   4  137.64    3.17
  -6  -3  -4  138.41    3.25
  -6  -3  -5   20.74    1.16
   6   3   5   21.37    1.12
   6   3   5   18.93    0.90
  -6  -3  -5   20.66    1.06
   6   3   5   21.61    0.93
   6   3   6   74.28    1.98
   6   3   6   72.67    2.24
   6   3   6   74.78    1.98
   6   3   7  190.82    3.81
   6   3   7  197.42    4.17
   6   3   8   37.21    1.54
   6   3   8   36.18    1.54
   6   3   9  102.60    2.67
   6   3   9  101.53    2.70
   6   3  10  144.94    3.22
   6   3  10  148.12    3.23
   6   3  11   72.56    1.90
   6   3  11   72.64    1.87
   6   3  12  164.14    2.91
   6   3  12  167.61    2.97
   6   4 -11    1.35    0.33
   6   4 -10   17.45    1.04
  -6  -4   9   89.59    2.55
   6   4  -9  101.72    2.83
  -6  -4   8   30.55    1.31
  -6  -4   8   30.35    1.44
   6   4  -8   29.58    1.53
  -6  -4   7    3.43    0.57
   6   4  -7    3.81    0.66
  -6  -4   7    3.31    0.50
  -6  -4   6  591.88    9.71
   6   4  -6  602.83   10.20
  -6  -4   5  323.28    5.81
  -6  -4   5  314.73    5.87
   6   4  -5  326.75    6.16
  -6  -4   5  317.95    5.83
  -6  -4   4  363.48    6.32
   6   4  -4  361.83    6.57
  -6  -4   4  361.92    6.39
  -6  -4   3   30.48    1.26
   6   4  -3   34.09    1.41
  -6  -4   3   32.52    1.36
  -6  -4   2 1147.80   16.79
   6   4  -2 1157.14   16.86
  -6  -4   2 1174.53   17.01
  -6  -4   1   97.51    2.44
   6   4  -1  100.52    2.43
  -6  -4   1   99.40    2.59
  -6  -4   1  101.32    2.43
  -6  -4   0   37.47    1.40
   6   4   0   39.21    1.35
   6   4   0   36.60    1.17
  -6  -4  -1   15.72    0.91
   6   4   1   16.03    0.83
   6   4   1   16.25    0.74
   6   4   2   21.40    0.96
   6   4   2   20.73    0.87
  -6  -4  -3  151.22    3.50
   6   4   3  156.28    3.15
   6   4   3  156.51    3.05
   6   4   4  306.44    5.31
   6   4   4  307.05    5.22
   6   4   5   66.29    1.91
   6   4   5   69.22    1.88
   6   4   6  873.04   12.79
   6   4   6  881.51   12.72
   6   4   7   81.54    2.17
   6   4   7   76.19    2.38
   6   4   8   12.13    0.87
   6   4   8   12.38    0.82
   6   4   8   12.16    0.91
   6   4   9  124.69    2.99
   6   4   9  127.67    3.15
   6   4  10   58.99    1.81
   6   4  10   61.48    1.88
   6   4  11    3.36    0.41
   6   4  11    3.32    0.43
   6   4  12    0.28    0.19
   6   4  12    0.42    0.18
   6   5 -11   56.36    1.57
   6   5 -10   48.23    1.68
   6   5  -9   24.07    1.29
   6   5  -9   23.22    1.00
  -6  -5   8    0.20    0.35
   6   5  -8    0.35    0.44
  -6  -5   7  113.52    3.00
   6   5  -7  115.78    3.22
   6   5  -6    6.81    0.81
   6   5  -5   36.23    1.64
   6   5  -5   35.41    1.40
   6   5  -4   43.29    1.75
   6   5  -4   43.21    1.52
   6   5  -3   62.56    2.06
   6   5  -3   65.61    1.89
   6   5  -2   69.65    2.11
   6   5  -2   69.87    1.91
   6   5  -1    1.06    0.36
   6   5  -1    1.18    0.29
   6   5   0  126.44    2.90
   6   5   0  125.68    2.71
   6   5   1  459.32    7.51
   6   5   1  462.26    7.29
   6   5   2  117.21    2.71
   6   5   2  119.17    2.60
   6   5   3    3.12    0.44
   6   5   3    3.97    0.44
   6   5   4   46.58    1.57
   6   5   4   46.03    1.67
   6   5   4   43.54    1.46
   6   5   5  169.26    3.57
   6   5   5  165.25    3.48
   6   5   5  171.99    3.77
   6   5   6    1.49    0.45
   6   5   6    1.15    0.34
   6   5   6    1.21    0.34
   6   5   7  263.05    5.02
   6   5   7  258.24    4.96
   6   5   7  256.10    4.90
   6   5   7  271.76    5.22
   6   5   8    8.05    0.70
   6   5   8    7.97    0.69
   6   5   8    9.62    0.83
   6   5   9    0.12    0.39
   6   5   9    0.28    0.32
   6   5   9    0.38    0.29
   6   5  10   73.94    1.94
   6   5  11   17.91    0.77
   6   6 -11  123.14    2.46
   6   6 -10   78.99    2.11
   6   6 -10   74.17    1.71
   6   6  -9  208.48    4.35
   6   6  -9  205.30    3.89
   6   6  -8   62.99    2.22
   6   6  -8   61.70    1.89
   6   6  -7  248.03    5.24
   6   6  -7  242.23    4.77
   6   6  -6  429.95    7.78
   6   6  -6  419.37    7.28
   6   6  -5  512.57    8.97
   6   6  -5  519.59    8.56
   6   6  -4  304.17    5.90
   6   6  -4  296.43    5.57
   6   6  -3 1189.07   17.51
   6   6  -3 1159.71   17.16
   6   6  -2  239.40    4.81
   6   6  -2  238.74    4.57
   6   6  -1    1.44    0.35
   6   6  -1    1.13    0.39
   6   6   0  376.45    6.53
   6   6   0  372.01    6.33
   6   6   1   28.03    1.25
   6   6   1   26.95    1.15
   6   6   2    9.98    0.74
   6   6   2   10.22    0.70
   6   6   3   93.58    2.46
   6   6   3   94.00    2.52
   6   6   3   96.39    2.38
   6   6   4   56.45    1.88
   6   6   4   54.53    1.78
   6   6   4   54.91    1.73
   6   6   5  173.01    3.71
   6   6   5  174.73    3.64
   6   6   5  174.29    3.83
   6   6   6   63.01    1.97
   6   6   6   65.72    2.13
   6   6   7   23.24    1.10
   6   6   7   21.69    1.14
   6   6   7   23.10    1.12
   6   6   7   22.00    1.20
   6   6   8   74.86    2.06
   6   6   8   75.52    2.12
   6   6   8   75.66    2.27
   6   6   9  160.59    3.30
   6   6   9  168.57    3.45
   6   6   9  167.87    3.61
   6   6  10    0.27    0.30
   6   6  10    0.27    0.23
   6   6  11   76.80    1.83
   6   7 -10    2.99    0.40
   6   7 -10    2.64    0.29
   6   7  -9  184.36    3.86
   6   7  -9  193.44    3.59
   6   7  -8   27.16    1.37
   6   7  -8   30.40    1.25
   6   7  -7  116.11    3.17
   6   7  -7  133.53    3.08
   6   7  -6    9.91    0.80
   6   7  -5    0.48    0.32
   6   7  -4  269.95    5.21
   6   7  -3  339.17    6.17
   6   7  -2 2356.85   32.84
   6   7  -1  761.54   11.73
   6   7   0   52.28    1.76
   6   7   1  422.09    7.10
   6   7   2  287.93    5.26
   6   7   3    3.34    0.48
   6   7   3    3.69    0.51
   6   7   4   33.85    1.40
   6   7   4   35.49    1.46
   6   7   5   48.35    1.74
   6   7   5   49.00    1.70
   6   7   6    2.47    0.45
   6   7   6    3.76    0.52
   6   7   7   11.24    0.84
   6   7   7   12.74    0.89
   6   7   8   45.46    1.63
   6   7   9   50.14    1.60
   6   7  10   73.57    1.84
   6   7  11   94.64    1.92
   6   8 -10   17.94    0.68
   6   8  -9   16.70    0.83
   6   8  -9   17.57    0.77
   6   8  -8   35.21    1.38
   6   8  -8   34.82    1.27
   6   8  -7    0.28    0.39
   6   8  -7    0.69    0.33
   6   8  -6    5.85    0.70
   6   8  -6    6.35    0.67
   6   8  -5  131.26    3.36
   6   8  -5  136.36    3.28
   6   8  -4   65.47    2.21
   6   8  -4   68.48    2.20
   6   8  -3  301.38    5.86
   6   8  -3  305.89    5.77
   6   8  -2    1.99    0.49
   6   8  -2    1.91    0.45
   6   8  -1    3.12    0.53
   6   8  -1    2.26    0.46
   6   8   0  224.33    4.56
   6   8   0  229.59    4.66
   6   8   1   19.35    1.10
   6   8   1   18.16    1.05
   6   8   1   18.90    0.99
   6   8   2   99.99    2.66
   6   8   2   97.50    2.58
   6   8   2   95.24    2.47
   6   8   3   35.93    1.45
   6   8   3   35.35    1.37
   6   8   4    4.11    0.57
   6   8   4    3.71    0.49
   6   8   5   82.90    2.33
   6   8   5   77.97    2.20
   6   8   6   88.00    2.41
   6   8   6   86.69    2.32
   6   8   7   84.01    2.26
   6   8   7   82.79    2.19
   6   8   8   66.27    1.85
   6   8   8   63.69    1.81
   6   8   9    9.73    0.63
   6   8   9    9.86    0.60
   6   8  10  130.90    2.42
   6   9  -9   36.44    1.00
   6   9  -8    7.35    0.54
   6   9  -8    7.35    0.52
   6   9  -7   91.47    2.30
   6   9  -7   90.33    2.24
   6   9  -6   36.29    1.44
   6   9  -6   36.17    1.41
   6   9  -5   29.18    1.34
   6   9  -5   26.56    1.26
   6   9  -4    8.96    0.80
   6   9  -4    8.21    0.75
   6   9  -3    8.87    0.81
   6   9  -3    8.78    0.78
   6   9  -2   22.24    1.22
   6   9  -2   22.16    1.21
   6   9  -1   42.07    1.67
   6   9   0   44.19    1.68
   6   9   1  245.57    4.87
   6   9   2   44.51    1.66
   6   9   2   42.67    1.46
   6   9   3   40.71    1.56
   6   9   3   41.15    1.58
   6   9   4   43.15    1.57
   6   9   4   42.81    1.59
   6   9   5   37.31    1.45
   6   9   5   37.82    1.44
   6   9   6    0.04    0.29
   6   9   6    0.34    0.30
   6   9   7    9.83    0.67
   6   9   8   18.80    0.84
   6   9   9    6.19    0.44
   6   9  10    0.96    0.22
   6  10  -8   15.19    0.60
   6  10  -7  100.57    2.11
   6  10  -7  108.68    2.24
   6  10  -6   28.95    1.10
   6  10  -6   28.61    1.10
   6  10  -5  139.92    3.03
   6  10  -4   17.31    0.96
   6  10  -3   73.28    2.11
   6  10  -2   34.29    1.40
   6  10  -1   23.77    1.15
   6  10  -1   23.07    1.18
   6  10   0   47.49    1.67
   6  10   0   48.50    1.69
   6  10   1   25.47    1.19
   6  10   1   25.73    1.20
   6  10   1   24.68    1.12
   6  10   2  103.58    2.57
   6  10   2  106.14    2.60
   6  10   3    3.02    0.39
   6  10   3    3.42    0.50
   6  10   3    3.94    0.50
   6  10   4   34.89    1.34
   6  10   4   36.61    1.35
   6  10   5    2.82    0.41
   6  10   5    3.23    0.45
   6  10   6    9.04    0.62
   6  10   7   20.88    0.83
   6  10   7   22.27    0.88
   6  10   8    0.27    0.18
   6  11  -6    5.46    0.40
   6  11  -5   49.77    1.27
   6  11  -5   59.71    1.51
   6  11  -4   30.74    1.03
   6  11  -4   30.73    1.14
   6  11  -3   53.44    1.51
   6  11  -3   53.98    1.61
   6  11  -2  179.74    3.48
   6  11  -2  191.08    3.67
   6  11  -1  104.57    2.42
   6  11  -1  111.47    2.57
   6  11   0    0.51    0.28
   6  11   0    0.28    0.27
   6  11   0    0.42    0.29
   6  11   1   85.14    2.09
   6  11   1   87.18    2.19
   6  11   1   83.70    2.10
   6  11   2  139.00    2.83
   6  11   2  137.06    2.88
   6  11   3   19.49    0.82
   6  11   3   20.71    0.90
   6  11   3   21.09    0.95
   6  11   4  112.68    2.37
   6  11   4  111.66    2.43
   6  11   5    5.11    0.44
   6  11   6   26.82    0.96
   6  11   6   28.71    0.92
   6  11   7    5.91    0.35
   6  12  -4   98.47    1.89
   6  12  -4   97.56    1.95
   6  12  -3  106.54    2.08
   6  12  -3   98.60    2.11
   6  12  -2   26.23    0.90
   6  12  -2   24.83    0.91
   6  12  -1   83.15    1.86
   6  12  -1   80.33    1.86
   6  12   0   32.66    1.06
   6  12   0   31.52    1.04
   6  12   1    2.67    0.31
   6  12   1    2.87    0.35
   6  12   2   20.14    0.74
   6  12   2   22.43    0.83
   6  12   3    6.40    0.42
   6  12   4  135.27    2.41
   6  12   5    1.09    0.23
  -7   6  -2   61.39    1.50
  -7   6  -3    8.81    0.52
  -7   5   0    1.28    0.33
  -7   5   0    1.37    0.37
  -7   5  -1   53.62    1.72
  -7   5  -1   52.77    1.77
  -7   5  -2  257.20    4.81
  -7   5  -2  250.21    4.83
  -7   5  -3  285.20    5.19
  -7   5  -4  120.57    2.74
  -7   5  -4  111.62    2.28
  -7   5  -5   22.61    0.98
  -7   5  -5   21.91    0.80
  -7   5  -6   16.34    0.73
  -7   4   7    8.50    0.52
  -7   4   7   10.52    0.60
  -7   4   6   64.35    1.75
  -7   4   6   66.73    1.77
  -7   4   5   72.24    2.01
  -7   4   5   75.44    2.00
  -7   4   4    0.30    0.30
  -7   4   4    0.08    0.28
  -7   4   3  103.09    2.66
  -7   4   3  100.82    2.63
  -7   4   2   46.43    1.68
  -7   4   2   47.28    1.68
  -7   4   2   49.22    1.79
  -7   4   1    4.00    0.54
  -7   4   1    5.02    0.58
  -7   4   1    3.56    0.56
  -7   4   1    3.77    0.58
  -7   4   0   34.52    1.45
  -7   4   0   39.76    1.59
  -7   4   0   38.32    1.65
  -7   4   0   41.09    1.70
  -7   4  -1    7.48    0.76
  -7   4  -1    7.85    0.79
  -7   4  -1    7.14    0.78
  -7   4  -2  331.84    6.19
  -7   4  -2  323.98    6.24
  -7   4  -2  322.25    6.19
  -7   4  -3    0.98    0.46
  -7   4  -3    1.28    0.49
  -7   4  -3    1.34    0.34
  -7   4  -4  165.91    3.78
  -7   4  -4  172.41    3.89
  -7   4  -4  163.88    3.40
  -7   4  -5    4.52    0.49
  -7   4  -6   51.78    1.66
  -7   4  -6   50.73    1.50
  -7   4  -7    0.22    0.21
  -7   3   8    0.17    0.26
  -7   3   8    0.12    0.27
  -7   3   7   61.40    1.88
  -7   3   7   62.47    1.87
  -7   3   6    5.81    0.64
  -7   3   6    4.93    0.60
  -7   3   6    5.20    0.57
  -7   3   5   41.10    1.65
  -7   3   5   42.78    1.65
  -7   3   5   38.86    1.58
  -7   3   4    0.49    0.41
  -7   3   4    0.48    0.39
  -7   3   4    0.64    0.39
  -7   3   3   59.87    2.12
  -7   3   3   57.15    1.97
  -7   3   3   61.50    2.16
  -7   3   2   48.42    1.89
  -7   3   2   46.18    1.84
  -7   3   2   48.01    1.76
  -7   3   2   43.62    1.89
  -7   3   1   12.98    1.01
  -7   3   1   13.70    1.05
  -7   3   1   12.70    0.88
  -7   3   1   13.18    1.05
  -7   3   0    9.45    0.85
  -7   3   0    8.64    0.90
  -7   3   0    8.54    0.88
  -7   3  -1    5.55    0.70
  -7   3  -1    6.32    0.79
  -7   3  -1    6.13    0.80
  -7   3  -2    1.44    0.46
  -7   3  -2    2.61    0.63
  -7   3  -2    2.71    0.61
  -7   3  -3  140.28    3.64
  -7   3  -3  133.60    3.15
  -7   3  -3  133.41    3.63
  -7   3  -4   18.53    1.25
  -7   3  -4   19.26    1.07
  -7   3  -5  222.91    4.70
  -7   3  -5  217.64    4.43
  -7   3  -6  415.26    7.14
  -7   3  -6  399.39    6.85
  -7   3  -7  106.76    2.57
  -7   3  -7  104.69    2.50
  -7   3  -8   67.69    1.67
  -7   3  -8   67.18    1.70
  -7   3  -9  368.78    5.56
  -7   2   9   14.39    0.78
  -7   2   8   56.98    1.80
  -7   2   8   54.26    1.77
  -7   2   8   53.16    1.65
  -7   2   7    0.15    0.36
  -7   2   7    0.27    0.37
  -7   2   7    0.49    0.34
  -7   2   6  148.61    3.60
  -7   2   6  143.69    3.51
  -7   2   6  145.10    3.50
  -7   2   5    4.12    0.67
  -7   2   5    3.70    0.53
  -7   2   5    4.00    0.63
  -7   2   5    4.37    0.65
  -7   2   4  244.29    5.22
  -7   2   4  242.36    4.98
  -7   2   4  248.18    5.13
  -7   2   4  243.92    5.17
  -7   2   3  422.44    7.66
  -7   2   3  402.12    7.44
  -7   2   3  409.56    7.46
  -7   2   3  417.70    7.66
  -7   2   2  309.77    6.11
  -7   2   2  301.93    6.07
  -7   2   2  306.07    5.91
  -7   2   2  298.00    6.12
  -7   2   1   60.24    2.26
  -7   2   1   61.66    2.28
  -7   2   1   61.80    2.11
  -7   2   1   59.37    2.29
  -7   2   0    7.29    0.81
  -7   2   0    6.31    0.78
  -7   2   0    6.03    0.79
  -7   2  -1   58.20    2.21
  -7   2  -1   59.52    2.27
  -7   2  -1   60.77    2.32
  -7   2  -2  104.14    3.08
  -7   2  -2  104.43    3.14
  -7   2  -2  108.71    3.26
  -7   2  -3    1.46    0.50
  -7   2  -3    1.56    0.58
  -7   2  -4   58.28    2.29
  -7   2  -4   63.51    2.41
  -7   2  -5   14.94    1.18
  -7   2  -6   10.49    0.89
  -7   2  -6   10.28    0.94
  -7   2  -7   20.00    1.11
  -7   2  -7   19.60    1.05
  -7   2  -8    0.47    0.28
  -7   2  -8    0.34    0.31
  -7   2  -9  110.86    2.33
  -7   2  -9  104.03    2.30
  -7   1  10  109.80    2.42
  -7   1  10  110.47    2.25
  -7   1   9   26.86    1.17
  -7   1   9   26.75    1.16
  -7   1   9   25.91    1.10
  -7   1   8   50.64    1.81
  -7   1   8   50.21    1.75
  -7   1   7  126.79    3.31
  -7   1   7  129.88    3.28
  -7   1   6   29.56    1.53
  -7   1   6   28.38    1.31
  -7   1   6   29.17    1.49
  -7   1   6   30.15    1.53
  -7   1   5  134.46    3.58
  -7   1   5  128.30    3.29
  -7   1   5  137.83    3.53
  -7   1   5  136.19    3.56
  -7   1   4   19.42    1.27
  -7   1   4   22.37    1.29
  -7   1   4   20.55    1.28
  -7   1   4   19.91    1.29
  -7   1   3   31.47    1.61
  -7   1   3   31.22    1.53
  -7   1   3   28.93    1.52
  -7   1   3   27.92    1.30
  -7   1   3   29.87    1.57
  -7   1   2  769.66   12.55
  -7   1   2  765.64   12.38
  -7   1   2  776.95   12.31
  -7   1   2  799.91   12.58
  -7   1   1  226.30    5.06
  -7   1   1  230.09    4.99
  -7   1   1  233.25    4.87
  -7   1   1  226.73    4.85
  -7   1   1  227.18    5.06
  -7   1   0  439.12    8.06
  -7   1   0  440.72    7.98
  -7   1   0  439.27    7.75
  -7   1   0  414.28    7.74
  -7   1   0  449.24    8.09
  -7   1  -1  336.80    6.68
  -7   1  -1  349.72    6.65
  -7   1  -1  343.92    6.74
  -7   1  -2    1.31    0.54
  -7   1  -2    0.53    0.44
  -7   1  -3   46.96    2.02
  -7   1  -3   46.77    2.04
  -7   1  -4  133.08    3.65
  -7   1  -4  136.37    3.68
   7  -1   5   70.51    1.95
  -7   1  -5   73.58    2.54
   7  -1   6  106.30    2.49
  -7   1  -6  111.55    3.19
   7  -1   7    4.27    0.45
  -7   1  -7    3.40    0.56
  -7   1  -7    4.08    0.66
   7  -1   8    1.47    0.29
  -7   1  -8    1.97    0.40
   7  -1   9    0.15    0.15
  -7   1 -10   36.85    1.18
  -7   0  10    9.56    0.66
  -7   0  10    9.98    0.65
  -7   0  10    9.22    0.60
  -7   0   9    1.97    0.44
  -7   0   9    1.40    0.40
  -7   0   9    2.74    0.48
  -7   0   8    3.94    0.61
  -7   0   8    3.86    0.58
  -7   0   8    4.29    0.63
  -7   0   7   46.73    1.69
  -7   0   7   47.98    1.89
  -7   0   7   51.26    1.98
  -7   0   6  225.56    4.69
  -7   0   6  217.87    4.80
  -7   0   6  226.23    4.98
  -7   0   5   97.87    2.85
  -7   0   5  107.91    3.09
  -7   0   4  178.87    4.13
  -7   0   4  171.86    4.19
  -7   0   4  180.30    4.32
  -7   0   3    0.41    0.40
  -7   0   3    0.58    0.46
  -7   0   3    1.97    0.45
  -7   0   3    0.62    0.46
  -7   0   2    3.91    0.68
  -7   0   2    5.41    0.72
  -7   0   2    5.18    0.65
  -7   0   2    5.21    0.73
  -7   0   2    5.18    0.76
  -7   0   1 1122.17   17.32
  -7   0   1 1131.24   17.24
  -7   0   1 1148.43   17.18
  -7   0   1 1136.04   17.08
  -7   0   0   70.73    2.45
  -7   0   0   64.21    2.26
  -7   0   0   71.90    2.35
  -7   0   0   69.32    2.32
  -7   0  -1  723.04   11.39
  -7   0  -1  708.75   11.10
  -7   0  -2 1263.15   19.20
  -7   0  -2 1270.01   19.11
  -7   0  -2 1273.39   19.25
  -7   0  -3    4.93    0.75
  -7   0  -3    4.29    0.67
  -7   0  -3    3.94    0.65
  -7   0  -3    3.77    0.72
  -7   0  -4  163.21    4.17
  -7   0  -4  165.24    4.07
  -7   0  -4  162.05    3.96
  -7   0  -4  165.33    4.22
  -7   0  -5  110.51    3.16
  -7   0  -5  111.95    3.36
   7   0   6   29.07    1.25
  -7   0  -6   30.33    1.57
   7   0   7   23.93    1.12
  -7   0  -7   25.88    1.39
   7   0   8   13.71    0.80
  -7   0  -8   13.01    0.83
   7   0   9    1.02    0.29
   7   0  10   62.71    1.47
  -7   0 -11    4.67    0.38
  -7  -1  11   21.07    0.76
  -7  -1  11   19.46    0.77
  -7  -1  10    5.67    0.53
  -7  -1  10    5.99    0.50
  -7  -1  10    6.00    0.57
  -7  -1   9   13.64    0.91
  -7  -1   9   12.98    0.85
  -7  -1   9   15.70    0.99
  -7  -1   8   14.03    1.00
  -7  -1   8   13.09    0.93
  -7  -1   8   14.35    1.03
  -7  -1   7   21.39    1.27
  -7  -1   7   20.71    1.23
  -7  -1   7   21.98    1.32
  -7  -1   6  122.57    3.32
  -7  -1   6  120.53    3.26
  -7  -1   6  120.73    3.33
  -7  -1   5   36.25    1.68
  -7  -1   5   37.54    1.70
  -7  -1   4   33.95    1.61
  -7  -1   4   35.62    1.66
  -7  -1   3 1117.13   16.04
  -7  -1   3  961.22   15.87
  -7  -1   2   46.07    1.88
  -7  -1   2   50.81    1.90
  -7  -1   2   45.34    1.85
  -7  -1   2   45.33    1.84
  -7  -1   1   37.14    1.67
  -7  -1   1   37.87    1.65
  -7  -1   1   36.90    1.65
  -7  -1   0  422.27    7.69
  -7  -1   0  423.74    7.55
  -7  -1   0  415.01    7.63
  -7  -1   0  432.45    7.58
  -7  -1   0  433.51    7.70
  -7  -1  -1  651.13   10.19
  -7  -1  -1  647.77   10.17
  -7  -1  -1  654.72   10.38
  -7  -1  -2    7.22    0.79
  -7  -1  -2    3.41    0.63
  -7  -1  -3   98.48    2.86
  -7  -1  -3   95.31    2.79
   7   1   3   95.04    2.44
  -7  -1  -3   96.83    2.96
   7   1   4    0.80    0.32
  -7  -1  -4    0.37    0.42
  -7  -1  -4    1.22    0.47
  -7  -1  -4    0.77    0.47
   7   1   5    0.35    0.29
  -7  -1  -5    0.49    0.44
  -7  -1  -5    0.15    0.37
  -7  -1  -5    0.26    0.45
  -7  -1  -6   17.87    1.16
   7   1   6   17.87    0.96
   7   1   7  149.82    3.34
  -7  -1  -7  146.94    3.56
   7   1   7  144.30    3.14
   7   1   8   46.07    1.60
   7   1   8   44.12    1.42
   7   1   9    2.32    0.41
   7   1  10  241.85    4.18
   7   1  11  186.01    3.11
  -7  -2  11   16.33    0.75
  -7  -2  10    9.28    0.65
  -7  -2  10    9.42    0.56
  -7  -2  10   10.52    0.75
  -7  -2   9   56.08    1.82
  -7  -2   9   53.30    1.69
  -7  -2   8   14.11    0.99
  -7  -2   8   14.54    0.96
  -7  -2   7    0.58    0.43
  -7  -2   7    0.44    0.37
  -7  -2   6   35.70    1.64
  -7  -2   6   32.53    1.55
  -7  -2   5   85.31    2.62
  -7  -2   5   82.61    2.58
  -7  -2   4  302.20    5.87
  -7  -2   4  289.41    5.83
  -7  -2   4  293.65    5.84
  -7  -2   3    6.06    0.71
  -7  -2   3    5.07    0.69
  -7  -2   3    5.73    0.72
  -7  -2   2  252.25    5.21
  -7  -2   2  257.11    5.20
  -7  -2   2  252.75    5.17
  -7  -2   1  195.76    4.39
  -7  -2   1  201.56    4.34
  -7  -2   0   42.44    1.77
  -7  -2   0   41.94    1.68
  -7  -2   0   37.09    1.69
  -7  -2   0   42.76    1.71
  -7  -2  -1   28.02    1.47
  -7  -2  -1   28.04    1.35
  -7  -2  -1   25.13    1.34
  -7  -2  -2   12.56    1.01
  -7  -2  -2   11.78    0.91
  -7  -2  -2   12.98    0.98
  -7  -2  -3   74.55    2.55
  -7  -2  -3   74.55    2.37
  -7  -2  -3   78.54    2.42
  -7  -2  -3   77.31    2.50
  -7  -2  -4  107.68    3.16
  -7  -2  -4  106.11    2.92
  -7  -2  -4  103.17    2.86
   7   2   4  104.97    2.68
  -7  -2  -4   99.12    3.01
  -7  -2  -5   28.33    1.40
  -7  -2  -5   27.75    1.37
   7   2   5   28.25    1.32
  -7  -2  -5   28.36    1.53
  -7  -2  -6  156.56    3.65
   7   2   6  154.38    3.48
   7   2   7   34.79    1.45
   7   2   7   32.96    1.38
   7   2   8   13.06    0.88
   7   2   8   12.31    0.81
   7   2   9   16.41    0.91
   7   2   9   16.31    0.85
   7   2  10    3.71    0.44
   7   2  10    3.98    0.39
   7   2  11   55.30    1.37
  -7  -3  11   10.56    0.60
  -7  -3  10    0.20    0.21
   7   3 -10    0.12    0.19
  -7  -3   9   15.20    0.88
   7   3  -9   16.70    0.89
  -7  -3   8  107.76    2.79
   7   3  -8  111.93    2.75
  -7  -3   8  104.55    2.67
  -7  -3   7  225.29    4.65
   7   3  -7  222.41    4.53
  -7  -3   7  216.08    4.54
  -7  -3   6  879.99   13.67
   7   3  -6  890.45   13.50
  -7  -3   6  866.34   13.66
  -7  -3   5    0.55    0.41
   7   3  -5    0.51    0.34
  -7  -3   5    0.96    0.45
   7   3  -4   84.18    2.34
  -7  -3   4   88.01    2.61
  -7  -3   3  825.56   13.17
   7   3  -3  819.55   12.65
  -7  -3   3  862.17   13.30
  -7  -3   2  234.64    4.86
  -7  -3   2  236.79    4.94
  -7  -3   2  239.14    4.85
  -7  -3   1   49.21    1.85
  -7  -3   1   51.05    1.93
  -7  -3   1   51.20    1.84
  -7  -3   0   37.93    1.63
  -7  -3   0   35.50    1.51
  -7  -3  -1    0.54    0.38
  -7  -3  -1    0.44    0.34
  -7  -3  -1    0.62    0.34
  -7  -3  -2   94.12    2.81
  -7  -3  -2   99.48    2.67
  -7  -3  -2  100.80    2.77
  -7  -3  -3    3.66    0.62
  -7  -3  -3    5.35    0.61
  -7  -3  -3    4.71    0.63
  -7  -3  -4  430.28    7.90
  -7  -3  -4  423.83    7.40
  -7  -3  -4  425.98    7.52
   7   3   4  438.84    7.43
  -7  -3  -4  423.74    7.61
  -7  -3  -5   36.40    1.54
   7   3   5   38.82    1.56
  -7  -3  -5   38.02    1.68
  -7  -3  -6   34.47    1.45
   7   3   6   37.12    1.27
   7   3   6   38.53    1.56
   7   3   7   15.39    0.96
   7   3   8   23.52    1.17
   7   3   9    2.88    0.44
   7   3  10   23.93    0.98
   7   3  11   18.22    0.70
   7   3  11   18.98    0.76
  -7  -4  11    0.19    0.19
   7   4 -10   20.60    0.89
   7   4  -9  120.04    2.82
  -7  -4   8   56.95    1.78
   7   4  -8   60.70    1.98
  -7  -4   7   22.25    1.15
   7   4  -7   25.94    1.32
  -7  -4   7   24.49    1.18
  -7  -4   6   94.18    2.61
   7   4  -6   97.91    2.76
  -7  -4   6   93.77    2.63
  -7  -4   5   21.11    1.15
   7   4  -5   21.92    1.21
  -7  -4   5   21.18    1.19
  -7  -4   4    5.02    0.61
   7   4  -4    5.78    0.66
  -7  -4   4    5.20    0.65
  -7  -4   3  258.04    5.06
   7   4  -3  257.48    4.96
  -7  -4   3  246.79    5.21
  -7  -4   3  258.18    5.09
  -7  -4   2  136.45    3.31
   7   4  -2  137.05    3.15
  -7  -4   2  139.41    3.45
  -7  -4   2  139.11    3.29
  -7  -4   1    0.98    0.38
   7   4  -1    1.00    0.32
  -7  -4   1    1.29    0.38
  -7  -4   0  157.86    3.64
   7   4   0  148.98    3.23
  -7  -4   0  154.74    3.47
  -7  -4  -1  856.88   13.30
  -7  -4  -1  875.53   13.06
   7   4   1  855.31   12.69
  -7  -4  -1  845.66   13.04
  -7  -4  -2    0.36    0.36
   7   4   2    0.29    0.24
  -7  -4  -2    0.39    0.30
  -7  -4  -3    9.49    0.87
   7   4   3    9.17    0.65
   7   4   3    9.80    0.62
   7   4   4   20.82    0.98
   7   4   4   21.15    0.94
   7   4   4   21.67    1.18
   7   4   5  413.85    6.83
   7   4   5  406.61    6.73
  -7  -4  -5  409.18    7.14
   7   4   6   87.82    2.26
   7   4   6   90.04    2.25
   7   4   6   91.92    2.60
   7   4   7    0.63    0.38
   7   4   7    0.24    0.32
   7   4   7    0.23    0.26
   7   4   8   12.62    0.86
   7   4   8   12.94    0.90
   7   4   9   91.16    2.35
   7   4   9   95.77    2.45
   7   4  10   13.33    0.74
   7   4  10   12.70    0.74
   7   4  11    2.43    0.30
   7   4  11    2.48    0.30
   7   5 -10    2.62    0.37
   7   5  -9  258.45    4.80
   7   5  -8  158.08    3.60
   7   5  -7   19.63    1.17
   7   5  -6    1.78    0.51
   7   5  -5   53.08    1.99
   7   5  -4   88.03    2.59
  -7  -5   4   84.25    2.48
   7   5  -3  307.45    5.80
  -7  -5   3  306.85    5.67
   7   5  -2  174.65    3.82
  -7  -5   2  172.87    3.72
   7   5  -1   60.44    1.93
   7   5  -1   56.01    1.65
   7   5   0    1.85    0.41
   7   5   0    1.71    0.31
   7   5   1  855.58   12.83
   7   5   1  849.99   12.50
  -7  -5  -2   49.31    1.80
   7   5   2   52.52    1.70
   7   5   2   51.10    1.55
   7   5   3   25.12    1.14
   7   5   3   26.00    1.09
   7   5   4  218.66    4.23
   7   5   4  224.91    4.12
   7   5   5  141.99    3.18
   7   5   5  144.22    3.10
   7   5   6   41.07    1.48
   7   5   6   39.36    1.45
   7   5   7  401.82    6.92
   7   5   7  396.35    6.66
   7   5   8    2.86    0.46
   7   5   8    2.64    0.39
   7   5   9   42.78    1.43
   7   5   9   32.08    1.39
   7   5  10  122.78    2.55
   7   5  10  124.84    2.68
   7   5  11   37.04    1.08
   7   5  11   33.19    0.95
   7   6 -10  175.78    2.93
  -7  -6  10  125.97    2.51
   7   6  -9    6.46    0.59
   7   6  -8  211.21    4.32
   7   6  -7   93.72    2.69
   7   6  -7   94.81    2.29
   7   6  -6   19.63    1.19
   7   6  -6   19.09    0.98
   7   6  -5    0.62    0.40
   7   6  -5    0.86    0.33
   7   6  -4    2.97    0.54
   7   6  -4    2.97    0.44
   7   6  -3   56.61    2.01
   7   6  -3   56.98    1.81
   7   6  -2  123.87    3.13
   7   6  -2  122.35    2.85
   7   6  -1   46.45    1.73
   7   6  -1   43.31    1.51
   7   6   0   64.83    2.03
   7   6   0   62.67    1.86
   7   6   1   32.96    1.40
   7   6   1   32.42    1.27
   7   6   2  204.39    4.14
   7   6   2  198.67    3.93
   7   6   3  103.45    2.68
   7   6   3  107.38    2.58
   7   6   3  109.73    2.84
   7   6   4   20.75    1.08
   7   6   4   20.31    1.01
   7   6   4   20.21    1.14
   7   6   5   70.12    2.10
   7   6   5   73.42    2.07
   7   6   5   71.72    2.26
   7   6   6  238.78    4.53
   7   6   6  229.15    4.45
   7   6   6  228.52    4.72
   7   6   7    0.59    0.41
   7   6   7    1.22    0.37
   7   6   7    1.04    0.35
   7   6   8   37.62    1.37
   7   6   8   39.78    1.39
   7   6   8   40.58    1.53
   7   6   9   10.76    0.66
   7   6   9   11.86    0.77
   7   6  10    9.28    0.51
   7   6  10   10.05    0.62
   7   6  11    0.54    0.19
   7   7 -10   11.79    0.55
   7   7  -9  126.62    2.67
   7   7  -8    4.91    0.56
   7   7  -8    5.56    0.46
   7   7  -7   50.37    1.80
   7   7  -7   49.62    1.55
   7   7  -6  156.56    3.70
   7   7  -6  156.91    3.38
   7   7  -5    0.14    0.40
   7   7  -5   -0.14    0.31
   7   7  -4   67.57    2.27
   7   7  -4   68.08    2.07
   7   7  -3  293.68    5.77
   7   7  -3  297.78    5.50
   7   7  -2  621.43   10.26
   7   7  -2  630.48    9.98
   7   7  -1  241.27    4.93
   7   7  -1  241.15    4.67
   7   7   0 1035.88   15.59
   7   7   0 1037.72   15.31
   7   7   1  377.63    6.68
   7   7   1  369.92    6.44
   7   7   2   94.18    2.55
   7   7   2   92.94    2.43
   7   7   3   40.14    1.57
   7   7   3   40.13    1.51
   7   7   3   40.53    1.60
   7   7   4  124.17    3.06
   7   7   4  134.03    3.04
   7   7   4  127.51    3.16
   7   7   5  238.44    4.64
   7   7   5  233.90    4.54
   7   7   5  236.81    4.72
   7   7   6   70.06    1.94
   7   7   6   72.11    2.10
   7   7   6   70.81    2.05
   7   7   6   70.63    2.17
   7   7   7   30.42    1.16
   7   7   7   31.33    1.30
   7   7   7   29.77    1.30
   7   7   8    1.10    0.36
   7   7   8    1.28    0.28
   7   7   8    1.28    0.33
   7   7   9    2.82    0.40
   7   7  10    5.40    0.42
   7   8  -8  166.65    3.04
   7   8  -7   27.54    1.08
   7   8  -6  150.99    3.22
   7   8  -5    3.30    0.49
   7   8  -4   11.61    0.85
   7   8  -3   24.94    1.23
   7   8  -2   10.05    0.81
   7   8  -1  378.20    6.62
   7   8   0  667.57   10.50
   7   8   1  869.93   13.17
   7   8   2  681.76   10.49
   7   8   2  655.78   10.49
   7   8   3  147.37    3.28
   7   8   3  144.42    3.29
   7   8   4   34.41    1.41
   7   8   4   35.17    1.42
   7   8   5  256.69    4.63
   7   8   5  244.91    4.60
   7   8   6   62.69    1.91
   7   8   6   68.80    1.96
   7   8   6   67.09    1.96
   7   8   7    6.56    0.57
   7   8   7    5.46    0.56
   7   8   8    2.14    0.35
   7   8   8    2.26    0.35
   7   8   9   31.02    1.01
   7   9  -8   16.30    0.70
   7   9  -8   15.33    0.60
   7   9  -7  105.95    2.37
   7   9  -7  103.17    2.22
   7   9  -6    3.55    0.49
   7   9  -6    3.51    0.43
   7   9  -5   28.46    1.27
   7   9  -5   28.76    1.20
   7   9  -4   19.29    1.10
   7   9  -4   19.57    1.05
   7   9  -3    1.12    0.42
   7   9  -3    1.80    0.43
   7   9  -2  100.15    2.75
   7   9  -2   98.39    2.58
   7   9  -1   54.44    1.92
   7   9  -1   54.03    1.85
   7   9   0   49.11    1.80
   7   9   0   49.78    1.74
   7   9   1  280.51    5.32
   7   9   1  276.40    5.21
   7   9   2    0.83    0.30
   7   9   2    0.73    0.40
   7   9   2    0.91    0.38
   7   9   3   10.55    0.80
   7   9   3   11.09    0.79
   7   9   3   10.29    0.70
   7   9   4    2.08    0.36
   7   9   4    2.82    0.48
   7   9   4    2.65    0.46
   7   9   5    0.77    0.27
   7   9   5    0.01    0.32
   7   9   5    0.18    0.35
   7   9   6   66.75    1.85
   7   9   6   59.10    1.65
   7   9   7   13.41    0.67
   7   9   8   31.56    0.93
   7  10  -7    1.21    0.23
   7  10  -7    1.03    0.20
   7  10  -6  132.38    2.63
   7  10  -6  128.61    2.56
   7  10  -5    1.10    0.33
   7  10  -5    1.38    0.33
   7  10  -4  223.85    4.27
   7  10  -4  226.37    4.19
   7  10  -3   52.63    1.72
   7  10  -3   53.65    1.68
   7  10  -2    6.46    0.63
   7  10  -2    7.13    0.65
   7  10  -1   10.37    0.78
   7  10  -1   11.17    0.78
   7  10   0  479.17    7.61
   7  10   0  483.14    7.58
   7  10   1    8.53    0.68
   7  10   1    5.99    0.63
   7  10   2    7.45    0.65
   7  10   3    8.11    0.66
   7  10   4    7.45    0.61
   7  10   5    6.84    0.55
   7  10   5    6.50    0.55
   7  10   6   33.08    1.13
   7  10   7   20.65    0.79
   7  10   8   13.89    0.56
   7  11  -5  109.14    2.12
   7  11  -5  120.67    2.25
   7  11  -4   19.08    0.78
   7  11  -4   19.83    0.82
   7  11  -3   33.56    1.12
   7  11  -2  120.98    2.56
   7  11  -1   29.72    1.11
   7  11  -1   27.64    1.00
   7  11   0    5.78    0.51
   7  11   0    4.95    0.42
   7  11   1   51.96    1.52
   7  11   1   49.58    1.51
   7  11   2   16.19    0.80
   7  11   2   17.10    0.84
   7  11   3    7.62    0.55
   7  11   3    7.70    0.56
   7  11   4   54.62    1.46
   7  11   4   54.35    1.47
   7  11   5    0.46    0.22
   7  11   6    0.83    0.20
   7  12  -3   16.86    0.63
   7  12  -2    1.01    0.22
   7  12  -1    4.65    0.33
   7  12  -1    4.34    0.31
   7  12   0   22.24    0.75
   7  12   0   25.36    0.86
   7  12   1  100.29    1.99
   7  12   1  112.74    2.17
   7  12   2   58.90    1.35
   7  12   2   67.69    1.51
   7  12   3    0.12    0.13
   7  12   3    0.13    0.15
   7  12   4   18.53    0.64
  -8   4   2    1.69    0.32
  -8   4   1   81.09    2.07
  -8   4   1   88.15    2.17
  -8   4   0  120.84    2.62
  -8   4   0  124.73    2.82
  -8   4  -1    0.47    0.29
  -8   4  -1    0.71    0.36
  -8   4  -2   98.97    2.39
  -8   4  -2   98.55    2.48
  -8   4  -3    6.86    0.58
  -8   4  -3    6.79    0.60
  -8   4  -4   15.47    0.80
  -8   3   6   68.09    1.76
  -8   3   6   73.62    1.77
  -8   3   5   19.92    0.96
  -8   3   5   19.83    0.91
  -8   3   5   19.26    0.89
  -8   3   4  112.35    2.69
  -8   3   4  109.47    2.54
  -8   3   4  108.84    2.62
  -8   3   3    1.39    0.40
  -8   3   3    1.35    0.34
  -8   3   3    1.25    0.41
  -8   3   2   46.71    1.67
  -8   3   2   42.73    1.59
  -8   3   2   45.72    1.72
  -8   3   1    0.46    0.35
  -8   3   1    0.70    0.39
  -8   3   1    0.32    0.37
  -8   3   0   49.51    1.75
  -8   3   0   49.85    1.85
  -8   3   0   48.09    1.85
  -8   3  -1    7.25    0.68
  -8   3  -1    7.88    0.79
  -8   3  -1    8.03    0.78
  -8   3  -2   11.60    0.93
  -8   3  -2   11.80    0.93
  -8   3  -3  274.46    5.36
  -8   3  -3  294.65    5.52
  -8   3  -4    2.01    0.44
  -8   3  -4    1.85    0.47
  -8   3  -5    6.82    0.62
  -8   3  -5    7.58    0.50
  -8   3  -6   11.45    0.68
  -8   3  -6   10.13    0.53
  -8   2   8   22.96    0.86
  -8   2   8   22.37    0.84
  -8   2   7   73.18    1.92
  -8   2   7   73.46    1.89
  -8   2   6  136.42    3.10
  -8   2   6  135.65    3.02
  -8   2   6  133.25    2.99
  -8   2   5   32.33    1.41
  -8   2   5   30.87    1.33
  -8   2   5   31.17    1.37
  -8   2   4    2.93    0.56
  -8   2   4    2.65    0.46
  -8   2   4    2.03    0.45
  -8   2   4    1.80    0.50
  -8   2   3   38.81    1.69
  -8   2   3   38.20    1.59
  -8   2   3   36.88    1.55
  -8   2   3   39.79    1.70
  -8   2   2   37.08    1.68
  -8   2   2   35.87    1.60
  -8   2   2   36.21    1.51
  -8   2   2   36.14    1.65
  -8   2   1    1.90    0.50
  -8   2   1    1.44    0.50
  -8   2   1    1.15    0.49
  -8   2   0    0.66    0.43
  -8   2   0    0.56    0.49
  -8   2   0    0.95    0.48
  -8   2  -1  193.18    4.38
  -8   2  -1  194.55    4.46
  -8   2  -1  197.79    4.54
  -8   2  -2  108.79    3.01
  -8   2  -2  109.39    3.12
  -8   2  -2  114.29    3.20
  -8   2  -3    3.69    0.69
  -8   2  -4    1.92    0.57
  -8   2  -4    2.36    0.40
  -8   2  -5   47.36    1.74
  -8   2  -5   46.71    1.80
  -8   2  -5   47.85    1.53
  -8   2  -6    0.98    0.37
  -8   2  -6    1.00    0.29
  -8   2  -7    3.80    0.43
  -8   2  -7    3.64    0.40
  -8   1   9   34.12    1.03
  -8   1   9   33.77    1.01
  -8   1   8    4.77    0.50
  -8   1   8    4.68    0.47
  -8   1   7   73.90    2.11
  -8   1   7   67.66    2.01
  -8   1   7   70.12    2.02
  -8   1   6    7.49    0.75
  -8   1   6    7.09    0.71
  -8   1   6    6.97    0.69
  -8   1   5   51.53    1.93
  -8   1   5   47.57    1.81
  -8   1   5   49.06    1.89
  -8   1   4    0.88    0.50
  -8   1   4    1.22    0.43
  -8   1   4    0.39    0.42
  -8   1   4    0.64    0.46
  -8   1   3  159.78    3.87
  -8   1   3  151.17    3.75
  -8   1   3  149.28    3.72
  -8   1   3  155.53    3.88
  -8   1   2  167.76    4.14
  -8   1   2  166.14    4.02
  -8   1   2  167.75    3.95
  -8   1   2  162.63    4.12
  -8   1   1  368.72    7.05
  -8   1   1  358.68    6.98
  -8   1   1  359.14    7.05
  -8   1   0  471.38    8.58
  -8   1   0  471.33    8.50
  -8   1   0  475.03    8.64
  -8   1  -1   48.85    2.06
  -8   1  -1   50.52    2.08
  -8   1  -1   51.22    2.15
  -8   1  -2   16.31    1.19
  -8   1  -2   16.14    1.24
  -8   1  -3    9.13    0.93
  -8   1  -3   14.25    1.10
  -8   1  -4  106.85    3.08
  -8   1  -5   26.77    1.42
  -8   1  -6    2.64    0.52
  -8   1  -7    0.62    0.33
  -8   1  -7    0.22    0.25
  -8   1  -8   18.94    0.76
  -8   1  -8   19.97    0.82
  -8   1  -9   11.71    0.54
  -8   0   9   26.62    1.01
  -8   0   9   25.30    0.95
  -8   0   9   24.21    0.94
  -8   0   8    1.46    0.39
  -8   0   8    1.32    0.36
  -8   0   8    1.60    0.38
  -8   0   7   49.79    1.58
  -8   0   7   53.71    1.81
  -8   0   7   55.55    1.88
  -8   0   6   15.45    0.98
  -8   0   6   18.97    1.15
  -8   0   5   19.37    1.16
  -8   0   5   16.55    1.13
  -8   0   5   19.19    1.23
  -8   0   4  331.74    6.38
  -8   0   4  323.15    6.42
  -8   0   4  343.77    6.61
  -8   0   3   51.75    2.05
  -8   0   3   52.04    2.03
  -8   0   3   47.30    1.77
  -8   0   3   52.57    2.12
  -8   0   2  312.70    6.25
  -8   0   2  321.18    6.27
  -8   0   2  312.18    6.24
  -8   0   2  303.43    5.96
  -8   0   2  300.30    6.25
  -8   0   1   58.41    2.27
  -8   0   1   62.80    2.28
  -8   0   1   57.48    2.17
  -8   0   1   56.78    2.13
  -8   0   0  256.50    5.58
  -8   0   0  256.13    5.47
  -8   0  -1  593.40    9.93
  -8   0  -1  588.10    9.65
  -8   0  -2  565.29    9.94
  -8   0  -2  575.70    9.81
  -8   0  -2  552.66    9.69
  -8   0  -2  567.50    9.98
  -8   0  -3  464.22    8.58
  -8   0  -3  460.32    8.49
  -8   0  -3  480.47    8.69
  -8   0  -4    2.41    0.59
  -8   0  -4    1.76    0.62
   8   0   5  109.13    2.55
  -8   0  -5  111.04    3.11
   8   0   6    1.63    0.34
  -8   0  -6    1.34    0.46
   8   0   7   22.32    0.91
  -8   0  -7   22.93    1.10
   8   0   8   26.18    0.89
  -8   0  -9   49.57    1.39
  -8  -1   9    4.11    0.45
  -8  -1   9    4.33    0.44
  -8  -1   9    4.88    0.50
  -8  -1   8    6.20    0.62
  -8  -1   8    5.74    0.51
  -8  -1   8    5.74    0.58
  -8  -1   8    6.16    0.64
  -8  -1   7    0.70    0.43
  -8  -1   7    0.54    0.36
  -8  -1   7    0.93    0.43
  -8  -1   7    0.77    0.44
  -8  -1   6    2.16    0.54
  -8  -1   6    1.55    0.43
  -8  -1   6    1.98    0.54
  -8  -1   6    2.15    0.56
  -8  -1   5   34.88    1.64
  -8  -1   5   34.26    1.60
  -8  -1   5   34.06    1.62
  -8  -1   4   43.69    1.87
  -8  -1   4   45.14    1.86
  -8  -1   4   42.79    1.64
  -8  -1   3  650.14   10.59
  -8  -1   3  646.62   10.40
  -8  -1   2   87.70    2.82
  -8  -1   2   84.43    2.69
  -8  -1   2   84.46    2.73
  -8  -1   2   84.59    2.63
  -8  -1   2   89.56    2.81
  -8  -1   1   31.08    1.65
  -8  -1   1   32.91    1.65
  -8  -1   1   32.33    1.60
  -8  -1   1   30.77    1.61
  -8  -1   0  131.22    3.47
  -8  -1   0  131.98    3.56
  -8  -1  -1   95.79    2.94
  -8  -1  -1   96.53    2.91
  -8  -1  -1   96.95    3.03
  -8  -1  -2  574.26    9.86
  -8  -1  -2  596.58   10.04
  -8  -1  -3  213.54    4.77
  -8  -1  -3  205.43    4.62
   8   1   3  204.42    4.07
  -8  -1  -3  211.17    4.92
  -8  -1  -4   42.27    1.84
  -8  -1  -4   42.79    1.84
   8   1   4   40.61    1.44
  -8  -1  -4   43.63    1.96
  -8  -1  -5  464.18    8.07
  -8  -1  -5  466.24    8.36
   8   1   6   56.11    1.75
  -8  -1  -6   52.92    1.93
   8   1   7   51.15    1.59
  -8  -1  -7   50.78    1.72
   8   1   8   41.30    1.30
   8   1   9    2.23    0.30
  -8  -2   9   46.70    1.42
  -8  -2   9   43.09    1.25
  -8  -2   9   43.74    1.30
  -8  -2   8   74.87    2.13
  -8  -2   8   75.90    2.07
  -8  -2   8   74.77    2.07
  -8  -2   7   29.08    1.36
  -8  -2   7   28.79    1.32
  -8  -2   7   25.56    1.36
  -8  -2   6   19.22    1.19
  -8  -2   6   18.03    1.12
  -8  -2   6   19.62    1.23
  -8  -2   5    0.53    0.43
  -8  -2   5    0.72    0.44
  -8  -2   5    0.75    0.49
  -8  -2   4  181.15    4.28
  -8  -2   4  175.77    4.29
  -8  -2   4  188.79    4.40
  -8  -2   3    6.01    0.78
  -8  -2   3    5.92    0.76
  -8  -2   3    6.80    0.81
  -8  -2   3    7.63    0.84
  -8  -2   2   44.38    1.92
  -8  -2   2   42.55    1.87
  -8  -2   1   33.95    1.69
  -8  -2   1   34.83    1.64
  -8  -2   1   34.90    1.68
  -8  -2   0   84.65    2.81
  -8  -2   0   82.96    2.66
  -8  -2   0   89.30    2.72
  -8  -2   0   82.04    2.69
  -8  -2  -1   14.93    1.14
  -8  -2  -1   14.32    1.07
  -8  -2  -1   14.97    1.12
  -8  -2  -2  112.83    3.33
  -8  -2  -2  115.16    3.19
  -8  -2  -2  112.09    3.18
  -8  -2  -2  114.27    3.31
  -8  -2  -3  121.88    3.54
  -8  -2  -3  119.96    3.24
  -8  -2  -3  117.90    3.26
   8   2   3  120.46    2.95
  -8  -2  -3  121.99    3.38
  -8  -2  -4  261.54    5.33
  -8  -2  -4  250.13    5.29
   8   2   4  258.37    4.92
  -8  -2  -4  261.67    5.55
   8   2   5    0.42    0.31
  -8  -2  -5    0.18    0.36
  -8  -2  -5   -0.02    0.37
  -8  -2  -5    0.33    0.44
  -8  -2  -6   30.44    1.38
   8   2   6   33.32    1.31
   8   2   7   17.64    0.96
   8   2   7   18.54    0.91
   8   2   8   16.92    0.88
   8   2   8   16.85    0.79
   8   2   9   27.10    1.00
   8   2  10    2.13    0.26
  -8  -3  10   15.07    0.70
  -8  -3   9  116.91    2.46
  -8  -3   9  118.48    2.66
  -8  -3   8   32.08    1.27
  -8  -3   8   32.05    1.23
  -8  -3   8   34.52    1.43
  -8  -3   7    3.09    0.50
  -8  -3   7    3.30    0.53
  -8  -3   7    3.18    0.56
  -8  -3   6   20.24    1.17
  -8  -3   6   20.49    1.19
  -8  -3   6   22.60    1.29
  -8  -3   5  203.79    4.52
  -8  -3   5  203.74    4.53
  -8  -3   4   40.98    1.75
  -8  -3   4   38.64    1.76
  -8  -3   4   41.57    1.80
  -8  -3   3  706.40   11.73
  -8  -3   3  718.96   11.79
  -8  -3   3  731.40   11.71
  -8  -3   2   47.00    1.98
  -8  -3   2   49.74    2.03
  -8  -3   2   50.47    1.96
  -8  -3   1  125.88    3.42
  -8  -3   1  126.41    3.31
  -8  -3   1  125.59    3.33
  -8  -3   0   69.17    2.44
  -8  -3   0   72.14    2.36
  -8  -3   0   65.47    2.31
  -8  -3  -1   28.54    1.52
  -8  -3  -1   28.91    1.43
  -8  -3  -1   27.61    1.46
  -8  -3  -2  156.51    3.98
  -8  -3  -2  148.21    3.71
  -8  -3  -2  159.34    3.82
  -8  -3  -2  150.69    3.81
  -8  -3  -3   67.62    2.51
  -8  -3  -3   67.71    2.26
  -8  -3  -3   70.28    2.38
   8   3   3   68.94    2.18
  -8  -3  -3   69.22    2.37
  -8  -3  -4   21.41    1.21
  -8  -3  -4   22.21    1.27
   8   3   4   21.04    1.15
  -8  -3  -4   21.89    1.30
  -8  -3  -5  133.52    3.33
   8   3   5  141.08    3.28
   8   3   6  151.77    3.39
   8   3   7   72.33    2.15
   8   3   7   77.26    2.13
   8   3   8    0.45    0.27
   8   3   8    0.46    0.32
   8   3   9   27.00    1.09
   8   3   9   34.26    1.10
   8   3  10   35.41    0.94
  -8  -4  10   25.24    0.86
  -8  -4   9    0.57    0.28
   8   4  -8   96.68    2.20
  -8  -4   8  100.78    2.53
  -8  -4   7   32.56    1.30
   8   4  -7   32.19    1.24
  -8  -4   7   29.90    1.25
  -8  -4   7   33.11    1.45
  -8  -4   6    9.52    0.78
   8   4  -6    9.73    0.73
  -8  -4   6    9.25    0.79
  -8  -4   6   10.06    0.85
  -8  -4   5   81.86    2.44
   8   4  -5   83.88    2.29
  -8  -4   5   80.80    2.50
  -8  -4   5   80.57    2.53
  -8  -4   4    6.60    0.72
   8   4  -4    7.33    0.66
  -8  -4   4    7.66    0.82
  -8  -4   4    7.22    0.76
  -8  -4   3  335.05    6.37
   8   4  -3  330.81    5.93
  -8  -4   3  339.95    6.55
  -8  -4   3  342.98    6.40
  -8  -4   2   22.62    1.30
   8   4  -2   22.13    1.07
  -8  -4   2   22.41    1.26
  -8  -4   1   38.33    1.70
  -8  -4   1   36.20    1.60
  -8  -4   0  656.48   10.85
  -8  -4   0  682.63   10.75
  -8  -4  -1   17.83    1.20
  -8  -4  -1   19.09    1.14
  -8  -4  -1   17.77    1.12
  -8  -4  -2    5.12    0.71
  -8  -4  -2    5.28    0.65
  -8  -4  -2    6.35    0.70
  -8  -4  -3  109.93    3.18
  -8  -4  -3  103.75    2.81
  -8  -4  -3  111.54    3.00
   8   4   3  116.28    2.96
  -8  -4  -3  100.57    2.83
  -8  -4  -4  195.77    4.29
   8   4   4  192.47    4.23
  -8  -4  -5  199.66    4.27
   8   4   5  201.47    4.29
   8   4   6  175.07    3.81
   8   4   7  188.25    3.87
   8   4   7  187.60    3.90
   8   4   8   24.17    1.09
   8   4   8   25.84    1.13
   8   4   9   31.28    1.13
   8   4   9   30.06    1.10
   8   4  10    3.74    0.35
   8   4  10    3.62    0.33
   8   5  -9  193.01    3.34
  -8  -5   9  192.77    3.52
   8   5  -8   44.60    1.41
  -8  -5   8   42.83    1.46
   8   5  -7   79.17    2.15
  -8  -5   7   77.25    2.21
   8   5  -6  256.97    4.92
  -8  -5   6  253.87    4.97
   8   5  -5   99.19    2.65
  -8  -5   5   98.38    2.69
   8   5  -4   21.13    1.14
  -8  -5   4   20.38    1.16
   8   5  -3   23.91    1.20
  -8  -5   3   24.64    1.26
   8   5  -2    1.04    0.35
  -8  -5   2    1.12    0.38
  -8  -5   1   12.89    0.93
   8   5  -1   13.66    0.89
  -8  -5   1   13.41    0.91
  -8  -5   0  278.94    5.53
  -8  -5   0  287.78    5.55
   8   5   0  289.21    5.24
  -8  -5  -1   96.95    2.79
  -8  -5  -1  102.76    2.72
   8   5   1  100.84    2.50
  -8  -5  -2    4.07    0.61
  -8  -5  -2    4.25    0.54
   8   5   2    4.66    0.51
   8   5   4  774.47   11.80
  -8  -5  -4  797.37   12.30
   8   5   4  788.51   11.61
   8   5   5  224.02    4.23
  -8  -5  -5  225.10    4.53
   8   5   5  227.58    4.16
   8   5   5  231.26    4.69
   8   5   6   51.92    1.54
   8   5   6   53.47    1.85
   8   5   7  151.10    3.32
   8   5   7  153.37    3.04
   8   5   7  161.04    3.49
   8   5   8  331.50    5.68
   8   5   8  339.96    5.81
   8   5   9   24.31    0.96
   8   5   9   24.64    1.00
   8   5  10   43.56    1.13
   8   5  10   42.30    1.16
   8   6  -9   46.10    1.23
   8   6  -8   33.63    1.18
  -8  -6   8   29.94    1.07
   8   6  -7    4.73    0.55
  -8  -6   7    4.67    0.49
   8   6  -6   75.44    2.19
  -8  -6   6   67.67    2.00
   8   6  -5  145.05    3.36
  -8  -6   5  131.67    3.11
   8   6  -4  234.85    4.80
   8   6  -3   36.23    1.54
   8   6  -2   26.23    1.29
   8   6  -1  105.70    2.77
   8   6   0   37.96    1.52
   8   6   0   37.27    1.31
   8   6   1  172.04    3.70
   8   6   1  168.68    3.42
   8   6   2   87.05    2.36
   8   6   2   87.80    2.20
   8   6   3   33.41    1.36
   8   6   3   35.61    1.30
   8   6   3   35.50    1.54
   8   6   4   23.69    1.13
   8   6   4   24.41    1.07
   8   6   4   25.67    1.30
   8   6   5  210.90    4.11
   8   6   5  211.95    4.02
   8   6   5  214.91    4.41
   8   6   6  121.77    2.75
   8   6   6  121.37    2.67
   8   6   6  118.82    2.95
   8   6   7  113.80    2.63
   8   6   7  109.06    2.78
   8   6   8   40.31    1.30
   8   6   9    9.29    0.53
   8   7  -9  315.36    4.85
   8   7  -8   33.43    1.14
   8   7  -7  101.81    2.46
   8   7  -6   12.43    0.85
   8   7  -5    0.67    0.36
   8   7  -5    0.36    0.23
   8   7  -4   26.17    1.31
   8   7  -4   24.51    1.06
   8   7  -3   10.41    0.87
   8   7  -3   10.21    0.71
   8   7  -2   94.89    2.66
   8   7  -2   94.76    2.37
   8   7  -1    9.05    0.80
   8   7  -1    8.87    0.67
   8   7   0  282.59    5.41
   8   7   0  282.74    5.10
   8   7   1   32.31    1.39
   8   7   1   31.22    1.26
   8   7   2    0.80    0.39
   8   7   2    0.35    0.34
   8   7   2    0.20    0.27
   8   7   3  182.01    3.88
   8   7   3  187.21    3.73
   8   7   3  189.88    4.06
   8   7   4  196.40    3.98
   8   7   4  190.78    3.83
   8   7   4  194.96    4.12
   8   7   5   12.04    0.81
   8   7   5   12.71    0.77
   8   7   5   13.44    0.91
   8   7   6   33.31    1.23
   8   7   6   35.14    1.31
   8   7   6   33.96    1.24
   8   7   6   35.43    1.41
   8   7   7    0.60    0.33
   8   7   7    0.20    0.23
   8   7   7    0.08    0.21
   8   7   8   11.60    0.59
   8   7   8   12.13    0.64
   8   7   8   13.27    0.74
   8   7   9   66.83    1.60
   8   8  -8  100.93    2.07
   8   8  -7   18.64    0.87
   8   8  -6   39.26    1.40
   8   8  -6   35.45    1.11
   8   8  -5   12.06    0.84
   8   8  -5   11.59    0.69
   8   8  -4    5.46    0.65
   8   8  -4    5.49    0.53
   8   8  -3  278.89    5.35
   8   8  -3  275.42    4.98
   8   8  -2    4.84    0.65
   8   8  -2    5.46    0.56
   8   8  -1   74.36    2.29
   8   8  -1   77.48    2.13
   8   8   0  188.10    4.11
   8   8   0  198.68    3.92
   8   8   1  600.05    9.80
   8   8   1  625.99    9.61
   8   8   1  611.35    9.79
   8   8   2  108.83    2.75
   8   8   2  111.42    2.65
   8   8   2  106.52    2.74
   8   8   3  976.74   14.33
   8   8   3  964.19   14.15
   8   8   3  935.72   14.30
   8   8   4    0.11    0.29
   8   8   4    0.15    0.35
   8   8   4    1.04    0.35
   8   8   5  232.54    4.39
   8   8   5  231.16    4.29
   8   8   5  234.60    4.44
   8   8   6   21.86    1.00
   8   8   6   22.29    0.97
   8   8   6   21.34    1.00
   8   8   7   31.60    1.08
   8   8   7   31.06    1.14
   8   8   8   88.89    1.90
   8   8   8   87.83    1.94
   8   8   9    1.39    0.20
   8   9  -6    3.15    0.32
   8   9  -5  118.95    2.46
   8   9  -4   66.84    1.80
   8   9  -3  115.91    2.64
   8   9  -2   12.27    0.78
   8   9  -1  112.96    2.62
   8   9  -1  102.04    2.45
   8   9   0    8.22    0.65
   8   9   0    7.96    0.63
   8   9   1   37.93    1.39
   8   9   1   35.47    1.31
   8   9   2   48.53    1.71
   8   9   2   52.49    1.64
   8   9   3   62.38    1.88
   8   9   3   66.04    1.85
   8   9   3   61.50    1.79
   8   9   4   28.53    1.21
   8   9   4   28.66    1.14
   8   9   4   26.77    1.08
   8   9   5  191.43    3.61
   8   9   5  182.15    3.53
   8   9   5  181.89    3.47
   8   9   6  171.78    3.28
   8   9   6  176.77    3.22
   8   9   7   35.79    1.07
   8   9   7   31.36    0.98
   8   9   8   85.43    1.72
   8  10  -6    6.34    0.41
   8  10  -5   12.04    0.64
   8  10  -5   11.72    0.57
   8  10  -4   82.47    2.00
   8  10  -4   80.29    1.86
   8  10  -3   59.70    1.71
   8  10  -3   59.10    1.62
   8  10  -2    0.60    0.34
   8  10  -2    0.57    0.27
   8  10  -1  103.56    2.47
   8  10  -1  100.69    2.36
   8  10   0  130.81    2.98
   8  10   0  144.14    2.96
   8  10   1   54.89    1.69
   8  10   1   55.91    1.65
   8  10   2   21.39    0.99
   8  10   2   21.55    0.96
   8  10   3   45.39    1.44
   8  10   3   45.48    1.42
   8  10   4   18.35    0.86
   8  10   4   21.07    0.89
   8  10   5   17.03    0.79
   8  10   5   18.36    0.79
   8  10   6    3.05    0.32
   8  10   7    5.19    0.34
   8  11  -4   80.17    1.66
   8  11  -3  103.90    2.11
   8  11  -3  102.60    2.07
   8  11  -2   28.56    0.99
   8  11  -2   29.05    0.98
   8  11  -1    0.28    0.23
   8  11  -1    0.29    0.23
   8  11   0   38.87    1.22
   8  11   0   39.60    1.22
   8  11   1   62.24    1.61
   8  11   1   61.49    1.58
   8  11   2   11.16    0.63
   8  11   2   10.59    0.60
   8  11   3   75.43    1.76
   8  11   3   77.08    1.75
   8  11   4    9.61    0.53
   8  12  -1   10.68    0.47
   8  12   0    3.77    0.28
   8  12   1   26.65    0.76
   8  12   3    0.48    0.13
  -9   3   2   11.59    0.62
  -9   3   1    1.78    0.30
  -9   3   1    1.69    0.33
  -9   3   0   54.82    1.56
  -9   3   0   53.93    1.57
  -9   3  -1  108.97    2.32
  -9   3  -1  115.51    2.51
  -9   3  -2  130.90    2.75
  -9   3  -3  184.57    3.34
  -9   3  -4    0.49    0.20
  -9   2   5   23.58    0.91
  -9   2   5   20.01    0.82
  -9   2   4   89.67    2.17
  -9   2   4   88.92    2.17
  -9   2   3   71.12    1.95
  -9   2   3   66.47    1.79
  -9   2   3   72.95    2.00
  -9   2   2    4.77    0.54
  -9   2   2    4.85    0.54
  -9   2   2    4.63    0.56
  -9   2   1   94.95    2.44
  -9   2   1   93.17    2.45
  -9   2   1   95.15    2.52
  -9   2   0   57.80    1.83
  -9   2   0   58.59    1.88
  -9   2   0   59.80    1.95
  -9   2  -1   53.09    1.72
  -9   2  -1   52.71    1.78
  -9   2  -1   56.45    1.86
  -9   2  -2   91.54    2.45
  -9   2  -2   94.78    2.52
  -9   2  -3   14.65    0.87
  -9   2  -4   47.70    1.56
  -9   2  -5   23.43    0.93
  -9   1   7   35.66    1.08
  -9   1   6   38.76    1.30
  -9   1   6   37.65    1.26
  -9   1   5   10.23    0.74
  -9   1   5   11.49    0.77
  -9   1   4   36.70    1.48
  -9   1   4   34.32    1.31
  -9   1   4   36.02    1.45
  -9   1   3  167.24    3.75
  -9   1   3  162.22    3.58
  -9   1   3  170.18    3.77
  -9   1   2   37.82    1.61
  -9   1   2   37.59    1.59
  -9   1   2   40.89    1.69
  -9   1   1    1.59    0.50
  -9   1   1    1.49    0.45
  -9   1   1    1.40    0.48
  -9   1   0   74.38    2.36
  -9   1   0   76.05    2.39
  -9   1   0   79.41    2.48
  -9   1  -1  195.19    4.19
  -9   1  -1  184.64    4.15
  -9   1  -1  185.96    4.26
  -9   1  -2   20.87    1.17
  -9   1  -2   17.90    1.16
  -9   1  -3   50.17    1.82
  -9   1  -4   70.57    2.11
  -9   1  -5    7.74    0.64
  -9   1  -5    7.62    0.66
  -9   1  -6    3.20    0.40
  -9   0   7    3.42    0.42
  -9   0   6   82.65    2.00
  -9   0   6   96.79    2.39
  -9   0   5    3.24    0.48
  -9   0   5    3.10    0.51
  -9   0   5    3.12    0.53
  -9   0   4   75.34    2.27
  -9   0   4   75.93    2.29
  -9   0   4   78.87    2.39
  -9   0   3   19.70    1.23
  -9   0   3   22.04    1.23
  -9   0   3   22.04    1.28
  -9   0   2   39.70    1.77
  -9   0   2   39.46    1.70
  -9   0   1   32.41    1.58
  -9   0   1   32.88    1.55
  -9   0   1   30.31    1.41
  -9   0   0    1.99    0.59
  -9   0   0    1.98    0.56
  -9   0  -1  722.59   11.40
  -9   0  -1  648.80   11.19
  -9   0  -2   70.36    2.37
  -9   0  -2   67.87    2.31
  -9   0  -2   65.81    2.35
  -9   0  -3  241.71    4.96
  -9   0  -3  241.11    5.10
   9   0   4   56.40    1.49
  -9   0  -4   60.40    2.00
   9   0   5   25.58    0.88
  -9   0  -5   26.49    1.23
  -9   0  -6    2.68    0.42
  -9   0  -6    2.45    0.42
  -9   0  -7    0.47    0.21
  -9  -1   8   13.76    0.67
  -9  -1   8   12.98    0.67
  -9  -1   7    1.83    0.37
  -9  -1   7    1.77    0.31
  -9  -1   7    1.40    0.35
  -9  -1   7    2.21    0.41
  -9  -1   6   14.74    0.91
  -9  -1   6   14.17    0.85
  -9  -1   6   13.46    0.87
  -9  -1   6   12.91    0.88
  -9  -1   5   49.18    1.78
  -9  -1   5   47.43    1.70
  -9  -1   4  116.31    3.10
  -9  -1   4  114.02    2.99
  -9  -1   3    3.63    0.68
  -9  -1   3    4.63    0.66
  -9  -1   3    4.22    0.67
  -9  -1   3    3.37    0.51
  -9  -1   3    3.74    0.68
  -9  -1   2    4.70    0.70
  -9  -1   2    4.08    0.67
  -9  -1   2    4.48    0.63
  -9  -1   2    3.98    0.68
  -9  -1   1  113.42    3.05
  -9  -1   1  117.48    3.27
  -9  -1   0  223.47    4.72
  -9  -1   0  222.85    4.92
  -9  -1  -1    6.60    0.82
  -9  -1  -1    6.46    0.78
  -9  -1  -1    7.27    0.85
  -9  -1  -2   80.87    2.60
  -9  -1  -2   81.75    2.68
  -9  -1  -3  207.64    4.57
  -9  -1  -3  215.56    4.75
  -9  -1  -4  476.73    8.15
  -9  -1  -4  468.22    8.33
   9   1   5  102.72    2.35
  -9  -1  -5  104.18    2.71
   9   1   6  364.04    5.77
  -9  -1  -6  354.99    6.11
   9   1   7   49.43    1.27
  -9  -1  -7   46.25    1.35
  -9  -2   8   42.87    1.24
  -9  -2   7   69.78    1.91
  -9  -2   7   70.67    1.89
  -9  -2   7   66.71    1.87
  -9  -2   7   71.95    2.01
  -9  -2   6    7.84    0.70
  -9  -2   6    7.91    0.69
  -9  -2   6    7.14    0.69
  -9  -2   6    7.31    0.72
  -9  -2   5   23.99    1.24
  -9  -2   5   23.62    1.26
  -9  -2   5   22.95    1.22
  -9  -2   5   23.11    1.26
  -9  -2   4  331.84    6.22
  -9  -2   4  328.72    6.21
  -9  -2   4  319.34    6.15
  -9  -2   4  334.00    6.26
  -9  -2   3   13.17    1.03
  -9  -2   3   14.08    1.06
  -9  -2   3   14.19    0.98
  -9  -2   3   13.57    1.04
  -9  -2   2   28.48    1.57
  -9  -2   2   29.45    1.46
  -9  -2   2   29.88    1.56
  -9  -2   1    1.16    0.51
  -9  -2   1    0.97    0.53
  -9  -2   1    0.90    0.46
  -9  -2   1    1.40    0.49
  -9  -2   0   11.07    1.02
  -9  -2   0    9.74    0.95
  -9  -2   0   10.48    0.98
  -9  -2   0   10.51    0.98
  -9  -2  -1    9.95    0.98
  -9  -2  -1   10.54    0.97
  -9  -2  -1   10.99    1.00
  -9  -2  -1   10.84    0.98
   9   2   2    0.06    0.27
  -9  -2  -2    0.32    0.47
  -9  -2  -2    0.20    0.43
  -9  -2  -2    0.19    0.39
  -9  -2  -3   90.37    2.88
  -9  -2  -3   90.52    2.69
  -9  -2  -3   89.93    2.67
   9   2   3   90.62    2.31
  -9  -2  -3   92.03    2.78
   9   2   4    0.78    0.29
  -9  -2  -4    1.15    0.44
  -9  -2  -4    0.68    0.42
  -9  -2  -4    0.73    0.46
  -9  -2  -5  180.50    3.87
   9   2   5  183.06    3.48
   9   2   6  117.40    2.56
   9   2   6  108.32    2.31
   9   2   7    1.22    0.29
   9   2   8  205.62    3.49
  -9  -3   8    0.29    0.19
  -9  -3   8    0.19    0.22
  -9  -3   8    0.11    0.24
  -9  -3   7   67.64    1.84
  -9  -3   7   68.14    1.93
  -9  -3   7   71.62    2.01
  -9  -3   6   93.09    2.43
  -9  -3   6   91.29    2.53
  -9  -3   6   95.84    2.56
  -9  -3   5    0.48    0.38
  -9  -3   5    0.48    0.41
  -9  -3   5    0.37    0.41
  -9  -3   5    0.24    0.28
  -9  -3   5    0.40    0.41
  -9  -3   4   61.77    2.13
  -9  -3   4   57.00    2.09
  -9  -3   4   58.22    1.97
  -9  -3   4   63.31    2.16
  -9  -3   3   43.15    1.84
  -9  -3   3   46.33    1.80
  -9  -3   3   43.73    1.81
  -9  -3   2    5.25    0.73
  -9  -3   2    5.14    0.71
  -9  -3   2    5.36    0.72
  -9  -3   1    7.68    0.86
  -9  -3   1    7.11    0.81
  -9  -3   1    7.69    0.81
  -9  -3   0   85.77    2.76
  -9  -3   0   84.57    2.65
  -9  -3   0   84.61    2.67
  -9  -3   0   80.53    2.64
  -9  -3  -1    1.11    0.54
  -9  -3  -1    1.32    0.50
  -9  -3  -1    1.13    0.49
  -9  -3  -2   28.36    1.55
  -9  -3  -2   29.85    1.48
  -9  -3  -2   29.35    1.49
   9   3   2   28.01    1.29
  -9  -3  -2   26.64    1.43
  -9  -3  -3    4.58    0.71
  -9  -3  -3    4.23    0.63
  -9  -3  -3    4.19    0.67
   9   3   3    4.15    0.54
  -9  -3  -3    4.91    0.67
  -9  -3  -4    8.61    0.76
  -9  -3  -4    9.18    0.82
   9   3   4    9.01    0.72
  -9  -3  -4    9.91    0.87
   9   3   5   96.00    2.39
   9   3   6   57.55    1.72
   9   3   6   57.04    1.65
   9   3   7   17.59    0.85
   9   3   7   16.52    0.76
   9   3   8  101.40    2.11
   9   3   8   92.04    1.88
   9   3   9    4.98    0.35
  -9  -4   8   99.61    2.23
  -9  -4   8  101.54    2.23
  -9  -4   7   44.75    1.51
  -9  -4   7   42.82    1.46
  -9  -4   6   10.67    0.73
  -9  -4   6   10.34    0.79
  -9  -4   5   54.14    1.80
  -9  -4   5   54.33    1.88
  -9  -4   4  270.03    5.31
  -9  -4   4  279.36    5.41
  -9  -4   3    6.33    0.72
  -9  -4   3    6.45    0.78
  -9  -4   3    6.05    0.70
  -9  -4   2  250.11    5.24
  -9  -4   2  258.34    5.25
  -9  -4   2  257.25    5.21
  -9  -4   1   88.50    2.71
  -9  -4   1   91.26    2.70
  -9  -4   1   89.89    2.67
  -9  -4   0  139.82    3.65
  -9  -4   0  144.34    3.54
  -9  -4   0  138.04    3.49
  -9  -4  -1   13.90    1.08
  -9  -4  -1   13.32    0.98
  -9  -4  -1   13.53    1.00
  -9  -4  -2   54.11    2.10
  -9  -4  -2   53.17    1.94
  -9  -4  -2   53.16    2.04
   9   4   2   56.57    1.93
  -9  -4  -2   50.79    1.91
  -9  -4  -3  181.72    3.99
  -9  -4  -3  189.25    4.23
   9   4   3  189.34    4.05
  -9  -4  -3  180.55    4.04
  -9  -4  -4   36.55    1.56
   9   4   4   37.97    1.50
  -9  -4  -5  287.44    5.39
   9   4   5  300.98    5.39
   9   4   6  143.04    3.08
   9   4   7  112.89    2.50
   9   4   8   71.63    1.69
  -9  -5   8    0.31    0.25
  -9  -5   8    0.17    0.18
  -9  -5   7   34.38    1.20
  -9  -5   6   14.92    0.86
  -9  -5   5    3.47    0.51
   9   5  -4   74.27    1.97
  -9  -5   4   80.17    2.28
   9   5  -3   88.30    2.20
  -9  -5   3   87.43    2.48
  -9  -5   2    2.77    0.50
  -9  -5   2    2.31    0.52
  -9  -5   2    2.00    0.45
  -9  -5   1   13.39    0.95
  -9  -5   1   12.81    0.95
  -9  -5   1   13.59    0.92
  -9  -5   0   82.77    2.51
  -9  -5   0   82.86    2.47
  -9  -5  -1   23.86    1.30
  -9  -5  -1   23.48    1.23
  -9  -5  -2   35.06    1.46
   9   5   2   36.74    1.56
  -9  -5  -3  380.21    6.99
   9   5   3  400.19    6.96
  -9  -5  -4   57.84    1.97
   9   5   4   61.77    2.00
  -9  -5  -5   23.78    1.10
   9   5   5   24.50    1.17
   9   5   6  376.91    6.39
   9   5   7  143.87    2.98
   9   5   7  148.53    3.06
   9   5   8    0.12    0.21
   9   5   8    0.26    0.22
   9   5   9   44.47    1.09
   9   5   9   42.33    1.07
   9   6  -7    0.31    0.19
   9   6  -6   25.77    1.00
   9   6  -5   86.00    2.15
   9   6  -4    0.31    0.30
   9   6  -3  214.61    4.18
   9   6  -2   38.63    1.43
   9   6  -1    3.38    0.48
  -9  -6   1    2.93    0.52
  -9  -6   0  212.35    4.40
   9   6   0  222.14    4.20
   9   6   1    4.23    0.50
   9   6   2    1.35    0.46
   9   6   2    0.76    0.29
   9   6   3    9.62    0.66
  -9  -6  -3    9.75    0.81
   9   6   4    3.50    0.42
  -9  -6  -4    3.79    0.53
   9   6   5   45.17    1.36
   9   6   6   55.94    1.64
   9   6   7  172.74    3.03
   9   6   7  127.09    2.97
   9   6   8   87.50    1.83
   9   6   8   85.85    1.93
   9   6   9    2.88    0.27
   9   7  -7   10.62    0.54
   9   7  -6    0.21    0.23
   9   7  -5   27.01    1.10
   9   7  -4   31.19    1.24
   9   7  -3   20.48    1.04
   9   7  -2   73.02    2.08
  -9  -7   1  114.59    2.81
   9   7  -1  123.21    2.85
   9   7   0   41.18    1.49
   9   7   1  213.35    4.16
   9   7   2   42.66    1.49
   9   7   2   44.35    1.36
   9   7   2   44.83    1.65
   9   7   3    3.54    0.52
   9   7   3    4.09    0.49
   9   7   3    3.13    0.37
   9   7   4    2.97    0.46
   9   7   4    2.63    0.40
  -9  -7  -4    3.19    0.45
   9   7   4    3.22    0.38
   9   7   5    1.89    0.40
   9   7   5    1.50    0.32
   9   7   5    1.66    0.29
   9   7   6   32.51    1.11
   9   7   6   33.65    1.03
   9   7   6   33.18    1.23
   9   7   7    2.14    0.29
   9   7   7    3.03    0.38
   9   7   8   10.39    0.55
   9   8  -7   12.32    0.52
   9   8  -6  198.55    3.49
   9   8  -5  118.40    2.54
   9   8  -4   29.16    1.16
   9   8  -3   58.61    1.76
  -9  -8   2   32.06    1.22
   9   8  -2   35.14    1.34
   9   8  -2   32.19    1.08
   9   8  -1   34.91    1.34
   9   8  -1   32.12    1.12
   9   8   0   18.09    0.97
   9   8   0   16.62    0.81
   9   8   1  101.59    2.46
   9   8   1   96.93    2.25
   9   8   1   97.48    2.50
   9   8   2    9.38    0.69
   9   8   2    8.53    0.59
   9   8   2    8.38    0.69
   9   8   3  115.54    2.60
   9   8   3  114.39    2.46
   9   8   3  113.57    2.68
   9   8   4  153.98    3.10
   9   8   4  154.22    2.97
   9   8   4  152.43    3.20
   9   8   5   25.98    0.91
   9   8   5   28.23    1.03
   9   8   5   28.47    0.97
   9   8   5   26.93    1.09
   9   8   6   99.22    2.02
   9   8   6   98.00    2.19
   9   8   7    5.17    0.40
   9   9  -6   83.45    1.69
   9   9  -5   54.55    1.42
   9   9  -4    3.64    0.42
   9   9  -3   47.06    1.44
   9   9  -3   44.68    1.21
   9   9  -2  179.28    3.49
   9   9  -2  176.16    3.19
   9   9  -2  169.39    3.26
   9   9  -1  131.82    2.83
   9   9  -1  127.56    2.59
   9   9  -1  123.05    2.64
   9   9   0  472.65    7.42
   9   9   0  469.53    7.19
   9   9   1   44.58    1.47
   9   9   1   44.30    1.34
   9   9   1   42.45    1.39
   9   9   2   34.94    1.25
   9   9   2   33.04    1.13
   9   9   3   21.27    0.94
   9   9   3   22.39    0.90
   9   9   3   19.08    0.87
   9   9   4  683.11    9.92
   9   9   4  679.56    9.78
   9   9   5    0.70    0.24
   9   9   5    0.58    0.26
   9   9   5    0.61    0.22
   9   9   6  249.96    3.84
   9   9   6  224.72    3.81
   9  10  -4   44.02    1.18
   9  10  -3    2.94    0.35
   9  10  -3    3.03    0.28
   9  10  -2    6.08    0.49
   9  10  -2    5.58    0.40
   9  10  -1  180.84    3.37
   9  10  -1  182.83    3.22
   9  10   0    0.48    0.27
   9  10   0    0.41    0.23
   9  10   1   34.72    1.17
   9  10   1   34.07    1.07
   9  10   2   33.02    1.12
   9  10   2   34.10    1.07
   9  10   3   17.82    0.78
   9  10   3   17.89    0.73
   9  10   4    0.27    0.21
   9  10   4    0.17    0.17
   9  10   5    0.21    0.15
   9  11  -2   35.92    0.96
   9  11  -1   40.49    1.07
   9  11  -1   38.12    0.97
   9  11   0  169.78    2.91
   9  11   0  161.00    2.79
   9  11   1    4.57    0.37
   9  11   1    4.40    0.33
   9  11   2   14.66    0.57
   9  11   3    2.55    0.27
   9  11   3    2.56    0.24
 -10   1   3   53.75    1.43
 -10   1   3   52.83    1.43
 -10   1   2   14.24    0.73
 -10   1   2   13.03    0.67
 -10   1   2   14.75    0.76
 -10   1   1   22.68    0.96
 -10   1   1   21.14    0.92
 -10   1   1   21.39    0.97
 -10   1   0  149.42    3.05
 -10   1   0  152.71    3.10
 -10   1  -1   20.59    0.93
 -10   1  -1   20.84    0.96
 -10   1  -2   97.11    2.17
 -10   1  -3  110.11    2.29
 -10   1  -3  110.82    2.34
 -10   0   5  115.15    2.34
 -10   0   4    3.79    0.38
 -10   0   4    4.07    0.45
 -10   0   3   32.78    1.25
 -10   0   3   32.59    1.20
 -10   0   3   33.69    1.27
 -10   0   2   39.30    1.42
 -10   0   2   36.50    1.35
 -10   0   1    1.61    0.41
 -10   0   1    1.47    0.42
 -10   0   0   19.66    1.04
 -10   0   0   18.77    0.99
 -10   0  -1  122.47    2.84
 -10   0  -1  115.08    2.84
 -10   0  -2   60.57    1.82
 -10   0  -2   58.57    1.82
 -10   0  -3    1.83    0.39
 -10   0  -4  379.90    6.12
 -10   0  -5    0.05    0.17
 -10  -1   6    0.29    0.20
 -10  -1   6    0.27    0.20
 -10  -1   5   96.92    2.20
 -10  -1   5   93.73    2.09
 -10  -1   4   25.45    1.10
 -10  -1   4   25.14    1.07
 -10  -1   3  133.24    3.02
 -10  -1   3  132.27    3.01
 -10  -1   3  126.97    3.03
 -10  -1   2   33.13    1.41
 -10  -1   2   33.13    1.38
 -10  -1   2   35.43    1.46
 -10  -1   1    6.75    0.73
 -10  -1   1    7.87    0.75
 -10  -1   0   14.75    0.99
 -10  -1   0   18.63    1.09
 -10  -1  -1   19.35    1.09
 -10  -1  -1   21.23    1.15
 -10  -1  -2   65.86    2.01
 -10  -1  -2   67.32    2.08
 -10  -1  -3    0.50    0.35
 -10  -1  -3    0.66    0.37
  10   1   4  253.64    4.10
 -10  -1  -4  270.11    4.68
 -10  -1  -5   15.36    0.72
 -10  -2   6    9.12    0.54
 -10  -2   6    8.32    0.52
 -10  -2   6    9.71    0.60
 -10  -2   5   76.90    1.98
 -10  -2   5   77.22    1.98
 -10  -2   5   76.11    2.02
 -10  -2   4   69.23    2.00
 -10  -2   4   70.12    2.02
 -10  -2   4   68.95    2.02
 -10  -2   3   46.73    1.68
 -10  -2   3   45.72    1.66
 -10  -2   3   42.27    1.42
 -10  -2   3   47.34    1.71
 -10  -2   2   29.95    1.35
 -10  -2   2   25.63    1.19
 -10  -2   2   27.87    1.35
 -10  -2   1    6.01    0.69
 -10  -2   1    5.09    0.66
 -10  -2   1    5.98    0.64
 -10  -2   1    5.83    0.67
 -10  -2   0   19.21    1.16
 -10  -2   0   20.11    1.15
 -10  -2   0   18.53    1.08
  10   2   0   19.75    0.88
 -10  -2   0   19.84    1.14
 -10  -2  -1  120.98    3.10
 -10  -2  -1  114.98    2.99
 -10  -2  -1  116.90    2.94
  10   2   1  118.53    2.48
 -10  -2  -1  120.74    3.05
 -10  -2  -2   13.82    0.91
 -10  -2  -2   13.39    0.94
 -10  -2  -3   47.51    1.66
 -10  -2  -3   49.46    1.72
 -10  -2  -4    0.73    0.31
  10   2   5   17.10    0.72
 -10  -2  -5   15.29    0.73
  10   2   6   90.12    1.73
 -10  -2  -6   77.56    1.75
 -10  -3   6    3.44    0.35
 -10  -3   6    3.71    0.41
 -10  -3   6    3.47    0.41
 -10  -3   5   18.87    0.89
 -10  -3   5   18.97    0.97
 -10  -3   5   19.70    0.96
 -10  -3   4  230.30    4.32
 -10  -3   4  230.56    4.41
 -10  -3   4  232.21    4.39
 -10  -3   3  106.80    2.72
 -10  -3   3  107.92    2.61
 -10  -3   3  107.26    2.75
 -10  -3   2   11.97    0.89
 -10  -3   2   12.03    0.90
 -10  -3   2   12.31    0.88
 -10  -3   2   11.88    0.89
 -10  -3   1  106.22    2.85
 -10  -3   1   99.17    2.79
 -10  -3   1  107.54    2.84
 -10  -3   1  106.24    2.84
 -10  -3   0   32.33    1.50
 -10  -3   0   30.89    1.45
 -10  -3   0   32.72    1.47
 -10  -3   0   32.76    1.46
 -10  -3  -1    5.52    0.70
 -10  -3  -1    5.79    0.67
  10   3   1    5.93    0.55
 -10  -3  -1    5.35    0.64
 -10  -3  -2    4.61    0.59
 -10  -3  -2    4.65    0.61
  10   3   2    4.38    0.48
 -10  -3  -2    4.86    0.60
 -10  -3  -3    6.17    0.60
 -10  -3  -3    6.10    0.65
  10   3   3    6.78    0.54
 -10  -3  -3    6.91    0.66
 -10  -3  -4   49.99    1.55
  10   3   4   56.87    1.49
  10   3   5   10.15    0.61
  10   3   5    8.92    0.50
  10   3   6   49.40    1.30
  10   3   7    1.60    0.22
 -10  -4   7    0.25    0.18
 -10  -4   6    5.48    0.50
 -10  -4   6    4.94    0.44
 -10  -4   5   27.42    1.00
 -10  -4   5   28.56    1.13
 -10  -4   4    0.62    0.30
 -10  -4   4    0.08    0.38
 -10  -4   4    0.29    0.29
 -10  -4   4    0.21    0.29
 -10  -4   3  104.45    2.61
 -10  -4   3  107.51    2.77
 -10  -4   3  109.63    2.69
 -10  -4   3  107.05    2.67
 -10  -4   2    0.35    0.34
 -10  -4   2    0.39    0.38
 -10  -4   2    0.47    0.38
 -10  -4   2    0.98    0.38
 -10  -4   1    8.22    0.75
 -10  -4   1    7.84    0.76
 -10  -4   1    8.25    0.76
 -10  -4   1    7.32    0.70
 -10  -4   0   16.28    1.04
 -10  -4   0   15.60    1.01
 -10  -4   0   14.99    1.03
 -10  -4   0   15.74    0.97
 -10  -4  -1   36.28    1.55
 -10  -4  -1   35.99    1.48
  10   4   1   35.98    1.39
 -10  -4  -1   33.58    1.40
  10   4   2    0.19    0.28
 -10  -4  -2    0.27    0.30
 -10  -4  -2    0.22    0.36
 -10  -4  -2    0.57    0.32
 -10  -4  -3   83.10    2.31
  10   4   3   85.14    2.14
 -10  -4  -4    3.06    0.47
  10   4   4    3.37    0.42
  10   4   5  147.44    2.91
  10   4   6    0.40    0.20
  10   4   6    0.19    0.22
  10   4   7    4.97    0.36
 -10  -5   6   48.34    1.24
 -10  -5   5    0.47    0.31
 -10  -5   5    0.48    0.24
 -10  -5   5    0.51    0.24
 -10  -5   4  104.37    2.56
 -10  -5   4  101.06    2.42
 -10  -5   4   97.66    2.31
 -10  -5   3   10.63    0.79
 -10  -5   3    9.46    0.68
 -10  -5   2    3.57    0.54
 -10  -5   2    3.08    0.44
 -10  -5   1  160.02    3.48
 -10  -5   1  169.04    3.65
 -10  -5   1  167.31    3.78
 -10  -5   0   26.09    1.21
 -10  -5   0   25.24    1.22
 -10  -5  -1   83.37    2.31
 -10  -5  -1   91.70    2.56
  10   5   1   89.38    2.39
 -10  -5  -2  106.16    2.54
 -10  -5  -2  103.49    2.79
 -10  -5  -3    8.26    0.71
  10   5   3    7.40    0.63
 -10  -5  -4   76.33    2.07
  10   5   4   83.83    2.11
  10   5   5    8.33    0.59
  10   5   6  236.58    4.05
  10   5   6  238.37    4.05
  10   5   7    3.35    0.31
  10   5   7    3.03    0.28
 -10  -6   6   10.37    0.60
 -10  -6   5   99.64    2.28
 -10  -6   5   94.01    2.09
 -10  -6   4    0.90    0.34
 -10  -6   3    1.09    0.35
 -10  -6   2    0.88    0.37
 -10  -6   1   31.75    1.29
 -10  -6   0   81.97    2.17
 -10  -6  -1   11.39    0.86
 -10  -6  -2   21.23    1.11
 -10  -6  -3   46.87    1.61
  10   6   3   46.66    1.56
 -10  -6  -4    4.15    0.46
  10   6   4    4.17    0.49
  10   6   5   38.04    1.25
  10   6   6   66.01    1.56
  10   6   6   64.75    1.61
  10   6   7    1.11    0.20
  10   6   7    1.25    0.20
 -10  -7   6    1.03    0.22
 -10  -7   5   77.15    1.81
 -10  -7   4   17.53    0.83
  10   7  -4   17.34    0.66
 -10  -7   3   10.52    0.68
  10   7  -3   10.57    0.55
 -10  -7   2   36.92    1.29
  10   7  -2   38.31    1.16
 -10  -7   1    6.06    0.52
  10   7  -1    6.27    0.47
  10   7   0  118.22    2.42
  10   7   0  120.33    2.75
  10   7   1   43.23    1.26
  10   7   1   45.26    1.51
  10   7   2    1.13    0.35
  10   7   2    1.12    0.25
 -10  -7  -2    1.21    0.38
  10   7   3  106.72    2.12
 -10  -7  -3  101.23    2.41
  10   7   3  107.66    2.47
  10   7   4  135.24    2.83
  10   7   5    0.17    0.22
  10   7   5    0.18    0.19
  10   7   6   15.78    0.60
 -10  -8   4    2.21    0.28
  10   8  -4    2.56    0.26
  10   8  -3   21.60    0.79
  10   8  -2    7.87    0.51
  10   8  -1   92.88    2.05
  10   8  -1   95.10    2.21
  10   8   0   13.12    0.67
  10   8   0   14.24    0.77
  10   8   1    3.85    0.39
  10   8   1    4.19    0.46
  10   8   2   87.14    1.92
 -10  -8  -2   85.44    2.10
  10   8   2   90.09    2.11
  10   8   3   67.36    1.53
  10   8   3   65.57    1.69
  10   8   4  118.51    2.27
  10   8   4  124.43    2.30
  10   8   5   46.35    1.24
  10   8   6   29.18    0.84
  10   9  -3  140.36    2.48
  10   9  -2  242.01    3.78
  10   9  -2  213.09    3.63
  10   9  -1    2.63    0.33
  10   9  -1    2.81    0.32
  10   9   0  111.78    2.23
  10   9   0  107.51    2.19
  10   9   1  110.05    2.20
  10   9   1  107.40    2.19
  10   9   2   33.60    1.00
  10   9   2   32.40    1.00
  10   9   3   33.13    0.95
  10   9   3   31.60    0.96
  10   9   4    0.49    0.17
  10  10  -1   60.88    1.33
  10  10   0   11.27    0.51
  10  10   1   83.16    1.67
  10  10   2   66.50    1.40
 -11  -1   1    0.93    0.24
 -11  -1   0   21.40    0.82
 -11  -1   0   22.53    0.84
 -11  -1  -1   23.31    0.84
 -11  -2   3    6.59    0.45
 -11  -2   2   72.22    1.72
 -11  -2   2   70.60    1.70
 -11  -2   1   36.38    1.18
 -11  -2   1   35.04    1.18
 -11  -2   1   33.26    1.13
 -11  -2   0   39.15    1.24
 -11  -2   0   35.97    1.20
 -11  -2  -1  104.82    2.23
 -11  -2  -1   95.75    2.16
 -11  -2  -2    1.38    0.26
 -11  -3   3    2.02    0.29
 -11  -3   2    2.49    0.34
 -11  -3   2    2.55    0.37
 -11  -3   2    2.11    0.32
 -11  -3   1   26.20    1.01
 -11  -3   1   26.62    1.05
 -11  -3   1   24.24    0.97
 -11  -3   1   25.20    0.97
 -11  -3   0   17.72    0.84
 -11  -3   0   15.61    0.76
 -11  -3  -1   12.70    0.70
 -11  -3  -1   11.14    0.63
 -11  -3  -2   15.76    0.72
 -11  -4   4    0.69    0.23
 -11  -4   3    4.17    0.43
 -11  -4   3    3.10    0.31
 -11  -4   2   12.47    0.62
 -11  -4   2   14.78    0.77
 -11  -4   2   13.38    0.69
  11   4  -2   14.64    0.65
 -11  -4   2   11.82    0.60
 -11  -4   1   46.93    1.42
 -11  -4   1   45.79    1.41
  11   4  -1   48.35    1.28
 -11  -4   0   49.49    1.48
 -11  -4   0   50.15    1.52
  11   4   0   53.96    1.38
  11   4   1    0.64    0.21
 -11  -4  -1    0.46    0.24
 -11  -4  -2   59.58    1.63
  11   4   2   62.55    1.42
  11   4   3   27.75    0.82
  11   4   4    2.04    0.25
 -11  -5   4   36.56    1.07
 -11  -5   3   47.29    1.33
 -11  -5   3   42.62    1.20
  11   5  -2    0.55    0.23
 -11  -5   2    0.22    0.23
 -11  -5   2    0.56    0.26
 -11  -5   1    3.40    0.40
 -11  -5   1    3.14    0.42
  11   5  -1    3.72    0.39
 -11  -5   0   34.64    1.15
  11   5   0   39.86    1.22
 -11  -5  -1    9.80    0.66
  11   5   1    9.40    0.57
  11   5   2    1.20    0.26
 -11  -5  -2    1.34    0.33
  11   5   3   17.89    0.71
  11   5   4  123.22    2.23
 -11  -6   3   33.17    1.03
 -11  -6   3   40.69    1.13
 -11  -6   2   17.66    0.74
 -11  -6   2   18.95    0.84
  11   6  -2   20.37    0.81
 -11  -6   1   75.39    1.88
  11   6  -1   82.08    1.81
 -11  -6   0   11.24    0.70
  11   6   0   12.33    0.66
  11   6   1    0.25    0.21
 -11  -6  -1    0.19    0.26
 -11  -6  -2   75.56    1.85
  11   6   2   82.76    1.84
 -11  -6  -3  109.34    2.29
  11   6   3  132.75    2.39
  11   6   4   33.30    0.93
 -11  -7   3   19.41    0.72
  11   7  -3   20.56    0.70
 -11  -7   2  110.37    2.28
  11   7  -2  110.77    2.18
  11   7  -1    3.70    0.36
 -11  -7   0   12.01    0.66
  11   7   0   11.80    0.61
 -11  -7  -1    7.30    0.52
 -11  -8   1   65.36    1.53
  11   8  -1   63.45    1.40
 -11  -8   0    2.66    0.31
  11   8   1   30.04    0.89
  11   8   2   35.52    0.96
   0   0   0    0.00    0.00


TITL 1 in P-1
REM P-1 (#2 in standard setting)
CELL 1.54184   9.311240  10.559538  11.629102  87.6056  88.7720  67.5905
ZERR    5.00   0.000293   0.000311   0.000297   0.0022   0.0023   0.0029
LATT  1
SFAC C H N O
UNIT 55.00 50.00 5.00 5.00
TREF
HKLF 4
END
_computing_structure_solution     'SHELXT 2018/2 (Sheldrick, 2018)'
;
_shelx_hkl_checksum                32557
_olex2_submission_special_instructions  'No special instructions were received'
_oxdiff_exptl_absorpt_empirical_details
;
Empirical correction (ABSPACK) includes:
- Absorption correction using spherical harmonics
- Frame scaling
;
_oxdiff_exptl_absorpt_empirical_full_max  1.371
_oxdiff_exptl_absorpt_empirical_full_min  0.686
