# Supplementary material for: Free Radical‐Mediated Photocyclization of Triphenylphosphindole Oxides for Photoactivated and Self‐Reported Lipid Peroxidation
Source: Adv Sci (Weinh). 2023 Oct 23;10(35):2305516. doi: 10.1002/advs.202305516 (PMC10724397; doi:10.1002/advs.202305516)
Supplement: Supplementary file 2 — Supporting Information [file ADVS-10-2305516-s001.zip › advs202305516-sup-0002-cif/m-MOTBPIO-4 (CCDC 2239445).cif]

data_1
_audit_creation_date               2023-01-15
_audit_creation_method
;
Olex2 1.3
(compiled 2020.11.12 svn.r5f609507 for OlexSys, GUI svn.r6408)
;
_shelx_SHELXL_version_number       '2018/3'
_audit_contact_author_address      ?
_audit_contact_author_email        ?
_audit_contact_author_name         ''
_audit_contact_author_phone        ?
_publ_contact_author_id_orcid      ?
_chemical_name_common              ?
_chemical_name_systematic          ?
_chemical_formula_moiety           'C28 H21 O3 P'
_chemical_formula_sum              'C28 H21 O3 P'
_chemical_formula_weight           436.42
_chemical_melting_point            ?
loop_
  _atom_type_symbol
  _atom_type_description
  _atom_type_scat_dispersion_real
  _atom_type_scat_dispersion_imag
  _atom_type_scat_source
 'C' 'C' 0.0181 0.0091 'International Tables Vol C Tables 4.2.6.8 and 6.1.1.4'
 'H' 'H' 0.0000 0.0000 'International Tables Vol C Tables 4.2.6.8 and 6.1.1.4'
 'P' 'P' 0.2955 0.4335 'International Tables Vol C Tables 4.2.6.8 and 6.1.1.4'
 'O' 'O' 0.0492 0.0322 'International Tables Vol C Tables 4.2.6.8 and 6.1.1.4'

_shelx_space_group_comment
;
The symmetry employed for this shelxl refinement is uniquely defined
by the following loop, which should always be used as a source of
symmetry information in preference to the above space-group names.
They are only intended as comments.
;
_space_group_crystal_system        'triclinic'
_space_group_IT_number             2
_space_group_name_H-M_alt          'P -1'
_space_group_name_Hall             '-P 1'
loop_
  _space_group_symop_operation_xyz
 'x, y, z'
 '-x, -y, -z'

_cell_length_a                     7.6740(3)
_cell_length_b                     12.3215(4)
_cell_length_c                     12.4534(3)
_cell_angle_alpha                  72.720(3)
_cell_angle_beta                   75.021(3)
_cell_angle_gamma                  71.969(3)
_cell_volume                       1051.03(7)
_cell_formula_units_Z              2
_cell_measurement_reflns_used      ?
_cell_measurement_temperature      293(2)
_cell_measurement_theta_max        ?
_cell_measurement_theta_min        ?
_shelx_estimated_absorpt_T_max     ?
_shelx_estimated_absorpt_T_min     ?
_exptl_absorpt_coefficient_mu      1.393
_exptl_absorpt_correction_T_max    ?
_exptl_absorpt_correction_T_min    ?
_exptl_absorpt_correction_type     ?
_exptl_absorpt_process_details     ?
_exptl_absorpt_special_details     ?
_exptl_crystal_colour              ?
_exptl_crystal_density_diffrn      1.379
_exptl_crystal_density_meas        ?
_exptl_crystal_density_method      ?
_exptl_crystal_description         ?
_exptl_crystal_F_000               456
_exptl_crystal_size_max            ?
_exptl_crystal_size_mid            ?
_exptl_crystal_size_min            ?
_exptl_transmission_factor_max     ?
_exptl_transmission_factor_min     ?
_diffrn_reflns_av_R_equivalents    0.0186
_diffrn_reflns_av_unetI/netI       0.0209
_diffrn_reflns_Laue_measured_fraction_full  0.983
_diffrn_reflns_Laue_measured_fraction_max  0.951
_diffrn_reflns_limit_h_max         8
_diffrn_reflns_limit_h_min         -9
_diffrn_reflns_limit_k_max         14
_diffrn_reflns_limit_k_min         -15
_diffrn_reflns_limit_l_max         15
_diffrn_reflns_limit_l_min         -13
_diffrn_reflns_number              10761
_diffrn_reflns_point_group_measured_fraction_full  0.983
_diffrn_reflns_point_group_measured_fraction_max  0.951
_diffrn_reflns_theta_full          67.684
_diffrn_reflns_theta_max           73.955
_diffrn_reflns_theta_min           3.781
_diffrn_ambient_temperature        293(2)
_diffrn_detector_area_resol_mean   ?
_diffrn_measured_fraction_theta_full  0.983
_diffrn_measured_fraction_theta_max  0.951
_diffrn_measurement_device_type    ?
_diffrn_measurement_method         ?
_diffrn_radiation_type             CuK\a
_diffrn_radiation_wavelength       1.54184
_diffrn_source                     ?
_reflns_Friedel_coverage           0.000
_reflns_Friedel_fraction_full      .
_reflns_Friedel_fraction_max       .
_reflns_number_gt                  3861
_reflns_number_total               4064
_reflns_special_details
;
 Reflections were merged by SHELXL according to the crystal
 class for the calculation of statistics and refinement.
 
 _reflns_Friedel_fraction is defined as the number of unique
 Friedel pairs measured divided by the number that would be
 possible theoretically, ignoring centric projections and
 systematic absences.
;
_reflns_threshold_expression       'I > 2\s(I)'
_computing_cell_refinement         ?
_computing_data_collection         ?
_computing_data_reduction          ?
_computing_molecular_graphics      'Olex2 1.3 (Dolomanov et al., 2009)'
_computing_publication_material    'Olex2 1.3 (Dolomanov et al., 2009)'
_computing_structure_refinement    'SHELXL-2018/3 (Sheldrick, 2018)'
_computing_structure_solution      'SHELXT 2018/2 (Sheldrick, 2018)'
_refine_diff_density_max           0.223
_refine_diff_density_min           -0.423
_refine_diff_density_rms           0.070
_refine_ls_extinction_coef         .
_refine_ls_extinction_method       none
_refine_ls_goodness_of_fit_ref     1.058
_refine_ls_hydrogen_treatment      constr
_refine_ls_matrix_type             full
_refine_ls_number_parameters       291
_refine_ls_number_reflns           4064
_refine_ls_number_restraints       0
_refine_ls_R_factor_all            0.0352
_refine_ls_R_factor_gt             0.0340
_refine_ls_restrained_S_all        1.058
_refine_ls_shift/su_max            0.001
_refine_ls_shift/su_mean           0.000
_refine_ls_structure_factor_coef   Fsqd
_refine_ls_weighting_details      
 'w=1/[\s^2^(Fo^2^)+(0.0478P)^2^+0.3829P] where P=(Fo^2^+2Fc^2^)/3'
_refine_ls_weighting_scheme        calc
_refine_ls_wR_factor_gt            0.0916
_refine_ls_wR_factor_ref           0.0925
_refine_special_details            ?
_olex2_refinement_description
;
1.a Aromatic/amide H refined with riding coordinates:
 C00F(H00F), C00G(H00G), C00H(H00H), C00J(H00J), C00K(H00K), C00L(H00L),
 C00M(H00M), C00N(H00N), C00O(H00O), C00P(H00P), C00Q(H00Q), C00R(H00R),
 C00T(H00T), C00U(H00U), C00V(H00V)
1.b Idealised Me refined as rotating group:
 C00S(H00A,H00B,H00C), C00W(H00D,H00E,H00I)
;
_atom_sites_solution_hydrogens     geom
_atom_sites_solution_primary       ?
_atom_sites_solution_secondary     ?
loop_
  _atom_site_label
  _atom_site_type_symbol
  _atom_site_fract_x
  _atom_site_fract_y
  _atom_site_fract_z
  _atom_site_U_iso_or_equiv
  _atom_site_adp_type
  _atom_site_occupancy
  _atom_site_site_symmetry_order
  _atom_site_calc_flag
  _atom_site_refinement_flags_posn
  _atom_site_refinement_flags_adp
  _atom_site_refinement_flags_occupancy
  _atom_site_disorder_assembly
  _atom_site_disorder_group
 P001 P 0.39949(4) 0.69995(3) 0.63365(3) 0.02163(10) Uani 1 1 d . . . . .
 O002 O 0.20352(12) 0.75645(8) 0.61763(8) 0.0292(2) Uani 1 1 d . . . . .
 O003 O 0.00117(13) 0.65711(9) 1.06260(8) 0.0311(2) Uani 1 1 d . . . . .
 O004 O 0.97709(14) 0.06829(8) 0.71324(8) 0.0336(2) Uani 1 1 d . . . . .
 C005 C 0.45203(17) 0.55605(11) 0.72676(11) 0.0214(2) Uani 1 1 d . . . . .
 C006 C 0.66345(17) 0.53372(11) 0.55103(11) 0.0218(3) Uani 1 1 d . . . . .
 C007 C 0.36533(17) 0.52738(11) 0.84391(10) 0.0211(3) Uani 1 1 d . . . . .
 C008 C 0.49250(18) 0.79202(11) 0.68159(10) 0.0233(3) Uani 1 1 d . . . . .
 C009 C 0.65830(17) 0.35956(11) 0.73908(11) 0.0220(3) Uani 1 1 d . . . . .
 C00A C 0.43569(17) 0.41512(11) 0.91131(11) 0.0220(3) Uani 1 1 d . . . . .
 C00B C 0.58228(17) 0.33050(11) 0.85756(11) 0.0227(3) Uani 1 1 d . . . . .
 C00C C 0.59432(17) 0.47850(11) 0.67368(10) 0.0211(3) Uani 1 1 d . . . . .
 C00D C 0.14358(18) 0.58375(12) 1.00674(11) 0.0243(3) Uani 1 1 d . . . . .
 C00E C 0.85246(18) 0.15951(11) 0.75497(12) 0.0268(3) Uani 1 1 d . . . . .
 C00F C 0.21699(17) 0.61086(11) 0.89240(11) 0.0231(3) Uani 1 1 d . . . . .
 H00F H 0.169622 0.683839 0.846732 0.028 Uiso 1 1 calc R U . . .
 C00G C 0.36757(19) 0.87933(11) 0.73329(11) 0.0279(3) Uani 1 1 d . . . . .
 H00G H 0.239914 0.888689 0.742924 0.033 Uiso 1 1 calc R U . . .
 C00H C 0.68405(18) 0.77848(12) 0.66864(11) 0.0275(3) Uani 1 1 d . . . . .
 H00H H 0.768339 0.719792 0.635195 0.033 Uiso 1 1 calc R U . . .
 C00I C 0.56845(18) 0.65276(11) 0.51747(11) 0.0242(3) Uani 1 1 d . . . . .
 C00J C 0.79098(18) 0.27048(11) 0.68966(11) 0.0265(3) Uani 1 1 d . . . . .
 H00J H 0.837473 0.287350 0.611466 0.032 Uiso 1 1 calc R U . . .
 C00K C 0.35760(18) 0.39145(11) 1.02894(11) 0.0251(3) Uani 1 1 d . . . . .
 H00K H 0.403275 0.318871 1.075805 0.030 Uiso 1 1 calc R U . . .
 C00L C 0.21619(19) 0.47300(12) 1.07544(11) 0.0272(3) Uani 1 1 d . . . . .
 H00L H 0.167338 0.455212 1.153270 0.033 Uiso 1 1 calc R U . . .
 C00M C 0.7485(2) 0.67217(13) 0.32858(12) 0.0323(3) Uani 1 1 d . . . . .
 H00M H 0.777630 0.716640 0.254811 0.039 Uiso 1 1 calc R U . . .
 C00N C 0.7844(2) 0.13256(12) 0.87242(12) 0.0300(3) Uani 1 1 d . . . . .
 H00N H 0.829139 0.058356 0.917014 0.036 Uiso 1 1 calc R U . . .
 C00O C 0.8041(2) 0.48695(13) 0.46886(12) 0.0327(3) Uani 1 1 d . . . . .
 H00O H 0.871853 0.409097 0.487139 0.039 Uiso 1 1 calc R U . . .
 C00P C 0.6517(2) 0.21568(12) 0.92157(12) 0.0285(3) Uani 1 1 d . . . . .
 H00P H 0.605432 0.196210 0.999660 0.034 Uiso 1 1 calc R U . . .
 C00Q C 0.6085(2) 0.72182(12) 0.40877(11) 0.0291(3) Uani 1 1 d . . . . .
 H00Q H 0.542937 0.800089 0.389764 0.035 Uiso 1 1 calc R U . . .
 C00R C 0.7490(2) 0.85192(13) 0.70532(12) 0.0341(3) Uani 1 1 d . . . . .
 H00R H 0.876465 0.842934 0.696057 0.041 Uiso 1 1 calc R U . . .
 C00S C -0.0742(2) 0.77032(13) 0.99587(13) 0.0348(3) Uani 1 1 d . . . . .
 H00A H -0.119318 0.761815 0.934519 0.052 Uiso 1 1 calc R U . . .
 H00B H 0.021122 0.812337 0.964871 0.052 Uiso 1 1 calc R U . . .
 H00C H -0.175095 0.813073 1.043276 0.052 Uiso 1 1 calc R U . . .
 C00T C 0.8434(2) 0.55638(14) 0.35964(13) 0.0368(3) Uani 1 1 d . . . . .
 H00T H 0.937152 0.523429 0.305700 0.044 Uiso 1 1 calc R U . . .
 C00U C 0.4336(2) 0.95234(12) 0.77040(13) 0.0350(3) Uani 1 1 d . . . . .
 H00U H 0.350008 1.010354 0.805052 0.042 Uiso 1 1 calc R U . . .
 C00V C 0.6231(2) 0.93899(13) 0.75597(13) 0.0378(3) Uani 1 1 d . . . . .
 H00V H 0.666559 0.988585 0.780306 0.045 Uiso 1 1 calc R U . . .
 C00W C 1.0426(2) 0.09077(14) 0.59216(13) 0.0402(4) Uani 1 1 d . . . . .
 H00D H 0.938073 0.119209 0.553578 0.060 Uiso 1 1 calc R U . . .
 H00E H 1.120575 0.019451 0.571966 0.060 Uiso 1 1 calc R U . . .
 H00I H 1.112906 0.148720 0.569722 0.060 Uiso 1 1 calc R U . . .

loop_
  _atom_site_aniso_label
  _atom_site_aniso_U_11
  _atom_site_aniso_U_22
  _atom_site_aniso_U_33
  _atom_site_aniso_U_23
  _atom_site_aniso_U_13
  _atom_site_aniso_U_12
 P001 0.02100(17) 0.02192(17) 0.01673(17) -0.00182(12) -0.00260(12) -0.00143(12)
 O002 0.0237(5) 0.0327(5) 0.0253(5) -0.0043(4) -0.0069(4) 0.0006(4)
 O003 0.0311(5) 0.0329(5) 0.0211(5) -0.0073(4) 0.0013(4) -0.0010(4)
 O004 0.0359(5) 0.0269(5) 0.0286(5) -0.0071(4) -0.0054(4) 0.0052(4)
 C005 0.0207(6) 0.0230(6) 0.0196(6) -0.0036(5) -0.0039(5) -0.0056(5)
 C006 0.0212(6) 0.0256(6) 0.0195(6) -0.0060(5) -0.0031(5) -0.0072(5)
 C007 0.0207(6) 0.0241(6) 0.0189(6) -0.0037(5) -0.0033(5) -0.0078(5)
 C008 0.0256(6) 0.0206(6) 0.0175(6) 0.0014(5) -0.0030(5) -0.0034(5)
 C009 0.0210(6) 0.0229(6) 0.0233(6) -0.0052(5) -0.0061(5) -0.0058(5)
 C00A 0.0227(6) 0.0237(6) 0.0215(6) -0.0044(5) -0.0047(5) -0.0090(5)
 C00B 0.0237(6) 0.0227(6) 0.0231(6) -0.0042(5) -0.0063(5) -0.0076(5)
 C00C 0.0207(6) 0.0240(6) 0.0193(6) -0.0048(5) -0.0039(5) -0.0068(5)
 C00D 0.0223(6) 0.0290(7) 0.0217(6) -0.0085(5) -0.0012(5) -0.0068(5)
 C00E 0.0251(6) 0.0241(6) 0.0308(7) -0.0098(5) -0.0071(5) -0.0009(5)
 C00F 0.0224(6) 0.0243(6) 0.0210(6) -0.0032(5) -0.0036(5) -0.0059(5)
 C00G 0.0280(6) 0.0225(6) 0.0255(7) -0.0015(5) -0.0026(5) -0.0016(5)
 C00H 0.0256(6) 0.0290(7) 0.0217(6) -0.0020(5) -0.0017(5) -0.0043(5)
 C00I 0.0238(6) 0.0277(6) 0.0196(6) -0.0047(5) -0.0038(5) -0.0052(5)
 C00J 0.0262(6) 0.0274(7) 0.0225(7) -0.0053(5) -0.0034(5) -0.0033(5)
 C00K 0.0287(6) 0.0250(6) 0.0202(6) -0.0011(5) -0.0047(5) -0.0088(5)
 C00L 0.0302(7) 0.0322(7) 0.0177(6) -0.0034(5) -0.0019(5) -0.0102(5)
 C00M 0.0371(7) 0.0407(8) 0.0176(6) -0.0043(6) 0.0011(6) -0.0150(6)
 C00N 0.0368(7) 0.0220(6) 0.0283(7) -0.0019(5) -0.0107(6) -0.0036(5)
 C00O 0.0350(7) 0.0288(7) 0.0276(7) -0.0089(6) 0.0038(6) -0.0044(6)
 C00P 0.0353(7) 0.0255(7) 0.0222(7) -0.0026(5) -0.0049(6) -0.0073(5)
 C00Q 0.0323(7) 0.0302(7) 0.0212(7) -0.0018(5) -0.0047(6) -0.0070(6)
 C00R 0.0322(7) 0.0396(8) 0.0289(7) -0.0011(6) -0.0053(6) -0.0139(6)
 C00S 0.0360(8) 0.0330(7) 0.0269(7) -0.0087(6) -0.0014(6) 0.0010(6)
 C00T 0.0391(8) 0.0394(8) 0.0265(7) -0.0129(6) 0.0087(6) -0.0095(6)
 C00U 0.0438(8) 0.0247(7) 0.0320(8) -0.0071(6) -0.0037(6) -0.0047(6)
 C00V 0.0493(9) 0.0337(8) 0.0347(8) -0.0052(6) -0.0085(7) -0.0184(7)
 C00W 0.0453(9) 0.0363(8) 0.0280(8) -0.0110(6) -0.0075(7) 0.0088(7)

_geom_special_details
;
 All esds (except the esd in the dihedral angle between two l.s. planes)
 are estimated using the full covariance matrix.  The cell esds are taken
 into account individually in the estimation of esds in distances, angles
 and torsion angles; correlations between esds in cell parameters are only
 used when they are defined by crystal symmetry.  An approximate (isotropic)
 treatment of cell esds is used for estimating esds involving l.s. planes.
;
loop_
  _geom_bond_atom_site_label_1
  _geom_bond_atom_site_label_2
  _geom_bond_distance
  _geom_bond_site_symmetry_2
  _geom_bond_publ_flag
 P001 O002 1.4868(9) . ?
 P001 C005 1.7969(13) . ?
 P001 C008 1.8102(14) . ?
 P001 C00I 1.7820(13) . ?
 O003 C00D 1.3654(15) . ?
 O003 C00S 1.4252(17) . ?
 O004 C00E 1.3685(15) . ?
 O004 C00W 1.4315(18) . ?
 C005 C007 1.4259(17) . ?
 C005 C00C 1.3779(17) . ?
 C006 C00C 1.5048(17) . ?
 C006 C00I 1.4103(18) . ?
 C006 C00O 1.3923(19) . ?
 C007 C00A 1.4113(17) . ?
 C007 C00F 1.4168(17) . ?
 C008 C00G 1.3946(18) . ?
 C008 C00H 1.3986(18) . ?
 C009 C00B 1.4199(18) . ?
 C009 C00C 1.4506(17) . ?
 C009 C00J 1.4163(18) . ?
 C00A C00B 1.4491(18) . ?
 C00A C00K 1.4109(18) . ?
 C00B C00P 1.4155(18) . ?
 C00D C00F 1.3696(18) . ?
 C00D C00L 1.4095(18) . ?
 C00E C00J 1.3754(18) . ?
 C00E C00N 1.395(2) . ?
 C00F H00F 0.9300 . ?
 C00G H00G 0.9300 . ?
 C00G C00U 1.389(2) . ?
 C00H H00H 0.9300 . ?
 C00H C00R 1.385(2) . ?
 C00I C00Q 1.3834(18) . ?
 C00J H00J 0.9300 . ?
 C00K H00K 0.9300 . ?
 C00K C00L 1.3669(19) . ?
 C00L H00L 0.9300 . ?
 C00M H00M 0.9300 . ?
 C00M C00Q 1.388(2) . ?
 C00M C00T 1.375(2) . ?
 C00N H00N 0.9300 . ?
 C00N C00P 1.3657(19) . ?
 C00O H00O 0.9300 . ?
 C00O C00T 1.389(2) . ?
 C00P H00P 0.9300 . ?
 C00Q H00Q 0.9300 . ?
 C00R H00R 0.9300 . ?
 C00R C00V 1.388(2) . ?
 C00S H00A 0.9600 . ?
 C00S H00B 0.9600 . ?
 C00S H00C 0.9600 . ?
 C00T H00T 0.9300 . ?
 C00U H00U 0.9300 . ?
 C00U C00V 1.381(2) . ?
 C00V H00V 0.9300 . ?
 C00W H00D 0.9600 . ?
 C00W H00E 0.9600 . ?
 C00W H00I 0.9600 . ?

loop_
  _geom_angle_atom_site_label_1
  _geom_angle_atom_site_label_2
  _geom_angle_atom_site_label_3
  _geom_angle
  _geom_angle_site_symmetry_1
  _geom_angle_site_symmetry_3
  _geom_angle_publ_flag
 O002 P001 C005 118.79(6) . . ?
 O002 P001 C008 111.57(6) . . ?
 O002 P001 C00I 119.02(6) . . ?
 C005 P001 C008 106.60(6) . . ?
 C00I P001 C005 91.94(6) . . ?
 C00I P001 C008 106.73(6) . . ?
 C00D O003 C00S 116.79(10) . . ?
 C00E O004 C00W 116.70(11) . . ?
 C007 C005 P001 124.02(9) . . ?
 C00C C005 P001 111.98(9) . . ?
 C00C C005 C007 123.88(11) . . ?
 C00I C006 C00C 112.65(11) . . ?
 C00O C006 C00C 130.63(12) . . ?
 C00O C006 C00I 116.71(12) . . ?
 C00A C007 C005 118.22(11) . . ?
 C00A C007 C00F 120.86(11) . . ?
 C00F C007 C005 120.88(11) . . ?
 C00G C008 P001 118.38(10) . . ?
 C00G C008 C00H 119.23(12) . . ?
 C00H C008 P001 122.39(10) . . ?
 C00B C009 C00C 118.60(11) . . ?
 C00J C009 C00B 118.45(11) . . ?
 C00J C009 C00C 122.94(11) . . ?
 C007 C00A C00B 119.19(11) . . ?
 C00K C00A C007 117.42(12) . . ?
 C00K C00A C00B 123.38(12) . . ?
 C009 C00B C00A 121.10(11) . . ?
 C00P C00B C009 118.10(12) . . ?
 C00P C00B C00A 120.80(12) . . ?
 C005 C00C C006 112.40(11) . . ?
 C005 C00C C009 118.70(11) . . ?
 C009 C00C C006 128.89(11) . . ?
 O003 C00D C00F 124.88(12) . . ?
 O003 C00D C00L 115.34(11) . . ?
 C00F C00D C00L 119.78(12) . . ?
 O004 C00E C00J 124.78(12) . . ?
 O004 C00E C00N 115.05(12) . . ?
 C00J C00E C00N 120.16(12) . . ?
 C007 C00F H00F 120.1 . . ?
 C00D C00F C007 119.80(12) . . ?
 C00D C00F H00F 120.1 . . ?
 C008 C00G H00G 120.0 . . ?
 C00U C00G C008 120.08(13) . . ?
 C00U C00G H00G 120.0 . . ?
 C008 C00H H00H 119.8 . . ?
 C00R C00H C008 120.41(13) . . ?
 C00R C00H H00H 119.8 . . ?
 C006 C00I P001 110.97(9) . . ?
 C00Q C00I P001 125.98(11) . . ?
 C00Q C00I C006 123.03(12) . . ?
 C009 C00J H00J 119.3 . . ?
 C00E C00J C009 121.34(12) . . ?
 C00E C00J H00J 119.3 . . ?
 C00A C00K H00K 119.3 . . ?
 C00L C00K C00A 121.36(12) . . ?
 C00L C00K H00K 119.3 . . ?
 C00D C00L H00L 119.6 . . ?
 C00K C00L C00D 120.74(12) . . ?
 C00K C00L H00L 119.6 . . ?
 C00Q C00M H00M 120.4 . . ?
 C00T C00M H00M 120.4 . . ?
 C00T C00M C00Q 119.13(13) . . ?
 C00E C00N H00N 120.2 . . ?
 C00P C00N C00E 119.67(12) . . ?
 C00P C00N H00N 120.2 . . ?
 C006 C00O H00O 119.9 . . ?
 C00T C00O C006 120.10(13) . . ?
 C00T C00O H00O 119.9 . . ?
 C00B C00P H00P 118.9 . . ?
 C00N C00P C00B 122.15(13) . . ?
 C00N C00P H00P 118.9 . . ?
 C00I C00Q C00M 118.79(13) . . ?
 C00I C00Q H00Q 120.6 . . ?
 C00M C00Q H00Q 120.6 . . ?
 C00H C00R H00R 120.1 . . ?
 C00H C00R C00V 119.77(14) . . ?
 C00V C00R H00R 120.1 . . ?
 O003 C00S H00A 109.5 . . ?
 O003 C00S H00B 109.5 . . ?
 O003 C00S H00C 109.5 . . ?
 H00A C00S H00B 109.5 . . ?
 H00A C00S H00C 109.5 . . ?
 H00B C00S H00C 109.5 . . ?
 C00M C00T C00O 122.23(13) . . ?
 C00M C00T H00T 118.9 . . ?
 C00O C00T H00T 118.9 . . ?
 C00G C00U H00U 119.9 . . ?
 C00V C00U C00G 120.17(13) . . ?
 C00V C00U H00U 119.9 . . ?
 C00R C00V H00V 119.8 . . ?
 C00U C00V C00R 120.33(14) . . ?
 C00U C00V H00V 119.8 . . ?
 O004 C00W H00D 109.5 . . ?
 O004 C00W H00E 109.5 . . ?
 O004 C00W H00I 109.5 . . ?
 H00D C00W H00E 109.5 . . ?
 H00D C00W H00I 109.5 . . ?
 H00E C00W H00I 109.5 . . ?

loop_
  _geom_torsion_atom_site_label_1
  _geom_torsion_atom_site_label_2
  _geom_torsion_atom_site_label_3
  _geom_torsion_atom_site_label_4
  _geom_torsion
  _geom_torsion_site_symmetry_1
  _geom_torsion_site_symmetry_2
  _geom_torsion_site_symmetry_3
  _geom_torsion_site_symmetry_4
  _geom_torsion_publ_flag
 P001 C005 C007 C00A -172.14(9) . . . . ?
 P001 C005 C007 C00F 5.58(17) . . . . ?
 P001 C005 C00C C006 -1.87(13) . . . . ?
 P001 C005 C00C C009 177.61(9) . . . . ?
 P001 C008 C00G C00U -179.50(10) . . . . ?
 P001 C008 C00H C00R 179.19(10) . . . . ?
 P001 C00I C00Q C00M 178.20(10) . . . . ?
 O002 P001 C005 C007 -56.69(12) . . . . ?
 O002 P001 C005 C00C 127.16(9) . . . . ?
 O002 P001 C008 C00G 20.79(12) . . . . ?
 O002 P001 C008 C00H -159.26(10) . . . . ?
 O002 P001 C00I C006 -126.72(9) . . . . ?
 O002 P001 C00I C00Q 54.94(14) . . . . ?
 O003 C00D C00F C007 179.89(11) . . . . ?
 O003 C00D C00L C00K 179.21(12) . . . . ?
 O004 C00E C00J C009 178.55(12) . . . . ?
 O004 C00E C00N C00P -176.48(12) . . . . ?
 C005 P001 C008 C00G -110.37(10) . . . . ?
 C005 P001 C008 C00H 69.58(12) . . . . ?
 C005 P001 C00I C006 -1.98(10) . . . . ?
 C005 P001 C00I C00Q 179.68(12) . . . . ?
 C005 C007 C00A C00B -4.81(17) . . . . ?
 C005 C007 C00A C00K 175.31(11) . . . . ?
 C005 C007 C00F C00D -176.00(11) . . . . ?
 C006 C00I C00Q C00M 0.1(2) . . . . ?
 C006 C00O C00T C00M 0.5(2) . . . . ?
 C007 C005 C00C C006 -178.02(11) . . . . ?
 C007 C005 C00C C009 1.45(18) . . . . ?
 C007 C00A C00B C009 1.25(18) . . . . ?
 C007 C00A C00B C00P -177.73(11) . . . . ?
 C007 C00A C00K C00L 1.53(18) . . . . ?
 C008 P001 C005 C007 70.29(11) . . . . ?
 C008 P001 C005 C00C -105.86(9) . . . . ?
 C008 P001 C00I C006 106.00(10) . . . . ?
 C008 P001 C00I C00Q -72.35(13) . . . . ?
 C008 C00G C00U C00V 0.2(2) . . . . ?
 C008 C00H C00R C00V 0.4(2) . . . . ?
 C009 C00B C00P C00N -1.7(2) . . . . ?
 C00A C007 C00F C00D 1.66(18) . . . . ?
 C00A C00B C00P C00N 177.30(12) . . . . ?
 C00A C00K C00L C00D 0.1(2) . . . . ?
 C00B C009 C00C C005 -5.04(17) . . . . ?
 C00B C009 C00C C006 174.34(11) . . . . ?
 C00B C009 C00J C00E -3.01(19) . . . . ?
 C00B C00A C00K C00L -178.34(12) . . . . ?
 C00C C005 C007 C00A 3.56(18) . . . . ?
 C00C C005 C007 C00F -178.72(11) . . . . ?
 C00C C006 C00I P001 1.31(13) . . . . ?
 C00C C006 C00I C00Q 179.71(12) . . . . ?
 C00C C006 C00O C00T -179.81(13) . . . . ?
 C00C C009 C00B C00A 3.74(17) . . . . ?
 C00C C009 C00B C00P -177.26(11) . . . . ?
 C00C C009 C00J C00E 178.09(12) . . . . ?
 C00E C00N C00P C00B -1.3(2) . . . . ?
 C00F C007 C00A C00B 177.47(11) . . . . ?
 C00F C007 C00A C00K -2.41(18) . . . . ?
 C00F C00D C00L C00K -0.9(2) . . . . ?
 C00G C008 C00H C00R -0.86(19) . . . . ?
 C00G C00U C00V C00R -0.6(2) . . . . ?
 C00H C008 C00G C00U 0.55(19) . . . . ?
 C00H C00R C00V C00U 0.3(2) . . . . ?
 C00I P001 C005 C007 178.38(11) . . . . ?
 C00I P001 C005 C00C 2.23(10) . . . . ?
 C00I P001 C008 C00G 152.36(10) . . . . ?
 C00I P001 C008 C00H -27.69(12) . . . . ?
 C00I C006 C00C C005 0.37(15) . . . . ?
 C00I C006 C00C C009 -179.04(11) . . . . ?
 C00I C006 C00O C00T -0.8(2) . . . . ?
 C00J C009 C00B C00A -175.21(11) . . . . ?
 C00J C009 C00B C00P 3.79(18) . . . . ?
 C00J C009 C00C C005 173.86(11) . . . . ?
 C00J C009 C00C C006 -6.8(2) . . . . ?
 C00J C00E C00N C00P 2.2(2) . . . . ?
 C00K C00A C00B C009 -178.88(11) . . . . ?
 C00K C00A C00B C00P 2.14(19) . . . . ?
 C00L C00D C00F C007 0.05(19) . . . . ?
 C00N C00E C00J C009 0.0(2) . . . . ?
 C00O C006 C00C C005 179.42(13) . . . . ?
 C00O C006 C00C C009 0.0(2) . . . . ?
 C00O C006 C00I P001 -177.89(10) . . . . ?
 C00O C006 C00I C00Q 0.51(19) . . . . ?
 C00Q C00M C00T C00O 0.0(2) . . . . ?
 C00S O003 C00D C00F -0.50(19) . . . . ?
 C00S O003 C00D C00L 179.35(12) . . . . ?
 C00T C00M C00Q C00I -0.3(2) . . . . ?
 C00W O004 C00E C00J -1.9(2) . . . . ?
 C00W O004 C00E C00N 176.77(13) . . . . ?

_shelx_res_file
;
TITL 1_a.res in P-1
    1.res
    created by SHELXL-2018/3 at 19:06:25 on 10-Oct-2022
REM Old TITL 1_a.res in P-1
REM SHELXT solution in P-1: R1 0.101, Rweak 0.006, Alpha 0.049
REM <I/s> 0.000 for 0 systematic absences, Orientation as input
REM Formula found by SHELXT: C28 P O3
CELL 1.54184 7.674 12.3215 12.4534 72.72 75.021 71.969
ZERR 2 0.0003 0.0004 0.0003 0.003 0.003 0.003
LATT 1
SFAC C H P O
UNIT 56 42 2 6

L.S. 50
PLAN  5
CONF
BOND
list 4
MORE -1
BOND $H
acta
fmap 2
REM <olex2.extras>
REM <HklSrc "%.\\1.hkl">
REM </olex2.extras>

WGHT    0.047800    0.382900
FVAR       0.51117
P001  3    0.399490    0.699949    0.633647    11.00000    0.02100    0.02192 =
         0.01673   -0.00182   -0.00260   -0.00143
O002  4    0.203520    0.756452    0.617633    11.00000    0.02369    0.03267 =
         0.02534   -0.00430   -0.00691    0.00056
O003  4    0.001172    0.657108    1.062599    11.00000    0.03107    0.03290 =
         0.02111   -0.00728    0.00130   -0.00095
O004  4    0.977092    0.068285    0.713238    11.00000    0.03593    0.02691 =
         0.02861   -0.00707   -0.00535    0.00521
C005  1    0.452025    0.556047    0.726762    11.00000    0.02066    0.02302 =
         0.01963   -0.00364   -0.00394   -0.00561
C006  1    0.663452    0.533716    0.551025    11.00000    0.02124    0.02564 =
         0.01948   -0.00597   -0.00309   -0.00717
C007  1    0.365326    0.527380    0.843906    11.00000    0.02073    0.02408 =
         0.01892   -0.00375   -0.00327   -0.00778
C008  1    0.492505    0.792017    0.681588    11.00000    0.02565    0.02056 =
         0.01746    0.00140   -0.00298   -0.00338
C009  1    0.658297    0.359562    0.739080    11.00000    0.02104    0.02285 =
         0.02328   -0.00524   -0.00605   -0.00578
C00A  1    0.435689    0.415117    0.911314    11.00000    0.02267    0.02372 =
         0.02146   -0.00436   -0.00471   -0.00902
C00B  1    0.582282    0.330499    0.857564    11.00000    0.02369    0.02271 =
         0.02313   -0.00420   -0.00630   -0.00757
C00C  1    0.594318    0.478502    0.673677    11.00000    0.02071    0.02398 =
         0.01934   -0.00479   -0.00393   -0.00683
C00D  1    0.143579    0.583749    1.006745    11.00000    0.02234    0.02902 =
         0.02172   -0.00854   -0.00116   -0.00685
C00E  1    0.852462    0.159511    0.754967    11.00000    0.02509    0.02407 =
         0.03082   -0.00984   -0.00710   -0.00090
C00F  1    0.216994    0.610858    0.892400    11.00000    0.02238    0.02433 =
         0.02100   -0.00323   -0.00359   -0.00595
AFIX  43
H00F  2    0.169622    0.683839    0.846732    11.00000   -1.20000
AFIX   0
C00G  1    0.367570    0.879331    0.733286    11.00000    0.02802    0.02249 =
         0.02546   -0.00152   -0.00263   -0.00159
AFIX  43
H00G  2    0.239914    0.888689    0.742924    11.00000   -1.20000
AFIX   0
C00H  1    0.684047    0.778478    0.668643    11.00000    0.02564    0.02896 =
         0.02169   -0.00199   -0.00166   -0.00429
AFIX  43
H00H  2    0.768339    0.719792    0.635195    11.00000   -1.20000
AFIX   0
C00I  1    0.568454    0.652763    0.517474    11.00000    0.02376    0.02768 =
         0.01958   -0.00472   -0.00381   -0.00524
C00J  1    0.790976    0.270476    0.689663    11.00000    0.02622    0.02737 =
         0.02250   -0.00529   -0.00344   -0.00333
AFIX  43
H00J  2    0.837473    0.287350    0.611466    11.00000   -1.20000
AFIX   0
C00K  1    0.357596    0.391453    1.028939    11.00000    0.02869    0.02504 =
         0.02021   -0.00114   -0.00467   -0.00879
AFIX  43
H00K  2    0.403275    0.318871    1.075805    11.00000   -1.20000
AFIX   0
C00L  1    0.216187    0.473001    1.075437    11.00000    0.03023    0.03217 =
         0.01768   -0.00336   -0.00192   -0.01024
AFIX  43
H00L  2    0.167338    0.455212    1.153270    11.00000   -1.20000
AFIX   0
C00M  1    0.748479    0.672169    0.328583    11.00000    0.03705    0.04067 =
         0.01757   -0.00428    0.00114   -0.01497
AFIX  43
H00M  2    0.777630    0.716640    0.254811    11.00000   -1.20000
AFIX   0
C00N  1    0.784385    0.132559    0.872415    11.00000    0.03681    0.02202 =
         0.02833   -0.00187   -0.01070   -0.00360
AFIX  43
H00N  2    0.829139    0.058356    0.917014    11.00000   -1.20000
AFIX   0
C00O  1    0.804115    0.486946    0.468864    11.00000    0.03502    0.02877 =
         0.02758   -0.00893    0.00377   -0.00435
AFIX  43
H00O  2    0.871853    0.409097    0.487139    11.00000   -1.20000
AFIX   0
C00P  1    0.651696    0.215682    0.921574    11.00000    0.03529    0.02552 =
         0.02216   -0.00258   -0.00487   -0.00734
AFIX  43
H00P  2    0.605432    0.196210    0.999660    11.00000   -1.20000
AFIX   0
C00Q  1    0.608545    0.721824    0.408768    11.00000    0.03234    0.03024 =
         0.02119   -0.00180   -0.00472   -0.00704
AFIX  43
H00Q  2    0.542937    0.800089    0.389764    11.00000   -1.20000
AFIX   0
C00R  1    0.748978    0.851916    0.705321    11.00000    0.03221    0.03964 =
         0.02893   -0.00112   -0.00534   -0.01387
AFIX  43
H00R  2    0.876465    0.842934    0.696057    11.00000   -1.20000
AFIX   0
C00S  1   -0.074179    0.770322    0.995871    11.00000    0.03603    0.03300 =
         0.02694   -0.00870   -0.00139    0.00099
AFIX 137
H00A  2   -0.119318    0.761815    0.934519    11.00000   -1.50000
H00B  2    0.021122    0.812337    0.964871    11.00000   -1.50000
H00C  2   -0.175095    0.813073    1.043276    11.00000   -1.50000
AFIX   0
C00T  1    0.843430    0.556378    0.359644    11.00000    0.03906    0.03945 =
         0.02646   -0.01289    0.00873   -0.00945
AFIX  43
H00T  2    0.937152    0.523429    0.305700    11.00000   -1.20000
AFIX   0
C00U  1    0.433593    0.952342    0.770402    11.00000    0.04380    0.02467 =
         0.03201   -0.00707   -0.00372   -0.00467
AFIX  43
H00U  2    0.350008    1.010354    0.805052    11.00000   -1.20000
AFIX   0
C00V  1    0.623093    0.938994    0.755971    11.00000    0.04929    0.03368 =
         0.03472   -0.00525   -0.00850   -0.01837
AFIX  43
H00V  2    0.666559    0.988585    0.780306    11.00000   -1.20000
AFIX   0
C00W  1    1.042552    0.090768    0.592155    11.00000    0.04533    0.03631 =
         0.02800   -0.01098   -0.00754    0.00879
AFIX 137
H00D  2    0.938073    0.119209    0.553578    11.00000   -1.50000
H00E  2    1.120575    0.019451    0.571966    11.00000   -1.50000
H00I  2    1.112906    0.148720    0.569722    11.00000   -1.50000
AFIX   0
HKLF 4


REM  1_a.res in P-1
REM wR2 = 0.0925, GooF = S = 1.058, Restrained GooF = 1.058 for all data
REM R1 = 0.0340 for 3861 Fo > 4sig(Fo) and 0.0352 for all 4064 data
REM 291 parameters refined using 0 restraints

END

WGHT      0.0478      0.3829

REM Highest difference peak  0.223,  deepest hole -0.423,  1-sigma level  0.070
Q1    1   0.4348  0.8360  0.6932  11.00000  0.05    0.22
Q2    1   0.5779  0.7832  0.6786  11.00000  0.05    0.22
Q3    1   0.4166  0.6216  0.6984  11.00000  0.05    0.19
Q4    1   0.4668  0.7470  0.6810  11.00000  0.05    0.16
Q5    1  -0.2523  0.8543  0.8798  11.00000  0.05    0.16
;
_shelx_res_checksum                54577
_shelx_hkl_file
;
   0   0   1   47.85    1.38
   0   0   1   51.41    1.37
   0   0   2  179.01    4.56
   0   0  -2  167.72    4.56
   0   0  -2  175.83    4.52
   0   0   2  170.23    4.52
   0   0  -3 1762.99   46.33
   0   0   3 1794.47   46.27
   0   0  -3 1769.09   46.27
   0   0  -4   18.50    0.60
   0   0   4   18.67    0.53
   0   0   5  252.92    6.68
   0   0  -5  261.81    6.80
   0   0  -6   15.64    0.59
   0   0   7    0.54    0.16
   0   0   7    0.44    0.14
   0   0   8   85.17    2.56
   0   0   8   89.20    2.56
   0   0   8   86.72    2.58
   0   0   9    7.53    0.46
   0   0   9    7.46    0.47
   0   0   9    7.40    0.46
   0   0   9    7.89    0.48
   0   0  10    8.34    0.54
   0   0  10    8.70    0.52
   0   0  10    8.58    0.54
   0   0  11   22.93    0.98
   0   0  11   24.27    0.96
   0   0  11   23.80    1.00
   0   0  12    4.83    0.38
   0   0  12    4.54    0.35
   0   0  12    4.39    0.39
   0   0  13   37.28    1.21
   0   0  13   32.92    1.13
   0   0  14    3.97    0.26
   0  -1  14   13.53    0.51
   0  -1  13   19.42    0.76
   0  -1  13   19.97    0.73
   0  -1  12   18.53    0.81
   0  -1  12   18.82    0.78
   0  -1  11   -0.09    0.21
   0  -1  11    0.13    0.23
   0  -1  11    0.07    0.24
   0  -1  10    1.54    0.27
   0  -1  10    1.88    0.31
   0  -1  10    2.07    0.30
   0  -1   9  106.24    3.10
   0  -1   9   99.10    3.02
   0  -1   9  111.58    3.13
   0  -1   9  103.82    3.10
   0  -1   8   14.23    0.64
   0  -1   8   14.31    0.65
   0  -1   8   15.21    0.68
   0  -1   8   15.08    0.67
   0  -1   8   14.34    0.62
   0  -1   7   77.31    2.32
   0  -1   7   83.56    2.37
   0  -1   7   79.88    2.36
   0  -1   7   79.96    2.34
   0  -1   7   79.67    2.35
   0   1  -6   11.85    0.50
   0   1  -5   15.95    0.50
   0  -1   5   11.24    0.32
   0   1  -4  184.05    4.62
   0  -1   4  177.90    4.62
   0  -1   4  168.48    4.51
   0  -1   3   27.95    0.77
   0  -1   3   29.80    0.79
   0   1  -3   30.44    0.86
   0  -1   3   29.97    0.86
   0   1  -2 2997.47   77.65
   0   1  -2 2931.94   77.60
   0  -1   2 3024.62   77.64
   0  -1   2 3018.94   77.60
   0   1  -1   10.37    0.30
   0   1  -1   10.06    0.32
   0   1  -1    9.94    0.30
   0  -1   1   10.68    0.32
   0  -1   0  954.35   24.84
   0  -1  -1   92.40    2.42
   0   1   1   90.53    2.42
   0   1   1   91.31    2.43
   0   1   1   93.30    2.43
   0  -1  -1   92.95    2.42
   0  -1  -2  103.99    2.74
   0   1   2  101.99    2.73
   0   1   2  106.37    2.74
   0  -1  -3    4.22    0.17
   0   1   3    4.76    0.18
   0  -1  -3    4.29    0.14
   0   1   3    4.61    0.14
   0  -1  -4  195.16    5.21
   0  -1  -4  200.15    5.16
   0   1   4  191.77    5.15
   0  -1  -5  436.98   11.04
   0  -1  -5  421.70   10.95
   0   1   5  405.99   10.95
   0  -1  -6  435.72   11.71
   0  -1  -6  481.86   11.86
   0   1   7   25.46    0.91
   0   1   7   27.10    0.92
   0   1   8   46.64    1.50
   0   1   8   46.43    1.50
   0   1   9  134.18    3.81
   0   1   9  136.14    3.85
   0   1   9  132.72    3.84
   0   1  10  127.81    3.72
   0   1  10  126.89    3.67
   0   1  10  125.26    3.70
   0   1  10  130.20    3.73
   0   1  11  205.46    5.74
   0   1  11  209.73    5.74
   0   1  11  198.70    5.68
   0   1  11  204.73    5.72
   0   1  12   40.85    1.44
   0   1  12   42.08    1.45
   0   1  12   41.30    1.38
   0   1  13    2.30    0.27
   0   1  13    1.66    0.20
   0   1  13    1.88    0.25
   0   1  14   29.86    0.98
   0  -2  13    1.90    0.22
   0  -2  13    2.12    0.20
   0  -2  12    5.59    0.39
   0  -2  12    6.04    0.42
   0  -2  11   23.42    0.89
   0  -2  11   23.38    0.99
   0  -2  11   25.84    0.99
   0  -2  10    1.58    0.29
   0  -2  10    0.94    0.26
   0  -2  10    1.54    0.25
   0  -2   9    8.96    0.54
   0  -2   9    9.44    0.51
   0  -2   9    9.37    0.55
   0  -2   8   23.96    0.94
   0  -2   8   22.92    0.92
   0  -2   8   23.21    0.89
   0  -2   7  105.48    3.07
   0  -2   7  106.00    3.08
   0  -2   7  107.61    3.05
   0  -2   6   31.96    1.06
   0  -2   6   31.22    1.04
   0  -2   6   29.67    1.05
   0  -2   6   32.92    1.07
   0   2  -5   26.80    0.90
   0  -2   5   28.55    0.91
   0  -2   4 1121.34   28.65
   0   2  -4 1171.17   28.77
   0  -2   4 1115.09   28.77
   0  -2   4 1064.50   28.64
   0   2  -3 1895.48   46.89
   0  -2   3 1880.92   46.88
   0   2  -3 1859.13   46.81
   0   2  -2   56.03    1.55
   0   2  -2   56.84    1.51
   0  -2   2   54.43    1.55
   0   2  -1  296.11    7.53
   0  -2   1  276.76    7.54
   0  -2   1  285.25    7.49
   0   2  -1  286.96    7.53
   0   2  -1  294.92    7.54
   0   2   0   92.40    2.57
   0  -2   0  102.37    2.56
   0  -2   0  104.63    2.57
   0  -2   0  102.37    2.57
   0   2   0   90.37    2.56
   0   2   0   86.92    2.56
   0   2   1    3.13    0.15
   0   2   1    3.24    0.15
   0   2   2    0.21    0.08
   0   2   2    0.25    0.07
   0  -2  -2    0.20    0.09
   0   2   2    0.18    0.07
   0   2   3   80.30    2.17
   0  -2  -3   80.33    2.17
   0   2   3   80.03    2.14
   0  -2  -4   36.12    1.03
   0   2   4   36.17    1.03
   0   2   4   36.72    0.99
   0  -2  -4   35.00    0.99
   0  -2  -5   76.58    1.98
   0  -2  -5   69.58    1.91
   0   2   5   72.87    1.97
   0  -2  -5   71.69    2.03
   0  -2  -6   84.08    2.35
   0  -2  -6   89.46    2.45
   0   2   7   18.94    0.73
   0   2   7   19.05    0.71
   0   2   8   23.76    0.89
   0   2   8   23.71    0.90
   0   2   9   68.97    2.15
   0   2   9   70.58    2.17
   0   2  10   44.10    1.52
   0   2  10   46.01    1.55
   0   2  10   44.73    1.48
   0   2  11   85.35    2.54
   0   2  11   79.16    2.45
   0   2  11   84.54    2.55
   0   2  11   80.58    2.56
   0   2  12   27.40    1.04
   0   2  12   24.60    0.93
   0   2  12   25.02    1.00
   0   2  12   26.25    1.02
   0   2  13   15.12    0.66
   0   2  13   14.81    0.68
   0   2  14    0.44    0.14
   0   2  14    0.36    0.15
   0  -3  13    0.14    0.12
   0  -3  12   31.81    1.11
   0  -3  11    4.10    0.32
   0  -3  11    3.93    0.37
   0  -3  10    1.17    0.30
   0  -3  10    1.42    0.29
   0  -3  10    1.45    0.26
   0  -3   9   33.56    1.25
   0  -3   9   33.64    1.25
   0  -3   9   32.92    1.22
   0  -3   8   82.08    2.46
   0  -3   8   78.72    2.49
   0  -3   8   79.49    2.49
   0  -3   8   84.03    2.50
   0  -3   7   70.24    2.11
   0  -3   7   69.53    2.11
   0  -3   7   66.96    2.08
   0  -3   7   69.93    2.11
   0  -3   7   65.08    2.03
   0  -3   6  102.96    2.86
   0  -3   6  100.33    2.84
   0  -3   6   97.13    2.81
   0  -3   6  103.86    2.87
   0   3  -5  617.66   16.27
   0  -3   5  616.23   16.27
   0   3  -4  166.65    4.41
   0  -3   4  165.14    4.27
   0  -3   4  152.21    4.26
   0  -3   4  169.92    4.30
   0  -3   4  165.41    4.40
   0  -3   3  132.83    3.47
   0   3  -3  124.93    3.52
   0   3  -3  129.10    3.46
   0  -3   3  130.97    3.53
   0  -3   3  129.35    3.44
   0  -3   2  579.73   14.84
   0   3  -2  570.09   14.84
   0   3  -2  557.53   14.80
   0  -3   2  561.87   14.78
   0   3  -1   14.63    0.48
   0   3  -1   14.51    0.46
   0  -3   1   13.83    0.40
   0  -3   1   13.36    0.47
   0  -3   1   14.16    0.44
   0  -3   0   10.96    0.39
   0   3   0   11.50    0.39
   0   3   0   12.07    0.39
   0  -3   0   11.09    0.38
   0   3   1   27.08    0.84
   0  -3  -1   30.53    0.85
   0   3   1   27.19    0.84
   0  -3  -1   30.83    0.85
   0   3   2  468.86   12.44
   0   3   2  481.08   12.44
   0   3   3  203.33    5.28
   0  -3  -3  194.79    5.29
   0   3   4    6.89    0.26
   0  -3  -4    6.69    0.28
   0  -3  -4    6.88    0.27
   0  -3  -5  175.04    4.66
   0   3   5  183.15    4.66
   0  -3  -5  166.47    4.70
   0  -3  -6   87.34    2.36
   0  -3  -6   80.36    2.41
   0   3   7  168.64    4.63
   0   3   7  166.16    4.62
   0   3   7  168.27    4.66
   0   3   7  171.74    4.66
   0   3   8   34.20    1.14
   0   3   8   33.79    1.18
   0   3   8   34.39    1.15
   0   3   8   33.46    1.18
   0   3   9    8.28    0.49
   0   3   9    7.38    0.42
   0   3   9    8.24    0.45
   0   3   9    8.08    0.46
   0   3  10   22.10    0.87
   0   3  10   21.57    0.93
   0   3  10   23.43    0.92
   0   3  11    2.34    0.30
   0   3  11    2.47    0.32
   0   3  12    0.69    0.23
   0   3  12    0.99    0.24
   0   3  12    0.58    0.25
   0   3  13   36.79    1.23
   0   3  13   36.22    1.27
   0   3  14   12.11    0.50
   0   3  14   13.44    0.55
   0  -4  13   23.17    0.74
   0  -4  12   25.46    0.91
   0  -4  12   26.64    0.92
   0  -4  11    2.12    0.27
   0  -4  11    1.80    0.23
   0  -4  11    2.03    0.29
   0  -4  10   20.30    0.84
   0  -4  10   19.34    0.87
   0  -4  10   19.85    0.88
   0  -4   9  140.26    3.99
   0  -4   9  136.58    4.03
   0  -4   9  136.62    4.02
   0  -4   8  281.39    7.56
   0  -4   8  283.18    7.54
   0  -4   8  257.97    7.53
   0  -4   8  273.87    7.46
   0  -4   7  282.00    7.44
   0  -4   7  265.25    7.37
   0  -4   7  267.66    7.42
   0  -4   6  572.49   14.68
   0  -4   6  567.64   14.65
   0  -4   6  575.08   14.68
   0  -4   5   13.86    0.58
   0  -4   5   12.36    0.55
   0  -4   5   13.45    0.58
   0  -4   5   11.87    0.55
   0   4  -4  313.78    8.24
   0  -4   4  302.72    8.24
   0   4  -3   72.75    2.04
   0  -4   3   71.76    2.09
   0  -4   3   73.94    2.01
   0  -4   3   77.15    2.05
   0   4  -3   70.24    2.09
   0  -4   2    2.51    0.15
   0   4  -2    2.65    0.17
   0  -4   2    2.31    0.17
   0  -4   1  726.45   19.39
   0  -4   1  747.91   19.48
   0   4  -1  770.04   19.48
   0   4  -1  742.81   19.46
   0  -4   1  755.69   19.45
   0  -4   0   22.20    0.71
   0  -4   0   22.00    0.70
   0   4   0   23.80    0.72
   0  -4  -1  105.18    2.83
   0  -4  -1  102.68    2.83
   0   4   2    2.67    0.17
   0   4   3  124.26    3.43
   0  -4  -3  130.64    3.45
   0  -4  -4   48.64    1.43
   0   4   4   49.18    1.41
   0  -4  -4   50.36    1.42
   0  -4  -5  254.07    6.81
   0  -4  -5  259.36    6.78
   0   4   5  252.72    6.77
   0  -4  -6  116.52    3.22
   0   4   7   28.87    1.01
   0   4   7   28.70    0.97
   0   4   7   29.68    1.03
   0   4   8   98.23    2.82
   0   4   8   96.67    2.84
   0   4   8   98.62    2.88
   0   4   8   98.10    2.88
   0   4   9   94.74    2.82
   0   4   9   96.70    2.89
   0   4   9   97.80    2.84
   0   4  10   25.11    1.00
   0   4  10   24.02    0.93
   0   4  10   22.31    0.91
   0   4  10   23.10    0.91
   0   4  11    1.96    0.32
   0   4  11    1.69    0.24
   0   4  11    2.09    0.28
   0   4  12   18.34    0.77
   0   4  12   18.53    0.83
   0   4  13  100.39    2.96
   0   4  13  103.23    3.03
   0   4  13  109.12    3.05
   0   4  14   26.81    0.92
   0  -5  12    3.36    0.24
   0  -5  11   52.10    1.61
   0  -5  11   54.53    1.66
   0  -5  11   51.80    1.66
   0  -5  10   43.11    1.49
   0  -5  10   44.11    1.49
   0  -5  10   44.74    1.47
   0  -5   9  178.46    5.11
   0  -5   9  182.84    5.12
   0  -5   8   15.87    0.75
   0  -5   8   16.41    0.77
   0  -5   8   14.71    0.69
   0  -5   7    5.40    0.43
   0  -5   7    4.74    0.39
   0  -5   7    5.14    0.42
   0  -5   7    5.51    0.39
   0  -5   6   14.03    0.66
   0  -5   6   14.83    0.68
   0  -5   6   14.28    0.66
   0  -5   6   14.49    0.68
   0  -5   5    4.58    0.34
   0  -5   5    4.67    0.34
   0  -5   5    4.93    0.36
   0  -5   5    4.97    0.36
   0  -5   4   22.88    0.82
   0  -5   4   21.73    0.83
   0  -5   4   23.31    0.85
   0  -5   3   11.16    0.49
   0  -5   3   11.20    0.43
   0   5  -3   10.36    0.47
   0   5  -3    9.53    0.41
   0  -5   3   10.73    0.47
   0  -5   3   11.47    0.49
   0  -5   2  345.43    9.03
   0   5  -2  327.03    9.06
   0  -5   2  344.05    8.99
   0  -5   2  346.93    9.07
   0   5  -2  337.00    9.02
   0  -5   1 1260.30   32.98
   0  -5   1 1281.74   33.06
   0  -5   1 1272.21   33.09
   0   5  -1 1259.96   33.08
   0  -5   1 1259.74   33.10
   0  -5   0  194.41    5.28
   0   5   0  196.20    5.30
   0  -5   0  201.56    5.31
   0  -5  -1  146.98    3.99
   0  -5  -1  146.54    3.98
   0  -5  -2    0.23    0.12
   0   5   2    0.22    0.10
   0  -5  -3    3.72    0.23
   0   5   3    3.44    0.21
   0   5   4  448.44   11.69
   0  -5  -4  436.43   11.70
   0  -5  -4  443.33   11.69
   0  -5  -5   34.36    1.09
   0  -5  -5   36.33    1.13
   0   5   5   36.64    1.09
   0   5   6   27.51    0.95
   0   5   6   25.77    0.94
   0   5   6   27.82    0.93
   0   5   6   26.22    0.95
   0   5   7   28.71    1.03
   0   5   7   29.87    1.05
   0   5   7   28.43    1.00
   0   5   8    0.18    0.14
   0   5   8    0.11    0.13
   0   5   8    0.09    0.16
   0   5   8    0.48    0.19
   0   5   8    0.11    0.17
   0   5   9    2.03    0.29
   0   5   9    1.67    0.23
   0   5   9    1.69    0.26
   0   5   9    1.91    0.28
   0   5  10   40.92    1.44
   0   5  10   41.01    1.40
   0   5  10   44.64    1.51
   0   5  11   71.58    2.18
   0   5  11   70.67    2.25
   0   5  11   69.39    2.14
   0   5  11   67.84    2.15
   0   5  12   82.39    2.49
   0   5  12   83.57    2.50
   0   5  12   90.04    2.62
   0   5  13    0.33    0.20
   0   5  13    0.49    0.21
   0   5  14   12.44    0.53
   0  -6  11    0.39    0.15
   0  -6  11    0.31    0.13
   0  -6  10   55.50    1.75
   0  -6  10   55.58    1.74
   0  -6   9   20.77    0.86
   0  -6   9   19.02    0.85
   0  -6   9   20.68    0.86
   0  -6   9   19.79    0.78
   0  -6   8   22.37    0.90
   0  -6   8   22.23    0.95
   0  -6   8   21.53    0.95
   0  -6   8   23.42    0.94
   0  -6   7    0.66    0.25
   0  -6   7    0.99    0.28
   0  -6   7    0.78    0.22
   0  -6   7    0.79    0.24
   0  -6   6   11.19    0.59
   0  -6   6   11.69    0.63
   0  -6   6   12.35    0.63
   0  -6   6   11.62    0.61
   0  -6   5  108.47    3.16
   0  -6   5  105.78    3.13
   0  -6   5  109.55    3.16
   0  -6   4    3.82    0.34
   0  -6   4    4.05    0.31
   0  -6   4    4.06    0.34
   0  -6   3  142.47    3.95
   0  -6   3  141.88    3.97
   0  -6   3  144.48    3.93
   0  -6   3  140.96    3.97
   0   6  -3  136.69    3.91
   0  -6   2    3.38    0.23
   0   6  -2    2.84    0.23
   0   6  -2    3.22    0.23
   0  -6   2    3.59    0.26
   0  -6   2    3.47    0.27
   0   6  -1   17.86    0.67
   0  -6   1   19.30    0.68
   0  -6   1   18.88    0.70
   0  -6   1   18.31    0.70
   0  -6   1   18.34    0.65
   0  -6   0    0.07    0.09
   0  -6   0    0.12    0.09
   0  -6   0    0.15    0.06
   0  -6   0    0.03    0.09
   0  -6  -1    0.05    0.11
   0   6   1    0.41    0.12
   0  -6  -1    0.19    0.11
   0  -6  -2    0.17    0.11
   0  -6  -2    0.19    0.09
   0  -6  -3  133.56    3.67
   0   6   3  130.22    3.66
   0  -6  -3  134.80    3.69
   0   6   4    1.15    0.14
   0   6   4    1.07    0.18
   0  -6  -4    1.51    0.16
   0   6   4    1.41    0.19
   0  -6  -5    6.22    0.33
   0   6   5    6.27    0.36
   0   6   5    6.81    0.38
   0   6   5    6.13    0.32
   0   6   5    5.84    0.36
   0   6   6   27.03    0.98
   0   6   6   28.42    1.00
   0   6   6   27.25    1.00
   0   6   7  107.78    3.13
   0   6   7  107.53    3.13
   0   6   7  107.37    3.10
   0   6   7  106.60    3.14
   0   6   8    2.43    0.29
   0   6   8    2.25    0.29
   0   6   8    2.27    0.27
   0   6   9    4.56    0.40
   0   6   9    4.70    0.41
   0   6   9    4.68    0.36
   0   6   9    4.73    0.42
   0   6  10  981.62   25.38
   0   6  10  950.03   25.38
   0   6  10  944.42   25.33
   0   6  11   56.65    1.94
   0   6  11   59.31    1.91
   0   6  11   60.18    1.90
   0   6  12   21.89    0.88
   0   6  12   23.67    0.90
   0   6  13   74.77    2.26
   0   6  14   11.63    0.49
   0  -7  10   16.16    0.64
   0  -7  10   17.00    0.67
   0  -7  10   17.30    0.66
   0  -7   9    2.02    0.22
   0  -7   9    2.39    0.27
   0  -7   9    1.94    0.27
   0  -7   9    1.97    0.27
   0  -7   8   23.89    0.94
   0  -7   8   22.99    0.96
   0  -7   8   23.86    0.97
   0  -7   8   23.79    0.92
   0  -7   7    0.11    0.20
   0  -7   7   -0.02    0.25
   0  -7   7    0.20    0.20
   0  -7   7    0.33    0.24
   0  -7   6    3.61    0.33
   0  -7   6    2.96    0.34
   0  -7   6    3.47    0.36
   0  -7   5   72.93    2.21
   0  -7   5   71.32    2.23
   0  -7   5   65.09    2.21
   0  -7   5   71.37    2.18
   0  -7   4  191.45    5.45
   0  -7   4  202.70    5.53
   0  -7   4  204.62    5.54
   0  -7   4  193.21    5.49
   0  -7   3   20.27    0.78
   0  -7   3   20.32    0.80
   0  -7   3   20.58    0.85
   0  -7   3   20.17    0.83
   0  -7   2   14.69    0.62
   0  -7   2   15.53    0.66
   0  -7   2   14.63    0.60
   0   7  -2   14.69    0.63
   0  -7   2   14.65    0.66
   0  -7   1    4.69    0.30
   0  -7   1    4.93    0.34
   0   7  -1    4.83    0.33
   0  -7   1    4.16    0.31
   0  -7   0   25.17    0.92
   0  -7   0   25.90    0.90
   0   7   1   21.74    0.77
   0  -7  -1   21.29    0.79
   0  -7  -2    3.89    0.27
   0   7   2    3.31    0.26
   0   7   2    3.48    0.27
   0   7   3    3.10    0.26
   0   7   3    2.97    0.24
   0   7   3    3.30    0.26
   0   7   3    2.92    0.25
   0   7   4    1.64    0.22
   0   7   4    2.16    0.24
   0   7   4    2.06    0.22
   0   7   4    1.89    0.22
   0   7   5   30.91    1.11
   0   7   5   30.68    1.10
   0   7   5   33.12    1.12
   0   7   6    7.24    0.45
   0   7   6    7.84    0.46
   0   7   6    7.95    0.46
   0   7   7    1.10    0.23
   0   7   7    0.95    0.22
   0   7   7    0.93    0.24
   0   7   8  125.62    3.66
   0   7   8  124.79    3.66
   0   7   8  124.84    3.62
   0   7   9    0.70    0.23
   0   7   9    0.57    0.22
   0   7   9    0.68    0.24
   0   7  10   28.79    1.11
   0   7  10   27.88    1.12
   0   7  10   26.27    1.11
   0   7  11   49.77    1.67
   0   7  11   51.62    1.72
   0   7  11   48.41    1.66
   0   7  12   23.43    0.89
   0   7  12   21.99    0.93
   0   7  12   23.45    0.90
   0   7  13    0.07    0.12
   0   7  13    0.01    0.17
   0   7  14    0.42    0.13
   0   7  14    0.54    0.13
   0  -8  10    3.36    0.21
   0  -8   9    4.69    0.29
   0  -8   9    5.60    0.34
   0  -8   9    4.46    0.26
   0  -8   9    5.54    0.34
   0  -8   8    0.81    0.19
   0  -8   8    0.89    0.24
   0  -8   8    0.47    0.17
   0  -8   8    0.73    0.22
   0  -8   7    2.32    0.28
   0  -8   7    2.64    0.30
   0  -8   7    2.36    0.27
   0  -8   6   32.30    1.18
   0  -8   6   32.19    1.16
   0  -8   6   28.89    1.11
   0  -8   5   23.96    0.96
   0  -8   5   23.17    1.00
   0  -8   5   23.76    0.99
   0  -8   4   60.40    1.94
   0  -8   4   61.82    1.98
   0  -8   4   63.58    2.03
   0  -8   4   62.72    2.02
   0  -8   3   24.56    0.97
   0  -8   3   24.01    0.93
   0  -8   3   23.39    0.89
   0  -8   2   25.88    0.96
   0  -8   2   26.17    1.00
   0  -8   2   27.04    1.04
   0  -8   1   20.00    0.82
   0  -8   1   21.48    0.85
   0  -8   0   22.58    0.87
   0  -8   0   24.62    0.92
   0  -8  -1    1.17    0.20
   0   8   1    0.73    0.16
   0  -8  -1    1.15    0.19
   0   8   2   53.45    1.63
   0  -8  -2   50.41    1.62
   0   8   2   51.25    1.62
   0   8   3   55.28    1.75
   0  -8  -3   54.59    1.70
   0   8   3   56.03    1.72
   0   8   3   56.89    1.76
   0   8   3   56.52    1.77
   0   8   4   23.70    0.90
   0   8   4   23.43    0.90
   0   8   4   22.75    0.88
   0   8   4   23.20    0.90
   0   8   5    2.30    0.27
   0   8   5    2.79    0.29
   0   8   5    2.24    0.27
   0   8   5    2.24    0.28
   0   8   6   77.13    2.39
   0   8   6   76.43    2.37
   0   8   6   77.95    2.38
   0   8   6   77.18    2.37
   0   8   7   85.59    2.58
   0   8   7   81.94    2.56
   0   8   7   82.82    2.57
   0   8   8   10.94    0.61
   0   8   8   11.63    0.64
   0   8   9    0.34    0.29
   0   8   9    0.38    0.25
   0   8   9    0.80    0.29
   0   8  10   22.95    0.97
   0   8  10   22.60    0.97
   0   8  11   13.96    0.72
   0   8  11   14.55    0.69
   0   8  11   13.70    0.68
   0   8  12    1.57    0.27
   0   8  12    1.56    0.24
   0   8  12    1.60    0.24
   0   8  13   21.31    0.78
   0   8  13   19.62    0.71
   0   8  14   18.42    0.63
   0  -9   9   29.14    0.92
   0  -9   8    0.03    0.13
   0  -9   8    0.23    0.17
   0  -9   7    2.57    0.27
   0  -9   6    3.27    0.35
   0  -9   6    3.25    0.35
   0  -9   6    3.71    0.34
   0  -9   5   17.54    0.80
   0  -9   5   17.50    0.80
   0  -9   5   15.69    0.69
   0  -9   5   17.47    0.76
   0  -9   4   35.60    1.34
   0  -9   4   36.15    1.32
   0  -9   4   34.68    1.26
   0  -9   3    8.59    0.49
   0  -9   3    8.43    0.54
   0  -9   2   48.86    1.66
   0  -9   2   51.12    1.71
   0  -9   1    0.64    0.20
   0  -9   1    1.01    0.26
   0  -9   0    1.62    0.25
   0  -9   0    1.35    0.23
   0  -9  -1    8.79    0.46
   0  -9  -1    8.46    0.50
   0   9   1    9.44    0.47
   0  -9  -2    0.67    0.20
   0   9   2    0.99    0.21
   0   9   2    0.84    0.20
   0   9   3    6.11    0.42
   0   9   3    6.43    0.42
   0   9   3    6.36    0.41
   0  -9  -3    6.19    0.39
   0   9   3    5.35    0.36
   0   9   4    0.81    0.21
   0   9   4    1.03    0.21
   0   9   4    1.34    0.25
   0   9   4    1.08    0.23
   0   9   5  112.49    3.29
   0   9   5  109.98    3.28
   0   9   5  110.36    3.27
   0   9   5  110.10    3.24
   0   9   6   97.70    2.92
   0   9   6   94.10    2.92
   0   9   6   98.45    2.94
   0   9   7    3.26    0.36
   0   9   7    3.25    0.36
   0   9   7    2.65    0.33
   0   9   7    2.86    0.34
   0   9   8   28.74    1.15
   0   9   8   30.05    1.16
   0   9   9   12.17    0.67
   0   9   9   12.31    0.68
   0   9  10   -0.07    0.24
   0   9  10   -0.02    0.25
   0   9  10    0.20    0.24
   0   9  11    0.56    0.22
   0   9  11    0.22    0.20
   0   9  12   29.57    1.10
   0   9  12   33.93    1.10
   0   9  13   12.78    0.50
   0   9  13   10.86    0.44
   0 -10   7   16.58    0.66
   0 -10   7   19.42    0.70
   0 -10   6   13.37    0.61
   0 -10   6   13.25    0.61
   0 -10   5    9.79    0.55
   0 -10   5    9.92    0.55
   0 -10   4   36.34    1.26
   0 -10   4   31.51    1.25
   0 -10   3   13.83    0.74
   0 -10   3   16.84    0.74
   0 -10   2   31.59    1.14
   0 -10   2   30.97    1.18
   0 -10   2   33.10    1.23
   0 -10   1    2.66    0.30
   0 -10   1    2.88    0.33
   0  10   0    1.16    0.21
   0 -10   0    0.90    0.21
   0 -10   0    1.42    0.27
   0  10   1   15.95    0.70
   0 -10  -1   15.59    0.73
   0  10   2  376.44   10.04
   0  10   2  371.19   10.06
   0 -10  -2  369.89   10.06
   0 -10  -3  249.61    6.91
   0  10   3  258.00    6.96
   0  10   3  251.98    6.97
   0  10   4  146.48    4.30
   0  10   4  154.69    4.39
   0  10   4  160.39    4.39
   0  10   5   10.46    0.57
   0  10   5   10.36    0.59
   0  10   5   10.26    0.59
   0  10   6   24.78    1.00
   0  10   6   25.14    1.03
   0  10   7    5.07    0.42
   0 -10  -7    3.84    0.33
   0  10   7    4.07    0.42
   0  10   8   23.53    0.98
   0  10   8   23.14    1.01
   0  10   9   38.08    1.36
   0  10   9   38.66    1.36
   0  10   9   36.23    1.36
   0  10  10    0.91    0.23
   0  10  10    1.08    0.25
   0  10  11    1.72    0.25
   0  10  11    1.84    0.26
   0  10  11    1.63    0.25
   0  10  12    0.95    0.17
   0 -11   6    2.86    0.22
   0 -11   6    2.69    0.22
   0 -11   5    1.12    0.20
   0 -11   5    1.29    0.22
   0 -11   4   25.88    0.95
   0 -11   3    2.53    0.29
   0 -11   3    3.06    0.33
   0 -11   2    2.70    0.27
   0 -11   2    2.73    0.30
   0 -11   2    3.02    0.34
   0 -11   1   12.59    0.61
   0 -11   1   13.27    0.67
   0 -11   1   12.61    0.62
   0 -11   0   38.09    1.33
   0 -11   0   34.14    1.23
   0 -11   0   38.49    1.32
   0  11   1  195.70    5.46
   0 -11  -1  199.61    5.53
   0  11   2    0.45    0.18
   0  11   2    0.42    0.20
   0 -11  -2    0.35    0.19
   0  11   3   44.18    1.48
   0 -11  -3   42.23    1.43
   0  11   3   43.87    1.46
   0  11   4   12.27    0.63
   0  11   4   12.45    0.63
   0  11   5    5.46    0.42
   0  11   5    4.54    0.35
   0  11   6   25.52    1.00
   0 -11  -6   27.28    1.03
   0  11   7    2.10    0.32
   0  11   7    1.98    0.29
   0 -11  -7    2.39    0.27
   0  11   8    6.62    0.45
   0  11   8    7.38    0.49
   0  11   8    7.21    0.47
   0  11   9  100.87    3.08
   0  11   9  107.99    3.08
   0  11   9  105.93    3.08
   0  11  10    5.76    0.40
   0  11  10    6.64    0.41
   0  11  10    6.73    0.41
   0  11  11    0.78    0.18
   0  11  11    0.69    0.17
   0  11  12    8.40    0.36
   0  11  12    9.05    0.38
   0 -12   5    0.75    0.13
   0 -12   4    7.69    0.36
   0 -12   3   54.16    1.63
   0 -12   3   54.72    1.69
   0 -12   2   38.72    1.23
   0 -12   2   37.88    1.20
   0 -12   2   38.60    1.30
   0 -12   1    7.63    0.39
   0 -12   1    7.49    0.46
   0 -12   1    7.61    0.42
   0 -12   0   21.36    0.86
   0 -12   0   22.13    0.87
   0 -12  -1   55.70    1.81
   0 -12  -1   56.44    1.78
   0 -12  -2    1.16    0.25
   0 -12  -2    1.18    0.22
   0  12   3   10.54    0.53
   0 -12  -4    9.08    0.54
   0 -12  -5    0.41    0.21
   0  12   6   29.41    1.05
   0 -12  -6   32.04    1.11
   0 -12  -7    2.69    0.26
   0  12   7    2.85    0.28
   0  12   8    6.37    0.40
   0  12   8    6.66    0.43
   0  12   8    6.47    0.40
   0  12   9    2.41    0.25
   0 -12  -9    2.12    0.20
   0  12   9    2.57    0.26
   0  12   9    2.43    0.25
   0  12  10    8.13    0.39
   0  12  10    7.78    0.39
   0  12  10    7.95    0.40
   0  12  11    8.42    0.35
   0 -13   3   43.96    1.30
   0 -13   2   11.38    0.47
   0 -13   1   20.38    0.71
   0 -13   1   22.59    0.78
   0 -13   0   15.97    0.62
   0 -13   0   14.67    0.61
   0 -13  -1    5.06    0.34
   0 -13  -1    4.79    0.31
   0 -13  -2   27.41    0.99
   0  13   3    0.10    0.19
   0 -13  -4    3.92    0.32
   0  13   4    3.62    0.33
   0 -13  -5    0.05    0.17
   0 -13  -6    8.63    0.42
   0  13   6    7.29    0.38
   0 -13  -7    0.01    0.11
   0  13   7    0.09    0.12
   0 -13  -8    0.65    0.14
   0  13   8    0.93    0.14
   0  13   8    0.55    0.16
   0  13   9    0.45    0.13
   0  13   9    0.49    0.11
   0  13   9    0.64    0.13
   0  14   1   24.41    0.80
   0 -14  -1   23.74    0.78
   0  14   2    0.16    0.13
   0 -14  -2    0.03    0.08
   0 -14  -2    0.23    0.12
   0  14   3    1.25    0.17
   0 -14  -3    1.53    0.18
   0 -14  -3    1.28    0.16
   0 -14  -4   13.19    0.53
   0  14   4   12.97    0.53
   0 -14  -4   13.29    0.52
   0  14   5   12.55    0.50
   0 -14  -5   11.85    0.49
   0 -14  -5   12.17    0.49
   0 -14  -6    2.92    0.19
   0 -14  -6    2.40    0.20
   0 -14  -7    1.19    0.13
  -1  14   3    0.07    0.08
  -1  13   7    7.62    0.34
  -1  13   7    7.96    0.36
   1 -13  -6   27.01    0.90
  -1  13   6   28.05    0.91
  -1  13   6   29.13    0.94
   1 -13  -5   25.56    0.86
  -1  13   5   24.56    0.87
  -1  13   4    0.07    0.15
   1 -13  -4    0.31    0.15
  -1  13   3    2.44    0.25
   1 -13  -2    3.72    0.29
  -1  13   2    3.92    0.30
   1 -13  -1   14.72    0.59
   1 -13   0    1.82    0.18
   1 -13   1   39.67    1.16
  -1  12  10    8.30    0.34
  -1  12   9    1.28    0.17
  -1  12   9    1.44    0.18
  -1  12   9    1.33    0.17
  -1  12   8   21.07    0.76
  -1  12   8   19.74    0.74
  -1  12   8   19.12    0.72
  -1  12   7   15.85    0.66
  -1  12   7   15.28    0.61
   1 -12  -7   15.02    0.58
  -1  12   6    0.64    0.20
  -1  12   6    0.48    0.15
   1 -12  -6    0.34    0.17
   1 -12  -5   16.03    0.68
  -1  12   5   15.19    0.69
  -1  12   4   14.92    0.69
  -1  12   4   15.00    0.65
   1 -12  -4   14.88    0.67
  -1  12   3    1.98    0.24
  -1  12   3    2.18    0.26
  -1  12   2    0.03    0.13
  -1  12   2    0.04    0.16
  -1  12   1   29.74    1.03
   1 -12  -1   29.47    1.08
   1 -12   0   93.13    2.62
  -1  12   0   86.90    2.55
   1 -12   0   87.76    2.57
   1 -12   1   14.65    0.60
   1 -12   1   14.11    0.60
   1 -12   2    1.46    0.16
   1 -12   2    1.38    0.20
   1 -12   3   17.08    0.65
   1 -12   4   23.69    0.79
  -1  11  11    8.97    0.37
  -1  11  10    6.93    0.37
  -1  11  10    5.53    0.36
  -1  11   9   12.34    0.58
  -1  11   9   13.47    0.60
  -1  11   9   12.53    0.56
  -1  11   8   27.66    1.03
  -1  11   8   28.66    1.03
  -1  11   8   28.37    1.04
   1 -11  -7    3.94    0.30
  -1  11   7    4.28    0.36
  -1  11   7    3.87    0.34
  -1  11   6    4.47    0.38
  -1  11   6    4.92    0.40
  -1  11   6    4.74    0.37
  -1  11   5    8.18    0.47
  -1  11   5    8.59    0.54
  -1  11   4    7.77    0.50
  -1  11   4    7.73    0.50
  -1  11   3    6.15    0.44
  -1  11   3    6.44    0.44
  -1  11   2   39.66    1.36
  -1  11   2   37.15    1.31
   1 -11  -1   11.03    0.56
  -1  11   1   11.36    0.59
  -1  11   1   12.36    0.57
  -1  11   0    1.06    0.21
   1 -11   0    1.05    0.23
   1 -11   1    0.06    0.20
  -1  11  -1    0.14    0.16
   1 -11   2   20.17    0.80
   1 -11   2   21.84    0.87
   1 -11   3    0.93    0.17
   1 -11   3    0.76    0.21
   1 -11   4    0.64    0.17
   1 -11   4    1.12    0.22
   1 -11   5   34.61    1.06
   1 -11   5   32.24    1.10
   1 -11   6   28.32    0.91
  -1  10  12   10.72    0.42
  -1  10  11   28.84    0.98
  -1  10  11   27.85    0.96
  -1  10  11   29.74    0.98
  -1  10  10   21.98    0.83
  -1  10   9    1.79    0.25
  -1  10   9    2.18    0.30
  -1  10   8    3.30    0.34
  -1  10   8    2.55    0.33
  -1  10   7   54.15    1.78
  -1  10   7   52.60    1.78
  -1  10   6   75.79    2.34
  -1  10   6   75.86    2.32
  -1  10   6   69.89    2.31
  -1  10   6   72.27    2.29
  -1  10   5   22.29    1.01
  -1  10   5   26.07    1.03
  -1  10   5   25.82    1.02
  -1  10   5   24.87    1.02
  -1  10   5   24.78    0.98
  -1  10   4   94.05    2.78
  -1  10   4   89.20    2.71
  -1  10   4   92.05    2.80
  -1  10   4   89.49    2.78
  -1  10   3   52.12    1.73
  -1  10   3   49.70    1.70
  -1  10   2   46.45    1.58
  -1  10   2   47.99    1.62
   1 -10  -1   75.69    2.36
  -1  10   1   78.94    2.41
  -1  10   1   77.84    2.37
   1 -10   0   27.44    1.05
  -1  10   0   26.24    0.99
   1 -10   1    7.10    0.48
   1 -10   2    4.95    0.42
   1 -10   2    4.86    0.36
   1 -10   3   22.25    0.88
   1 -10   3   23.73    0.95
   1 -10   3   20.91    0.82
   1 -10   4   31.09    1.16
   1 -10   4   30.58    1.10
   1 -10   5    7.31    0.43
   1 -10   6    0.19    0.18
   1 -10   6    0.36    0.16
   1 -10   7    1.22    0.18
   1 -10   7    1.37    0.17
  -1   9  12   17.68    0.64
  -1   9  12   15.14    0.57
  -1   9  11    4.71    0.35
  -1   9  11    4.71    0.35
  -1   9  11    4.42    0.32
  -1   9  10    0.18    0.20
  -1   9  10   -0.02    0.20
  -1   9  10    0.26    0.22
  -1   9   9    0.14    0.22
  -1   9   8   18.36    0.86
  -1   9   8   19.70    0.87
  -1   9   8   19.59    0.88
  -1   9   7   40.36    1.43
  -1   9   7   38.58    1.43
  -1   9   7   40.97    1.44
  -1   9   6   28.80    1.13
  -1   9   6   29.35    1.14
  -1   9   6   30.06    1.12
  -1   9   6   28.72    1.12
  -1   9   5  239.16    6.59
  -1   9   5  238.96    6.60
  -1   9   5  230.67    6.55
  -1   9   5  239.99    6.62
  -1   9   4  100.21    3.04
  -1   9   4   99.70    2.99
  -1   9   4  101.85    3.02
  -1   9   4  103.29    3.06
  -1   9   3  194.56    5.39
  -1   9   3  196.04    5.40
  -1   9   3  182.59    5.30
  -1   9   3  195.21    5.37
  -1   9   2  652.58   17.33
  -1   9   2  653.59   17.30
  -1   9   2  645.16   17.27
   1  -9  -1   27.59    1.03
  -1   9   1   27.94    1.05
  -1   9   0    2.43    0.26
   1  -9   0    1.89    0.27
   1  -9   1   65.54    2.08
   1  -9   1   71.89    2.18
   1  -9   2   20.40    0.84
   1  -9   2   20.97    0.91
   1  -9   3    0.64    0.23
   1  -9   3    0.41    0.26
   1  -9   4    9.89    0.56
   1  -9   4   10.08    0.61
   1  -9   5   30.91    1.15
   1  -9   6   26.04    0.99
   1  -9   6   24.96    0.99
   1  -9   7   32.03    1.12
   1  -9   7   32.62    1.13
   1  -9   8   13.31    0.54
   1  -9   8   11.90    0.51
   1  -9   9   11.70    0.44
  -1   8  13    3.20    0.21
  -1   8  12    4.56    0.33
  -1   8  12    4.63    0.32
  -1   8  12    4.39    0.28
  -1   8  11    0.31    0.20
  -1   8  11    0.36    0.23
  -1   8  11    0.18    0.19
  -1   8  10    1.52    0.27
  -1   8  10    1.39    0.28
  -1   8  10    1.48    0.27
  -1   8   9   14.42    0.73
  -1   8   9   13.78    0.69
  -1   8   9   13.76    0.70
  -1   8   9   14.68    0.72
  -1   8   8    1.08    0.28
  -1   8   8    0.95    0.26
  -1   8   7    1.13    0.27
  -1   8   7    1.28    0.29
  -1   8   7    0.85    0.24
  -1   8   7    1.01    0.26
  -1   8   6   17.22    0.84
  -1   8   6   19.24    0.84
  -1   8   6   18.53    0.82
  -1   8   5   38.27    1.38
  -1   8   5   39.40    1.39
  -1   8   5   39.77    1.39
  -1   8   5   38.10    1.36
  -1   8   4    1.44    0.25
  -1   8   4    0.89    0.22
  -1   8   4    0.83    0.22
  -1   8   4    0.74    0.21
  -1   8   3   64.31    1.98
  -1   8   3   60.56    1.99
  -1   8   3   67.17    2.04
  -1   8   3   66.54    2.05
  -1   8   2   20.69    0.84
  -1   8   2   20.88    0.83
  -1   8   2   20.67    0.79
   1  -8  -1   11.49    0.55
  -1   8   1   11.56    0.54
  -1   8   1   11.74    0.57
   1  -8   0    1.79    0.24
   1  -8   1   10.84    0.57
   1  -8   1   10.45    0.52
  -1   8  -1   11.16    0.58
   1  -8   2    4.29    0.38
   1  -8   2    4.91    0.37
  -1   8  -2    4.53    0.38
  -1   8  -3   -0.07    0.18
   1  -8   3    0.18    0.20
   1  -8   3   -0.04    0.22
   1  -8   4   63.17    1.95
   1  -8   4   56.72    1.85
   1  -8   5   78.67    2.53
   1  -8   5   84.20    2.52
   1  -8   5   78.90    2.43
   1  -8   6   70.35    2.23
   1  -8   6   75.76    2.33
   1  -8   6   73.17    2.30
   1  -8   7    0.91    0.22
   1  -8   7    0.94    0.24
   1  -8   7    1.10    0.28
   1  -8   8   20.95    0.84
   1  -8   8   21.29    0.82
   1  -8   8   20.53    0.79
   1  -8   9  104.61    2.95
   1  -8   9  105.92    2.95
   1  -8  10    6.13    0.29
  -1   7  13    1.06    0.14
  -1   7  13    0.99    0.16
  -1   7  12    1.43    0.23
  -1   7  12    1.57    0.21
  -1   7  12    1.17    0.18
  -1   7  11    1.82    0.25
  -1   7  11    1.52    0.29
  -1   7  11    1.62    0.25
  -1   7  10    0.33    0.19
  -1   7  10    0.45    0.24
  -1   7  10    0.61    0.23
  -1   7  10    0.49    0.25
  -1   7   9   80.86    2.48
  -1   7   9   83.82    2.52
  -1   7   9   78.59    2.53
  -1   7   9   80.26    2.52
  -1   7   8   12.28    0.65
  -1   7   8   11.92    0.63
  -1   7   8   12.64    0.66
  -1   7   8   11.74    0.66
  -1   7   7    0.07    0.18
  -1   7   7    0.14    0.20
  -1   7   7    0.16    0.21
  -1   7   6    0.33    0.21
  -1   7   6    0.13    0.18
  -1   7   6    0.59    0.19
  -1   7   6    0.12    0.17
  -1   7   6    0.61    0.23
  -1   7   5   28.58    0.98
  -1   7   5   28.20    1.01
  -1   7   4    0.38    0.18
  -1   7   4    0.43    0.19
  -1   7   4    0.33    0.17
  -1   7   4    0.15    0.17
  -1   7   4    0.16    0.17
  -1   7   3   28.92    1.07
  -1   7   3   30.58    1.08
  -1   7   3   29.68    1.04
  -1   7   3   30.58    1.06
  -1   7   3   29.12    1.05
  -1   7   2    0.86    0.20
  -1   7   2    0.74    0.17
  -1   7   2    0.65    0.18
  -1   7   1    0.25    0.17
   1  -7  -1    0.39    0.14
  -1   7   1    0.27    0.14
  -1   7   0    0.39    0.18
   1  -7   0    0.27    0.15
   1  -7   1   10.82    0.51
   1  -7   1   11.60    0.55
  -1   7  -1   11.00    0.55
   1  -7   2   18.58    0.76
  -1   7  -2   18.84    0.78
   1  -7   2   19.96    0.81
   1  -7   3   13.38    0.63
  -1   7  -3   12.80    0.61
   1  -7   3   12.88    0.64
   1  -7   3   13.48    0.59
   1  -7   4   28.40    1.04
  -1   7  -4   29.34    1.06
   1  -7   4   28.11    1.09
   1  -7   5   64.18    2.02
   1  -7   5   61.39    1.95
   1  -7   5   60.96    1.99
  -1   7  -5   60.12    1.91
   1  -7   6    9.19    0.56
   1  -7   6    9.60    0.53
   1  -7   6    8.30    0.47
   1  -7   6    8.94    0.57
   1  -7   7    0.70    0.25
   1  -7   7    0.73    0.22
   1  -7   7    0.57    0.27
   1  -7   7    0.63    0.19
   1  -7   8    3.59    0.34
   1  -7   8    3.59    0.34
   1  -7   8    3.89    0.31
   1  -7   9   43.51    1.37
   1  -7   9   43.21    1.39
   1  -7   9   43.43    1.41
   1  -7  10    2.49    0.23
   1  -7  10    1.85    0.17
   1  -7  10    2.55    0.24
  -1   6  13    7.29    0.37
  -1   6  13    6.82    0.35
  -1   6  12   53.58    1.71
  -1   6  12   52.77    1.64
  -1   6  11    3.01    0.32
  -1   6  11    2.91    0.29
  -1   6  11    2.77    0.31
  -1   6  10    0.40    0.22
  -1   6  10    0.59    0.24
  -1   6  10    0.64    0.20
  -1   6   9   56.53    1.84
  -1   6   9   59.20    1.90
  -1   6   9   58.09    1.91
  -1   6   9   55.78    1.88
  -1   6   8    0.18    0.19
  -1   6   8    0.48    0.23
  -1   6   8   -0.07    0.18
  -1   6   7   70.66    2.20
  -1   6   7   71.64    2.21
  -1   6   7   68.78    2.13
  -1   6   7   74.37    2.23
  -1   6   7   71.58    2.21
  -1   6   6   11.70    0.58
  -1   6   6   11.84    0.55
  -1   6   6   11.81    0.58
  -1   6   6   11.88    0.59
  -1   6   6   11.40    0.57
  -1   6   5   27.52    0.97
  -1   6   5   26.73    0.96
  -1   6   5   25.00    0.93
  -1   6   5   25.51    0.95
  -1   6   5   26.23    0.98
  -1   6   4   15.05    0.65
  -1   6   4   16.76    0.66
  -1   6   4   16.92    0.67
  -1   6   3    6.53    0.37
  -1   6   3    6.41    0.37
  -1   6   3    6.39    0.36
  -1   6   3    6.25    0.36
  -1   6   2    0.31    0.14
  -1   6   2    0.39    0.14
   1  -6  -2    0.37    0.10
  -1   6   1   68.85    2.00
   1  -6  -1   68.79    1.94
  -1   6   1   63.66    1.98
   1  -6   0    5.05    0.26
  -1   6  -1   15.34    0.64
   1  -6   1   16.16    0.64
   1  -6   2   59.51    1.84
   1  -6   2   62.37    1.87
  -1   6  -2   60.68    1.85
   1  -6   3   12.09    0.58
  -1   6  -3   12.09    0.56
   1  -6   3   12.17    0.53
   1  -6   3   12.71    0.58
   1  -6   4    4.78    0.34
  -1   6  -4    4.61    0.33
   1  -6   4    5.23    0.37
   1  -6   5   42.57    1.45
   1  -6   5   40.50    1.35
   1  -6   5   41.98    1.40
   1  -6   5   41.38    1.44
  -1   6  -5   40.81    1.36
   1  -6   6   14.46    0.72
   1  -6   6   15.63    0.68
   1  -6   6   14.95    0.74
   1  -6   6   15.23    0.71
   1  -6   7    7.56    0.49
   1  -6   7    6.69    0.44
   1  -6   7    7.52    0.50
   1  -6   8    0.16    0.18
   1  -6   8    0.07    0.19
   1  -6   8    0.02    0.26
   1  -6   8    0.41    0.21
   1  -6   9   38.63    1.36
   1  -6   9   39.75    1.40
   1  -6   9   40.23    1.34
   1  -6   9   38.00    1.32
   1  -6  10   92.09    2.75
   1  -6  10  101.69    2.84
   1  -6  10  101.65    2.84
   1  -6  10   95.06    2.78
   1  -6  11    6.77    0.35
   1  -6  11    6.75    0.35
  -1   5  13   23.78    0.81
  -1   5  13   21.13    0.80
  -1   5  12   19.99    0.81
  -1   5  11   37.39    1.27
  -1   5  11   35.31    1.30
  -1   5  10  131.85    3.90
  -1   5  10  139.54    3.96
  -1   5   9  165.04    4.73
  -1   5   9  168.89    4.68
  -1   5   9  165.45    4.76
  -1   5   9  167.39    4.75
  -1   5   8  433.73   11.52
  -1   5   8  427.81   11.52
  -1   5   8  423.83   11.47
  -1   5   7    2.26    0.26
  -1   5   7    2.53    0.27
  -1   5   7    2.29    0.27
  -1   5   7    2.20    0.25
  -1   5   6    5.15    0.34
  -1   5   6    4.61    0.33
  -1   5   6    4.61    0.34
  -1   5   6    4.59    0.34
  -1   5   6    5.30    0.32
  -1   5   5   58.90    1.77
  -1   5   5   55.94    1.74
  -1   5   5   55.94    1.75
  -1   5   5   58.32    1.75
  -1   5   5   56.66    1.72
  -1   5   4   55.75    1.68
  -1   5   4   55.39    1.66
  -1   5   4   54.93    1.66
  -1   5   4   52.79    1.66
   1  -5  -3  490.71   13.11
   1  -5  -3  501.26   13.12
   1  -5  -2  223.77    6.04
   1  -5  -1  258.41    7.20
   1  -5  -1  268.14    7.20
   1  -5  -1  280.01    7.18
   1  -5   0   19.32    0.65
   1  -5   0   20.32    0.70
   1  -5   0   20.27    0.70
   1  -5   1  141.89    3.84
   1  -5   1  138.88    3.77
  -1   5  -2  128.73    3.68
   1  -5   2  135.66    3.64
  -1   5  -3   70.71    2.07
   1  -5   3   69.81    2.08
   1  -5   4    4.35    0.32
   1  -5   4    3.92    0.27
   1  -5   4    3.72    0.31
   1  -5   4    3.88    0.29
  -1   5  -4    3.78    0.28
   1  -5   5  136.54    3.92
   1  -5   5  144.08    3.97
   1  -5   5  141.17    3.99
   1  -5   5  143.97    4.00
  -1   5  -5  137.24    3.91
   1  -5   6   11.72    0.57
   1  -5   6   11.58    0.60
   1  -5   6   12.04    0.60
   1  -5   7    3.08    0.37
   1  -5   7    3.40    0.32
   1  -5   7    3.85    0.35
   1  -5   7    3.73    0.35
   1  -5   8   61.70    1.97
   1  -5   8   58.67    1.94
   1  -5   8   63.27    1.99
   1  -5   8   60.16    2.01
   1  -5   9   23.00    0.96
   1  -5   9   22.30    0.95
   1  -5   9   23.30    0.94
   1  -5   9   22.59    0.91
   1  -5  10   62.82    1.92
   1  -5  10   57.92    1.86
   1  -5  10   54.26    1.80
   1  -5  10   65.20    1.92
   1  -5  11   47.07    1.47
   1  -5  11   45.06    1.43
   1  -5  11   43.50    1.43
   1  -5  12   12.98    0.48
   1  -5  12   12.64    0.51
   1  -5  12   11.54    0.46
  -1   4  13    4.60    0.31
  -1   4  13    4.50    0.30
  -1   4  12   27.16    1.00
  -1   4  12   26.25    1.00
  -1   4  11   20.36    0.87
  -1   4  10    0.86    0.25
  -1   4  10    1.01    0.22
  -1   4   9  104.68    3.08
  -1   4   9  101.94    3.03
  -1   4   8   51.16    1.67
  -1   4   8   49.99    1.65
  -1   4   8   50.98    1.60
  -1   4   8   50.92    1.64
  -1   4   7   23.18    0.87
  -1   4   7   23.16    0.84
  -1   4   7   21.65    0.85
  -1   4   7   22.12    0.85
  -1   4   6   20.72    0.78
  -1   4   6   20.84    0.79
  -1   4   6   21.50    0.78
  -1   4   6   20.64    0.78
   1  -4  -5   25.29    0.83
   1  -4  -4 1302.57   33.60
   1  -4  -4 1270.15   33.57
   1  -4  -3    6.96    0.31
   1  -4  -3    6.72    0.31
   1  -4  -3    6.69    0.32
   1  -4  -2   45.11    1.34
   1  -4  -2   44.89    1.35
   1  -4  -2   48.27    1.36
   1  -4  -2   44.83    1.34
   1  -4  -1  157.33    3.98
   1  -4  -1  149.49    3.95
  -1   4   1  145.56    3.96
   1  -4   0  166.99    4.27
   1  -4   0  163.49    4.23
   1  -4   0  158.77    4.26
   1  -4   1    5.79    0.29
   1  -4   1    6.24    0.29
   1  -4   1    6.13    0.25
   1  -4   2   22.59    0.74
   1  -4   2   22.26    0.74
  -1   4  -3  290.34    7.61
   1  -4   3  277.79    7.60
   1  -4   4    4.70    0.31
   1  -4   4    5.01    0.32
   1  -4   5   33.38    1.12
   1  -4   5   32.69    1.09
   1  -4   5   30.60    1.11
   1  -4   5   33.98    1.13
   1  -4   6   21.82    0.84
   1  -4   6   22.84    0.87
   1  -4   6   21.89    0.86
   1  -4   7   55.08    1.74
   1  -4   7   52.82    1.71
   1  -4   7   52.20    1.72
   1  -4   7   50.14    1.68
   1  -4   8  277.97    7.56
   1  -4   8  280.45    7.51
   1  -4   8  270.22    7.52
   1  -4   8  266.93    7.55
   1  -4   9   79.11    2.47
   1  -4   9   80.77    2.49
   1  -4   9   77.09    2.40
   1  -4   9   78.71    2.44
   1  -4  10   58.99    1.84
   1  -4  10   63.17    1.94
   1  -4  10   64.06    1.95
   1  -4  11    0.77    0.21
   1  -4  11    1.27    0.24
   1  -4  12   12.06    0.51
   1  -4  12   12.16    0.53
   1  -4  13    0.03    0.10
  -1   3  13   35.07    1.15
  -1   3  12    9.23    0.50
  -1   3  12    8.31    0.47
  -1   3  11    6.77    0.45
  -1   3  11    6.99    0.42
  -1   3  10    7.15    0.47
  -1   3  10    7.48    0.44
  -1   3   9    0.43    0.17
  -1   3   9    0.78    0.23
  -1   3   9    0.44    0.15
  -1   3   8    1.36    0.23
  -1   3   8    1.70    0.22
  -1   3   7   69.02    2.06
  -1   3   7   70.48    2.09
  -1   3   7   67.77    2.08
  -1   3   6   53.67    1.61
  -1   3   6   51.65    1.60
   1  -3  -5  209.44    5.60
   1  -3  -4  647.54   17.49
   1  -3  -4  676.72   17.50
   1  -3  -4  682.37   17.52
   1  -3  -3    6.61    0.29
   1  -3  -3    6.60    0.29
   1  -3  -3    7.17    0.29
   1  -3  -2   16.19    0.55
   1  -3  -2   17.23    0.55
   1  -3  -2   16.76    0.55
   1  -3  -1    0.39    0.12
   1  -3  -1    0.34    0.10
   1  -3  -1    0.50    0.09
   1  -3   0   19.71    0.61
   1  -3   0   19.20    0.61
   1  -3   0   19.54    0.62
  -1   3  -1   19.32    0.67
   1  -3   1   21.11    0.66
   1  -3   1   21.54    0.63
   1  -3   1   20.54    0.66
   1  -3   2    0.60    0.11
   1  -3   2    0.63    0.11
   1  -3   3  562.25   14.96
   1  -3   3  579.55   14.97
   1  -3   4   24.54    0.84
  -1   3  -4   24.73    0.84
   1  -3   5  584.78   15.62
   1  -3   5  597.94   15.63
   1  -3   6    0.30    0.18
   1  -3   6    0.38    0.17
   1  -3   6    0.21    0.15
   1  -3   6    0.42    0.16
   1  -3   7    5.80    0.40
   1  -3   7    5.93    0.38
   1  -3   7    5.98    0.40
   1  -3   7    6.37    0.42
   1  -3   7    6.16    0.41
   1  -3   8  956.76   24.81
   1  -3   8  932.18   24.82
   1  -3   8  944.05   24.76
   1  -3   8  921.76   24.81
   1  -3   9   86.33    2.59
   1  -3   9   85.43    2.59
   1  -3   9   81.43    2.52
   1  -3  10    6.27    0.45
   1  -3  10    6.74    0.47
   1  -3  11    4.93    0.38
   1  -3  11    5.48    0.42
   1  -3  11    4.90    0.41
   1  -3  12    0.03    0.15
   1  -3  12   -0.01    0.19
   1  -3  12    0.20    0.19
   1  -3  13    2.17    0.21
   1  -3  13    2.14    0.21
  -1   2  13    2.78    0.23
  -1   2  13    2.45    0.23
  -1   2  12   13.89    0.62
  -1   2  12   13.81    0.64
  -1   2  11   10.35    0.57
  -1   2  11   10.52    0.55
  -1   2  11    9.41    0.53
  -1   2  10   64.68    2.01
  -1   2  10   62.89    2.02
  -1   2   9   60.01    1.89
  -1   2   9   60.64    1.91
  -1   2   8   63.40    1.96
  -1   2   8   63.10    1.92
  -1   2   7  155.66    4.18
  -1   2   7  147.42    4.13
  -1   2   7  147.07    4.13
   1  -2  -6   36.93    1.17
   1  -2  -5    0.73    0.14
   1  -2  -5    0.64    0.09
   1  -2  -4  550.41   14.25
   1  -2  -4  536.85   14.25
   1  -2  -4  547.77   14.27
   1  -2  -3   35.13    1.00
   1  -2  -3   34.88    0.99
   1  -2  -3   34.17    1.00
   1  -2  -2  133.67    3.57
   1  -2  -1   39.95    1.12
   1  -2  -1   38.90    1.11
   1  -2   0   10.75    0.36
   1  -2   0   10.11    0.36
  -1   2  -1 1011.24   25.88
   1  -2   1  984.95   25.86
   1  -2   1  984.39   25.85
   1  -2   1  988.66   25.87
   1  -2   2   87.04    2.33
  -1   2  -2   86.17    2.30
   1  -2   2   87.01    2.33
  -1   2  -2   83.79    2.36
   1  -2   3  214.73    5.68
   1  -2   3  223.28    5.68
  -1   2  -3  209.51    5.64
   1  -2   4   69.10    1.82
   1  -2   4   65.10    1.83
   1  -2   4   65.81    1.82
  -1   2  -4   69.83    1.79
  -1   2  -5    3.86    0.26
   1  -2   5    3.76    0.18
   1  -2   5    3.88    0.25
   1  -2   6   52.83    1.62
   1  -2   6   54.06    1.62
   1  -2   6   52.63    1.60
   1  -2   6   51.16    1.61
   1  -2   7  187.76    5.13
   1  -2   7  180.78    5.10
   1  -2   7  182.61    5.07
   1  -2   7  187.44    5.11
   1  -2   8    0.42    0.20
   1  -2   8    0.18    0.17
   1  -2   8    0.40    0.20
   1  -2   8    0.16    0.15
   1  -2   9    0.27    0.20
   1  -2   9    0.16    0.23
   1  -2   9    0.20    0.20
   1  -2   9    0.24    0.24
   1  -2  10    0.33    0.24
   1  -2  10    0.02    0.21
   1  -2  10    0.24    0.25
   1  -2  10   -0.02    0.21
   1  -2  11   29.54    1.11
   1  -2  11   30.75    1.17
   1  -2  11   30.42    1.17
   1  -2  12   18.14    0.77
   1  -2  12   18.37    0.77
   1  -2  13    3.80    0.29
   1  -2  13    3.83    0.29
   1  -2  14    7.70    0.33
  -1   1  13   55.56    1.68
  -1   1  12   17.34    0.74
  -1   1  12   17.59    0.74
  -1   1  11    1.86    0.28
  -1   1  11    2.08    0.29
  -1   1  11    2.15    0.26
  -1   1  10    5.78    0.40
  -1   1  10    5.71    0.42
  -1   1  10    5.89    0.43
  -1   1   9   80.84    2.47
  -1   1   9   82.62    2.46
  -1   1   8  317.33    8.53
  -1   1   8  315.09    8.53
  -1   1   7  127.07    3.60
  -1   1   7  130.27    3.61
   1  -1  -6   50.16    1.50
   1  -1  -5  233.94    5.65
   1  -1  -5  231.55    5.55
   1  -1  -5  202.85    5.49
   1  -1  -5  205.88    5.49
   1  -1  -4  244.85    6.50
   1  -1  -4  246.47    6.52
   1  -1  -4  250.20    6.51
   1  -1  -4  254.00    6.59
   1  -1  -3    0.97    0.08
   1  -1  -3    0.95    0.09
   1  -1  -2  104.98    2.79
   1  -1  -1  286.94    7.52
   1  -1   0    6.36    0.24
   1  -1   0    6.76    0.23
   1  -1   1 2119.89   54.46
   1  -1   1 2097.46   54.47
  -1   1  -1 2076.24   54.47
  -1   1  -1 2076.69   54.46
  -1   1  -2  613.16   15.95
   1  -1   2  610.26   15.98
  -1   1  -2  617.78   15.98
   1  -1   2  605.24   15.95
  -1   1  -3   85.72    2.45
   1  -1   3   86.49    2.40
   1  -1   4   63.98    1.73
   1  -1   4   65.20    1.73
   1  -1   4   62.89    1.75
   1  -1   5    3.38    0.23
   1  -1   5    3.14    0.12
   1  -1   6   48.90    1.49
  -1   1  -6   47.47    1.48
   1  -1   7  102.43    2.89
   1  -1   7  100.96    2.85
   1  -1   7  106.42    2.91
   1  -1   8   24.03    0.94
   1  -1   8   23.63    0.92
   1  -1   8   25.55    0.94
   1  -1   8   22.94    0.90
   1  -1   9   68.98    2.11
   1  -1   9   65.69    2.11
   1  -1   9   65.73    2.09
   1  -1   9   65.36    2.06
   1  -1  10   60.85    1.94
   1  -1  10   62.26    2.00
   1  -1  10   61.09    2.00
   1  -1  10   59.82    1.99
   1  -1  11   29.68    1.12
   1  -1  11   28.38    1.05
   1  -1  11   28.43    1.12
   1  -1  12    6.94    0.41
   1  -1  12    7.08    0.47
   1  -1  13    0.09    0.17
   1  -1  14    3.39    0.22
  -1   0  13    5.65    0.34
  -1   0  12   11.32    0.56
  -1   0  12   13.34    0.61
  -1   0  11   13.94    0.69
  -1   0  11   15.33    0.70
  -1   0  11   14.29    0.64
  -1   0  10  156.92    4.45
  -1   0  10  155.59    4.49
  -1   0  10  161.77    4.52
  -1   0   9   40.11    1.37
  -1   0   9   41.46    1.38
  -1   0   9   43.34    1.44
  -1   0   9   40.64    1.41
  -1   0   8   14.35    0.62
  -1   0   8   14.31    0.65
  -1   0   8   14.18    0.62
  -1   0   7  232.97    6.31
  -1   0   7  231.65    6.27
  -1   0   7  230.68    6.28
   1   0  -6  198.89    5.34
   1   0  -6  202.05    5.42
   1   0  -5  411.77   10.98
   1   0  -5  419.42   10.94
   1   0  -4  457.20   11.84
   1   0  -4  459.98   11.84
   1   0  -4  454.81   11.94
   1   0  -4  454.55   11.84
   1   0  -4  445.52   11.84
   1   0  -3   58.60    1.61
   1   0  -3   62.82    1.62
   1   0  -3   61.20    1.66
   1   0  -2 1632.12   41.13
   1   0  -2 1527.17   41.15
   1   0  -2 1567.27   41.15
   1   0  -1  330.76    8.66
   1   0   0  801.62   20.86
   1   0   1   76.35    2.01
  -1   0  -1   75.23    2.01
  -1   0  -2    1.42    0.12
   1   0   2    1.48    0.12
   1   0   2    1.11    0.09
  -1   0  -3  350.39    9.08
   1   0   3  342.55    9.03
   1   0   3  347.58    9.08
   1   0   3  344.50    9.05
   1   0   4  102.27    2.72
   1   0   4  107.32    2.77
   1   0   4  102.84    2.72
   1   0   4  105.80    2.73
   1   0   5  121.69    3.26
   1   0   6   85.49    2.33
   1   0   7    8.82    0.44
   1   0   7    9.39    0.43
   1   0   7    8.09    0.43
   1   0   8   64.06    1.95
   1   0   8   61.49    1.95
   1   0   8   62.53    1.90
   1   0   9   10.91    0.60
   1   0   9   11.04    0.54
   1   0   9   10.44    0.56
   1   0   9   11.26    0.59
   1   0  10    1.11    0.26
   1   0  10    1.07    0.22
   1   0  10    0.89    0.25
   1   0  11    3.55    0.38
   1   0  11    3.84    0.32
   1   0  11    3.75    0.36
   1   0  12    6.02    0.44
   1   0  12    6.54    0.48
   1   0  12    6.35    0.48
   1   0  13    2.44    0.29
   1   0  13    2.38    0.27
   1   0  14    0.85    0.15
   1   0  14    1.11    0.19
  -1  -1  13    6.48    0.35
  -1  -1  12   32.78    1.14
  -1  -1  12   30.92    1.06
  -1  -1  11   59.80    1.89
  -1  -1  11   59.71    1.91
  -1  -1  11   61.41    1.95
  -1  -1  10    1.26    0.24
  -1  -1  10    1.10    0.22
  -1  -1  10    1.25    0.27
  -1  -1   9  114.63    3.31
  -1  -1   9  114.06    3.35
  -1  -1   9  112.21    3.32
  -1  -1   8  100.58    3.00
  -1  -1   8  103.35    2.99
  -1  -1   8  102.43    2.98
  -1  -1   7    0.35    0.15
  -1  -1   7    0.37    0.17
  -1  -1   7    0.24    0.14
  -1  -1   6  168.99    4.59
   1   1  -6  164.48    4.54
   1   1  -5  297.23    7.73
   1   1  -5  287.93    7.81
   1   1  -4  449.06   11.94
   1   1  -4  453.33   11.94
   1   1  -4  442.66   11.95
   1   1  -3    4.91    0.21
   1   1  -3    4.72    0.19
   1   1  -3    4.86    0.17
   1   1  -2   65.60    1.78
   1   1  -2   63.35    1.79
  -1  -1   1  217.74    5.64
  -1  -1   1  205.18    5.64
   1   1  -1  217.47    5.62
  -1  -1   1  217.41    5.63
   1   1  -1  208.57    5.64
   1   1  -1  218.74    5.62
   1   1   0 1304.09   34.38
   1   1   0 1378.11   34.37
  -1  -1   0 1386.45   34.38
  -1  -1  -1   16.46    0.42
  -1  -1  -1   13.27    0.43
   1   1   1   16.73    0.44
  -1  -1  -1   12.77    0.43
  -1  -1  -2  977.54   25.68
   1   1   2 1018.69   25.67
   1   1   2  982.46   25.69
  -1  -1  -2  970.34   25.67
  -1  -1  -2  976.83   25.68
  -1  -1  -3   82.64    2.22
   1   1   3   81.08    2.17
   1   1   3   84.22    2.20
  -1  -1  -3   79.57    2.20
  -1  -1  -4   41.17    1.15
   1   1   4   40.37    1.11
   1   1   4   39.90    1.07
  -1  -1  -5   66.43    1.76
   1   1   5   69.88    1.71
   1   1   6   10.11    0.37
   1   1   7  306.16    8.09
   1   1   7  295.99    8.08
   1   1   8  167.79    4.63
   1   1   8  167.24    4.68
   1   1   8  170.01    4.69
   1   1   8  167.35    4.63
   1   1   9   36.49    1.24
   1   1   9   38.35    1.31
   1   1   9   37.16    1.30
   1   1  10    5.09    0.42
   1   1  10    5.23    0.40
   1   1  10    5.13    0.36
   1   1  10    5.55    0.42
   1   1  10    5.81    0.44
   1   1  11   37.32    1.37
   1   1  11   37.51    1.33
   1   1  11   36.44    1.35
   1   1  12   22.58    0.94
   1   1  12   23.04    0.97
   1   1  12   24.62    0.99
   1   1  13    4.19    0.36
   1   1  13    3.08    0.32
   1   1  13    3.59    0.31
   1   1  14    5.43    0.34
   1   1  14    5.18    0.30
  -1  -2  13   61.86    1.81
  -1  -2  12    5.46    0.38
  -1  -2  12    5.33    0.33
  -1  -2  11    3.03    0.34
  -1  -2  11    3.04    0.31
  -1  -2  10   64.21    2.06
  -1  -2  10   61.96    2.01
  -1  -2  10   63.77    2.01
  -1  -2   9   18.35    0.83
  -1  -2   9   18.96    0.81
  -1  -2   9   18.78    0.82
  -1  -2   8    5.77    0.41
  -1  -2   8    5.45    0.39
  -1  -2   8    4.87    0.38
  -1  -2   7   16.51    0.67
  -1  -2   7   18.75    0.74
  -1  -2   7   16.91    0.71
  -1  -2   7   18.07    0.74
  -1  -2   6  473.90   12.65
  -1  -2   6  480.37   12.68
  -1  -2   6  476.53   12.66
   1   2  -5   26.21    0.86
   1   2  -4  106.16    2.79
   1   2  -4  103.24    2.68
   1   2  -4   98.39    2.68
  -1  -2   3  723.18   18.71
   1   2  -3  710.85   18.71
   1   2  -3  718.34   18.76
  -1  -2   3  717.21   18.76
  -1  -2   2   11.95    0.39
   1   2  -2   12.45    0.40
   1   2  -2   11.89    0.39
  -1  -2   2   12.70    0.39
  -1  -2   2   12.99    0.40
  -1  -2   1 1176.67   29.32
  -1  -2   1 1174.72   29.31
   1   2  -1 1165.34   29.30
   1   2  -1 1157.01   29.29
  -1  -2   1 1158.91   29.29
   1   2  -1 1158.77   29.32
  -1  -2   0   25.53    0.72
  -1  -2   0   25.40    0.74
   1   2   0   25.61    0.72
   1   2   0   25.62    0.73
  -1  -2   0   26.27    0.71
   1   2   1   16.92    0.50
  -1  -2  -1   16.92    0.51
  -1  -2  -2  674.87   17.45
   1   2   2  662.77   17.45
  -1  -2  -3  532.03   14.05
   1   2   3  533.78   14.06
   1   2   3  527.79   14.04
  -1  -2  -3  564.03   14.07
   1   2   4  297.44    7.90
  -1  -2  -4  304.57    7.93
  -1  -2  -4  299.34    7.86
  -1  -2  -4  299.61    7.90
   1   2   5    0.83    0.10
   1   2   5    0.75    0.07
   1   2   5    0.70    0.07
  -1  -2  -6  643.75   12.30
   1   2   6  677.56   12.22
  -1  -2  -6  656.87   12.21
   1   2   7  140.08    3.90
   1   2   8    2.34    0.26
   1   2   8    2.31    0.26
   1   2   9   84.85    2.64
   1   2   9   89.34    2.60
   1   2   9   90.52    2.65
   1   2  10   52.04    1.74
   1   2  10   53.84    1.76
   1   2  10   52.08    1.68
   1   2  11   10.22    0.60
   1   2  11   10.28    0.60
   1   2  11   11.07    0.58
   1   2  12   31.25    1.22
   1   2  12   31.81    1.20
   1   2  12   31.56    1.16
   1   2  13   19.22    0.78
   1   2  13   18.48    0.83
   1   2  13   20.60    0.84
   1   2  14    2.81    0.22
   1   2  14    3.27    0.29
   1   2  15    2.36    0.18
  -1  -3  13    2.72    0.20
  -1  -3  12   32.16    1.08
  -1  -3  12   34.66    1.14
  -1  -3  11   13.92    0.67
  -1  -3  11   14.00    0.64
  -1  -3  10    0.31    0.24
  -1  -3  10    0.36    0.24
  -1  -3   9   47.91    1.57
  -1  -3   9   48.56    1.67
  -1  -3   9   48.80    1.63
  -1  -3   8  192.05    5.41
  -1  -3   8  191.43    5.38
  -1  -3   8  194.85    5.45
  -1  -3   8  198.20    5.44
  -1  -3   7  280.78    7.69
  -1  -3   7  290.43    7.75
  -1  -3   7  278.02    7.71
  -1  -3   7  288.04    7.75
  -1  -3   6    0.17    0.16
  -1  -3   6    0.22    0.14
  -1  -3   6    0.15    0.14
  -1  -3   6    0.12    0.16
   1   3  -5  442.93   11.49
  -1  -3   5  449.30   11.54
   1   3  -4   30.95    0.90
  -1  -3   4   29.57    0.90
  -1  -3   4   26.61    0.80
   1   3  -4   28.00    0.80
   1   3  -3   22.01    0.70
   1   3  -3   21.94    0.66
   1   3  -3   21.65    0.65
  -1  -3   3   21.01    0.66
  -1  -3   2    0.02    0.07
   1   3  -2    0.00    0.07
  -1  -3   2    0.19    0.08
  -1  -3   2    0.08    0.04
  -1  -3   1   53.62    1.44
  -1  -3   1   50.71    1.44
  -1  -3   1   50.57    1.41
   1   3  -1   54.57    1.44
  -1  -3   0  182.54    4.87
   1   3   0  193.11    4.87
  -1  -3   0  181.32    4.89
  -1  -3   0  181.35    4.87
   1   3   1 2043.80   54.74
  -1  -3  -1 2157.47   54.74
  -1  -3  -2  193.37    5.39
  -1  -3  -2  215.13    5.39
  -1  -3  -3   15.56    0.49
   1   3   3   15.43    0.51
  -1  -3  -3   15.60    0.52
  -1  -3  -4  263.76    6.79
  -1  -3  -4  253.56    6.75
   1   3   4  251.29    6.79
   1   3   4  257.07    6.75
   1   3   5   25.69    0.82
  -1  -3  -5   26.90    0.78
   1   3   5   27.07    0.77
  -1  -3  -5   25.63    0.82
   1   3   5   26.11    0.77
  -1  -3  -5   26.15    0.85
  -1  -3  -6    4.85    0.19
  -1  -3  -6    5.08    0.25
   1   3   6    4.51    0.19
  -1  -3  -6    4.42    0.27
   1   3   6    5.06    0.25
   1   3   7   95.24    2.58
  -1  -3  -7   89.42    2.56
   1   3   8   70.28    2.10
   1   3   8   68.62    2.07
   1   3   8   70.72    2.13
   1   3   9    1.36    0.20
   1   3   9    1.15    0.22
   1   3   9    1.12    0.23
   1   3   9    1.23    0.24
   1   3  10   41.16    1.43
   1   3  10   39.23    1.36
   1   3  10   38.95    1.40
   1   3  11   28.42    1.08
   1   3  11   30.24    1.15
   1   3  11   30.35    1.17
   1   3  12   65.63    2.06
   1   3  12   64.60    2.09
   1   3  12   61.96    1.99
   1   3  12   63.31    2.07
   1   3  13   29.06    1.06
   1   3  13   31.62    1.16
   1   3  13   32.58    1.15
   1   3  14   11.46    0.55
   1   3  14   10.87    0.51
   1   3  15   83.76    2.33
  -1  -4  12   19.54    0.71
  -1  -4  12   21.49    0.76
  -1  -4  11    1.04    0.23
  -1  -4  11    0.97    0.21
  -1  -4  10   50.67    1.61
  -1  -4  10   47.69    1.69
  -1  -4   9  117.94    3.50
  -1  -4   9  118.82    3.44
  -1  -4   8   14.03    0.70
  -1  -4   8   13.43    0.65
  -1  -4   7   37.45    1.34
  -1  -4   7   39.33    1.33
  -1  -4   6   57.65    1.81
  -1  -4   6   56.45    1.78
  -1  -4   5   20.56    0.78
  -1  -4   5   19.91    0.76
  -1  -4   5   18.64    0.72
  -1  -4   5   19.58    0.77
   1   4  -4   24.11    0.79
  -1  -4   4   23.55    0.83
  -1  -4   4   23.26    0.83
  -1  -4   4   22.02    0.78
   1   4  -3   13.03    0.44
   1   4  -3   12.34    0.43
   1   4  -3   13.11    0.48
  -1  -4   3   12.32    0.46
  -1  -4   3   11.67    0.43
  -1  -4   2   91.28    2.45
  -1  -4   2   88.32    2.44
   1   4  -2   91.51    2.45
   1   4  -2   89.93    2.44
  -1  -4   2   86.53    2.38
   1   4  -2   89.37    2.45
   1   4  -1  176.15    4.64
  -1  -4   1  171.45    4.59
  -1  -4   1  174.62    4.63
  -1  -4   1  165.92    4.63
   1   4  -1  177.49    4.64
   1   4  -1  176.86    4.63
  -1  -4   0   15.23    0.53
   1   4   0   16.83    0.54
  -1  -4   0   15.95    0.52
  -1  -4   0   15.62    0.50
   1   4   0   16.28    0.53
  -1  -4  -1  198.72    5.15
  -1  -4  -1  206.78    5.15
   1   4   1  204.87    5.16
   1   4   2   10.44    0.38
  -1  -4  -2    9.68    0.37
   1   4   2    9.85    0.37
  -1  -4  -2    9.31    0.36
   1   4   3  177.31    4.67
  -1  -4  -3  170.13    4.66
   1   4   3  176.80    4.67
  -1  -4  -4    7.99    0.34
   1   4   4    8.48    0.33
  -1  -4  -4    7.81    0.32
   1   4   4    8.16    0.32
   1   4   4    8.44    0.35
   1   4   5   11.57    0.41
   1   4   5   11.84    0.42
  -1  -4  -5   12.03    0.46
   1   4   5   11.50    0.45
  -1  -4  -5   11.50    0.42
  -1  -4  -6  344.64    8.94
  -1  -4  -6  339.06    8.97
  -1  -4  -6  331.37    8.86
   1   4   6  336.53    8.93
   1   4   6  333.51    8.85
   1   4   7  117.91    3.28
  -1  -4  -7  118.14    3.27
   1   4   7  122.99    3.33
   1   4   7  118.48    3.35
   1   4   7  112.50    3.33
   1   4   8   49.28    1.56
   1   4   9   38.69    1.37
   1   4   9   41.30    1.38
   1   4   9   41.24    1.36
   1   4   9   40.23    1.40
   1   4  10  144.34    4.18
   1   4  10  145.95    4.15
   1   4  10  149.24    4.23
   1   4  10  146.57    4.20
   1   4  11  255.83    7.12
   1   4  11  260.25    7.16
   1   4  11  261.70    7.19
   1   4  12   88.25    2.67
   1   4  12   84.41    2.62
   1   4  12   84.76    2.54
   1   4  13   32.75    1.17
   1   4  13   33.22    1.20
   1   4  13   32.53    1.21
   1   4  14   41.04    1.35
   1   4  14   39.99    1.29
   1   4  15    1.89    0.18
  -1  -5  11    2.37    0.25
  -1  -5  10   12.19    0.61
  -1  -5  10   11.20    0.54
  -1  -5   9    0.11    0.26
  -1  -5   9    0.20    0.23
  -1  -5   9    0.16    0.19
  -1  -5   8    8.66    0.55
  -1  -5   8    8.63    0.55
  -1  -5   8    8.36    0.50
  -1  -5   7    3.10    0.33
  -1  -5   7    3.27    0.34
  -1  -5   7    2.50    0.30
  -1  -5   6  532.47   13.77
  -1  -5   6  510.40   13.75
  -1  -5   6  503.40   13.70
  -1  -5   6  515.52   13.76
  -1  -5   5   96.70    2.84
  -1  -5   5   96.46    2.81
  -1  -5   5   98.08    2.85
  -1  -5   4    9.85    0.49
  -1  -5   4    9.84    0.48
  -1  -5   3  388.52   10.31
   1   5  -3  377.70   10.30
  -1  -5   3  385.89   10.36
  -1  -5   3  390.54   10.35
   1   5  -3  380.58   10.26
  -1  -5   3  404.09   10.27
  -1  -5   3  392.51   10.35
  -1  -5   2   14.64    0.55
   1   5  -2   15.91    0.55
   1   5  -2   15.73    0.56
  -1  -5   2   15.38    0.54
  -1  -5   2   15.60    0.49
   1   5  -2   14.72    0.54
   1   5  -1  255.68    6.90
  -1  -5   1  254.20    6.84
  -1  -5   1  267.05    6.89
   1   5  -1  258.04    6.89
  -1  -5   1  261.34    6.89
  -1  -5   0    0.29    0.09
  -1  -5   0    0.39    0.11
  -1  -5   0    0.24    0.09
   1   5   0    0.40    0.10
   1   5   0    0.25    0.10
  -1  -5  -1   24.92    0.77
   1   5   1   23.70    0.78
  -1  -5  -1   23.74    0.76
   1   5   1   24.83    0.78
  -1  -5  -1   23.58    0.77
  -1  -5  -2   50.87    1.57
  -1  -5  -2   54.19    1.58
   1   5   2   56.30    1.59
   1   5   2   55.38    1.58
  -1  -5  -2   57.08    1.58
   1   5   2   57.03    1.59
   1   5   3   38.18    1.12
   1   5   3   37.94    1.13
  -1  -5  -3   34.69    1.11
  -1  -5  -3   37.78    1.13
   1   5   4   63.04    1.82
  -1  -5  -4   63.27    1.81
   1   5   4   66.25    1.82
  -1  -5  -4   60.89    1.83
   1   5   4   65.40    1.84
   1   5   5   21.77    0.70
  -1  -5  -5   20.23    0.69
   1   5   5   21.42    0.74
   1   5   5   21.62    0.70
  -1  -5  -5   20.30    0.73
   1   5   6    4.02    0.28
  -1  -5  -6    4.05    0.22
   1   5   6    3.77    0.21
   1   5   6    4.07    0.29
   1   5   6    3.75    0.25
   1   5   7   51.96    1.62
   1   5   7   52.16    1.63
   1   5   7   49.92    1.57
   1   5   7   52.31    1.63
   1   5   8   89.68    2.65
   1   5   8   89.86    2.67
   1   5   9   53.64    1.74
   1   5  10   50.03    1.63
   1   5  10   49.71    1.62
   1   5  10   46.46    1.62
   1   5  10   47.26    1.65
   1   5  11   13.40    0.65
   1   5  11   12.86    0.66
   1   5  11   13.21    0.71
   1   5  11   13.82    0.68
   1   5  12   10.81    0.57
   1   5  12   10.49    0.57
   1   5  12   10.00    0.61
   1   5  13   -0.08    0.18
   1   5  13    0.15    0.22
   1   5  14   23.89    0.87
   1   5  14   21.78    0.80
   1   5  15   26.33    0.85
  -1  -6  11    0.12    0.13
  -1  -6  11    0.13    0.12
  -1  -6  10   65.99    2.02
  -1  -6  10   68.81    2.03
  -1  -6  10   64.10    1.96
  -1  -6   9   26.24    1.02
  -1  -6   9   24.79    1.01
  -1  -6   9   26.21    0.98
  -1  -6   8   51.84    1.75
  -1  -6   8   50.31    1.71
  -1  -6   8   53.58    1.76
  -1  -6   7  347.45    9.46
  -1  -6   7  355.84    9.47
  -1  -6   7  340.46    9.38
  -1  -6   6  236.94    6.62
  -1  -6   6  240.69    6.61
  -1  -6   6  239.21    6.58
  -1  -6   5   48.73    1.68
  -1  -6   5   52.82    1.70
  -1  -6   5   52.84    1.70
  -1  -6   5   53.00    1.68
  -1  -6   4    0.29    0.16
  -1  -6   4    0.67    0.19
  -1  -6   4    0.55    0.18
  -1  -6   4    0.47    0.17
  -1  -6   3    0.92    0.19
  -1  -6   3    0.98    0.19
  -1  -6   3    1.46    0.21
  -1  -6   2    9.07    0.41
  -1  -6   2    9.54    0.46
  -1  -6   2    9.36    0.46
  -1  -6   2    8.95    0.40
  -1  -6   2    9.36    0.45
   1   6  -2    8.83    0.40
  -1  -6   2   10.77    0.47
   1   6  -1  318.38    8.25
  -1  -6   1  303.75    8.24
   1   6  -1  316.34    8.26
  -1  -6   1  309.81    8.25
  -1  -6   1  301.65    8.18
   1   6   0  119.71    3.18
  -1  -6   0  116.22    3.15
   1   6   0  112.62    3.16
  -1  -6   0  110.37    3.12
  -1  -6   0  112.13    3.16
   1   6   1    2.64    0.20
  -1  -6  -1    2.46    0.21
  -1  -6  -1    2.62    0.19
  -1  -6  -1    2.38    0.19
   1   6   1    2.69    0.20
  -1  -6  -2   60.09    1.72
   1   6   2   56.59    1.73
   1   6   2   57.09    1.72
  -1  -6  -2   61.93    1.73
  -1  -6  -3  193.30    5.30
   1   6   3  204.41    5.31
  -1  -6  -3  194.71    5.30
   1   6   3  195.89    5.30
  -1  -6  -3  192.41    5.29
  -1  -6  -4   53.28    1.59
   1   6   4   53.32    1.59
   1   6   4   54.24    1.59
   1   6   5    9.73    0.41
   1   6   5    9.36    0.41
  -1  -6  -5    9.36    0.41
   1   6   5    9.35    0.45
   1   6   5    9.58    0.45
   1   6   5    9.67    0.45
   1   6   5    9.13    0.45
   1   6   6  686.00   18.15
   1   6   6  695.38   18.17
  -1  -6  -6  664.94   18.08
   1   6   6  715.27   18.18
   1   6   7   97.81    2.86
   1   6   7   99.04    2.89
   1   6   7  100.91    2.91
   1   6   8  197.74    5.53
   1   6   8  199.72    5.53
   1   6   9   37.26    1.34
   1   6   9   37.55    1.34
   1   6  10  165.00    4.68
   1   6  10  166.64    4.73
   1   6  10  165.73    4.72
   1   6  11    1.16    0.26
   1   6  11    1.61    0.27
   1   6  11    1.45    0.28
   1   6  12   15.86    0.73
   1   6  12   16.07    0.71
   1   6  12   16.58    0.79
   1   6  13   47.82    1.55
   1   6  13   52.17    1.65
   1   6  13   48.12    1.55
   1   6  14    9.56    0.48
   1   6  14    8.78    0.40
   1   6  15    0.64    0.12
  -1  -7  10   21.88    0.79
  -1  -7  10   22.52    0.79
  -1  -7  10   21.33    0.75
  -1  -7   9    0.18    0.17
  -1  -7   9    0.06    0.19
  -1  -7   8   30.67    1.10
  -1  -7   8   33.96    1.20
  -1  -7   8   34.34    1.21
  -1  -7   7   45.47    1.63
  -1  -7   7   47.47    1.58
  -1  -7   7   51.17    1.66
  -1  -7   6    0.11    0.23
  -1  -7   6    0.64    0.25
  -1  -7   6    0.02    0.20
  -1  -7   6    0.32    0.20
  -1  -7   5    0.20    0.20
  -1  -7   5    0.32    0.20
  -1  -7   5    0.17    0.19
  -1  -7   5    0.05    0.19
  -1  -7   4    5.99    0.42
  -1  -7   4    5.22    0.41
  -1  -7   4    6.48    0.42
  -1  -7   4    5.60    0.40
  -1  -7   3  124.27    3.52
  -1  -7   3  120.73    3.50
  -1  -7   3  122.18    3.53
  -1  -7   2    5.57    0.37
  -1  -7   2    5.20    0.35
  -1  -7   2    5.11    0.36
  -1  -7   2    4.93    0.34
  -1  -7   1   84.88    2.44
  -1  -7   1   81.59    2.42
  -1  -7   1   83.62    2.45
  -1  -7   0   75.61    2.15
  -1  -7   0   75.88    2.17
  -1  -7  -1  201.68    5.73
  -1  -7  -1  218.17    5.77
   1   7   1  215.72    5.76
  -1  -7  -1  212.88    5.75
  -1  -7  -2  104.19    2.97
  -1  -7  -2  106.57    2.99
   1   7   3   19.86    0.74
   1   7   4  166.43    4.56
   1   7   4  165.66    4.54
   1   7   4  160.92    4.57
   1   7   4  167.62    4.55
   1   7   5   52.45    1.63
   1   7   5   50.36    1.62
   1   7   5   51.52    1.62
   1   7   5   54.01    1.64
  -1  -7  -6  488.39   13.03
   1   7   6  490.39   13.11
   1   7   6  493.26   13.11
   1   7   6  497.51   13.11
   1   7   6  488.48   13.09
   1   7   7   71.66    2.21
   1   7   7   73.67    2.24
   1   7   8   38.59    1.35
   1   7   8   37.95    1.35
   1   7   8   37.84    1.36
   1   7   9  110.57    3.31
   1   7   9  111.77    3.31
   1   7  10  288.91    7.90
   1   7  10  288.80    7.99
   1   7  10  293.93    8.02
   1   7  11  228.94    6.46
   1   7  11  244.47    6.56
   1   7  11  235.07    6.55
   1   7  12  100.75    2.94
   1   7  12   96.59    2.85
   1   7  13    3.58    0.34
   1   7  13    3.95    0.31
   1   7  14    1.09    0.19
   1   7  14    0.87    0.19
  -1  -8   9    4.77    0.31
  -1  -8   9    3.84    0.28
  -1  -8   8   20.93    0.79
  -1  -8   8   22.69    0.89
  -1  -8   8   22.50    0.81
  -1  -8   8   24.70    0.91
  -1  -8   8   23.03    0.88
  -1  -8   7    9.71    0.52
  -1  -8   7    9.79    0.55
  -1  -8   7   10.43    0.59
  -1  -8   7   10.49    0.58
  -1  -8   6   -0.07    0.18
  -1  -8   6    0.02    0.23
  -1  -8   6   -0.04    0.21
  -1  -8   6    0.24    0.24
  -1  -8   5    0.62    0.21
  -1  -8   5    0.67    0.23
  -1  -8   5    0.73    0.28
  -1  -8   5    0.50    0.23
  -1  -8   4    2.91    0.33
  -1  -8   4    2.08    0.28
  -1  -8   4    2.90    0.34
  -1  -8   3   58.71    1.89
  -1  -8   3   59.29    1.88
  -1  -8   3   61.61    1.93
  -1  -8   3   56.22    1.90
  -1  -8   2    2.57    0.27
  -1  -8   2    2.67    0.25
  -1  -8   2    2.84    0.32
  -1  -8   2    2.82    0.31
  -1  -8   2    2.56    0.28
  -1  -8   1    0.28    0.15
  -1  -8   1    0.37    0.18
  -1  -8   1    0.28    0.16
  -1  -8   0  109.07    3.13
  -1  -8   0  106.14    3.11
  -1  -8  -1   44.87    1.45
  -1  -8  -1   44.00    1.43
  -1  -8  -2   30.71    1.05
  -1  -8  -2   28.70    1.01
  -1  -8  -3    1.61    0.20
   1   8   3    1.57    0.19
   1   8   3    1.12    0.17
   1   8   3    1.61    0.19
  -1  -8  -3    1.36    0.20
   1   8   4  180.31    4.87
   1   8   4  176.11    4.88
  -1  -8  -4  172.39    4.84
   1   8   4  175.50    4.86
   1   8   5   20.00    0.78
   1   8   5   19.76    0.79
   1   8   5   17.77    0.76
   1   8   6   20.49    0.86
   1   8   6   21.80    0.88
   1   8   6   21.84    0.87
  -1  -8  -6   21.55    0.82
   1   8   7  230.98    6.27
  -1  -8  -7  215.54    6.14
   1   8   7  234.50    6.26
   1   8   8   39.78    1.42
   1   8   8   39.75    1.41
   1   8   9  225.56    6.26
   1   8   9  221.55    6.26
   1   8  10    3.10    0.36
   1   8  10    3.89    0.40
   1   8  11   23.39    0.97
   1   8  11   23.94    1.00
   1   8  11   23.53    0.99
   1   8  12    0.16    0.21
   1   8  13   16.42    0.67
   1   8  14   24.39    0.82
   1   8  14   22.81    0.82
  -1  -9   9    4.32    0.23
  -1  -9   8    0.31    0.16
  -1  -9   7    9.24    0.46
  -1  -9   7    9.69    0.52
  -1  -9   7    8.71    0.47
  -1  -9   6    0.71    0.22
  -1  -9   6    0.36    0.22
  -1  -9   6    0.14    0.19
  -1  -9   6    0.69    0.26
  -1  -9   5    0.22    0.20
  -1  -9   5    0.14    0.21
  -1  -9   5    0.18    0.21
  -1  -9   4    6.10    0.44
  -1  -9   4    6.78    0.47
  -1  -9   4    5.58    0.46
  -1  -9   4    5.96    0.42
  -1  -9   3   37.46    1.39
  -1  -9   3   40.83    1.40
  -1  -9   3   38.00    1.35
  -1  -9   3   36.43    1.32
  -1  -9   2   37.23    1.34
  -1  -9   2   37.15    1.27
  -1  -9   1   17.97    0.78
  -1  -9   1   17.89    0.75
  -1  -9   1   17.12    0.80
  -1  -9   0    0.28    0.18
  -1  -9   0    0.51    0.21
  -1  -9  -1    0.37    0.20
  -1  -9  -1    0.51    0.19
  -1  -9  -2   46.40    1.53
  -1  -9  -2   49.37    1.58
   1   9   3   57.48    1.79
  -1  -9  -3   56.60    1.77
  -1  -9  -3   58.69    1.82
   1   9   3   57.85    1.78
   1   9   4    7.62    0.43
  -1  -9  -4    7.41    0.43
   1   9   4    8.24    0.45
   1   9   4    7.55    0.44
   1   9   5  261.77    7.23
   1   9   5  266.60    7.22
  -1  -9  -6   27.06    1.00
   1   9   6   27.07    1.06
   1   9   6   26.33    1.03
  -1  -9  -7    0.82    0.19
   1   9   7    0.87    0.26
   1   9   7    0.58    0.23
   1   9   8   34.85    1.29
   1   9   8   33.26    1.26
   1   9   8   34.38    1.29
   1   9   9    0.21    0.23
   1   9   9    0.36    0.26
   1   9  10    0.45    0.25
   1   9  10    0.42    0.25
   1   9  11   92.30    2.81
   1   9  11   92.73    2.82
   1   9  11   93.87    2.82
   1   9  12    0.14    0.22
   1   9  12    0.13    0.19
   1   9  13    1.90    0.24
   1   9  13    2.21    0.23
   1   9  14   13.62    0.51
  -1 -10   8   20.52    0.68
  -1 -10   7   52.05    1.54
  -1 -10   7   53.14    1.61
  -1 -10   7   50.86    1.54
  -1 -10   6   19.18    0.76
  -1 -10   5    4.50    0.39
  -1 -10   5    4.31    0.37
  -1 -10   4   33.76    1.28
  -1 -10   4   36.16    1.30
  -1 -10   3   95.00    2.85
  -1 -10   3   91.74    2.85
  -1 -10   2   58.72    1.86
  -1 -10   2   59.81    1.95
  -1 -10   1    3.89    0.34
  -1 -10   1    3.39    0.36
  -1 -10   1    3.93    0.38
  -1 -10   0   33.21    1.18
  -1 -10   0   32.31    1.22
  -1 -10   0   29.18    1.15
  -1 -10  -1   53.30    1.74
  -1 -10  -1   54.67    1.79
  -1 -10  -2    1.06    0.21
  -1 -10  -2    1.48    0.26
  -1 -10  -3  181.79    4.93
   1  10   3  174.79    4.88
   1  10   3  170.10    4.86
   1  10   4  102.52    2.95
   1  10   4   99.71    2.96
  -1 -10  -4   99.80    2.96
   1  10   4  101.04    2.96
   1  10   5   27.40    1.05
  -1 -10  -5   27.93    1.07
   1  10   5   27.86    1.06
   1  10   6  138.34    4.01
  -1 -10  -6  135.74    3.96
   1  10   6  139.42    3.98
   1  10   7   42.91    1.51
   1  10   7   43.07    1.49
  -1 -10  -7   41.25    1.42
   1  10   8    1.36    0.29
   1  10   8    1.07    0.26
  -1 -10  -8    1.48    0.21
   1  10   8    1.66    0.30
   1  10   9    1.25    0.29
  -1 -10  -9    0.67    0.20
   1  10   9    1.39    0.29
   1  10   9    1.14    0.26
   1  10  10    0.21    0.22
   1  10  11    4.58    0.37
   1  10  11    3.79    0.36
   1  10  12    2.76    0.27
   1  10  12    3.09    0.29
   1  10  13    0.21    0.14
   1  10  13    0.05    0.12
  -1 -11   6    2.02    0.19
  -1 -11   6    2.34    0.23
  -1 -11   5   16.50    0.68
  -1 -11   5   16.00    0.67
  -1 -11   4   32.40    1.18
  -1 -11   4   34.69    1.21
  -1 -11   3    6.78    0.46
  -1 -11   3    6.49    0.47
  -1 -11   2   14.96    0.70
  -1 -11   2   13.66    0.62
  -1 -11   1    4.86    0.40
  -1 -11   1    5.29    0.39
  -1 -11   1    5.25    0.44
  -1 -11   0   41.92    1.51
  -1 -11   0   44.27    1.48
  -1 -11   0   42.31    1.46
  -1 -11  -1    3.15    0.36
  -1 -11  -1    3.90    0.36
  -1 -11  -1    3.77    0.34
  -1 -11  -2   18.54    0.79
  -1 -11  -2   20.28    0.87
  -1 -11  -2   20.14    0.86
  -1 -11  -3   39.78    1.39
  -1 -11  -4  116.00    3.29
  -1 -11  -4  105.59    3.20
  -1 -11  -5  233.06    6.23
   1  11   5  230.07    6.26
   1  11   6   22.24    0.91
  -1 -11  -6   22.51    0.92
   1  11   6   22.10    0.95
   1  11   7   72.53    2.26
   1  11   7   75.69    2.32
  -1 -11  -7   68.70    2.21
   1  11   8   19.31    0.85
  -1 -11  -8   18.96    0.77
   1  11   8   19.27    0.83
   1  11   8   20.49    0.87
   1  11   9   18.97    0.87
  -1 -11  -9   21.44    0.82
   1  11   9   19.45    0.83
   1  11   9   21.13    0.87
  -1 -11 -10    1.21    0.18
   1  11  10    1.03    0.23
   1  11  10    1.02    0.27
   1  11  11    0.42    0.18
   1  11  12    2.76    0.24
   1  11  12    2.89    0.23
  -1 -12   5    2.82    0.21
  -1 -12   5    3.14    0.22
  -1 -12   4   12.23    0.54
  -1 -12   4   12.32    0.53
  -1 -12   3   22.24    0.84
  -1 -12   2   49.09    1.63
  -1 -12   2   50.19    1.59
  -1 -12   1    4.93    0.36
  -1 -12   1    4.53    0.33
  -1 -12   1    4.36    0.39
  -1 -12   0   60.16    1.93
  -1 -12   0   64.66    1.98
  -1 -12   0   63.85    2.01
  -1 -12  -1   24.46    0.98
  -1 -12  -1   24.37    0.98
  -1 -12  -1   24.55    0.92
  -1 -12  -2    3.96    0.39
  -1 -12  -2    4.51    0.39
  -1 -12  -3  231.44    6.37
  -1 -12  -4  105.25    3.11
  -1 -12  -4  111.17    3.22
  -1 -12  -5    9.64    0.54
   1  12   5    9.29    0.56
  -1 -12  -6   39.90    1.36
   1  12   6   38.60    1.39
  -1 -12  -7   43.41    1.43
   1  12   7   41.35    1.41
   1  12   7   45.17    1.50
   1  12   8   40.31    1.35
  -1 -12  -8   36.70    1.24
  -1 -12  -8   37.47    1.30
   1  12   8   39.32    1.29
   1  12   9   43.44    1.39
   1  12   9   42.96    1.43
  -1 -12  -9   42.05    1.37
   1  12  10    0.94    0.20
  -1 -12 -10    0.87    0.13
   1  12  10    0.74    0.18
   1  12  10    1.11    0.20
   1  12  11    0.30    0.15
   1  12  11    0.31    0.13
  -1 -13   3   32.34    0.99
  -1 -13   2   13.06    0.54
  -1 -13   2   11.52    0.48
  -1 -13   1   14.53    0.61
  -1 -13   1   14.35    0.56
  -1 -13   1   12.92    0.53
  -1 -13   0    0.49    0.17
  -1 -13   0    0.60    0.19
  -1 -13  -1   52.16    1.63
  -1 -13  -1   56.23    1.70
  -1 -13  -1   52.73    1.69
  -1 -13  -2   -0.06    0.19
  -1 -13  -2    0.13    0.17
  -1 -13  -3    0.44    0.22
  -1 -13  -3   -0.07    0.15
  -1 -13  -4    0.11    0.22
   1  13   4    0.21    0.19
  -1 -13  -5    8.92    0.49
   1  13   5    8.01    0.49
  -1 -13  -6    5.99    0.39
   1  13   6    6.92    0.43
  -1 -13  -7    7.50    0.45
  -1 -13  -7    7.98    0.41
   1  13   7    8.67    0.47
  -1 -13  -8   22.00    0.80
  -1 -13  -8   20.04    0.72
   1  13   8   22.10    0.82
   1  13   8   21.43    0.74
  -1 -13  -9    0.15    0.12
   1  13   9    0.16    0.11
   1  13   9    0.01    0.14
   1  13   9    0.06    0.14
   1  13  10   11.70    0.48
   1  13  10   12.44    0.49
  -1 -14   1    2.45    0.18
  -1 -14   0    0.91    0.14
   1  14   0    0.82    0.13
  -1 -14   0    0.68    0.11
  -1 -14  -1    0.45    0.13
   1  14   1    0.48    0.14
  -1 -14  -2   20.66    0.72
   1  14   2   19.88    0.71
  -1 -14  -3   16.95    0.67
  -1 -14  -3   19.08    0.71
   1  14   3   18.95    0.70
  -1 -14  -4    2.77    0.24
   1  14   4    2.04    0.23
   1  14   5    0.75    0.17
  -1 -14  -5    0.77    0.17
  -1 -14  -5    0.79    0.17
  -1 -14  -6    0.58    0.15
   1  14   6    0.52    0.16
  -1 -14  -7    1.47    0.16
  -1 -14  -7    1.37    0.18
   1  14   7    1.48    0.18
  -1 -14  -8   -0.04    0.10
  -2  13   4    1.90    0.15
   2 -13  -4    2.00    0.17
   2 -13  -3    3.21    0.21
  -2  13   3    2.85    0.19
  -2  13   2    9.54    0.39
   2 -13  -2    9.49    0.40
   2 -13  -1   10.61    0.42
  -2  13   1   12.04    0.44
  -2  12   8    2.49    0.18
  -2  12   7    7.99    0.36
  -2  12   7    8.53    0.35
   2 -12  -6   11.37    0.46
  -2  12   6   12.33    0.49
  -2  12   5    0.11    0.13
   2 -12  -5    0.20    0.14
  -2  12   4    6.00    0.36
   2 -12  -4    7.02    0.38
  -2  12   4    6.20    0.37
  -2  12   3   12.86    0.55
  -2  12   3   12.56    0.55
  -2  12   3   12.33    0.56
  -2  12   2   35.40    1.16
  -2  12   2   34.90    1.15
  -2  12   2   33.26    1.10
  -2  12   1    7.34    0.39
   2 -12   0    0.53    0.16
  -2  12   0    0.38    0.14
   2 -12   1  112.56    3.01
  -2  12  -1  103.71    2.98
   2 -12   2   10.06    0.39
  -2  11   9   25.34    0.85
  -2  11   9   25.44    0.84
  -2  11   8    5.79    0.33
  -2  11   8    4.97    0.29
  -2  11   7    0.61    0.17
  -2  11   7    0.90    0.19
  -2  11   6   11.41    0.54
  -2  11   6   11.82    0.56
  -2  11   6   12.40    0.60
  -2  11   5    0.89    0.23
  -2  11   5    0.63    0.20
  -2  11   5    0.46    0.16
  -2  11   4   32.54    1.18
  -2  11   4   33.63    1.17
  -2  11   4   30.51    1.14
  -2  11   3   13.10    0.63
  -2  11   3   13.57    0.66
  -2  11   2   -0.01    0.18
  -2  11   2   -0.02    0.19
  -2  11   1   41.73    1.40
  -2  11   1   44.15    1.46
  -2  11   0   65.34    1.97
  -2  11   0   61.51    1.90
   2 -11   1    1.75    0.21
  -2  11  -1    1.54    0.23
   2 -11   2   26.46    0.93
  -2  11  -2   26.85    0.95
   2 -11   2   27.42    0.95
   2 -11   3   12.17    0.52
  -2  11  -3   11.41    0.49
   2 -11   4    2.59    0.23
   2 -11   5    2.06    0.18
  -2  10  10   32.27    1.04
  -2  10   9   26.16    0.91
  -2  10   9   26.96    0.92
  -2  10   8    0.20    0.19
  -2  10   8    0.12    0.16
  -2  10   7    1.20    0.26
  -2  10   7    0.95    0.24
  -2  10   7    1.00    0.21
  -2  10   6   19.09    0.83
  -2  10   6   19.94    0.82
  -2  10   6   18.57    0.80
  -2  10   5   10.91    0.60
  -2  10   5   11.15    0.63
  -2  10   5   10.82    0.58
  -2  10   5   11.64    0.63
  -2  10   5   10.99    0.57
  -2  10   4    9.44    0.56
  -2  10   4    9.83    0.60
  -2  10   4    9.63    0.57
  -2  10   4    9.77    0.55
  -2  10   4    9.45    0.52
  -2  10   3   31.83    1.16
  -2  10   3   34.02    1.24
  -2  10   3   33.36    1.21
  -2  10   3   29.36    1.09
  -2  10   2   72.97    2.28
  -2  10   2   69.77    2.24
  -2  10   1   20.45    0.86
  -2  10   1   19.92    0.89
  -2  10   0   15.80    0.72
  -2  10   0   17.16    0.78
   2 -10   0   16.12    0.69
  -2  10  -1   26.57    0.99
   2 -10   1   28.10    1.03
   2 -10   2   18.69    0.79
   2 -10   3    2.01    0.28
   2 -10   4    0.94    0.22
   2 -10   5   53.00    1.63
   2 -10   5   58.74    1.74
   2 -10   6   54.11    1.65
   2 -10   6   63.09    1.74
  -2   9  11    1.41    0.14
  -2   9  11    1.57    0.18
  -2   9  11    1.42    0.18
  -2   9  10    3.42    0.29
  -2   9  10    3.37    0.29
  -2   9   9    1.69    0.26
  -2   9   9    1.28    0.20
  -2   9   9    1.75    0.25
  -2   9   8   11.64    0.62
  -2   9   8   12.45    0.64
  -2   9   8   10.75    0.56
  -2   9   7  139.83    4.02
  -2   9   7  141.11    4.01
  -2   9   7  134.06    3.96
  -2   9   6    0.09    0.20
  -2   9   6    0.41    0.27
  -2   9   6    0.13    0.26
  -2   9   6    0.04    0.23
  -2   9   5    7.55    0.51
  -2   9   5    6.59    0.47
  -2   9   5    6.96    0.48
  -2   9   4  158.77    4.60
  -2   9   4  160.47    4.55
  -2   9   4  161.43    4.60
  -2   9   4  156.59    4.52
  -2   9   3    6.21    0.48
  -2   9   3    5.99    0.44
  -2   9   3    5.63    0.41
  -2   9   3    7.18    0.49
  -2   9   2    0.91    0.23
  -2   9   2    1.13    0.26
  -2   9   2    1.36    0.29
  -2   9   1   59.57    1.91
  -2   9   1   64.44    2.01
  -2   9   0    1.60    0.27
   2  -9   0    1.36    0.23
  -2   9  -1  177.15    5.05
   2  -9   1  183.01    5.07
  -2   9  -2    0.53    0.19
   2  -9   2    0.55    0.22
   2  -9   3    1.85    0.29
   2  -9   3    2.09    0.24
   2  -9   4   27.54    1.02
   2  -9   4   28.26    1.09
   2  -9   5   45.96    1.51
   2  -9   5   47.07    1.57
   2  -9   6    2.35    0.26
   2  -9   7    9.64    0.45
   2  -9   7    9.14    0.47
   2  -9   8   10.52    0.42
   2  -9   8   10.01    0.43
  -2   8  12    4.87    0.25
  -2   8  11   -0.03    0.11
  -2   8  11    0.28    0.15
  -2   8  11    0.01    0.14
  -2   8  10    0.09    0.19
  -2   8  10   -0.03    0.19
  -2   8   9    0.68    0.25
  -2   8   9    0.66    0.20
  -2   8   9    0.55    0.23
  -2   8   9    0.61    0.24
  -2   8   8    1.01    0.26
  -2   8   8    1.02    0.22
  -2   8   7   51.28    1.75
  -2   8   7   50.59    1.72
  -2   8   7   51.21    1.74
  -2   8   7   53.28    1.77
  -2   8   6    2.96    0.32
  -2   8   6    3.11    0.36
  -2   8   6    2.93    0.37
  -2   8   6    2.41    0.34
  -2   8   5   16.89    0.78
  -2   8   5   15.62    0.78
  -2   8   5   15.18    0.79
  -2   8   5   17.79    0.81
  -2   8   5   17.03    0.76
  -2   8   4    3.62    0.35
  -2   8   4    2.79    0.32
  -2   8   3   86.08    2.69
  -2   8   3   89.97    2.66
  -2   8   3   89.90    2.70
  -2   8   3   85.01    2.62
  -2   8   2  141.83    4.15
  -2   8   2  149.88    4.19
  -2   8   2  151.30    4.25
  -2   8   1  266.03    7.25
   2  -8   0  381.63   10.35
  -2   8   0  388.89   10.43
  -2   8  -1    2.55    0.34
   2  -8   1    3.60    0.33
  -2   8  -2    7.78    0.52
   2  -8   2    9.15    0.53
  -2   8  -3   14.41    0.69
   2  -8   3   12.35    0.62
   2  -8   3   13.49    0.69
   2  -8   4    0.69    0.27
  -2   8  -4    0.67    0.24
   2  -8   4    0.41    0.20
  -2   8  -5    5.41    0.40
   2  -8   5    5.25    0.41
   2  -8   5    5.58    0.46
   2  -8   6  138.92    3.98
   2  -8   7   59.28    1.87
   2  -8   7   59.48    1.89
   2  -8   8   12.60    0.57
   2  -8   8   12.38    0.57
   2  -8   9   35.28    1.10
   2  -8   9   35.17    1.11
  -2   7  12    5.09    0.28
  -2   7  12    5.89    0.30
  -2   7  11    3.72    0.31
  -2   7  11    4.48    0.32
  -2   7  10   56.08    1.78
  -2   7  10   58.31    1.83
  -2   7  10   56.21    1.82
  -2   7   9    7.30    0.47
  -2   7   9    7.15    0.49
  -2   7   9    6.45    0.43
  -2   7   9    7.17    0.49
  -2   7   8   15.60    0.78
  -2   7   8   16.90    0.78
  -2   7   8   16.46    0.78
  -2   7   8   16.38    0.74
  -2   7   7   46.79    1.58
  -2   7   7   47.14    1.62
  -2   7   7   46.85    1.62
  -2   7   7   47.62    1.60
  -2   7   6    0.74    0.23
  -2   7   6    0.42    0.23
  -2   7   6    0.56    0.23
  -2   7   6    0.83    0.22
  -2   7   6    0.52    0.25
  -2   7   6    0.72    0.25
  -2   7   5   71.26    2.24
  -2   7   5   73.79    2.28
  -2   7   5   72.31    2.27
  -2   7   5   71.88    2.29
  -2   7   5   72.25    2.25
  -2   7   4  117.59    3.31
  -2   7   4  118.40    3.31
  -2   7   4  115.19    3.33
  -2   7   4  114.84    3.31
  -2   7   3   37.67    1.38
  -2   7   3   41.45    1.36
  -2   7   3   40.02    1.37
  -2   7   2    2.55    0.28
  -2   7   2    2.72    0.30
  -2   7   2    2.88    0.30
  -2   7   2    2.57    0.27
  -2   7   1   89.66    2.61
  -2   7   1   86.63    2.59
  -2   7   1   91.41    2.67
  -2   7   0   10.78    0.58
   2  -7   0   11.71    0.54
   2  -7   1   68.72    2.11
   2  -7   2   10.83    0.52
   2  -7   2   11.29    0.58
  -2   7  -2   10.07    0.57
  -2   7  -3    0.53    0.21
   2  -7   3    0.20    0.17
   2  -7   3    0.25    0.21
   2  -7   4  239.63    6.60
   2  -7   4  238.09    6.65
  -2   7  -4  239.73    6.62
  -2   7  -5    6.45    0.44
   2  -7   5    6.84    0.47
   2  -7   5    6.84    0.50
   2  -7   6   16.90    0.73
   2  -7   6   17.34    0.80
  -2   7  -6   17.50    0.75
   2  -7   7   52.70    1.71
   2  -7   7   47.92    1.60
   2  -7   7   52.08    1.72
   2  -7   8   31.30    1.12
   2  -7   8   33.99    1.20
   2  -7   8   34.23    1.20
   2  -7   9   15.72    0.62
   2  -7   9   16.78    0.69
   2  -7   9   15.19    0.65
   2  -7  10    0.34    0.12
   2  -7  10    0.10    0.10
  -2   6  12   26.87    0.90
  -2   6  11   29.64    1.04
  -2   6  11   29.20    1.05
  -2   6  10    0.35    0.18
  -2   6  10    0.30    0.20
  -2   6  10    0.23    0.20
  -2   6   9   64.09    2.00
  -2   6   9   62.23    2.03
  -2   6   9   62.63    1.99
  -2   6   9   60.98    2.01
  -2   6   8   17.92    0.78
  -2   6   8   16.63    0.78
  -2   6   8   16.81    0.75
  -2   6   8   16.74    0.72
  -2   6   8   17.20    0.81
  -2   6   7   56.07    1.81
  -2   6   7   53.10    1.80
  -2   6   7   55.95    1.78
  -2   6   7   54.60    1.76
  -2   6   7   54.60    1.82
  -2   6   6   25.63    0.97
  -2   6   6   24.76    0.96
  -2   6   6   26.03    1.01
  -2   6   6   25.28    1.00
  -2   6   6   25.16    1.01
  -2   6   5   44.07    1.45
  -2   6   5   42.29    1.41
  -2   6   5   43.71    1.46
  -2   6   5   44.52    1.46
  -2   6   5   43.15    1.42
  -2   6   4   29.93    1.11
  -2   6   4   31.25    1.12
  -2   6   4   30.48    1.10
  -2   6   4   30.49    1.09
  -2   6   4   31.42    1.12
  -2   6   3   28.53    1.09
  -2   6   3   35.62    1.15
  -2   6   2   60.65    1.87
  -2   6   2   59.64    1.87
  -2   6   2   62.37    1.88
  -2   6   1   98.05    2.82
  -2   6   1   96.22    2.84
  -2   6   1  100.49    2.86
  -2   6   0  121.44    3.40
   2  -6   0  120.73    3.37
  -2   6   0  115.52    3.35
  -2   6   0  123.17    3.43
   2  -6   1    4.75    0.33
   2  -6   2  166.21    4.75
  -2   6  -2  178.88    4.83
   2  -6   2  174.42    4.81
   2  -6   3   93.76    2.83
  -2   6  -3   98.65    2.87
   2  -6   3   99.90    2.89
   2  -6   4    0.53    0.21
   2  -6   4    0.39    0.18
  -2   6  -4    0.66    0.20
   2  -6   5   98.93    2.96
   2  -6   5   98.40    2.88
  -2   6  -5   99.19    2.93
   2  -6   6  123.56    3.56
   2  -6   6  125.85    3.65
   2  -6   6  124.03    3.66
  -2   6  -6  121.30    3.55
  -2   6  -7   48.79    1.64
   2  -6   7   51.74    1.70
   2  -6   7   54.77    1.77
   2  -6   7   54.24    1.77
   2  -6   8   24.91    0.99
   2  -6   8   27.46    1.06
   2  -6   8   24.83    1.02
   2  -6   9    4.36    0.35
   2  -6   9    3.83    0.34
   2  -6  10    9.52    0.47
   2  -6  10    9.86    0.47
   2  -6  11   37.21    1.15
   2  -6  11   36.43    1.12
  -2   5  12    0.56    0.15
  -2   5  11    0.66    0.20
  -2   5  11    0.76    0.18
  -2   5  10   17.58    0.77
  -2   5  10   18.46    0.80
  -2   5   9    0.16    0.18
  -2   5   9    0.27    0.23
  -2   5   9    0.27    0.23
  -2   5   8   24.82    1.01
  -2   5   8   25.74    0.94
  -2   5   8   25.40    1.00
  -2   5   8   25.21    0.98
  -2   5   7    2.82    0.29
  -2   5   7    3.13    0.31
  -2   5   7    3.07    0.29
  -2   5   7    3.48    0.32
  -2   5   7    3.34    0.34
  -2   5   6   12.32    0.60
  -2   5   6   11.69    0.56
  -2   5   6   11.69    0.59
  -2   5   6   11.49    0.59
  -2   5   6   11.80    0.56
  -2   5   5    3.86    0.32
  -2   5   5    3.31    0.30
  -2   5   5    2.62    0.27
  -2   5   5    3.02    0.24
  -2   5   5    3.23    0.27
  -2   5   5    2.44    0.28
  -2   5   5    3.38    0.30
  -2   5   4   29.26    1.04
  -2   5   4   29.25    1.03
  -2   5   4   28.69    1.02
  -2   5   3   32.70    1.08
  -2   5   3   34.78    1.12
  -2   5   3   31.89    1.11
  -2   5   2    5.24    0.33
  -2   5   2    5.21    0.34
  -2   5   2    5.41    0.34
  -2   5   2    5.75    0.33
   2  -5  -1    2.34    0.19
  -2   5   1    1.69    0.20
  -2   5   1    2.19    0.22
  -2   5   1    1.77    0.21
   2  -5   0    3.67    0.24
  -2   5   0    4.54    0.30
  -2   5   0    3.87    0.27
  -2   5   0    4.57    0.30
  -2   5  -1  157.65    4.52
  -2   5  -1  168.18    4.56
   2  -5   1  170.42    4.54
  -2   5  -2    0.83    0.17
   2  -5   2    0.90    0.18
   2  -5   2    1.11    0.16
   2  -5   3    4.52    0.31
  -2   5  -3    4.39    0.32
   2  -5   3    4.66    0.33
   2  -5   4  153.32    4.36
  -2   5  -4  157.16    4.37
   2  -5   4  157.36    4.40
   2  -5   5   54.29    1.68
   2  -5   5   51.71    1.71
  -2   5  -5   52.98    1.69
  -2   5  -6  198.85    5.60
   2  -5   6  201.73    5.62
   2  -5   6  206.46    5.67
   2  -5   6  204.22    5.69
   2  -5   7   31.01    1.13
   2  -5   7   27.23    1.04
   2  -5   7   29.16    1.15
   2  -5   7   30.34    1.15
  -2   5  -7   29.96    1.06
   2  -5   8    0.26    0.21
   2  -5   8    0.31    0.24
   2  -5   8    0.49    0.18
   2  -5   8    0.41    0.22
   2  -5   9   31.98    1.15
   2  -5   9   33.39    1.22
   2  -5   9   34.01    1.21
   2  -5  10   16.35    0.71
   2  -5  10   15.49    0.73
   2  -5  10   15.60    0.65
   2  -5  10   17.17    0.70
   2  -5  11    4.21    0.32
   2  -5  11    3.83    0.25
   2  -5  11    3.78    0.30
   2  -5  11    3.94    0.26
   2  -5  12   31.82    0.99
   2  -5  12   31.87    0.99
  -2   4  11   23.63    0.90
  -2   4  10    7.23    0.44
  -2   4  10    6.99    0.45
  -2   4   9   79.73    2.40
  -2   4   9   75.82    2.34
  -2   4   9   78.52    2.41
  -2   4   8  670.04   17.68
  -2   4   8  675.03   17.72
  -2   4   8  650.39   17.67
  -2   4   8  671.43   17.72
  -2   4   7    2.75    0.29
  -2   4   7    2.84    0.27
  -2   4   7    2.85    0.28
  -2   4   7    2.87    0.26
  -2   4   7    3.17    0.31
  -2   4   6   35.74    1.21
  -2   4   6   36.08    1.24
  -2   4   6   35.24    1.19
  -2   4   6   35.08    1.19
  -2   4   6   36.87    1.23
  -2   4   5   64.38    1.88
  -2   4   5   63.00    1.87
  -2   4   5   61.33    1.88
  -2   4   5   60.74    1.85
  -2   4   5   60.20    1.81
  -2   4   5   58.39    1.83
  -2   4   4    3.84    0.28
  -2   4   4    3.82    0.29
  -2   4   4    4.19    0.29
   2  -4  -4    4.14    0.26
  -2   4   4    3.78    0.28
   2  -4  -3   16.96    0.63
   2  -4  -3   17.36    0.66
   2  -4  -3   16.68    0.62
   2  -4  -3   16.17    0.62
   2  -4  -2    0.73    0.13
   2  -4  -2    0.73    0.14
   2  -4  -2    0.62    0.13
   2  -4  -2    0.55    0.13
   2  -4  -1    9.76    0.44
   2  -4  -1   10.15    0.43
   2  -4  -1   10.76    0.44
   2  -4   0    0.05    0.09
   2  -4   0    0.35    0.10
   2  -4   0    0.07    0.11
   2  -4   1   13.08    0.53
   2  -4   1   13.23    0.49
   2  -4   1   13.45    0.52
   2  -4   2  182.74    4.88
   2  -4   2  175.06    4.90
  -2   4  -2  180.68    4.91
   2  -4   3   24.62    0.86
  -2   4  -3   26.93    0.92
   2  -4   3   27.07    0.92
   2  -4   4    0.96    0.18
  -2   4  -4    0.44    0.15
   2  -4   4    1.07    0.17
   2  -4   4    1.06    0.18
   2  -4   5   14.23    0.63
   2  -4   5   13.44    0.62
   2  -4   5   14.58    0.61
  -2   4  -5   13.02    0.59
   2  -4   6    8.09    0.48
   2  -4   6    6.89    0.40
   2  -4   6    8.27    0.46
  -2   4  -6    7.65    0.43
   2  -4   6    7.05    0.45
   2  -4   7   10.96    0.60
   2  -4   7   10.89    0.59
   2  -4   7   11.81    0.59
   2  -4   7   10.32    0.53
  -2   4  -7   10.49    0.52
   2  -4   8    2.89    0.33
   2  -4   8    2.45    0.31
   2  -4   8    2.56    0.28
   2  -4   9   51.20    1.68
   2  -4   9   47.85    1.67
   2  -4   9   47.07    1.60
   2  -4   9   49.09    1.65
   2  -4  10    5.71    0.43
   2  -4  10    5.95    0.45
   2  -4  10    5.09    0.38
   2  -4  10    5.04    0.39
   2  -4  11    5.72    0.36
   2  -4  11    5.17    0.39
   2  -4  11    4.72    0.32
   2  -4  12   18.77    0.69
   2  -4  12   18.61    0.68
  -2   3  11    2.34    0.25
  -2   3  10   34.98    1.23
  -2   3   9  333.97    8.98
  -2   3   9  329.79    9.00
  -2   3   8  144.01    4.07
  -2   3   8  144.72    4.11
  -2   3   8  144.80    4.10
  -2   3   7   21.54    0.84
  -2   3   7   22.15    0.82
  -2   3   7   20.46    0.81
  -2   3   6   35.58    1.16
  -2   3   6   34.35    1.15
  -2   3   6   34.92    1.16
  -2   3   6   36.19    1.20
  -2   3   6   34.66    1.17
  -2   3   5   45.00    1.38
  -2   3   5   43.69    1.37
  -2   3   5   46.51    1.40
  -2   3   5   43.66    1.39
   2  -3  -5   41.90    1.39
   2  -3  -4   39.80    1.20
   2  -3  -4   39.19    1.20
   2  -3  -4   41.46    1.27
   2  -3  -4   39.83    1.22
   2  -3  -3   61.34    1.72
   2  -3  -3   56.50    1.70
   2  -3  -3   60.56    1.72
   2  -3  -2  748.15   20.04
   2  -3  -2  783.69   20.08
   2  -3  -2  765.42   20.05
   2  -3  -1   51.48    1.51
   2  -3  -1   51.91    1.50
   2  -3  -1   51.47    1.51
   2  -3   0   99.38    2.80
   2  -3   0  104.08    2.81
   2  -3   1  337.57    9.20
   2  -3   1  345.79    9.20
   2  -3   1  357.78    9.18
   2  -3   2  123.84    3.40
   2  -3   2  121.60    3.41
  -2   3  -2  125.70    3.42
   2  -3   2  125.47    3.40
   2  -3   3  567.22   15.23
   2  -3   3  584.52   15.20
  -2   3  -3  585.16   15.23
   2  -3   3  572.69   15.19
   2  -3   4  369.40    9.86
   2  -3   4  376.28    9.87
  -2   3  -5    0.74    0.15
   2  -3   5    0.82    0.18
   2  -3   5    0.76    0.15
   2  -3   5    0.85    0.18
   2  -3   6   88.79    2.61
   2  -3   6   88.49    2.58
   2  -3   6   87.28    2.55
   2  -3   6   89.07    2.61
  -2   3  -6   86.53    2.55
   2  -3   7   58.45    1.85
   2  -3   7   59.22    1.85
   2  -3   7   57.63    1.80
  -2   3  -7   56.27    1.77
   2  -3   8   29.71    1.11
   2  -3   8   30.17    1.15
   2  -3   8   30.01    1.14
   2  -3   8   31.52    1.14
   2  -3   9    0.65    0.22
   2  -3   9    0.40    0.23
   2  -3   9    0.71    0.21
   2  -3   9    0.68    0.26
   2  -3  10    1.74    0.29
   2  -3  10    1.25    0.28
   2  -3  10    1.98    0.29
   2  -3  10    1.88    0.27
   2  -3  11   50.84    1.65
   2  -3  11   50.61    1.68
   2  -3  11   53.54    1.70
   2  -3  11   49.20    1.59
   2  -3  12    7.75    0.43
   2  -3  12    9.03    0.47
   2  -3  12    8.66    0.45
   2  -3  13   10.27    0.43
   2  -3  13   12.53    0.46
  -2   2  10   54.31    1.73
  -2   2   9   12.78    0.61
  -2   2   8    8.62    0.47
  -2   2   7   66.76    2.02
  -2   2   7   67.88    2.04
  -2   2   6  125.87    3.45
  -2   2   6  124.76    3.46
  -2   2   6  123.56    3.43
   2  -2  -6  117.17    3.44
   2  -2  -5    9.42    0.41
   2  -2  -5    9.16    0.42
   2  -2  -4  129.97    3.47
   2  -2  -4  125.71    3.53
   2  -2  -4  125.57    3.47
   2  -2  -4  129.71    3.47
   2  -2  -3  145.28    3.92
   2  -2  -3  143.95    3.96
   2  -2  -3  146.68    3.92
   2  -2  -2    1.15    0.13
   2  -2  -2    1.10    0.12
   2  -2  -1    0.55    0.11
   2  -2  -1    0.68    0.11
   2  -2  -1    0.85    0.13
   2  -2   0   18.67    0.60
   2  -2   0   19.21    0.63
  -2   2  -1    2.52    0.18
   2  -2   1    2.70    0.19
   2  -2   2   33.41    0.97
  -2   2  -2   30.51    0.96
  -2   2  -2   30.91    0.94
   2  -2   2   31.98    0.96
   2  -2   3  781.27   20.23
  -2   2  -3  785.32   20.23
   2  -2   3  789.61   20.20
  -2   2  -3  740.21   20.17
   2  -2   4   48.72    1.49
   2  -2   4   50.69    1.44
  -2   2  -4   48.70    1.49
  -2   2  -4   50.13    1.41
   2  -2   4   50.33    1.43
   2  -2   5    9.21    0.43
   2  -2   5    8.28    0.36
   2  -2   6   14.31    0.58
  -2   2  -6   13.67    0.56
   2  -2   6   14.18    0.61
   2  -2   7   27.24    1.02
   2  -2   7   28.08    1.01
   2  -2   7   27.90    1.02
   2  -2   7   28.07    0.99
   2  -2   7   26.83    1.00
   2  -2   8  222.56    6.15
   2  -2   8  223.60    6.14
   2  -2   8  216.35    6.14
   2  -2   8  224.96    6.12
   2  -2   8  220.30    6.12
   2  -2   9   34.02    1.24
   2  -2   9   32.17    1.23
   2  -2   9   32.64    1.21
   2  -2   9   31.38    1.24
   2  -2   9   32.67    1.19
   2  -2  10  261.93    7.09
   2  -2  10  253.25    7.06
   2  -2  10  262.02    7.07
   2  -2  10  246.04    6.99
   2  -2  11   14.68    0.72
   2  -2  11   16.14    0.75
   2  -2  12   14.10    0.65
   2  -2  12   14.78    0.66
   2  -2  13   10.74    0.50
   2  -2  13   10.55    0.46
   2  -2  13   10.98    0.50
   2  -2  14    2.74    0.18
  -2   1  11  103.60    2.98
  -2   1  10   22.46    0.87
  -2   1   9    0.54    0.19
  -2   1   9    0.62    0.18
  -2   1   8   29.84    1.05
   2  -1  -6    5.91    0.31
   2  -1  -5  176.02    4.84
   2  -1  -5  183.23    4.87
   2  -1  -4   19.13    0.60
   2  -1  -4   19.64    0.62
   2  -1  -4   20.13    0.65
   2  -1  -4   19.66    0.67
   2  -1  -4   19.00    0.61
   2  -1  -3  188.37    5.11
   2  -1  -3  198.24    5.16
   2  -1  -2   32.98    0.99
   2  -1  -2   34.85    1.02
   2  -1  -1   28.24    0.82
   2  -1   0  124.35    3.24
   2  -1   0  124.35    3.27
  -2   1   0  114.34    3.26
   2  -1   1   80.41    2.19
  -2   1  -1   79.01    2.19
  -2   1  -1   83.34    2.22
   2  -1   2    0.70    0.11
  -2   1  -2    0.98    0.12
  -2   1  -2    0.98    0.12
   2  -1   3    0.18    0.11
  -2   1  -3    0.24    0.11
  -2   1  -3    0.36    0.09
   2  -1   3    0.31    0.09
   2  -1   4    7.10    0.31
   2  -1   4    7.72    0.34
  -2   1  -4    7.61    0.34
  -2   1  -4    7.64    0.30
   2  -1   4    7.62    0.30
  -2   1  -5   29.77    0.99
   2  -1   5   30.86    0.94
   2  -1   5   29.86    0.99
   2  -1   5   30.26    0.90
  -2   1  -5   30.72    0.92
   2  -1   5   30.70    0.90
   2  -1   6   18.97    0.66
   2  -1   6   19.04    0.74
   2  -1   7    5.86    0.38
   2  -1   7    5.83    0.36
   2  -1   7    5.31    0.36
   2  -1   8    5.49    0.38
   2  -1   8    4.13    0.36
   2  -1   8    4.99    0.38
   2  -1   8    4.93    0.35
   2  -1   9    2.28    0.30
   2  -1   9    2.11    0.26
   2  -1   9    1.60    0.30
   2  -1   9    2.23    0.29
   2  -1   9    2.37    0.30
   2  -1  10   17.19    0.83
   2  -1  10   18.03    0.81
   2  -1  10   16.90    0.73
   2  -1  10   17.97    0.82
   2  -1  11   39.02    1.33
   2  -1  11   39.53    1.36
   2  -1  12    6.42    0.45
   2  -1  12    6.33    0.46
   2  -1  12    7.11    0.44
   2  -1  13    9.24    0.49
   2  -1  13    8.17    0.42
   2  -1  13    9.52    0.48
   2  -1  14   61.81    1.80
   2  -1  14   61.61    1.79
  -2   0  12   11.90    0.51
  -2   0  11    0.44    0.18
  -2   0  10   17.44    0.75
  -2   0   9   22.12    0.88
  -2   0   8   11.07    0.55
  -2   0   7   65.93    1.99
  -2   0   6    8.97    0.42
   2   0  -5    4.76    0.24
   2   0  -5    4.81    0.25
   2   0  -4   97.45    2.63
   2   0  -4   99.18    2.60
   2   0  -4   94.78    2.59
   2   0  -4   94.25    2.59
   2   0  -4  100.17    2.66
   2   0  -4   94.10    2.55
   2   0  -3   29.11    0.88
   2   0  -3   32.32    0.93
   2   0  -3   30.41    0.89
   2   0  -2   11.66    0.40
   2   0  -2   11.95    0.42
   2   0  -1   79.12    2.15
   2   0  -1   77.96    2.09
   2   0   0   23.42    0.63
  -2   0   0   20.56    0.69
  -2   0  -1   17.18    0.51
   2   0   1   18.06    0.52
  -2   0  -1   16.51    0.55
   2   0   2    0.37    0.09
  -2   0  -2    0.21    0.09
  -2   0  -2    0.28    0.10
   2   0   3  127.50    3.50
  -2   0  -3  130.71    3.51
   2   0   3  130.34    3.50
   2   0   3  133.12    3.50
   2   0   4   61.17    1.76
   2   0   4   64.67    1.74
  -2   0  -4   62.49    1.78
   2   0   4   62.32    1.78
   2   0   5   98.23    2.71
  -2   0  -5  100.35    2.75
   2   0   5   97.56    2.66
   2   0   5   99.07    2.66
   2   0   5  101.15    2.76
   2   0   5   97.61    2.66
  -2   0  -6   83.47    2.47
   2   0   6   88.49    2.42
   2   0   7  107.93    3.08
   2   0   7  107.40    3.07
   2   0   8   42.44    1.41
   2   0   8   43.01    1.43
   2   0   8   42.52    1.41
   2   0   9   37.06    1.31
   2   0   9   35.54    1.29
   2   0   9   36.88    1.28
   2   0   9   35.97    1.24
   2   0  10   40.13    1.43
   2   0  10   40.18    1.42
   2   0  10   39.00    1.42
   2   0  10   38.71    1.38
   2   0  11    0.89    0.31
   2   0  11    1.16    0.25
   2   0  11    1.03    0.27
   2   0  11    1.35    0.29
   2   0  12    5.29    0.43
   2   0  12    4.66    0.41
   2   0  12    5.09    0.38
   2   0  13   16.83    0.71
   2   0  13   15.22    0.63
   2   0  13   16.21    0.72
   2   0  14    0.26    0.15
   2   0  14    0.28    0.16
  -2  -1  12   15.71    0.62
  -2  -1  11   31.90    1.13
  -2  -1  10  122.61    3.56
  -2  -1   9  161.23    4.57
  -2  -1   8  173.26    4.86
  -2  -1   7  185.31    5.13
  -2  -1   6  102.81    2.93
  -2  -1   6  105.22    2.97
   2   1  -5    4.81    0.24
   2   1  -4  105.91    2.80
   2   1  -4  108.02    2.84
   2   1  -4   98.53    2.83
   2   1  -3  454.57   11.36
   2   1  -3  420.78   11.34
   2   1  -3  457.39   11.38
   2   1  -3  429.22   11.29
   2   1  -3  427.90   11.29
   2   1  -2    4.87    0.18
   2   1  -2    4.67    0.18
   2   1  -2    4.37    0.22
   2   1  -2    4.77    0.22
   2   1  -2    5.02    0.22
   2   1  -1   20.49    0.63
  -2  -1   1   22.01    0.63
   2   1  -1   20.42    0.55
   2   1   0   65.15    1.70
  -2  -1   0   65.03    1.70
   2   1   1  435.68   11.33
   2   1   1  434.63   11.28
  -2  -1  -1  437.67   11.28
  -2  -1  -1  407.24   11.34
   2   1   2  496.85   12.81
  -2  -1  -2  486.14   12.78
   2   1   2  486.88   12.78
   2   1   3  206.36    5.52
  -2  -1  -3  207.64    5.51
   2   1   3  207.66    5.51
   2   1   3  210.37    5.51
  -2  -1  -4   30.69    0.94
   2   1   4   32.07    0.95
   2   1   4   33.34    0.92
   2   1   4   29.89    0.91
  -2  -1  -5    0.17    0.10
   2   1   5    0.25    0.06
   2   1   5    0.11    0.09
  -2  -1  -6   66.66    1.99
   2   1   6   70.14    1.95
   2   1   7   26.64    0.94
   2   1   7   27.52    0.95
   2   1   8    6.41    0.40
   2   1   8    7.04    0.42
   2   1   9    3.71    0.34
   2   1   9    3.83    0.34
   2   1   9    3.73    0.32
   2   1   9    4.28    0.36
   2   1  10    0.33    0.24
   2   1  10    0.37    0.21
   2   1  10    0.19    0.23
   2   1  11   95.32    2.89
   2   1  11   96.20    2.90
   2   1  11   95.87    2.88
   2   1  11   92.01    2.82
   2   1  12    4.73    0.41
   2   1  12    4.31    0.41
   2   1  12    4.83    0.36
   2   1  13    1.46    0.25
   2   1  14   28.69    0.98
  -2  -2  12   41.18    1.29
  -2  -2  11   23.33    0.90
  -2  -2  10    4.35    0.33
  -2  -2  10    4.74    0.39
  -2  -2   9   68.83    2.18
  -2  -2   9   69.00    2.12
  -2  -2   8   15.09    0.67
  -2  -2   8   14.96    0.70
  -2  -2   7    4.92    0.37
  -2  -2   7    5.13    0.35
  -2  -2   6   11.87    0.55
  -2  -2   6   12.54    0.53
  -2  -2   6   11.45    0.53
  -2  -2   5    0.25    0.13
   2   2  -4   52.28    1.47
   2   2  -4   54.37    1.51
   2   2  -3  480.44   12.63
   2   2  -3  484.34   12.64
   2   2  -2   94.86    2.50
   2   2  -2   99.06    2.55
   2   2  -2   91.57    2.48
   2   2  -1  670.58   17.73
  -2  -2   1  665.68   17.73
   2   2  -1  663.63   17.65
  -2  -2   1  694.32   17.72
   2   2  -1  723.28   17.69
  -2  -2   0   23.16    0.72
  -2  -2   0   23.58    0.71
   2   2   0   24.46    0.73
   2   2   0   24.00    0.70
  -2  -2  -1   65.73    1.72
   2   2   1   69.67    1.80
  -2  -2  -2 9999.00  255.60
   2   2   2 9617.48  255.62
   2   2   3   10.07    0.42
   2   2   3   10.41    0.39
  -2  -2  -4  256.63    7.21
   2   2   4  279.46    7.20
   2   2   4  290.35    7.24
  -2  -2  -4  267.62    7.22
   2   2   5   52.79    1.44
  -2  -2  -5   49.58    1.49
   2   2   5   51.86    1.49
   2   2   6    1.59    0.11
  -2  -2  -6    1.45    0.17
   2   2   7   10.21    0.47
   2   2   7   10.03    0.47
   2   2   7    9.25    0.40
   2   2   8   68.59    2.17
   2   2   8   76.35    2.19
   2   2   9    0.15    0.17
   2   2   9    0.12    0.19
   2   2  10   64.90    2.03
   2   2  10   66.07    2.11
   2   2  11   12.33    0.68
   2   2  11   12.59    0.61
   2   2  12    6.22    0.50
   2   2  12    6.69    0.41
   2   2  12    6.99    0.49
   2   2  13   10.00    0.53
   2   2  13    8.60    0.54
   2   2  14    0.19    0.16
   2   2  14    0.05    0.17
   2   2  15    6.97    0.33
  -2  -3  12   10.19    0.45
  -2  -3  11   61.25    1.86
  -2  -3  11   64.55    1.94
  -2  -3  10   14.92    0.67
  -2  -3  10   15.68    0.72
  -2  -3   9    9.66    0.56
  -2  -3   9    9.79    0.54
  -2  -3   8    5.15    0.40
  -2  -3   8    5.54    0.43
  -2  -3   7   58.64    1.91
  -2  -3   7   60.84    1.89
  -2  -3   7   60.35    1.85
  -2  -3   6  142.47    4.05
  -2  -3   6  149.50    4.04
  -2  -3   6  139.46    4.06
  -2  -3   5  178.99    4.94
  -2  -3   5  180.96    4.96
   2   3  -4    2.84    0.17
   2   3  -3    2.30    0.14
  -2  -3   2    4.99    0.20
  -2  -3   2    4.40    0.22
   2   3  -2    5.08    0.20
   2   3  -2    5.10    0.23
  -2  -3   1  116.02    3.15
  -2  -3   1  117.92    3.08
  -2  -3   1  114.21    3.12
   2   3  -1  116.16    3.10
   2   3  -1  119.26    3.16
  -2  -3   0  528.25   14.00
   2   3   0  541.00   14.04
  -2  -3   0  535.14   13.95
   2   3   0  548.70   14.00
  -2  -3   0  521.64   14.03
  -2  -3  -1 1272.95   32.51
  -2  -3  -1 1183.78   32.53
   2   3   1 1289.56   32.51
  -2  -3  -1 1261.22   32.46
  -2  -3  -1 1190.09   32.53
   2   3   2 3757.04   95.72
  -2  -3  -2 3589.68   95.71
  -2  -3  -2 3750.80   95.73
   2   3   2 3552.95   95.71
  -2  -3  -2 3764.47   95.73
   2   3   3  436.64   11.35
  -2  -3  -3  430.32   11.35
  -2  -3  -3  429.77   11.33
   2   3   4  348.28    8.97
  -2  -3  -4  346.28    8.99
  -2  -3  -4  340.94    8.97
  -2  -3  -4  329.04    8.97
   2   3   4  337.39    8.99
  -2  -3  -5  112.90    3.10
  -2  -3  -5  111.78    3.10
  -2  -3  -5  110.26    3.05
   2   3   5  115.62    3.06
   2   3   5  114.33    3.10
  -2  -3  -6  524.32   14.08
  -2  -3  -6  542.53   14.12
   2   3   6  540.24   14.10
   2   3   7   78.01    2.20
   2   3   7   75.18    2.19
  -2  -3  -7   71.98    2.11
   2   3   7   72.86    2.13
   2   3   8  270.46    7.33
   2   3   8  269.46    7.34
   2   3   9   27.30    1.03
   2   3   9   27.03    1.02
   2   3  10    4.15    0.37
   2   3  10    4.00    0.36
   2   3  10    3.71    0.32
   2   3  11   61.25    1.95
   2   3  11   56.34    1.82
   2   3  11   56.82    1.94
   2   3  12   77.65    2.49
   2   3  12   81.15    2.50
   2   3  13  125.07    3.66
   2   3  13  130.21    3.71
   2   3  14   47.62    1.48
   2   3  14   46.88    1.53
   2   3  15    4.05    0.26
  -2  -4  12   10.00    0.41
  -2  -4  11    4.84    0.30
  -2  -4  11    4.89    0.34
  -2  -4  10   20.93    0.83
  -2  -4  10   20.60    0.86
  -2  -4   9   24.78    0.99
  -2  -4   9   25.63    1.03
  -2  -4   8   27.18    1.05
  -2  -4   8   26.94    1.08
  -2  -4   7   99.24    2.91
  -2  -4   7   96.56    2.85
  -2  -4   7   97.44    2.85
  -2  -4   7   95.86    2.92
  -2  -4   6   42.67    1.41
  -2  -4   6   41.04    1.39
  -2  -4   6   39.95    1.35
  -2  -4   5  148.16    4.11
  -2  -4   5  146.92    4.12
  -2  -4   5  144.20    4.08
  -2  -4   4    4.69    0.31
  -2  -4   4    4.96    0.30
  -2  -4   4    4.87    0.32
  -2  -4   3   31.55    0.97
   2   4  -3   31.81    0.97
   2   4  -3   33.86    0.98
  -2  -4   3   32.23    0.97
  -2  -4   2  135.74    3.70
  -2  -4   2  135.57    3.66
   2   4  -2  139.37    3.67
  -2  -4   1   90.55    2.42
   2   4  -1   91.35    2.42
  -2  -4   1   92.40    2.49
   2   4  -1   91.72    2.49
  -2  -4   1   88.13    2.42
  -2  -4   1   87.10    2.42
  -2  -4   1   92.30    2.49
  -2  -4   0  118.85    3.13
  -2  -4   0  111.78    3.10
  -2  -4   0  113.50    3.18
   2   4   0  121.97    3.18
   2   4   0  119.23    3.13
   2   4   1  134.42    3.56
  -2  -4  -1  138.20    3.56
   2   4   1  136.10    3.53
  -2  -4  -1  134.59    3.53
  -2  -4  -2  352.01    9.81
   2   4   2  381.55    9.82
   2   4   2  372.78    9.80
  -2  -4  -2  381.99    9.81
   2   4   3   47.40    1.37
  -2  -4  -3   47.69    1.38
  -2  -4  -3   46.69    1.37
   2   4   3   47.45    1.37
  -2  -4  -4  230.44    6.04
   2   4   4  230.74    6.04
  -2  -4  -4  226.24    6.03
   2   4   4  217.84    6.04
  -2  -4  -5   10.94    0.44
  -2  -4  -5   11.14    0.44
   2   4   5   11.04    0.45
  -2  -4  -5   10.85    0.42
  -2  -4  -6   11.15    0.46
  -2  -4  -6   12.18    0.49
  -2  -4  -6   11.60    0.43
   2   4   6   10.95    0.47
   2   4   7  128.39    3.61
   2   4   7  129.44    3.60
   2   4   7  126.05    3.60
   2   4   7  129.00    3.57
   2   4   7  128.30    3.60
   2   4   8    2.05    0.25
   2   4   8    1.76    0.23
   2   4   8    2.29    0.26
   2   4   9    0.25    0.18
   2   4   9    0.54    0.20
   2   4  10   16.91    0.78
   2   4  10   16.28    0.75
   2   4  11   47.24    1.65
   2   4  11   50.86    1.68
   2   4  12   23.20    0.96
   2   4  12   22.60    0.99
   2   4  13   43.92    1.58
   2   4  13   47.03    1.52
   2   4  13   47.46    1.57
   2   4  14   26.59    0.96
   2   4  14   24.78    0.88
   2   4  15   -0.03    0.12
  -2  -5  11    0.82    0.18
  -2  -5  10   33.08    1.16
  -2  -5  10   35.57    1.20
  -2  -5   9   13.51    0.65
  -2  -5   9   13.62    0.68
  -2  -5   8    7.69    0.51
  -2  -5   8    9.01    0.49
  -2  -5   8    8.05    0.54
  -2  -5   8    7.94    0.46
  -2  -5   7   86.40    2.58
  -2  -5   7   82.87    2.52
  -2  -5   7   86.01    2.60
  -2  -5   7   81.26    2.52
  -2  -5   6   60.71    1.97
  -2  -5   6   62.56    1.97
  -2  -5   6   61.51    1.93
  -2  -5   5   22.12    0.88
  -2  -5   5   22.37    0.89
  -2  -5   5   22.02    0.86
  -2  -5   4   10.01    0.51
  -2  -5   4   10.04    0.50
  -2  -5   4   10.03    0.47
  -2  -5   4   10.40    0.52
  -2  -5   3  119.53    3.33
  -2  -5   3  119.72    3.31
  -2  -5   3  113.59    3.29
   2   5  -2  128.20    3.46
   2   5  -2  127.02    3.46
  -2  -5   2  127.57    3.47
  -2  -5   2  122.84    3.46
  -2  -5   1  288.15    7.54
  -2  -5   1  295.28    7.62
  -2  -5   1  282.39    7.49
  -2  -5   1  282.93    7.53
   2   5   0    0.12    0.08
  -2  -5   0    0.53    0.12
  -2  -5   0    0.58    0.08
  -2  -5  -1   37.14    1.08
   2   5   1   36.87    1.12
  -2  -5  -1   35.55    1.14
  -2  -5  -2  312.21    7.99
  -2  -5  -2  294.47    7.93
   2   5   2  298.50    7.98
  -2  -5  -3  226.85    6.25
  -2  -5  -3  239.92    6.27
   2   5   3  235.69    6.26
  -2  -5  -4   51.04    1.50
  -2  -5  -5  263.39    6.97
   2   5   5  275.07    7.02
  -2  -5  -6   26.76    0.93
   2   5   6   29.14    0.89
   2   5   6   28.62    0.89
  -2  -5  -6   27.41    0.89
  -2  -5  -6   26.22    0.88
   2   5   6   28.15    0.95
   2   5   6   28.84    0.97
  -2  -5  -7    1.35    0.16
   2   5   7    0.85    0.18
   2   5   7    1.05    0.20
   2   5   7    0.92    0.18
   2   5   8   36.17    1.24
   2   5   8   36.63    1.23
   2   5   8   33.48    1.22
   2   5   8   35.92    1.23
   2   5   9   91.06    2.76
   2   5   9   93.79    2.79
   2   5   9   93.44    2.78
   2   5  10   47.23    1.59
   2   5  10   45.87    1.59
   2   5  10   46.78    1.60
   2   5  11    3.82    0.39
   2   5  11    4.33    0.39
   2   5  11    3.17    0.40
   2   5  12   17.84    0.81
   2   5  12   18.06    0.82
   2   5  13    3.66    0.36
   2   5  13    3.21    0.29
   2   5  13    3.45    0.37
   2   5  13    3.82    0.35
   2   5  14    8.94    0.46
   2   5  15   13.60    0.52
  -2  -6  11    2.15    0.18
  -2  -6  10   32.81    1.12
  -2  -6  10   33.27    1.10
  -2  -6   9   21.00    0.87
  -2  -6   9   21.60    0.86
  -2  -6   9   20.71    0.78
  -2  -6   8   31.03    1.16
  -2  -6   8   30.28    1.07
  -2  -6   8   29.75    1.10
  -2  -6   7   94.44    2.81
  -2  -6   7   92.33    2.74
  -2  -6   7   89.00    2.75
  -2  -6   6  212.31    6.02
  -2  -6   6  221.07    6.06
  -2  -6   5   31.14    1.14
  -2  -6   5   31.25    1.13
  -2  -6   5   28.35    1.06
  -2  -6   4  246.65    6.49
  -2  -6   4  243.74    6.48
  -2  -6   4  238.82    6.45
  -2  -6   3   62.51    1.90
  -2  -6   3   57.53    1.89
  -2  -6   3   63.99    1.92
  -2  -6   3   64.50    1.93
  -2  -6   2   10.39    0.50
   2   6  -2   11.06    0.46
  -2  -6   2   10.39    0.50
  -2  -6   2   10.48    0.46
  -2  -6   2   10.62    0.49
  -2  -6   1   11.98    0.51
   2   6  -1   12.98    0.52
   2   6  -1   12.92    0.51
  -2  -6   1   12.64    0.54
  -2  -6   1   12.96    0.55
  -2  -6   1   12.70    0.55
  -2  -6   1   12.41    0.54
  -2  -6   0   98.89    2.71
   2   6   0   97.92    2.78
   2   6   0   98.24    2.78
  -2  -6   0  102.07    2.74
  -2  -6   0   95.24    2.77
  -2  -6  -1    0.21    0.08
   2   6   1    0.06    0.10
  -2  -6  -1    0.19    0.09
  -2  -6  -1    0.09    0.10
  -2  -6  -2    2.94    0.18
   2   6   2    2.56    0.20
  -2  -6  -2    2.58    0.20
  -2  -6  -3  186.51    5.16
  -2  -6  -3  186.45    5.11
   2   6   3  193.64    5.16
   2   6   3  190.49    5.16
  -2  -6  -3  195.49    5.17
   2   6   4  143.50    3.89
   2   6   4  142.48    3.89
   2   6   4  139.25    3.90
  -2  -6  -4  139.60    3.89
  -2  -6  -4  141.24    3.91
   2   6   5    0.54    0.15
   2   6   5    0.17    0.10
   2   6   5    0.46    0.10
  -2  -6  -5    0.18    0.10
   2   6   5    0.41    0.10
   2   6   6    4.81    0.27
   2   6   6    5.77    0.33
   2   6   6    5.34    0.29
   2   6   6    4.62    0.34
  -2  -6  -6    5.25    0.30
   2   6   6    5.27    0.33
  -2  -6  -7  171.43    4.78
   2   6   7  174.27    4.85
   2   6   7  176.74    4.84
   2   6   7  174.10    4.82
   2   6   8  147.72    4.19
   2   6   8  143.21    4.18
   2   6   8  151.92    4.20
   2   6   9   48.13    1.65
   2   6   9   47.48    1.64
   2   6   9   51.61    1.66
   2   6   9   49.85    1.66
   2   6  10   50.89    1.75
   2   6  10   52.11    1.75
   2   6  11   45.23    1.58
   2   6  11   44.14    1.55
   2   6  11   42.73    1.53
   2   6  12    2.94    0.34
   2   6  12    2.85    0.33
   2   6  12    2.95    0.39
   2   6  13   10.67    0.56
   2   6  14    5.05    0.37
   2   6  14    5.43    0.34
   2   6  15   12.78    0.47
  -2  -7   9   33.37    1.11
  -2  -7   9   30.50    1.03
  -2  -7   8   13.15    0.64
  -2  -7   8   11.89    0.55
  -2  -7   8   12.67    0.60
  -2  -7   8   10.89    0.62
  -2  -7   7  101.45    3.07
  -2  -7   7  102.28    3.00
  -2  -7   7  100.18    3.02
  -2  -7   7  104.00    3.07
  -2  -7   6   12.04    0.64
  -2  -7   6   11.92    0.65
  -2  -7   6   12.23    0.65
  -2  -7   6   11.86    0.58
  -2  -7   5    0.93    0.28
  -2  -7   5    0.77    0.23
  -2  -7   5    0.87    0.21
  -2  -7   5    0.59    0.23
  -2  -7   4  111.87    3.30
  -2  -7   4  115.37    3.31
  -2  -7   4  110.09    3.27
  -2  -7   3   34.73    1.24
  -2  -7   3   36.61    1.24
  -2  -7   3   33.12    1.20
  -2  -7   2   83.06    2.49
  -2  -7   2   84.34    2.49
  -2  -7   2   81.61    2.41
  -2  -7   2   83.50    2.49
  -2  -7   2   84.62    2.49
  -2  -7   1  232.74    6.39
  -2  -7   1  236.64    6.35
  -2  -7   1  231.24    6.39
  -2  -7   1  235.83    6.40
  -2  -7   0  477.20   12.52
   2   7   0  482.79   12.51
  -2  -7   0  462.45   12.50
  -2  -7   0  465.89   12.53
  -2  -7   0  465.48   12.52
   2   7   1  758.33   20.15
  -2  -7  -1  760.30   20.14
  -2  -7  -1  764.13   20.10
  -2  -7  -1  777.55   20.16
  -2  -7  -2  384.47   10.15
  -2  -7  -2  400.07   10.22
  -2  -7  -2  406.82   10.22
  -2  -7  -2  417.55   10.24
  -2  -7  -3  246.43    6.56
   2   7   3  247.23    6.60
  -2  -7  -3  244.48    6.59
  -2  -7  -3  240.61    6.59
  -2  -7  -3  239.86    6.58
   2   7   4   30.82    1.02
   2   7   4   30.37    1.02
  -2  -7  -4   29.71    0.99
  -2  -7  -4   29.44    1.01
  -2  -7  -4   29.61    1.02
   2   7   5    2.53    0.22
  -2  -7  -5    2.94    0.25
   2   7   5    2.94    0.25
   2   7   5    3.05    0.26
   2   7   6  305.94    8.18
  -2  -7  -6  299.37    8.13
   2   7   6  303.69    8.19
   2   7   7   85.78    2.52
   2   7   7   82.43    2.49
   2   7   8   10.49    0.56
   2   7   8   11.42    0.59
   2   7   8   11.26    0.58
  -2  -7  -8   10.89    0.53
   2   7   9   29.66    1.15
   2   7   9   29.15    1.14
   2   7   9   31.52    1.15
   2   7  10    0.06    0.23
   2   7  10    0.08    0.23
   2   7  10    0.45    0.22
   2   7  10    0.23    0.21
   2   7  11   22.29    0.93
   2   7  11   22.44    0.97
   2   7  11   22.91    0.97
   2   7  12    0.34    0.23
   2   7  12    0.42    0.25
   2   7  12    0.86    0.25
   2   7  13   84.00    2.52
   2   7  13   82.49    2.48
   2   7  13   84.94    2.55
   2   7  14   10.69    0.50
   2   7  14    9.56    0.45
   2   7  15    9.50    0.40
  -2  -8   9    0.21    0.10
  -2  -8   8    1.15    0.18
  -2  -8   8    1.21    0.23
  -2  -8   8    1.09    0.20
  -2  -8   7   21.59    0.91
  -2  -8   7   21.59    0.85
  -2  -8   7   21.83    0.88
  -2  -8   7   22.85    0.92
  -2  -8   6    2.04    0.25
  -2  -8   6    1.67    0.29
  -2  -8   6    1.59    0.31
  -2  -8   5   26.39    1.03
  -2  -8   5   26.12    1.08
  -2  -8   5   28.53    1.10
  -2  -8   4    0.76    0.21
  -2  -8   4   -0.09    0.21
  -2  -8   4    0.41    0.23
  -2  -8   4    0.37    0.24
  -2  -8   3    0.33    0.21
  -2  -8   3    0.09    0.18
  -2  -8   3    0.07    0.21
  -2  -8   3    0.23    0.21
  -2  -8   2  108.85    3.15
  -2  -8   2  104.48    3.14
  -2  -8   2  109.42    3.07
  -2  -8   2  103.56    3.13
  -2  -8   1  176.95    4.86
  -2  -8   1  177.67    4.92
  -2  -8   1  172.03    4.90
  -2  -8   1  173.67    4.91
  -2  -8   0   15.85    0.66
  -2  -8   0   14.87    0.67
  -2  -8  -1  242.38    6.51
  -2  -8  -1  237.43    6.52
  -2  -8  -1  235.64    6.52
  -2  -8  -2    6.63    0.39
  -2  -8  -2    6.31    0.39
  -2  -8  -2    6.11    0.39
  -2  -8  -3    0.33    0.16
  -2  -8  -3    0.70    0.18
  -2  -8  -3    0.56    0.17
   2   8   4   51.87    1.65
  -2  -8  -4   56.35    1.69
  -2  -8  -4   52.68    1.68
  -2  -8  -5    4.82    0.34
  -2  -8  -5    5.04    0.33
   2   8   5    4.57    0.34
   2   8   5    5.06    0.35
   2   8   6    7.08    0.44
  -2  -8  -6    6.86    0.40
   2   8   6    7.03    0.43
  -2  -8  -7   14.75    0.63
   2   8   7   15.23    0.69
   2   8   7   15.16    0.67
   2   8   7   14.74    0.69
  -2  -8  -8   41.87    1.39
   2   8   8   41.95    1.45
   2   8   8   39.80    1.41
   2   8   9   25.02    1.03
  -2  -8  -9   23.87    0.94
   2   8   9   26.91    1.04
   2   8   9   26.31    1.02
   2   8  10    2.50    0.34
   2   8  10    2.53    0.34
   2   8  11    7.52    0.52
   2   8  11    7.25    0.50
   2   8  11    7.69    0.48
   2   8  12  384.64   10.18
   2   8  12  371.51   10.10
   2   8  12  372.45   10.17
   2   8  13   15.61    0.67
   2   8  13   14.39    0.67
   2   8  13   14.58    0.61
   2   8  14    1.79    0.16
   2   8  14    2.05    0.23
   2   8  14    2.18    0.23
  -2  -9   8   35.01    1.11
  -2  -9   7   18.31    0.72
  -2  -9   7   19.16    0.75
  -2  -9   6   19.96    0.85
  -2  -9   6   20.49    0.85
  -2  -9   6   19.51    0.79
  -2  -9   5   24.54    1.01
  -2  -9   5   23.48    0.98
  -2  -9   5   24.18    0.95
  -2  -9   4   34.69    1.31
  -2  -9   4   34.24    1.28
  -2  -9   4   35.73    1.29
  -2  -9   3   63.13    2.10
  -2  -9   3   67.78    2.11
  -2  -9   2  201.13    5.48
  -2  -9   2  207.06    5.38
  -2  -9   1  177.97    4.91
  -2  -9   1  174.13    4.97
  -2  -9   1  174.96    4.98
  -2  -9   0   19.20    0.82
  -2  -9   0   18.62    0.78
  -2  -9  -1   -0.08    0.17
  -2  -9  -1    0.05    0.17
  -2  -9  -1   -0.09    0.18
  -2  -9  -2    2.77    0.28
  -2  -9  -2    2.79    0.29
  -2  -9  -2    2.65    0.29
  -2  -9  -3   55.92    1.81
  -2  -9  -3   57.49    1.80
   2   9   4   10.83    0.53
  -2  -9  -4   11.69    0.57
  -2  -9  -4   10.70    0.55
  -2  -9  -5   41.35    1.40
   2   9   5   41.88    1.41
   2   9   5   42.47    1.40
  -2  -9  -5   41.07    1.39
   2   9   6   43.79    1.47
  -2  -9  -6   42.35    1.44
   2   9   6   43.15    1.46
   2   9   7    7.27    0.48
  -2  -9  -7    7.03    0.43
   2   9   7    7.49    0.45
   2   9   7    7.51    0.48
   2   9   8    9.48    0.58
  -2  -9  -8    8.62    0.51
   2   9   8    8.71    0.52
   2   9   8    9.52    0.57
  -2  -9  -9   15.36    0.70
   2   9   9   16.56    0.78
   2   9   9   15.58    0.74
   2   9  10   24.80    1.01
   2   9  10   24.51    1.01
   2   9  11    3.70    0.40
   2   9  11    3.03    0.30
   2   9  11    3.16    0.35
   2   9  12  156.17    4.49
   2   9  12  161.35    4.60
   2   9  13   13.12    0.58
   2   9  13   12.10    0.57
   2   9  14   16.59    0.61
   2   9  14   15.90    0.61
  -2 -10   7   10.49    0.43
  -2 -10   7   10.37    0.46
  -2 -10   6   35.18    1.18
  -2 -10   6   33.62    1.12
  -2 -10   5   10.27    0.53
  -2 -10   5    9.77    0.55
  -2 -10   4   64.67    2.05
  -2 -10   3   95.13    2.89
  -2 -10   2  115.89    3.41
  -2 -10   2  122.04    3.44
  -2 -10   1   10.19    0.59
  -2 -10   1   10.90    0.55
  -2 -10   0    3.70    0.37
  -2 -10   0    3.40    0.33
  -2 -10  -1   94.24    2.84
  -2 -10  -1   94.58    2.84
  -2 -10  -1   95.02    2.88
  -2 -10  -2   38.90    1.38
  -2 -10  -2   39.25    1.37
  -2 -10  -2   39.59    1.39
  -2 -10  -3    0.38    0.20
  -2 -10  -3    0.56    0.19
  -2 -10  -4  121.98    3.47
  -2 -10  -4  114.49    3.44
   2  10   5   51.25    1.68
  -2 -10  -5   51.53    1.71
   2  10   5   51.20    1.70
  -2 -10  -5   52.75    1.69
   2  10   6   31.47    1.17
  -2 -10  -6   31.53    1.17
   2  10   6   30.79    1.16
  -2 -10  -7   -0.03    0.17
   2  10   7    0.16    0.21
   2  10   7    0.13    0.21
   2  10   7    0.12    0.18
  -2 -10  -8    6.38    0.44
  -2 -10  -8    6.50    0.40
   2  10   8    6.19    0.48
   2  10   8    6.07    0.46
   2  10   8    6.24    0.43
   2  10   9   19.80    0.88
  -2 -10  -9   17.69    0.80
   2  10   9   20.17    0.87
   2  10   9   19.70    0.84
  -2 -10 -10   57.30    1.86
   2  10  10   62.14    1.98
   2  10  10   63.34    1.96
   2  10  10   61.87    1.99
   2  10  11    5.98    0.42
   2  10  12    4.83    0.36
   2  10  12    3.72    0.31
   2  10  13   24.93    0.87
   2  10  13   23.87    0.85
  -2 -11   6    0.98    0.17
  -2 -11   6    0.84    0.15
  -2 -11   6    0.79    0.12
  -2 -11   5   15.82    0.68
  -2 -11   5   17.21    0.66
  -2 -11   4   16.42    0.71
  -2 -11   3    8.35    0.52
  -2 -11   3    8.16    0.51
  -2 -11   2   12.49    0.67
  -2 -11   2   13.05    0.67
  -2 -11   1    2.72    0.29
  -2 -11   1    3.03    0.34
  -2 -11   0   39.47    1.33
  -2 -11   0   39.17    1.39
  -2 -11   0   39.65    1.41
  -2 -11   0   41.30    1.45
  -2 -11  -1    0.64    0.22
  -2 -11  -1    0.11    0.23
  -2 -11  -1    0.74    0.23
  -2 -11  -2   30.65    1.15
  -2 -11  -2   30.98    1.20
  -2 -11  -2   32.56    1.20
  -2 -11  -3   25.81    1.08
  -2 -11  -3   30.00    1.12
  -2 -11  -4    4.23    0.36
  -2 -11  -4    4.97    0.42
  -2 -11  -5    7.97    0.51
   2  11   5    8.17    0.51
  -2 -11  -6    0.91    0.22
   2  11   6    0.07    0.20
   2  11   7   33.95    1.25
  -2 -11  -7   34.41    1.21
   2  11   7   32.14    1.16
  -2 -11  -8  101.86    2.98
  -2 -11  -8   96.81    2.90
   2  11   8   97.72    2.92
   2  11   8  103.27    3.01
  -2 -11  -9   37.05    1.29
   2  11   9   37.44    1.34
   2  11   9   37.38    1.29
   2  11  10    7.54    0.48
  -2 -11 -10    7.60    0.42
   2  11  10    8.37    0.49
   2  11  10    7.27    0.44
   2  11  11   22.49    0.87
   2  11  11   21.72    0.83
   2  11  12    4.50    0.29
   2  11  13    6.13    0.31
   2  11  13    5.31    0.27
  -2 -12   5   16.34    0.57
  -2 -12   5   15.09    0.54
  -2 -12   4    1.37    0.19
  -2 -12   4    1.50    0.21
  -2 -12   3   24.14    0.90
  -2 -12   3   24.17    0.90
  -2 -12   2   43.06    1.41
  -2 -12   2   40.05    1.40
  -2 -12   1   13.33    0.59
  -2 -12   1   13.32    0.64
  -2 -12   0    1.16    0.22
  -2 -12   0    1.67    0.28
  -2 -12   0    1.20    0.24
  -2 -12  -1    9.13    0.49
  -2 -12  -1    9.37    0.54
  -2 -12  -1    8.89    0.52
  -2 -12  -1    9.28    0.56
  -2 -12  -2   13.02    0.65
  -2 -12  -2   11.30    0.64
  -2 -12  -2   11.75    0.60
  -2 -12  -3    0.05    0.23
  -2 -12  -3    0.26    0.22
   2  12   4  173.47    4.74
  -2 -12  -4  177.55    4.73
  -2 -12  -5   75.41    2.29
   2  12   5   70.59    2.26
  -2 -12  -6   79.08    2.45
   2  12   6   81.04    2.46
  -2 -12  -7   29.93    1.14
  -2 -12  -7   30.85    1.11
   2  12   7   29.56    1.13
  -2 -12  -8    0.74    0.19
   2  12   8    0.87    0.24
  -2 -12  -8    1.14    0.24
   2  12   8    1.36    0.20
  -2 -12  -9   10.08    0.52
   2  12   9   11.35    0.56
   2  12   9   10.34    0.49
   2  12  10    3.53    0.30
  -2 -12 -10    2.95    0.24
   2  12  10    2.93    0.30
   2  12  10    2.78    0.24
   2  12  11    2.36    0.24
   2  12  11    2.49    0.21
   2  12  12    0.24    0.12
  -2 -13   3    1.82    0.19
  -2 -13   3    1.81    0.18
  -2 -13   2    7.51    0.38
  -2 -13   2    6.83    0.39
  -2 -13   1   41.68    1.25
  -2 -13   1   35.04    1.15
  -2 -13   0    1.17    0.20
  -2 -13   0    1.35    0.24
  -2 -13  -1    1.14    0.17
  -2 -13  -1    1.49    0.23
  -2 -13  -1    1.46    0.26
  -2 -13  -2    3.64    0.30
  -2 -13  -2    3.67    0.32
  -2 -13  -2    3.59    0.33
  -2 -13  -3   99.56    2.93
  -2 -13  -3  103.08    2.91
  -2 -13  -3   96.83    2.89
   2  13   3   96.57    2.88
  -2 -13  -4   18.58    0.80
   2  13   4   20.49    0.81
  -2 -13  -5   53.58    1.71
  -2 -13  -5   51.35    1.69
   2  13   5   51.72    1.67
  -2 -13  -6    3.13    0.31
   2  13   6    3.40    0.32
  -2 -13  -7    5.15    0.38
   2  13   7    5.10    0.32
  -2 -13  -7    4.39    0.33
   2  13   7    5.08    0.36
   2  13   8   22.22    0.83
  -2 -13  -8   23.48    0.83
  -2 -13  -8   25.02    0.89
   2  13   8   23.79    0.88
   2  13   9   16.70    0.66
  -2 -13  -9   18.07    0.68
   2  13   9   18.33    0.70
  -2 -13 -10    6.84    0.33
   2  13  10    7.83    0.37
   2  13  10    7.54    0.37
   2  13  11   60.64    1.73
  -2 -14   0    2.12    0.21
  -2 -14   0    1.79    0.15
   2  14   1    2.22    0.18
  -2 -14  -1    2.38    0.21
  -2 -14  -2    2.26    0.19
  -2 -14  -2    2.39    0.23
   2  14   2    2.47    0.21
  -2 -14  -3   44.79    1.36
  -2 -14  -3   44.16    1.39
   2  14   3   41.56    1.34
  -2 -14  -4    0.21    0.16
   2  14   4    0.16    0.14
   2  14   5   10.87    0.49
  -2 -14  -5   10.78    0.51
  -2 -14  -5   12.25    0.53
  -2 -14  -6    9.08    0.46
  -2 -14  -6    9.18    0.44
   2  14   6    8.73    0.43
  -2 -14  -7    2.20    0.20
  -2 -14  -7    2.30    0.24
   2  14   7    1.92    0.21
  -2 -14  -8   28.33    0.88
   2  14   8   26.76    0.86
   2  14   9    3.02    0.20
  -2 -14  -9    2.98    0.20
  -2 -15  -3    0.53    0.11
  -2 -15  -4   15.50    0.54
  -2 -15  -4   16.92    0.58
  -2 -15  -5    0.24    0.10
  -2 -15  -6    6.25    0.29
  -2 -15  -6    5.95    0.28
   3 -12  -4   38.99    1.16
   3 -12  -3    5.17    0.28
  -3  12   2   27.19    0.85
  -3  12   1   11.31    0.44
   3 -12  -1   10.77    0.44
   3 -12   0    0.88    0.12
  -3  12   0    0.71    0.11
  -3  11   7   40.37    1.23
  -3  11   7   43.40    1.27
   3 -11  -6    9.09    0.37
  -3  11   6   10.07    0.41
  -3  11   5    0.21    0.17
  -3  11   5    0.20    0.10
  -3  11   5    0.11    0.10
  -3  11   4   22.72    0.82
  -3  11   4   20.66    0.75
  -3  11   3   60.73    1.80
  -3  11   3   60.39    1.82
  -3  11   3   55.96    1.74
  -3  11   2   19.09    0.72
  -3  11   2   18.50    0.74
  -3  11   2   20.58    0.78
  -3  11   1    1.88    0.22
  -3  11   1    1.79    0.25
  -3  11   0    6.46    0.39
  -3  11   0    6.21    0.34
  -3  11  -1   32.50    1.08
   3 -11   2    2.26    0.19
  -3  11  -2    2.46    0.21
  -3  11  -3   16.99    0.59
  -3  10   9   22.82    0.75
  -3  10   9   24.06    0.77
  -3  10   8   25.42    0.86
  -3  10   8   24.92    0.86
  -3  10   7    0.40    0.17
  -3  10   6    5.34    0.36
  -3  10   6    5.37    0.37
  -3  10   6    5.06    0.35
  -3  10   6    4.27    0.28
  -3  10   5   55.91    1.68
  -3  10   5   53.10    1.65
  -3  10   4   14.94    0.64
  -3  10   4   14.27    0.68
  -3  10   4   13.60    0.60
  -3  10   4   13.26    0.60
  -3  10   3    2.22    0.26
  -3  10   3    2.28    0.28
  -3  10   3    1.66    0.21
  -3  10   3    2.07    0.26
  -3  10   2   56.49    1.82
  -3  10   2   55.76    1.83
  -3  10   1   13.19    0.63
  -3  10   1   12.29    0.64
  -3  10   0    1.13    0.25
  -3  10   0    1.45    0.24
  -3  10  -1   14.19    0.62
  -3  10  -1   14.00    0.66
   3 -10   2   36.49    1.18
  -3  10  -2   36.23    1.18
   3 -10   3   22.96    0.83
   3 -10   4    7.06    0.37
   3 -10   5    1.65    0.18
  -3  10  -5    1.38    0.15
   3 -10   6    8.12    0.34
  -3   9   9   10.33    0.48
  -3   9   9   11.03    0.48
  -3   9   8    0.19    0.18
  -3   9   8    0.28    0.18
  -3   9   8    0.48    0.22
  -3   9   7   22.27    0.88
  -3   9   7   21.43    0.86
  -3   9   6   90.24    2.63
  -3   9   6   84.71    2.62
  -3   9   6   90.17    2.62
  -3   9   6   82.62    2.52
  -3   9   5    3.38    0.36
  -3   9   5    3.33    0.37
  -3   9   5    3.05    0.29
  -3   9   5    3.08    0.33
  -3   9   5    2.96    0.36
  -3   9   4    2.67    0.31
  -3   9   4    2.42    0.30
  -3   9   4    2.04    0.34
  -3   9   4    2.39    0.28
  -3   9   3   37.91    1.30
  -3   9   3   36.70    1.28
  -3   9   3   35.38    1.35
  -3   9   2    0.50    0.20
  -3   9   2    0.66    0.26
  -3   9   2    0.50    0.18
  -3   9   1    4.41    0.43
  -3   9   1    4.68    0.41
  -3   9   0   27.53    1.08
  -3   9  -1    5.32    0.41
   3  -9   1    5.19    0.35
  -3   9  -2   34.46    1.19
   3  -9   2   32.42    1.17
  -3   9  -3   10.46    0.52
   3  -9   3   11.85    0.58
   3  -9   4    9.98    0.53
   3  -9   5   10.97    0.54
   3  -9   6   24.12    0.87
   3  -9   7   11.64    0.48
  -3   8  10   12.35    0.51
  -3   8  10   10.93    0.47
  -3   8   9   33.45    1.17
  -3   8   9   34.89    1.20
  -3   8   9   35.88    1.18
  -3   8   8   97.41    2.78
  -3   8   8   92.76    2.75
  -3   8   8   87.72    2.75
  -3   8   7    4.89    0.42
  -3   8   7    6.35    0.45
  -3   8   7    5.62    0.42
  -3   8   6    9.02    0.55
  -3   8   6    8.11    0.54
  -3   8   6    7.69    0.45
  -3   8   5  133.12    3.93
  -3   8   5  138.29    3.96
  -3   8   5  139.68    3.93
  -3   8   5  139.89    3.96
  -3   8   5  126.73    3.84
  -3   8   4   38.50    1.38
  -3   8   4   38.00    1.40
  -3   8   4   38.49    1.38
  -3   8   4   39.80    1.42
  -3   8   4   36.99    1.32
  -3   8   3    7.36    0.49
  -3   8   3    6.85    0.46
  -3   8   3    7.27    0.52
  -3   8   2   91.20    2.77
  -3   8   2   90.11    2.69
  -3   8   2   86.73    2.66
  -3   8   1   24.02    0.93
  -3   8   1   25.40    1.02
  -3   8   1   23.12    0.91
  -3   8   0    0.55    0.24
  -3   8  -1  115.28    3.34
   3  -8   1  108.62    3.23
   3  -8   2    4.78    0.38
  -3   8  -3   11.87    0.65
   3  -8   3   10.91    0.60
  -3   8  -4   43.92    1.52
   3  -8   4   43.43    1.50
   3  -8   5    0.66    0.23
  -3   8  -5    0.85    0.21
   3  -8   5    0.70    0.18
   3  -8   6   22.82    0.88
   3  -8   6   27.18    0.98
   3  -8   7   23.48    0.85
   3  -8   7   24.72    0.91
   3  -8   8    7.62    0.35
   3  -8   8    6.43    0.37
   3  -8   9    2.42    0.17
  -3   7  11    5.52    0.28
  -3   7  10   36.46    1.19
  -3   7  10   36.82    1.19
  -3   7  10   37.59    1.22
  -3   7   9   30.25    1.08
  -3   7   9   30.81    1.10
  -3   7   9   28.90    1.07
  -3   7   8    0.44    0.22
  -3   7   8    0.60    0.26
  -3   7   7   21.00    0.90
  -3   7   7   19.28    0.85
  -3   7   7   20.37    0.84
  -3   7   7   18.90    0.89
  -3   7   6    1.23    0.30
  -3   7   6    1.90    0.30
  -3   7   6    1.94    0.25
  -3   7   5   64.55    2.11
  -3   7   5   64.41    2.12
  -3   7   5   63.83    2.09
  -3   7   5   69.22    2.13
  -3   7   5   68.37    2.13
  -3   7   5   63.17    2.02
  -3   7   4   48.32    1.62
  -3   7   4   46.42    1.63
  -3   7   4   48.46    1.65
  -3   7   4   46.27    1.63
  -3   7   4   49.58    1.64
  -3   7   4   45.72    1.55
  -3   7   3  278.85    7.48
  -3   7   3  266.14    7.51
  -3   7   3  273.20    7.51
  -3   7   3  268.42    7.46
  -3   7   2  230.13    6.58
  -3   7   2  244.26    6.59
  -3   7   2  242.77    6.62
  -3   7   1  322.99    8.87
  -3   7   1  316.31    8.81
  -3   7   1  341.21    8.88
  -3   7   1  324.77    8.82
  -3   7   0  588.68   15.73
  -3   7  -1   22.33    0.95
   3  -7   1   22.19    0.88
   3  -7   2   17.73    0.78
   3  -7   3    3.29    0.34
  -3   7  -3    3.21    0.35
   3  -7   4    6.08    0.41
  -3   7  -4    6.97    0.47
   3  -7   4    7.36    0.48
   3  -7   5   13.30    0.64
  -3   7  -5   13.23    0.68
   3  -7   5   14.15    0.71
   3  -7   6    7.46    0.47
   3  -7   6    7.61    0.51
  -3   7  -6    7.61    0.48
   3  -7   7   41.04    1.35
  -3   7  -7   37.71    1.29
   3  -7   8   11.87    0.56
   3  -7   8   12.15    0.59
   3  -7   9   20.36    0.75
   3  -7   9   21.79    0.78
   3  -7  10   12.49    0.46
  -3   6  11   27.90    0.91
  -3   6  10   10.95    0.50
  -3   6  10   10.69    0.52
  -3   6  10   10.23    0.49
  -3   6   9    8.05    0.48
  -3   6   9    8.27    0.49
  -3   6   9    8.17    0.48
  -3   6   8    7.41    0.45
  -3   6   8    7.84    0.51
  -3   6   8    7.10    0.49
  -3   6   8    6.95    0.46
  -3   6   7   33.21    1.22
  -3   6   7   32.94    1.19
  -3   6   7   31.00    1.22
  -3   6   7   30.56    1.17
  -3   6   6    3.80    0.39
  -3   6   6    3.25    0.34
  -3   6   6    3.90    0.39
  -3   6   6    4.04    0.37
  -3   6   5    3.12    0.34
  -3   6   5    3.32    0.34
  -3   6   5    3.52    0.34
  -3   6   5    2.92    0.28
  -3   6   5    2.24    0.35
  -3   6   4   35.78    1.34
  -3   6   4   36.81    1.36
  -3   6   4   39.06    1.36
  -3   6   4   39.64    1.36
  -3   6   4   37.53    1.28
  -3   6   4   38.40    1.36
  -3   6   3  102.25    3.07
  -3   6   3  105.20    3.10
  -3   6   3  104.75    3.10
  -3   6   2    0.80    0.21
  -3   6   2    0.79    0.21
  -3   6   2    0.57    0.20
  -3   6   1  158.70    4.43
  -3   6   1  155.84    4.45
  -3   6   1  158.45    4.45
  -3   6   0  140.35    3.87
  -3   6   0  136.64    3.84
  -3   6   0  128.83    3.79
  -3   6  -1   74.18    2.22
  -3   6  -1   70.38    2.16
   3  -6   1   69.48    2.14
   3  -6   2    9.28    0.51
   3  -6   3   74.30    2.30
  -3   6  -3   74.41    2.32
  -3   6  -4   73.50    2.28
   3  -6   4   70.24    2.21
   3  -6   4   74.33    2.29
   3  -6   5    6.34    0.42
   3  -6   5    6.20    0.47
  -3   6  -5    6.16    0.44
   3  -6   6  101.92    3.02
  -3   6  -6   98.25    3.00
   3  -6   6  103.61    3.07
  -3   6  -7   40.31    1.39
   3  -6   7   42.00    1.44
  -3   6  -8   72.75    2.21
   3  -6   8   70.55    2.20
   3  -6   8   80.19    2.33
   3  -6   8   80.19    2.36
   3  -6   9    8.44    0.41
   3  -6   9    8.66    0.48
   3  -6   9    8.78    0.49
   3  -6  10    3.95    0.29
   3  -6  10    3.80    0.27
   3  -6  11  120.33    3.28
  -3   5  10   16.80    0.67
  -3   5  10   18.24    0.72
  -3   5  10   16.62    0.68
  -3   5   9   13.66    0.64
  -3   5   9   14.88    0.68
  -3   5   9   12.66    0.62
  -3   5   8    6.84    0.47
  -3   5   8    6.81    0.48
  -3   5   8    6.68    0.43
  -3   5   8    6.68    0.45
  -3   5   7  106.20    3.13
  -3   5   7  106.14    3.18
  -3   5   7  103.15    3.11
  -3   5   7  110.07    3.18
  -3   5   6   58.60    1.90
  -3   5   6   59.81    1.88
  -3   5   6   59.90    1.91
  -3   5   6   54.39    1.85
  -3   5   5    1.16    0.25
  -3   5   5    1.32    0.26
  -3   5   5    1.31    0.23
  -3   5   5    1.12    0.21
  -3   5   5    1.37    0.26
  -3   5   5    1.30    0.24
  -3   5   4    0.45    0.19
  -3   5   4    0.41    0.18
  -3   5   4    0.31    0.19
  -3   5   4    0.55    0.20
  -3   5   3   27.94    1.06
  -3   5   3   29.20    1.07
  -3   5   3   29.48    1.05
  -3   5   2   15.10    0.66
  -3   5   2   14.65    0.65
  -3   5   2   15.31    0.66
  -3   5   2   14.55    0.63
  -3   5   1   77.96    2.34
  -3   5   1   79.06    2.37
  -3   5   1   82.21    2.37
  -3   5   1   77.42    2.34
  -3   5   0   28.83    1.00
  -3   5   0   27.48    0.97
  -3   5   0   28.33    1.02
  -3   5  -1   22.15    0.84
  -3   5  -1   23.36    0.88
  -3   5  -1   22.42    0.88
   3  -5   1   22.61    0.83
  -3   5  -2   91.33    2.65
  -3   5  -2   90.00    2.59
   3  -5   2   92.04    2.64
  -3   5  -2   85.20    2.65
   3  -5   3    9.12    0.46
   3  -5   3    9.39    0.51
  -3   5  -3    9.10    0.51
   3  -5   4    1.34    0.25
  -3   5  -4    1.00    0.24
   3  -5   4    1.03    0.20
   3  -5   5   24.10    0.94
   3  -5   5   23.02    0.96
  -3   5  -5   23.59    0.95
  -3   5  -6   37.06    1.27
   3  -5   6   36.87    1.27
   3  -5   7  107.88    3.13
   3  -5   7  110.10    3.22
   3  -5   7  103.18    3.22
  -3   5  -7  108.89    3.16
   3  -5   8   47.76    1.55
   3  -5   8   48.78    1.62
   3  -5   8   48.26    1.64
  -3   5  -8   44.56    1.52
   3  -5   9    6.83    0.42
   3  -5   9    6.50    0.46
   3  -5   9    7.24    0.46
   3  -5  10   17.74    0.71
   3  -5  10   19.62    0.78
   3  -5  10   18.19    0.75
   3  -5  11   50.58    1.47
   3  -5  11   48.63    1.48
  -3   4  10   21.28    0.81
  -3   4   9   15.97    0.71
  -3   4   9   15.50    0.68
  -3   4   9   15.27    0.68
  -3   4   8    0.07    0.20
  -3   4   8    0.28    0.20
  -3   4   8    0.14    0.17
  -3   4   8    0.10    0.16
  -3   4   7   58.71    1.89
  -3   4   7   58.54    1.83
  -3   4   7   59.00    1.90
  -3   4   7   56.32    1.84
  -3   4   6    0.76    0.22
  -3   4   6    0.99    0.24
  -3   4   6    0.93    0.20
  -3   4   6    0.51    0.20
  -3   4   6    0.47    0.17
  -3   4   5    8.89    0.50
  -3   4   5    8.84    0.49
  -3   4   5    8.10    0.47
  -3   4   5    7.86    0.45
  -3   4   5    9.22    0.50
  -3   4   4   17.93    0.74
  -3   4   4   17.02    0.74
  -3   4   4   19.18    0.75
  -3   4   4   17.99    0.72
  -3   4   4   16.96    0.69
  -3   4   4   16.85    0.72
  -3   4   3   99.81    2.85
  -3   4   3   96.40    2.81
  -3   4   3   94.57    2.81
  -3   4   3   97.47    2.83
  -3   4   3   99.58    2.85
  -3   4   2    0.67    0.14
  -3   4   2    0.83    0.18
  -3   4   2    0.59    0.17
  -3   4   2    0.77    0.19
  -3   4   2    0.64    0.17
  -3   4   1   23.46    0.85
  -3   4   1   24.93    0.87
  -3   4   1   23.37    0.86
  -3   4   1   24.26    0.87
   3  -4  -1   21.17    0.83
  -3   4   1   23.50    0.84
  -3   4   0   97.99    2.83
   3  -4   0   98.86    2.85
  -3   4   0   98.53    2.84
  -3   4   0  103.60    2.86
   3  -4   1    1.90    0.19
  -3   4  -1    1.76    0.22
  -3   4  -1    1.59    0.19
  -3   4  -1    1.78    0.22
  -3   4  -2    9.30    0.47
  -3   4  -2    9.17    0.47
  -3   4  -2    9.43    0.43
   3  -4   2    8.82    0.44
   3  -4   3  108.91    3.07
  -3   4  -3  112.00    3.11
   3  -4   3  112.91    3.13
   3  -4   4   48.87    1.56
  -3   4  -4   47.06    1.53
   3  -4   4   50.57    1.60
  -3   4  -4   50.82    1.61
   3  -4   5   60.27    1.90
   3  -4   5   59.73    1.93
  -3   4  -5   61.79    1.93
   3  -4   6    4.47    0.33
   3  -4   6    4.38    0.36
  -3   4  -6    4.74    0.38
   3  -4   7   33.56    1.20
   3  -4   7   32.58    1.25
   3  -4   7   33.92    1.27
  -3   4  -7   34.84    1.22
   3  -4   8  100.85    2.93
   3  -4   8   99.93    2.97
   3  -4   8   97.01    2.98
  -3   4  -8   94.19    2.88
   3  -4   9   26.15    1.00
   3  -4   9   25.34    1.03
   3  -4   9   24.11    1.01
   3  -4  10    2.88    0.31
   3  -4  10    2.70    0.28
   3  -4  11   17.31    0.70
   3  -4  11   17.08    0.72
   3  -4  11   17.65    0.68
   3  -4  12   32.48    1.05
   3  -4  12   35.50    1.09
  -3   3   9   45.96    1.51
  -3   3   8   89.54    2.68
  -3   3   8   89.80    2.69
  -3   3   7  102.13    3.00
  -3   3   7  100.26    2.95
  -3   3   7  102.94    2.96
  -3   3   7   98.67    2.98
  -3   3   6  406.95   10.84
  -3   3   6  400.25   10.76
  -3   3   6  404.86   10.81
  -3   3   6  398.94   10.82
  -3   3   5    0.61    0.20
  -3   3   5    0.38    0.16
  -3   3   5    0.50    0.15
  -3   3   5    0.41    0.18
  -3   3   5    0.37    0.15
  -3   3   4    2.33    0.25
  -3   3   4    2.43    0.24
  -3   3   4    1.78    0.21
  -3   3   4    1.89    0.23
  -3   3   4    2.09    0.22
  -3   3   3   48.95    1.58
  -3   3   3   53.83    1.62
  -3   3   3   53.02    1.61
  -3   3   3   54.31    1.63
  -3   3   2  140.60    3.82
   3  -3  -2  133.23    3.81
   3  -3  -2  132.43    3.74
  -3   3   2  141.08    3.80
  -3   3   2  137.57    3.80
   3  -3  -1   39.39    1.24
  -3   3   1   40.50    1.29
  -3   3   1   44.57    1.31
  -3   3   1   40.36    1.29
   3  -3  -1   40.05    1.29
   3  -3   0   84.69    2.35
  -3   3   0   80.88    2.39
   3  -3   0   83.15    2.39
   3  -3   1    4.61    0.27
  -3   3  -1    5.25    0.32
   3  -3   2   48.85    1.52
  -3   3  -2   51.17    1.55
  -3   3  -2   51.50    1.56
  -3   3  -3  118.18    3.32
   3  -3   4  177.67    4.86
  -3   3  -4  172.95    4.83
  -3   3  -4  180.27    4.89
   3  -3   5   17.83    0.70
   3  -3   5   19.13    0.76
  -3   3  -5   18.95    0.76
   3  -3   5   18.88    0.77
   3  -3   6  119.07    3.46
   3  -3   6  124.43    3.52
  -3   3  -6  122.49    3.50
   3  -3   7  207.61    5.82
   3  -3   7  213.08    5.88
   3  -3   7  210.63    5.88
  -3   3  -7  211.18    5.83
  -3   3  -8    1.14    0.22
   3  -3   8    1.26    0.25
   3  -3   8    1.01    0.20
   3  -3   8    1.40    0.27
   3  -3   9   15.56    0.72
   3  -3   9   13.92    0.64
   3  -3   9   14.31    0.71
   3  -3  10   33.64    1.22
   3  -3  10   31.34    1.13
   3  -3  10   33.00    1.20
   3  -3  11    2.87    0.31
   3  -3  11    2.73    0.27
   3  -3  11    2.72    0.25
   3  -3  11    2.36    0.30
   3  -3  12    0.59    0.14
   3  -3  12    0.81    0.20
   3  -3  12    0.63    0.18
   3  -3  12    0.70    0.14
   3  -3  13    9.46    0.38
   3  -3  13    9.00    0.38
  -3   2   8    1.94    0.24
  -3   2   7  225.26    6.14
  -3   2   7  220.58    6.13
  -3   2   7  222.89    6.11
  -3   2   6  100.50    2.94
  -3   2   6  100.04    2.91
  -3   2   6  101.90    2.93
  -3   2   5   21.18    0.81
  -3   2   5   20.10    0.78
  -3   2   5   21.88    0.81
  -3   2   4   48.01    1.48
  -3   2   4   46.32    1.46
  -3   2   4   45.83    1.47
  -3   2   3   36.65    1.18
  -3   2   3   35.66    1.17
  -3   2   3   34.98    1.15
   3  -2  -3   35.96    1.13
   3  -2  -3   36.52    1.17
   3  -2  -2 1101.27   29.91
   3  -2  -2 1144.87   29.83
   3  -2  -2 1172.27   29.88
   3  -2  -1  121.35    3.35
   3  -2  -1  121.02    3.29
   3  -2  -1  120.90    3.36
   3  -2   0    7.38    0.32
   3  -2   0    7.28    0.36
   3  -2   0    7.86    0.37
   3  -2   1   44.51    1.34
   3  -2   1   46.84    1.38
   3  -2   2  148.76    4.18
  -3   2  -2  156.44    4.19
   3  -2   2  158.09    4.22
   3  -2   3    9.74    0.41
  -3   2  -3    9.21    0.41
   3  -2   3    8.77    0.40
  -3   2  -3    8.76    0.39
   3  -2   4  121.45    3.51
   3  -2   4  128.81    3.50
   3  -2   4  126.36    3.53
  -3   2  -4  131.40    3.56
   3  -2   5  531.99   13.92
  -3   2  -5  516.87   13.92
   3  -2   6    7.60    0.43
  -3   2  -6    6.86    0.41
  -3   2  -7    0.60    0.19
   3  -2   7    0.63    0.20
   3  -2   7    0.67    0.16
   3  -2   7    0.40    0.21
   3  -2   8   14.48    0.69
   3  -2   8   12.98    0.69
   3  -2   8   14.47    0.65
   3  -2   8   15.80    0.71
  -3   2  -8   14.66    0.65
   3  -2   9    0.18    0.21
  -3   2  -9    0.44    0.17
   3  -2   9    0.16    0.22
   3  -2   9    0.17    0.18
   3  -2  10   49.12    1.62
   3  -2  10   45.64    1.62
   3  -2  10   46.58    1.56
   3  -2  10   45.14    1.58
   3  -2  11  109.59    3.17
   3  -2  11  109.48    3.17
   3  -2  11  104.56    3.09
   3  -2  11  103.66    3.09
   3  -2  12   38.01    1.25
   3  -2  12   36.62    1.24
   3  -2  12   36.59    1.19
   3  -2  13   27.79    0.91
   3  -2  13   27.25    0.89
  -3   1   7    1.71    0.22
  -3   1   6    3.52    0.29
  -3   1   6    3.53    0.28
  -3   1   6    3.54    0.29
  -3   1   5   14.22    0.60
  -3   1   5   14.79    0.61
  -3   1   5   13.14    0.58
  -3   1   4  123.91    3.50
  -3   1   4  123.22    3.49
  -3   1   4  127.43    3.50
   3  -1  -4  125.24    3.50
   3  -1  -3    5.43    0.28
   3  -1  -3    5.18    0.30
   3  -1  -3    5.26    0.27
   3  -1  -2  252.66    6.87
   3  -1  -2  267.49    6.94
   3  -1  -2  266.05    6.97
   3  -1  -1    1.03    0.10
   3  -1  -1    0.38    0.13
   3  -1   0    6.27    0.26
   3  -1   1    0.15    0.09
  -3   1  -1    0.36    0.10
   3  -1   2   79.55    2.28
  -3   1  -2   82.43    2.29
  -3   1  -2   86.36    2.33
   3  -1   3   99.22    2.78
  -3   1  -3  100.29    2.78
  -3   1  -3  102.07    2.80
   3  -1   4    0.90    0.13
   3  -1   4    0.96    0.13
   3  -1   4    0.75    0.13
  -3   1  -4    0.84    0.13
   3  -1   5   66.04    1.94
   3  -1   5   67.51    1.91
   3  -1   5   65.10    1.90
  -3   1  -5   67.45    1.98
   3  -1   6  101.41    2.89
  -3   1  -6   99.63    2.89
  -3   1  -7  156.88    4.23
   3  -1   7  147.75    4.24
   3  -1   7  146.89    4.19
   3  -1   7  151.18    4.27
  -3   1  -8    2.97    0.28
   3  -1   8    2.06    0.29
   3  -1   8    2.60    0.27
   3  -1   9   70.63    2.22
   3  -1   9   71.73    2.26
   3  -1   9   72.72    2.26
   3  -1   9   74.38    2.28
   3  -1   9   74.48    2.26
  -3   1  -9   68.85    2.16
   3  -1  10  693.45   18.58
   3  -1  10  715.45   18.59
   3  -1  10  686.06   18.54
   3  -1  10  698.26   18.54
   3  -1  11    5.28    0.43
   3  -1  11    4.58    0.42
   3  -1  11    5.48    0.41
   3  -1  11    5.43    0.39
   3  -1  12   28.27    1.03
   3  -1  12   26.94    1.00
   3  -1  12   26.58    0.98
   3  -1  13    2.73    0.28
   3  -1  13    3.15    0.27
   3  -1  13    3.01    0.26
  -3   0   7   78.11    2.32
  -3   0   6  115.68    3.32
  -3   0   6  117.19    3.31
  -3   0   5   22.85    0.82
  -3   0   5   23.15    0.83
  -3   0   5   21.98    0.82
  -3   0   4    4.12    0.28
  -3   0   4    4.90    0.30
  -3   0   4    4.50    0.29
   3   0  -4    4.08    0.26
   3   0  -3    0.76    0.11
   3   0  -3    0.42    0.11
   3   0  -2   36.34    1.06
   3   0  -2   33.25    0.97
   3   0  -2   35.71    1.08
   3   0  -1   39.96    1.16
   3   0  -1   37.88    1.06
   3   0   0   28.67    0.89
   3   0   0   27.53    0.79
  -3   0   0   28.43    0.89
   3   0   1  205.99    5.11
  -3   0  -1  170.54    5.17
   3   0   2  100.87    2.78
   3   0   2  102.18    2.84
  -3   0  -2  103.74    2.79
  -3   0  -2  106.55    2.85
   3   0   3   51.36    1.50
   3   0   3   51.48    1.50
   3   0   3   48.73    1.46
  -3   0  -3   51.46    1.47
  -3   0  -3   54.95    1.52
   3   0   4   57.39    1.68
   3   0   4   56.93    1.66
  -3   0  -4   58.53    1.66
   3   0   4   58.23    1.66
  -3   0  -4   56.73    1.67
   3   0   5    8.91    0.37
   3   0   5    9.24    0.41
  -3   0  -5    8.80    0.40
   3   0   5    9.28    0.40
  -3   0  -5    8.74    0.39
  -3   0  -6    0.21    0.13
   3   0   6    0.12    0.08
   3   0   6    0.24    0.13
   3   0   7   35.22    1.15
   3   0   7   33.86    1.16
  -3   0  -7   33.10    1.14
   3   0   8   14.21    0.66
   3   0   8   15.43    0.69
   3   0   8   14.76    0.66
  -3   0  -8   14.26    0.63
   3   0   9   76.87    2.36
   3   0   9   74.30    2.35
   3   0   9   76.90    2.33
  -3   0  -9   74.37    2.26
   3   0  10  160.13    4.58
   3   0  10  159.65    4.58
   3   0  10  157.08    4.53
   3   0  10  162.48    4.57
   3   0  11    0.44    0.19
   3   0  11    0.15    0.24
   3   0  11    0.34    0.23
   3   0  11    0.13    0.24
   3   0  11    0.32    0.24
   3   0  12   17.99    0.78
   3   0  12   17.65    0.78
   3   0  13   86.34    2.60
   3   0  13   93.38    2.64
   3   0  14   25.13    0.82
   3   0  14   25.05    0.80
  -3  -1  10   31.42    1.08
  -3  -1   9   11.45    0.55
  -3  -1   8   14.10    0.64
  -3  -1   7   45.48    1.47
  -3  -1   7   44.66    1.46
  -3  -1   6   74.28    2.22
  -3  -1   6   73.77    2.19
  -3  -1   5   91.84    2.63
  -3  -1   5   90.70    2.64
  -3  -1   4    0.16    0.14
   3   1  -3   31.41    0.97
   3   1  -2  291.70    7.50
   3   1  -2  284.12    7.42
   3   1  -2  270.07    7.42
   3   1  -2  325.87    7.58
   3   1  -2  311.20    7.57
   3   1  -1   89.85    2.51
  -3  -1   1   89.90    2.56
   3   1   0  131.53    3.62
  -3  -1   0  137.28    3.66
   3   1   0  136.16    3.66
   3   1   1   15.79    0.44
  -3  -1  -1   16.16    0.55
   3   1   2  406.12    9.94
   3   1   2  407.03    9.94
   3   1   2  392.27    9.85
  -3  -1  -2  400.95    9.85
  -3  -1  -3  523.81   13.98
   3   1   3  542.99   13.99
  -3  -1  -3  542.89   14.05
   3   1   3  527.28   14.04
   3   1   4    0.13    0.08
   3   1   4    0.23    0.10
   3   1   4    0.21    0.09
   3   1   4    0.27    0.10
  -3  -1  -4    0.09    0.09
  -3  -1  -5   22.16    0.74
   3   1   5   21.44    0.72
   3   1   5   22.06    0.76
  -3  -1  -6    1.14    0.17
   3   1   6    1.05    0.14
  -3  -1  -6    0.97    0.15
   3   1   7    3.80    0.29
  -3  -1  -7    3.82    0.29
   3   1   8   29.14    1.05
   3   1   8   28.81    1.05
  -3  -1  -8   29.16    1.02
   3   1   9   87.93    2.62
   3   1   9   87.02    2.62
   3   1   9   88.86    2.61
  -3  -1  -9   82.33    2.53
   3   1  10    0.99    0.26
   3   1  10    1.31    0.28
   3   1  10    1.31    0.25
   3   1  11  166.75    4.64
   3   1  11  159.79    4.60
   3   1  11  155.06    4.52
   3   1  11  165.83    4.63
   3   1  12   78.37    2.44
   3   1  12   77.43    2.43
   3   1  12   78.48    2.39
   3   1  12   78.04    2.42
   3   1  13    7.53    0.46
   3   1  13    7.03    0.41
   3   1  13    7.60    0.46
   3   1  14    0.45    0.12
   3   1  14    0.46    0.17
   3   1  14    0.36    0.16
  -3  -2  11   25.77    0.87
  -3  -2  10   18.65    0.75
  -3  -2   9    7.05    0.45
  -3  -2   8   60.62    1.92
  -3  -2   7   22.06    0.87
  -3  -2   7   22.97    0.88
  -3  -2   6   22.76    0.86
  -3  -2   6   23.00    0.87
  -3  -2   5   23.47    0.88
  -3  -2   5   24.60    0.87
  -3  -2   4  213.04    5.80
   3   2  -3  146.64    3.97
   3   2  -2  226.08    5.85
   3   2  -2  214.07    5.92
   3   2  -1    1.60    0.12
   3   2  -1    2.09    0.17
  -3  -2   1    1.75    0.16
   3   2   0    1.96    0.15
   3   2   0    2.30    0.18
  -3  -2   0    2.01    0.16
   3   2   1  200.85    5.02
  -3  -2  -1  196.53    5.04
   3   2   2    2.82    0.18
  -3  -2  -2    2.71    0.12
   3   2   2    2.96    0.20
   3   2   2    2.86    0.19
   3   2   3    0.12    0.10
  -3  -2  -3    0.35    0.08
   3   2   4   92.57    2.53
   3   2   4   90.94    2.50
  -3  -2  -4   87.37    2.46
  -3  -2  -5  101.60    2.88
   3   2   5  106.66    2.88
   3   2   5  105.51    2.93
   3   2   6    1.36    0.16
  -3  -2  -6    1.60    0.17
   3   2   7  158.19    4.55
  -3  -2  -7  169.23    4.53
  -3  -2  -8   10.80    0.52
   3   2   8   11.70    0.57
   3   2   9   39.59    1.35
  -3  -2  -9   37.83    1.29
   3   2   9   39.55    1.35
   3   2  10   63.32    2.00
   3   2  10   60.57    1.98
   3   2  10   60.58    1.97
   3   2  11    7.06    0.51
   3   2  11    6.34    0.46
   3   2  11    7.58    0.50
   3   2  12   11.27    0.62
   3   2  12    9.92    0.59
   3   2  12   11.05    0.57
   3   2  12   10.17    0.59
   3   2  13    2.38    0.31
   3   2  13    2.97    0.32
   3   2  13    2.74    0.27
   3   2  13    3.52    0.33
   3   2  14    3.16    0.28
   3   2  14    2.77    0.26
   3   2  15    0.29    0.10
   3   2  15    0.25    0.10
  -3  -3  11    5.28    0.29
  -3  -3  11    5.44    0.30
  -3  -3  10   13.45    0.61
  -3  -3   9   20.18    0.84
  -3  -3   8   13.40    0.61
  -3  -3   8   12.14    0.59
  -3  -3   8   13.82    0.66
  -3  -3   7   26.21    0.97
  -3  -3   7   27.36    1.01
  -3  -3   7   26.14    1.01
  -3  -3   6   79.37    2.35
  -3  -3   6   77.20    2.38
  -3  -3   6   80.70    2.39
  -3  -3   5   18.27    0.71
  -3  -3   5   17.81    0.74
  -3  -3   5   18.52    0.74
  -3  -3   4  152.33    4.26
  -3  -3   4  153.89    4.29
  -3  -3   4  157.46    4.28
  -3  -3   3  287.08    7.71
   3   3  -2   78.14    2.20
   3   3  -1   24.98    0.80
  -3  -3   1   23.68    0.77
   3   3  -1   25.01    0.73
   3   3   0  266.04    6.72
  -3  -3   0  250.18    6.69
   3   3   0  243.06    6.66
   3   3   1   15.80    0.56
   3   3   1   15.21    0.53
  -3  -3  -1   16.02    0.55
   3   3   2  820.01   19.39
   3   3   2  814.46   19.40
  -3  -3  -3   40.14    1.13
   3   3   3   40.00    1.21
   3   3   3   42.27    1.23
  -3  -3  -4  308.84    8.13
   3   3   4  306.85    8.18
   3   3   5    0.11    0.10
  -3  -3  -5    0.19    0.10
   3   3   5   -0.01    0.06
  -3  -3  -6    5.49    0.30
   3   3   6    5.38    0.33
   3   3   6    5.65    0.27
   3   3   6    5.19    0.29
   3   3   7    7.73    0.43
   3   3   7    7.69    0.42
   3   3   8   28.45    1.05
   3   3   8   29.72    1.06
  -3  -3  -8   28.02    1.00
   3   3   9   95.91    2.87
  -3  -3  -9   95.10    2.78
   3   3  10    4.04    0.37
   3   3  10    3.46    0.37
  -3  -3 -10    3.46    0.29
   3   3  11    0.11    0.22
   3   3  11    0.20    0.19
   3   3  11    0.21    0.23
   3   3  12    7.61    0.53
   3   3  12    7.85    0.51
   3   3  12    7.39    0.46
   3   3  13    2.90    0.33
   3   3  13    2.36    0.30
   3   3  13    1.99    0.24
   3   3  13    1.97    0.31
   3   3  14    1.83    0.25
   3   3  14    1.69    0.22
   3   3  15    8.47    0.36
  -3  -4  11   35.09    1.09
  -3  -4  11   34.66    1.08
  -3  -4  10   20.59    0.80
  -3  -4   9   16.76    0.74
  -3  -4   9   15.79    0.67
  -3  -4   8   25.83    0.98
  -3  -4   8   25.09    0.95
  -3  -4   8   26.36    1.03
  -3  -4   7   56.69    1.79
  -3  -4   7   55.31    1.79
  -3  -4   7   54.51    1.81
  -3  -4   6   17.22    0.74
  -3  -4   6   16.72    0.74
  -3  -4   6   17.43    0.76
  -3  -4   5    1.62    0.23
  -3  -4   5    1.78    0.25
  -3  -4   5    2.07    0.26
  -3  -4   4  170.02    4.84
  -3  -4   4  176.77    4.87
  -3  -4   4  180.15    4.87
  -3  -4   3   53.36    1.62
  -3  -4   3   51.87    1.60
  -3  -4   3   53.88    1.63
   3   4  -2    2.40    0.19
  -3  -4   1   14.47    0.53
  -3  -4   1   13.71    0.49
   3   4  -1   15.38    0.54
   3   4  -1   13.96    0.46
   3   4   0    0.75    0.10
   3   4   0    0.69    0.13
  -3  -4   0    0.76    0.11
  -3  -4  -1  126.49    3.55
  -3  -4  -1  132.30    3.61
   3   4   1  134.11    3.57
   3   4   1  135.51    3.61
  -3  -4  -2    6.00    0.29
   3   4   2    6.00    0.31
  -3  -4  -3    3.07    0.21
   3   4   3    3.10    0.21
  -3  -4  -3    3.25    0.22
   3   4   3    2.83    0.21
  -3  -4  -4  554.27   13.54
  -3  -4  -4  528.28   13.47
   3   4   4  553.88   13.54
  -3  -4  -5   76.96    2.17
  -3  -4  -5   75.13    2.13
  -3  -4  -5   74.72    2.16
   3   4   5   78.13    2.17
   3   4   5   75.69    2.19
   3   4   6  161.52    4.20
  -3  -4  -6  150.25    4.20
   3   4   6  157.14    4.26
   3   4   6  145.97    4.23
  -3  -4  -7    2.31    0.20
   3   4   7    1.83    0.21
   3   4   8  149.52    4.55
   3   4   8  177.06    4.58
   3   4   9  260.87    7.15
   3   4   9  263.76    7.14
  -3  -4  -9  255.50    7.07
  -3  -4 -10    1.81    0.23
   3   4  10    1.93    0.31
   3   4  10    2.09    0.31
   3   4  11   12.15    0.61
   3   4  11   13.03    0.69
   3   4  12   10.24    0.61
   3   4  12   10.46    0.54
   3   4  13    2.96    0.34
   3   4  14   20.98    0.79
   3   4  14   19.69    0.76
   3   4  14   18.64    0.78
   3   4  15    5.65    0.28
   3   4  15    6.33    0.33
  -3  -5  11    4.53    0.24
  -3  -5  10   15.75    0.64
  -3  -5   9   31.65    1.14
  -3  -5   8   14.72    0.66
  -3  -5   8   13.11    0.62
  -3  -5   8   14.20    0.70
  -3  -5   7   38.75    1.35
  -3  -5   7   39.06    1.34
  -3  -5   7   36.24    1.35
  -3  -5   6   77.24    2.42
  -3  -5   6   79.07    2.42
  -3  -5   6   77.20    2.36
  -3  -5   6   81.79    2.45
  -3  -5   5   87.95    2.57
  -3  -5   5   85.55    2.58
  -3  -5   5   82.79    2.52
  -3  -5   5   85.21    2.59
  -3  -5   4   26.10    0.95
  -3  -5   4   24.04    0.91
  -3  -5   4   25.71    0.97
  -3  -5   3    2.16    0.24
  -3  -5   3    2.54    0.24
  -3  -5   3    2.94    0.28
  -3  -5   2    6.46    0.37
  -3  -5   2    6.76    0.38
  -3  -5   2    7.35    0.38
   3   5  -1  123.28    3.41
  -3  -5   1  121.84    3.43
   3   5   0  156.68    4.02
  -3  -5   0  146.67    3.94
   3   5   0  150.21    3.94
  -3  -5  -1   19.81    0.68
   3   5   1   21.80    0.75
   3   5   1   21.85    0.70
  -3  -5  -2   90.82    2.42
  -3  -5  -2   87.58    2.52
   3   5   2   92.15    2.53
  -3  -5  -3  664.91   17.45
  -3  -5  -3  666.55   17.36
   3   5   3  663.61   17.47
   3   5   3  657.14   17.45
  -3  -5  -4   46.91    1.48
   3   5   4   48.35    1.48
  -3  -5  -4   50.63    1.42
   3   5   4   50.76    1.49
  -3  -5  -5    9.17    0.38
   3   5   5    8.12    0.39
  -3  -5  -6   52.21    1.57
  -3  -5  -6   50.61    1.54
   3   5   6   51.46    1.60
  -3  -5  -7   51.96    1.59
   3   5   7   52.15    1.64
   3   5   7   51.09    1.60
   3   5   7   50.88    1.60
   3   5   8   11.76    0.57
   3   5   9   25.95    1.04
   3   5   9   27.14    1.03
  -3  -5 -10    1.75    0.24
   3   5  10    1.45    0.29
   3   5  10    1.56    0.28
   3   5  11    0.35    0.25
   3   5  11    0.54    0.24
   3   5  11    0.43    0.25
   3   5  12   23.40    0.89
   3   5  12   23.72    1.00
   3   5  12   23.52    0.99
   3   5  13    2.53    0.32
   3   5  13    2.62    0.32
   3   5  14   10.37    0.51
   3   5  14    9.61    0.50
   3   5  14    9.53    0.46
   3   5  15    4.14    0.27
   3   5  15    3.52    0.21
  -3  -6  10   44.98    1.38
  -3  -6   9    1.48    0.24
  -3  -6   8   31.56    1.13
  -3  -6   8   29.20    1.08
  -3  -6   8   27.77    1.02
  -3  -6   7   43.79    1.47
  -3  -6   7   46.17    1.55
  -3  -6   7   47.07    1.53
  -3  -6   7   44.45    1.58
  -3  -6   6   10.23    0.58
  -3  -6   6   10.32    0.58
  -3  -6   6   11.21    0.56
  -3  -6   6   11.45    0.62
  -3  -6   5   12.40    0.65
  -3  -6   5   13.68    0.64
  -3  -6   5   13.73    0.69
  -3  -6   4   16.07    0.71
  -3  -6   4   15.23    0.69
  -3  -6   4   15.09    0.71
  -3  -6   3   18.73    0.77
  -3  -6   3   17.85    0.75
  -3  -6   3   18.59    0.77
  -3  -6   3   18.68    0.73
  -3  -6   2   19.23    0.76
  -3  -6   2   18.51    0.74
  -3  -6   2   17.78    0.73
  -3  -6   2   17.84    0.71
  -3  -6   1   10.38    0.50
  -3  -6   1   10.74    0.47
  -3  -6   1   10.08    0.51
  -3  -6   1   10.71    0.49
  -3  -6   0   86.72    2.51
  -3  -6   0   89.51    2.55
  -3  -6   0   87.14    2.54
  -3  -6   0   87.66    2.53
  -3  -6  -1  206.71    5.90
  -3  -6  -1  222.94    5.98
  -3  -6  -1  224.58    5.99
   3   6   1  227.16    5.93
  -3  -6  -1  226.43    5.99
  -3  -6  -2    7.29    0.35
  -3  -6  -2    7.70    0.39
   3   6   2    8.28    0.38
  -3  -6  -2    7.22    0.39
  -3  -6  -3   11.42    0.48
   3   6   3   10.71    0.46
  -3  -6  -4    0.44    0.13
   3   6   4    0.16    0.12
  -3  -6  -5    2.24    0.23
  -3  -6  -5    2.26    0.18
   3   6   5    2.50    0.23
  -3  -6  -5    2.62    0.22
  -3  -6  -6    0.26    0.12
  -3  -6  -6    0.33    0.15
   3   6   6    0.11    0.14
   3   6   6    0.37    0.13
  -3  -6  -7   31.48    1.06
   3   6   7   30.42    1.09
   3   6   7   30.15    1.05
   3   6   7   30.45    1.06
  -3  -6  -8   16.94    0.69
   3   6   8   17.57    0.76
   3   6   8   17.11    0.73
   3   6   8   17.33    0.73
   3   6   9   44.23    1.50
   3   6  10   26.64    1.08
   3   6  10   25.90    1.04
   3   6  11    8.33    0.54
   3   6  11    7.98    0.53
   3   6  11    8.33    0.55
  -3  -6 -11    7.83    0.45
   3   6  12   31.87    1.20
   3   6  12   30.88    1.21
   3   6  13   56.86    1.82
   3   6  13   55.99    1.82
   3   6  14   42.30    1.35
   3   6  14   43.30    1.35
   3   6  15    0.25    0.12
   3   6  15    0.32    0.12
  -3  -7  10   14.53    0.51
  -3  -7   9    0.17    0.16
  -3  -7   8    3.38    0.32
  -3  -7   8    3.26    0.27
  -3  -7   7   27.61    1.05
  -3  -7   7   26.40    0.99
  -3  -7   7   24.78    0.95
  -3  -7   6   44.04    1.48
  -3  -7   6   42.50    1.51
  -3  -7   6   42.37    1.49
  -3  -7   6   45.43    1.54
  -3  -7   5    1.94    0.31
  -3  -7   5    2.32    0.34
  -3  -7   5    2.23    0.30
  -3  -7   4  496.74   13.49
  -3  -7   4  510.10   13.58
  -3  -7   4  522.06   13.56
  -3  -7   4  497.04   13.59
  -3  -7   3    1.84    0.24
  -3  -7   3    2.05    0.28
  -3  -7   3    1.19    0.26
  -3  -7   3    1.50    0.24
  -3  -7   2   15.88    0.72
  -3  -7   2   16.90    0.71
  -3  -7   1  275.16    7.56
  -3  -7   1  278.20    7.50
  -3  -7   1  279.83    7.54
  -3  -7   0   56.64    1.67
  -3  -7   0   54.65    1.73
  -3  -7   0   53.82    1.70
  -3  -7   0   55.67    1.73
  -3  -7  -1   74.51    2.16
  -3  -7  -1   73.96    2.20
  -3  -7  -1   72.48    2.19
  -3  -7  -2    1.60    0.21
  -3  -7  -2    1.71    0.22
  -3  -7  -2    1.59    0.20
  -3  -7  -3    2.47    0.25
  -3  -7  -3    3.02    0.26
  -3  -7  -3    2.88    0.26
  -3  -7  -3    2.65    0.25
  -3  -7  -4    0.38    0.15
  -3  -7  -4    0.34    0.16
  -3  -7  -5   43.89    1.43
  -3  -7  -5   43.99    1.41
  -3  -7  -6    0.02    0.12
  -3  -7  -6    0.19    0.16
   3   7   6    0.26    0.12
  -3  -7  -7    0.63    0.16
  -3  -7  -7    0.54    0.18
   3   7   7    0.48    0.19
   3   7   7    0.72    0.17
   3   7   7    0.53    0.15
  -3  -7  -8    8.81    0.48
   3   7   8    9.14    0.53
   3   7   8    8.85    0.50
   3   7   8    9.87    0.51
  -3  -7  -9    9.31    0.49
   3   7   9   10.22    0.58
   3   7   9    9.74    0.55
   3   7   9    9.63    0.54
   3   7  10    6.20    0.45
   3   7  11    7.87    0.54
   3   7  11    6.99    0.49
  -3  -7 -11    7.46    0.44
   3   7  12   13.38    0.68
   3   7  12   13.34    0.67
   3   7  12   12.69    0.67
   3   7  13    4.11    0.35
   3   7  13    3.37    0.34
   3   7  14    9.97    0.47
   3   7  14   10.11    0.49
   3   7  15    0.15    0.11
   3   7  15    0.05    0.09
  -3  -8   8    3.11    0.23
  -3  -8   7   11.73    0.55
  -3  -8   7   12.15    0.56
  -3  -8   6  107.42    3.19
  -3  -8   6  109.48    3.18
  -3  -8   5   99.39    2.93
  -3  -8   5   96.42    2.86
  -3  -8   4  270.08    7.43
  -3  -8   4  268.78    7.37
  -3  -8   3  102.45    3.03
  -3  -8   3   99.49    2.99
  -3  -8   2   20.77    0.88
  -3  -8   2   20.26    0.80
  -3  -8   2   20.74    0.88
  -3  -8   2   21.39    0.87
  -3  -8   1   21.60    0.84
  -3  -8   1   22.24    0.89
  -3  -8   1   22.05    0.89
  -3  -8   0    9.68    0.46
  -3  -8   0    9.72    0.50
  -3  -8   0   10.00    0.53
  -3  -8  -1  166.99    4.64
  -3  -8  -1  168.64    4.67
  -3  -8  -1  166.81    4.69
  -3  -8  -2   32.10    1.10
  -3  -8  -2   31.76    1.11
  -3  -8  -2   31.29    1.12
  -3  -8  -3   17.75    0.72
  -3  -8  -3   16.27    0.72
  -3  -8  -3   17.75    0.74
  -3  -8  -4    5.69    0.39
  -3  -8  -4    6.38    0.39
  -3  -8  -4    5.88    0.39
  -3  -8  -5   20.97    0.84
  -3  -8  -5   20.92    0.83
   3   8   5   21.81    0.80
  -3  -8  -6   78.54    2.35
  -3  -8  -6   78.63    2.33
   3   8   6   75.59    2.30
  -3  -8  -7   11.19    0.57
   3   8   7   10.86    0.58
  -3  -8  -7   11.50    0.54
   3   8   7   11.67    0.56
   3   8   7   11.10    0.53
  -3  -8  -8  157.16    4.50
   3   8   8  156.69    4.53
   3   8   8  151.82    4.47
  -3  -8  -9   24.60    0.92
   3   8   9   23.06    0.97
   3   8   9   22.58    0.94
   3   8   9   22.09    0.92
   3   8  10   50.46    1.72
   3   8  10   49.73    1.68
   3   8  11    2.40    0.30
   3   8  12    2.31    0.29
   3   8  12    2.28    0.32
   3   8  12    2.15    0.30
   3   8  13    4.97    0.36
   3   8  13    4.82    0.36
   3   8  14   -0.02    0.15
   3   8  14    0.16    0.14
  -3  -9   7   14.13    0.57
  -3  -9   7   13.92    0.57
  -3  -9   6  102.46    2.96
  -3  -9   6  100.93    2.96
  -3  -9   5  124.45    3.49
  -3  -9   5  115.29    3.40
  -3  -9   4    0.88    0.22
  -3  -9   4    1.05    0.26
  -3  -9   3   20.62    0.91
  -3  -9   3   20.91    0.89
  -3  -9   2    8.27    0.45
  -3  -9   2    8.24    0.51
  -3  -9   2    8.55    0.54
  -3  -9   1   93.09    2.65
  -3  -9   1   88.80    2.70
  -3  -9   0    2.62    0.28
  -3  -9   0    2.65    0.31
  -3  -9   0    2.65    0.25
  -3  -9  -1   48.82    1.59
  -3  -9  -1   49.15    1.62
  -3  -9  -1   50.67    1.65
  -3  -9  -1   49.33    1.65
  -3  -9  -2    0.19    0.18
  -3  -9  -2    0.18    0.17
  -3  -9  -2    0.10    0.19
  -3  -9  -3   64.72    2.05
  -3  -9  -3   67.24    2.08
  -3  -9  -3   67.33    2.09
  -3  -9  -4  101.31    2.94
  -3  -9  -4  101.08    2.94
   3   9   4   97.40    2.86
  -3  -9  -4   97.80    2.94
  -3  -9  -5    5.38    0.39
   3   9   5    6.58    0.39
  -3  -9  -6   29.24    1.10
  -3  -9  -6   29.17    1.07
   3   9   6   28.29    1.05
  -3  -9  -7   38.35    1.31
   3   9   7   35.35    1.28
  -3  -9  -7   36.76    1.27
   3   9   7   35.31    1.27
   3   9   8  199.94    5.48
  -3  -9  -8  198.46    5.46
  -3  -9  -8  189.82    5.37
   3   9   8  198.52    5.45
   3   9   8  189.09    5.40
   3   9   9   54.46    1.81
  -3  -9  -9   54.24    1.74
   3   9   9   51.49    1.76
  -3  -9 -10   17.76    0.75
   3   9  10   18.09    0.84
   3   9  10   18.48    0.82
   3   9  10   18.62    0.80
   3   9  11   10.79    0.61
   3   9  11   10.74    0.57
   3   9  12  224.08    6.02
   3   9  12  213.24    6.02
   3   9  13   24.43    0.87
   3   9  13   24.03    0.89
   3   9  14   25.09    0.80
   3   9  14   21.94    0.75
  -3 -10   7    0.31    0.10
  -3 -10   7    0.03    0.09
  -3 -10   7    0.28    0.10
  -3 -10   6   31.72    1.08
  -3 -10   6   34.02    1.10
  -3 -10   5   44.49    1.46
  -3 -10   5   45.33    1.46
  -3 -10   5   42.70    1.39
  -3 -10   4    0.28    0.19
  -3 -10   4    0.18    0.22
  -3 -10   3    5.44    0.43
  -3 -10   3    4.81    0.40
  -3 -10   2    3.17    0.38
  -3 -10   2    4.21    0.38
  -3 -10   1   42.50    1.43
  -3 -10   1   42.26    1.50
  -3 -10   0   12.33    0.62
  -3 -10   0   11.99    0.66
  -3 -10   0   12.95    0.68
  -3 -10  -1   16.50    0.71
  -3 -10  -1   17.05    0.75
  -3 -10  -1   15.34    0.75
  -3 -10  -2   60.08    1.99
  -3 -10  -2   63.58    2.02
  -3 -10  -2   63.53    2.03
  -3 -10  -2   66.69    2.06
  -3 -10  -3   82.77    2.53
  -3 -10  -3   81.36    2.53
  -3 -10  -3   83.87    2.56
  -3 -10  -4   44.28    1.49
  -3 -10  -4   41.82    1.48
   3  10   4   42.01    1.41
  -3 -10  -4   43.17    1.49
  -3 -10  -5    2.71    0.32
  -3 -10  -5    2.25    0.32
   3  10   5    2.91    0.28
  -3 -10  -6   76.60    2.39
  -3 -10  -6   78.89    2.38
   3  10   6   75.07    2.34
  -3 -10  -7    1.68    0.24
  -3 -10  -7    1.92    0.28
   3  10   7    1.45    0.26
   3  10   7    1.57    0.25
  -3 -10  -8    7.96    0.48
   3  10   8    6.96    0.47
  -3 -10  -8    6.77    0.42
   3  10   8    6.41    0.45
  -3 -10  -9    9.22    0.53
   3  10   9    9.77    0.57
   3  10   9   10.29    0.56
   3  10   9    9.24    0.50
  -3 -10 -10   31.19    1.13
   3  10  10   33.64    1.22
   3  10  10   34.51    1.21
   3  10  10   30.71    1.14
   3  10  11   26.33    1.01
   3  10  11   24.87    0.95
   3  10  12   21.73    0.87
   3  10  12   21.62    0.80
   3  10  12   20.93    0.81
   3  10  13   20.58    0.72
   3  10  13   21.85    0.76
   3  10  14   17.19    0.58
  -3 -11   6    1.94    0.17
  -3 -11   6    1.75    0.16
  -3 -11   5   11.23    0.49
  -3 -11   5   10.87    0.48
  -3 -11   4   10.34    0.54
  -3 -11   4   10.80    0.51
  -3 -11   3    0.15    0.19
  -3 -11   3    0.03    0.20
  -3 -11   2    4.22    0.38
  -3 -11   1    6.04    0.39
  -3 -11   1    5.72    0.47
  -3 -11   1    5.29    0.45
  -3 -11   0   36.67    1.29
  -3 -11   0   36.32    1.33
  -3 -11   0   36.05    1.35
  -3 -11  -1   31.32    1.12
  -3 -11  -1   30.68    1.16
  -3 -11  -1   32.09    1.20
  -3 -11  -2   14.14    0.67
  -3 -11  -2   14.14    0.70
  -3 -11  -2   13.38    0.69
  -3 -11  -2   13.34    0.71
  -3 -11  -3    0.06    0.22
  -3 -11  -3    0.36    0.24
  -3 -11  -3    0.23    0.20
  -3 -11  -4   17.06    0.78
  -3 -11  -4   16.24    0.77
   3  11   4   17.07    0.72
  -3 -11  -5   21.91    0.94
  -3 -11  -5   22.30    0.94
   3  11   5   22.07    0.88
  -3 -11  -6    2.87    0.32
   3  11   6    2.69    0.28
   3  11   6    2.96    0.30
  -3 -11  -7   20.06    0.87
   3  11   7   18.49    0.80
  -3 -11  -7   17.91    0.80
   3  11   7   20.10    0.82
  -3 -11  -8    4.86    0.40
   3  11   8    4.92    0.38
  -3 -11  -8    4.20    0.34
   3  11   8    4.24    0.36
  -3 -11  -9   27.31    1.05
   3  11   9   27.43    1.07
   3  11   9   29.72    1.07
  -3 -11 -10   12.31    0.57
   3  11  10   12.40    0.62
   3  11  10   12.76    0.61
   3  11  10   11.70    0.54
   3  11  11    1.94    0.27
   3  11  11    2.33    0.23
   3  11  11    2.01    0.21
   3  11  12    6.19    0.37
   3  11  12    5.82    0.30
   3  11  12    5.53    0.31
  -3 -12   5   28.07    0.87
  -3 -12   4    9.75    0.44
  -3 -12   4   10.15    0.45
  -3 -12   4    9.26    0.41
  -3 -12   3    3.89    0.29
  -3 -12   2   14.30    0.65
  -3 -12   2   13.55    0.63
  -3 -12   1  104.49    2.89
  -3 -12   1   98.12    2.88
  -3 -12   0   74.27    2.24
  -3 -12   0   78.98    2.32
  -3 -12  -1    1.48    0.26
  -3 -12  -1    2.17    0.30
  -3 -12  -1    1.57    0.22
  -3 -12  -2   28.23    1.04
  -3 -12  -2   29.95    1.13
  -3 -12  -3   21.34    0.88
  -3 -12  -3   22.68    0.92
   3  12   3   20.31    0.82
  -3 -12  -3   21.81    0.92
  -3 -12  -4    1.03    0.25
   3  12   4    1.38    0.22
  -3 -12  -5   26.52    1.02
  -3 -12  -5   24.89    1.01
   3  12   5   23.66    0.93
  -3 -12  -6    9.03    0.53
   3  12   6    9.69    0.51
  -3 -12  -7   11.17    0.60
   3  12   7   10.66    0.52
  -3 -12  -7   10.85    0.57
   3  12   7   10.54    0.54
  -3 -12  -8    3.56    0.33
   3  12   8    3.44    0.30
  -3 -12  -8    3.80    0.31
   3  12   8    3.86    0.33
  -3 -12  -9    2.11    0.26
   3  12   9    2.18    0.26
   3  12   9    1.81    0.25
  -3 -12 -10   24.20    0.87
   3  12  10   24.42    0.90
   3  12  10   23.98    0.88
   3  12  11   26.08    0.91
   3  12  12   -0.04    0.12
  -3 -13   3   15.35    0.56
  -3 -13   2   37.80    1.21
  -3 -13   2   38.55    1.22
  -3 -13   1    2.07    0.25
  -3 -13   0    3.72    0.28
  -3 -13  -1    0.24    0.20
  -3 -13  -1    0.26    0.17
  -3 -13  -2   13.81    0.64
  -3 -13  -2   12.86    0.57
  -3 -13  -2   12.51    0.61
  -3 -13  -3   12.96    0.61
  -3 -13  -3   14.17    0.65
  -3 -13  -4    7.16    0.45
   3  13   4    7.13    0.39
  -3 -13  -5   54.67    1.78
   3  13   5   53.85    1.71
  -3 -13  -5   59.55    1.81
  -3 -13  -6  159.08    4.35
  -3 -13  -6  151.76    4.32
   3  13   6  150.33    4.26
  -3 -13  -7   25.05    0.90
   3  13   7   25.72    0.88
  -3 -13  -8   41.42    1.37
   3  13   8   42.26    1.34
  -3 -13  -8   41.91    1.34
  -3 -13  -9  106.25    2.97
   3  13   9  100.92    2.91
   3  13   9  104.95    2.94
  -3 -13 -10   21.13    0.75
   3  13  10   23.00    0.76
  -3 -14   1   21.61    0.70
  -3 -14   0    7.84    0.35
  -3 -14  -1    0.95    0.15
  -3 -14  -2    3.73    0.28
  -3 -14  -3   11.02    0.48
  -3 -14  -3   11.46    0.52
  -3 -14  -4    5.26    0.35
  -3 -14  -4    4.76    0.32
  -3 -14  -5   35.17    1.16
  -3 -14  -5   34.94    1.18
  -3 -14  -6   69.77    2.06
  -3 -14  -6   68.92    2.06
  -3 -14  -7   61.55    1.67
   3  14   7   50.09    1.58
  -3 -14  -8   47.83    1.40
   3  14   8   42.92    1.37
  -3 -14  -9   27.21    0.88
  -3 -15  -3    1.22    0.14
  -3 -15  -4    2.38    0.19
  -3 -15  -5   31.09    0.97
  -3 -15  -5   32.21    0.99
  -3 -15  -6    4.08    0.24
  -3 -15  -6    4.20    0.24
  -3 -15  -7    6.42    0.29
  -4  11   3    0.91    0.13
  -4  11   2    1.81    0.16
  -4  11   1    1.64    0.16
  -4  11   0   15.83    0.56
  -4  10   6    0.61    0.12
  -4  10   6    0.34    0.11
  -4  10   5    0.02    0.12
  -4  10   5    0.34    0.12
  -4  10   4   21.40    0.72
  -4  10   3    0.11    0.17
  -4  10   3    0.36    0.18
  -4  10   2    4.33    0.32
  -4  10   2    4.11    0.32
  -4  10   1    5.33    0.35
  -4  10   0    9.18    0.44
  -4  10   0    7.76    0.45
  -4  10  -1    3.58    0.26
  -4  10  -1    3.57    0.29
  -4  10  -2   18.22    0.67
  -4  10  -2   15.97    0.59
  -4  10  -3   54.36    1.61
  -4  10  -4    0.37    0.10
  -4   9   7   11.72    0.49
  -4   9   7   10.83    0.46
  -4   9   6   13.62    0.58
  -4   9   6   12.85    0.57
  -4   9   6   13.64    0.58
  -4   9   5    5.30    0.36
  -4   9   5    5.41    0.37
  -4   9   5    5.67    0.36
  -4   9   4    3.45    0.31
  -4   9   4    3.67    0.33
  -4   9   4    4.28    0.35
  -4   9   4    4.08    0.31
  -4   9   3    1.64    0.23
  -4   9   3    1.50    0.21
  -4   9   3    1.46    0.25
  -4   9   2   19.66    0.74
  -4   9   2   19.85    0.83
  -4   9   2   20.11    0.84
  -4   9   2   18.02    0.72
  -4   9   1    8.70    0.51
  -4   9   1    8.21    0.52
  -4   9   0    7.80    0.47
  -4   9  -1   10.70    0.55
  -4   9  -2   11.16    0.54
  -4   9  -3    9.91    0.47
   4  -9   4    1.26    0.16
  -4   9  -4    1.29    0.15
   4  -9   5    0.24    0.12
  -4   8   9    0.90    0.14
  -4   8   8   29.55    0.97
  -4   8   8   29.16    0.97
  -4   8   8   26.89    0.91
  -4   8   7   52.06    1.64
  -4   8   6    2.36    0.30
  -4   8   6    2.51    0.27
  -4   8   6    2.10    0.29
  -4   8   5    0.46    0.21
  -4   8   5    0.67    0.24
  -4   8   5    0.36    0.22
  -4   8   4   24.59    0.96
  -4   8   4   24.19    0.97
  -4   8   4   23.65    0.94
  -4   8   4   21.84    0.94
  -4   8   3    1.90    0.28
  -4   8   3    2.31    0.33
  -4   8   3    1.90    0.27
  -4   8   3    2.34    0.32
  -4   8   2    0.23    0.18
  -4   8   2    0.05    0.17
  -4   8   2    0.15    0.23
  -4   8   1    7.05    0.42
  -4   8   1    7.68    0.53
  -4   8   1    8.15    0.53
  -4   8   1    7.60    0.43
  -4   8   0   12.77    0.67
  -4   8  -1   17.31    0.79
  -4   8  -2    0.61    0.26
   4  -8   3    6.76    0.41
   4  -8   4   25.31    0.94
  -4   8  -4   25.54    0.98
   4  -8   5   15.20    0.65
   4  -8   6    5.61    0.35
   4  -8   7   66.27    1.93
  -4   7   9   12.64    0.52
  -4   7   9   12.75    0.53
  -4   7   8   17.66    0.71
  -4   7   8   16.76    0.70
  -4   7   8   16.11    0.64
  -4   7   7    0.25    0.20
  -4   7   7    0.15    0.16
  -4   7   7   -0.13    0.22
  -4   7   6   19.60    0.84
  -4   7   6   21.69    0.88
  -4   7   5  102.65    2.98
  -4   7   5   96.20    2.95
  -4   7   5  100.55    2.98
  -4   7   5   98.26    2.97
  -4   7   5   96.07    2.95
  -4   7   4    4.96    0.42
  -4   7   4    4.87    0.42
  -4   7   4    5.13    0.43
  -4   7   4    4.01    0.41
  -4   7   3    0.31    0.22
  -4   7   3    0.09    0.20
  -4   7   3    0.14    0.25
  -4   7   3    0.06    0.23
  -4   7   3    0.15    0.22
  -4   7   2   65.49    2.05
  -4   7   2   64.65    2.10
  -4   7   2   62.78    2.05
  -4   7   2   65.72    2.11
  -4   7   2   63.76    2.07
  -4   7   1    1.63    0.28
  -4   7   1    1.80    0.26
  -4   7   1    1.46    0.25
  -4   7   1    2.00    0.29
  -4   7   0   36.74    1.31
  -4   7   0   34.93    1.23
  -4   7  -1    3.85    0.39
   4  -7   2    1.89    0.24
  -4   7  -2    1.93    0.31
   4  -7   3  241.22    6.63
   4  -7   4   62.35    2.00
  -4   7  -4   64.14    2.04
   4  -7   5    2.86    0.32
  -4   7  -5    2.81    0.32
  -4   7  -6   39.60    1.36
   4  -7   6   41.44    1.38
  -4   7  -7   21.29    0.78
   4  -7   7   20.00    0.74
   4  -7   7   22.46    0.83
   4  -7   8    0.31    0.15
   4  -7   8    0.32    0.11
  -4   6  10   30.87    0.96
  -4   6   9    1.15    0.20
  -4   6   9    0.79    0.18
  -4   6   8    1.40    0.26
  -4   6   8    1.26    0.24
  -4   6   8    1.31    0.22
  -4   6   8    0.90    0.18
  -4   6   7    2.72    0.32
  -4   6   7    2.38    0.27
  -4   6   7    2.76    0.33
  -4   6   7    2.23    0.29
  -4   6   6    1.26    0.30
  -4   6   6    1.54    0.26
  -4   6   6    0.97    0.26
  -4   6   6    1.20    0.30
  -4   6   5   96.42    2.88
  -4   6   5   93.82    2.87
  -4   6   5   96.53    2.90
  -4   6   4    0.48    0.23
  -4   6   4    0.26    0.23
  -4   6   4    0.42    0.27
  -4   6   4    0.39    0.25
  -4   6   4    0.22    0.21
  -4   6   3    3.37    0.36
  -4   6   3    3.71    0.38
  -4   6   3    3.96    0.39
  -4   6   3    3.17    0.37
  -4   6   2   39.61    1.35
  -4   6   2   39.37    1.39
  -4   6   2   39.83    1.42
  -4   6   2   39.42    1.41
  -4   6   1    1.17    0.24
  -4   6   1    1.31    0.25
  -4   6   1    1.02    0.26
  -4   6   0   30.99    1.15
  -4   6   0   33.20    1.19
  -4   6   0   33.75    1.22
  -4   6  -1  390.53   10.62
  -4   6  -1  392.75   10.55
  -4   6  -2   63.42    2.04
   4  -6   2   61.69    1.95
   4  -6   3   33.16    1.20
   4  -6   4   47.40    1.60
  -4   6  -4   47.29    1.64
   4  -6   5   14.74    0.65
   4  -6   5   15.36    0.74
  -4   6  -5   16.87    0.76
   4  -6   6    0.14    0.20
  -4   6  -6    0.22    0.22
   4  -6   6    0.42    0.18
   4  -6   7   20.23    0.82
   4  -6   7   21.22    0.87
  -4   6  -7   21.51    0.84
  -4   6  -8   44.93    1.43
   4  -6   8   46.35    1.45
   4  -6   9   55.71    1.65
   4  -6   9   54.49    1.69
   4  -6  10    0.15    0.10
   4  -6  10    0.15    0.09
  -4   5  10    7.67    0.35
  -4   5   9   12.09    0.55
  -4   5   9   12.97    0.58
  -4   5   8   55.26    1.78
  -4   5   8   55.04    1.75
  -4   5   8   57.11    1.80
  -4   5   7   15.85    0.75
  -4   5   7   14.33    0.66
  -4   5   7   16.38    0.76
  -4   5   7   16.59    0.73
  -4   5   6   16.49    0.77
  -4   5   6   14.97    0.69
  -4   5   6   15.71    0.76
  -4   5   6   15.50    0.74
  -4   5   5   18.35    0.85
  -4   5   5   18.81    0.81
  -4   5   5   17.48    0.79
  -4   5   5   18.30    0.82
  -4   5   5   17.86    0.84
  -4   5   4    0.68    0.26
  -4   5   4    0.75    0.23
  -4   5   4    0.67    0.25
  -4   5   4    0.91    0.23
  -4   5   3    3.91    0.36
  -4   5   3    4.45    0.38
  -4   5   3    3.76    0.35
  -4   5   3    3.39    0.34
  -4   5   2    3.79    0.37
  -4   5   2    3.70    0.36
  -4   5   2    3.80    0.31
  -4   5   1   74.68    2.32
  -4   5   1   77.23    2.31
  -4   5   1   76.52    2.33
  -4   5   1   75.19    2.36
  -4   5   0   86.15    2.62
  -4   5   0   92.75    2.66
  -4   5   0   86.48    2.65
  -4   5  -1  401.84   10.92
  -4   5  -1  399.84   10.85
  -4   5  -1  412.29   10.91
  -4   5  -2  116.56    3.37
  -4   5  -2  113.40    3.28
   4  -5   2  111.66    3.30
  -4   5  -2  117.52    3.38
  -4   5  -3  110.13    3.25
   4  -5   3  109.73    3.23
  -4   5  -3  111.66    3.29
   4  -5   4   13.58    0.64
  -4   5  -4    9.76    0.61
  -4   5  -5    1.81    0.29
   4  -5   5    1.71    0.25
   4  -5   6  115.03    3.39
  -4   5  -6  116.24    3.43
   4  -5   6  117.97    3.46
   4  -5   7    2.81    0.34
  -4   5  -7    2.60    0.31
   4  -5   7    2.53    0.30
   4  -5   8    3.32    0.32
  -4   5  -8    3.30    0.31
   4  -5   9    6.70    0.41
   4  -5   9    6.13    0.42
  -4   5  -9    6.14    0.35
   4  -5  10   32.30    1.07
   4  -5  10   32.04    1.08
   4  -5  11   12.41    0.46
   4  -5  11   12.21    0.46
  -4   4   9   17.54    0.69
  -4   4   9   16.27    0.68
  -4   4   8    1.12    0.25
  -4   4   8    1.55    0.25
  -4   4   8    1.56    0.23
  -4   4   7   51.84    1.72
  -4   4   7   49.82    1.63
  -4   4   7   53.04    1.73
  -4   4   7   51.08    1.68
  -4   4   6   13.16    0.67
  -4   4   6   12.32    0.60
  -4   4   6   12.15    0.60
  -4   4   6   12.82    0.67
  -4   4   6   12.36    0.64
  -4   4   5    8.68    0.53
  -4   4   5    7.22    0.50
  -4   4   5    7.57    0.47
  -4   4   5    7.29    0.47
  -4   4   4    7.33    0.46
  -4   4   4    7.79    0.48
  -4   4   4    7.58    0.45
  -4   4   4    6.68    0.47
  -4   4   4    7.33    0.46
  -4   4   3   30.13    1.08
  -4   4   3   29.19    1.11
  -4   4   3   28.71    1.09
  -4   4   3   29.15    1.08
  -4   4   2  267.71    7.39
  -4   4   2  273.85    7.38
  -4   4   2  270.52    7.38
  -4   4   2  267.09    7.38
  -4   4   1  323.09    8.79
  -4   4   1  321.24    8.80
  -4   4   1  336.60    8.80
  -4   4   1  318.59    8.74
  -4   4   0    8.90    0.47
  -4   4   0    7.97    0.49
  -4   4   0    9.13    0.49
  -4   4   0    9.47    0.49
  -4   4  -1  206.01    5.89
  -4   4  -1  225.78    5.93
  -4   4  -1  218.15    5.98
  -4   4  -1  215.31    5.97
  -4   4  -2  153.11    4.16
  -4   4  -2  140.14    4.06
   4  -4   2  144.79    4.09
  -4   4  -2  147.31    4.16
  -4   4  -3   12.20    0.61
  -4   4  -3   12.16    0.60
   4  -4   3   11.85    0.58
   4  -4   4   52.01    1.69
  -4   4  -4   56.01    1.75
   4  -4   4   55.86    1.78
   4  -4   5   35.87    1.24
   4  -4   5   35.01    1.29
  -4   4  -5   35.44    1.30
   4  -4   6   61.20    1.93
   4  -4   6   58.94    1.96
  -4   4  -6   59.71    1.96
   4  -4   7   10.15    0.58
   4  -4   7    9.87    0.60
  -4   4  -7   10.28    0.58
   4  -4   8   67.17    2.10
  -4   4  -8   64.44    2.05
   4  -4   9   56.31    1.76
   4  -4   9   58.69    1.86
   4  -4   9   57.74    1.87
  -4   4  -9   57.30    1.78
   4  -4  10   10.48    0.47
   4  -4  10   10.47    0.54
   4  -4  11    0.36    0.15
   4  -4  11    0.34    0.11
   4  -4  11    0.40    0.16
   4  -4  12    1.70    0.15
  -4   3   8    1.84    0.26
  -4   3   8    1.74    0.25
  -4   3   8    1.51    0.22
  -4   3   7    1.25    0.26
  -4   3   7    1.21    0.22
  -4   3   7    0.93    0.24
  -4   3   7    1.34    0.25
  -4   3   6   10.13    0.57
  -4   3   6    9.45    0.55
  -4   3   6   10.07    0.54
  -4   3   6    8.97    0.54
  -4   3   5    2.27    0.31
  -4   3   5    2.22    0.28
  -4   3   5    2.60    0.32
  -4   3   4   83.91    2.52
  -4   3   4   83.10    2.46
  -4   3   4   78.13    2.43
  -4   3   4   82.99    2.49
  -4   3   4   83.55    2.52
  -4   3   4   83.95    2.45
  -4   3   3  147.50    4.10
  -4   3   3  149.05    4.11
  -4   3   3  153.31    4.14
  -4   3   2   23.96    0.92
  -4   3   2   23.41    0.90
  -4   3   2   23.57    0.91
  -4   3   2   24.43    0.92
  -4   3   1  233.58    6.35
  -4   3   1  239.87    6.37
  -4   3   1  232.46    6.36
  -4   3   1  224.99    6.29
  -4   3   0   41.13    1.35
  -4   3   0   42.33    1.38
  -4   3   0   40.21    1.36
  -4   3   0   41.45    1.36
  -4   3   0   41.39    1.34
  -4   3  -1    2.30    0.25
  -4   3  -1    1.88    0.21
  -4   3  -1    1.62    0.23
  -4   3  -1    1.80    0.21
  -4   3  -1    1.78    0.24
   4  -3   2    0.01    0.12
  -4   3  -2    0.13    0.17
  -4   3  -2    0.21    0.13
  -4   3  -2    0.25    0.18
  -4   3  -3   58.58    1.83
   4  -3   3   57.59    1.81
  -4   3  -3   59.41    1.85
   4  -3   4   55.92    1.73
  -4   3  -4   55.41    1.75
   4  -3   4   55.59    1.77
   4  -3   5   34.17    1.21
  -4   3  -5   34.77    1.19
   4  -3   5   36.61    1.26
  -4   3  -5   35.13    1.26
   4  -3   6   80.13    2.49
   4  -3   6   84.21    2.54
  -4   3  -6   82.32    2.52
   4  -3   7  118.21    3.48
   4  -3   7  123.42    3.57
  -4   3  -7  125.64    3.58
   4  -3   8  170.02    4.80
   4  -3   8  173.58    4.87
   4  -3   8  171.82    4.90
  -4   3  -8  169.99    4.85
   4  -3   9   30.80    1.12
   4  -3   9   31.13    1.18
   4  -3   9   31.06    1.19
  -4   3  -9   30.63    1.12
   4  -3  10   18.04    0.73
   4  -3  10   16.66    0.76
   4  -3  10   16.60    0.75
   4  -3  11   10.14    0.48
   4  -3  11   10.31    0.53
   4  -3  11   10.02    0.49
   4  -3  12   24.79    0.81
   4  -3  12   24.99    0.82
  -4   2   8   48.59    1.57
  -4   2   8   47.04    1.54
  -4   2   8   48.62    1.55
  -4   2   7  104.32    3.02
  -4   2   7  104.27    3.04
  -4   2   7   98.99    2.98
  -4   2   7  102.57    3.02
  -4   2   6  556.31   14.84
  -4   2   6  544.81   14.83
  -4   2   6  565.00   14.81
  -4   2   5  118.88    3.35
  -4   2   5  110.37    3.30
  -4   2   5  112.40    3.32
  -4   2   4   78.22    2.38
  -4   2   4   77.24    2.36
  -4   2   4   79.23    2.38
  -4   2   3  237.40    6.51
  -4   2   3  238.81    6.46
  -4   2   3  238.12    6.49
  -4   2   3  234.21    6.50
  -4   2   2  112.80    3.22
  -4   2   2  112.32    3.19
  -4   2   2  118.65    3.23
  -4   2   1   13.23    0.58
  -4   2   1   12.48    0.57
  -4   2   1   12.54    0.57
  -4   2   0    0.22    0.13
  -4   2   0    0.12    0.14
  -4   2   0    0.23    0.15
  -4   2   0    0.10    0.14
  -4   2   0   -0.05    0.14
  -4   2  -1    0.24    0.13
  -4   2  -1    0.31    0.14
  -4   2  -1    0.34    0.15
  -4   2  -1    0.26    0.13
  -4   2  -2   27.38    0.93
  -4   2  -2   28.17    0.98
  -4   2  -2   28.73    0.97
  -4   2  -2   27.96    0.98
  -4   2  -2   26.20    0.92
  -4   2  -3   82.03    2.39
  -4   2  -3   79.83    2.40
   4  -2   4   57.08    1.78
  -4   2  -4   59.79    1.80
   4  -2   5   72.11    2.20
  -4   2  -5   71.03    2.16
  -4   2  -5   76.05    2.25
   4  -2   6   56.81    1.82
  -4   2  -6   57.10    1.84
  -4   2  -7    3.31    0.33
   4  -2   7    3.13    0.29
   4  -2   7    3.15    0.33
   4  -2   8    6.48    0.43
   4  -2   8    6.63    0.47
   4  -2   8    6.37    0.48
  -4   2  -8    6.60    0.46
   4  -2   9   16.42    0.75
   4  -2   9   17.32    0.81
   4  -2   9   18.27    0.83
  -4   2  -9   16.66    0.75
   4  -2  10    0.37    0.22
  -4   2 -10    0.25    0.16
   4  -2  10    0.40    0.22
   4  -2  10    0.38    0.25
   4  -2  11    0.62    0.19
   4  -2  11    0.41    0.20
   4  -2  12    0.01    0.13
   4  -2  12   -0.10    0.15
   4  -2  12    0.14    0.18
   4  -2  13    5.87    0.29
   4  -2  13    6.58    0.31
  -4   1   7  152.11    4.33
  -4   1   7  150.18    4.31
  -4   1   7  157.17    4.34
  -4   1   6  409.16   10.99
  -4   1   6  397.39   10.96
  -4   1   6  418.40   10.99
  -4   1   5    8.47    0.48
  -4   1   5    7.37    0.45
  -4   1   5    7.01    0.45
  -4   1   4   22.94    0.89
  -4   1   4   21.90    0.87
  -4   1   4   22.85    0.89
  -4   1   3  105.64    2.93
  -4   1   3   99.29    2.87
  -4   1   3   96.27    2.90
  -4   1   3  101.01    2.92
  -4   1   2    7.70    0.40
  -4   1   2    7.18    0.41
  -4   1   2    7.30    0.38
  -4   1   1   45.38    1.41
   4  -1  -1   43.47    1.39
  -4   1   1   44.01    1.40
  -4   1   1   43.41    1.40
  -4   1   0  548.15   14.51
   4  -1   0  553.15   14.52
  -4   1   0  544.82   14.52
  -4   1   0  545.39   14.51
  -4   1   0  549.23   14.51
  -4   1  -1   38.92    1.25
  -4   1  -1   40.06    1.29
  -4   1  -1   40.74    1.28
   4  -1   2    8.99    0.43
  -4   1  -2    8.44    0.43
  -4   1  -2    8.75    0.44
  -4   1  -2    9.12    0.42
  -4   1  -2    8.39    0.42
   4  -1   3  341.68    9.18
  -4   1  -3  348.46    9.19
  -4   1  -3  344.28    9.19
  -4   1  -3  335.77    9.15
  -4   1  -3  346.09    9.19
  -4   1  -4  368.48    9.78
  -4   1  -4  363.01    9.77
  -4   1  -4  365.02    9.80
  -4   1  -5  243.36    6.59
  -4   1  -5  243.54    6.65
   4  -1   6  104.39    3.03
  -4   1  -6  102.93    3.04
  -4   1  -7    0.47    0.21
   4  -1   7    0.36    0.19
   4  -1   8   83.36    2.54
  -4   1  -8   80.53    2.49
   4  -1   9   -0.11    0.22
  -4   1  -9    0.20    0.19
   4  -1   9    0.24    0.21
   4  -1   9    0.04    0.16
   4  -1   9   -0.02    0.24
  -4   1 -10    0.25    0.17
   4  -1  10    0.21    0.21
   4  -1  10    0.13    0.21
   4  -1  10    0.17    0.17
   4  -1  11    2.04    0.28
   4  -1  11    1.75    0.30
   4  -1  11    1.75    0.26
   4  -1  11    2.32    0.25
   4  -1  12   10.66    0.53
   4  -1  12   11.08    0.55
   4  -1  12    9.65    0.45
   4  -1  12   10.08    0.48
   4  -1  13   45.70    1.40
   4  -1  13   45.36    1.40
  -4   0   8  228.25    6.25
  -4   0   7    5.19    0.37
  -4   0   7    4.13    0.34
  -4   0   6    9.46    0.50
  -4   0   6    8.78    0.50
  -4   0   6    8.63    0.46
  -4   0   6    8.51    0.50
  -4   0   5  124.56    3.56
  -4   0   5  124.40    3.57
  -4   0   5  124.34    3.52
  -4   0   5  123.86    3.58
  -4   0   4    7.30    0.40
  -4   0   4    7.39    0.43
  -4   0   4    7.17    0.43
  -4   0   4    7.52    0.44
  -4   0   3   18.42    0.74
  -4   0   3   18.50    0.74
  -4   0   3   18.21    0.71
  -4   0   3   19.55    0.75
   4   0  -2  151.12    4.23
  -4   0   2  159.64    4.28
  -4   0   2  152.38    4.27
  -4   0   2  152.91    4.24
  -4   0   1  184.95    5.04
   4   0  -1  178.28    4.99
   4   0  -1  187.68    5.05
  -4   0   1  180.85    5.03
  -4   0   1  190.48    5.07
  -4   0   1  189.82    5.07
  -4   0   0  121.16    3.35
   4   0   0  115.00    3.30
   4   0   0  120.42    3.35
  -4   0   0  123.38    3.36
   4   0   1  112.01    3.16
  -4   0  -1  115.88    3.20
   4   0   2   91.67    2.72
   4   0   2  103.53    2.77
   4   0   3   10.06    0.45
  -4   0  -3    9.15    0.45
  -4   0  -3    9.76    0.45
   4   0   4   41.36    1.30
  -4   0  -4   39.97    1.31
  -4   0  -4   42.30    1.33
   4   0   5  392.90   10.58
  -4   0  -5  399.52   10.58
  -4   0  -5  399.64   10.60
  -4   0  -6   56.30    1.74
  -4   0  -6   58.67    1.81
  -4   0  -7   64.42    2.01
   4   0   8   80.86    2.48
   4   0   8   78.72    2.39
  -4   0  -8   81.88    2.45
   4   0   9   20.01    0.83
  -4   0  -9   21.45    0.87
   4   0  10  231.90    6.82
   4   0  10  248.97    6.76
   4   0  10  252.61    6.82
  -4   0 -10  248.74    6.75
   4   0  11   72.34    2.24
   4   0  11   71.32    2.24
   4   0  11   69.36    2.17
   4   0  11   70.19    2.20
   4   0  12  115.77    3.24
   4   0  12  112.47    3.23
   4   0  12  110.13    3.17
   4   0  12  105.61    3.16
   4   0  13    5.60    0.36
   4   0  13    5.91    0.36
   4   0  13    5.75    0.32
   4   0  14   28.02    0.85
   4   0  14   24.00    0.80
  -4  -1   8    0.51    0.18
  -4  -1   8    0.68    0.19
  -4  -1   7   25.79    0.98
  -4  -1   7   25.54    0.96
  -4  -1   7   25.79    0.97
  -4  -1   6    1.09    0.20
  -4  -1   6    0.66    0.22
  -4  -1   6    1.15    0.22
  -4  -1   5    3.75    0.31
  -4  -1   5    3.50    0.32
  -4  -1   5    4.06    0.33
  -4  -1   4    5.15    0.35
  -4  -1   4    5.30    0.36
  -4  -1   4    4.89    0.36
  -4  -1   4    5.37    0.35
  -4  -1   3  177.47    4.88
  -4  -1   3  175.39    4.87
  -4  -1   3  174.52    4.89
  -4  -1   3  180.04    4.90
  -4  -1   2   81.86    2.39
  -4  -1   2   78.58    2.38
  -4  -1   2   82.19    2.38
   4   1  -2   84.93    2.37
  -4  -1   2   81.56    2.36
   4   1  -1   43.22    1.29
  -4  -1   1   43.92    1.37
  -4  -1   1   41.03    1.35
   4   1  -1   45.51    1.36
   4   1   0   54.00    1.60
   4   1   0   52.20    1.56
   4   1   1    5.26    0.31
   4   1   1    5.23    0.28
   4   1   2    0.20    0.11
   4   1   2    0.07    0.11
   4   1   3   13.77    0.54
   4   1   3   12.86    0.53
  -4  -1  -4   41.97    1.32
  -4  -1  -4   42.09    1.33
   4   1   4   40.91    1.30
  -4  -1  -5    6.92    0.37
   4   1   5    7.18    0.36
  -4  -1  -5    6.74    0.36
  -4  -1  -6   51.03    1.61
  -4  -1  -6   54.00    1.66
   4   1   7   14.81    0.63
  -4  -1  -7   15.81    0.68
   4   1   8   53.94    1.70
   4   1   8   53.31    1.71
  -4  -1  -8   54.03    1.74
   4   1   9   26.33    1.01
   4   1   9   26.78    1.01
  -4  -1  -9   25.47    1.00
   4   1  10   17.97    0.79
   4   1  10   17.75    0.84
   4   1  10   18.94    0.81
  -4  -1 -10   17.88    0.77
   4   1  11    5.06    0.41
   4   1  11    5.96    0.47
   4   1  11    5.65    0.42
   4   1  11    6.21    0.43
  -4  -1 -11    5.33    0.36
   4   1  12   82.83    2.46
   4   1  12   82.46    2.45
   4   1  12   79.75    2.42
   4   1  12   76.02    2.37
   4   1  13   44.73    1.44
   4   1  13   44.04    1.42
   4   1  13   43.23    1.40
   4   1  14    4.05    0.25
   4   1  14    3.89    0.24
  -4  -2   9    9.00    0.46
  -4  -2   8    1.88    0.24
  -4  -2   7   69.84    2.15
  -4  -2   7   68.33    2.10
  -4  -2   6   32.24    1.18
  -4  -2   6   32.54    1.15
  -4  -2   5   69.19    2.14
  -4  -2   5   73.01    2.19
  -4  -2   5   72.35    2.21
  -4  -2   4   19.39    0.77
  -4  -2   4   20.61    0.81
  -4  -2   3    2.68    0.24
  -4  -2   3    2.45    0.26
  -4  -2   2   33.33    1.07
  -4  -2   2   29.67    1.02
   4   2  -1    1.44    0.14
  -4  -2   1    1.68    0.20
  -4  -2   1    1.86    0.20
   4   2  -1    1.33    0.16
   4   2   0   14.60    0.54
   4   2   0   15.36    0.59
   4   2   1   12.73    0.50
   4   2   1   13.50    0.55
   4   2   1   13.49    0.54
   4   2   2    0.05    0.09
   4   2   2    0.09    0.11
   4   2   2    0.05    0.09
   4   2   3   43.15    1.36
   4   2   3   46.01    1.39
  -4  -2  -4   31.61    1.05
   4   2   4   32.50    1.06
  -4  -2  -4   31.46    1.05
  -4  -2  -5   54.06    1.65
  -4  -2  -6   -0.05    0.15
  -4  -2  -6    0.27    0.13
  -4  -2  -7  129.28    3.71
  -4  -2  -7  137.76    3.79
   4   2   8   75.17    2.30
  -4  -2  -8   80.07    2.36
   4   2   9   45.09    1.50
   4   2   9   43.16    1.47
  -4  -2  -9   44.42    1.49
  -4  -2 -10    0.13    0.18
   4   2  10    0.12    0.19
   4   2  10    0.08    0.18
   4   2  11   67.31    2.17
   4   2  11   70.96    2.21
   4   2  11   71.76    2.19
  -4  -2 -11   67.18    2.10
   4   2  12   23.43    0.93
   4   2  12   23.79    0.94
   4   2  12   23.14    0.93
   4   2  12   22.54    0.88
   4   2  13    0.68    0.20
   4   2  13    0.60    0.19
   4   2  14    5.02    0.34
   4   2  14    5.56    0.30
   4   2  14    5.74    0.33
  -4  -3  10    6.77    0.34
  -4  -3   9    5.41    0.36
  -4  -3   8   58.15    1.81
  -4  -3   8   57.82    1.80
  -4  -3   7   86.95    2.67
  -4  -3   7   91.09    2.65
  -4  -3   6  144.69    4.08
  -4  -3   6  141.55    4.02
  -4  -3   6  139.89    4.02
  -4  -3   5  134.58    3.91
  -4  -3   5  137.94    3.86
  -4  -3   4   14.46    0.61
  -4  -3   4   14.73    0.67
  -4  -3   4   14.48    0.61
  -4  -3   3   22.33    0.86
  -4  -3   2    7.06    0.37
  -4  -3   1    6.74    0.37
  -4  -3   1    6.24    0.36
   4   3   0   28.26    0.95
   4   3   0   28.63    0.91
   4   3   1    0.04    0.11
   4   3   1    0.17    0.09
   4   3   2    6.54    0.34
   4   3   3  156.91    4.44
   4   3   3  167.04    4.45
  -4  -3  -4  134.55    3.72
   4   3   4  128.75    3.69
   4   3   4  137.38    3.72
  -4  -3  -5   12.90    0.55
  -4  -3  -5   12.85    0.53
  -4  -3  -6   17.06    0.67
  -4  -3  -6   16.81    0.64
  -4  -3  -6   16.69    0.69
  -4  -3  -7    6.12    0.36
  -4  -3  -7    5.51    0.38
  -4  -3  -8    0.23    0.18
   4   3   8    0.01    0.13
   4   3   9   11.08    0.56
  -4  -3  -9   11.49    0.59
  -4  -3 -10    0.64    0.21
   4   3  10    0.92    0.23
   4   3  10    0.76    0.24
   4   3  11    8.38    0.51
   4   3  11    8.18    0.53
   4   3  11    9.15    0.55
  -4  -3 -11    7.73    0.46
   4   3  12    1.62    0.27
   4   3  12    2.07    0.30
   4   3  12    2.23    0.29
   4   3  13   49.52    1.58
   4   3  13   49.41    1.57
   4   3  13   52.22    1.61
   4   3  14   13.94    0.58
   4   3  14   12.44    0.52
   4   3  14   13.98    0.58
   4   3  15    5.78    0.28
   4   3  15    5.92    0.28
  -4  -4  10    8.11    0.37
  -4  -4   9   14.47    0.60
  -4  -4   9   14.43    0.62
  -4  -4   8   18.02    0.74
  -4  -4   8   18.42    0.75
  -4  -4   7   67.64    2.13
  -4  -4   7   69.61    2.14
  -4  -4   6    2.45    0.30
  -4  -4   6    2.24    0.28
  -4  -4   6    2.66    0.27
  -4  -4   5    3.34    0.34
  -4  -4   5    3.31    0.31
  -4  -4   4    1.19    0.23
  -4  -4   4    1.23    0.21
  -4  -4   3   50.73    1.64
  -4  -4   3   51.48    1.61
  -4  -4   2    0.99    0.17
  -4  -4   1  284.28    7.71
  -4  -4   1  288.51    7.68
  -4  -4   1  284.25    7.67
  -4  -4   0   31.73    1.07
  -4  -4   0   33.26    1.07
  -4  -4   0   32.30    1.08
  -4  -4  -1  101.01    2.88
  -4  -4  -1  104.30    2.89
   4   4   1  100.53    2.83
  -4  -4  -2   19.11    0.72
   4   4   2   20.57    0.71
  -4  -4  -3   14.04    0.57
  -4  -4  -3   14.28    0.58
   4   4   3   14.10    0.56
  -4  -4  -4 2893.35   75.80
  -4  -4  -4 2917.30   75.79
  -4  -4  -5    1.47    0.18
  -4  -4  -5    1.38    0.19
  -4  -4  -6   19.40    0.74
  -4  -4  -6   18.33    0.70
  -4  -4  -7  111.97    3.16
   4   4   7  108.94    3.16
  -4  -4  -8    3.46    0.28
   4   4   8    3.48    0.31
  -4  -4  -8    3.64    0.32
  -4  -4  -9   25.46    0.99
  -4  -4 -10    2.34    0.28
   4   4  10    2.48    0.29
  -4  -4 -11    2.22    0.27
   4   4  11    2.94    0.33
   4   4  11    2.50    0.33
   4   4  12   24.99    0.99
   4   4  12   26.05    1.01
   4   4  12   26.78    1.05
   4   4  13   18.32    0.78
   4   4  13   20.54    0.82
   4   4  13   18.56    0.76
   4   4  14    7.58    0.39
   4   4  14    7.73    0.41
   4   4  14    8.42    0.43
   4   4  15    9.04    0.38
   4   4  15   10.21    0.41
  -4  -5  10    0.17    0.10
  -4  -5   9   54.29    1.66
  -4  -5   9   56.15    1.69
  -4  -5   8    0.57    0.20
  -4  -5   8    0.41    0.18
  -4  -5   7    2.91    0.31
  -4  -5   7    2.91    0.32
  -4  -5   6    1.29    0.26
  -4  -5   6    1.68    0.27
  -4  -5   5    3.07    0.34
  -4  -5   5    3.21    0.32
  -4  -5   4   26.60    1.03
  -4  -5   4   26.05    1.01
  -4  -5   3   58.29    1.91
  -4  -5   3   62.57    1.91
  -4  -5   2   -0.01    0.19
  -4  -5   2    0.31    0.17
  -4  -5   2   -0.02    0.12
  -4  -5   1   16.68    0.67
  -4  -5   1   15.35    0.64
  -4  -5   1   17.33    0.67
  -4  -5   1   15.40    0.63
  -4  -5   1   15.86    0.63
  -4  -5   0   23.39    0.84
  -4  -5   0   23.65    0.83
  -4  -5   0   23.67    0.86
  -4  -5   0   23.53    0.84
  -4  -5   0   24.14    0.85
  -4  -5  -1   11.08    0.48
  -4  -5  -1   10.50    0.47
  -4  -5  -1   10.86    0.49
   4   5   1   10.36    0.44
  -4  -5  -1   10.98    0.49
  -4  -5  -2  177.73    4.82
  -4  -5  -2  172.60    4.83
   4   5   2  172.28    4.79
  -4  -5  -2  181.41    4.81
  -4  -5  -3  530.40   13.70
  -4  -5  -3  526.02   13.70
   4   5   3  496.28   13.66
  -4  -5  -4 1390.44   36.42
  -4  -5  -5   11.41    0.52
   4   5   5   10.39    0.49
  -4  -5  -5   10.73    0.49
  -4  -5  -6   34.15    1.16
   4   5   6   33.25    1.16
  -4  -5  -6   34.86    1.13
   4   5   7   13.27    0.63
   4   5   7   12.93    0.58
  -4  -5  -8   52.13    1.61
   4   5   8   51.54    1.67
   4   5   8   47.64    1.61
   4   5   9   43.32    1.51
  -4  -5  -9   47.69    1.55
   4   5  10   88.10    2.68
  -4  -5 -10   86.57    2.64
   4   5  11    9.50    0.54
   4   5  11    9.29    0.58
  -4  -5 -11    9.00    0.51
   4   5  12    0.14    0.19
   4   5  12    0.20    0.24
   4   5  12    0.17    0.19
   4   5  13   47.14    1.53
   4   5  13   46.39    1.50
   4   5  13   48.63    1.59
   4   5  14   59.10    1.76
   4   5  14   58.43    1.78
   4   5  14   57.81    1.80
   4   5  15   33.87    0.99
   4   5  15   29.46    0.99
  -4  -6   9    3.28    0.25
  -4  -6   8    8.74    0.43
  -4  -6   8    8.73    0.46
  -4  -6   7    0.21    0.20
  -4  -6   7    0.33    0.22
  -4  -6   6    0.10    0.19
  -4  -6   6    0.04    0.21
  -4  -6   5   63.58    2.07
  -4  -6   5   65.26    2.07
  -4  -6   4    0.09    0.22
  -4  -6   4    0.47    0.20
  -4  -6   4    0.32    0.17
  -4  -6   3   15.43    0.68
  -4  -6   3   16.85    0.73
  -4  -6   2    0.40    0.15
  -4  -6   2    0.61    0.21
  -4  -6   2    0.54    0.19
  -4  -6   2    0.43    0.18
  -4  -6   1    7.42    0.43
  -4  -6   1    7.85    0.42
  -4  -6   1    7.66    0.42
  -4  -6   0   31.31    1.06
  -4  -6   0   32.25    1.11
  -4  -6   0   32.88    1.11
  -4  -6   0   31.93    1.10
  -4  -6  -1    5.35    0.33
  -4  -6  -1    5.87    0.34
  -4  -6  -1    5.29    0.34
  -4  -6  -1    5.28    0.35
  -4  -6  -1    4.62    0.33
  -4  -6  -2  133.23    3.69
  -4  -6  -2  135.95    3.72
  -4  -6  -2  129.83    3.68
  -4  -6  -2  132.51    3.74
  -4  -6  -3   16.90    0.71
  -4  -6  -3   19.49    0.69
  -4  -6  -4  118.71    3.37
  -4  -6  -5    3.99    0.31
   4   6   5    4.10    0.29
  -4  -6  -5    3.37    0.28
  -4  -6  -6    1.49    0.20
  -4  -6  -6    1.54    0.22
   4   6   6    1.34    0.22
  -4  -6  -7    4.27    0.33
   4   6   7    4.12    0.34
  -4  -6  -7    4.16    0.30
  -4  -6  -8    0.56    0.18
   4   6   8    0.73    0.23
   4   6   8    0.76    0.18
  -4  -6  -9   23.27    0.90
   4   6   9   24.45    0.99
   4   6   9   23.31    0.93
  -4  -6 -10    1.02    0.25
   4   6  10    0.84    0.23
   4   6  11   10.38    0.59
  -4  -6 -11   10.49    0.55
   4   6  12   26.66    1.00
  -4  -6 -12   25.56    0.94
   4   6  13   14.84    0.64
   4   6  13   13.74    0.59
   4   6  14    0.25    0.15
   4   6  14    0.27    0.15
  -4  -7   9    0.02    0.11
  -4  -7   8    0.22    0.12
  -4  -7   7    8.38    0.46
  -4  -7   7    8.68    0.48
  -4  -7   6    1.53    0.28
  -4  -7   6    1.83    0.29
  -4  -7   5    5.37    0.44
  -4  -7   5    5.37    0.38
  -4  -7   5    5.28    0.44
  -4  -7   4   13.49    0.67
  -4  -7   4   13.52    0.64
  -4  -7   4   12.56    0.68
  -4  -7   3   15.12    0.70
  -4  -7   3   15.28    0.74
  -4  -7   2    2.66    0.27
  -4  -7   2    2.36    0.28
  -4  -7   1   24.20    0.94
  -4  -7   1   24.80    0.92
  -4  -7   1   24.90    0.93
  -4  -7   0   58.95    1.79
  -4  -7   0   58.04    1.84
  -4  -7   0   60.21    1.87
  -4  -7   0   59.13    1.86
  -4  -7  -1  133.84    3.67
  -4  -7  -1  128.16    3.65
  -4  -7  -1  124.49    3.68
  -4  -7  -1  129.71    3.71
  -4  -7  -1  134.41    3.71
  -4  -7  -2    3.03    0.29
  -4  -7  -2    2.73    0.26
  -4  -7  -2    3.06    0.29
  -4  -7  -2    3.13    0.30
  -4  -7  -2    2.82    0.23
  -4  -7  -3   19.78    0.78
  -4  -7  -4    0.47    0.17
  -4  -7  -4    0.40    0.17
  -4  -7  -5   20.53    0.85
   4   7   5   22.09    0.82
  -4  -7  -6    0.07    0.14
   4   7   6    0.07    0.15
  -4  -7  -7   27.01    1.03
   4   7   7   28.12    1.05
  -4  -7  -7   28.29    1.01
  -4  -7  -8    6.07    0.41
   4   7   8    6.57    0.46
  -4  -7  -9    0.50    0.19
   4   7   9    0.49    0.23
   4   7   9    0.59    0.19
   4   7  10   46.88    1.61
   4   7  10   44.49    1.53
   4   7  11   24.33    0.99
  -4  -7 -11   25.37    0.97
  -4  -7 -12    2.30    0.25
   4   7  12    3.15    0.37
   4   7  13    0.89    0.20
   4   7  13    1.01    0.25
   4   7  14    0.36    0.14
   4   7  14    0.50    0.18
   4   7  15    5.15    0.26
  -4  -8   8   32.93    0.94
  -4  -8   8   25.35    0.85
  -4  -8   7    0.13    0.15
  -4  -8   6    3.47    0.33
  -4  -8   6    2.92    0.26
  -4  -8   5   68.16    2.16
  -4  -8   5   68.33    2.09
  -4  -8   4  215.99    6.08
  -4  -8   4  218.26    6.03
  -4  -8   3    0.89    0.20
  -4  -8   3    1.26    0.26
  -4  -8   2   71.38    2.23
  -4  -8   2   70.39    2.20
  -4  -8   1   70.48    2.20
  -4  -8   1   68.73    2.14
  -4  -8   1   72.23    2.20
  -4  -8   0    2.76    0.29
  -4  -8   0    2.33    0.25
  -4  -8   0    3.26    0.33
  -4  -8   0    3.47    0.32
  -4  -8  -1    0.85    0.21
  -4  -8  -1    1.25    0.23
  -4  -8  -1    1.06    0.19
  -4  -8  -1    1.34    0.19
  -4  -8  -1    1.02    0.23
  -4  -8  -2    0.45    0.19
  -4  -8  -2    0.31    0.18
  -4  -8  -2    0.37    0.17
  -4  -8  -2    0.45    0.20
  -4  -8  -3   11.39    0.57
  -4  -8  -4    4.21    0.35
  -4  -8  -4    4.69    0.35
  -4  -8  -5    1.78    0.25
  -4  -8  -6   21.80    0.87
   4   8   6   20.32    0.82
  -4  -8  -6   20.55    0.84
  -4  -8  -7    2.33    0.26
  -4  -8  -7    2.34    0.28
   4   8   7    2.58    0.29
  -4  -8  -8    7.30    0.45
   4   8   8    6.51    0.45
  -4  -8  -8    7.20    0.42
  -4  -8  -9   47.76    1.57
   4   8   9   48.48    1.63
   4   8   9   44.67    1.51
  -4  -8 -10   16.93    0.73
   4   8  10   18.93    0.83
   4   8  10   16.85    0.74
   4   8  11    4.30    0.41
   4   8  11    4.29    0.36
  -4  -8 -11    4.46    0.37
  -4  -8 -12    1.63    0.22
   4   8  12    1.10    0.27
   4   8  13    4.32    0.34
   4   8  13    4.22    0.30
   4   8  14    8.06    0.37
   4   8  14    7.37    0.35
  -4  -9   7   20.76    0.73
  -4  -9   7   22.27    0.75
  -4  -9   6   25.85    0.90
  -4  -9   6   22.90    0.83
  -4  -9   6   24.88    0.88
  -4  -9   5   14.32    0.66
  -4  -9   5   12.85    0.61
  -4  -9   4   39.58    1.40
  -4  -9   4   38.72    1.35
  -4  -9   3    2.94    0.30
  -4  -9   3    3.03    0.34
  -4  -9   2  126.12    3.71
  -4  -9   2  126.53    3.66
  -4  -9   1   10.09    0.60
  -4  -9   1    9.55    0.53
  -4  -9   1   11.05    0.58
  -4  -9   0    4.56    0.36
  -4  -9   0    3.82    0.38
  -4  -9   0    4.24    0.32
  -4  -9   0    3.78    0.36
  -4  -9  -1   56.00    1.79
  -4  -9  -1   59.16    1.84
  -4  -9  -1   55.08    1.85
  -4  -9  -1   56.71    1.85
  -4  -9  -2  176.53    4.95
  -4  -9  -2  183.35    4.99
  -4  -9  -2  169.97    4.99
  -4  -9  -3   90.46    2.67
  -4  -9  -3   87.26    2.68
  -4  -9  -4   59.95    1.95
  -4  -9  -4   62.16    1.96
  -4  -9  -5   93.06    2.86
  -4  -9  -5   97.14    2.85
  -4  -9  -6   29.77    1.11
   4   9   6   27.57    1.02
  -4  -9  -6   27.98    1.08
  -4  -9  -7    2.37    0.28
  -4  -9  -7    2.44    0.31
   4   9   7    2.09    0.26
  -4  -9  -8   40.16    1.40
  -4  -9  -8   36.42    1.34
  -4  -9  -9    7.26    0.47
   4   9   9    7.44    0.50
  -4  -9 -10    0.07    0.16
   4   9  10   -0.18    0.23
   4   9  10    0.16    0.15
   4   9  11    0.99    0.27
   4   9  11    1.10    0.21
  -4  -9 -12    0.31    0.16
   4   9  12    0.30    0.20
   4   9  13    1.59    0.19
   4   9  13    1.99    0.24
   4   9  14    2.27    0.16
   4   9  14    2.44    0.20
  -4 -10   6    8.14    0.38
  -4 -10   6    7.69    0.36
  -4 -10   5   40.41    1.32
  -4 -10   5   40.11    1.29
  -4 -10   5   40.73    1.28
  -4 -10   4    9.61    0.49
  -4 -10   4   10.35    0.56
  -4 -10   4   10.77    0.54
  -4 -10   3    5.34    0.43
  -4 -10   3    5.96    0.38
  -4 -10   3    5.64    0.38
  -4 -10   2    4.89    0.42
  -4 -10   2    5.32    0.36
  -4 -10   2    5.44    0.40
  -4 -10   1    7.09    0.41
  -4 -10   1    7.42    0.51
  -4 -10   1    7.59    0.44
  -4 -10   1    7.93    0.50
  -4 -10   0   33.11    1.22
  -4 -10   0   32.93    1.27
  -4 -10   0   35.68    1.27
  -4 -10  -1   12.47    0.64
  -4 -10  -1   12.99    0.61
  -4 -10  -1   13.37    0.68
  -4 -10  -2   16.45    0.73
  -4 -10  -2   16.22    0.76
  -4 -10  -2   16.98    0.79
  -4 -10  -3  160.37    4.62
  -4 -10  -3  165.86    4.65
  -4 -10  -4   19.66    0.86
  -4 -10  -5    0.75    0.25
  -4 -10  -5    0.75    0.22
  -4 -10  -6    8.30    0.51
  -4 -10  -7   31.78    1.23
   4  10   7   32.43    1.16
  -4 -10  -7   33.87    1.20
  -4 -10  -8    9.26    0.55
   4  10   8    9.73    0.55
  -4 -10  -8    9.24    0.51
  -4 -10  -9   12.91    0.63
   4  10   9   13.09    0.65
  -4 -10  -9   12.01    0.56
  -4 -10 -10    3.32    0.31
   4  10  10    3.48    0.34
  -4 -10 -11   29.40    1.04
   4  10  11   34.17    1.16
   4  10  12   24.97    0.91
  -4 -10 -12   23.76    0.85
   4  10  13    1.52    0.16
   4  10  13    1.93    0.20
  -4 -11   5   25.59    0.86
  -4 -11   4   13.21    0.59
  -4 -11   4   14.27    0.59
  -4 -11   3    3.57    0.33
  -4 -11   3    3.37    0.31
  -4 -11   2   11.07    0.59
  -4 -11   2   11.00    0.59
  -4 -11   2   11.64    0.57
  -4 -11   1   13.47    0.67
  -4 -11   1   12.74    0.59
  -4 -11   1   14.43    0.68
  -4 -11   0    9.60    0.52
  -4 -11   0    9.92    0.58
  -4 -11  -1  107.67    3.24
  -4 -11  -1  116.52    3.33
  -4 -11  -1  119.01    3.39
  -4 -11  -2   20.75    0.82
  -4 -11  -2   21.04    0.86
  -4 -11  -3   11.63    0.62
  -4 -11  -3   12.64    0.66
  -4 -11  -4    0.55    0.24
  -4 -11  -5    0.15    0.21
  -4 -11  -5    0.02    0.20
  -4 -11  -6    8.22    0.53
  -4 -11  -7    0.70    0.21
  -4 -11  -7    0.29    0.25
  -4 -11  -8    0.09    0.18
  -4 -11  -8    0.21    0.21
   4  11   8    0.09    0.17
  -4 -11  -9    8.44    0.50
   4  11   9    8.42    0.48
  -4 -11  -9    8.30    0.44
  -4 -11 -10    6.72    0.41
   4  11  10    6.82    0.43
  -4 -11 -11    5.09    0.31
   4  11  11    5.36    0.37
   4  11  12   23.86    0.82
  -4 -11 -12   22.57    0.78
   4  11  13    6.66    0.30
  -4 -12   3   12.22    0.53
  -4 -12   2    2.26    0.26
  -4 -12   1   47.33    1.53
  -4 -12   0  114.57    3.24
  -4 -12   0  107.34    3.15
  -4 -12  -1   29.06    1.06
  -4 -12  -2    3.00    0.32
  -4 -12  -2    2.88    0.27
  -4 -12  -3   13.21    0.63
  -4 -12  -3   13.37    0.66
  -4 -12  -4    5.16    0.40
  -4 -12  -5   21.55    0.90
  -4 -12  -5   21.62    0.91
  -4 -12  -6    0.08    0.20
  -4 -12  -6    0.26    0.21
  -4 -12  -7   18.39    0.78
  -4 -12  -8    2.21    0.26
  -4 -12  -8    2.61    0.31
  -4 -12  -9    7.26    0.43
   4  12   9    6.46    0.38
  -4 -12  -9    7.11    0.37
  -4 -12 -10    9.71    0.46
   4  12  10    9.17    0.46
  -4 -12 -11    5.26    0.28
   4  12  12   15.75    0.54
  -4 -13   2   22.60    0.76
  -4 -13   1   16.94    0.64
  -4 -13   0   10.07    0.45
  -4 -13   0   12.38    0.51
  -4 -13  -1    0.51    0.17
  -4 -13  -1    0.46    0.16
  -4 -13  -2    1.57    0.24
  -4 -13  -2    1.31    0.18
  -4 -13  -2    1.21    0.18
  -4 -13  -3    6.76    0.39
  -4 -13  -3    6.02    0.41
  -4 -13  -4    1.49    0.25
  -4 -13  -4    0.81    0.21
  -4 -13  -5    1.60    0.26
  -4 -13  -5    1.10    0.21
  -4 -13  -6    6.36    0.42
  -4 -13  -6    6.75    0.43
  -4 -13  -7    9.28    0.48
  -4 -13  -8    2.57    0.24
  -4 -13  -8    2.85    0.28
  -4 -13  -9   30.93    1.01
  -4 -13  -9   28.03    0.93
  -4 -13 -10   37.18    1.16
  -4 -13 -11    7.87    0.34
  -4 -14  -1    4.23    0.22
  -4 -14  -1    3.90    0.23
  -4 -14  -2   20.96    0.74
  -4 -14  -3    2.53    0.20
  -4 -14  -3    2.77    0.24
  -4 -14  -4    0.23    0.16
  -4 -14  -4    0.05    0.13
  -4 -14  -5   28.38    0.96
  -4 -14  -6   75.43    2.19
  -4 -14  -6   74.44    2.19
  -4 -14  -7   51.94    1.57
  -4 -14  -7   50.29    1.54
  -4 -14  -8   45.70    1.36
  -4 -14  -8   42.69    1.31
  -4 -14  -9    8.69    0.38
  -4 -15  -4    7.73    0.33
  -4 -15  -6    5.29    0.25
  -4 -15  -6    4.76    0.25
  -4 -15  -7   23.85    0.76
  -5   9   4    3.05    0.20
  -5   9   4    3.64    0.24
  -5   9   4    3.21    0.20
  -5   9   3    8.95    0.40
  -5   9   3    7.32    0.33
  -5   9   2    5.32    0.33
  -5   9   2    5.35    0.31
  -5   9   1   11.68    0.51
  -5   9   0   18.69    0.70
  -5   9   0   18.88    0.71
  -5   9  -1    1.53    0.19
  -5   9  -1    1.34    0.19
  -5   9  -2    3.78    0.25
  -5   9  -2    4.01    0.27
  -5   9  -3   29.07    0.90
  -5   9  -4   11.45    0.43
  -5   8   6   14.83    0.58
  -5   8   6   15.22    0.58
  -5   8   5    1.57    0.21
  -5   8   5    1.56    0.19
  -5   8   5    1.81    0.21
  -5   8   4    3.94    0.29
  -5   8   4    4.58    0.32
  -5   8   4    4.09    0.30
  -5   8   3   11.42    0.53
  -5   8   3   11.63    0.56
  -5   8   3   12.15    0.54
  -5   8   3   12.73    0.56
  -5   8   2    6.82    0.37
  -5   8   2    7.33    0.44
  -5   8   2    6.52    0.38
  -5   8   2    6.82    0.41
  -5   8   1    2.70    0.23
  -5   8   1    3.11    0.30
  -5   8   0    4.28    0.36
  -5   8   0    6.09    0.40
  -5   8  -1    2.07    0.26
  -5   8  -1    2.17    0.27
  -5   8  -2    8.80    0.47
  -5   8  -3    1.12    0.20
  -5   8  -4   15.68    0.60
  -5   8  -5   47.35    1.38
  -5   7   8    6.10    0.29
  -5   7   8    6.18    0.29
  -5   7   7   12.52    0.53
  -5   7   7   12.76    0.53
  -5   7   6   15.21    0.58
  -5   7   5    0.38    0.20
  -5   7   5    0.48    0.17
  -5   7   5    0.36    0.20
  -5   7   4   33.15    1.16
  -5   7   4   31.89    1.14
  -5   7   4   32.68    1.16
  -5   7   3   26.32    0.98
  -5   7   3   25.61    0.99
  -5   7   3   26.17    1.00
  -5   7   3   26.32    1.00
  -5   7   3   25.38    0.97
  -5   7   2    4.24    0.35
  -5   7   2    4.57    0.39
  -5   7   2    4.36    0.36
  -5   7   2    4.30    0.36
  -5   7   1   -0.08    0.16
  -5   7   1    0.07    0.21
  -5   7   1   -0.01    0.18
  -5   7   1    0.17    0.21
  -5   7   0    3.46    0.29
  -5   7   0    2.48    0.30
  -5   7  -1    7.66    0.48
  -5   7  -2    1.48    0.26
  -5   7  -3   20.18    0.84
   5  -7   4   67.37    1.99
   5  -7   5   -0.04    0.14
  -5   7  -5    0.17    0.18
  -5   7  -6   31.33    1.04
   5  -7   6   30.78    1.01
   5  -7   7    3.98    0.24
  -5   6   8    0.11    0.13
  -5   6   8    0.05    0.13
  -5   6   7    1.59    0.23
  -5   6   7    1.90    0.23
  -5   6   7    1.91    0.23
  -5   6   6   52.65    1.70
  -5   6   6   54.78    1.71
  -5   6   6   56.79    1.70
  -5   6   5   17.00    0.77
  -5   6   5   17.61    0.73
  -5   6   5   17.67    0.77
  -5   6   4    6.75    0.48
  -5   6   4    6.37    0.43
  -5   6   4    6.69    0.46
  -5   6   4    6.40    0.42
  -5   6   3   19.23    0.83
  -5   6   3   18.35    0.83
  -5   6   3   20.14    0.86
  -5   6   3   18.24    0.84
  -5   6   3   19.42    0.81
  -5   6   2   28.62    1.08
  -5   6   2   28.71    1.10
  -5   6   2   27.51    1.07
  -5   6   2   27.15    1.07
  -5   6   1   16.03    0.71
  -5   6   1   16.43    0.74
  -5   6   1   18.18    0.79
  -5   6   1   17.04    0.77
  -5   6   0    1.95    0.27
  -5   6   0    1.79    0.24
  -5   6   0    1.82    0.28
  -5   6  -1    9.86    0.56
  -5   6  -2   65.57    2.10
  -5   6  -3   57.30    1.88
   5  -6   4   17.75    0.73
  -5   6  -4   17.25    0.79
   5  -6   5    4.75    0.35
  -5   6  -5    4.33    0.39
   5  -6   6    0.48    0.18
  -5   6  -6    0.46    0.21
   5  -6   7   12.04    0.55
  -5   6  -7   12.23    0.55
   5  -6   8    1.62    0.19
  -5   6  -8    1.40    0.16
   5  -6   9    0.77    0.11
  -5   5   9    1.48    0.14
  -5   5   9    1.34    0.13
  -5   5   8   12.87    0.55
  -5   5   8   13.17    0.55
  -5   5   8   11.77    0.50
  -5   5   7   33.75    1.13
  -5   5   7   30.53    1.11
  -5   5   7   30.59    1.09
  -5   5   6   18.28    0.79
  -5   5   6   18.25    0.79
  -5   5   6   18.19    0.78
  -5   5   5    3.29    0.30
  -5   5   5    2.82    0.34
  -5   5   5    3.72    0.37
  -5   5   4   14.89    0.73
  -5   5   4   13.84    0.66
  -5   5   4   12.87    0.63
  -5   5   3  190.71    5.47
  -5   5   3  186.01    5.44
  -5   5   3  187.85    5.40
  -5   5   2    2.75    0.35
  -5   5   2    1.98    0.33
  -5   5   2    2.87    0.31
  -5   5   1   94.90    2.85
  -5   5   1   96.26    2.89
  -5   5   1   93.65    2.86
  -5   5   1   96.35    2.87
  -5   5   1   93.37    2.80
  -5   5   0  449.53   11.82
  -5   5   0  452.39   11.84
  -5   5   0  452.47   11.83
  -5   5  -1  312.72    8.93
  -5   5  -1  346.78    9.08
  -5   5  -1  336.86    8.98
  -5   5  -1  336.78    9.03
  -5   5  -2  461.14   12.38
  -5   5  -2  447.88   12.25
  -5   5  -2  473.40   12.37
   5  -5   3   29.88    1.09
  -5   5  -3   31.87    1.19
   5  -5   4   -0.14    0.19
  -5   5  -4    0.24    0.25
   5  -5   5   20.77    0.87
   5  -5   6    0.48    0.21
  -5   5  -6    0.52    0.24
   5  -5   7    1.81    0.27
  -5   5  -7    1.81    0.26
   5  -5   7    1.72    0.20
   5  -5   8    3.40    0.25
   5  -5   8    3.56    0.31
  -5   5  -8    3.59    0.29
  -5   5  -9   25.40    0.84
   5  -5   9   24.25    0.82
  -5   4   9   29.24    0.92
  -5   4   8   42.08    1.32
  -5   4   8   40.44    1.30
  -5   4   8   39.39    1.28
  -5   4   7   13.25    0.62
  -5   4   7   12.90    0.61
  -5   4   7   12.12    0.59
  -5   4   6    0.38    0.24
  -5   4   6    0.38    0.22
  -5   4   6    0.52    0.22
  -5   4   5   71.07    2.30
  -5   4   5   72.49    2.25
  -5   4   5   73.55    2.29
  -5   4   5   71.20    2.26
  -5   4   4   32.88    1.17
  -5   4   4   32.58    1.21
  -5   4   4   30.94    1.21
  -5   4   3   31.82    1.19
  -5   4   3   30.12    1.13
  -5   4   3   29.93    1.16
  -5   4   3   29.21    1.12
  -5   4   3   29.78    1.10
  -5   4   2   84.98    2.56
  -5   4   2   82.11    2.55
  -5   4   2   82.99    2.54
  -5   4   2   79.75    2.49
  -5   4   2   84.01    2.55
  -5   4   1  285.68    7.82
  -5   4   1  286.35    7.84
  -5   4   1  283.17    7.82
  -5   4   0    0.19    0.19
  -5   4   0    0.08    0.18
  -5   4   0   -0.10    0.21
  -5   4   0   -0.02    0.22
  -5   4  -1  126.67    3.63
  -5   4  -1  134.75    3.66
  -5   4  -1  135.65    3.69
  -5   4  -2  112.01    3.24
  -5   4  -2  104.18    3.12
  -5   4  -2  110.16    3.22
  -5   4  -3    9.59    0.56
   5  -4   3    9.48    0.52
  -5   4  -3    9.57    0.58
  -5   4  -4   13.66    0.68
   5  -4   4   15.05    0.69
  -5   4  -4   14.38    0.72
   5  -4   5    3.08    0.33
   5  -4   6   16.36    0.70
   5  -4   6   15.97    0.76
  -5   4  -6   16.48    0.79
   5  -4   7    6.98    0.43
   5  -4   7    7.35    0.49
  -5   4  -7    7.45    0.49
   5  -4   8   60.87    1.92
   5  -4   8   63.37    1.98
  -5   4  -8   63.09    1.95
   5  -4   9    3.00    0.27
  -5   4  -9    2.89    0.26
   5  -4  10   16.32    0.60
   5  -4  10   16.93    0.62
   5  -4  11    1.85    0.16
  -5   3   8    0.10    0.16
  -5   3   8    0.14    0.14
  -5   3   8    0.26    0.15
  -5   3   7   33.49    1.17
  -5   3   7   31.97    1.11
  -5   3   7   30.85    1.14
  -5   3   7   32.09    1.15
  -5   3   6   23.20    0.95
  -5   3   6   22.58    0.90
  -5   3   6   23.34    0.94
  -5   3   6   21.63    0.92
  -5   3   5   -0.06    0.23
  -5   3   5    0.07    0.21
  -5   3   5    0.11    0.23
  -5   3   4   80.87    2.53
  -5   3   4   82.34    2.51
  -5   3   4   78.17    2.42
  -5   3   4   82.50    2.53
  -5   3   3  106.45    2.97
  -5   3   3  104.43    2.98
  -5   3   3  109.75    3.04
  -5   3   2   16.82    0.77
  -5   3   2   16.68    0.75
  -5   3   2   16.90    0.77
  -5   3   2   15.60    0.76
  -5   3   1   22.72    0.94
  -5   3   1   23.28    0.94
  -5   3   1   23.15    0.94
  -5   3   0   53.68    1.74
  -5   3   0   52.97    1.77
  -5   3   0   57.28    1.79
  -5   3   0   52.13    1.73
  -5   3   0   52.70    1.70
  -5   3  -1    2.16    0.27
  -5   3  -1    2.02    0.26
  -5   3  -1    2.22    0.27
  -5   3  -2   42.07    1.41
  -5   3  -2   44.53    1.50
  -5   3  -2   42.79    1.41
  -5   3  -2   45.01    1.49
   5  -3   3    1.50    0.23
  -5   3  -3    1.66    0.27
  -5   3  -3    1.76    0.27
  -5   3  -4    7.55    0.48
   5  -3   4    7.33    0.47
  -5   3  -4    7.34    0.49
  -5   3  -5   21.58    0.87
   5  -3   5   21.47    0.90
   5  -3   6    6.61    0.43
  -5   3  -6    6.78    0.41
   5  -3   6    8.16    0.50
  -5   3  -6    7.90    0.52
   5  -3   7    0.02    0.22
  -5   3  -7    0.02    0.22
   5  -3   7   -0.05    0.19
   5  -3   8    8.45    0.51
   5  -3   8    9.13    0.56
  -5   3  -8    8.92    0.53
   5  -3   9   27.04    1.01
  -5   3  -9   27.44    1.01
   5  -3  10   57.26    1.72
   5  -3  10   56.53    1.75
  -5   3 -10   53.14    1.66
   5  -3  11    4.28    0.28
   5  -3  11    4.04    0.28
  -5   2   8   67.64    1.98
  -5   2   8   64.05    1.96
  -5   2   7   25.73    0.97
  -5   2   7   23.37    0.92
  -5   2   7   25.50    0.95
  -5   2   7   25.51    0.96
  -5   2   6    0.15    0.21
  -5   2   6    0.05    0.19
  -5   2   6   -0.02    0.19
  -5   2   5  214.86    5.91
  -5   2   5  208.21    5.85
  -5   2   5  207.97    5.88
  -5   2   4  130.01    3.68
  -5   2   4  124.55    3.57
  -5   2   4  123.53    3.65
  -5   2   4  122.05    3.65
  -5   2   3    1.90    0.29
  -5   2   3    2.25    0.27
  -5   2   2   45.64    1.55
  -5   2   2   44.37    1.52
  -5   2   2   44.52    1.54
  -5   2   2   47.79    1.56
  -5   2   1   91.37    2.69
  -5   2   1   85.25    2.67
  -5   2   1   90.90    2.68
  -5   2   0    1.46    0.21
  -5   2   0    2.02    0.26
  -5   2   0    1.70    0.25
  -5   2   0    2.09    0.28
  -5   2   0    1.96    0.26
  -5   2  -1    0.87    0.20
  -5   2  -1    0.87    0.20
  -5   2  -1    0.82    0.21
  -5   2  -1    0.78    0.19
  -5   2  -2    0.89    0.21
  -5   2  -2    0.68    0.17
  -5   2  -2    1.11    0.23
  -5   2  -2    0.82    0.22
  -5   2  -2    1.01    0.19
  -5   2  -3   12.65    0.63
  -5   2  -3   12.77    0.63
  -5   2  -4    5.68    0.41
  -5   2  -4    6.29    0.44
   5  -2   5   19.67    0.80
  -5   2  -5   20.61    0.83
  -5   2  -5   20.21    0.87
   5  -2   6    5.11    0.38
  -5   2  -6    5.30    0.36
  -5   2  -6    5.05    0.42
   5  -2   7   21.41    0.89
   5  -2   7   20.77    0.94
   5  -2   8   10.90    0.59
   5  -2   8   10.94    0.63
  -5   2  -8   10.37    0.58
  -5   2  -9    1.67    0.27
   5  -2   9    1.91    0.28
   5  -2   9    2.10    0.23
   5  -2  10    8.00    0.41
   5  -2  10    7.74    0.46
   5  -2  10    7.60    0.48
  -5   2 -10    7.63    0.43
   5  -2  11   15.46    0.60
   5  -2  11   17.11    0.68
   5  -2  11   16.41    0.67
   5  -2  12    4.23    0.27
   5  -2  12    4.35    0.26
  -5   1   8   67.89    2.04
  -5   1   8   70.00    2.05
  -5   1   7  132.92    3.81
  -5   1   7  135.96    3.81
  -5   1   7  132.48    3.82
  -5   1   6  296.58    7.99
  -5   1   6  291.31    7.96
  -5   1   6  285.67    7.94
  -5   1   6  294.11    7.99
  -5   1   5   87.94    2.66
  -5   1   5   88.76    2.65
  -5   1   5   83.89    2.66
  -5   1   4  356.12    9.67
  -5   1   4  352.70    9.65
  -5   1   4  357.98    9.67
  -5   1   3   18.07    0.80
  -5   1   3   17.95    0.74
  -5   1   3   17.60    0.78
  -5   1   3   16.82    0.79
  -5   1   2    0.81    0.25
  -5   1   2    1.19    0.24
  -5   1   2    0.98    0.21
  -5   1   1    2.30    0.28
  -5   1   1    2.07    0.26
  -5   1   1    2.39    0.28
  -5   1   1    2.37    0.29
  -5   1   0    9.44    0.52
  -5   1   0    9.61    0.53
  -5   1   0    9.92    0.53
  -5   1   0    9.87    0.52
  -5   1  -1    1.66    0.21
  -5   1  -1    1.17    0.21
  -5   1  -1    1.18    0.22
  -5   1  -1    1.06    0.22
  -5   1  -1    1.40    0.22
  -5   1  -2  105.57    3.10
  -5   1  -2  112.54    3.17
  -5   1  -2  108.80    3.12
  -5   1  -2  105.98    3.09
  -5   1  -2  108.97    3.12
  -5   1  -3   14.95    0.64
  -5   1  -3   16.44    0.71
  -5   1  -3   16.43    0.68
  -5   1  -3   17.00    0.72
  -5   1  -4    3.21    0.30
  -5   1  -4    3.14    0.31
   5  -1   5   36.63    1.26
  -5   1  -5   38.33    1.29
  -5   1  -5   36.56    1.32
   5  -1   6   89.36    2.63
  -5   1  -6   86.09    2.58
   5  -1   7   13.52    0.68
  -5   1  -7   14.78    0.72
   5  -1   8    7.67    0.45
   5  -1   8    7.27    0.50
  -5   1  -8    8.25    0.52
   5  -1   9   70.16    2.18
   5  -1   9   70.66    2.27
   5  -1   9   73.96    2.29
  -5   1  -9   71.44    2.24
   5  -1  10   30.13    1.12
   5  -1  10   33.71    1.21
   5  -1  10   34.50    1.23
  -5   1 -10   32.20    1.15
   5  -1  11    5.13    0.34
   5  -1  11    5.32    0.39
   5  -1  11    4.72    0.36
  -5   1 -11    5.36    0.32
   5  -1  12    3.92    0.26
   5  -1  12    4.00    0.28
  -5   0   8   61.54    1.86
  -5   0   7    9.87    0.51
  -5   0   7   10.43    0.54
  -5   0   7   10.39    0.54
  -5   0   6   34.65    1.25
  -5   0   6   34.02    1.26
  -5   0   6   35.99    1.27
  -5   0   5   90.42    2.68
  -5   0   5   87.35    2.68
  -5   0   5   86.25    2.60
  -5   0   5   89.25    2.70
  -5   0   4  163.56    4.68
  -5   0   4  168.07    4.70
  -5   0   4  165.98    4.69
  -5   0   4  162.84    4.61
  -5   0   3   10.56    0.56
  -5   0   3    9.90    0.51
  -5   0   3   10.56    0.56
  -5   0   3   10.13    0.52
  -5   0   3   11.28    0.59
  -5   0   2    0.01    0.15
  -5   0   2   -0.05    0.19
  -5   0   1   57.39    1.80
  -5   0   1   56.55    1.80
  -5   0   1   56.91    1.81
  -5   0   0  813.27   21.14
  -5   0   0  798.74   21.13
  -5   0   0  789.04   21.12
  -5   0  -1    6.04    0.38
  -5   0  -1    5.85    0.39
  -5   0  -1    5.33    0.36
  -5   0  -1    5.71    0.36
  -5   0  -1    5.31    0.34
  -5   0  -2    0.05    0.13
  -5   0  -2    0.22    0.15
  -5   0  -2    0.12    0.16
  -5   0  -2    0.23    0.15
  -5   0  -2    0.28    0.13
  -5   0  -3   14.23    0.61
  -5   0  -3   15.75    0.68
  -5   0  -3   14.42    0.61
  -5   0  -3   14.40    0.64
  -5   0  -4  102.76    2.99
  -5   0  -4  103.10    3.00
  -5   0  -4  101.23    3.00
  -5   0  -5   65.87    2.02
  -5   0  -5   63.35    2.00
  -5   0  -5   66.14    2.06
  -5   0  -6    0.49    0.17
  -5   0  -6    0.32    0.16
  -5   0  -7  143.27    4.13
   5   0   8   11.45    0.63
  -5   0  -8   12.42    0.65
   5   0   9   52.16    1.76
  -5   0  -9   51.83    1.73
   5   0  10    4.29    0.36
   5   0  10    4.36    0.40
   5   0  10    4.38    0.40
  -5   0 -10    3.97    0.36
   5   0  11    1.19    0.25
  -5   0 -11    1.21    0.22
   5   0  11    1.03    0.22
   5   0  11    1.01    0.28
   5   0  12    2.96    0.27
   5   0  12    3.21    0.28
   5   0  13   52.81    1.47
   5   0  13   54.16    1.50
  -5  -1   8    0.20    0.15
  -5  -1   7    0.08    0.15
  -5  -1   7    0.60    0.21
  -5  -1   7    0.26    0.19
  -5  -1   6    0.76    0.21
  -5  -1   6    0.73    0.24
  -5  -1   6    0.99    0.21
  -5  -1   6    0.73    0.23
  -5  -1   5   26.72    1.05
  -5  -1   5   29.35    1.09
  -5  -1   5   28.20    1.05
  -5  -1   5   28.20    1.08
  -5  -1   4   11.03    0.59
  -5  -1   4   11.44    0.61
  -5  -1   4   10.96    0.56
  -5  -1   4   12.29    0.63
  -5  -1   3    3.60    0.34
  -5  -1   3    3.85    0.33
  -5  -1   3    3.71    0.29
  -5  -1   3    3.66    0.35
  -5  -1   3    3.59    0.34
  -5  -1   2  155.51    4.40
  -5  -1   2  155.78    4.37
  -5  -1   1    0.29    0.19
  -5  -1   1    0.07    0.17
  -5  -1   1    0.08    0.13
  -5  -1   1    0.22    0.17
  -5  -1   1    0.40    0.18
  -5  -1   0  183.30    5.15
  -5  -1   0  189.80    5.14
  -5  -1   0  179.81    5.14
  -5  -1   0  190.42    5.15
  -5  -1  -1   12.28    0.57
  -5  -1  -1   12.58    0.56
  -5  -1  -1   12.07    0.55
  -5  -1  -1   11.83    0.57
  -5  -1  -2    1.73    0.20
  -5  -1  -2    1.34    0.21
  -5  -1  -2    1.64    0.20
  -5  -1  -2    1.50    0.20
  -5  -1  -3   12.95    0.55
  -5  -1  -3   14.11    0.61
  -5  -1  -3   14.26    0.62
  -5  -1  -4    0.48    0.18
  -5  -1  -4    0.66    0.19
  -5  -1  -5    5.35    0.38
  -5  -1  -5    6.29    0.41
  -5  -1  -6   23.41    0.88
  -5  -1  -6   23.61    0.91
  -5  -1  -7  212.21    6.01
  -5  -1  -7  226.71    6.09
  -5  -1  -8    0.67    0.24
   5   1   9   56.03    1.86
  -5  -1  -9   54.54    1.82
   5   1  10   79.92    2.55
   5   1  10   82.15    2.44
  -5  -1 -10   83.49    2.51
   5   1  11  108.89    3.08
   5   1  11  108.32    3.09
  -5  -1 -11  105.32    3.03
   5   1  12  370.27    9.56
   5   1  12  360.31    9.58
   5   1  12  335.49    9.46
   5   1  12  363.52    9.55
   5   1  13    0.43    0.13
   5   1  13    0.30    0.14
   5   1  13    0.51    0.17
  -5  -2   8   18.00    0.70
  -5  -2   8   17.52    0.69
  -5  -2   7    3.29    0.32
  -5  -2   7    3.40    0.31
  -5  -2   7    3.77    0.31
  -5  -2   6   41.61    1.44
  -5  -2   6   41.15    1.42
  -5  -2   6   42.03    1.43
  -5  -2   5   62.92    2.02
  -5  -2   5   64.93    2.04
  -5  -2   5   66.83    2.08
  -5  -2   5   65.13    2.06
  -5  -2   4  132.20    3.92
  -5  -2   4  138.41    3.93
  -5  -2   4  139.28    3.96
  -5  -2   4  139.37    3.96
  -5  -2   3   29.21    1.08
  -5  -2   3   28.08    1.06
  -5  -2   3   29.92    1.11
  -5  -2   3   29.35    1.10
  -5  -2   2    4.17    0.35
  -5  -2   2    3.98    0.33
  -5  -2   1   24.48    0.90
  -5  -2   1   25.32    0.94
  -5  -2   1   25.03    0.94
  -5  -2   1   24.92    0.92
  -5  -2   0    3.51    0.28
  -5  -2   0    3.44    0.29
  -5  -2   0    3.69    0.30
  -5  -2   0    3.68    0.31
  -5  -2  -1   76.54    2.26
  -5  -2  -1   76.43    2.24
  -5  -2  -1   73.63    2.26
  -5  -2  -2   42.01    1.41
  -5  -2  -2   44.02    1.37
  -5  -2  -2   42.73    1.36
  -5  -2  -3    9.54    0.45
  -5  -2  -3    9.39    0.44
  -5  -2  -3   10.54    0.51
  -5  -2  -3    9.89    0.48
  -5  -2  -4   80.69    2.46
  -5  -2  -4   83.90    2.46
  -5  -2  -4   84.38    2.46
  -5  -2  -5  168.44    4.60
  -5  -2  -5  161.47    4.59
  -5  -2  -5  161.84    4.57
  -5  -2  -6    9.42    0.50
  -5  -2  -6    8.98    0.52
  -5  -2  -7    4.49    0.34
  -5  -2  -7    4.20    0.37
   5   2   8   45.59    1.50
  -5  -2  -8   44.82    1.49
  -5  -2  -8   47.83    1.60
   5   2   9  171.06    4.80
  -5  -2  -9  171.69    4.87
   5   2  10    4.97    0.37
  -5  -2 -10    5.23    0.40
   5   2  11   25.52    1.04
   5   2  11   25.63    0.97
  -5  -2 -11   25.93    0.98
   5   2  12  213.49    5.80
   5   2  12  212.27    5.80
   5   2  12  203.59    5.72
   5   2  12  217.48    5.76
  -5  -2 -12  202.97    5.69
   5   2  13    0.30    0.12
   5   2  13    0.33    0.17
   5   2  13    0.33    0.14
   5   2  13    0.22    0.17
   5   2  14    1.29    0.16
   5   2  14    1.20    0.15
  -5  -3   9    9.50    0.40
  -5  -3   8    5.21    0.33
  -5  -3   8    5.03    0.34
  -5  -3   7    2.88    0.31
  -5  -3   7    2.78    0.30
  -5  -3   7    2.56    0.25
  -5  -3   6   24.23    0.98
  -5  -3   6   25.16    0.97
  -5  -3   6   25.10    0.97
  -5  -3   5   64.17    2.02
  -5  -3   5   65.27    2.09
  -5  -3   5   67.81    2.08
  -5  -3   5   65.22    2.08
  -5  -3   4   34.30    1.18
  -5  -3   4   32.58    1.23
  -5  -3   4   32.89    1.21
  -5  -3   4   31.38    1.20
  -5  -3   3   14.72    0.67
  -5  -3   3   15.02    0.71
  -5  -3   3   14.24    0.68
  -5  -3   2    7.43    0.46
  -5  -3   2    7.85    0.43
  -5  -3   1   27.08    0.96
  -5  -3   1   29.84    1.03
  -5  -3   1   27.51    1.02
  -5  -3   1   26.57    0.99
  -5  -3   0  155.16    4.24
  -5  -3   0  152.17    4.25
  -5  -3   0  150.87    4.26
  -5  -3   0  149.48    4.26
  -5  -3  -1    3.79    0.30
  -5  -3  -1    4.00    0.30
  -5  -3  -1    4.50    0.32
  -5  -3  -2   43.27    1.36
  -5  -3  -2   41.38    1.31
  -5  -3  -2   39.29    1.35
  -5  -3  -2   40.95    1.31
  -5  -3  -3   90.04    2.72
  -5  -3  -3   96.55    2.73
  -5  -3  -3   93.07    2.70
  -5  -3  -4    3.22    0.29
  -5  -3  -4    3.34    0.29
  -5  -3  -4    3.03    0.28
  -5  -3  -5   47.68    1.55
  -5  -3  -5   48.22    1.54
  -5  -3  -5   47.98    1.56
  -5  -3  -6   42.46    1.39
  -5  -3  -6   41.46    1.36
  -5  -3  -6   39.87    1.39
  -5  -3  -7   82.11    2.39
  -5  -3  -7   76.30    2.33
  -5  -3  -8   31.35    1.12
  -5  -3  -8   31.81    1.19
   5   3   9   15.38    0.71
  -5  -3  -9   16.30    0.76
   5   3  10  101.15    3.01
  -5  -3 -10  101.43    3.03
   5   3  11   23.48    0.96
   5   3  11   22.35    0.91
  -5  -3 -11   22.44    0.90
   5   3  12    9.88    0.56
   5   3  12   10.45    0.54
  -5  -3 -12   10.50    0.50
   5   3  13   41.99    1.35
   5   3  13   42.37    1.33
   5   3  13   40.65    1.31
   5   3  13   38.45    1.26
   5   3  14   29.19    0.94
   5   3  14   28.91    0.91
   5   3  14   26.87    0.89
  -5  -4   9    6.20    0.31
  -5  -4   8    9.32    0.45
  -5  -4   8   10.18    0.48
  -5  -4   7    7.49    0.44
  -5  -4   7    6.87    0.44
  -5  -4   6   28.46    1.07
  -5  -4   6   26.16    1.04
  -5  -4   6   27.50    1.02
  -5  -4   5    1.84    0.29
  -5  -4   5    1.93    0.31
  -5  -4   5    1.93    0.26
  -5  -4   4    4.04    0.33
  -5  -4   4    4.60    0.40
  -5  -4   4    4.87    0.39
  -5  -4   3    2.22    0.27
  -5  -4   3    2.80    0.33
  -5  -4   3    2.15    0.29
  -5  -4   2   99.95    2.91
  -5  -4   2   97.71    2.90
  -5  -4   2   95.87    2.83
  -5  -4   1   32.77    1.17
  -5  -4   1   33.55    1.15
  -5  -4   0   16.87    0.68
  -5  -4   0   17.02    0.70
  -5  -4   0   14.97    0.70
  -5  -4   0   17.11    0.71
  -5  -4  -1   28.87    1.04
  -5  -4  -1   31.37    1.05
  -5  -4  -1   28.44    1.05
  -5  -4  -1   30.63    1.06
  -5  -4  -2   19.00    0.76
  -5  -4  -2   20.21    0.77
  -5  -4  -2   18.86    0.72
  -5  -4  -2   19.10    0.77
  -5  -4  -2   18.49    0.71
  -5  -4  -3    4.81    0.35
  -5  -4  -3    4.51    0.33
  -5  -4  -3    4.51    0.31
  -5  -4  -4    7.75    0.44
  -5  -4  -4    7.81    0.44
  -5  -4  -5  169.64    4.68
  -5  -4  -5  166.31    4.65
  -5  -4  -5  164.93    4.67
  -5  -4  -6  181.43    5.03
  -5  -4  -6  180.10    5.00
  -5  -4  -6  179.21    5.04
  -5  -4  -7    0.17    0.14
  -5  -4  -7    0.12    0.17
  -5  -4  -8   70.02    2.13
  -5  -4  -8   68.40    2.19
  -5  -4  -9  111.79    3.29
  -5  -4  -9  118.61    3.40
  -5  -4 -10    1.65    0.27
   5   4  10    1.31    0.25
   5   4  11    9.50    0.54
  -5  -4 -11    8.12    0.50
   5   4  12   10.20    0.53
   5   4  12    9.26    0.54
  -5  -4 -12    8.84    0.48
   5   4  13   37.65    1.21
   5   4  13   36.90    1.21
   5   4  13   34.17    1.13
   5   4  14    2.34    0.20
   5   4  14    2.31    0.21
  -5  -5   9    3.77    0.22
  -5  -5   8    2.07    0.20
  -5  -5   8    1.85    0.22
  -5  -5   7    0.37    0.20
  -5  -5   7    0.13    0.18
  -5  -5   6    3.52    0.34
  -5  -5   6    3.27    0.34
  -5  -5   6    3.48    0.30
  -5  -5   5   24.40    0.99
  -5  -5   5   24.10    0.99
  -5  -5   4   19.32    0.87
  -5  -5   4   20.57    0.88
  -5  -5   3    4.49    0.35
  -5  -5   2   38.62    1.33
  -5  -5   2   35.92    1.24
  -5  -5   1  112.48    3.24
  -5  -5   1  108.60    3.24
  -5  -5   1  112.22    3.21
  -5  -5   0   65.61    1.93
  -5  -5   0   60.69    1.94
  -5  -5   0   62.44    1.97
  -5  -5   0   62.77    1.95
  -5  -5  -1    9.38    0.49
  -5  -5  -1   10.22    0.50
  -5  -5  -1   10.10    0.51
  -5  -5  -1    9.64    0.51
  -5  -5  -2   95.13    2.68
  -5  -5  -2   86.79    2.61
  -5  -5  -2   91.40    2.66
  -5  -5  -2   90.31    2.67
  -5  -5  -3   64.52    1.99
  -5  -5  -4  559.98   15.83
  -5  -5  -4  637.50   15.87
  -5  -5  -5    3.86    0.33
  -5  -5  -5    4.17    0.33
  -5  -5  -6  315.94    8.39
  -5  -5  -6  301.26    8.33
  -5  -5  -7   37.12    1.28
  -5  -5  -7   35.93    1.23
  -5  -5  -8   -0.02    0.20
  -5  -5  -8    0.30    0.18
  -5  -5  -9    6.29    0.41
  -5  -5  -9    6.99    0.48
  -5  -5 -10    0.64    0.24
   5   5  11    3.75    0.37
  -5  -5 -11    3.82    0.35
   5   5  12   14.73    0.69
   5   5  12   16.86    0.73
  -5  -5 -12   15.63    0.67
   5   5  13    0.11    0.17
   5   5  13   -0.01    0.16
   5   5  14   18.36    0.68
   5   5  14   19.41    0.68
  -5  -6   8    3.66    0.23
  -5  -6   8    4.33    0.28
  -5  -6   7   10.42    0.50
  -5  -6   7   10.05    0.52
  -5  -6   6    0.28    0.20
  -5  -6   6   -0.03    0.20
  -5  -6   6    0.04    0.14
  -5  -6   5   17.15    0.79
  -5  -6   4   11.68    0.65
  -5  -6   3    8.01    0.45
  -5  -6   3    8.41    0.53
  -5  -6   2  106.94    3.17
  -5  -6   2  111.19    3.18
  -5  -6   2  103.57    3.07
  -5  -6   1   22.30    0.88
  -5  -6   1   20.32    0.86
  -5  -6   1   20.92    0.83
  -5  -6   0   16.72    0.69
  -5  -6   0   16.75    0.73
  -5  -6   0   17.10    0.74
  -5  -6   0   16.86    0.72
  -5  -6  -1   54.80    1.72
  -5  -6  -1   55.39    1.72
  -5  -6  -1   54.58    1.73
  -5  -6  -1   53.03    1.73
  -5  -6  -2   99.75    2.78
  -5  -6  -2   89.88    2.71
  -5  -6  -2   95.01    2.75
  -5  -6  -2   91.74    2.77
  -5  -6  -3   28.19    1.04
  -5  -6  -4   25.93    1.00
  -5  -6  -4   26.73    0.99
  -5  -6  -5   35.35    1.23
  -5  -6  -6  225.17    6.09
  -5  -6  -6  215.08    6.05
  -5  -6  -7    0.81    0.20
  -5  -6  -7    0.85    0.22
  -5  -6  -8   21.87    0.88
  -5  -6  -8   20.83    0.82
  -5  -6  -9   16.92    0.73
  -5  -6  -9   15.32    0.76
  -5  -6 -10  119.94    3.51
  -5  -6 -10  127.45    3.63
  -5  -6 -11   75.14    2.31
   5   6  12   18.66    0.81
  -5  -6 -12   18.03    0.74
   5   6  13   14.77    0.62
   5   6  13   15.32    0.66
   5   6  14    9.80    0.43
   5   6  14    9.17    0.42
  -5  -7   8    1.01    0.14
  -5  -7   7    1.04    0.18
  -5  -7   7    0.90    0.20
  -5  -7   6    6.79    0.42
  -5  -7   5    3.38    0.36
  -5  -7   5    3.68    0.36
  -5  -7   4   11.35    0.62
  -5  -7   4   11.71    0.62
  -5  -7   3   39.79    1.41
  -5  -7   2   64.04    2.09
  -5  -7   2   63.97    2.02
  -5  -7   2   66.80    2.07
  -5  -7   1    1.13    0.21
  -5  -7   1    1.05    0.25
  -5  -7   1    1.30    0.25
  -5  -7   0   18.79    0.81
  -5  -7   0   19.41    0.81
  -5  -7   0   19.49    0.80
  -5  -7  -1  101.63    3.02
  -5  -7  -1  105.66    3.04
  -5  -7  -1  104.17    3.04
  -5  -7  -1  104.85    3.07
  -5  -7  -2    4.09    0.33
  -5  -7  -2    5.00    0.33
  -5  -7  -2    4.52    0.36
  -5  -7  -2    3.90    0.32
  -5  -7  -3   55.04    1.68
  -5  -7  -3   46.56    1.63
  -5  -7  -4   42.42    1.44
  -5  -7  -4   42.30    1.44
  -5  -7  -5   42.81    1.45
  -5  -7  -6   24.30    0.94
  -5  -7  -6   21.90    0.90
  -5  -7  -7   10.77    0.58
  -5  -7  -7    9.82    0.53
  -5  -7  -8   61.97    1.94
  -5  -7  -8   58.77    1.87
  -5  -7  -9   10.86    0.58
  -5  -7 -10    2.77    0.32
  -5  -7 -10    2.20    0.26
  -5  -7 -11   72.73    2.26
  -5  -7 -12    0.64    0.20
   5   7  12    1.12    0.26
  -5  -7 -13    0.38    0.13
   5   7  13    0.39    0.20
   5   7  13    0.38    0.15
   5   7  14    5.15    0.31
  -5  -8   7    4.47    0.25
  -5  -8   7    4.46    0.27
  -5  -8   6    0.15    0.15
  -5  -8   6    0.07    0.17
  -5  -8   5   19.12    0.80
  -5  -8   5   18.91    0.79
  -5  -8   4   21.45    0.91
  -5  -8   4   22.07    0.89
  -5  -8   3   33.32    1.23
  -5  -8   2    0.51    0.24
  -5  -8   2    0.68    0.22
  -5  -8   2    0.61    0.22
  -5  -8   1   82.68    2.51
  -5  -8   1   81.97    2.48
  -5  -8   1   78.72    2.43
  -5  -8   0    0.47    0.20
  -5  -8   0    0.35    0.21
  -5  -8   0    0.30    0.19
  -5  -8  -1   29.16    1.03
  -5  -8  -1   26.60    1.02
  -5  -8  -1   27.36    1.05
  -5  -8  -1   26.60    1.01
  -5  -8  -2   63.43    1.93
  -5  -8  -2   57.02    1.86
  -5  -8  -2   59.74    1.93
  -5  -8  -2   61.39    1.88
  -5  -8  -3   11.28    0.59
  -5  -8  -3   11.09    0.59
  -5  -8  -4   28.97    1.10
  -5  -8  -4   28.33    1.09
  -5  -8  -5    2.43    0.29
  -5  -8  -5    2.68    0.32
  -5  -8  -6    0.47    0.20
  -5  -8  -6    0.39    0.23
  -5  -8  -7    0.08    0.17
  -5  -8  -7   -0.13    0.20
  -5  -8  -8    0.14    0.15
  -5  -8  -8    0.30    0.21
  -5  -8  -9    9.13    0.53
  -5  -8 -10    3.56    0.35
  -5  -8 -10    2.86    0.30
  -5  -8 -11   15.21    0.70
  -5  -8 -12    6.52    0.39
  -5  -8 -13    0.23    0.12
   5   8  13    0.22    0.12
  -5  -9   6    5.03    0.29
  -5  -9   6    4.95    0.29
  -5  -9   5   53.82    1.67
  -5  -9   5   53.11    1.65
  -5  -9   4   34.26    1.24
  -5  -9   4   36.51    1.22
  -5  -9   3   28.43    1.12
  -5  -9   3   31.97    1.11
  -5  -9   2  190.89    5.28
  -5  -9   2  184.01    5.22
  -5  -9   1    7.73    0.51
  -5  -9   1    7.04    0.44
  -5  -9   1    6.98    0.43
  -5  -9   0   52.39    1.73
  -5  -9   0   50.67    1.68
  -5  -9   0   54.15    1.72
  -5  -9  -1   28.98    1.07
  -5  -9  -1   30.56    1.11
  -5  -9  -1   30.56    1.13
  -5  -9  -1   29.05    1.06
  -5  -9  -2   -0.02    0.20
  -5  -9  -2    0.05    0.16
  -5  -9  -2    0.06    0.16
  -5  -9  -3    4.92    0.39
  -5  -9  -3    5.69    0.43
  -5  -9  -4    0.62    0.23
  -5  -9  -5    9.12    0.55
  -5  -9  -5    8.66    0.54
  -5  -9  -6    0.72    0.21
  -5  -9  -7    1.29    0.24
  -5  -9  -7    1.65    0.28
  -5  -9  -8    6.39    0.47
  -5  -9  -8    6.38    0.42
  -5  -9  -9    3.25    0.33
  -5  -9  -9    3.12    0.28
  -5  -9 -10    0.79    0.20
  -5  -9 -11    0.90    0.22
  -5  -9 -11    0.98    0.18
   5   9  12    3.43    0.32
  -5  -9 -12    3.40    0.28
   5   9  13   18.57    0.68
  -5  -9 -13   15.68    0.58
   5   9  14    4.11    0.24
  -5 -10   5   31.62    0.99
  -5 -10   5   28.81    0.95
  -5 -10   4   70.02    2.05
  -5 -10   3   83.68    2.52
  -5 -10   3   84.56    2.46
  -5 -10   2   81.64    2.42
  -5 -10   2   77.06    2.34
  -5 -10   1   13.49    0.66
  -5 -10   1   13.09    0.59
  -5 -10   1   12.44    0.58
  -5 -10   0    2.82    0.29
  -5 -10   0    3.63    0.35
  -5 -10   0    3.42    0.29
  -5 -10  -1   14.12    0.62
  -5 -10  -1   13.63    0.65
  -5 -10  -1   13.25    0.66
  -5 -10  -2   33.63    1.22
  -5 -10  -2   33.02    1.19
  -5 -10  -3   56.80    1.87
  -5 -10  -3   59.43    1.91
  -5 -10  -4   12.30    0.63
  -5 -10  -5    0.38    0.23
  -5 -10  -5    0.31    0.23
  -5 -10  -6    0.02    0.21
  -5 -10  -7    0.17    0.20
  -5 -10  -7    0.11    0.22
  -5 -10  -8   13.11    0.65
  -5 -10  -8   11.73    0.59
  -5 -10  -9    4.29    0.36
  -5 -10  -9    3.83    0.30
  -5 -10 -10   27.18    1.01
  -5 -10 -11   25.63    0.92
  -5 -10 -11   28.70    1.00
   5  10  12   16.14    0.66
  -5 -10 -12   15.82    0.63
   5  10  13    7.19    0.35
  -5 -10 -13    6.21    0.28
  -5 -11   3   93.96    2.58
  -5 -11   3   85.85    2.48
  -5 -11   2   39.18    1.31
  -5 -11   1    3.31    0.31
  -5 -11   0    0.46    0.18
  -5 -11   0    0.53    0.21
  -5 -11  -1   16.91    0.73
  -5 -11  -1   18.12    0.76
  -5 -11  -2    0.42    0.20
  -5 -11  -2    0.30    0.18
  -5 -11  -2    0.47    0.18
  -5 -11  -3   11.22    0.56
  -5 -11  -3    9.83    0.58
  -5 -11  -4    0.46    0.21
  -5 -11  -5   12.50    0.63
  -5 -11  -5   11.38    0.63
  -5 -11  -6    5.77    0.45
  -5 -11  -6    5.92    0.43
  -5 -11  -7    2.39    0.30
  -5 -11  -8    0.49    0.18
  -5 -11  -8    0.30    0.24
  -5 -11  -9   13.12    0.62
  -5 -11  -9   11.34    0.53
  -5 -11 -10   87.59    2.57
  -5 -11 -11    9.70    0.44
  -5 -11 -11   11.09    0.50
   5  11  12    5.28    0.32
  -5 -11 -12    5.30    0.29
   5  11  13    4.00    0.22
  -5 -12   3   12.54    0.48
  -5 -12   2    0.43    0.15
  -5 -12   1    2.66    0.25
  -5 -12   0    0.73    0.16
  -5 -12   0    1.08    0.20
  -5 -12  -1   15.48    0.64
  -5 -12  -1   15.65    0.66
  -5 -12  -2    0.89    0.22
  -5 -12  -2    0.90    0.18
  -5 -12  -2    1.10    0.18
  -5 -12  -3   15.84    0.68
  -5 -12  -3   15.13    0.70
  -5 -12  -4    0.47    0.24
  -5 -12  -4    0.06    0.16
  -5 -12  -5   23.56    0.92
  -5 -12  -5   22.58    0.92
  -5 -12  -6   48.62    1.59
  -5 -12  -6   46.90    1.58
  -5 -12  -7    7.49    0.45
  -5 -12  -8   40.95    1.38
  -5 -12  -8   40.62    1.33
  -5 -12  -9    1.36    0.18
  -5 -12  -9    1.23    0.22
  -5 -12 -10    0.99    0.19
  -5 -12 -11    2.09    0.20
  -5 -12 -11    1.93    0.17
   5  12  12    3.35    0.20
  -5 -13   1    0.67    0.12
  -5 -13   0    4.58    0.26
  -5 -13  -1    0.48    0.14
  -5 -13  -1    0.45    0.13
  -5 -13  -2    1.31    0.20
  -5 -13  -3    1.30    0.21
  -5 -13  -3    1.17    0.17
  -5 -13  -4   24.62    0.89
  -5 -13  -4   24.94    0.92
  -5 -13  -5    6.33    0.39
  -5 -13  -6    2.68    0.27
  -5 -13  -6    2.46    0.27
  -5 -13  -7    7.33    0.42
  -5 -13  -7    7.19    0.40
  -5 -13  -8    0.62    0.16
  -5 -13  -8    0.57    0.19
  -5 -13  -9    6.11    0.34
  -5 -13  -9    4.94    0.27
  -5 -13 -10    0.38    0.13
  -5 -13 -11    2.68    0.18
  -5 -14  -2   45.81    1.35
  -5 -14  -3   16.04    0.60
  -5 -14  -4    3.10    0.22
  -5 -14  -4    3.93    0.26
  -5 -14  -5   13.27    0.52
  -5 -14  -6    0.30    0.14
  -5 -14  -6    0.46    0.14
  -5 -14  -7    6.65    0.34
  -5 -14  -7    6.44    0.33
  -5 -14  -8    0.61    0.11
  -5 -14  -9    5.79    0.28
  -6   8   2   29.90    0.93
  -6   8   1    0.12    0.11
  -6   8   0    8.60    0.37
  -6   8   0    7.18    0.32
  -6   8  -1    8.43    0.35
  -6   8  -2   11.05    0.42
  -6   8  -2   10.33    0.40
  -6   7   5    0.81    0.12
  -6   7   5    1.02    0.13
  -6   7   4   20.66    0.66
  -6   7   4   21.17    0.68
  -6   7   3    3.43    0.24
  -6   7   3    4.32    0.26
  -6   7   3    3.97    0.26
  -6   7   2    0.72    0.13
  -6   7   2    0.55    0.16
  -6   7   2    0.87    0.16
  -6   7   1    9.95    0.46
  -6   7   1    9.31    0.41
  -6   7   1    8.77    0.42
  -6   7   0   19.29    0.73
  -6   7   0   18.02    0.69
  -6   7  -1   10.00    0.48
  -6   7  -1    9.26    0.45
  -6   7  -2    2.02    0.21
  -6   7  -3   39.71    1.26
  -6   7  -3   40.28    1.25
  -6   7  -4   12.76    0.50
  -6   7  -4   12.35    0.50
  -6   7  -5    1.19    0.13
  -6   7  -5    1.22    0.14
  -6   6   6   11.07    0.45
  -6   6   5   50.30    1.54
  -6   6   4    5.15    0.33
  -6   6   4    4.48    0.27
  -6   6   4    4.83    0.34
  -6   6   3    1.16    0.20
  -6   6   3    1.18    0.19
  -6   6   3    1.01    0.21
  -6   6   3    0.97    0.21
  -6   6   2   15.41    0.63
  -6   6   2   14.30    0.62
  -6   6   2   14.73    0.64
  -6   6   2   15.06    0.64
  -6   6   2   12.79    0.56
  -6   6   1    0.56    0.17
  -6   6   1    0.59    0.21
  -6   6   1    0.51    0.18
  -6   6   1    0.57    0.17
  -6   6   0    0.18    0.20
  -6   6   0    0.20    0.17
  -6   6   0    0.08    0.15
  -6   6  -1   19.68    0.76
  -6   6  -1   19.35    0.73
  -6   6  -1   20.11    0.79
  -6   6  -2   18.49    0.74
  -6   6  -3   14.78    0.64
  -6   6  -4   28.59    1.01
  -6   6  -5    0.62    0.17
  -6   5   7   13.91    0.51
  -6   5   7   13.31    0.50
  -6   5   6   24.62    0.86
  -6   5   6   25.17    0.86
  -6   5   6   24.39    0.85
  -6   5   5    4.29    0.32
  -6   5   5    3.90    0.31
  -6   5   4   13.54    0.63
  -6   5   3   37.57    1.26
  -6   5   3   32.83    1.17
  -6   5   3   35.74    1.25
  -6   5   3   35.97    1.24
  -6   5   2   11.20    0.56
  -6   5   2   10.32    0.54
  -6   5   2   10.11    0.54
  -6   5   1    0.37    0.19
  -6   5   1    0.61    0.22
  -6   5   1    0.33    0.22
  -6   5   1    0.46    0.17
  -6   5   0   48.47    1.58
  -6   5   0   51.02    1.61
  -6   5   0   49.39    1.62
  -6   5   0   53.90    1.64
  -6   5  -1    2.34    0.26
  -6   5  -1    2.41    0.26
  -6   5  -2    0.23    0.19
  -6   5  -3    6.36    0.43
  -6   5  -4    0.42    0.22
   6  -5   5   12.68    0.54
  -6   5  -5   13.79    0.63
   6  -5   6   14.47    0.58
   6  -5   7    0.18    0.12
  -6   5  -7    0.05    0.14
  -6   5  -8    1.69    0.17
   6  -5   8    1.83    0.17
  -6   4   7    0.14    0.13
  -6   4   7    0.25    0.13
  -6   4   7    0.14    0.12
  -6   4   6    0.35    0.18
  -6   4   6    0.45    0.17
  -6   4   6    0.43    0.17
  -6   4   5    0.43    0.20
  -6   4   5    0.26    0.21
  -6   4   5    0.61    0.20
  -6   4   4    0.28    0.23
  -6   4   3  103.30    3.00
  -6   4   3   96.95    2.90
  -6   4   3  102.08    2.99
  -6   4   2    1.41    0.28
  -6   4   2    1.31    0.24
  -6   4   2    1.01    0.26
  -6   4   2    1.45    0.26
  -6   4   1    8.34    0.50
  -6   4   1    7.45    0.50
  -6   4   1    8.02    0.50
  -6   4   0   13.51    0.65
  -6   4   0   13.39    0.69
  -6   4   0   12.60    0.61
  -6   4   0   14.68    0.67
  -6   4  -1   32.18    1.11
  -6   4  -1   30.89    1.11
  -6   4  -1   29.97    1.11
  -6   4  -2   36.23    1.30
  -6   4  -2   35.02    1.26
  -6   4  -3   69.64    2.21
  -6   4  -3   71.73    2.21
   6  -4   4  100.46    3.00
  -6   4  -4  111.07    3.13
   6  -4   5   32.52    1.13
  -6   4  -5   31.97    1.18
   6  -4   6    0.01    0.16
   6  -4   7    0.66    0.19
  -6   4  -7    0.64    0.21
   6  -4   8    0.05    0.15
  -6   4  -8    0.08    0.16
   6  -4   9   16.60    0.59
  -6   4  -9   15.03    0.56
  -6   3   7    5.96    0.34
  -6   3   7    5.43    0.31
  -6   3   7    5.51    0.33
  -6   3   6   37.87    1.25
  -6   3   6   36.44    1.22
  -6   3   6   35.85    1.22
  -6   3   5   46.24    1.55
  -6   3   5   45.75    1.54
  -6   3   5   47.15    1.54
  -6   3   4   12.35    0.62
  -6   3   4   11.15    0.61
  -6   3   3    8.32    0.52
  -6   3   3    7.55    0.52
  -6   3   3    8.97    0.50
  -6   3   3    7.97    0.53
  -6   3   2    0.48    0.23
  -6   3   2    0.47    0.18
  -6   3   2    0.20    0.23
  -6   3   2    0.36    0.22
  -6   3   1   32.50    1.20
  -6   3   1   32.61    1.19
  -6   3   1   30.29    1.17
  -6   3   0    6.61    0.46
  -6   3   0    6.64    0.48
  -6   3   0    7.24    0.47
  -6   3  -1    2.94    0.31
  -6   3  -1    3.33    0.31
  -6   3  -1    3.78    0.33
  -6   3  -2    0.70    0.22
  -6   3  -2    0.55    0.17
  -6   3  -2    0.75    0.20
  -6   3  -2    0.62    0.26
  -6   3  -3  325.29    8.74
  -6   3  -3  313.94    8.71
  -6   3  -4   32.37    1.17
   6  -3   4   29.65    1.09
  -6   3  -4   30.36    1.18
   6  -3   5    1.34    0.24
  -6   3  -5    2.09    0.32
  -6   3  -5    1.55    0.26
   6  -3   6    2.51    0.29
   6  -3   7    2.52    0.29
  -6   3  -7    2.62    0.31
   6  -3   8   39.95    1.31
   6  -3   8   43.76    1.41
  -6   3  -8   44.08    1.41
   6  -3   9    2.23    0.23
  -6   3  -9    2.09    0.23
   6  -3   9    1.95    0.18
   6  -3  10    1.72    0.19
  -6   3 -10    1.34    0.14
   6  -3  10    1.29    0.13
  -6   2   8   31.64    0.96
  -6   2   7   31.19    1.04
  -6   2   7   30.53    0.99
  -6   2   7   30.86    1.03
  -6   2   6   16.16    0.71
  -6   2   6   16.93    0.70
  -6   2   6   16.14    0.68
  -6   2   6   16.82    0.71
  -6   2   5   33.97    1.24
  -6   2   5   35.70    1.23
  -6   2   5   35.82    1.24
  -6   2   5   32.34    1.22
  -6   2   4   21.80    0.92
  -6   2   4   20.00    0.88
  -6   2   4   21.16    0.91
  -6   2   3    5.54    0.39
  -6   2   3    4.69    0.43
  -6   2   2    0.04    0.23
  -6   2   2    0.17    0.22
  -6   2   2   -0.10    0.19
  -6   2   1    3.26    0.34
  -6   2   1    2.53    0.35
  -6   2   1    2.62    0.31
  -6   2   1    2.85    0.34
  -6   2   0   30.87    1.15
  -6   2   0   28.37    1.15
  -6   2   0   29.96    1.15
  -6   2   0   30.59    1.14
  -6   2  -1  164.06    4.60
  -6   2  -1  172.95    4.64
  -6   2  -1  163.45    4.59
  -6   2  -1  160.28    4.55
  -6   2  -2   35.49    1.23
  -6   2  -2   35.93    1.32
  -6   2  -2   34.56    1.21
  -6   2  -2   34.02    1.24
  -6   2  -3    0.32    0.23
  -6   2  -3    0.54    0.24
  -6   2  -4   48.69    1.63
   6  -2   4   47.40    1.57
  -6   2  -4   47.72    1.65
  -6   2  -5   20.10    0.85
   6  -2   5   21.14    0.86
  -6   2  -5   19.47    0.88
   6  -2   6    1.84    0.27
  -6   2  -6    1.76    0.29
  -6   2  -6    1.85    0.25
   6  -2   7    0.81    0.25
   6  -2   7    0.67    0.18
   6  -2   8   30.32    1.10
   6  -2   8   33.56    1.18
  -6   2  -8   32.27    1.18
   6  -2   9    0.67    0.21
  -6   2  -9    0.65    0.22
   6  -2   9    0.70    0.18
   6  -2  10    5.18    0.31
  -6   2 -10    4.86    0.31
   6  -2  11   13.90    0.52
   6  -2  11   15.80    0.56
  -6   1   7    0.67    0.16
  -6   1   7    0.55    0.16
  -6   1   7    0.63    0.18
  -6   1   6    3.87    0.33
  -6   1   6    3.92    0.33
  -6   1   6    3.50    0.29
  -6   1   6    3.70    0.32
  -6   1   5    0.14    0.22
  -6   1   5    0.15    0.22
  -6   1   5    0.27    0.22
  -6   1   4    2.46    0.33
  -6   1   4    2.07    0.32
  -6   1   4    2.41    0.33
  -6   1   3   -0.09    0.23
  -6   1   3   -0.02    0.21
  -6   1   3    0.12    0.17
  -6   1   2    1.10    0.27
  -6   1   2    1.11    0.25
  -6   1   1   32.94    1.23
  -6   1   1   31.99    1.20
  -6   1   1   31.73    1.22
  -6   1   1   32.53    1.21
  -6   1   0   51.24    1.70
  -6   1   0   49.32    1.71
  -6   1   0   51.02    1.70
  -6   1   0   51.56    1.69
  -6   1  -1    2.45    0.25
  -6   1  -1    2.28    0.30
  -6   1  -1    2.04    0.28
  -6   1  -1    1.74    0.29
  -6   1  -1    2.25    0.28
  -6   1  -2    1.74    0.26
  -6   1  -2    1.28    0.25
  -6   1  -2    1.29    0.26
  -6   1  -2    1.00    0.28
  -6   1  -2    1.39    0.22
  -6   1  -3    4.94    0.36
  -6   1  -3    5.88    0.44
  -6   1  -3    6.13    0.43
  -6   1  -4   23.99    0.97
  -6   1  -4   22.85    0.98
  -6   1  -5    0.07    0.22
  -6   1  -5    0.22    0.19
   6  -1   6   15.22    0.67
  -6   1  -6   15.15    0.70
  -6   1  -6   17.13    0.78
   6  -1   7   26.93    1.01
   6  -1   7   26.59    1.06
   6  -1   8    0.17    0.22
  -6   1  -8    0.11    0.23
   6  -1   8    0.23    0.19
   6  -1   9   33.09    1.16
   6  -1   9   33.68    1.20
  -6   1  -9   31.83    1.17
   6  -1  10   85.24    2.47
  -6   1 -10   82.29    2.46
   6  -1  11   47.78    1.42
   6  -1  11   46.41    1.44
  -6   1 -11   44.43    1.38
   6  -1  12   13.87    0.50
   6  -1  12   14.01    0.50
  -6   0   7   18.56    0.70
  -6   0   7   18.38    0.72
  -6   0   7   19.52    0.73
  -6   0   6   47.69    1.56
  -6   0   6   48.34    1.57
  -6   0   6   49.03    1.58
  -6   0   5   17.67    0.79
  -6   0   5   18.90    0.81
  -6   0   5   18.25    0.81
  -6   0   4  170.25    4.89
  -6   0   4  171.47    4.88
  -6   0   4  174.02    4.90
  -6   0   3   36.93    1.37
  -6   0   3   38.20    1.30
  -6   0   3   38.93    1.38
  -6   0   2   51.96    1.63
  -6   0   2   50.92    1.66
  -6   0   1    6.64    0.47
  -6   0   1    6.13    0.44
  -6   0   1    5.67    0.45
  -6   0   1    5.65    0.44
  -6   0   0    2.08    0.30
  -6   0   0    2.80    0.32
  -6   0   0    2.52    0.30
  -6   0   0    2.76    0.32
  -6   0  -1   16.76    0.77
  -6   0  -1   17.52    0.79
  -6   0  -1   17.72    0.76
  -6   0  -1   17.20    0.77
  -6   0  -2   33.78    1.23
  -6   0  -2   35.21    1.23
  -6   0  -2   34.09    1.20
  -6   0  -2   34.58    1.21
  -6   0  -3   30.28    1.11
  -6   0  -3   31.44    1.18
  -6   0  -3   30.63    1.10
  -6   0  -3   30.89    1.13
  -6   0  -4    0.21    0.19
  -6   0  -4    0.26    0.16
  -6   0  -4    0.37    0.20
  -6   0  -5   48.20    1.56
  -6   0  -5   46.28    1.57
  -6   0  -6    0.90    0.28
   6   0   6    1.01    0.21
  -6   0  -6    1.29    0.23
   6   0   7    0.47    0.21
  -6   0  -7    0.24    0.16
   6   0   8   26.97    1.04
  -6   0  -8   26.40    1.06
   6   0   9   17.55    0.78
  -6   0  -9   18.49    0.81
   6   0  10   37.60    1.27
   6   0  10   34.53    1.27
  -6   0 -10   36.67    1.25
   6   0  11    2.49    0.26
   6   0  11    2.98    0.27
  -6   0 -11    2.93    0.25
   6   0  12    3.33    0.24
   6   0  12    3.50    0.24
  -6  -1   7    1.16    0.20
  -6  -1   7    1.42    0.20
  -6  -1   6   14.13    0.62
  -6  -1   6   14.67    0.66
  -6  -1   6   14.42    0.66
  -6  -1   5  180.02    5.09
  -6  -1   5  182.85    5.12
  -6  -1   5  182.80    5.12
  -6  -1   4  266.04    7.40
  -6  -1   4  273.29    7.42
  -6  -1   4  268.52    7.42
  -6  -1   3   17.58    0.80
  -6  -1   3   16.95    0.72
  -6  -1   3   16.61    0.80
  -6  -1   3   17.39    0.81
  -6  -1   2    5.89    0.45
  -6  -1   2    5.50    0.40
  -6  -1   1   58.36    1.92
  -6  -1   1   62.38    1.96
  -6  -1   1   59.63    1.94
  -6  -1   0   82.70    2.50
  -6  -1   0   79.64    2.48
  -6  -1   0   80.92    2.48
  -6  -1   0   79.98    2.47
  -6  -1  -1    4.37    0.38
  -6  -1  -1    4.12    0.37
  -6  -1  -1    4.21    0.35
  -6  -1  -1    4.62    0.36
  -6  -1  -2   90.96    2.71
  -6  -1  -2   93.73    2.75
  -6  -1  -2   90.40    2.69
  -6  -1  -2   89.76    2.68
  -6  -1  -2   88.32    2.66
  -6  -1  -3   25.97    0.98
  -6  -1  -3   24.20    0.94
  -6  -1  -3   26.37    0.94
  -6  -1  -3   26.57    0.99
  -6  -1  -4   26.44    1.01
  -6  -1  -4   29.58    1.11
  -6  -1  -4   30.10    1.09
  -6  -1  -5    3.47    0.35
  -6  -1  -5    3.14    0.34
  -6  -1  -5    3.29    0.33
  -6  -1  -6  107.80    3.15
  -6  -1  -6  105.08    3.11
  -6  -1  -6  104.92    3.16
  -6  -1  -7  162.54    4.56
   6   1   8    5.20    0.41
  -6  -1  -8    5.42    0.44
  -6  -1  -9    2.37    0.32
   6   1   9    2.15    0.30
   6   1  10   54.82    1.75
   6   1  10   59.64    1.84
  -6  -1 -10   56.81    1.82
   6   1  11    2.39    0.27
  -6  -1 -11    2.26    0.25
   6   1  11    2.23    0.23
   6   1  11    2.28    0.28
   6   1  12    4.04    0.26
   6   1  12    4.13    0.30
   6   1  12    4.53    0.30
  -6  -1 -12    4.07    0.25
  -6  -2   8    0.37    0.10
  -6  -2   7    0.48    0.17
  -6  -2   7    0.49    0.16
  -6  -2   6  151.03    4.30
  -6  -2   6  156.55    4.38
  -6  -2   6  157.26    4.33
  -6  -2   6  157.61    4.37
  -6  -2   5   11.29    0.56
  -6  -2   5   10.17    0.60
  -6  -2   5   11.24    0.56
  -6  -2   5   11.03    0.60
  -6  -2   4   30.03    1.13
  -6  -2   4   29.58    1.15
  -6  -2   4   29.83    1.11
  -6  -2   4   30.53    1.16
  -6  -2   3   38.97    1.39
  -6  -2   3   41.19    1.37
  -6  -2   3   39.49    1.41
  -6  -2   2   23.35    0.97
  -6  -2   2   24.28    0.93
  -6  -2   2   21.97    0.96
  -6  -2   2   24.90    0.97
  -6  -2   1   21.90    0.93
  -6  -2   1   21.65    0.91
  -6  -2   1   21.81    0.91
  -6  -2   0   10.64    0.56
  -6  -2   0   10.85    0.58
  -6  -2   0   10.86    0.58
  -6  -2  -1   52.77    1.74
  -6  -2  -1   53.22    1.73
  -6  -2  -1   51.46    1.71
  -6  -2  -1   53.76    1.71
  -6  -2  -2  208.64    5.91
  -6  -2  -2  213.57    5.86
  -6  -2  -2  214.28    5.86
  -6  -2  -2  212.32    5.82
  -6  -2  -3    2.71    0.28
  -6  -2  -3    2.69    0.31
  -6  -2  -3    2.84    0.26
  -6  -2  -3    2.64    0.26
  -6  -2  -4    2.72    0.29
  -6  -2  -4    2.29    0.29
  -6  -2  -5   36.65    1.31
  -6  -2  -5   36.65    1.31
  -6  -2  -6   25.14    1.01
  -6  -2  -6   26.64    1.04
  -6  -2  -7  304.81    8.21
  -6  -2  -7  297.61    8.15
  -6  -2  -7  298.95    8.24
  -6  -2  -8   56.53    1.68
  -6  -2  -8   44.06    1.68
  -6  -2  -9   88.23    2.70
   6   2  10   54.73    1.77
  -6  -2 -10   52.47    1.74
   6   2  11   26.62    0.99
  -6  -2 -11   24.87    0.94
   6   2  12   93.31    2.70
   6   2  12   98.07    2.73
  -6  -2 -12   93.14    2.68
   6   2  13    1.86    0.17
   6   2  13    1.94    0.19
   6   2  13    1.88    0.16
  -6  -3   8    7.51    0.32
  -6  -3   7   49.45    1.50
  -6  -3   7   48.88    1.48
  -6  -3   7   46.49    1.46
  -6  -3   6   18.04    0.75
  -6  -3   6   18.01    0.73
  -6  -3   6   16.86    0.72
  -6  -3   5    7.35    0.43
  -6  -3   5    7.83    0.49
  -6  -3   5    8.19    0.48
  -6  -3   5    7.78    0.49
  -6  -3   4    1.57    0.25
  -6  -3   4    1.63    0.31
  -6  -3   4    1.44    0.27
  -6  -3   4    1.61    0.29
  -6  -3   3   32.13    1.19
  -6  -3   3   31.94    1.20
  -6  -3   3   32.02    1.20
  -6  -3   2    7.09    0.47
  -6  -3   2    6.57    0.48
  -6  -3   2    7.64    0.49
  -6  -3   1   44.59    1.55
  -6  -3   1   43.95    1.48
  -6  -3   1   46.59    1.56
  -6  -3   1   47.15    1.56
  -6  -3   1   44.92    1.55
  -6  -3   0  138.63    4.07
  -6  -3   0  147.43    4.11
  -6  -3   0  143.59    4.10
  -6  -3   0  144.24    4.11
  -6  -3  -1  150.00    4.27
  -6  -3  -1  151.44    4.26
  -6  -3  -1  149.11    4.26
  -6  -3  -1  150.09    4.29
  -6  -3  -2   18.15    0.78
  -6  -3  -2   17.15    0.74
  -6  -3  -2   17.11    0.74
  -6  -3  -2   18.68    0.80
  -6  -3  -3   17.78    0.78
  -6  -3  -3   18.42    0.72
  -6  -3  -3   17.08    0.71
  -6  -3  -3   18.45    0.75
  -6  -3  -4   87.28    2.64
  -6  -3  -4   88.86    2.67
  -6  -3  -5  129.58    3.78
  -6  -3  -5  129.23    3.75
  -6  -3  -5  130.74    3.76
  -6  -3  -6   31.95    1.17
  -6  -3  -6   29.93    1.17
  -6  -3  -7   31.82    1.18
  -6  -3  -7   31.78    1.21
  -6  -3  -8   59.63    1.90
  -6  -3  -9   15.61    0.68
  -6  -3  -9   15.74    0.75
  -6  -3 -10   26.91    1.05
  -6  -3 -11    1.21    0.23
   6   3  12    0.77    0.19
  -6  -3 -12    0.82    0.18
   6   3  12    0.73    0.19
   6   3  13   33.13    1.03
   6   3  13   32.32    1.05
   6   3  13   30.53    1.00
  -6  -4   7    0.93    0.18
  -6  -4   7    1.16    0.18
  -6  -4   6    0.49    0.20
  -6  -4   6    0.37    0.19
  -6  -4   6    0.42    0.17
  -6  -4   5    4.36    0.38
  -6  -4   5    3.79    0.35
  -6  -4   5    4.63    0.37
  -6  -4   4    2.49    0.28
  -6  -4   4    2.46    0.34
  -6  -4   4    2.59    0.31
  -6  -4   4    2.07    0.31
  -6  -4   3   31.96    1.18
  -6  -4   3   32.59    1.21
  -6  -4   3   32.92    1.23
  -6  -4   2   34.72    1.28
  -6  -4   2   36.83    1.30
  -6  -4   2   34.19    1.29
  -6  -4   1   70.05    2.23
  -6  -4   1   70.46    2.22
  -6  -4   1   71.00    2.18
  -6  -4   0    6.08    0.40
  -6  -4   0    5.57    0.41
  -6  -4   0    5.58    0.41
  -6  -4  -1    0.17    0.19
  -6  -4  -1    0.08    0.18
  -6  -4  -1    0.22    0.19
  -6  -4  -2   47.77    1.61
  -6  -4  -2   47.67    1.55
  -6  -4  -2   48.75    1.62
  -6  -4  -3   64.46    1.99
  -6  -4  -3   59.43    1.88
  -6  -4  -3   62.54    1.92
  -6  -4  -4    3.36    0.35
  -6  -4  -4    3.73    0.35
  -6  -4  -4    4.03    0.33
  -6  -4  -5  118.81    3.51
  -6  -4  -5  118.88    3.50
  -6  -4  -5  122.14    3.50
  -6  -4  -6  135.66    3.95
  -6  -4  -6  135.87    3.94
  -6  -4  -6  137.12    3.92
  -6  -4  -7   10.20    0.56
  -6  -4  -7    8.78    0.55
  -6  -4  -7    9.92    0.54
  -6  -4  -8    7.73    0.48
  -6  -4  -9   26.96    1.03
   6   4   9   27.96    1.03
  -6  -4  -9   28.84    1.12
   6   4  10   10.32    0.52
  -6  -4 -10    9.63    0.57
   6   4  11   38.27    1.28
  -6  -4 -11   39.38    1.34
   6   4  12   17.41    0.73
   6   4  12   16.82    0.66
  -6  -4 -12   17.15    0.68
   6   4  13    8.46    0.40
   6   4  13    8.72    0.41
   6   4  13    6.98    0.33
   6   4  13    7.67    0.36
  -6  -4 -13    6.98    0.33
   6   4  14   24.95    0.78
  -6  -5   7   12.80    0.52
  -6  -5   7   12.55    0.52
  -6  -5   6   69.58    2.07
  -6  -5   6   69.43    2.07
  -6  -5   6   66.45    2.02
  -6  -5   5   27.22    1.04
  -6  -5   5   28.66    1.04
  -6  -5   5   26.59    1.01
  -6  -5   4  103.21    2.98
  -6  -5   4  101.56    3.08
  -6  -5   4  103.30    3.07
  -6  -5   4  104.17    3.06
  -6  -5   3  180.64    5.01
  -6  -5   3  176.59    5.07
  -6  -5   2   69.93    2.23
  -6  -5   2   75.96    2.29
  -6  -5   2   70.17    2.18
  -6  -5   1    0.99    0.22
  -6  -5   1    0.43    0.23
  -6  -5   0   66.12    2.03
  -6  -5   0   66.11    2.07
  -6  -5   0   64.99    2.09
  -6  -5   0   64.31    2.06
  -6  -5  -1  102.74    2.94
  -6  -5  -1   98.55    2.92
  -6  -5  -1  102.05    2.96
  -6  -5  -1   92.52    2.94
  -6  -5  -2    7.39    0.46
  -6  -5  -2    6.99    0.42
  -6  -5  -2    6.63    0.46
  -6  -5  -3   52.11    1.68
  -6  -5  -3   48.66    1.60
  -6  -5  -4   75.07    2.34
  -6  -5  -4   76.38    2.35
  -6  -5  -4   75.32    2.31
  -6  -5  -5    7.69    0.49
  -6  -5  -5    7.53    0.47
  -6  -5  -6   60.25    1.93
  -6  -5  -6   59.01    1.91
  -6  -5  -6   57.95    1.91
  -6  -5  -7   43.82    1.55
  -6  -5  -7   44.58    1.52
  -6  -5  -7   47.30    1.58
  -6  -5  -8    1.84    0.25
  -6  -5  -8    2.41    0.29
  -6  -5  -9    8.03    0.48
  -6  -5  -9    8.37    0.53
  -6  -5 -10   17.07    0.70
   6   5  10   17.21    0.75
  -6  -5 -10   17.05    0.78
  -6  -5 -11    0.09    0.19
   6   5  11    0.61    0.20
  -6  -5 -12    1.07    0.19
   6   5  12    1.24    0.21
   6   5  12    1.20    0.24
   6   5  13    3.17    0.26
   6   5  13    3.36    0.24
   6   5  13    3.04    0.22
  -6  -5 -13    3.05    0.21
   6   5  14    0.65    0.12
  -6  -6   7    1.46    0.16
  -6  -6   7    1.46    0.17
  -6  -6   6   16.35    0.64
  -6  -6   6   15.96    0.65
  -6  -6   6   14.44    0.57
  -6  -6   5   80.00    2.44
  -6  -6   5   82.97    2.45
  -6  -6   5   81.25    2.41
  -6  -6   4   39.18    1.33
  -6  -6   4   38.06    1.30
  -6  -6   3    2.75    0.28
  -6  -6   2    5.97    0.42
  -6  -6   2    6.41    0.46
  -6  -6   2    7.41    0.50
  -6  -6   1    7.00    0.50
  -6  -6   1    7.74    0.46
  -6  -6   0   49.35    1.56
  -6  -6   0   47.47    1.60
  -6  -6   0   48.02    1.62
  -6  -6   0   45.64    1.59
  -6  -6  -1   48.90    1.58
  -6  -6  -1   48.93    1.59
  -6  -6  -1   45.62    1.61
  -6  -6  -1   48.19    1.62
  -6  -6  -2  153.07    4.33
  -6  -6  -2  152.27    4.28
  -6  -6  -2  149.62    4.35
  -6  -6  -3  128.27    3.61
  -6  -6  -3  125.65    3.52
  -6  -6  -4    3.69    0.36
  -6  -6  -4    3.50    0.36
  -6  -6  -4    3.59    0.33
  -6  -6  -5   89.88    2.70
  -6  -6  -5   87.51    2.67
  -6  -6  -6  616.57   16.52
  -6  -6  -6  613.50   16.50
  -6  -6  -6  627.30   16.51
  -6  -6  -7    3.97    0.38
  -6  -6  -7    4.68    0.36
  -6  -6  -7    3.91    0.39
  -6  -6  -8   26.10    1.04
  -6  -6  -8   25.93    0.99
  -6  -6  -8   26.96    1.07
  -6  -6  -9    1.45    0.31
  -6  -6  -9    1.69    0.27
  -6  -6 -10    7.41    0.43
  -6  -6 -10    7.65    0.49
  -6  -6 -11    0.46    0.21
   6   6  11    0.48    0.21
   6   6  12    6.64    0.39
  -6  -6 -12    6.13    0.38
  -6  -6 -13    0.60    0.13
   6   6  13    0.57    0.15
   6   6  13    0.49    0.16
  -6  -7   7   47.45    1.38
  -6  -7   6    1.33    0.19
  -6  -7   6    1.15    0.19
  -6  -7   5   15.64    0.67
  -6  -7   5   15.29    0.62
  -6  -7   4    0.03    0.22
  -6  -7   4   -0.02    0.23
  -6  -7   4    0.04    0.17
  -6  -7   3    6.15    0.46
  -6  -7   3    6.60    0.46
  -6  -7   2   88.07    2.65
  -6  -7   2   91.30    2.74
  -6  -7   2   90.00    2.72
  -6  -7   1   10.49    0.60
  -6  -7   1   11.27    0.61
  -6  -7   1   10.23    0.55
  -6  -7   0   83.40    2.58
  -6  -7   0   83.12    2.59
  -6  -7   0   88.39    2.59
  -6  -7  -1   14.35    0.67
  -6  -7  -1   14.57    0.68
  -6  -7  -1   15.56    0.71
  -6  -7  -1   15.14    0.70
  -6  -7  -2    9.68    0.54
  -6  -7  -2    9.38    0.51
  -6  -7  -2   10.07    0.56
  -6  -7  -3   37.22    1.32
  -6  -7  -3   36.39    1.33
  -6  -7  -3   36.70    1.25
  -6  -7  -4   71.51    2.10
  -6  -7  -4   58.20    2.03
  -6  -7  -5  209.30    6.02
  -6  -7  -5  220.74    6.01
  -6  -7  -6  542.78   15.09
  -6  -7  -6  584.58   15.09
  -6  -7  -7   25.48    1.03
  -6  -7  -7   25.05    0.99
  -6  -7  -7   23.91    1.00
  -6  -7  -8    4.91    0.39
  -6  -7  -8    3.93    0.33
  -6  -7  -8    4.48    0.40
  -6  -7  -9   49.50    1.65
  -6  -7 -10   42.04    1.41
  -6  -7 -10   44.24    1.50
  -6  -7 -11   18.36    0.78
   6   7  12   25.46    0.92
  -6  -7 -12   25.07    0.91
   6   7  13    7.04    0.36
   6   7  13    7.07    0.36
  -6  -7 -13    6.75    0.33
   6   7  14    8.83    0.36
  -6  -8   6    3.06    0.21
  -6  -8   6    2.77    0.21
  -6  -8   5    1.59    0.21
  -6  -8   5    2.07    0.23
  -6  -8   5    1.85    0.18
  -6  -8   4   21.59    0.82
  -6  -8   4   20.16    0.79
  -6  -8   3   38.52    1.34
  -6  -8   3   38.04    1.32
  -6  -8   2   15.76    0.68
  -6  -8   2   17.73    0.78
  -6  -8   2   18.17    0.77
  -6  -8   1   85.39    2.59
  -6  -8   1   86.43    2.60
  -6  -8   1   83.96    2.53
  -6  -8   0    1.12    0.23
  -6  -8   0    1.54    0.26
  -6  -8   0    1.61    0.27
  -6  -8  -1   61.90    1.96
  -6  -8  -1   65.26    1.99
  -6  -8  -1   62.52    1.99
  -6  -8  -1   62.41    2.02
  -6  -8  -2   66.35    2.05
  -6  -8  -2   63.55    1.99
  -6  -8  -2   64.19    2.06
  -6  -8  -3   20.76    0.87
  -6  -8  -3   19.44    0.88
  -6  -8  -4   74.08    2.33
  -6  -8  -5   12.72    0.68
  -6  -8  -5   12.69    0.67
  -6  -8  -6   87.07    2.66
  -6  -8  -7   27.19    1.08
  -6  -8  -7   25.67    1.02
  -6  -8  -8    2.75    0.34
  -6  -8  -8    2.55    0.29
  -6  -8  -8    1.92    0.31
  -6  -8  -9    1.23    0.20
  -6  -8  -9    1.35    0.25
  -6  -8 -10    0.03    0.23
  -6  -8 -10   -0.03    0.16
  -6  -8 -11   10.15    0.47
  -6  -8 -11   10.43    0.54
   6   8  12   16.39    0.67
  -6  -8 -12   16.72    0.66
  -6  -8 -13    0.37    0.11
   6   8  13    0.38    0.14
   6   8  13    0.51    0.13
  -6  -9   5   18.31    0.64
  -6  -9   5   17.39    0.63
  -6  -9   4   16.39    0.62
  -6  -9   4   14.55    0.58
  -6  -9   3   48.63    1.53
  -6  -9   3   46.01    1.50
  -6  -9   2   22.07    0.88
  -6  -9   2   21.67    0.85
  -6  -9   1    3.32    0.33
  -6  -9   1    3.50    0.33
  -6  -9   1    3.69    0.29
  -6  -9   0   20.38    0.84
  -6  -9   0   20.43    0.83
  -6  -9   0   20.09    0.83
  -6  -9  -1    5.97    0.38
  -6  -9  -1    5.63    0.41
  -6  -9  -1    5.94    0.40
  -6  -9  -1    6.28    0.44
  -6  -9  -2    6.16    0.42
  -6  -9  -2    5.66    0.38
  -6  -9  -2    6.04    0.45
  -6  -9  -3   37.21    1.32
  -6  -9  -3   36.73    1.34
  -6  -9  -4    3.22    0.35
  -6  -9  -5   40.70    1.42
  -6  -9  -5   38.64    1.41
  -6  -9  -6    1.80    0.30
  -6  -9  -6    1.29    0.31
  -6  -9  -7   10.52    0.61
  -6  -9  -7    9.94    0.56
  -6  -9  -8    0.59    0.20
  -6  -9  -8    0.40    0.23
  -6  -9  -9   12.55    0.61
  -6  -9  -9   11.47    0.54
  -6  -9 -10   10.56    0.54
  -6  -9 -10   11.88    0.59
  -6  -9 -11   10.19    0.47
  -6  -9 -11   11.75    0.55
   6   9  12   11.88    0.54
  -6  -9 -12   12.37    0.53
   6   9  13   19.57    0.69
  -6  -9 -13   21.87    0.71
  -6 -10   4   15.67    0.55
  -6 -10   3   10.52    0.48
  -6 -10   3   10.08    0.44
  -6 -10   2   21.41    0.81
  -6 -10   2   20.19    0.76
  -6 -10   1    0.01    0.18
  -6 -10   1    0.12    0.15
  -6 -10   0    0.69    0.18
  -6 -10   0    0.55    0.20
  -6 -10   0    0.71    0.17
  -6 -10  -1   17.63    0.74
  -6 -10  -1   17.71    0.76
  -6 -10  -2    3.38    0.34
  -6 -10  -2    3.81    0.32
  -6 -10  -2    3.43    0.29
  -6 -10  -3    0.30    0.23
  -6 -10  -3    0.40    0.20
  -6 -10  -4    2.55    0.37
  -6 -10  -4    3.92    0.35
  -6 -10  -5    0.05    0.25
  -6 -10  -5    0.30    0.23
  -6 -10  -6    1.62    0.27
  -6 -10  -6    1.74    0.30
  -6 -10  -7    0.32    0.20
  -6 -10  -8    7.81    0.48
  -6 -10  -8    6.54    0.42
  -6 -10  -9    7.65    0.47
  -6 -10  -9    7.35    0.40
  -6 -10  -9    7.07    0.47
  -6 -10 -10    2.48    0.29
  -6 -10 -10    2.49    0.26
  -6 -10 -11   21.24    0.77
  -6 -10 -11   23.66    0.84
   6  10  12   28.55    0.96
  -6 -10 -12   28.66    0.94
  -6 -11   3   20.08    0.66
  -6 -11   3   17.76    0.61
  -6 -11   2   72.88    2.11
  -6 -11   1    6.44    0.36
  -6 -11   0   58.83    1.72
  -6 -11   0   52.82    1.67
  -6 -11  -1    9.12    0.45
  -6 -11  -1    8.52    0.46
  -6 -11  -2    1.78    0.25
  -6 -11  -2    1.25    0.20
  -6 -11  -2    1.68    0.20
  -6 -11  -3   23.52    0.90
  -6 -11  -3   24.29    0.95
  -6 -11  -4   27.51    1.04
  -6 -11  -4   28.55    1.07
  -6 -11  -5   26.83    0.99
  -6 -11  -5   23.14    0.97
  -6 -11  -6   16.91    0.76
  -6 -11  -6   17.60    0.77
  -6 -11  -7   32.11    1.14
  -6 -11  -8   19.76    0.82
  -6 -11  -8   19.55    0.78
  -6 -11  -9    5.05    0.35
  -6 -11  -9    4.66    0.30
  -6 -11 -10   31.69    1.06
  -6 -11 -11    9.64    0.41
  -6 -11 -11   10.77    0.47
  -6 -11 -12    0.14    0.10
  -6 -12   1    0.89    0.14
  -6 -12   0    9.50    0.41
  -6 -12  -1    2.52    0.20
  -6 -12  -1    2.33    0.22
  -6 -12  -2    2.07    0.23
  -6 -12  -3    3.78    0.27
  -6 -12  -3    3.90    0.33
  -6 -12  -4   21.38    0.80
  -6 -12  -4   20.68    0.83
  -6 -12  -5   66.01    2.02
  -6 -12  -6   16.96    0.71
  -6 -12  -6   16.18    0.70
  -6 -12  -7    0.25    0.18
  -6 -12  -7   -0.07    0.18
  -6 -12  -8    6.89    0.41
  -6 -12  -8    6.82    0.37
  -6 -12  -9    4.36    0.30
  -6 -12  -9    3.92    0.25
  -6 -12  -9    4.33    0.30
  -6 -12 -10    6.44    0.33
  -6 -12 -11    1.91    0.17
  -6 -13  -2    0.15    0.12
  -6 -13  -3   34.31    1.10
  -6 -13  -4    2.56    0.21
  -6 -13  -4    3.20    0.26
  -6 -13  -5   15.23    0.60
  -6 -13  -6    0.67    0.17
  -6 -13  -6    0.89    0.17
  -6 -13  -7   -0.07    0.13
  -6 -13  -7    0.03    0.14
  -6 -13  -8   10.97    0.45
  -6 -13  -8   11.05    0.47
  -6 -13  -9    2.15    0.19
  -6 -13  -9    2.12    0.19
  -6 -14  -4    1.83    0.16
  -6 -14  -5    0.83    0.13
  -6 -14  -6    3.59    0.21
  -6 -14  -6    4.02    0.23
  -6 -14  -7    6.59    0.30
  -6 -14  -7    6.75    0.30
  -6 -14  -8    0.09    0.08
  -7   6   0    3.03    0.20
  -7   6  -1    0.08    0.10
  -7   6  -2   10.95    0.44
  -7   6  -3   16.42    0.57
  -7   5   4    2.06    0.16
  -7   5   3    0.59    0.13
  -7   5   3    0.57    0.14
  -7   5   2    2.74    0.21
  -7   5   2    3.03    0.24
  -7   5   1   11.15    0.45
  -7   5   1   10.51    0.45
  -7   5   1   11.50    0.49
  -7   5   0    0.80    0.16
  -7   5   0    0.45    0.15
  -7   5  -1    4.92    0.32
  -7   5  -1    5.17    0.29
  -7   5  -2    4.23    0.30
  -7   5  -3    7.69    0.36
  -7   5  -4   11.96    0.46
  -7   5  -4    9.81    0.40
  -7   5  -5    1.91    0.17
  -7   4   5    1.58    0.17
  -7   4   5    1.58    0.15
  -7   4   5    1.37    0.15
  -7   4   4   13.20    0.53
  -7   4   4   13.00    0.53
  -7   4   3    6.24    0.36
  -7   4   3    6.34    0.36
  -7   4   2    1.45    0.21
  -7   4   2    1.20    0.22
  -7   4   2    1.14    0.19
  -7   4   1   14.63    0.60
  -7   4   1   13.45    0.56
  -7   4   1   13.96    0.59
  -7   4   0    4.40    0.30
  -7   4   0    3.99    0.30
  -7   4   0    4.09    0.29
  -7   4  -1    2.21    0.21
  -7   4  -2   19.85    0.73
  -7   4  -3    0.39    0.16
  -7   4  -4    7.11    0.39
  -7   4  -5    9.01    0.44
  -7   4  -6    0.27    0.14
  -7   3   6    1.23    0.13
  -7   3   6    1.29    0.13
  -7   3   5    2.79    0.23
  -7   3   5    2.75    0.22
  -7   3   5    2.80    0.23
  -7   3   4   12.87    0.55
  -7   3   3    1.45    0.22
  -7   3   3    1.66    0.23
  -7   3   2    6.58    0.41
  -7   3   2    6.40    0.40
  -7   3   1   75.85    2.18
  -7   3   1   67.81    2.07
  -7   3   1   71.35    2.15
  -7   3   1   68.65    2.13
  -7   3   0   21.18    0.82
  -7   3   0   20.99    0.85
  -7   3   0   19.51    0.79
  -7   3  -1   43.93    1.41
  -7   3  -1   43.56    1.48
  -7   3  -1   43.51    1.39
  -7   3  -2  139.56    3.89
  -7   3  -2  132.10    3.78
  -7   3  -3   70.79    2.15
  -7   3  -3   68.10    2.09
  -7   3  -4  142.92    4.01
  -7   3  -4  140.60    3.99
  -7   3  -5    2.25    0.27
   7  -3   6    1.47    0.17
  -7   3  -6    1.77    0.23
   7  -3   7    0.17    0.11
  -7   3  -7    0.15    0.14
   7  -3   8    0.33    0.11
  -7   3  -8    0.35    0.13
  -7   2   6   21.59    0.72
  -7   2   6   20.97    0.71
  -7   2   5   17.24    0.66
  -7   2   5   17.01    0.63
  -7   2   5   16.36    0.65
  -7   2   4   -0.01    0.17
  -7   2   4    0.09    0.17
  -7   2   3   25.18    0.95
  -7   2   2    6.44    0.43
  -7   2   2    5.88    0.39
  -7   2   2    5.59    0.40
  -7   2   1   11.81    0.60
  -7   2   1   11.20    0.58
  -7   2   1   11.62    0.59
  -7   2   0    3.28    0.33
  -7   2   0    2.93    0.31
  -7   2   0    2.66    0.32
  -7   2  -1   27.16    1.01
  -7   2  -1   26.63    1.06
  -7   2  -1   27.08    0.99
  -7   2  -2    0.46    0.17
  -7   2  -2    0.54    0.18
  -7   2  -2    0.76    0.18
  -7   2  -3  229.19    6.21
  -7   2  -3  218.45    6.13
  -7   2  -4   59.14    1.89
  -7   2  -4   60.09    1.88
  -7   2  -5   20.43    0.81
   7  -2   5   19.10    0.74
  -7   2  -5   20.39    0.82
  -7   2  -6    9.98    0.48
   7  -2   6   10.04    0.48
  -7   2  -6   10.14    0.54
   7  -2   7    9.25    0.46
  -7   2  -7   10.71    0.51
   7  -2   8   28.30    0.95
   7  -2   9    3.13    0.22
  -7   2  -9    2.85    0.22
  -7   1   6    0.10    0.11
  -7   1   6   -0.01    0.12
  -7   1   5   16.92    0.65
  -7   1   5   16.34    0.64
  -7   1   5   14.43    0.59
  -7   1   5   16.03    0.65
  -7   1   4    0.21    0.21
  -7   1   4    0.20    0.19
  -7   1   4    0.19    0.19
  -7   1   3    5.26    0.41
  -7   1   3    4.85    0.39
  -7   1   3    5.11    0.33
  -7   1   3    4.58    0.38
  -7   1   2   11.93    0.64
  -7   1   2   12.57    0.60
  -7   1   2   12.76    0.64
  -7   1   1    0.26    0.23
  -7   1   1    0.41    0.22
  -7   1   1    0.05    0.22
  -7   1   1    0.02    0.20
  -7   1   0    0.39    0.20
  -7   1   0    0.19    0.21
  -7   1   0    0.11    0.21
  -7   1   0    0.17    0.20
  -7   1  -1   13.41    0.65
  -7   1  -1   12.35    0.67
  -7   1  -1   13.25    0.65
  -7   1  -1   12.40    0.61
  -7   1  -2    7.80    0.46
  -7   1  -2    7.39    0.43
  -7   1  -2    7.03    0.42
  -7   1  -3    1.04    0.22
  -7   1  -3    1.04    0.19
  -7   1  -3    1.36    0.29
  -7   1  -4   63.03    2.00
  -7   1  -4   61.87    1.97
   7  -1   5    0.70    0.18
  -7   1  -5    1.16    0.24
  -7   1  -5    0.85    0.23
  -7   1  -6    6.48    0.40
   7  -1   6    6.66    0.41
  -7   1  -6    6.35    0.45
   7  -1   7   17.80    0.73
  -7   1  -7   17.61    0.76
   7  -1   8    0.11    0.16
   7  -1   9    1.32    0.20
  -7   1  -9    1.67    0.21
   7  -1  10   26.68    0.87
  -7   1 -10   25.76    0.85
  -7   0   6   14.78    0.55
  -7   0   6   15.02    0.57
  -7   0   6   14.99    0.58
  -7   0   5    2.94    0.26
  -7   0   5    2.65    0.26
  -7   0   5    2.75    0.27
  -7   0   4    2.01    0.27
  -7   0   4    1.51    0.27
  -7   0   4    1.99    0.27
  -7   0   3    8.96    0.52
  -7   0   3    8.41    0.43
  -7   0   2   26.26    0.97
  -7   0   2   27.82    1.05
  -7   0   1    4.83    0.42
  -7   0   1    5.30    0.41
  -7   0   1    5.20    0.43
  -7   0   1    5.19    0.42
  -7   0   0    5.18    0.41
  -7   0   0    5.23    0.42
  -7   0   0    5.36    0.42
  -7   0   0    5.20    0.40
  -7   0  -1   23.66    0.94
  -7   0  -1   23.08    0.96
  -7   0  -1   21.93    0.92
  -7   0  -1   22.78    0.92
  -7   0  -2   17.49    0.77
  -7   0  -2   17.24    0.76
  -7   0  -2   16.86    0.72
  -7   0  -3    3.14    0.31
  -7   0  -3    3.45    0.36
  -7   0  -3    3.29    0.32
  -7   0  -4    1.00    0.24
  -7   0  -4    0.93    0.19
  -7   0  -4    0.77    0.27
  -7   0  -5   12.88    0.65
  -7   0  -5   12.68    0.64
  -7   0  -6    2.61    0.31
  -7   0  -6    2.07    0.27
  -7   0  -7   13.75    0.60
   7   0   7   13.98    0.66
  -7   0  -7   15.79    0.71
   7   0   8   11.31    0.51
   7   0   8   10.85    0.56
   7   0   9   11.37    0.50
   7   0   9   11.75    0.55
  -7   0  -9   12.22    0.55
   7   0  10    1.30    0.19
  -7   0 -10    1.33    0.19
   7   0  10    1.14    0.15
  -7   0 -11    2.12    0.16
  -7  -1   6   46.24    1.33
  -7  -1   6   45.23    1.32
  -7  -1   5    6.28    0.37
  -7  -1   5    6.22    0.39
  -7  -1   5    6.00    0.38
  -7  -1   4   52.50    1.71
  -7  -1   4   53.54    1.71
  -7  -1   4   53.44    1.72
  -7  -1   3   62.41    1.99
  -7  -1   2    8.39    0.53
  -7  -1   2    8.68    0.48
  -7  -1   2    7.57    0.51
  -7  -1   2    8.16    0.53
  -7  -1   1    0.09    0.22
  -7  -1   1    0.23    0.21
  -7  -1   1   -0.04    0.23
  -7  -1   0    4.15    0.40
  -7  -1   0    4.61    0.39
  -7  -1   0    4.19    0.38
  -7  -1   0    4.60    0.41
  -7  -1  -1   14.56    0.73
  -7  -1  -1   15.47    0.75
  -7  -1  -1   14.46    0.70
  -7  -1  -1   15.56    0.72
  -7  -1  -2    0.99    0.25
  -7  -1  -2    1.37    0.25
  -7  -1  -2    1.38    0.30
  -7  -1  -2    1.19    0.23
  -7  -1  -3    0.20    0.18
  -7  -1  -3    0.10    0.19
  -7  -1  -3   -0.07    0.16
  -7  -1  -3   -0.02    0.22
  -7  -1  -4   25.83    0.98
  -7  -1  -4   26.87    1.06
  -7  -1  -4   26.24    1.01
  -7  -1  -5    1.67    0.28
  -7  -1  -5    2.34    0.30
  -7  -1  -6    2.33    0.30
  -7  -1  -6    2.50    0.30
   7   1   7   14.27    0.63
  -7  -1  -7   14.20    0.64
  -7  -1  -7   15.36    0.72
   7   1   8   12.94    0.59
  -7  -1  -8   12.10    0.62
   7   1   9    0.70    0.21
  -7  -1  -9    0.58    0.24
   7   1   9    0.64    0.18
   7   1  10   14.37    0.59
   7   1  10   14.57    0.63
  -7  -1 -10   14.62    0.62
   7   1  11   15.53    0.58
  -7  -1 -11   16.12    0.59
  -7  -2   6    0.20    0.14
  -7  -2   6    0.17    0.13
  -7  -2   5    1.76    0.21
  -7  -2   5    1.71    0.23
  -7  -2   5    1.76    0.24
  -7  -2   4   10.24    0.52
  -7  -2   4   10.07    0.54
  -7  -2   4   10.16    0.54
  -7  -2   3  188.34    5.07
  -7  -2   3  171.91    5.06
  -7  -2   2  111.35    3.34
  -7  -2   2  108.61    3.26
  -7  -2   2  121.08    3.36
  -7  -2   2  114.38    3.36
  -7  -2   1   39.47    1.49
  -7  -2   1   42.68    1.46
  -7  -2   1   43.68    1.49
  -7  -2   1   44.27    1.50
  -7  -2   0   19.83    0.91
  -7  -2   0   20.88    0.90
  -7  -2   0   22.06    0.91
  -7  -2  -1   24.95    1.00
  -7  -2  -1   24.62    1.01
  -7  -2  -1   24.00    0.97
  -7  -2  -1   24.31    0.98
  -7  -2  -2  295.31    7.94
  -7  -2  -2  288.23    7.96
  -7  -2  -2  287.59    7.88
  -7  -2  -2  286.47    7.88
  -7  -2  -3    0.29    0.17
  -7  -2  -3    0.34    0.21
  -7  -2  -3    0.23    0.23
  -7  -2  -3    0.13    0.16
  -7  -2  -3   -0.10    0.15
  -7  -2  -4    0.02    0.16
  -7  -2  -4    0.14    0.17
  -7  -2  -4    0.17    0.23
  -7  -2  -5    2.31    0.30
  -7  -2  -5    2.51    0.27
  -7  -2  -5    3.06    0.36
  -7  -2  -5    3.25    0.35
  -7  -2  -6   35.78    1.27
  -7  -2  -6   34.18    1.28
  -7  -2  -7   15.60    0.69
  -7  -2  -7   15.85    0.74
  -7  -2  -8    1.99    0.30
   7   2   8    2.21    0.27
   7   2   9   32.10    1.13
  -7  -2 -10    0.41    0.19
   7   2  10    0.14    0.17
   7   2  11    0.21    0.16
  -7  -2 -11    0.22    0.15
   7   2  11    0.20    0.15
   7   2  12    2.75    0.19
   7   2  12    2.40    0.19
  -7  -2 -12    2.31    0.16
  -7  -3   6   17.93    0.65
  -7  -3   6   17.28    0.62
  -7  -3   5   43.19    1.35
  -7  -3   5   42.38    1.33
  -7  -3   4    1.47    0.23
  -7  -3   4    1.91    0.28
  -7  -3   4    1.44    0.25
  -7  -3   3    8.07    0.49
  -7  -3   3    8.42    0.51
  -7  -3   2   86.79    2.64
  -7  -3   2   83.21    2.56
  -7  -3   2   92.17    2.67
  -7  -3   1    6.36    0.48
  -7  -3   1    6.61    0.45
  -7  -3   1    6.66    0.47
  -7  -3   1    6.89    0.50
  -7  -3   0   62.77    2.00
  -7  -3   0   61.53    2.00
  -7  -3  -1    3.36    0.36
  -7  -3  -1    3.48    0.34
  -7  -3  -1    3.32    0.34
  -7  -3  -1    3.54    0.35
  -7  -3  -2  140.22    3.90
  -7  -3  -2  132.20    3.90
  -7  -3  -2  130.95    3.83
  -7  -3  -2  133.53    3.85
  -7  -3  -3    3.12    0.33
  -7  -3  -3    3.48    0.35
  -7  -3  -3    2.94    0.27
  -7  -3  -3    3.49    0.31
  -7  -3  -3    3.76    0.31
  -7  -3  -4    1.12    0.23
  -7  -3  -4    1.00    0.23
  -7  -3  -4    1.02    0.29
  -7  -3  -5    2.27    0.29
  -7  -3  -5    2.69    0.28
  -7  -3  -5    2.38    0.33
  -7  -3  -6    0.49    0.23
  -7  -3  -6    0.39    0.16
  -7  -3  -6    0.17    0.22
  -7  -3  -6    0.27    0.22
  -7  -3  -7    0.25    0.22
  -7  -3  -7    0.43    0.20
  -7  -3  -7    0.11    0.18
  -7  -3  -8    1.43    0.29
  -7  -3  -8    0.97    0.21
  -7  -3  -8    1.11    0.20
   7   3   9   35.57    1.25
  -7  -3 -10    2.75    0.31
   7   3  10    2.95    0.29
  -7  -3 -11    0.01    0.15
   7   3  11    0.12    0.11
   7   3  11    0.27    0.17
   7   3  12    5.62    0.31
   7   3  12    5.78    0.31
  -7  -3 -12    5.46    0.29
  -7  -4   6    0.19    0.12
  -7  -4   6    0.20    0.10
  -7  -4   5   14.80    0.63
  -7  -4   5   15.48    0.62
  -7  -4   4    2.66    0.25
  -7  -4   4    2.84    0.30
  -7  -4   4    3.01    0.31
  -7  -4   3   11.75    0.59
  -7  -4   3   11.82    0.62
  -7  -4   2   60.11    1.93
  -7  -4   2   57.53    1.84
  -7  -4   2   63.44    1.96
  -7  -4   1   30.12    1.17
  -7  -4   1   30.47    1.17
  -7  -4   1   31.34    1.17
  -7  -4   0   37.28    1.35
  -7  -4   0   36.70    1.28
  -7  -4   0   38.75    1.34
  -7  -4   0   35.63    1.33
  -7  -4  -1    8.16    0.49
  -7  -4  -1    7.52    0.48
  -7  -4  -1    8.11    0.50
  -7  -4  -2    0.82    0.25
  -7  -4  -2    0.73    0.22
  -7  -4  -2    0.78    0.21
  -7  -4  -2    0.81    0.23
  -7  -4  -3   50.88    1.68
  -7  -4  -3   47.10    1.55
  -7  -4  -3   48.86    1.59
  -7  -4  -4   18.32    0.82
  -7  -4  -4   16.85    0.74
  -7  -4  -4   16.86    0.81
  -7  -4  -5    0.25    0.19
  -7  -4  -6   19.45    0.87
  -7  -4  -6   19.84    0.86
  -7  -4  -7   12.50    0.66
  -7  -4  -7   13.23    0.68
  -7  -4  -8    0.51    0.25
  -7  -4  -8    0.10    0.20
  -7  -4  -8    0.27    0.16
  -7  -4  -9   31.89    1.12
  -7  -4 -10    2.65    0.31
   7   4  10    3.47    0.32
   7   4  11   29.18    1.02
  -7  -4 -11   28.56    1.00
   7   4  12    1.62    0.19
  -7  -4 -12    1.74    0.18
   7   4  12    1.61    0.16
   7   4  12    1.70    0.19
  -7  -5   6   33.22    1.02
  -7  -5   5   25.65    0.90
  -7  -5   5   26.21    0.89
  -7  -5   4   16.10    0.62
  -7  -5   4   16.06    0.69
  -7  -5   4   16.87    0.69
  -7  -5   3   76.13    2.28
  -7  -5   3   74.11    2.32
  -7  -5   3   79.64    2.35
  -7  -5   2   52.31    1.74
  -7  -5   2   56.54    1.78
  -7  -5   1   12.58    0.63
  -7  -5   1   12.25    0.64
  -7  -5   1   12.40    0.65
  -7  -5   0    1.19    0.28
  -7  -5   0    0.90    0.23
  -7  -5   0    0.89    0.20
  -7  -5   0    1.06    0.25
  -7  -5   0    1.71    0.29
  -7  -5  -1   29.66    1.09
  -7  -5  -1   29.24    1.09
  -7  -5  -1   28.78    1.11
  -7  -5  -1   28.81    1.13
  -7  -5  -2   56.99    1.85
  -7  -5  -2   55.31    1.79
  -7  -5  -2   55.66    1.83
  -7  -5  -2   58.11    1.88
  -7  -5  -3    1.75    0.29
  -7  -5  -3    1.70    0.29
  -7  -5  -3    1.40    0.24
  -7  -5  -4    8.11    0.51
  -7  -5  -4    6.93    0.41
  -7  -5  -4    6.98    0.44
  -7  -5  -4    6.97    0.50
  -7  -5  -5   16.05    0.72
  -7  -5  -5   15.24    0.75
  -7  -5  -6    5.10    0.44
  -7  -5  -6    5.41    0.41
  -7  -5  -6    4.91    0.40
  -7  -5  -7    0.99    0.26
  -7  -5  -7    0.63    0.26
  -7  -5  -8    3.65    0.38
  -7  -5  -8    3.96    0.35
  -7  -5  -9    2.30    0.30
  -7  -5  -9    2.01    0.26
  -7  -5 -10   28.25    0.97
  -7  -5 -10   28.47    1.06
   7   5  11   20.76    0.81
  -7  -5 -11   21.11    0.80
  -7  -5 -12   21.01    0.74
  -7  -6   5   15.97    0.61
  -7  -6   5   15.95    0.58
  -7  -6   4   40.18    1.30
  -7  -6   3    8.71    0.44
  -7  -6   3    8.58    0.49
  -7  -6   3    9.81    0.52
  -7  -6   2    1.85    0.26
  -7  -6   2    1.66    0.27
  -7  -6   2    2.40    0.31
  -7  -6   1    3.99    0.34
  -7  -6   1    3.71    0.36
  -7  -6   0   72.93    2.29
  -7  -6   0   73.19    2.27
  -7  -6   0   73.74    2.27
  -7  -6  -1   21.01    0.85
  -7  -6  -1   20.13    0.84
  -7  -6  -1   21.87    0.91
  -7  -6  -2    0.73    0.23
  -7  -6  -2    0.71    0.23
  -7  -6  -2    0.63    0.19
  -7  -6  -3   14.24    0.69
  -7  -6  -3   13.61    0.69
  -7  -6  -4    0.16    0.16
  -7  -6  -4    0.09    0.22
  -7  -6  -5    0.21    0.19
  -7  -6  -5    0.11    0.22
  -7  -6  -5    0.19    0.24
  -7  -6  -6    4.96    0.44
  -7  -6  -6    5.45    0.42
  -7  -6  -6    5.64    0.42
  -7  -6  -7    6.96    0.48
  -7  -6  -7    6.58    0.47
  -7  -6  -7    6.10    0.43
  -7  -6  -8   70.54    2.22
  -7  -6  -8   71.46    2.23
  -7  -6  -9   20.61    0.84
  -7  -6  -9   21.16    0.88
  -7  -6 -10   -0.04    0.14
   7   6  10    0.18    0.15
   7   6  11   34.08    1.12
  -7  -6 -11   38.09    1.21
   7   6  12   10.11    0.47
  -7  -6 -12   11.26    0.47
   7   6  13    0.38    0.10
   7   6  13    0.29    0.10
  -7  -7   5    3.22    0.22
  -7  -7   4    3.57    0.26
  -7  -7   3   30.40    1.05
  -7  -7   3   29.11    1.03
  -7  -7   2   28.13    0.99
  -7  -7   2   28.20    1.05
  -7  -7   2   30.08    1.07
  -7  -7   1    7.19    0.44
  -7  -7   1    6.73    0.45
  -7  -7   1    7.58    0.41
  -7  -7   0    5.08    0.39
  -7  -7   0    4.90    0.36
  -7  -7  -1   19.13    0.79
  -7  -7  -1   20.22    0.82
  -7  -7  -1   20.75    0.86
  -7  -7  -2   12.79    0.63
  -7  -7  -2   12.62    0.59
  -7  -7  -2   14.10    0.68
  -7  -7  -3    3.85    0.39
  -7  -7  -3    3.99    0.37
  -7  -7  -4   65.04    2.01
  -7  -7  -4   58.91    1.89
  -7  -7  -5    0.63    0.21
  -7  -7  -5    0.57    0.24
  -7  -7  -5    0.77    0.26
  -7  -7  -6  195.58    5.38
  -7  -7  -6  186.97    5.34
  -7  -7  -7   41.96    1.46
  -7  -7  -7   39.47    1.41
  -7  -7  -7   42.64    1.44
  -7  -7  -8    8.51    0.52
  -7  -7  -8    9.32    0.54
  -7  -7  -8    9.09    0.49
  -7  -7  -9    9.62    0.51
  -7  -7  -9    8.91    0.52
  -7  -7 -10    6.82    0.39
   7   7  10    6.48    0.38
   7   7  11    5.66    0.33
  -7  -7 -11    5.95    0.37
   7   7  12    6.32    0.34
   7   7  12    5.43    0.28
  -7  -7 -12    6.05    0.32
   7   7  13    0.16    0.09
  -7  -8   4    0.30    0.12
  -7  -8   3   21.59    0.80
  -7  -8   3   22.60    0.80
  -7  -8   2    5.94    0.38
  -7  -8   2    6.99    0.41
  -7  -8   1    1.44    0.21
  -7  -8   1    1.27    0.24
  -7  -8   0   65.72    2.03
  -7  -8   0   66.11    2.02
  -7  -8  -1   19.24    0.76
  -7  -8  -1   20.97    0.81
  -7  -8  -1   20.36    0.84
  -7  -8  -2    8.00    0.47
  -7  -8  -2    8.28    0.44
  -7  -8  -2    8.32    0.51
  -7  -8  -3    0.98    0.26
  -7  -8  -3    1.30    0.24
  -7  -8  -4   12.56    0.65
  -7  -8  -5    0.10    0.17
  -7  -8  -5    0.11    0.24
  -7  -8  -5    0.02    0.20
  -7  -8  -6   23.75    0.99
  -7  -8  -6   25.57    1.00
  -7  -8  -6   24.85    0.96
  -7  -8  -7    0.02    0.21
  -7  -8  -7    0.22    0.19
  -7  -8  -7    0.21    0.23
  -7  -8  -8  158.39    4.38
  -7  -8  -8  151.85    4.32
  -7  -8  -8  152.13    4.36
  -7  -8  -9   20.26    0.80
  -7  -8  -9   20.28    0.82
  -7  -8  -9   18.23    0.72
  -7  -8 -10    2.60    0.25
  -7  -8 -11    7.50    0.35
   7   8  11    8.22    0.40
  -7  -8 -11    8.32    0.43
   7   8  12   59.95    1.69
   7   8  12   54.16    1.64
  -7  -8 -12   57.59    1.67
  -7  -9   3    3.71    0.25
  -7  -9   3    3.89    0.25
  -7  -9   2   13.57    0.56
  -7  -9   2   12.76    0.56
  -7  -9   1    4.54    0.28
  -7  -9   1    4.67    0.33
  -7  -9   0   22.89    0.84
  -7  -9   0   21.88    0.84
  -7  -9   0   22.70    0.83
  -7  -9  -1   -0.08    0.17
  -7  -9  -1    0.02    0.15
  -7  -9  -2    0.30    0.21
  -7  -9  -2    0.10    0.16
  -7  -9  -2    0.09    0.14
  -7  -9  -3   40.76    1.37
  -7  -9  -3   39.63    1.39
  -7  -9  -4   48.94    1.59
  -7  -9  -4   46.66    1.61
  -7  -9  -5    4.10    0.36
  -7  -9  -5    3.85    0.37
  -7  -9  -5    4.03    0.31
  -7  -9  -6   26.88    1.02
  -7  -9  -6   26.18    1.01
  -7  -9  -6   24.85    0.96
  -7  -9  -7   36.25    1.26
  -7  -9  -7   35.22    1.25
  -7  -9  -8   71.02    2.15
  -7  -9  -8   68.16    2.09
  -7  -9  -8   69.23    2.13
  -7  -9  -9    8.05    0.46
  -7  -9  -9    8.66    0.47
  -7  -9  -9    8.31    0.41
  -7  -9 -10   30.15    0.99
  -7  -9 -10   27.26    1.00
  -7  -9 -11    0.94    0.18
  -7  -9 -11    0.90    0.13
   7   9  11    0.86    0.17
   7   9  12   12.80    0.47
  -7  -9 -12   12.86    0.49
  -7 -10   2    1.26    0.16
  -7 -10   2    1.04    0.16
  -7 -10   1   11.08    0.47
  -7 -10   0    8.19    0.38
  -7 -10   0    8.85    0.41
  -7 -10  -1   27.78    0.93
  -7 -10  -1   27.25    0.96
  -7 -10  -2    4.79    0.30
  -7 -10  -2    4.54    0.34
  -7 -10  -3    0.33    0.21
  -7 -10  -3    0.47    0.17
  -7 -10  -4   18.94    0.76
  -7 -10  -4   17.47    0.78
  -7 -10  -5   28.03    1.02
  -7 -10  -5   26.23    0.94
  -7 -10  -6    0.68    0.19
  -7 -10  -6    0.81    0.24
  -7 -10  -6    0.77    0.23
  -7 -10  -7    8.96    0.49
  -7 -10  -7    8.34    0.46
  -7 -10  -8    1.98    0.25
  -7 -10  -8    1.61    0.22
  -7 -10  -8    2.03    0.25
  -7 -10  -9    4.84    0.34
  -7 -10  -9    5.30    0.36
  -7 -10  -9    5.02    0.29
  -7 -10 -10    9.84    0.45
  -7 -10 -10   10.58    0.48
  -7 -10 -11    6.56    0.29
  -7 -10 -11    6.65    0.35
  -7 -11   1    2.78    0.18
  -7 -11   1    3.22    0.22
  -7 -11   0   46.71    1.37
  -7 -11  -1    6.83    0.34
  -7 -11  -2   14.98    0.61
  -7 -11  -3   23.14    0.83
  -7 -11  -3   26.15    0.91
  -7 -11  -4   13.73    0.59
  -7 -11  -4   13.94    0.62
  -7 -11  -5    2.83    0.27
  -7 -11  -6    6.18    0.38
  -7 -11  -6    5.62    0.38
  -7 -11  -6    5.16    0.32
  -7 -11  -7   22.23    0.84
  -7 -11  -7   24.03    0.85
  -7 -11  -7   21.41    0.81
  -7 -11  -8    4.21    0.32
  -7 -11  -8    4.26    0.29
  -7 -11  -8    4.76    0.31
  -7 -11  -9    1.15    0.18
  -7 -11  -9    0.96    0.14
  -7 -11  -9    1.14    0.18
  -7 -11 -10    9.06    0.39
  -7 -11 -10    8.98    0.41
   7  11  11    4.79    0.25
  -7 -12  -2    3.14    0.21
  -7 -12  -3   21.92    0.77
  -7 -12  -4   11.01    0.46
  -7 -12  -4   13.15    0.53
  -7 -12  -5   42.50    1.32
  -7 -12  -6   21.58    0.73
  -7 -12  -6   20.58    0.73
  -7 -12  -7    0.49    0.13
  -7 -12  -7    0.69    0.16
  -7 -12  -7    0.50    0.15
  -7 -12  -8    1.65    0.17
  -7 -12  -8    1.47    0.16
  -7 -12  -9    4.81    0.27
  -7 -12  -9    4.96    0.27
  -7 -12 -10   18.06    0.60
  -7 -13  -4    2.73    0.19
  -7 -13  -5   11.12    0.44
  -7 -13  -6    0.22    0.10
  -7 -13  -6    0.18    0.09
  -7 -13  -7   18.39    0.62
  -7 -13  -7   18.61    0.62
  -7 -13  -8   10.99    0.41
  -8   3   2   28.42    0.88
  -8   3   1   22.95    0.75
  -8   3   1   25.03    0.80
  -8   3  -2   10.73    0.41
  -8   3  -3    1.09    0.14
  -8   2   3    3.76    0.23
  -8   2   3    3.41    0.20
  -8   2   3    3.41    0.21
  -8   2   2    2.16    0.20
  -8   2   2    1.98    0.19
  -8   2   2    2.24    0.19
  -8   2   1   15.53    0.59
  -8   2   1   15.40    0.58
  -8   2   0    0.52    0.14
  -8   2   0    0.72    0.13
  -8   2  -1    1.15    0.15
  -8   2  -1    1.05    0.19
  -8   2  -2   18.96    0.66
  -8   2  -3    0.87    0.18
  -8   2  -4   29.58    0.93
  -8   2  -5   77.45    2.19
  -8   2  -6    8.63    0.37
  -8   2  -7    2.08    0.15
  -8   1   4    7.97    0.33
  -8   1   3    4.30    0.26
  -8   1   3    5.03    0.28
  -8   1   2   23.00    0.79
  -8   1   2   20.94    0.77
  -8   1   1    2.28    0.23
  -8   1   1    2.40    0.22
  -8   1   1    2.35    0.23
  -8   1   0    0.44    0.17
  -8   1   0    0.42    0.15
  -8   1   0    0.41    0.17
  -8   1  -1    3.59    0.28
  -8   1  -1    3.69    0.30
  -8   1  -1    2.80    0.23
  -8   1  -2    1.58    0.20
  -8   1  -3   19.73    0.77
  -8   1  -4   11.01    0.50
  -8   1  -4    9.48    0.43
  -8   1  -5  145.51    3.97
  -8   1  -5  141.22    3.94
  -8   1  -6   85.47    2.44
  -8   1  -7    8.40    0.39
  -8   1  -8    1.70    0.16
  -8   0   4    0.76    0.13
  -8   0   4    0.72    0.14
  -8   0   3    1.48    0.19
  -8   0   3    1.34    0.16
  -8   0   3    1.72    0.19
  -8   0   2    1.56    0.21
  -8   0   2    1.64    0.22
  -8   0   2    1.60    0.17
  -8   0   1    0.18    0.18
  -8   0   1    0.05    0.16
  -8   0   1    0.28    0.16
  -8   0   0    1.62    0.23
  -8   0   0    1.59    0.22
  -8   0   0    1.39    0.23
  -8   0  -1    9.63    0.50
  -8   0  -1   10.02    0.53
  -8   0  -1    9.73    0.46
  -8   0  -2   45.08    1.44
  -8   0  -2   44.98    1.49
  -8   0  -3   84.62    2.48
  -8   0  -3   89.02    2.58
  -8   0  -4    0.47    0.15
  -8   0  -4    0.64    0.21
  -8   0  -5    0.32    0.16
  -8   0  -5    0.24    0.17
  -8   0  -6   32.02    1.07
  -8   0  -6   32.82    1.09
   8   0   7   -0.06    0.11
  -8   0  -7    0.19    0.15
   8   0   8    9.10    0.39
  -8   0  -8   10.90    0.45
  -8   0  -9    0.26    0.11
  -8  -1   4    8.42    0.37
  -8  -1   4    7.72    0.37
  -8  -1   4    8.85    0.38
  -8  -1   3    0.23    0.15
  -8  -1   3    0.14    0.09
  -8  -1   2    8.83    0.46
  -8  -1   2    7.95    0.38
  -8  -1   2    9.16    0.46
  -8  -1   2    9.15    0.46
  -8  -1   1    0.81    0.22
  -8  -1   1    0.60    0.20
  -8  -1   1    0.97    0.20
  -8  -1   1    0.55    0.17
  -8  -1   0    6.99    0.42
  -8  -1   0    6.76    0.41
  -8  -1   0    5.94    0.40
  -8  -1   0    6.05    0.39
  -8  -1  -1   18.52    0.76
  -8  -1  -1   18.72    0.77
  -8  -1  -1   17.24    0.72
  -8  -1  -1   17.53    0.72
  -8  -1  -2    1.97    0.26
  -8  -1  -2    1.86    0.22
  -8  -1  -2    2.09    0.28
  -8  -1  -3    8.76    0.46
  -8  -1  -4    0.06    0.13
  -8  -1  -4    0.17    0.14
  -8  -1  -4    0.21    0.21
  -8  -1  -5    4.69    0.35
  -8  -1  -5    4.32    0.32
   8   1   6    0.20    0.13
  -8  -1  -6    0.18    0.16
  -8  -1  -6    0.05    0.16
   8   1   7    0.91    0.17
  -8  -1  -7    0.59    0.18
  -8  -1  -7    0.80    0.15
   8   1   8    5.40    0.32
  -8  -1  -8    6.32    0.35
   8   1   9    1.16    0.15
  -8  -1  -9    1.39    0.17
  -8  -1 -10   -0.05    0.09
  -8  -2   4   41.34    1.26
  -8  -2   4   42.60    1.29
  -8  -2   4   43.24    1.29
  -8  -2   3   12.79    0.54
  -8  -2   2   65.76    1.94
  -8  -2   2   65.18    1.93
  -8  -2   2   60.08    1.92
  -8  -2   1   37.04    1.22
  -8  -2   1   36.66    1.26
  -8  -2   1   38.79    1.27
  -8  -2   0    9.46    0.50
  -8  -2   0    8.44    0.47
  -8  -2   0    8.27    0.47
  -8  -2   0    7.86    0.46
  -8  -2  -1   12.60    0.61
  -8  -2  -1   11.56    0.60
  -8  -2  -1   11.64    0.56
  -8  -2  -1   11.94    0.56
  -8  -2  -2    2.43    0.29
  -8  -2  -2    1.75    0.24
  -8  -2  -2    2.89    0.33
  -8  -2  -2    2.50    0.25
  -8  -2  -3    0.55    0.19
  -8  -2  -4    0.22    0.14
  -8  -2  -4   -0.05    0.15
  -8  -2  -4    0.28    0.22
  -8  -2  -5    0.64    0.18
  -8  -2  -5    0.85    0.23
  -8  -2  -6    3.85    0.31
  -8  -2  -6    3.95    0.32
  -8  -2  -7    2.43    0.27
  -8  -2  -7    2.62    0.24
   8   2   8    0.10    0.13
  -8  -2  -8    0.18    0.17
   8   2   9    0.31    0.14
  -8  -2  -9    0.29    0.14
   8   2  10    9.63    0.40
  -8  -3   4    0.13    0.10
  -8  -3   4    0.22    0.13
  -8  -3   4    0.16    0.13
  -8  -3   3   72.42    2.05
  -8  -3   3   67.35    2.05
  -8  -3   2  117.79    3.41
  -8  -3   2  122.19    3.41
  -8  -3   2  121.23    3.41
  -8  -3   1    7.60    0.44
  -8  -3   1    6.64    0.38
  -8  -3   1    6.57    0.41
  -8  -3   1    6.80    0.43
  -8  -3   0    0.31    0.18
  -8  -3   0    0.29    0.19
  -8  -3   0    0.34    0.21
  -8  -3  -1   11.30    0.60
  -8  -3  -1   11.78    0.59
  -8  -3  -1   10.78    0.54
  -8  -3  -1   11.12    0.56
  -8  -3  -2    8.54    0.49
  -8  -3  -2    8.89    0.50
  -8  -3  -2    8.78    0.45
  -8  -3  -2    7.97    0.45
  -8  -3  -3    0.56    0.20
  -8  -3  -3    0.67    0.17
  -8  -3  -4   11.71    0.57
  -8  -3  -4   11.77    0.62
  -8  -3  -5    0.20    0.16
  -8  -3  -5    0.17    0.15
  -8  -3  -5    0.40    0.21
  -8  -3  -6    4.19    0.34
  -8  -3  -6    3.93    0.32
  -8  -3  -7   -0.08    0.16
  -8  -3  -7    0.05    0.15
   8   3   8   37.90    1.19
  -8  -3  -8   35.75    1.17
   8   3   9   27.07    0.92
  -8  -3  -9   30.89    1.00
   8   3  10    0.07    0.12
   8   3  10    0.17    0.09
   8   3  11    0.12    0.08
  -8  -3 -11    0.09    0.07
  -8  -4   4   94.52    2.63
  -8  -4   3   24.30    0.82
  -8  -4   3   24.53    0.85
  -8  -4   3   24.05    0.85
  -8  -4   2   21.77    0.77
  -8  -4   2   20.32    0.76
  -8  -4   1    5.22    0.36
  -8  -4   1    4.79    0.31
  -8  -4   1    5.35    0.35
  -8  -4   1    4.82    0.36
  -8  -4   0    0.30    0.22
  -8  -4   0    0.11    0.18
  -8  -4   0    0.13    0.18
  -8  -4   0    0.23    0.20
  -8  -4  -1    0.99    0.21
  -8  -4  -1    0.97    0.23
  -8  -4  -1    0.92    0.22
  -8  -4  -2    0.11    0.20
  -8  -4  -2    0.26    0.16
  -8  -4  -2    0.45    0.23
  -8  -4  -2    0.18    0.17
  -8  -4  -3    0.50    0.20
  -8  -4  -3   -0.03    0.21
  -8  -4  -3    0.22    0.15
  -8  -4  -4   58.70    1.88
  -8  -4  -4   61.77    1.93
  -8  -4  -4   60.03    1.93
  -8  -4  -5    0.62    0.18
  -8  -4  -5    0.48    0.18
  -8  -4  -5    0.30    0.22
  -8  -4  -6    0.32    0.18
  -8  -4  -6    0.08    0.13
  -8  -4  -6    0.03    0.18
  -8  -4  -6    0.10    0.18
  -8  -4  -7    4.73    0.34
  -8  -4  -7    4.58    0.34
  -8  -4  -8    0.67    0.20
   8   4   8    0.72    0.17
  -8  -4  -8    0.84    0.16
   8   4   9   74.03    2.18
  -8  -4  -9   77.23    2.23
   8   4  10    5.04    0.28
  -8  -4 -10    4.87    0.31
   8   4  11    5.10    0.25
  -8  -4 -11    5.39    0.27
  -8  -5   4   19.20    0.64
  -8  -5   3    9.59    0.42
  -8  -5   3    9.56    0.43
  -8  -5   2    4.35    0.30
  -8  -5   2    4.51    0.32
  -8  -5   1    5.60    0.37
  -8  -5   1    5.51    0.32
  -8  -5   1    4.98    0.35
  -8  -5   1    5.45    0.38
  -8  -5   0    5.68    0.39
  -8  -5   0    5.20    0.36
  -8  -5   0    5.11    0.36
  -8  -5   0    5.53    0.38
  -8  -5  -1    0.29    0.16
  -8  -5  -1    0.09    0.19
  -8  -5  -1    0.18    0.19
  -8  -5  -2   27.87    1.04
  -8  -5  -2   25.65    0.94
  -8  -5  -2   28.11    1.00
  -8  -5  -3   48.62    1.60
  -8  -5  -3   49.38    1.61
  -8  -5  -3   47.78    1.53
  -8  -5  -4   34.28    1.22
  -8  -5  -4   34.82    1.24
  -8  -5  -5    1.74    0.22
  -8  -5  -5    1.60    0.25
  -8  -5  -5    1.57    0.27
  -8  -5  -6    7.20    0.41
  -8  -5  -6    6.57    0.40
  -8  -5  -7   24.21    0.93
  -8  -5  -7   23.35    0.90
  -8  -5  -7   24.95    0.91
  -8  -5  -8    6.78    0.41
  -8  -5  -8    6.83    0.37
  -8  -5  -8    7.54    0.42
  -8  -5  -9    7.34    0.41
   8   5  10    7.42    0.37
  -8  -5 -10    7.04    0.37
  -8  -5 -11    0.02    0.11
   8   5  11    0.03    0.09
  -8  -6   3    1.46    0.17
  -8  -6   3    1.34    0.17
  -8  -6   2    3.86    0.26
  -8  -6   2    4.09    0.29
  -8  -6   1    0.40    0.17
  -8  -6   1    0.78    0.18
  -8  -6   1    0.43    0.20
  -8  -6   0    0.99    0.22
  -8  -6   0    0.98    0.20
  -8  -6   0    1.03    0.19
  -8  -6   0    1.37    0.23
  -8  -6  -1   25.68    0.97
  -8  -6  -1   24.76    0.90
  -8  -6  -1   24.84    0.93
  -8  -6  -2   14.65    0.64
  -8  -6  -2   14.89    0.61
  -8  -6  -2   15.99    0.67
  -8  -6  -3    5.98    0.43
  -8  -6  -3    5.75    0.40
  -8  -6  -3    6.05    0.37
  -8  -6  -4    3.82    0.34
  -8  -6  -4    4.36    0.36
  -8  -6  -5    7.51    0.45
  -8  -6  -5    7.53    0.47
  -8  -6  -5    7.06    0.39
  -8  -6  -6    2.37    0.25
  -8  -6  -6    2.43    0.26
  -8  -6  -7    1.65    0.23
  -8  -6  -7    1.70    0.21
  -8  -6  -7    1.57    0.27
  -8  -6  -8   13.52    0.60
  -8  -6  -8   12.97    0.55
  -8  -6  -8   13.35    0.60
  -8  -6  -9    0.30    0.18
  -8  -6  -9   -0.02    0.13
   8   6  10    5.35    0.31
  -8  -6 -10    5.54    0.33
   8   6  11    2.36    0.19
  -8  -7   3    1.97    0.16
  -8  -7   3    1.81    0.16
  -8  -7   2   15.51    0.56
  -8  -7   2   15.83    0.58
  -8  -7   1   67.27    1.97
  -8  -7   1   69.11    1.99
  -8  -7   1   66.05    2.00
  -8  -7   0   61.28    1.87
  -8  -7   0   61.78    1.85
  -8  -7   0   62.56    1.89
  -8  -7  -1    6.58    0.40
  -8  -7  -1    5.82    0.35
  -8  -7  -1    6.43    0.40
  -8  -7  -2   15.70    0.68
  -8  -7  -2   13.82    0.60
  -8  -7  -2   14.72    0.64
  -8  -7  -3   14.64    0.64
  -8  -7  -3   14.11    0.61
  -8  -7  -3   15.16    0.67
  -8  -7  -4    3.79    0.32
  -8  -7  -4    3.84    0.28
  -8  -7  -5    0.74    0.22
  -8  -7  -5    0.56    0.21
  -8  -7  -6    0.16    0.15
  -8  -7  -6    0.09    0.19
  -8  -7  -7    0.64    0.18
  -8  -7  -7    0.56    0.21
  -8  -7  -8    1.69    0.23
  -8  -7  -8    1.83    0.19
  -8  -7  -8    1.70    0.23
  -8  -7  -9    2.54    0.23
  -8  -7  -9    2.68    0.25
  -8  -7 -10   -0.01    0.13
   8   7  11   12.61    0.48
  -8  -8   2   38.53    1.17
  -8  -8   2   40.04    1.19
  -8  -8   1   13.23    0.50
  -8  -8   1   14.74    0.54
  -8  -8   0    0.06    0.14
  -8  -8   0    0.20    0.13
  -8  -8   0    0.09    0.15
  -8  -8  -1    0.50    0.18
  -8  -8  -1    0.24    0.12
  -8  -8  -1    0.60    0.18
  -8  -8  -2   14.74    0.64
  -8  -8  -2   13.26    0.56
  -8  -8  -2   14.90    0.61
  -8  -8  -2   14.63    0.62
  -8  -8  -3   37.67    1.23
  -8  -8  -3   36.96    1.21
  -8  -8  -3   36.50    1.26
  -8  -8  -4    1.00    0.22
  -8  -8  -4    0.85    0.21
  -8  -8  -4    0.60    0.15
  -8  -8  -5   23.18    0.90
  -8  -8  -5   24.54    0.92
  -8  -8  -6   43.03    1.43
  -8  -8  -6   41.87    1.35
  -8  -8  -6   46.25    1.44
  -8  -8  -7    1.46    0.20
  -8  -8  -8  130.42    3.63
  -8  -8  -8  127.55    3.60
  -8  -8  -9   27.02    0.92
  -8  -8  -9   26.89    0.92
  -8  -8 -10    9.84    0.41
  -8  -8 -10   10.70    0.45
  -8  -8 -11    0.55    0.12
   8   8  11    0.36    0.10
  -8  -9   1    1.14    0.12
  -8  -9   0   26.34    0.85
  -8  -9   0   25.43    0.83
  -8  -9  -1    4.81    0.30
  -8  -9  -1    4.85    0.31
  -8  -9  -2    2.79    0.25
  -8  -9  -2    2.81    0.24
  -8  -9  -2    3.08    0.26
  -8  -9  -3    1.52    0.23
  -8  -9  -3    1.67    0.19
  -8  -9  -3    1.57    0.20
  -8  -9  -4    3.31    0.27
  -8  -9  -4    2.97    0.23
  -8  -9  -4    3.52    0.30
  -8  -9  -5    2.84    0.27
  -8  -9  -6    2.26    0.25
  -8  -9  -6    1.82    0.24
  -8  -9  -6    2.23    0.20
  -8  -9  -7   20.13    0.72
  -8  -9  -7   20.20    0.76
  -8  -9  -8  273.82    7.31
  -8  -9  -8  269.14    7.27
  -8  -9  -9   11.89    0.49
  -8  -9  -9   12.22    0.49
  -8  -9 -10   -0.03    0.11
  -8  -9 -10   -0.01    0.09
  -8 -10   0    0.68    0.12
  -8 -10  -1    2.31    0.17
  -8 -10  -1    2.55    0.20
  -8 -10  -2    6.45    0.33
  -8 -10  -2    6.59    0.34
  -8 -10  -3    0.33    0.14
  -8 -10  -3    0.71    0.15
  -8 -10  -4    1.07    0.19
  -8 -10  -4    1.11    0.16
  -8 -10  -4    0.96    0.14
  -8 -10  -5    0.69    0.15
  -8 -10  -6   93.78    2.75
  -8 -10  -6  100.18    2.77
  -8 -10  -7    7.70    0.38
  -8 -10  -7    7.77    0.37
  -8 -10  -8   31.34    1.04
  -8 -10  -8   33.64    1.02
  -8 -10  -9   10.56    0.42
  -8 -10  -9    9.79    0.40
  -8 -11  -2    2.75    0.18
  -8 -11  -3    3.92    0.23
  -8 -11  -3    3.73    0.21
  -8 -11  -4   36.62    1.13
  -8 -11  -5   17.88    0.62
  -8 -11  -6    3.89    0.24
  -8 -11  -6    3.75    0.25
  -8 -11  -7   35.17    1.08
  -8 -11  -7   34.63    1.07
  -9   0  -2    7.64    0.33
  -9  -1   0   13.64    0.49
  -9  -1  -1    1.54    0.15
  -9  -1  -1    1.39    0.15
  -9  -1  -2    2.60    0.18
  -9  -1  -2    2.85    0.22
  -9  -1  -4   29.01    0.93
  -9  -1  -5    0.44    0.11
  -9  -2   0   23.32    0.77
  -9  -2  -1    1.08    0.16
  -9  -2  -1    0.84    0.14
  -9  -2  -2    1.43    0.17
  -9  -2  -2    1.19    0.17
  -9  -2  -3   20.35    0.68
  -9  -2  -4   12.12    0.50
  -9  -2  -5    0.99    0.15
  -9  -2  -6    0.93    0.12
  -9  -3   1   19.06    0.64
  -9  -3   0    1.93    0.19
  -9  -3   0    1.46    0.13
  -9  -3   0    1.57    0.15
  -9  -3  -1    9.54    0.41
  -9  -3  -1    9.03    0.39
  -9  -3  -1    8.15    0.35
  -9  -3  -2    1.06    0.17
  -9  -3  -2    1.05    0.17
  -9  -3  -3    1.23    0.17
  -9  -3  -3    1.29    0.19
  -9  -3  -4    0.10    0.10
  -9  -3  -4    0.11    0.14
  -9  -3  -5    0.90    0.16
  -9  -3  -6    6.35    0.32
  -9  -4   1   44.36    1.25
  -9  -4   1   40.82    1.23
  -9  -4   0   39.82    1.23
  -9  -4   0   45.65    1.26
  -9  -4  -1    7.26    0.36
  -9  -4  -1    6.98    0.34
  -9  -4  -1    6.52    0.31
  -9  -4  -2    1.53    0.19
  -9  -4  -2    1.69    0.20
  -9  -4  -3   10.55    0.46
  -9  -4  -3   10.23    0.47
  -9  -4  -4   76.55    2.19
  -9  -4  -5    0.94    0.13
  -9  -4  -5    1.18    0.18
  -9  -4  -6    0.83    0.16
  -9  -4  -7    8.53    0.35
  -9  -5   0   20.66    0.70
  -9  -5   0   20.00    0.67
  -9  -5  -1    1.06    0.14
  -9  -5  -1    1.38    0.16
  -9  -5  -2    7.42    0.36
  -9  -5  -2    7.02    0.35
  -9  -5  -3    1.50    0.19
  -9  -5  -3    1.21    0.20
  -9  -5  -4   48.36    1.47
  -9  -5  -5    9.50    0.41
  -9  -5  -5    9.58    0.44
  -9  -5  -6    5.23    0.30
  -9  -5  -7    1.68    0.16
  -9  -6   0    3.42    0.20
  -9  -6   0    3.20    0.19
  -9  -6  -1    4.15    0.25
  -9  -6  -1    3.91    0.22
  -9  -6  -1    3.62    0.22
  -9  -6  -2   18.91    0.65
  -9  -6  -2   16.82    0.59
  -9  -6  -3    9.50    0.44
  -9  -6  -3    9.52    0.44
  -9  -6  -4    0.51    0.14
  -9  -6  -5    7.36    0.36
  -9  -6  -5    7.59    0.38
  -9  -6  -6    0.01    0.09
  -9  -6  -6    0.03    0.12
  -9  -6  -7    0.77    0.13
  -9  -7  -1    1.82    0.16
  -9  -7  -1    1.90    0.15
  -9  -7  -2    0.46    0.14
  -9  -7  -2    0.26    0.11
  -9  -7  -2    0.19    0.08
  -9  -7  -3    7.36    0.36
  -9  -7  -3    6.98    0.35
  -9  -7  -4    0.31    0.13
  -9  -7  -4    0.31    0.15
  -9  -7  -5    1.92    0.19
  -9  -7  -5    2.09    0.21
  -9  -7  -6    1.13    0.14
  -9  -7  -6    1.32    0.17
  -9  -7  -7    0.44    0.11
  -9  -8  -2    5.25    0.26
  -9  -8  -3    2.31    0.19
  -9  -8  -4    4.80    0.27
  -9  -8  -4    4.75    0.27
  -9  -8  -5    0.12    0.13
  -9  -8  -6    0.15    0.09
  -9  -8  -6    0.07    0.11
  -9  -9  -3   26.88    0.83
  -9  -9  -4    0.72    0.11
  -9  -9  -5   11.71    0.44
  -9  -9  -6   17.42    0.59
   0   0   0    0.00    0.00


TITL 1 in P-1
REM P-1 (#2 in standard setting)
CELL 1.54184   7.673987  12.321495  12.453352  72.7197  75.0206  71.9694
ZERR    5.00   0.000281   0.000430   0.000344   0.0028   0.0028   0.0032
LATT  1
SFAC C H N O
UNIT 55.00 50.00 5.00 5.00
TREF
HKLF 4
END
_computing_structure_solution     'SHELXT 2018/2 (Sheldrick, 2018)'
_computing_structure_solution     'SHELXT 2018/2 (Sheldrick, 2018)'
_computing_structure_solution     'SHELXT 2018/2 (Sheldrick, 2018)'
;
_shelx_hkl_checksum                52958
_olex2_submission_special_instructions  'No special instructions were received'
