# Supplementary material for: Free Radical‐Mediated Photocyclization of Triphenylphosphindole Oxides for Photoactivated and Self‐Reported Lipid Peroxidation
Source: Adv Sci (Weinh). 2023 Oct 23;10(35):2305516. doi: 10.1002/advs.202305516 (PMC10724397; doi:10.1002/advs.202305516)
Supplement: Supplementary file 2 — Supporting Information [file ADVS-10-2305516-s001.zip › advs202305516-sup-0002-cif/m-MOTPPIO (CCDC 2239443).cif]

data_1
_audit_creation_date               2023-01-15
_audit_creation_method
;
Olex2 1.3
(compiled 2020.11.12 svn.r5f609507 for OlexSys, GUI svn.r6408)
;
_shelx_SHELXL_version_number       '2018/3'
_audit_contact_author_address      ?
_audit_contact_author_email        ?
_audit_contact_author_name         ''
_audit_contact_author_phone        ?
_publ_contact_author_id_orcid      ?
_chemical_name_common              ?
_chemical_name_systematic          ?
_chemical_formula_moiety           'C28 H23 O3 P'
_chemical_formula_sum              'C28 H23 O3 P'
_chemical_formula_weight           438.43
_chemical_melting_point            ?
loop_
  _atom_type_symbol
  _atom_type_description
  _atom_type_scat_dispersion_real
  _atom_type_scat_dispersion_imag
  _atom_type_scat_source
 'C' 'C' 0.0181 0.0091 'International Tables Vol C Tables 4.2.6.8 and 6.1.1.4'
 'H' 'H' 0.0000 0.0000 'International Tables Vol C Tables 4.2.6.8 and 6.1.1.4'
 'O' 'O' 0.0492 0.0322 'International Tables Vol C Tables 4.2.6.8 and 6.1.1.4'
 'P' 'P' 0.2955 0.4335 'International Tables Vol C Tables 4.2.6.8 and 6.1.1.4'

_shelx_space_group_comment
;
The symmetry employed for this shelxl refinement is uniquely defined
by the following loop, which should always be used as a source of
symmetry information in preference to the above space-group names.
They are only intended as comments.
;
_space_group_crystal_system        'monoclinic'
_space_group_IT_number             14
_space_group_name_H-M_alt          'P 1 21/n 1'
_space_group_name_Hall             '-P 2yn'
loop_
  _space_group_symop_operation_xyz
 'x, y, z'
 '-x+1/2, y+1/2, -z+1/2'
 '-x, -y, -z'
 'x-1/2, -y-1/2, z-1/2'

_cell_length_a                     9.01537(16)
_cell_length_b                     24.5128(4)
_cell_length_c                     10.20915(18)
_cell_angle_alpha                  90
_cell_angle_beta                   101.9789(17)
_cell_angle_gamma                  90
_cell_volume                       2207.00(7)
_cell_formula_units_Z              4
_cell_measurement_reflns_used      ?
_cell_measurement_temperature      293(2)
_cell_measurement_theta_max        ?
_cell_measurement_theta_min        ?
_shelx_estimated_absorpt_T_max     ?
_shelx_estimated_absorpt_T_min     ?
_exptl_absorpt_coefficient_mu      1.327
_exptl_absorpt_correction_T_max    ?
_exptl_absorpt_correction_T_min    ?
_exptl_absorpt_correction_type     ?
_exptl_absorpt_process_details     ?
_exptl_absorpt_special_details     ?
_exptl_crystal_colour              ?
_exptl_crystal_density_diffrn      1.319
_exptl_crystal_density_meas        ?
_exptl_crystal_density_method      ?
_exptl_crystal_description         ?
_exptl_crystal_F_000               920
_exptl_crystal_size_max            ?
_exptl_crystal_size_mid            ?
_exptl_crystal_size_min            ?
_exptl_transmission_factor_max     ?
_exptl_transmission_factor_min     ?
_diffrn_reflns_av_R_equivalents    0.0250
_diffrn_reflns_av_unetI/netI       0.0288
_diffrn_reflns_Laue_measured_fraction_full  0.984
_diffrn_reflns_Laue_measured_fraction_max  0.984
_diffrn_reflns_limit_h_max         5
_diffrn_reflns_limit_h_min         -10
_diffrn_reflns_limit_k_max         26
_diffrn_reflns_limit_k_min         -29
_diffrn_reflns_limit_l_max         12
_diffrn_reflns_limit_l_min         -11
_diffrn_reflns_number              11841
_diffrn_reflns_point_group_measured_fraction_full  0.984
_diffrn_reflns_point_group_measured_fraction_max  0.984
_diffrn_reflns_theta_full          67.071
_diffrn_reflns_theta_max           67.071
_diffrn_reflns_theta_min           3.606
_diffrn_ambient_temperature        293(2)
_diffrn_detector_area_resol_mean   ?
_diffrn_measured_fraction_theta_full  0.984
_diffrn_measured_fraction_theta_max  0.984
_diffrn_measurement_device_type    ?
_diffrn_measurement_method         ?
_diffrn_radiation_type             CuK\a
_diffrn_radiation_wavelength       1.54184
_diffrn_source                     ?
_reflns_Friedel_coverage           0.000
_reflns_Friedel_fraction_full      .
_reflns_Friedel_fraction_max       .
_reflns_number_gt                  3473
_reflns_number_total               3886
_reflns_special_details
;
 Reflections were merged by SHELXL according to the crystal
 class for the calculation of statistics and refinement.
 
 _reflns_Friedel_fraction is defined as the number of unique
 Friedel pairs measured divided by the number that would be
 possible theoretically, ignoring centric projections and
 systematic absences.
;
_reflns_threshold_expression       'I > 2\s(I)'
_computing_cell_refinement         ?
_computing_data_collection         ?
_computing_data_reduction          ?
_computing_molecular_graphics      'Olex2 1.3 (Dolomanov et al., 2009)'
_computing_publication_material    'Olex2 1.3 (Dolomanov et al., 2009)'
_computing_structure_refinement    'SHELXL-2018/3 (Sheldrick, 2018)'
_computing_structure_solution      ?
_refine_diff_density_max           0.259
_refine_diff_density_min           -0.296
_refine_diff_density_rms           0.039
_refine_ls_extinction_coef         .
_refine_ls_extinction_method       none
_refine_ls_goodness_of_fit_ref     1.039
_refine_ls_hydrogen_treatment      constr
_refine_ls_matrix_type             full
_refine_ls_number_parameters       291
_refine_ls_number_reflns           3886
_refine_ls_number_restraints       0
_refine_ls_R_factor_all            0.0371
_refine_ls_R_factor_gt             0.0327
_refine_ls_restrained_S_all        1.039
_refine_ls_shift/su_max            0.001
_refine_ls_shift/su_mean           0.000
_refine_ls_structure_factor_coef   Fsqd
_refine_ls_weighting_details      
 'w=1/[\s^2^(Fo^2^)+(0.0379P)^2^+0.9757P] where P=(Fo^2^+2Fc^2^)/3'
_refine_ls_weighting_scheme        calc
_refine_ls_wR_factor_gt            0.0834
_refine_ls_wR_factor_ref           0.0859
_refine_special_details            ?
_olex2_refinement_description
;
1.a Aromatic/amide H refined with riding coordinates:
 C006(H006), C009(H009), C00A(H00A), C00E(H00E), C00H(H00H), C00J(H00J),
 C00K(H00K), C00L(H00L), C00M(H00M), C00N(H00N), C00O(H00O), C00P(H00P),
 C00Q(H00Q), C00R(H00R), C00S(H00S), C00T(H00T), C00U(H00U)
1.b Idealised Me refined as rotating group:
 C00V(H00B,H00C,H00D), C00W(H00F,H00G,H00I)
;
_atom_sites_solution_hydrogens     geom
_atom_sites_solution_primary       ?
_atom_sites_solution_secondary     ?
loop_
  _atom_site_label
  _atom_site_type_symbol
  _atom_site_fract_x
  _atom_site_fract_y
  _atom_site_fract_z
  _atom_site_U_iso_or_equiv
  _atom_site_adp_type
  _atom_site_occupancy
  _atom_site_site_symmetry_order
  _atom_site_calc_flag
  _atom_site_refinement_flags_posn
  _atom_site_refinement_flags_adp
  _atom_site_refinement_flags_occupancy
  _atom_site_disorder_assembly
  _atom_site_disorder_group
 P01 P 0.64649(4) 0.58375(2) 0.19494(3) 0.01843(11) Uani 1 1 d . . . . .
 O002 O 0.73195(11) 0.57987(4) 0.08562(10) 0.0231(2) Uani 1 1 d . . . . .
 O003 O 0.23266(14) 0.83839(4) 0.21636(11) 0.0349(3) Uani 1 1 d . . . . .
 O004 O 0.90329(14) 0.82398(5) 0.39885(12) 0.0378(3) Uani 1 1 d . . . . .
 C005 C 0.37584(16) 0.62220(6) 0.19886(13) 0.0204(3) Uani 1 1 d . . . . .
 C006 C 0.35625(17) 0.53217(6) 0.09696(14) 0.0225(3) Uani 1 1 d . . . . .
 H006 H 0.401792 0.501385 0.069429 0.027 Uiso 1 1 calc R U . . .
 C007 C 0.71417(16) 0.53416(6) 0.32448(14) 0.0214(3) Uani 1 1 d . . . . .
 C008 C 0.63477(16) 0.64996(6) 0.27177(14) 0.0205(3) Uani 1 1 d . . . . .
 C009 C 0.35961(16) 0.81040(6) 0.44088(15) 0.0246(3) Uani 1 1 d . . . . .
 H009 H 0.336432 0.842906 0.479131 0.030 Uiso 1 1 calc R U . . .
 C00A C 0.35206(16) 0.75337(6) 0.24607(14) 0.0233(3) Uani 1 1 d . . . . .
 H00A H 0.320528 0.747748 0.154418 0.028 Uiso 1 1 calc R U . . .
 C00B C 0.43618(16) 0.71361(6) 0.32554(14) 0.0211(3) Uani 1 1 d . . . . .
 C00C C 0.44359(16) 0.57583(6) 0.15460(13) 0.0204(3) Uani 1 1 d . . . . .
 C00D C 0.77147(16) 0.68220(6) 0.32971(14) 0.0211(3) Uani 1 1 d . . . . .
 C00E C 0.21947(16) 0.62456(6) 0.18295(14) 0.0238(3) Uani 1 1 d . . . . .
 H00E H 0.173582 0.654964 0.211916 0.029 Uiso 1 1 calc R U . . .
 C00F C 0.48735(16) 0.66360(6) 0.26534(13) 0.0204(3) Uani 1 1 d . . . . .
 C00G C 0.89622(18) 0.76843(6) 0.39073(15) 0.0262(3) Uani 1 1 d . . . . .
 C00H C 0.47867(16) 0.72148(6) 0.46406(15) 0.0239(3) Uani 1 1 d . . . . .
 H00H H 0.532706 0.694631 0.518272 0.029 Uiso 1 1 calc R U . . .
 C00I C 0.31481(17) 0.80176(6) 0.30370(15) 0.0243(3) Uani 1 1 d . . . . .
 C00J C 0.19923(17) 0.53507(6) 0.08088(15) 0.0253(3) Uani 1 1 d . . . . .
 H00J H 0.139307 0.506158 0.041640 0.030 Uiso 1 1 calc R U . . .
 C00K C 0.13164(17) 0.58090(6) 0.12312(15) 0.0256(3) Uani 1 1 d . . . . .
 H00K H 0.026641 0.582499 0.111362 0.031 Uiso 1 1 calc R U . . .
 C00L C 0.76903(17) 0.73933(6) 0.32797(14) 0.0232(3) Uani 1 1 d . . . . .
 H00L H 0.682387 0.757747 0.284873 0.028 Uiso 1 1 calc R U . . .
 C00M C 0.81857(17) 0.49531(6) 0.30239(15) 0.0268(3) Uani 1 1 d . . . . .
 H00M H 0.853997 0.495802 0.223096 0.032 Uiso 1 1 calc R U . . .
 C00N C 0.43975(16) 0.76948(6) 0.51976(15) 0.0249(3) Uani 1 1 d . . . . .
 H00N H 0.467744 0.774492 0.611887 0.030 Uiso 1 1 calc R U . . .
 C00O C 0.90493(17) 0.65556(7) 0.38850(16) 0.0287(3) Uani 1 1 d . . . . .
 H00O H 0.909293 0.617667 0.387008 0.034 Uiso 1 1 calc R U . . .
 C00P C 1.02774(18) 0.74133(7) 0.45275(16) 0.0293(3) Uani 1 1 d . . . . .
 H00P H 1.112084 0.760935 0.496017 0.035 Uiso 1 1 calc R U . . .
 C00Q C 1.03178(18) 0.68531(7) 0.44946(17) 0.0317(4) Uani 1 1 d . . . . .
 H00Q H 1.120441 0.667087 0.488479 0.038 Uiso 1 1 calc R U . . .
 C00R C 0.66325(19) 0.53332(7) 0.44403(16) 0.0332(4) Uani 1 1 d . . . . .
 H00R H 0.594040 0.559346 0.459965 0.040 Uiso 1 1 calc R U . . .
 C00S C 0.87007(19) 0.45577(7) 0.39840(17) 0.0326(4) Uani 1 1 d . . . . .
 H00S H 0.939784 0.429761 0.383381 0.039 Uiso 1 1 calc R U . . .
 C00T C 0.8177(2) 0.45511(7) 0.51603(17) 0.0341(4) Uani 1 1 d . . . . .
 H00T H 0.851659 0.428414 0.579972 0.041 Uiso 1 1 calc R U . . .
 C00U C 0.7154(2) 0.49383(8) 0.53932(17) 0.0383(4) Uani 1 1 d . . . . .
 H00U H 0.681269 0.493410 0.619265 0.046 Uiso 1 1 calc R U . . .
 C00V C 0.1877(2) 0.88766(7) 0.27136(18) 0.0433(5) Uani 1 1 d . . . . .
 H00B H 0.121887 0.907958 0.202434 0.065 Uiso 1 1 calc R U . . .
 H00C H 0.275937 0.909095 0.307239 0.065 Uiso 1 1 calc R U . . .
 H00D H 0.135117 0.879117 0.341436 0.065 Uiso 1 1 calc R U . . .
 C00W C 0.7743(2) 0.85380(7) 0.3334(2) 0.0486(5) Uani 1 1 d . . . . .
 H00F H 0.753321 0.845477 0.239515 0.073 Uiso 1 1 calc R U . . .
 H00G H 0.793724 0.892155 0.345915 0.073 Uiso 1 1 calc R U . . .
 H00I H 0.688562 0.843954 0.370602 0.073 Uiso 1 1 calc R U . . .

loop_
  _atom_site_aniso_label
  _atom_site_aniso_U_11
  _atom_site_aniso_U_22
  _atom_site_aniso_U_33
  _atom_site_aniso_U_23
  _atom_site_aniso_U_13
  _atom_site_aniso_U_12
 P01 0.01921(19) 0.01641(19) 0.01962(19) -0.00027(13) 0.00391(14) 0.00035(13)
 O002 0.0252(5) 0.0224(5) 0.0230(5) 0.0014(4) 0.0078(4) 0.0007(4)
 O003 0.0516(7) 0.0240(6) 0.0260(6) -0.0029(4) 0.0010(5) 0.0130(5)
 O004 0.0412(7) 0.0219(6) 0.0468(7) -0.0038(5) 0.0009(5) -0.0062(5)
 C005 0.0221(7) 0.0205(7) 0.0181(7) 0.0012(5) 0.0030(5) 0.0011(6)
 C006 0.0265(8) 0.0197(7) 0.0211(7) -0.0012(6) 0.0048(6) -0.0011(6)
 C007 0.0213(7) 0.0188(7) 0.0234(7) 0.0011(6) 0.0027(6) -0.0013(5)
 C008 0.0226(7) 0.0183(7) 0.0199(7) 0.0001(5) 0.0030(6) 0.0004(5)
 C009 0.0259(8) 0.0220(8) 0.0266(7) -0.0077(6) 0.0070(6) -0.0023(6)
 C00A 0.0254(8) 0.0243(8) 0.0192(7) -0.0044(6) 0.0024(6) 0.0005(6)
 C00B 0.0185(7) 0.0209(7) 0.0239(7) -0.0029(6) 0.0040(6) -0.0011(5)
 C00C 0.0227(7) 0.0208(7) 0.0176(7) 0.0022(5) 0.0040(5) 0.0005(5)
 C00D 0.0221(7) 0.0216(7) 0.0204(7) -0.0020(6) 0.0057(6) -0.0016(6)
 C00E 0.0214(7) 0.0250(8) 0.0246(7) -0.0005(6) 0.0037(6) 0.0034(6)
 C00F 0.0228(7) 0.0196(7) 0.0180(7) 0.0005(5) 0.0027(5) 0.0006(6)
 C00G 0.0326(8) 0.0230(8) 0.0245(8) -0.0034(6) 0.0091(6) -0.0060(6)
 C00H 0.0209(7) 0.0269(8) 0.0230(7) 0.0003(6) 0.0024(6) 0.0010(6)
 C00I 0.0252(8) 0.0211(7) 0.0258(7) -0.0016(6) 0.0033(6) 0.0012(6)
 C00J 0.0250(8) 0.0257(8) 0.0239(7) 0.0001(6) 0.0018(6) -0.0061(6)
 C00K 0.0193(7) 0.0308(8) 0.0258(7) 0.0016(6) 0.0024(6) -0.0007(6)
 C00L 0.0241(8) 0.0234(8) 0.0220(7) -0.0005(6) 0.0045(6) -0.0007(6)
 C00M 0.0303(8) 0.0239(8) 0.0263(8) 0.0003(6) 0.0064(6) 0.0028(6)
 C00N 0.0232(7) 0.0306(8) 0.0202(7) -0.0055(6) 0.0029(6) -0.0032(6)
 C00O 0.0237(8) 0.0240(8) 0.0367(9) -0.0018(6) 0.0025(6) 0.0007(6)
 C00P 0.0235(8) 0.0339(9) 0.0294(8) -0.0037(7) 0.0033(6) -0.0080(6)
 C00Q 0.0217(8) 0.0331(9) 0.0377(9) 0.0000(7) 0.0006(7) -0.0005(6)
 C00R 0.0361(9) 0.0360(9) 0.0300(8) 0.0075(7) 0.0127(7) 0.0121(7)
 C00S 0.0365(9) 0.0241(8) 0.0361(9) 0.0037(7) 0.0051(7) 0.0079(7)
 C00T 0.0398(10) 0.0286(9) 0.0320(9) 0.0107(7) 0.0031(7) 0.0034(7)
 C00U 0.0442(10) 0.0448(11) 0.0284(8) 0.0117(8) 0.0133(7) 0.0082(8)
 C00V 0.0689(13) 0.0235(9) 0.0359(9) -0.0010(7) 0.0075(9) 0.0160(8)
 C00W 0.0619(13) 0.0230(9) 0.0524(12) -0.0029(8) -0.0078(10) 0.0016(8)

_geom_special_details
;
 All esds (except the esd in the dihedral angle between two l.s. planes)
 are estimated using the full covariance matrix.  The cell esds are taken
 into account individually in the estimation of esds in distances, angles
 and torsion angles; correlations between esds in cell parameters are only
 used when they are defined by crystal symmetry.  An approximate (isotropic)
 treatment of cell esds is used for estimating esds involving l.s. planes.
;
loop_
  _geom_bond_atom_site_label_1
  _geom_bond_atom_site_label_2
  _geom_bond_distance
  _geom_bond_site_symmetry_2
  _geom_bond_publ_flag
 P01 O002 1.4850(10) . ?
 P01 C007 1.8067(15) . ?
 P01 C008 1.8153(14) . ?
 P01 C00C 1.8002(15) . ?
 O003 C00I 1.3695(18) . ?
 O003 C00V 1.4258(19) . ?
 O004 C00G 1.3649(19) . ?
 O004 C00W 1.418(2) . ?
 C005 C00C 1.409(2) . ?
 C005 C00E 1.386(2) . ?
 C005 C00F 1.4891(19) . ?
 C006 C00C 1.385(2) . ?
 C006 C00J 1.393(2) . ?
 C007 C00M 1.390(2) . ?
 C007 C00R 1.390(2) . ?
 C008 C00D 1.480(2) . ?
 C008 C00F 1.359(2) . ?
 C009 C00I 1.391(2) . ?
 C009 C00N 1.391(2) . ?
 C00A C00B 1.388(2) . ?
 C00A C00I 1.396(2) . ?
 C00B C00F 1.4870(19) . ?
 C00B C00H 1.400(2) . ?
 C00D C00L 1.401(2) . ?
 C00D C00O 1.391(2) . ?
 C00E C00K 1.394(2) . ?
 C00G C00L 1.389(2) . ?
 C00G C00P 1.392(2) . ?
 C00H C00N 1.383(2) . ?
 C00J C00K 1.389(2) . ?
 C00M C00S 1.388(2) . ?
 C00O C00Q 1.390(2) . ?
 C00P C00Q 1.374(2) . ?
 C00R C00U 1.384(2) . ?
 C00S C00T 1.378(2) . ?
 C00T C00U 1.379(2) . ?

loop_
  _geom_angle_atom_site_label_1
  _geom_angle_atom_site_label_2
  _geom_angle_atom_site_label_3
  _geom_angle
  _geom_angle_site_symmetry_1
  _geom_angle_site_symmetry_3
  _geom_angle_publ_flag
 O002 P01 C007 110.98(6) . . ?
 O002 P01 C008 117.90(6) . . ?
 O002 P01 C00C 118.83(6) . . ?
 C007 P01 C008 109.05(6) . . ?
 C00C P01 C007 105.52(6) . . ?
 C00C P01 C008 92.74(6) . . ?
 C00I O003 C00V 117.29(12) . . ?
 C00G O004 C00W 117.54(13) . . ?
 C00C C005 C00F 113.55(12) . . ?
 C00E C005 C00C 119.61(13) . . ?
 C00E C005 C00F 126.79(13) . . ?
 C00C C006 C00J 119.00(14) . . ?
 C00M C007 P01 118.65(11) . . ?
 C00M C007 C00R 119.36(14) . . ?
 C00R C007 P01 121.98(11) . . ?
 C00D C008 P01 122.12(10) . . ?
 C00F C008 P01 110.07(10) . . ?
 C00F C008 C00D 127.81(13) . . ?
 C00I C009 C00N 118.71(14) . . ?
 C00B C00A C00I 120.02(13) . . ?
 C00A C00B C00F 121.05(13) . . ?
 C00A C00B C00H 119.70(13) . . ?
 C00H C00B C00F 119.21(13) . . ?
 C005 C00C P01 109.10(10) . . ?
 C006 C00C P01 129.90(11) . . ?
 C006 C00C C005 120.91(13) . . ?
 C00L C00D C008 121.28(13) . . ?
 C00O C00D C008 119.72(13) . . ?
 C00O C00D C00L 119.00(14) . . ?
 C005 C00E C00K 119.37(13) . . ?
 C008 C00F C005 114.55(12) . . ?
 C008 C00F C00B 124.54(13) . . ?
 C00B C00F C005 120.80(12) . . ?
 O004 C00G C00L 124.34(15) . . ?
 O004 C00G C00P 115.09(14) . . ?
 C00L C00G C00P 120.57(15) . . ?
 C00N C00H C00B 119.54(14) . . ?
 O003 C00I C009 124.09(13) . . ?
 O003 C00I C00A 115.32(13) . . ?
 C009 C00I C00A 120.59(14) . . ?
 C00K C00J C006 120.37(14) . . ?
 C00J C00K C00E 120.73(14) . . ?
 C00G C00L C00D 119.89(14) . . ?
 C00S C00M C007 120.16(15) . . ?
 C00H C00N C009 121.39(14) . . ?
 C00Q C00O C00D 120.31(15) . . ?
 C00Q C00P C00G 119.36(14) . . ?
 C00P C00Q C00O 120.77(15) . . ?
 C00U C00R C007 120.11(15) . . ?
 C00T C00S C00M 119.90(15) . . ?
 C00S C00T C00U 120.31(15) . . ?
 C00T C00U C00R 120.15(16) . . ?

_shelx_res_file
;
TITL 1_a.res in P2(1)/n
    1.res
    created by SHELXL-2018/3 at 16:38:06 on 11-Jul-2022
REM Old TITL 1 in P2(1)/n
REM SHELXT solution in P2(1)/n: R1 0.117, Rweak 0.012, Alpha 0.025
REM <I/s> 0.764 for 105 systematic absences, Orientation as input
REM Formula found by SHELXT: C28 N O2 Cl
CELL 1.54184 9.015368 24.512749 10.209147 90 101.9789 90
ZERR 4 0.000157 0.00044 0.000183 0 0.0017 0
LATT 1
SYMM 0.5-X,0.5+Y,0.5-Z
SFAC C H O P
UNIT 112 92 12 4

L.S. 4 0 0
PLAN  20
BOND
list 4
fmap 2 53
ACTA
SHEL 999 0.837
REM <olex2.extras>
REM <HklSrc "%.\\1.hkl">
REM </olex2.extras>

WGHT    0.037900    0.975700
FVAR       4.63694
P01   4    0.646493    0.583751    0.194938    11.00000    0.01921    0.01641 =
         0.01962   -0.00027    0.00391    0.00035
O002  3    0.731946    0.579873    0.085615    11.00000    0.02521    0.02243 =
         0.02304    0.00136    0.00785    0.00066
O003  3    0.232662    0.838388    0.216357    11.00000    0.05158    0.02397 =
         0.02599   -0.00294    0.00096    0.01303
O004  3    0.903289    0.823984    0.398847    11.00000    0.04120    0.02186 =
         0.04679   -0.00380    0.00094   -0.00617
C005  1    0.375845    0.622204    0.198861    11.00000    0.02211    0.02047 =
         0.01814    0.00119    0.00297    0.00113
C006  1    0.356253    0.532169    0.096964    11.00000    0.02650    0.01973 =
         0.02112   -0.00120    0.00481   -0.00114
AFIX  43
H006  2    0.401792    0.501385    0.069429    11.00000   -1.20000
AFIX   0
C007  1    0.714169    0.534163    0.324484    11.00000    0.02125    0.01878 =
         0.02341    0.00107    0.00274   -0.00126
C008  1    0.634765    0.649964    0.271775    11.00000    0.02262    0.01828 =
         0.01989    0.00012    0.00303    0.00043
C009  1    0.359607    0.810401    0.440880    11.00000    0.02591    0.02203 =
         0.02663   -0.00770    0.00697   -0.00228
AFIX  43
H009  2    0.336432    0.842906    0.479131    11.00000   -1.20000
AFIX   0
C00A  1    0.352062    0.753365    0.246072    11.00000    0.02535    0.02430 =
         0.01916   -0.00435    0.00238    0.00050
AFIX  43
H00A  2    0.320528    0.747748    0.154418    11.00000   -1.20000
AFIX   0
C00B  1    0.436180    0.713607    0.325541    11.00000    0.01849    0.02086 =
         0.02386   -0.00295    0.00399   -0.00107
C00C  1    0.443590    0.575827    0.154595    11.00000    0.02267    0.02078 =
         0.01760    0.00216    0.00400    0.00045
C00D  1    0.771470    0.682201    0.329713    11.00000    0.02205    0.02156 =
         0.02037   -0.00199    0.00568   -0.00157
C00E  1    0.219469    0.624558    0.182953    11.00000    0.02144    0.02496 =
         0.02462   -0.00052    0.00371    0.00343
AFIX  43
H00E  2    0.173582    0.654964    0.211916    11.00000   -1.20000
AFIX   0
C00F  1    0.487351    0.663596    0.265341    11.00000    0.02285    0.01962 =
         0.01802    0.00054    0.00274    0.00064
C00G  1    0.896221    0.768432    0.390729    11.00000    0.03258    0.02300 =
         0.02450   -0.00342    0.00915   -0.00597
C00H  1    0.478674    0.721481    0.464057    11.00000    0.02094    0.02690 =
         0.02305    0.00028    0.00236    0.00101
AFIX  43
H00H  2    0.532706    0.694631    0.518272    11.00000   -1.20000
AFIX   0
C00I  1    0.314811    0.801761    0.303696    11.00000    0.02521    0.02109 =
         0.02580   -0.00157    0.00330    0.00118
C00J  1    0.199233    0.535073    0.080882    11.00000    0.02496    0.02571 =
         0.02390    0.00010    0.00176   -0.00606
AFIX  43
H00J  2    0.139307    0.506158    0.041640    11.00000   -1.20000
AFIX   0
C00K  1    0.131644    0.580903    0.123116    11.00000    0.01933    0.03079 =
         0.02580    0.00157    0.00235   -0.00066
AFIX  43
H00K  2    0.026641    0.582499    0.111362    11.00000   -1.20000
AFIX   0
C00L  1    0.769029    0.739329    0.327975    11.00000    0.02405    0.02339 =
         0.02202   -0.00052    0.00451   -0.00066
AFIX  43
H00L  2    0.682387    0.757747    0.284873    11.00000   -1.20000
AFIX   0
C00M  1    0.818567    0.495307    0.302394    11.00000    0.03028    0.02392 =
         0.02634    0.00029    0.00640    0.00284
AFIX  43
H00M  2    0.853997    0.495802    0.223096    11.00000   -1.20000
AFIX   0
C00N  1    0.439748    0.769477    0.519759    11.00000    0.02316    0.03056 =
         0.02023   -0.00547    0.00289   -0.00316
AFIX  43
H00N  2    0.467744    0.774492    0.611887    11.00000   -1.20000
AFIX   0
C00O  1    0.904926    0.655562    0.388500    11.00000    0.02367    0.02404 =
         0.03674   -0.00176    0.00245    0.00071
AFIX  43
H00O  2    0.909293    0.617667    0.387008    11.00000   -1.20000
AFIX   0
C00P  1    1.027738    0.741328    0.452753    11.00000    0.02350    0.03387 =
         0.02942   -0.00368    0.00327   -0.00798
AFIX  43
H00P  2    1.112084    0.760935    0.496017    11.00000   -1.20000
AFIX   0
C00Q  1    1.031777    0.685306    0.449458    11.00000    0.02169    0.03313 =
         0.03771   -0.00003    0.00058   -0.00050
AFIX  43
H00Q  2    1.120441    0.667087    0.488479    11.00000   -1.20000
AFIX   0
C00R  1    0.663250    0.533322    0.444026    11.00000    0.03608    0.03597 =
         0.02995    0.00754    0.01271    0.01213
AFIX  43
H00R  2    0.594040    0.559346    0.459965    11.00000   -1.20000
AFIX   0
C00S  1    0.870073    0.455768    0.398398    11.00000    0.03647    0.02414 =
         0.03606    0.00374    0.00511    0.00789
AFIX  43
H00S  2    0.939784    0.429761    0.383381    11.00000   -1.20000
AFIX   0
C00T  1    0.817745    0.455107    0.516030    11.00000    0.03977    0.02863 =
         0.03201    0.01067    0.00312    0.00339
AFIX  43
H00T  2    0.851659    0.428414    0.579972    11.00000   -1.20000
AFIX   0
C00U  1    0.715374    0.493830    0.539323    11.00000    0.04420    0.04475 =
         0.02837    0.01175    0.01329    0.00815
AFIX  43
H00U  2    0.681269    0.493410    0.619265    11.00000   -1.20000
AFIX   0
C00V  1    0.187731    0.887663    0.271358    11.00000    0.06891    0.02349 =
         0.03592   -0.00101    0.00752    0.01602
AFIX 137
H00B  2    0.121887    0.907958    0.202434    11.00000   -1.50000
H00C  2    0.275937    0.909095    0.307239    11.00000   -1.50000
H00D  2    0.135117    0.879117    0.341436    11.00000   -1.50000
AFIX   0
C00W  1    0.774315    0.853798    0.333441    11.00000    0.06188    0.02304 =
         0.05236   -0.00290   -0.00781    0.00160
AFIX 137
H00F  2    0.753321    0.845477    0.239515    11.00000   -1.50000
H00G  2    0.793724    0.892155    0.345915    11.00000   -1.50000
H00I  2    0.688562    0.843954    0.370602    11.00000   -1.50000
AFIX   0
HKLF 4


REM  1_a.res in P2(1)/n
REM wR2 = 0.0859, GooF = S = 1.039, Restrained GooF = 1.039 for all data
REM R1 = 0.0327 for 3473 Fo > 4sig(Fo) and 0.0371 for all 3886 data
REM 291 parameters refined using 0 restraints

END

WGHT      0.0377      0.9786

REM Highest difference peak  0.259,  deepest hole -0.296,  1-sigma level  0.039
Q1    1   0.5232  0.5786  0.1626  11.00000  0.05    0.26
Q2    1   0.6938  0.5587  0.2763  11.00000  0.05    0.25
Q3    1   0.6482  0.6237  0.2411  11.00000  0.05    0.24
Q4    1   0.4058  0.6005  0.1565  11.00000  0.05    0.21
Q5    1   0.7017  0.5399  0.3819  11.00000  0.05    0.18
Q6    1   0.5647  0.6646  0.2379  11.00000  0.05    0.17
Q7    1   0.4050  0.5618  0.1049  11.00000  0.05    0.17
Q8    1   0.4267  0.6406  0.2275  11.00000  0.05    0.17
Q9    1   0.4632  0.6848  0.2978  11.00000  0.05    0.17
Q10   1   0.6947  0.6621  0.3064  11.00000  0.05    0.16
Q11   1   0.3678  0.7615  0.1320  11.00000  0.05    0.15
Q12   1   0.4738  0.7220  0.3844  11.00000  0.05    0.14
Q13   1   0.9750  0.7571  0.3894  11.00000  0.05    0.14
Q14   1   0.3180  0.6182  0.2187  11.00000  0.05    0.13
Q15   1   0.7623  0.5190  0.3214  11.00000  0.05    0.13
Q16   1   0.3001  0.9021  0.2778  11.00000  0.05    0.13
Q17   1   0.8468  0.7573  0.3351  11.00000  0.05    0.13
Q18   1   1.0288  0.7178  0.4128  11.00000  0.05    0.13
Q19   1   0.3160  0.7990  0.3778  11.00000  0.05    0.13
Q20   1   0.6593  0.5615  0.0109  11.00000  0.05    0.13
;
_shelx_res_checksum                89291
_shelx_hkl_file
;
   0   0  -1 22.0507 18.2387   4
   0   0  -2 113858. 4045.99   4
   0   0   3 63.0034 35.7519   3
   0   0   4-7.73372 73.7564   2
   0   0   4 104.267 38.2774   3
   0   0   5 30.4526 33.5422   3
   0   0   5-61.7717 88.5962   2
   0   0  -6 98.9267 82.2692   9
   0   0   7-177.869 82.3380  15
   0   0  -7 47.2555 92.8713   9
   0   0   8 49445.3 1856.95  15
   0   0   8 52506.8 1876.82   7
   0   0  -8 47944.9 1848.08  13
   0   0   9-59.0255 124.430   7
   0   0  -9-45.0307 83.8416  13
   0   0  10 15421.5 662.100   7
   0   0  11-59.6907 92.9326   7
   0   0  11 18.8114 100.680   5
   0   0  12 364.458 67.9043   7
   0   0  12 404.160 81.3692   5
   0   1  -1 5816.92 207.513   4
   0  -1  -1 5669.43 200.836   3
   0   1   2 216255. 7540.13   3
   0  -1  -2 209104. 7539.74   4
   0  -1  -3 142130. 5143.09   4
   0   1   3 147376. 5142.74   3
   0  -1   4 20138.7 816.509   2
   0   1   4 21043.3 758.646   3
   0   1   4 20443.8 817.089   2
   0  -1   4 21124.1 767.797   3
   0   1   5 11374.9 490.313   2
   0  -1   5 11056.6 478.531   1
   0  -1   5 10581.4 478.033   2
   0  -1   5 10627.2 413.670   3
   0   1   6 1669.97 128.647  15
   0   1  -6 1552.41 138.223   9
   0  -1  -6 1809.70 137.425   9
   0  -1   7 5769.18 300.707  15
   0   1  -7 6658.36 304.978  13
   0   1  -7 6119.57 315.992   9
   0  -1  -7 6696.51 318.858   9
   0   1   7 6193.62 305.131  15
   0  -1  -8 6751.85 340.447  13
   0   1   8 7667.10 359.486  15
   0  -1   8 7741.25 371.837   7
   0  -1   8 7305.62 353.589  15
   0   1  -8 7411.83 349.736  13
   0   1  -9 378.947 100.114  13
   0   1   9 442.601 137.002   7
   0  -1   9 313.218 122.598   7
   0   1  10 314.679 126.067   7
   0  -1  10-75.5985 111.336   7
   0  -1  11 9322.06 438.565   5
   0  -1  11 9883.01 431.906   7
   0   1  11 10047.7 436.413   7
   0  -1  12 950.290 83.8814   7
   0  -1  12 1273.26 102.512   5
   0   1  12 1261.96 105.352   5
   0   1  12 1273.97 99.3868   7
   0   2   0 29915.1 1067.95   1
   0  -2   1 287764. 10369.8   4
   0  -2   1 298043. 10373.1   1
   0  -2   2 16531.8 621.802   4
   0  -2   2 17746.6 637.573   1
   0  -2   3 12527.1 473.487   1
   0  -2  -3 11610.5 428.361   4
   0   2   4 36802.9 1403.46   2
   0  -2   4 36653.8 1400.74   2
   0  -2   4 38607.2 1398.26   1
   0  -2   5 757.033 66.0386   3
   0   2   5 790.906 120.243   2
   0  -2   5 618.478 98.8102   1
   0  -2   5 607.001 108.265   2
   0  -2  -6 851.104 105.195   9
   0   2   6 1062.94 104.267  15
   0   2  -6 1096.09 119.721   9
   0   2  -6 875.564 97.5782  13
   0  -2   7 23414.1 889.929  15
   0  -2   7 22961.2 896.122   7
   0   2  -7 21995.0 882.652  13
   0   2   7 22749.4 892.465  15
   0  -2  -7 22218.2 898.242   9
   0  -2   8 5488.51 296.701  15
   0   2   8 5540.30 301.237  15
   0  -2  -8 5917.07 290.782  13
   0  -2  -8 5956.57 315.248   9
   0  -2   8 6136.24 314.442   7
   0   2  -8 6180.17 301.453  13
   0  -2   9 6802.32 353.842   7
   0   2   9 6684.81 334.610  15
   0   2   9 6824.02 365.042   7
   0   2  -9 6653.74 328.307  13
   0  -2  10 10781.3 485.099   7
   0   2  10 10758.0 499.903   7
   0  -2  11 975.787 116.154   7
   0  -2  11 1165.86 137.661   5
   0   2  11 1146.32 135.494   7
   0   2  12 43.6309 65.6123   5
   0   2  12 102.267 63.4197   7
   0  -2  12 36.6091 63.2228   5
   0  -2  12 42.6919 44.8717   7
   0   3   0 912.223 50.7259   1
   0  -3   1 45449.2 1665.38   1
   0   3  -1 47560.6 1666.42   1
   0  -3  -2 680152. 24419.9   3
   0  -3   2 704510. 24435.1   4
   0  -3   2 706057. 24446.7   1
   0   3  -3 1052.49 114.586   2
   0  -3  -3 1113.78 52.5299   4
   0  -3   3 1173.84 101.805   1
   0  -3   4 18708.2 705.020   1
   0  -3   4 16722.2 705.298   2
   0  -3   5 3354.94 203.687   1
   0   3   5 2821.74 203.104   2
   0   3   6 8142.24 364.895  15
   0   3  -6 8496.76 377.853   9
   0  -3  -6 7977.56 365.581   9
   0  -3   6 8569.73 363.896  15
   0   3  -6 8089.87 361.242  13
   0  -3  -7 1558.83 140.805   9
   0  -3   7 1392.65 137.548   7
   0   3  -7 1294.60 128.106  13
   0   3   7 1493.12 139.143  15
   0  -3  -7 1478.71 125.027  11
   0  -3   7 1215.29 122.084  15
   0   3  -8 7558.14 361.987  13
   0  -3   8 7620.06 377.248   7
   0   3   8 7735.86 368.198  15
   0  -3  -8 7176.36 369.235   9
   0   3  -9 2529.32 186.787  13
   0   3   9 2764.88 223.472   7
   0  -3   9 2743.42 207.059   7
   0   3   9 2779.53 190.001  15
   0  -3  10 13846.3 623.511   5
   0  -3  10 14251.9 605.574   7
   0   3  10 14727.5 624.600   7
   0  -3  11 2817.40 191.166   5
   0  -3  11 2419.00 164.572   7
   0   3  11 2504.08 188.101   7
   0   3  12 9750.47 392.755   7
   0   3  12 10121.5 396.413   5
   0  -3  12 8857.02 387.373   5
   0   4   0 28302.1 1019.81   1
   0   4  -1 196982. 7008.65   1
   0  -4   1 197547. 7010.54   1
   0  -4   2 416262. 14487.8   4
   0  -4   2 397878. 14495.4   1
   0  -4   3 73668.1 2551.98   1
   0  -4   3 70924.9 2530.15   4
   0   4  -3 66073.4 2558.49   2
   0  -4   4 1549.98 125.576   1
   0   4  -4 1962.59 149.673   2
   0  -4   5 214.476 76.9069   1
   0   4   5 280.081 98.5750   2
   0   4  -6 166.938 77.7560  13
   0  -4   6 107.631 70.7804   7
   0   4   6 106.988 73.4552  15
   0  -4  -6 80.4916 74.4743   9
   0  -4   6 14.2211 67.0529  15
   0  -4   7 556.618 96.5311  15
   0   4   7 832.217 116.416  15
   0  -4   7 539.322 102.285   7
   0   4  -7 581.812 101.597  13
   0  -4  -7 817.251 116.358   9
   0   4  -8-68.5465 93.6809  13
   0   4   8 113.002 99.0255  15
   0  -4  -8-10.4267 96.2616   9
   0  -4   8-81.9700 100.607   7
   0   4   9 30908.6 1159.93   7
   0   4   9 28641.8 1128.32  15
   0   4  -9 28342.6 1124.05  13
   0  -4   9 28513.3 1133.83   7
   0  -4  10 6746.27 345.876   5
   0   4  10 6104.45 341.523   7
   0  -4  10 6090.56 318.097   7
   0  -4  11 3505.67 195.077   7
   0  -4  11 3392.00 214.445   5
   0   4  11 3596.62 221.593   7
   0   4  12 796.932 89.0564   5
   0   4  12 791.333 85.2305   7
   0  -4  12 664.108 76.7732   5
   0   5   0 42.9013 43.5599   1
   0   5  -1 182152. 6550.99   1
   0  -5   1 186432. 6552.03   1
   0  -5   2 136916. 4541.55   1
   0  -5   2 119059. 4534.44   4
   0   5  -3 172478. 6621.27   2
   0  -5  -3 185117. 6564.85   3
   0  -5   3 192791. 6612.46   1
   0  -5   3 186794. 6593.92   4
   0   5  -4 9648.76 433.525   2
   0  -5   4 9935.91 423.482   1
   0  -5   5 145496. 5254.96   1
   0  -5   6 30290.8 1155.27  15
   0  -5  -6 29836.5 1154.81   9
   0   5   6 30753.9 1162.23  15
   0  -5   6 30394.5 1154.14   7
   0   5  -6 31582.1 1160.57  13
   0   5   7 9167.52 422.757  15
   0   5  -7 9457.76 420.840  13
   0  -5  -7 9156.19 419.916   9
   0  -5   7 9489.10 418.785   7
   0   5  -8 23119.7 925.559  13
   0   5   8 24145.9 932.790  15
   0  -5   8 23746.1 927.446   7
   0  -5  -8 22025.9 929.220   9
   0   5   9 7003.29 349.588  15
   0  -5   9 7547.09 358.132   7
   0  -5   9 6334.43 361.454   5
   0  -5  10 172.251 98.6682   7
   0   5  10 90.6225 120.269   7
   0  -5  10 215.817 129.255   5
   0  -5  11 207.913 69.7920   7
   0   5  11 354.807 110.106   7
   0  -5  11 321.141 96.0260   5
   0   5  12 183.768 60.4668   7
   0  -5  12 162.643 56.2940   5
   0   6   0 326.916 58.0647   1
   0   6  -1 15482.5 554.801   1
   0  -6   1 14135.4 554.145   1
   0  -6   2 507.197 72.6272   1
   0  -6   2 501.143 77.4244   4
   0  -6   3 38455.4 1341.68   4
   0  -6   3 35961.4 1350.55   1
   0   6  -3 35297.5 1368.14   2
   0  -6  -3 36436.0 1309.13   3
   0  -6   4 9506.58 412.825   1
   0   6  -4 9517.69 431.709   2
   0  -6   5 4412.93 246.905   1
   0  -6  -5 4305.21 230.054   6
   0   6  -6 16175.5 644.949  13
   0  -6   6 15990.6 636.649   7
   0  -6  -6 15508.0 636.560   9
   0   6   6 16130.8 648.699  15
   0  -6  -7 22733.2 905.037   9
   0   6  -7 23005.3 909.373  13
   0   6   7 23100.4 911.431  15
   0  -6   7 23078.3 900.872   7
   0   6   8 780.328 125.141  15
   0   6  -8 547.617 109.813  13
   0  -6  -8 541.800 118.643   9
   0  -6   8 884.653 123.945   7
   0   6   9 5754.29 310.368  15
   0  -6   9 6431.22 344.033   5
   0  -6   9 6014.20 313.053   7
   0  -6  10 2595.52 206.371   5
   0  -6  10 2445.37 173.676   7
   0   6  11 3778.30 224.417   7
   0  -6  11 3514.69 211.527   5
   0   6  12 90.0122 58.3854   7
   0   6  12 56.3852 53.7657   5
   0   7   0 40.1822 48.8320   1
   0  -7   1 44549.9 1700.43   4
   0  -7   1 48099.3 1697.44   1
   0   7  -1 47951.4 1695.42   1
   0  -7   2 82328.5 2970.65   1
   0  -7   2 82939.9 2970.39   4
   0  -7   3 44865.5 1532.21   4
   0  -7   3 41689.8 1540.06   1
   0   7  -4 12742.8 545.869   2
   0  -7   4 12433.1 519.192   1
   0   7  -5 849.450 98.8027  13
   0  -7  -5 773.011 106.121   6
   0  -7   5 1086.85 117.154   1
   0  -7  -6 24135.2 923.610   9
   0  -7  -6 22807.9 939.851   6
   0  -7   6 23806.4 918.589   7
   0   7  -6 24964.2 935.895  13
   0  -7  -7 19275.7 787.007   9
   0   7   7 19707.5 797.908  15
   0  -7   7 19689.1 782.881   7
   0  -7   7 19617.7 807.311   5
   0   7  -7 20348.5 798.832  13
   0  -7   8 6332.95 347.357   5
   0  -7   8 6795.46 324.367   7
   0  -7  -8 6359.27 326.813   9
   0   7   8 6049.14 331.304  15
   0  -7   9 14810.7 629.171   7
   0  -7   9 16018.1 667.029   5
   0   7   9 14975.2 642.351  15
   0  -7  10 1003.67 147.266   5
   0  -7  11 154.585 93.5554   5
   0   7 -12 1070.59 86.3516  16
   0   7  12 1218.32 88.2493   5
   0   7  12 1364.87 94.7710   7
   0   8   0 9319.21 365.362   1
   0  -8   1 21965.1 768.261   1
   0  -8   1 22877.7 776.705   4
   0  -8   2 34199.4 1332.99   4
   0  -8   2 38620.2 1335.76   1
   0  -8   3 245.743 67.7158   4
   0  -8   3 286.936 65.5465   1
   0   8  -3 188.440 88.1269   2
   0  -8   4 43258.2 1580.79   4
   0  -8   4 43682.1 1601.72   1
   0   8  -4 41283.9 1625.89   2
   0   8  -5 21027.0 800.086  13
   0  -8   5 20271.2 824.077   1
   0  -8  -5 19760.8 805.982   6
   0  -8   5 20674.6 804.528   5
   0   8  -6 1827.93 148.833  13
   0  -8  -6 1567.06 150.915   6
   0  -8   6 1665.30 151.712   5
   0  -8  -6 1816.43 132.873   9
   0  -8  -7 26269.4 1056.17   9
   0  -8   7 28544.0 1084.97   5
   0   8   7 27703.0 1076.05  15
   0  -8   8 1587.53 177.723   5
   0   8   8 1410.43 150.497  15
   0  -8  -8 1533.37 146.931   9
   0  -8   9 5901.71 326.263   5
   0   8   9 5618.44 304.393  15
   0  -8  10 1410.80 160.148   5
   0   8  10 1754.92 177.522   7
   0  -8  11 4778.45 245.391   5
   0   9   0 76.7712 54.8127   1
   0   9   1 3378.77 168.031   1
   0   9  -1 3266.01 159.783   1
   0  -9   1 3525.66 177.183   4
   0  -9   2 33987.4 1255.05   1
   0  -9   3 6665.38 290.141   1
   0  -9   3 6780.41 289.805   4
   0  -9   4 18215.9 746.961   1
   0   9  -4 18804.1 780.460   2
   0  -9   4 19309.6 734.342   4
   0  -9   5 22365.7 876.110   5
   0  -9  -5 22394.4 878.649   6
   0  -9   6 704.565 121.028   5
   0  -9  -6 835.813 131.569   6
   0   9   7 2886.74 211.469  15
   0  -9   7 3084.77 214.792   5
   0   9   8 1252.63 154.021  15
   0  -9   8 1471.83 172.370   5
   0   9   9 20345.0 829.115  15
   0  -9   9 20546.7 844.284   5
   0  -9  10 191.031 105.793   5
   0   9  10 133.084 115.897   7
   0  -9  11 358.036 88.9129   5
   0   9  11 181.731 93.2523   7
   0 -10   0 34980.6 1288.29   4
   0  10   0 34954.0 1280.31   1
   0  10   1 2677.27 141.171   1
   0 -10   1 2483.46 152.279   4
   0  10  -1 2587.71 134.402   1
   0 -10   2 203.031 62.2596   1
   0 -10  -3 18012.2 668.238   4
   0 -10   3 19205.6 709.381   1
   0 -10   3 18860.4 706.634   4
   0 -10  -4 590.543 102.316   6
   0 -10   4 700.853 101.665   5
   0 -10   4 707.913 94.6152   1
   0 -10   4 796.341 97.8101   4
   0 -10  -5 13393.7 560.987   6
   0 -10   5 13174.1 557.561   5
   0 -10  -6 13781.9 590.302   6
   0 -10   6 13428.0 581.165   5
   0  10   7 10913.8 494.941  15
   0 -10   7 10813.1 503.425   5
   0 -10   8 31447.7 1196.17   5
   0  10   8 29145.4 1183.73  15
   0 -10   9 316.839 130.924   5
   0  10   9 290.786 104.346  15
   0  10  10 2124.46 172.716   7
   0 -10  10 1839.68 160.563   5
   0  10  10 1787.42 142.057  15
   0  10  11 87.2214 80.1346   7
   0 -10  11 55.4385 76.2321   5
   0 -11   0 31.3090 69.9236   4
   0  11   0 18.1242 41.1462   1
   0 -11   1 38840.5 1404.50   4
   0 -11  -1 38271.7 1392.70   4
   0  11   1 36631.5 1396.36   1
   0  11  -1 38102.8 1389.54   1
   0 -11   2 6239.18 267.461   1
   0  11   2 5723.79 272.672   1
   0 -11  -2 5936.33 252.981   4
   0 -11   3 9389.55 390.343   4
   0 -11   3 9063.64 386.524   1
   0  11  -3 8114.96 417.777   2
   0 -11   4 9862.22 430.111   5
   0 -11   4 9862.59 428.582   4
   0 -11  -4 10020.2 434.339   6
   0 -11  -5 66.1579 99.3562   6
   0 -11   5 128.089 94.9625   5
   0 -11  -6 13857.2 605.332   6
   0 -11   6 14259.0 606.163   5
   0 -11   7 4072.09 264.339   5
   0  11   7 4421.95 261.400  15
   0 -11   8 2016.18 191.055   5
   0  11   8 1751.56 178.763  15
   0  11   9-132.693 105.873  15
   0 -11   9 194.162 114.157   5
   0 -11  10-9.05861 100.180   5
   0  11  10 105.849 74.1640  15
   0  11  10 36.6266 96.2214   7
   0  11  11 345.449 77.7018   7
   0 -11  11 383.980 75.9266   5
   0 -11  11 150.909 78.4807   6
   0  12   0 159168. 5758.91   1
   0 -12   0 163831. 5772.10   4
   0  12  -1 6885.01 305.324   1
   0 -12   1 7943.69 330.857   4
   0 -12  -1 7887.31 317.745   4
   0  12   1 7075.12 316.115   1
   0 -12   2 46910.1 1754.35   4
   0  12   2 45717.6 1752.10   1
   0 -12  -2 49210.4 1731.77   4
   0 -12   3 627.120 94.1740   4
   0 -12   3 573.685 94.9771   5
   0 -12  -3 511.319 99.2583   6
   0 -12   4 591.118 105.981   5
   0 -12  -4 503.626 98.7297   6
   0 -12   5 6356.13 323.476   5
   0 -12  -5 6452.19 329.007   6
   0 -12   6 4028.49 245.923   5
   0 -12  -6 3729.33 250.266   6
   0 -12  -7 37.0960 134.015   6
   0 -12   7 156.385 110.667   5
   0  12   8 103.877 114.295  15
   0 -12   8 244.102 128.767   5
   0 -12   9 1844.54 175.005   5
   0  12   9 1786.31 159.746  15
   0  12  10-32.8813 72.0882  15
   0 -12  10 50.6639 90.9328   5
   0  12  10-33.9023 96.3549   7
   0  12 -11 376.276 82.8592  16
   0 -12  11 392.287 78.6430   6
   0  12  11 461.968 77.0248   7
   0 -12  11 375.943 65.6087   5
   0 -13   0 71.3527 65.5589   4
   0 -13   1 11472.9 484.861   4
   0 -13  -1 11901.0 474.018   4
   0 -13   2 1181.32 120.053   5
   0 -13  -2 1344.83 95.2492   4
   0 -13   2 1638.95 128.950   4
   0 -13  -2 1391.97 127.643   6
   0 -13   2 1480.46 127.550   6
   0 -13  -3 108.972 79.0384  10
   0 -13   3 56.9031 86.3045   5
   0 -13  -3 171.417 84.2098   6
   0 -13  -4 14767.9 620.037   6
   0 -13   4 14929.0 618.818   5
   0 -13  -5 1917.20 166.180   6
   0 -13   5 1814.89 160.186   5
   0 -13   6 3164.22 217.533   5
   0 -13  -6 2932.57 220.006   6
   0 -13   7 21133.4 902.584   5
   0 -13  -7 23319.6 918.022   6
   0  13   8 1251.13 159.095  15
   0 -13   8 1290.55 163.153   5
   0 -13   9 2682.16 199.244   5
   0  13   9 2372.53 191.868   7
   0  13   9 2433.19 179.045  15
   0 -13  10 352.441 109.581   6
   0  13  10 176.890 93.4851   7
   0 -13  10 349.017 93.5958   5
   0  13 -11 6519.62 271.747  16
   0  13  11 6420.36 263.058   7
   0 -14   0 8190.92 374.863   6
   0 -14   0 8820.64 374.028   4
   0 -14  -1 31393.4 1173.81   6
   0 -14   1 30313.6 1170.54   4
   0 -14  -1 31427.2 1160.64   4
   0 -14   1 30344.7 1169.64   6
   0 -14   2 10704.7 448.404   6
   0 -14   2 9538.42 446.050   5
   0 -14  -2 10873.8 450.692   6
   0 -14   3 9891.07 461.894   6
   0 -14   3 10270.7 464.065   5
   0 -14  -4 69.5205 93.2857   6
   0 -14   4 185.398 95.2171   5
   0 -14  -5 4021.15 247.334   6
   0 -14   5 3714.76 243.348   5
   0 -14   6 18207.5 779.215   5
   0 -14  -6 19404.2 790.811   6
   0 -14   7 2302.81 208.990   5
   0 -14  -7 2283.27 203.727   6
   0  14   8 372.637 129.280  15
   0 -14   8 306.899 128.441   5
   0  14   9 453.249 117.128   7
   0 -14   9 512.048 126.735   6
   0 -14   9 389.037 112.135   5
   0  14   9 507.827 108.971  15
   0 -14  10 1722.14 136.131   5
   0 -14  10 1738.06 146.098   6
   0  14  10 1522.41 129.534   7
   0 -14  11 451.956 63.4437   6
   0  14 -11 541.921 62.5370  16
   0 -15   0 64.7165 80.2892   6
   0 -15   0-7.77334 57.3833   4
   0 -15  -1 1599.85 114.003   4
   0 -15   1 1651.69 142.704   6
   0 -15  -1 1522.90 135.527   6
   0 -15  -2 40131.0 1479.76   6
   0 -15   2 38268.8 1474.89   6
   0 -15   3 15414.8 628.661   5
   0 -15  -3 14610.7 625.882   6
   0 -15   3 15015.3 626.038   6
   0 -15   4 1316.63 146.936   5
   0 -15  -4 1247.33 146.360   6
   0 -15   5 24346.3 994.251   5
   0 -15  -5 25516.3 1000.21   6
   0 -15   6 9058.47 440.208   5
   0 -15  -6 8827.86 446.650   6
   0 -15   7 1513.38 172.172   5
   0 -15  -7 1169.75 169.964   6
   0 -15   8 776.821 143.017   5
   0 -15   8 481.974 149.027   6
   0  15   8 604.325 126.183  15
   0  15   9 4861.73 263.212  15
   0  15   9 5010.29 262.059   7
   0 -15   9 4951.56 285.173   6
   0 -15   9 5120.26 275.539   5
   0  15 -10 2129.38 148.107  16
   0  15  10 2051.13 134.300   7
   0 -15  10 1884.60 134.499   5
   0 -15  10 2111.21 150.735   6
   0 -16   0 16577.3 675.805   6
   0 -16   1 36150.6 1360.70   6
   0 -16  -1 35613.9 1363.09   6
   0 -16   2 1000.93 126.479   6
   0 -16  -2 1305.43 136.956   6
   0 -16   3 1305.63 147.981   6
   0 -16  -3 1648.25 159.006   6
   0 -16   3 1498.09 149.727   5
   0 -16   4 1424.04 153.726   5
   0 -16  -4 1118.62 149.609   6
   0 -16   5 1140.89 153.001   5
   0 -16  -5 1047.28 156.153   6
   0 -16   6 1151.25 158.780   5
   0 -16  -6 1148.12 171.640   6
   0 -16  -7 20513.0 839.535   6
   0 -16   7 19417.7 831.150   5
   0 -16   8 1265.92 175.396   6
   0  16   8 1307.60 151.517  15
   0 -16   8 1471.02 159.745   5
   0 -16   9 5228.48 297.781   6
   0  16  -9 6150.79 298.781  16
   0  16   9 5944.25 288.147  15
   0 -16   9 6331.52 301.557   5
   0  16   9 5700.65 283.315   7
   0  16 -10 4037.77 200.887  16
   0  16  10 3996.81 188.150   7
   0 -16  10 3716.14 205.341   6
   0 -17   0-116.240 96.5666   6
   0 -17  -1 5719.57 301.569   6
   0 -17   1 5626.90 300.740   6
   0 -17  -2 11137.1 487.251   6
   0 -17   2 10441.4 480.449   6
   0 -17   3 8341.32 407.726   6
   0 -17  -3 8536.29 410.146   6
   0 -17  -4 14705.1 629.200   6
   0 -17   4 15125.8 630.612   5
   0  17  -4 13684.3 594.234  16
   0 -17  -5 5538.56 318.080   6
   0 -17   5 5137.01 309.832   5
   0 -17  -6-12.6576 141.551   6
   0 -17   6 87.1951 118.716   5
   0 -17  -7 1665.15 186.168   6
   0 -17   7 2126.34 195.860   5
   0  17   8 89.6415 99.9059  15
   0 -17   8-153.431 114.389   5
   0 -17   9 3132.27 200.020   6
   0  17   9 3226.01 185.737  15
   0  17   9 3385.47 181.404   7
   0 -17   9 2932.59 190.031   5
   0  17  -9 3102.48 187.491  16
   0 -17  10 371.367 73.1006   6
   0  17 -10 354.984 61.7863  16
   0 -18   0 28882.4 1129.65   6
   0 -18   1 779.035 131.937   6
   0 -18  -1 1012.53 138.730   6
   0 -18   2 2328.09 187.017   6
   0 -18  -2 2240.57 188.524   6
   0 -18  -3 670.827 133.796   6
   0 -18   3 726.614 134.134   6
   0 -18  -4 11118.4 492.547   6
   0 -18   4 9304.60 475.087   6
   0  18  -5 3138.75 205.440  16
   0 -18   5 3446.30 240.864   5
   0 -18  -5 3376.90 249.312   6
   0 -18   6 579.772 139.659   5
   0  18  -6 550.844 114.100  16
   0 -18  -6 488.458 147.070   6
   0 -18  -7 19763.4 813.012   6
   0  18  -7 19695.8 793.516  16
   0 -18   7 19138.4 807.191   5
   0  18  -8 20596.1 793.115  16
   0 -18   8 19276.5 799.653   5
   0  18   8 19264.5 773.388   7
   0  18   8 20473.8 800.155  15
   0  18   9 6.09217 68.3174  15
   0 -18   9 22.1738 89.5255   6
   0  18  -9 12.4280 69.6838  16
   0 -18  10 530.264 66.6235   6
   0 -19   0-22.4213 113.609   6
   0 -19  -1 53613.2 2007.32   6
   0 -19   1 53121.3 2006.31   6
   0 -19   2 1092.03 154.138   6
   0 -19  -2 1313.54 166.294   6
   0 -19  -3 27809.5 1106.13   6
   0 -19   3 27559.3 1099.70   6
   0 -19   4 7221.70 401.509   6
   0 -19  -4 8297.70 401.921   6
   0 -19  -5 770.633 154.715   6
   0  19  -6 5275.94 287.846  16
   0 -19  -6 6305.22 335.598   6
   0 -19  -7 9801.19 456.460   6
   0  19  -7 9521.18 430.750  16
   0  19  -8 5989.51 282.339  16
   0  19   8 5641.58 294.530  15
   0  19   9 10866.1 434.775  15
   0  19  -9 10703.8 432.189  16
   0 -19   9 10896.5 449.861   6
   0 -20   0 15008.5 655.107   6
   0 -20   1 28154.0 1120.91   6
   0 -20  -1 28265.3 1121.24   6
   0 -20  -2 1639.23 179.580   6
   0 -20   2 1505.79 177.154   6
   0 -20   3 319.837 142.673   6
   0 -20  -3 398.862 135.639   6
   0 -20   4 13235.5 595.465   6
   0 -20  -4 13081.3 593.238   6
   0 -20  -5-74.6756 134.859   6
   0 -20  -6 675.642 147.032   6
   0  20  -7 12301.1 515.681  16
   0  20   7 12592.7 545.441  15
   0  20  -8 2934.99 167.892  16
   0  20   8 3497.45 194.564  15
   0 -20   9 5442.10 250.411   6
   0 -21   0 86.5129 131.919   6
   0 -21   1 3907.07 263.660   6
   0 -21  -1 4031.14 270.677   6
   0 -21   2 21018.9 876.338   6
   0 -21  -2 21462.5 879.439   6
   0 -21   3 612.754 148.315   6
   0 -21  -3 618.674 148.597   6
   0 -21   4 7988.89 420.557   6
   0 -21  -4 8596.23 425.327   6
   0 -21   5-107.897 135.552   6
   0 -21  -5 84.1380 118.018   6
   0 -21  -6 3103.69 221.639   6
   0  21   7 18.2028 102.346  15
   0  21   8 5681.92 267.089  15
   0 -22   0 6561.45 361.330   6
   0 -22   1 70147.9 2590.55   6
   0 -22  -1 68861.3 2588.85   6
   0 -22   2 19053.4 823.064   6
   0 -22  -2 20343.3 828.146   6
   0 -22  -3 163.116 135.641   6
   0 -22   3 149.775 143.525   6
   0 -22   4 2414.76 205.352   6
   0 -22  -4 2305.21 205.223   6
   0 -22  -5 2121.69 192.284   6
   0 -22   5 1915.67 199.591   6
   0 -22  -6 4756.39 274.664   6
   0  22   7 6712.62 321.794  15
   0  22   8 4012.22 197.135  15
   0 -23   0 50.2880 141.381   6
   0 -23  -1 37.5079 130.111   6
   0 -23   1 50.3366 120.854   6
   0 -23  -2 28375.5 1158.32   6
   0 -23   2 30041.1 1164.02   6
   0 -23   3 10246.9 493.794   6
   0 -23  -3 10436.6 491.000   6
   0 -23  -4 69.2037 130.565   6
   0 -23   4 301.712 139.014   6
   0 -23  -5 94.0005 118.469   6
   0 -23   5 105.991 125.334   6
   0 -23   6 864.360 135.935   6
   0 -23  -6 879.686 129.804   6
   0  23   7 3447.41 194.178  15
   0 -24   0 53723.3 2026.17   6
   0 -24  -1 3737.13 262.481   6
   0 -24   1 3641.14 253.382   6
   0 -24  -2 21089.9 868.685   6
   0 -24   2 20975.5 868.698   6
   0 -24   3 12382.3 568.255   6
   0 -24  -3 13301.4 577.967   6
   0 -24  -4 106.246 122.465   6
   0 -24   4 107.798 119.252   6
   0 -24   5 700.827 133.388   6
   0 -24  -5 821.704 131.287   6
   0 -24   6 302.591 108.594   6
   0 -24  -6 263.329 92.7385   6
   0  24   7 2965.54 163.261  15
   0 -25   0 23.1175 128.898   6
   0 -25   1 2520.87 209.847   6
   0 -25  -1 1992.08 195.985   6
   0 -25   2 8793.40 427.931   6
   0 -25  -2 8646.71 425.055   6
   0 -25  -3 7392.37 380.887   6
   0 -25   3 7998.77 386.564   6
   0 -25   4 10578.6 487.809   6
   0 -25  -4 11141.8 482.339   6
   0 -25  -5 3199.23 198.434   6
   0 -25   5 3117.35 198.122   6
   0 -25   6 7063.03 308.626   6
   0  25   6 6180.08 299.930  15
   0 -25   7 885.757 81.6216   6
   0 -26   0 71421.6 2638.46   6
   0 -26  -1 3155.62 214.225   6
   0 -26   1 2870.28 217.722   6
   0 -26   2 71.2058 122.327   6
   0 -26  -2-20.1608 102.155   6
   0 -26  -3 1397.55 152.691   6
   0 -26   3 1189.54 148.171   6
   0 -26  -4 179.832 97.8406   6
   0 -26   4 416.038 115.509   6
   0 -26   5 488.331 101.980   6
   0 -26  -5 623.233 97.3783   6
   0 -26   6 131.849 62.3561   6
   0  26   6 129.484 63.0532  15
   0 -27   0 75.2577 105.816   6
   0 -27   1 222.786 106.549   6
   0 -27  -1 111.026 108.427   6
   0 -27  -2 14029.7 611.153   6
   0 -27   2 15545.0 619.137   6
   0 -27  -3 7.92547 93.9680   6
   0 -27   3 179.457 99.5535   6
   0 -27   4 15624.1 644.758   6
   0 -27  -4 16799.9 645.498   6
   0 -27  -5 2576.91 149.175   6
   0 -27   5 2814.34 156.064   6
   0 -28   0 352.995 102.679   6
   0 -28   1 5910.11 295.458   6
   0 -28  -1 6114.40 297.441   6
   0 -28   2 2463.01 165.218   6
   0 -28  -2 2053.25 154.228   6
   0 -28   3 173.249 83.9108   6
   0 -28  -3 268.591 82.3153   6
   0 -28   4 2578.76 151.205   6
   0 -28  -4 2442.07 142.165   6
   0 -29   0 32.3931 79.0374   6
   0 -29  -1 1079.82 109.138   6
   0 -29   1 945.837 106.455   6
   0 -29   2 422.908 84.3182   6
   0 -29  -2 227.013 71.9914   6
   0 -29   3 7300.53 315.683   6
   0 -29  -3 7494.97 311.879   6
   0 -30   0 9505.32 385.049   6
   0 -30   1 595.297 75.5442   6
   0 -30  -1 600.021 71.8964   6
   0 -30   2 2830.46 145.192   6
  -1   0  12-23.7257 69.6035   7
  -1   0  12-74.2231 81.5502   5
  -1   0  11 7522.38 364.952   7
  -1   0  10 11.6535 123.591   7
  -1   0  10 10.2074 95.7671  15
  -1   0   9 9977.03 478.374  15
  -1   0   9 10906.8 492.178   7
  -1   0   8 143.199 111.686   7
  -1   0   8 74.8251 92.4890  15
  -1   0   7-36.9844 84.6763  15
  -1   0   7-64.6582 93.3034   7
  -1   0   6 83.6871 77.1450  15
   1   0  -6 70.1569 74.4539   9
  -1   0   5 169626. 6025.57   2
  -1   0   5 171813. 5959.47   3
   1   0  -5 172913. 5963.37   4
   1   0  -4-15.3760 43.7104   4
  -1   0   4 43.5555 51.6932   3
  -1   0   4 37.2418 82.8329   2
  -1   0   4 169.721 81.9091   1
  -1   0   3 20214.3 795.777   1
  -1   0   3 21329.3 770.213   3
  -1   0   3 21056.1 800.265   2
  -1   0   2 86.9474 69.3750   2
  -1   0   2 35.3425 44.5216   3
  -1   0   2 26.1072 65.0830   1
  -1   0   1 124442. 4270.16   1
  -1   0   1 118396. 4265.79   2
   1   0  -1 116060. 4264.59   3
   1   0  -1 123103. 4270.89   1
   1   0   0 6.00845 30.9584   1
   1   0   1 9536.84 360.646   2
   1   0   2 76.9207 66.3577   2
   1   0   3 122963. 4415.91   2
   1   0   4 24.0526 81.5243   2
   1   0   4 1.49235 26.1649   3
   1   0   5 11834.5 522.378   2
  -1   0  -6 177.131 96.9250   9
  -1   0  -6-52.8079 74.6115  11
  -1   0  -7 7863.24 382.055   9
  -1   0  -8 40.5879 98.5534  13
  -1   0  -8 47.6381 116.946   9
  -1   0  -9 22661.1 906.300  13
   1   0   9 22644.7 916.834   7
   1   0  10 120.153 115.359   7
  -1   0 -10-75.5671 83.3343  13
   1   0  11 3594.08 198.773   7
   1   0  11 3190.53 197.156   5
  -1  -1  12 777.012 103.493   5
  -1  -1  12 563.561 83.2685   7
  -1   1  12 749.882 101.382   5
  -1   1  12 784.036 96.3766   7
  -1  -1  11 1754.61 176.554   5
  -1  -1  11 1625.62 154.421   7
  -1   1  11 1829.36 161.439   7
  -1  -1  10 1788.93 185.702   7
  -1   1  10 1978.24 170.540  15
  -1   1  10 1919.08 192.544   7
  -1  -1   9 346.680 110.311  15
  -1   1   9 511.669 127.919  15
  -1   1   9 426.660 141.827   7
  -1  -1   9 691.946 137.041   7
  -1   1   8 3017.34 213.819   7
  -1  -1   8 3288.68 216.688   7
  -1  -1   8 3491.90 221.147  15
  -1   1   7 13055.4 583.855  15
  -1  -1   7 14084.8 585.306   7
  -1  -1   7 14550.8 586.244  15
   1  -1  -6 7606.74 359.919   9
  -1  -1   6 8797.05 372.586   7
  -1   1   6 8261.54 370.117  15
  -1  -1   6 8629.12 371.346  15
   1  -1  -5 206.089 49.8605   4
  -1   1   5 183.222 97.7115   2
  -1  -1   5 365.994 97.4596   2
  -1  -1   5 265.713 54.4428   3
  -1   1   5 152.349 90.4027   1
   1   1  -5 215.442 54.6121   4
   1  -1  -4 17075.4 628.764   4
  -1   1   4 16868.2 671.532   1
  -1  -1   4 16249.6 673.006   2
  -1  -1   4 17319.5 634.524   3
   1   1  -4 16926.9 633.999   4
  -1   1   4 16276.3 673.179   2
  -1  -1   3 666746. 24179.9   2
  -1  -1   3 704828. 24154.4   3
  -1   1   3 658110. 24176.3   1
  -1   1   3 659463. 24179.6   2
   1   1  -3 688623. 24153.1   4
   1  -1  -2 277926. 9939.76   3
  -1  -1   2 284984. 9942.87   3
  -1  -1   2 277566. 9955.03   2
  -1   1   2 278764. 9953.55   1
  -1   1   1 73661.0 2668.42   1
  -1  -1   1 76366.0 2666.88   2
   1  -1  -1 75674.0 2665.01   3
   1   1  -1 78511.2 2667.42   2
  -1  -1   1 67806.1 2671.71   1
   1  -1  -1 75234.5 2668.65   1
   1   1   0 66516.5 2324.35   3
  -1  -1   0 62936.1 2324.07   3
   1  -1   0 66644.1 2325.15   1
   1  -1   1 10435.5 400.955   2
  -1   1  -1 10893.8 401.050   2
   1   1   2 272.898 67.9098   2
   1   1   2 229.830 23.2503   4
   1  -1   2 304.200 70.8077   2
   1   1   3 97.8515 21.1103   3
   1  -1   3 67.7598 40.4764   4
   1   1   3 57.6121 71.1679   2
   1  -1   3 85.2825 69.4260   2
   1   1   4 327.065 87.7326   2
   1  -1   4 541.903 97.9043   2
   1   1   5 1531.48 144.086   2
   1  -1   5 1584.04 149.354   2
  -1  -1  -6 861.880 114.629   9
  -1   1  -6 801.359 111.535   9
  -1  -1  -6 674.674 98.2151  11
  -1   1  -6 917.633 107.503  11
  -1  -1  -7 508.757 100.763  11
  -1   1  -7 720.021 127.423   9
  -1  -1  -7 541.296 118.184   9
  -1   1  -8 8101.31 383.929  13
  -1   1  -8 8104.79 406.541   9
  -1  -1  -8 7691.02 403.688   9
   1  -1   9 2019.94 181.714   7
   1   1   9 2062.63 184.403   7
  -1   1  -9 1950.76 164.490  13
  -1  -1  -9 1645.45 156.796  13
  -1   1 -10 248.769 91.7415  13
   1   1  10 266.973 116.385   7
  -1  -1 -10 424.381 95.0113  13
   1  -1  10 396.634 112.372   7
   1   1  11 1358.07 130.074   7
   1  -1  11 1406.73 120.384   7
   1   1  11 1515.23 134.308   5
   1  -1  11 1179.64 124.488   5
  -1   2  12 3407.95 187.387   7
  -1   2  12 3565.59 197.779   5
  -1  -2  12 3293.25 177.676   7
  -1  -2  12 3647.28 194.464   5
  -1  -2  11 2495.14 198.909   5
  -1   2  11 1981.58 180.662   7
  -1  -2  11 2003.84 169.623   7
  -1  -2  10 9837.71 458.615   7
  -1   2  10 9626.12 445.363  15
  -1   2  10 9636.82 469.328   7
  -1   2   9 5625.58 320.271   7
  -1   2   9 5383.85 303.560  15
  -1  -2   9 4994.11 296.704  15
  -1  -2   8 16259.0 688.630   7
  -1   2   8 16777.8 695.581   7
  -1  -2   8 15323.5 677.222  15
  -1   2   8 17190.2 690.414  15
  -1  -2   7 3656.44 220.045  15
  -1  -2   7 3756.58 223.832   7
   1  -2  -7 3519.93 214.901   9
  -1   2   6 25342.0 967.990  15
  -1  -2   6 25109.2 965.077   7
  -1  -2   6 24877.7 967.183  15
  -1   2   5 94291.4 3445.31   1
  -1   2   5 95929.6 3456.69   2
  -1  -2   5 97728.9 3449.91   1
  -1  -2   5 94600.2 3450.19   2
  -1  -2   5 93472.8 3395.20   3
   1  -2  -5 94086.0 3382.03   4
  -1   2   4 76062.5 2768.16   1
   1   2  -4 76202.0 2736.95   4
  -1   2   4 73723.8 2776.42   2
  -1  -2   4 70465.7 2766.20   1
  -1  -2   4 77914.9 2776.57   2
  -1  -2   4 79855.0 2737.74   3
  -1  -2   3 141938. 4811.17   2
  -1  -2   3 134548. 4784.32   3
   1   2  -3 129689. 4785.37   4
  -1   2   2 100183. 3543.31   1
  -1  -2   2 94124.8 3546.67   2
   1   2  -2 102384. 3549.15   2
   1  -2  -2 98572.4 3530.06   3
   1   2  -2 100270. 3534.74   4
   1   2  -1 47606.0 1632.97   2
  -1   2   1 43898.7 1627.69   1
  -1  -2   0 63843.9 2337.71   3
   1  -2   0 66753.0 2333.10   1
  -1   2  -1 11828.4 445.004   2
  -1   2  -2 36677.9 1462.47   2
   1  -2   2 43648.9 1463.91   2
   1   2   3 32152.0 1201.75   2
   1  -2   3 32418.0 1200.92   2
   1  -2   3 32182.6 1166.83   4
   1   2   4 14699.6 602.763   2
   1  -2   4 14618.7 599.067   2
   1  -2   5 14492.0 618.606   2
   1   2   5 14618.1 625.146   2
  -1   2  -6 762.790 120.833   9
  -1  -2  -6 809.100 115.970   9
  -1  -2  -6 1095.11 114.677  11
  -1  -2  -7 3955.39 226.276  11
  -1  -2  -7 3876.62 239.917   9
  -1   2  -7 3905.98 245.328   9
  -1   2  -7 4109.09 237.700  13
   1  -2   8 4027.83 243.703   7
  -1  -2  -8 3784.06 251.903   9
  -1   2  -8 3890.32 238.592  13
   1   2   9 11101.9 505.255   7
  -1   2  -9 10633.4 486.643  13
  -1  -2  -9 10528.2 476.892  13
   1  -2   9 10911.1 490.486   7
   1  -2  10 593.266 121.615   5
   1   2  10 574.501 130.198   7
  -1   2 -10 496.447 105.181  13
  -1  -2 -10 725.346 101.976  13
   1  -2  10 453.784 111.060   7
   1   2  11 1340.12 124.288   7
   1  -2  11 907.010 113.612   5
   1  -2  11 1084.50 104.458   7
   1   2  11 1038.01 120.093   5
  -1   3  12 460.899 90.0697   5
  -1  -3  12 322.346 68.0217   7
  -1  -3  12 359.437 86.0320   5
  -1   3  12 403.307 83.5830   7
  -1  -3  11-80.8552 108.521   5
  -1  -3  11 8.57935 93.5078   7
  -1   3  11-67.0696 108.935   7
  -1   3  10 236.955 138.130   7
  -1  -3  10 208.203 117.886   7
  -1   3  10 198.275 104.206  15
  -1  -3   9 16760.6 665.577   7
  -1   3   9 16772.3 668.639  15
  -1  -3   8 921.080 135.350   7
  -1   3   8 708.551 127.547  15
  -1  -3   8 741.286 121.628  15
  -1  -3   7 18629.2 729.426   7
  -1  -3   7 17873.4 727.525  15
   1  -3  -7 17676.7 718.500   9
  -1   3   7 17565.3 730.518  15
  -1  -3   6 10082.1 432.153  15
  -1   3   6 9901.26 432.412  15
  -1  -3   6 10056.0 429.271   7
  -1   3   5 980.959 123.570   2
  -1   3   5 892.451 115.626   1
  -1  -3   5 1019.08 118.987   1
   1  -3  -5 1121.87 70.5302   4
  -1  -3   5 903.532 81.6058   3
   1   3  -4 17843.8 674.102   4
  -1  -3   4 18269.6 707.602   1
  -1  -3   4 17898.3 673.250   3
  -1  -3   4 17107.5 705.408   2
   1   3  -3 33134.0 1193.41   2
   1  -3  -3 30868.3 1155.65   3
  -1  -3   3 33244.2 1192.23   1
   1   3  -3 32304.4 1167.54   4
   1   3  -2 22875.7 867.778   2
   1   3  -2 23256.2 853.146   4
  -1  -3   2 23468.5 869.816   1
   1   3  -2 23591.4 867.481   1
   1   3  -1 30064.9 1054.51   1
  -1   3   1 30011.2 1038.30   1
   1   3   0 17075.1 652.837   1
   1   3   0 17883.6 638.985   4
   1   3   1 32057.1 1139.89   4
  -1  -3  -1 31819.8 1139.24   3
  -1   3  -2 197537. 7042.86   2
   1  -3   3 4725.86 199.001   4
  -1   3  -3 4329.68 229.337   2
   1   3   4 255.700 91.1121   2
   1  -3   4 250.712 54.6165   4
  -1   3  -5 440.704 92.9576   9
   1  -3   5 280.906 92.3600   1
  -1  -3  -6 684.052 106.467   9
  -1  -3  -6 739.823 100.178  11
  -1   3  -7 300.867 130.182   9
  -1  -3  -7 274.406 93.7689  11
  -1   3  -7 391.648 98.8868  13
  -1  -3  -7 80.8286 108.558   9
  -1  -3  -8 14604.5 632.553   9
  -1   3  -8 13835.4 619.491  13
   1  -3   8 15308.3 623.302   7
  -1  -3  -9 276.939 93.2041  13
  -1   3  -9 584.299 122.302  13
   1  -3   9 463.760 107.545   7
   1  -3  10 3287.78 221.160   5
   1   3  10 3659.64 235.388   7
   1  -3  10 3000.57 199.717   7
   1  -3  11 9331.57 404.093   5
   1  -3  11 9039.39 388.548   7
   1   3  11 9978.38 414.996   7
  -1   4  12 2014.68 134.594   7
  -1  -4  12 1650.64 132.432   5
  -1   4  12 1883.46 137.680   5
  -1  -4  11 283.933 99.6616   7
  -1  -4  11 395.681 127.115   5
  -1   4  11 161.039 113.776   7
  -1  -4  10 380.763 117.402   7
  -1   4  10 386.397 118.217  15
  -1  -4  10 385.175 150.392   5
  -1   4   9 432.784 124.558  15
  -1  -4   9 407.663 126.800   7
  -1   4   8 5648.11 310.908  15
  -1  -4   8 5774.50 306.024   7
  -1  -4   8 5566.88 304.297  15
   1  -4  -7 2990.17 175.424   9
   1   4  -7 2504.83 165.717  13
  -1   4   7 2223.46 178.280  15
  -1  -4   7 2527.26 178.985   7
  -1  -4   7 2509.65 181.158  15
  -1  -4   6 1449.47 126.873  15
  -1  -4   6 1492.10 125.585   7
  -1   4   6 1509.23 132.204  15
  -1   4   5 49435.9 1894.98   1
  -1  -4   5 52466.6 1904.68   1
  -1  -4   5 50942.7 1854.49   3
  -1   4   5 50434.3 1907.99   2
  -1  -4   4 35034.8 1304.95   1
   1   4  -4 34179.1 1307.33   2
   1   4  -3 35422.2 1287.67   2
  -1  -4   3 34592.8 1281.51   1
   1   4  -3 34861.0 1263.32   4
   1  -4  -3 34012.5 1247.75   3
  -1  -4   2 19626.3 732.840   1
   1   4  -2 18656.9 729.759   1
   1   4  -2 19590.2 733.596   2
   1   4  -2 19635.5 719.386   4
   1   4  -1 148.425 64.1540   1
  -1  -4   1 234.136 61.1779   1
   1   4  -1 127.360 52.4227   4
   1   4   0 30768.9 1109.51   1
   1   4   0 30117.1 1093.91   4
   1  -4   1 62963.6 2246.92   1
  -1   4  -2 543.865 87.7455   2
   1  -4   3 59727.1 2134.99   4
  -1   4  -3 58382.5 2166.52   2
   1  -4   4 54990.8 2013.52   1
   1  -4   4 54510.4 1976.09   4
   1  -4   5 140.851 78.2308   1
  -1   4  -5 187.032 72.6678   9
  -1  -4  -5 201.217 84.2637   6
  -1  -4  -6 2203.12 152.082  11
  -1  -4  -6 2133.69 157.907   9
  -1   4  -6 2488.14 166.202  13
   1  -4   7 4968.55 260.388   7
  -1  -4  -7 5063.30 262.234  11
  -1  -4  -7 4534.14 267.737   9
  -1   4  -7 4716.51 266.680  13
   1  -4   8 11605.8 503.619   7
  -1  -4  -8 11010.1 495.504  11
  -1   4  -8 11677.0 513.306  13
  -1  -4  -8 11295.7 521.345   9
  -1  -4  -9 4680.47 273.914   9
  -1   4  -9 4520.78 258.980  13
  -1  -4  -9 4307.03 245.846  13
   1  -4   9 4286.37 250.239   7
   1  -4   9 3912.75 259.957   5
   1  -4  10 1006.06 136.093   5
   1  -4  10 962.423 116.225   7
   1   4  10 749.603 139.953   7
   1  -4  11 2559.94 162.750   5
   1   4  11 2689.25 173.124   7
  -1   5  12 353.669 80.3691   7
  -1   5  12 338.930 82.4678   5
  -1  -5  12 319.539 75.3027   5
  -1  -5  11 1004.52 114.849   7
  -1  -5  11 1060.70 136.854   5
  -1   5  11 716.411 102.057  15
  -1  -5  10 11005.4 516.586   5
  -1   5  10 10753.1 497.156  15
  -1  -5  10 11541.1 498.262   7
  -1  -5   9 19217.9 776.375   7
  -1   5   9 17881.9 788.054   7
  -1   5   9 19097.7 782.399  15
  -1  -5   8 28330.6 1133.40   7
  -1   5   8 29534.1 1141.38  15
   1  -5  -7 4716.12 249.311   9
  -1   5   7 5137.01 270.976  15
  -1  -5   7 5397.86 273.507  15
   1   5  -7 4711.49 251.529  13
  -1  -5   7 4813.52 264.078   7
  -1  -5   6 30296.0 1157.89   3
  -1  -5   6 31883.7 1170.86   7
  -1  -5   6 31034.8 1174.05  15
   1   5  -6 29576.6 1158.68  13
  -1   5   6 31996.3 1179.68  15
  -1  -5   5 80511.9 2953.05   1
  -1  -5   4 3529.37 199.223   1
   1   5  -4 3396.78 202.227   2
  -1  -5   3 60263.5 2185.53   1
   1  -5  -3 58710.4 2149.91   3
   1   5  -3 63552.3 2195.30   2
   1   5  -3 59664.6 2167.14   4
   1   5  -2 4077.96 202.140   2
  -1  -5   2 4077.35 198.216   1
   1   5  -2 4153.47 197.807   1
   1   5  -2 4023.33 187.187   4
  -1  -5   1 523.614 78.5098   1
   1   5  -1 420.832 73.6502   1
   1   5  -1 433.508 68.2279   4
   1   5   0 24662.2 913.124   1
   1  -5   1 97041.4 3453.72   1
   1  -5   2 84501.5 3037.57   1
  -1   5  -2 85202.4 3057.59   2
  -1   5  -3 42.5557 74.7222   2
   1  -5   3 271.050 70.6033   1
   1  -5   3 146.843 62.0405   4
   1  -5   4 41513.1 1540.81   1
   1  -5   4 41194.6 1511.00   4
  -1   5  -4 41562.7 1558.20   2
  -1   5  -5 6740.32 309.572  13
  -1  -5  -5 6959.66 309.322   9
   1  -5   5 6607.84 329.985   1
  -1   5  -5 6602.06 311.361   9
  -1   5  -6 359.657 92.1920  13
  -1   5  -6 129.362 94.1600   9
  -1  -5  -6 311.673 96.0156   9
  -1  -5  -6 255.233 83.1253  11
   1  -5   6 321.755 76.6441   7
  -1  -5  -7 2195.16 159.409  11
  -1   5  -7 1713.83 159.230  13
  -1  -5  -7 1899.90 169.185   9
   1  -5   7 1823.76 147.453   7
   1  -5   8 3540.26 217.526   7
  -1  -5  -8 3830.49 240.828   9
  -1   5  -8 3454.46 226.661  13
  -1  -5  -8 3089.26 210.600  11
  -1  -5  -9 506.824 131.026   9
  -1   5  -9 521.030 116.193  13
   1  -5   9 473.007 107.275   7
   1  -5   9 609.332 132.309   5
  -1  -5  -9 490.227 105.616  13
   1  -5  10 22835.4 919.905   5
   1   5  10 23689.7 933.297   7
   1   5  11 74.8817 93.7196   7
   1  -5  11 88.8916 75.4842   5
  -1  -6  12 2708.38 155.975   5
  -1   6  11 2402.72 156.372  15
  -1  -6  11 2494.64 161.080   7
  -1  -6  11 2417.70 187.856   5
  -1   6  10 1199.89 146.834  15
  -1   6  10 1403.55 176.146   7
  -1  -6  10 1085.44 138.480   7
  -1  -6  10 1345.15 170.025   5
  -1   6   9 23359.0 941.434   7
  -1   6   9 22833.0 930.800  15
  -1  -6   9 21234.1 939.035   5
  -1  -6   9 24190.2 927.037   7
  -1  -6   8 22205.2 906.765   7
  -1   6   8 23314.1 924.722  15
  -1  -6   7 45.0003 90.5825   7
  -1   6   7-41.2385 96.3414  15
  -1  -6   6 26649.8 1018.50   3
  -1   6   6 26674.1 1035.52  15
  -1  -6   6 27053.7 1024.10   7
   1   6  -6 26590.8 1019.95  13
  -1  -6   5 84325.7 3091.52   1
  -1  -6   4 971.799 107.561   1
   1  -6  -4 856.054 63.0844   3
   1   6  -4 1062.89 123.114   2
   1   6  -3 886.756 113.163   2
  -1  -6   3 1015.88 107.091   1
  -1  -6   2 1176.53 103.842   1
   1   6  -2 1109.05 98.7634   1
   1   6  -1 182.977 71.8883   1
  -1  -6   1 80.5054 67.5389   1
  -1  -6   1 132.622 62.1952   4
   1   6   0 74.6735 70.3911   1
  -1  -6   0 11.8237 50.7141   4
   1  -6   1 1211.60 66.8694   1
   1  -6   2 115903. 4116.10   1
  -1   6  -2 114035. 4140.18   2
  -1   6  -3 53226.8 2024.37   2
   1  -6   3 55395.7 2002.89   1
   1  -6   3 55806.5 1996.00   4
  -1   6  -4 89.0406 85.7379   2
   1  -6   4 209.431 62.9302   4
   1  -6   4 163.004 68.9326   1
  -1   6  -5 2779.92 170.203  13
   1  -6   5 2709.41 184.464   1
  -1  -6  -5 2966.25 174.817   9
  -1  -6  -6 42426.6 1554.14  11
   1   6   6 41139.7 1551.57  15
  -1  -6  -6 40883.8 1561.20   9
  -1   6  -6 41934.3 1565.37  13
  -1  -6  -7 36916.3 1413.22  11
  -1  -6  -7 38180.5 1431.97   9
  -1   6  -7 37083.3 1426.62  13
   1  -6   8 20144.6 795.697   5
   1  -6   8 16989.8 756.495   7
  -1   6  -8 19485.7 790.524  13
  -1  -6  -8 19638.3 772.468  11
  -1  -6  -8 19811.5 795.612   9
  -1  -6  -9 10317.2 478.387   9
   1  -6   9 10642.6 486.071   5
   1  -6  10 1123.89 134.369   5
   1   6  10 1162.41 152.412   7
   1   6  11 6847.64 309.253   7
   1  -6  11 6248.02 290.698   5
  -1  -7  12 4534.49 198.975   5
  -1   7  12 4300.70 197.643   7
  -1   7  11 78.0314 103.810   7
  -1   7  11 207.338 79.9138  15
  -1  -7  11-71.9336 104.190   5
  -1  -7  10 125.796 95.9011   7
  -1   7  10-20.4517 97.8420  15
  -1   7  10 67.4707 125.762   7
  -1  -7  10 23.5428 129.422   5
  -1   7   9 2174.27 199.085  15
  -1  -7   9 2500.55 223.828   5
  -1   7   9 2925.16 220.043   7
  -1  -7   9 2337.31 186.510   7
  -1  -7   8 37683.8 1439.47   7
  -1  -7   8 38971.1 1467.77   5
  -1   7   8 36887.2 1455.55  15
  -1  -7   7 21498.0 879.706   7
  -1   7   7 22387.4 897.832  15
  -1  -7   7 23412.6 907.437   5
  -1  -7   6 49259.9 1795.58   7
  -1  -7   6 47780.1 1795.51   3
   1  -7  -6 48543.0 1806.11   6
  -1  -7   5 271.487 87.1180   1
  -1  -7   4 23473.1 895.100   1
   1  -7  -4 22313.1 835.392   3
   1   7  -4 23513.1 906.272   2
  -1  -7   3 2217.15 146.153   1
   1   7  -3 2273.10 161.513   2
   1   7  -3 2293.15 144.608   1
   1   7  -2 3087.77 170.213   1
  -1  -7   2 3201.66 173.965   1
   1   7  -1 19562.7 769.867   1
  -1  -7   1 21174.6 773.392   1
  -1  -7   1 20560.9 760.075   4
  -1  -7   0 1710.02 100.129   4
   1   7   0 1587.24 116.443   1
  -1  -7  -1 6834.26 256.120   4
   1  -7   1 6260.17 249.178   1
  -1   7  -2 26155.2 992.221   2
   1  -7   2 26065.7 958.058   1
   1  -7   3 29817.9 1111.38   1
  -1   7  -3 29153.3 1139.66   2
   1  -7   3 30407.0 1112.07   4
  -1   7  -4 2629.91 191.058   2
   1  -7   4 3102.73 175.220   1
   1  -7   4 2778.73 155.086   4
   1  -7   5 4678.74 240.439   5
  -1   7  -5 4646.15 242.305  13
  -1  -7  -5 4962.26 240.935   9
   1  -7   5 4489.63 254.882   1
   1  -7   6 405.444 97.3230   5
  -1   7  -6 499.638 105.417  13
   1   7   6 680.626 98.5767  15
  -1  -7  -7 6412.78 309.915  11
   1  -7   7 6185.35 322.963   5
  -1   7  -7 6007.34 323.993  13
   1   7   7 5749.28 302.936  15
  -1  -7  -7 6295.11 316.591   9
   1  -7   8 481.430 118.904   5
  -1  -7  -8 346.472 98.5469  11
  -1  -7  -8 511.000 111.432   9
  -1   7  -8 620.115 128.422  13
  -1  -7  -9 724.409 129.707   9
   1  -7   9 631.420 129.202   5
   1  -7  10 4674.33 254.601   5
   1   7  10 4418.73 273.054   7
   1  -7  11 955.287 95.0353   5
   1   7  11 1065.83 118.258   7
  -1  -8  12 4321.72 182.361   5
  -1   8  12 4475.70 183.290   7
  -1  -8  11 471.873 109.108   5
  -1   8  11 690.322 91.6547  15
  -1   8  11 559.981 110.178   7
  -1  -8  10 23583.9 911.037   5
  -1  -8  10 21688.2 870.541   7
  -1   8  10 23245.3 904.038   7
  -1   8  10 21038.9 887.073  15
  -1  -8   9 1632.53 184.508   5
  -1   8   9 1852.73 184.126   7
  -1  -8   9 1528.13 152.346   7
  -1   8   9 1818.51 182.937  15
  -1  -8   8-78.6343 102.617   7
  -1   8   8 12.0275 108.278  15
  -1  -8   8 12.6114 124.726   5
  -1  -8   7 1400.38 139.642   7
  -1   8   7 1653.55 157.471  15
  -1  -8   7 1276.88 156.084   5
  -1  -8   6 17009.7 672.842   7
   1  -8  -6 16563.1 684.099   6
  -1  -8   6 16871.5 692.790   5
   1  -8  -5 456.679 95.1389   6
  -1  -8   5 581.062 99.2478   5
   1   8  -4 16230.1 680.157   2
  -1  -8   4 16289.0 663.728   1
   1   8  -3 1165.95 110.586   1
  -1  -8   3 1514.80 121.377   1
   1   8  -3 1282.55 128.628   2
  -1  -8   2 4280.13 206.267   1
   1   8  -2 4177.50 202.645   1
  -1  -8   1 30610.1 1096.81   4
  -1  -8   1 30151.1 1110.88   1
  -1   8   1 28444.4 1077.90   1
   1   8  -1 31692.8 1110.87   1
   1   8   0 74765.7 2534.93   1
  -1  -8   0 71130.5 2512.27   4
  -1   8   0 68909.6 2486.53   1
   1   8   1 3107.25 177.713   1
   1  -8   1 3384.16 137.670   1
  -1  -8  -1 3259.48 148.748   4
   1  -8   2 8936.73 353.123   1
  -1   8  -3 747.044 111.778   2
   1  -8   3 815.887 76.2182   1
   1  -8   3 772.557 92.1372   4
   1  -8   4 20614.0 779.967   4
   1  -8   4 19704.6 786.408   1
  -1   8  -4 20186.8 824.455   2
  -1   8  -5 4298.36 231.241  13
   1  -8   5 4440.85 230.053   5
  -1  -8  -5 4027.19 220.331   9
   1  -8   6 9904.67 434.349   5
  -1   8  -6 9272.12 431.214  13
  -1  -8  -6 9539.97 425.527   9
  -1  -8  -7 2417.91 182.250   9
   1  -8   7 2157.92 181.888   5
  -1   8  -7 2468.07 189.139  13
  -1  -8  -7 2286.58 170.645  11
   1   8   7 2372.92 175.962  15
  -1  -8  -8 16951.7 703.834  11
   1  -8   8 16917.3 725.223   5
  -1   8  -8 17869.9 733.617  13
  -1  -8  -8 17557.3 724.783   9
   1  -8   9 757.744 128.263   5
  -1  -8  -9 771.153 123.444   9
   1  -8  10 2431.82 173.846   5
   1  -8  11 694.232 79.0408   5
   1   8  11 745.550 102.477   7
  -1   9  12 522.536 61.8033   7
  -1  -9  11 4402.59 240.122   5
  -1   9  11 3993.82 208.597  15
  -1   9  11 4442.89 235.802   7
  -1   9  10 418.868 119.156   7
  -1  -9  10 434.302 130.369   5
  -1   9  10 107.780 102.134  15
  -1  -9   9 114.497 135.376   5
  -1   9   9 190.869 123.372  15
  -1   9   9 94.3724 125.535   7
  -1  -9   9 27.5746 86.2936   7
  -1  -9   8 851.903 158.343   5
  -1   9   8 965.579 147.653  15
  -1  -9   8 1101.32 126.399   7
  -1  -9   7 150255. 5263.32   5
  -1  -9   7 143062. 5230.61   7
  -1   9   7 143208. 5257.27  15
  -1  -9   6 4044.83 222.205   7
  -1  -9   6 4495.67 253.105   5
   1  -9  -6 4444.36 247.683   6
  -1  -9   5 40229.6 1481.24   5
   1  -9  -5 38563.5 1471.95   6
   1   9  -4 14522.1 611.554   2
  -1  -9   4 13668.3 586.656   1
   1   9  -3 111025. 4011.03   1
  -1  -9   3 109541. 4016.06   1
   1   9  -3 113138. 4029.61   2
   1   9  -2 11456.7 492.078   1
  -1  -9   2 12238.2 485.983   4
  -1  -9   2 12934.0 501.110   1
  -1  -9   1 73373.8 2647.12   4
   1   9  -1 74382.5 2658.66   1
  -1   9   1 73066.3 2626.41   1
  -1   9   0 2468.71 103.137   1
  -1  -9   0 2669.68 137.122   4
   1   9   0 2848.18 155.725   1
   1   9   1 125398. 4497.24   1
  -1  -9  -1 125035. 4465.40   4
   1  -9   2 8514.31 338.903   1
  -1   9  -3 105694. 3934.50   2
   1  -9   3 109618. 3893.95   1
   1  -9   3 108685. 3903.14   4
   1  -9   4 69028.4 2433.03   4
   1  -9   4 63613.3 2432.46   1
  -1  -9  -4 68280.3 2431.64  12
  -1   9  -4 64863.8 2477.31   2
  -1  -9  -5 2357.70 155.023   9
  -1   9  -5 2350.10 168.706  13
   1  -9   5 2115.09 155.181   5
   1  -9   6 14428.1 608.673   5
  -1  -9  -6 14670.5 603.326   9
  -1   9  -6 14348.6 614.713  13
  -1   9  -7 6585.21 337.832  13
   1   9   7 6289.84 318.337  15
  -1  -9  -7 6274.80 313.345  11
   1  -9   7 6075.18 326.949   5
  -1  -9  -7 5907.52 318.822   9
  -1  -9  -8 7628.96 367.232  11
   1   9   8 7567.59 371.571  15
  -1  -9  -8 8008.59 386.054   9
   1  -9   8 8536.02 398.448   5
  -1  -9  -9 6987.54 345.703   9
   1  -9   9 7192.00 357.740   5
   1  -9  10 786.391 111.735   5
  -1   9 -11 10920.7 452.232  16
  -1  10  11 49.7005 86.6506   7
  -1 -10  11 76.8948 77.3383   6
  -1  10  11 116.815 61.7380  15
  -1 -10  11 22.7612 82.7250   5
  -1  10  10 24435.3 998.191   7
  -1 -10  10 26160.8 1011.82   5
  -1  10  10 25556.0 994.989  15
  -1 -10   9 1142.53 173.253   5
  -1  10   9 1311.90 166.095  15
  -1  10   9 1158.72 163.251   7
  -1 -10   8 50661.6 1962.51   7
  -1 -10   8 56121.5 2010.44   5
  -1  10   8 53339.4 2001.14  15
  -1 -10   7 9391.31 446.391   5
  -1  10   7 9668.21 447.853  15
  -1 -10   7 8880.75 410.841   7
  -1 -10   6 18906.6 754.395   5
   1 -10  -6 17701.3 742.055   6
   1 -10  -5 23516.2 917.424   6
  -1 -10   5 23435.1 921.856   5
  -1 -10   4 1111.63 113.185   5
  -1 -10   4 1286.12 124.576   1
   1  10  -3 20672.5 842.889   1
  -1 -10   3 22659.2 854.239   1
   1  10  -3 22137.6 870.556   2
   1  10  -2 76228.0 2740.61   1
  -1 -10   2 75128.2 2730.55   4
  -1 -10   2 75059.4 2742.49   1
  -1  10   1 45503.8 1671.25   1
   1  10  -1 47558.8 1706.46   1
  -1 -10   1 47349.3 1696.54   4
   1  10   0 136454. 4735.89   1
  -1 -10   0 139988. 4716.11   4
  -1  10   0 128778. 4682.81   1
   1  10   1 2559.81 158.269   1
  -1 -10  -1 2537.92 127.835   4
   1 -10   2 4682.09 202.268   1
   1 -10   3 5832.32 261.354   1
  -1  10  -3 5869.53 309.335   2
   1 -10   3 5980.77 280.575   4
   1 -10   4 2260.34 150.827   4
   1 -10   4 2231.97 153.738   5
  -1 -10  -4 2515.61 156.828  12
  -1 -10  -4 2380.05 163.304  10
  -1 -10  -4 2026.29 143.682   9
   1 -10   5 5994.15 289.414   5
  -1 -10  -5 5664.17 278.724   9
  -1  10  -5 5457.36 289.501  13
  -1 -10  -6 15032.8 607.195   9
  -1  10  -6 14995.0 622.638  13
   1 -10   6 13591.0 608.736   5
   1 -10   7 1372.27 158.922   5
   1  10   7 1265.74 139.667  15
  -1 -10  -7 1685.58 141.455  11
  -1 -10  -7 1523.48 146.933   9
  -1 -10  -8 3750.33 228.003   9
   1  10   8 3657.01 223.965  15
  -1 -10  -8 3501.48 212.910  11
   1 -10   8 3570.14 238.131   5
  -1 -10  -9 3255.53 203.815   9
   1 -10   9 3384.01 216.015   5
   1 -10  10 8334.23 370.023   5
   1  10  10 8117.61 385.263   7
  -1  10 -11 1221.45 108.038  16
  -1  11  11 19653.4 709.394   7
  -1 -11  11 19421.8 716.641   5
  -1 -11  11 18124.6 707.334   6
  -1  11  10-63.5339 97.1522  15
  -1 -11  10 51.2450 105.615   5
  -1  11  10 111.843 108.784   7
  -1 -11   9 7442.49 385.483   5
  -1  11   9 7400.99 374.460   7
  -1  11   9 7444.38 380.001  15
  -1  11   8 8219.15 412.739  15
  -1 -11   8 8013.63 416.410   5
  -1  11   7 265.128 121.082  15
  -1 -11   7 438.228 126.044   5
   1 -11  -6 10915.0 484.378   6
  -1 -11   6 10741.0 491.217   5
  -1 -11   5 10734.3 479.777   5
   1 -11  -5 11129.0 476.867   6
   1 -11  -4 614.523 101.265   6
  -1 -11   4 784.753 106.772   5
  -1 -11   4 624.735 100.907   1
  -1 -11   3 114271. 4071.23   1
   1  11  -3 113668. 4066.63   1
   1  11  -3 108592. 4091.43   2
  -1  11   2 26273.4 1004.29   1
  -1 -11   2 27558.4 1032.62   1
  -1 -11   2 27072.4 1022.36   4
   1  11  -2 27803.9 1030.14   1
  -1 -11   1 5.46790 65.9564   4
   1  11  -1 70.9248 53.1316   1
  -1  11   1 80.0166 30.1716   1
   1  11   0 1081.90 99.2777   1
  -1  11   0 1202.41 56.7751   1
  -1 -11   0 1174.51 93.9104   4
  -1 -11  -1 669.071 65.3602   4
   1  11   1 631.586 85.3995   1
   1  11   2 36812.0 1432.22   1
   1 -11   2 38983.8 1419.27   4
  -1 -11  -3 12919.0 524.703  10
  -1  11  -3 12368.9 560.720   2
   1 -11   3 12855.9 528.859   4
  -1 -11  -4 109.365 94.6302  10
  -1 -11  -4 108.248 70.8943   9
   1 -11   4 114.644 79.3109   5
  -1 -11  -4-37.4407 77.2004  12
   1 -11   5 2029.89 158.769   5
  -1 -11  -5 2189.35 153.720   9
   1 -11   6 2750.87 196.793   5
  -1 -11  -6 2771.73 185.698   9
  -1 -11  -7 4235.74 239.743  11
  -1 -11  -7 4126.99 246.753   9
   1  11   7 4586.43 256.793  15
   1 -11   7 3875.83 255.284   5
  -1 -11  -8 14074.8 600.480   9
   1  11   8 14185.5 604.747  15
   1 -11   8 14553.1 620.023   5
   1 -11   9 391.331 113.268   5
   1 -11  10 11064.6 473.887   5
   1  11  10 11885.3 495.157   7
  -1  11 -11 1290.45 103.677  16
   1  11  11 1266.77 105.140   7
  -1  12  11 12511.5 481.199   7
  -1 -12  11 11239.9 481.800   6
  -1 -12  11 12023.0 488.992   5
  -1  12  10 4837.62 269.145  15
  -1  12  10 5084.22 271.929   7
  -1 -12  10 5575.26 288.601   5
  -1 -12  10 5342.86 282.235   6
  -1  12   9 84409.7 3104.33  15
  -1 -12   9 86028.5 3111.63   5
  -1  12   9 82893.9 3093.05   7
  -1 -12   8 2924.44 232.177   5
  -1  12   8 2605.92 216.289  15
  -1  12   7 4815.50 297.935  15
  -1 -12   7 4916.29 302.168   5
   1 -12  -7 5409.66 296.611   6
  -1 -12   6 79.2869 112.054   5
   1 -12  -6 84.4200 105.512   6
   1 -12  -5 18.5166 95.0901   6
  -1 -12   5-9.96095 96.0156   5
   1 -12  -4 4319.70 233.494   6
  -1 -12   4 4242.98 241.332   5
  -1 -12   3 9253.59 401.317   1
  -1 -12   3 8399.99 388.460   5
  -1 -12   3 8926.02 387.314   6
   1 -12  -3 8763.61 384.283   6
   1  12  -2 13298.8 540.804   1
  -1 -12   2 13050.2 536.024   4
   1  12  -1 161077. 5749.14   1
  -1 -12   1 159601. 5740.46   4
  -1 -12   0 2085.76 129.511   4
   1  12   0 2354.08 144.549   1
   1  12   1 7794.16 350.537   1
  -1 -12  -1 7642.94 318.356   4
   1  12   2 65.3704 66.2542   1
  -1 -12  -2 21.5544 85.7892   6
   1 -12   3 9980.45 436.355   4
   1 -12   3 10115.5 428.049   5
  -1 -12  -3 9879.68 430.925  10
  -1 -12  -4 23.3565 78.0925  12
  -1 -12  -4 124.665 92.6653  10
   1 -12   4-16.4060 79.6672   5
  -1 -12  -4 7.04140 63.3933   9
  -1 -12  -5 13867.7 591.085   9
   1 -12   5 15238.7 610.778   5
  -1 -12  -6 22906.7 902.037   9
   1 -12   6 24488.6 923.586   5
  -1 -12  -6 21303.2 927.876   6
   1  12   7 14216.0 608.305  15
   1 -12   7 14256.0 614.195   5
  -1 -12  -7 14306.1 593.242  11
  -1 -12  -7 13529.4 590.802   9
   1  12   8 863.423 127.725  15
  -1 -12  -8 935.855 121.433   9
   1 -12   8 931.080 143.127   5
   1 -12   9 7833.56 373.072   5
   1  12  10 117.237 99.7163   7
   1 -12  10-43.3711 73.7850   5
   1  12  11 504.121 69.3226   7
  -1  12 -11 448.437 73.5279  16
  -1 -13  11-10.4203 63.1128   6
  -1 -13  11 22.2009 67.7099   5
  -1  13  11-65.1842 57.5975   7
  -1  13  10 7590.48 359.095  15
  -1 -13  10 8400.55 373.093   6
  -1  13  10 7802.17 360.566   7
  -1 -13  10 7927.33 375.406   5
  -1  13   9 157.812 103.336   7
  -1 -13   9 58.0630 115.289   5
  -1  13   9 10.9855 113.239  15
  -1 -13   8 24104.9 984.711   5
  -1  13   8 23967.3 976.989  15
  -1 -13   7 63.5690 125.291   5
   1 -13  -7 11.7204 120.383   6
  -1 -13   6 36911.9 1427.77   5
   1 -13  -6 36854.3 1417.77   6
  -1 -13   5 3973.47 242.911   5
   1 -13  -5 3583.81 227.511   6
   1 -13  -4 441.719 97.8867   6
  -1 -13   4 610.554 115.869   5
  -1 -13   4 582.994 107.897   6
  -1 -13   3 31404.8 1226.02   6
  -1 -13   3 33202.3 1234.58   5
   1 -13  -3 32684.8 1226.21   6
  -1 -13   2 78538.4 2777.60   6
  -1 -13   2 73955.4 2779.33   5
   1  13  -1 1337.58 107.683   1
  -1 -13   1 1329.96 113.799   4
   1  13   0 16316.5 664.647   1
  -1 -13   0 16857.8 648.940   4
  -1 -13  -1 10777.3 431.299   4
   1  13   1 10345.3 459.178   1
   1 -13   1 11187.2 458.717   4
  -1 -13  -1 10511.1 452.095   6
   1 -13   2 164478. 5860.85   6
   1 -13   2 159168. 5857.25   5
  -1 -13  -2 168334. 5858.36  10
   1  13   2 160788. 5886.51   1
   1 -13   3 12387.4 527.460   5
  -1 -13  -3 13299.9 534.901  10
  -1 -13  -3 12455.2 517.562  12
  -1 -13  -3 12715.9 515.162   9
  -1 -13  -4 6685.46 303.347   9
   1 -13   4 6364.73 315.441   5
  -1 -13  -4 6475.64 310.497  12
  -1 -13  -4 6348.39 323.934  10
  -1 -13  -5 5949.35 291.596   9
   1 -13   5 5731.17 303.750   5
   1 -13   6 26313.6 1044.24   5
  -1 -13  -6 26156.1 1024.90   9
  -1 -13  -6 26813.8 1061.33   6
   1 -13   7 3883.10 252.141   5
  -1 -13  -7 4354.13 278.286   6
  -1 -13  -7 4277.32 239.799  11
   1  13   7 4298.05 255.627  15
   1  13   8 528.977 111.693  15
   1 -13   8 405.317 112.222   5
   1 -13   9 486.297 107.567   5
  -1  13 -10 4375.21 233.978  16
   1  13  10 4371.45 225.978   7
  -1 -14  11 1178.47 90.3568   6
   1  14 -11 1268.11 93.3835  16
  -1 -14  10 21693.3 856.053   5
  -1 -14  10 21743.1 851.305   6
  -1  14  10 21642.2 845.641  15
  -1  14  10 21746.4 837.624   7
  -1  14   9 5999.03 303.047   7
  -1 -14   9 5885.76 322.597   5
  -1  14   9 5657.96 314.520  15
  -1 -14   9 5911.48 316.072   6
  -1 -14   8 4410.94 278.900   5
  -1  14   8 4460.86 280.593  15
  -1  14   8 3799.98 245.219   7
  -1 -14   7 6143.42 349.186   5
   1 -14  -7 5997.87 335.501   6
   1 -14  -6 5868.15 315.039   6
  -1 -14   6 5574.15 320.958   5
  -1 -14   5 26559.3 1054.91   5
   1 -14  -5 26363.9 1042.10   6
  -1 -14   5 26666.8 1046.18   6
   1 -14  -4 20984.5 847.673   6
  -1 -14   4 21624.0 851.305   6
  -1 -14   4 21250.8 855.017   5
   1 -14  -3 22954.8 869.684   6
  -1 -14   3 21067.4 864.287   6
  -1 -14   3 22258.1 875.020   5
  -1 -14   2 12721.9 540.481   6
  -1 -14   2 13273.8 550.139   5
   1 -14  -2 13072.6 539.096   6
  -1 -14   1 799.039 107.847   6
   1 -14  -1 885.889 99.5276   6
  -1 -14   0 40605.9 1529.81   4
  -1 -14   0 41797.4 1541.18   6
   1 -14   0 42746.7 1537.56   6
  -1 -14   0 40266.5 1531.57   8
  -1 -14  -1 55299.8 2131.15   6
   1 -14   1 59208.6 2129.76   6
   1 -14   1 59570.2 2142.55   4
   1 -14   2 19887.2 774.130   5
   1 -14   2 19818.4 774.786   6
  -1 -14  -2 19897.5 769.222  10
  -1 -14  -2 18800.1 754.698   9
  -1  14  -2 19720.6 762.846  16
  -1 -14  -3 818.641 113.452  10
  -1 -14  -3 1020.98 105.306  12
   1 -14   3 1012.45 120.250   6
   1 -14   3 855.038 117.051   5
   1 -14   4 328.967 99.0170   5
  -1 -14  -4 256.399 108.913  10
  -1 -14  -4 506.336 95.2963  12
   1 -14   5 6650.06 329.908   5
  -1 -14  -5 5912.42 341.602   6
  -1 -14  -6 522.997 154.654   6
   1 -14   6 433.570 121.214   5
   1  14   7 5316.67 296.530  15
  -1 -14  -7 5504.15 320.521   6
  -1 -14  -7 5001.95 264.789  11
   1 -14   7 4685.26 288.986   5
   1  14   8 6187.16 317.060  15
   1 -14   8 6483.45 327.849   5
   1 -14   9 457.076 126.063   6
   1 -14   9 415.108 100.359   5
   1 -14  10 395.583 96.4855   6
  -1  14 -10 447.429 94.7677  16
   1  14  10 549.008 89.7315   7
  -1  15  10 8287.03 359.553  15
  -1 -15  10 8088.25 364.322   6
  -1 -15  10 8415.24 371.740   5
  -1  15  10 8079.89 348.416   7
  -1  15   9 1768.47 169.950  15
  -1 -15   9 1800.57 165.813   6
  -1 -15   9 1906.35 171.256   5
  -1  15   9 1885.54 148.739   7
  -1 -15   8 1023.89 162.743   5
  -1  15   8 842.942 125.714   7
  -1  15   8 866.254 143.506  15
  -1 -15   8 1041.88 155.403   6
  -1 -15   7 36023.8 1436.88   6
  -1 -15   7 37548.7 1449.10   5
   1 -15  -7 37651.6 1433.61   6
  -1 -15   6 227.487 132.179   5
   1 -15  -6 290.741 123.599   6
  -1 -15   6 167.431 118.124   6
  -1 -15   5 4846.69 281.431   5
  -1 -15   5 4397.94 265.854   6
   1 -15  -5 4136.02 257.789   6
  -1 -15   4 14809.2 635.765   6
  -1 -15   4 14964.6 643.237   5
   1 -15  -4 15583.8 637.848   6
  -1 -15   3 12073.5 548.625   5
   1 -15  -3 13262.2 545.757   6
  -1 -15   3 12971.4 546.165   6
  -1 -15   2 9148.68 406.362   6
   1 -15  -2 8838.33 401.711   6
  -1 -15   1 8635.14 399.876   6
  -1 -15   1 9118.34 387.299   8
   1 -15  -1 8938.57 397.152   6
  -1 -15   0 3750.80 193.742   9
   1 -15   0 3338.53 201.384   6
  -1 -15   0 3460.39 209.236   6
  -1 -15  -1 38013.4 1417.97   9
   1 -15   1 38322.5 1433.47   6
  -1  15  -2 668.703 95.2562  16
   1 -15   2 811.717 111.664   6
  -1 -15  -2 778.509 101.523  10
   1 -15   3 20758.0 826.701   6
  -1 -15  -3 19686.8 818.451  10
   1 -15   3 20683.0 824.414   5
  -1  15  -3 21302.7 817.454  16
  -1 -15  -4 7676.58 364.913  12
   1 -15   4 8118.94 385.150   5
   1 -15   4 8164.30 387.218   6
  -1 -15  -5 16185.8 722.101   6
   1 -15   5 17234.1 715.747   5
   1 -15   5 17917.5 726.932   6
   1 -15   6 17502.2 735.834   5
  -1 -15  -6 17651.7 752.857   6
   1  15   7 3658.11 240.225  15
   1 -15   7 4022.92 248.518   5
  -1 -15  -7 4123.26 284.024   6
   1 -15   8 663.079 121.481   5
   1 -15   8 550.119 135.876   6
   1  15   8 936.848 119.043  15
   1 -15   9 8410.45 407.966   6
  -1  15  -9 9470.43 415.196  16
   1 -15   9 8946.22 389.807   5
  -1  15 -10 2406.27 150.673  16
   1 -15  10 2394.39 152.514   6
   1  15  10 2571.01 145.668   7
  -1 -16  10 11576.1 465.970   6
  -1  16  10 11426.7 461.047  15
  -1 -16  10 12805.8 475.270   5
   1  16 -10 11485.4 459.751  16
  -1  16   9 378.699 88.9574   7
  -1  16   9 323.465 108.753  15
  -1 -16   9 448.408 119.963   5
  -1 -16   8 11.3130 125.811   6
  -1 -16   8 107.185 130.937   5
  -1  16   8 23.2119 118.818  15
  -1  16   8 51.6523 87.2549   7
  -1 -16   7 7828.52 401.391   5
   1 -16  -7 7619.49 382.773   6
  -1 -16   7 7260.78 392.013   6
  -1 -16   6 7902.51 410.983   6
   1 -16  -6 8174.49 404.830   6
  -1 -16   6 8133.04 416.541   5
  -1 -16   5 950.389 163.625   5
   1 -16  -5 1082.31 148.354   6
  -1 -16   5 931.739 146.339   6
  -1 -16   4 21.5977 95.5333   6
   1 -16  -4 73.4552 99.6286   6
  -1 -16   4 34.6009 107.358   5
  -1 -16   3 569.313 125.601   5
  -1 -16   3 611.552 120.429   6
   1 -16  -3 628.533 112.003   6
  -1 -16   2 2550.09 189.112   6
   1 -16  -2 2979.50 190.019   6
  -1 -16   1 283.972 96.8085   6
   1 -16  -1 306.481 94.0275   6
   1 -16   0 7474.46 352.090   6
  -1 -16   0 7113.12 331.086   9
  -1 -16   0 8025.99 364.424   6
  -1 -16  -1 33464.5 1282.93   9
   1 -16   1 35436.3 1308.04   6
   1 -16   2 34251.5 1294.67   6
  -1 -16  -2 33478.1 1280.34  10
  -1  16  -3-69.6020 82.2725  16
  -1 -16  -3 18.8448 93.5163  10
   1 -16   3 70.7910 100.014   6
   1 -16   4 3491.24 224.595   5
   1 -16   4 3266.41 229.259   6
  -1  16  -4 3524.02 220.705  16
   1 -16   5 9623.83 454.648   6
   1 -16   5 8840.75 436.377   5
  -1 -16  -5 9499.58 463.183   6
  -1 -16  -6 3212.54 244.498   6
   1 -16   6 2925.93 236.890   6
   1 -16   6 2905.35 213.894   5
   1  16   7 1506.87 155.733  15
  -1 -16  -7 1482.30 184.674   6
   1 -16   7 1299.89 181.280   6
   1 -16   7 1758.08 168.838   5
  -1  16  -8 9177.81 407.134  16
   1 -16   8 7825.42 380.133   5
   1  16   8 7507.33 372.489  15
   1 -16   8 8747.30 411.009   6
  -1  16  -9 711.519 106.678  16
   1  16   9 554.568 96.9284   7
   1 -16   9 909.551 126.608   6
   1  16  10 11596.4 465.926   7
   1 -16  10 12479.9 480.605   6
  -1 -17  10 5482.70 242.667   6
   1  17 -10 4733.09 225.958  16
  -1  17  10 5346.81 233.506  15
  -1 -17   9 1579.74 153.470   5
  -1  17   9 1512.33 140.882  15
   1  17  -9 1441.95 126.273  16
  -1 -17   9 1296.88 140.748   6
  -1 -17   8 4251.95 274.992   6
  -1 -17   8 5210.71 295.617   5
  -1  17   8 4968.00 288.086  15
  -1 -17   7 18041.1 754.984   5
   1 -17  -7 17461.9 734.798   6
  -1 -17   7 16806.6 738.223   6
  -1 -17   6 29637.0 1175.62   5
  -1 -17   6 28499.9 1165.30   6
   1 -17  -6 29725.5 1159.50   6
  -1 -17   5 1820.30 189.117   5
   1 -17  -5 1744.05 174.538   6
  -1 -17   5 1612.07 186.214   6
  -1 -17   4 21784.0 922.844   6
   1 -17  -4 23766.7 924.459   6
  -1 -17   4 23209.8 937.708   5
   1 -17  -3 30.9724 96.4799   6
  -1 -17   3 10.7152 102.900   6
  -1 -17   2 30.6418 99.1992   6
   1 -17  -2 39.1784 100.272   6
  -1 -17   1 579.017 112.262   6
   1 -17  -1 485.283 102.011   6
  -1 -17   0 9885.33 435.150   9
   1 -17   0 10715.8 458.216   6
   1 -17   1 10783.7 478.479   6
  -1 -17  -2 3800.09 223.803  10
   1 -17   2 3978.97 239.866   6
  -1 -17  -3 4578.05 264.474  10
  -1  17  -3 4704.13 253.098  16
   1 -17   3 4876.60 273.180   6
   1 -17   4 92349.9 3312.45   5
  -1  17  -4 92156.5 3302.11  16
   1 -17   4 95802.1 3320.55   6
  -1  17  -5 3571.14 231.054  16
   1 -17   5 3392.02 237.834   6
   1 -17   5 3421.50 233.487   5
  -1 -17  -5 3575.29 255.776   6
  -1 -17  -6 376.849 153.951   6
   1 -17   6 417.507 133.332   5
  -1  17  -6 663.185 134.396  16
   1 -17   6 615.558 146.696   6
  -1  17  -7 15023.9 636.109  16
   1  17   7 13918.6 622.220  15
  -1 -17  -7 14955.8 643.893   6
   1 -17   7 15056.3 641.390   6
   1 -17   7 14776.5 625.890   5
  -1  17  -8 9727.38 442.485  16
   1  17   8 9696.02 427.141  15
   1 -17   8 9815.62 450.084   6
   1 -17   9 709.863 108.574   6
   1  17   9 516.939 87.1731   7
  -1  17  -9 520.908 98.0483  16
   1 -17  10 2292.75 125.106   6
  -1 -18  10 135.549 57.1009   6
  -1  18   9 9077.76 393.371  15
   1  18  -9 8386.60 372.554  16
  -1 -18   9 9346.50 397.450   6
  -1  18   8 474.713 131.795  15
  -1 -18   8 291.514 121.057   6
   1  18  -8 351.197 95.3144  16
  -1 -18   8 463.816 135.742   5
  -1 -18   7 9106.84 445.103   6
  -1 -18   7 9233.04 450.334   5
   1 -18  -7 8907.21 431.298   6
  -1 -18   6 4393.20 282.804   6
   1 -18  -6 4103.49 268.593   6
  -1 -18   6 4492.11 285.472   5
  -1 -18   5 14450.7 639.244   5
   1 -18  -5 14928.0 631.391   6
  -1 -18   5 13548.8 626.061   6
  -1 -18   4 35.6696 113.744   6
   1 -18  -4-23.0218 114.244   6
   1 -18  -3 14389.8 612.544   6
  -1 -18   3 13850.6 614.070   6
  -1 -18   2 3417.24 234.753   6
   1 -18  -2 4002.00 237.831   6
  -1 -18   1 24889.8 1009.96   6
   1 -18  -1 26173.3 1009.67   6
  -1 -18   0 1722.07 136.641   9
   1 -18   0 1679.01 158.300   6
   1 -18   1 5679.00 304.258   6
  -1 -18  -2 8479.63 392.111  10
   1 -18   2 8675.14 410.430   6
   1 -18   3 6621.36 341.724   6
  -1  18  -3 6163.15 309.875  16
  -1 -18  -4 4316.08 282.131   6
  -1  18  -4 4073.32 243.168  16
   1 -18   4 4003.96 268.811   6
   1 -18   5 10543.3 494.076   6
  -1 -18  -5 10979.2 509.318   6
  -1  18  -5 10053.0 471.580  16
  -1  18  -6 6527.22 336.750  16
  -1 -18  -6 6590.70 359.990   6
   1 -18   6 6287.70 350.160   6
   1  18   7 18138.7 729.559  15
   1 -18   7 17550.6 738.929   6
  -1 -18  -7 17494.5 743.875   6
  -1  18  -7 17530.8 728.628  16
   1 -18   8 2233.58 173.544   6
  -1  18  -8 1891.01 154.987  16
   1  18   8 1759.70 141.062  15
   1 -18   9 909.863 107.782   6
  -1  18  -9 929.392 99.0107  16
   1  18   9 1030.18 87.8978   7
  -1 -19   9 3503.00 198.299   6
  -1  19   9 3591.68 194.869  15
  -1 -19   8 13322.5 544.128   6
   1  19  -8 11713.4 506.613  16
  -1  19   8 12984.0 541.189  15
  -1 -19   7 395.637 142.592   5
  -1 -19   7 576.473 135.309   6
   1 -19  -7 441.512 120.692   6
  -1 -19   6 1612.14 186.198   5
  -1 -19   6 1406.42 187.894   6
   1 -19  -6 1368.04 162.406   6
  -1 -19   5 1566.05 183.707   6
   1 -19  -5 1891.33 185.178   6
  -1 -19   4 6458.26 362.004   6
   1 -19  -4 7198.33 363.757   6
   1 -19  -3 2027.44 185.333   6
  -1 -19   3 2196.25 195.736   6
  -1 -19   2 3606.15 243.622   6
   1 -19  -2 3690.69 239.566   6
   1 -19  -1 3889.21 241.217   6
  -1 -19   1 3829.28 212.899   9
   1 -19   0 543.200 124.003   6
   1 -19   1 5080.20 286.608   6
   1 -19   2 361.621 125.249   6
   1 -19   3 1419.89 169.684   6
  -1  19  -4 11758.0 518.084  16
  -1 -19  -4 12302.2 560.398   6
   1 -19   4 11816.3 543.656   6
  -1 -19  -5 1567.12 200.148   6
  -1  19  -5 1415.54 148.844  16
   1 -19   5 2023.56 194.774   6
  -1  19  -6 90.8176 103.988  16
   1 -19   6-46.6609 124.102   6
  -1 -19  -6 12.3023 125.096   6
   1  19   7 4030.20 244.315  15
   1 -19   7 4730.77 266.064   6
  -1  19  -7 4214.40 243.002  16
  -1  19  -8 6097.92 285.897  16
   1  19   8 5770.10 270.028   7
   1  19   8 5802.14 274.375  15
   1 -19   8 6106.89 297.999   6
   1 -19   9 152.322 67.9371   6
  -1  19  -9 221.625 58.9602  16
  -1  20   9 5.47225 63.2116  15
  -1 -20   9-5.63666 63.3834   6
  -1  20   8 22580.2 880.436  15
  -1 -20   8 22167.1 876.604   6
  -1 -20   7 290.124 125.003   6
  -1  20   7 21.6477 128.358  15
  -1 -20   6 70.2550 134.551   6
   1 -20  -6 10.9835 106.671   6
  -1 -20   5 4915.42 306.887   6
   1 -20  -5 5066.40 297.459   6
  -1 -20   4 6489.81 347.015   6
   1 -20  -4 5968.34 337.662   6
   1 -20  -3 4767.13 284.009   6
  -1 -20   3 4733.04 294.246   6
   1 -20  -2 13224.4 551.121   6
  -1 -20   2 10993.4 548.859   6
  -1 -20   1 69.4405 79.2190   9
   1 -20  -1 160.617 113.513   6
   1 -20   0 10331.0 480.848   6
   1 -20   1 57.8704 108.609   6
   1 -20   2 200.011 114.054   6
   1 -20   3 13920.8 604.591   6
  -1 -20  -3 13148.9 609.508   6
   1 -20   4 1738.77 182.790   6
  -1 -20  -4 2149.88 208.558   6
  -1  20  -5 1830.57 155.820  16
   1 -20   5 1297.83 174.428   6
  -1 -20  -5 1771.82 198.820   6
  -1  20  -6 51698.2 2031.68  16
  -1 -20  -6 56161.6 2065.98   6
   1 -20   6 58160.4 2064.42   6
   1 -20   7 3702.06 225.689   6
   1  20   7 3467.68 210.363  15
  -1  20  -7 3581.47 207.725  16
   1  20   8 10125.7 434.928  15
  -1  20  -8 10590.8 441.195  16
   1 -20   9 69.2435 53.2185   6
  -1  21   9 7951.33 321.989  15
  -1 -21   9 7703.04 323.372   6
  -1 -21   8 4734.91 237.516   6
  -1  21   8 4247.22 235.083  15
  -1 -21   7 11532.6 509.796   6
  -1  21   7 11654.8 514.071  15
  -1 -21   6 110.812 111.121   6
   1 -21  -6 430.729 124.245   6
  -1 -21   5 7381.58 389.281   6
   1 -21  -5 7451.54 375.413   6
  -1 -21   4 586.575 149.756   6
   1 -21  -4 463.128 136.608   6
  -1 -21   3 62.9851 128.549   6
   1 -21  -3 83.5744 112.931   6
  -1 -21   2 173.894 87.9681   9
   1 -21  -2 94.9724 127.897   6
  -1 -21   2-25.2062 127.338   6
   1 -21  -1 3043.95 223.928   6
   1 -21   0 37627.7 1454.16   6
   1 -21   1 155.510 126.195   6
   1 -21   2 301.633 129.585   6
  -1 -21  -3 181.662 151.874   6
   1 -21   3 36.3637 124.540   6
  -1 -21  -4 2933.95 237.306   6
   1 -21   4 2672.78 216.073   6
  -1  21  -5 697.196 110.709  16
   1 -21   5 719.860 146.274   6
  -1 -21  -5 872.757 162.021   6
   1 -21   6-102.641 124.913   6
  -1  21  -6 62.6104 82.4869  16
  -1 -21  -6 64.7589 129.165   6
   1  21   7 647.092 102.480  15
   1 -21   7 794.815 119.076   6
  -1  21  -7 793.212 95.2330  16
  -1  21  -8 53.9612 45.2604  16
   1 -21   8 12.1549 72.3901   6
  -1  22   8 12.4745 71.1001  15
  -1 -22   8 6.15987 73.7169   6
  -1 -22   7 745.998 128.279   6
  -1  22   7 984.436 126.920  15
   1 -22  -6 493.438 114.313   6
  -1 -22   6 349.205 124.733   6
  -1 -22   5-115.048 116.607   6
   1 -22  -5-10.6738 104.824   6
  -1 -22   4 15031.2 669.736   6
   1 -22  -4 15587.8 660.969   6
   1 -22  -3 21093.5 844.058   6
  -1 -22   3 19556.1 844.658   6
   1 -22  -2 214.840 128.261   6
  -1 -22   2 123.417 93.3616   9
   1 -22  -1 32814.7 1284.95   6
   1 -22   0 24.1853 119.594   6
   1 -22   1 25421.7 1022.60   6
   1 -22   2 691.644 151.396   6
   1 -22   3 1125.75 152.632   6
  -1 -22  -3 819.758 180.079   6
  -1 -22  -4 5853.58 330.200   6
   1 -22   4 5428.56 311.332   6
  -1 -22  -5 1658.31 179.220   6
   1 -22   5 1620.05 173.862   6
   1 -22   6 2945.02 203.249   6
  -1 -22  -6 2834.47 205.231   6
   1 -22   7 2930.18 174.000   6
   1  22   7 2209.36 153.130  15
   1 -22   8 6202.78 271.731   6
  -1  23   8 8681.16 358.835  15
  -1  23   7 53.0969 82.0066  15
  -1 -23   7 154.731 88.6758   6
   1 -23  -6 12534.3 532.695   6
  -1 -23   6 12668.7 544.691   6
   1 -23  -5 97.9089 112.812   6
  -1 -23   5-21.5145 128.429   6
  -1 -23   4 562.980 155.720   6
   1 -23  -4 900.045 141.452   6
   1 -23  -3 45.8864 119.772   6
  -1 -23   3 172.089 153.091   6
  -1 -23   3 25.3024 81.3207   9
   1 -23  -2 3098.81 225.694   6
   1 -23  -1 26705.4 1070.40   6
   1 -23   0 12790.1 576.532   6
   1 -23   1 1491.07 174.262   6
   1 -23   2 4207.77 267.713   6
  -1 -23  -2 3688.93 274.189   6
   1 -23   3 1736.20 180.516   6
  -1 -23  -3 1913.80 199.529   6
   1 -23   4 1692.05 177.412   6
  -1 -23  -4 1806.91 180.839   6
   1 -23   5 88.4912 116.837   6
  -1 -23  -5 72.6754 126.679   6
   1 -23   6 2037.11 162.723   6
  -1 -23  -6 1917.85 161.525   6
   1 -23   7 1366.56 118.944   6
   1  23   7 1338.62 103.594  15
  -1  24   7 339.874 85.4095  15
  -1 -24   7 362.195 84.1364   6
  -1 -24   6 204.314 106.174   6
  -1 -24   6 195.936 64.5912   9
   1 -24  -6 359.306 87.2504   6
  -1 -24   5 6893.66 341.058   6
  -1 -24   5 6631.78 306.228   9
   1 -24  -5 6885.23 329.449   6
  -1 -24   4 1364.82 174.587   6
   1 -24  -4 1402.08 147.966   6
   1 -24  -3 32.4174 121.179   6
   1 -24  -2 15789.2 673.043   6
   1 -24  -1 653.540 133.767   6
   1 -24   0 18387.6 770.492   6
   1 -24   1 3659.51 243.798   6
  -1 -24  -2 1182.87 177.919   6
   1 -24   2 1043.85 156.406   6
   1 -24   3 1216.27 156.829   6
  -1 -24  -3 926.817 158.050   6
   1 -24   4 4579.70 268.896   6
  -1 -24  -4 4559.86 272.994   6
   1 -24   5 4275.36 238.935   6
  -1 -24  -5 4011.09 244.148   6
  -1 -24  -6 36.5476 93.2579   6
   1 -24   6-7.04403 83.8859   6
  -1 -25   7 296.695 66.4988   6
  -1  25   7 317.928 65.8054  15
  -1 -25   6 3683.69 205.566   6
  -1 -25   5 429.618 105.243   6
   1 -25  -5 533.309 97.2469   6
  -1 -25   4 1424.07 162.016   6
   1 -25  -4 1286.69 140.496   6
   1 -25  -3 1486.03 157.571   6
   1 -25  -2 14595.3 623.707   6
   1 -25  -1 472.756 134.850   6
   1 -25   0-43.4420 122.471   6
  -1 -25  -1 11032.2 562.778   6
   1 -25   1 15367.5 586.496   6
  -1 -25  -2 1280.88 174.412   6
   1 -25   2 1209.50 156.764   6
  -1 -25  -3 10314.6 456.984   6
   1 -25   3 9160.93 438.251   6
   1 -25   4 471.495 116.701   6
  -1 -25  -4 697.227 134.001   6
   1 -25   5 375.467 98.9960   6
  -1 -25  -5 490.254 111.811   6
   1 -25   6 581.814 83.2152   6
   1  25   6 426.166 76.9464  15
  -1 -26   6 5737.52 263.204   6
  -1 -26   5 36.4683 85.3920   6
   1 -26  -5 106.919 71.3115   6
   1 -26  -4 1048.12 122.629   6
  -1 -26   4 1221.43 146.055   6
   1 -26  -3 10105.7 448.159   6
   1 -26  -2 8735.62 406.928   6
   1 -26  -1 3158.80 213.054   6
   1 -26   0 2092.42 177.651   6
  -1 -26  -1 1213.39 157.934   6
   1 -26   1 1307.57 152.816   6
   1 -26   2 112.648 103.171   6
  -1 -26  -2 384.333 137.296   6
  -1 -26  -3 2170.71 178.010   6
   1 -26   3 2267.72 169.772   6
   1 -26   4 4109.43 225.218   6
  -1 -26  -4 3902.96 229.569   6
   1 -26   5 915.005 100.818   6
  -1 -26  -5 1009.67 107.302   6
   1 -26   6 3169.74 157.451   6
  -1 -27   5 1015.74 102.535   6
   1 -27  -5 713.379 74.4377   6
   1 -27  -4 101.896 71.9391   6
  -1 -27   4-7.25628 95.5371   6
   1 -27  -3 726.984 103.563   6
   1 -27  -2 1555.55 137.552   6
   1 -27  -1 2284.42 173.430   6
   1 -27   0 492.027 109.855   6
   1 -27   1 19707.0 771.741   6
  -1 -27  -1 18844.9 777.493   6
   1 -27   2 1079.02 124.437   6
  -1 -27  -2 1248.82 139.446   6
   1 -27   3 4429.36 238.313   6
  -1 -27  -3 4715.40 246.855   6
   1 -27   4 18.4488 73.4135   6
  -1 -27  -4-19.8552 80.7342   6
  -1 -27  -5 2106.79 126.323   6
   1 -27   5 1958.25 120.793   6
  -1 -28   5 1640.78 102.597   6
  -1  28   5 1673.01 104.586  15
   1 -28  -4 1149.55 85.9463   6
   1 -28  -3 16.8557 65.2435   6
   1 -28  -2 2263.41 152.782   6
   1 -28  -1 1566.32 132.593   6
   1 -28   0 692.269 102.655   6
  -1 -28   0 874.276 127.293   6
   1 -28   1 557.168 100.709   6
  -1 -28  -1 480.630 110.769   6
   1 -28   2 137.930 85.5893   6
  -1 -28  -2-58.2801 87.8287   6
   1 -28   3 3835.31 199.990   6
  -1 -28  -3 4004.00 207.280   6
  -1 -28  -4 1411.37 102.371   6
   1 -28   4 1175.44 93.7816   6
   1 -29  -2 134.936 59.7995   6
   1 -29  -1 140.886 67.9684   6
   1 -29   0 219.082 75.1525   6
  -1 -29   0 262.538 89.1926   6
   1 -29   1 5451.26 250.700   6
  -1 -29  -1 5424.74 259.293   6
   1 -29   2 10643.6 431.695   6
  -1 -29  -2 10868.6 441.508   6
  -1 -29  -3 56.3015 58.9869   6
  -1 -30   1 6526.41 281.059   6
  -1 -30   0 1151.14 93.9507   6
  -1 -30  -1 1409.89 99.4345   6
  -2   0  12 5698.31 273.086   7
  -2   0  11 88.8025 108.831   7
  -2   0  10 30302.2 1197.46   7
  -2   0  10 30379.0 1195.66  15
  -2   0   9 85.8126 128.820   7
  -2   0   9 61.8204 124.467  15
  -2   0   8 4422.04 270.449   7
  -2   0   8 4330.25 267.106  15
  -2   0   7-89.6559 93.8861  15
  -2   0   6 12101.0 511.106  15
  -2   0   5 145.228 82.5339   2
  -2   0   5-9.83340 78.4125   1
   2   0  -5 9.76016 55.1900   4
  -2   0   4 11101.5 487.711   2
  -2   0   4 12418.2 494.670   1
  -2   0   3-17.0571 65.0920   3
  -2   0   3-21.8392 78.5194   1
  -2   0   3-50.0654 70.0295   2
   2   0  -2 927058. 34075.0   3
   2   0  -2 938234. 34085.2   1
  -2   0   2 999999. 34078.2   2
  -2   0   2 984739. 34089.4   1
  -2   0   1-26.1774 64.8441   1
  -2   0   1-36.5991 30.9555   2
   2   0  -1 6.24892 61.0858   1
   2   0   0 400589. 14225.1   3
   2   0   0 401480. 14236.5   1
   2   0   1 27.3659 36.4724   2
   2   0   2 4451.20 202.101   2
   2   0   3-65.5571 70.6601   2
   2   0   4 14342.5 591.467   2
  -2   0  -5 36.6794 76.1010  11
  -2   0  -6 886.585 114.552  11
  -2   0  -7-22.5497 130.922   9
  -2   0  -8 63542.9 2412.92  13
  -2   0  -8 66497.9 2431.79   9
  -2   0  -9 21.4590 99.8725  13
   2   0   9 62.4038 114.348   7
   2   0  10 1089.91 123.342   5
  -2   0 -10 956.455 124.741  13
   2   0  10 1239.20 128.768   7
   2   0  11 72.0726 59.3504   7
  -2   1  12 1920.52 145.840   7
  -2  -1  12 2470.18 152.143   7
  -2   1  11 526.717 122.645   7
  -2  -1  11 418.413 115.643   7
  -2  -1  10 3338.88 239.696   7
  -2   1  10 3221.37 230.603  15
  -2   1  10 3428.66 241.769   7
  -2  -1   9 7852.62 394.501   7
  -2   1   9 7960.87 388.795  15
  -2  -1   9 7791.70 390.200  15
  -2   1   8 22888.4 912.581  15
  -2  -1   8 21529.1 903.541  15
  -2  -1   8 22946.8 910.095   7
  -2   1   7 44261.1 1670.18  15
  -2  -1   7 45123.3 1670.28  15
  -2  -1   7 43466.4 1665.04   7
  -2  -1   6 13134.9 557.358   7
  -2  -1   6 13302.8 563.263  15
  -2   1   6 13968.1 560.335   7
  -2   1   6 13925.8 564.894  15
  -2   1   5 40719.8 1509.17   1
  -2  -1   5 40084.6 1506.40   2
  -2  -1   5 37852.0 1504.37   1
  -2  -1   5 39568.4 1460.71   3
  -2   1   5 40157.8 1509.30   2
   2  -1  -5 39802.1 1458.22   4
   2   1  -5 40385.3 1462.97   4
  -2   1   4 130605. 4722.81   2
  -2   1   4 129101. 4722.66   1
  -2  -1   4 130398. 4721.26   2
  -2  -1   4 134475. 4694.85   3
  -2  -1   4 129568. 4724.04   1
  -2   1   3 5321.07 250.040   1
   2  -1  -3 5577.81 231.458   3
  -2  -1   3 4882.17 251.637   1
  -2   1   3 5367.92 248.046   2
  -2  -1   3 6008.59 237.763   3
  -2  -1   3 5199.26 244.446   2
  -2  -1   2 2153.85 112.878   2
  -2  -1   2 2361.22 141.363   1
   2  -1  -2 2028.42 121.099   1
   2  -1  -2 2149.96 114.271   3
  -2   1   2 2520.40 119.508   2
  -2   1   2 2106.32 126.974   1
   2   1  -2 2347.43 134.606   1
   2  -1  -1 2643.27 122.113   1
   2   1  -1 2443.46 122.471   3
  -2  -1   1 2382.04 125.367   3
   2   1  -1 2765.24 135.733   1
  -2  -1   1 2466.75 135.038   1
  -2   1   0 86042.5 3088.31   2
   2   1   0 81970.3 3116.62   1
   2  -1   0 89593.0 3110.46   1
   2   1   0 91700.1 3104.11   3
   2   1   1 12737.7 496.489   2
   2   1   1 13970.1 493.692   3
   2  -1   2 23078.6 843.989   2
   2   1   2 22602.0 816.434   3
   2   1   2 22286.8 842.858   2
   2   1   3 326.660 27.1154   4
   2   1   3 318.256 28.6666   3
   2   1   3 405.174 80.9700   2
   2  -1   3 279.695 77.2702   2
   2  -1   4 1779.34 135.916   2
   2   1   4 1396.80 130.126   2
   2  -1   4 1592.71 80.4095   4
  -2   1  -5 2111.87 156.412  11
  -2   1  -5 2359.31 164.879   9
  -2  -1  -5 2510.93 160.791  11
  -2  -1  -6 5000.08 276.492   9
  -2  -1  -6 5271.58 270.387  11
  -2   1  -6 5136.99 269.921  11
  -2  -1  -7 92.4165 95.9842  11
  -2  -1  -7 22.4823 117.749   9
  -2  -1  -8 1754.70 195.170   9
  -2   1  -8 1650.98 200.764   9
  -2   1  -8 1665.33 171.725  13
   2  -1   9 722.534 128.483   7
  -2  -1  -9 635.008 121.892  13
   2   1   9 716.722 128.866   7
  -2   1  -9 542.899 130.423  13
  -2   1 -10 756.594 113.935  13
   2  -1  10 1043.53 117.502   5
   2   1  10 1010.77 127.158   7
   2  -1  10 967.446 117.999   7
  -2  -1 -10 827.753 115.559  13
   2   1  11 1976.71 126.048   7
  -2  -2  12 1661.68 125.549   7
  -2   2  12 1483.85 138.369   5
  -2   2  12 1905.94 139.200   7
  -2  -2  11 2122.20 178.040   7
  -2   2  11 1828.39 172.752   7
  -2  -2  10 478.310 146.000   7
  -2   2  10 504.093 137.933  15
  -2  -2   9 11815.4 537.365  15
  -2   2   9 11665.3 538.107  15
  -2  -2   9 11491.3 534.741   7
  -2   2   8 632.379 134.548  15
  -2  -2   8 755.187 132.456   7
  -2  -2   8 633.645 132.785  15
  -2  -2   7 1070.47 130.600   7
  -2   2   7 878.625 124.354   7
  -2   2   7 1195.30 133.915  15
  -2  -2   7 1187.81 136.775  15
  -2  -2   6 19976.3 801.121  15
  -2   2   6 20312.2 801.202  15
  -2  -2   6 19427.2 777.174   3
  -2   2   6 20970.8 796.620   7
  -2  -2   6 20881.6 799.582   7
  -2   2   5 1668.19 141.325   1
  -2  -2   5 1259.39 132.759   1
   2   2  -5 1480.98 108.033   4
  -2  -2   5 1195.57 130.698   2
  -2   2   5 1648.37 143.312   2
  -2  -2   5 1642.54 115.023   3
  -2   2   4 27378.0 1061.47   2
  -2  -2   4 28320.2 1032.38   3
  -2  -2   4 26021.4 1060.00   1
   2   2  -4 28092.3 1031.79   4
  -2  -2   4 27910.5 1059.94   2
  -2   2   4 28677.1 1061.27   1
  -2  -2   3 2656.14 138.239   3
  -2   2   3 2440.76 143.451   1
   2   2  -3 2333.18 148.011   1
   2  -2  -3 2288.48 125.976   3
  -2  -2   3 2303.11 142.538   2
  -2  -2   3 2447.59 157.227   1
  -2   2   2 355064. 12434.7   1
   2   2  -2 362976. 12446.6   1
   2   2  -2 355976. 12432.3   2
   2  -2  -2 327733. 12430.6   3
  -2  -2   2 355096. 12448.2   1
  -2  -2   1 108783. 3886.02   3
   2   2  -1 110370. 3900.10   1
   2  -2  -1 107366. 3882.99   1
  -2   2   1 110606. 3884.26   1
   2   2  -1 108983. 3876.37   2
  -2  -2   1 107445. 3900.05   1
   2   2   0 331638. 11780.2   3
   2   2   0 335135. 11799.6   1
   2  -2   0 330443. 11781.5   1
   2   2   1 30.6311 37.7481   3
  -2   2  -1 37.7455 47.2323   2
   2   2   2 75113.7 2691.62   2
   2   2   2 74691.5 2660.21   3
   2   2   3 96527.4 3482.96   2
   2  -2   4 294.271 44.8365   4
   2   2   4 569.266 96.7578   2
  -2  -2  -5 13387.2 560.349  11
  -2  -2  -5 14278.3 567.124   9
  -2   2  -5 13499.9 566.356   9
  -2   2  -5 13790.8 561.891  11
  -2  -2  -6 106.703 88.9102  11
  -2   2  -6 9.59774 91.8504   9
  -2  -2  -6 104.332 95.1641   9
  -2  -2  -7 392.493 123.604   9
  -2  -2  -7 347.913 98.3704  11
  -2  -2  -8 4724.92 291.902   9
  -2   2  -8 4523.41 277.233  13
  -2   2  -9 8732.56 414.088  13
  -2  -2  -9 8454.95 402.857  13
   2  -2   9 8873.55 399.756   7
  -2  -2  -9 7658.02 423.954   9
   2  -2  10 1705.42 136.292   7
  -2   2 -10 1847.05 153.737  13
  -2  -2 -10 1643.11 138.818  13
   2  -2  10 1801.09 143.905   5
   2   2  10 1630.70 154.464   7
   2   2  11 1023.24 97.0133   7
  -2  -3  12 843.429 93.6939   7
  -2   3  12 939.254 110.447   5
  -2   3  12 923.793 107.382   7
  -2   3  11 2045.88 162.399  15
  -2  -3  11 1852.20 163.471   7
  -2  -3  10 765.794 150.106   7
  -2   3  10 656.783 140.538  15
  -2  -3   9 1387.47 163.659   7
  -2   3   9 1295.99 172.186  15
  -2  -3   9 1293.64 163.590  15
  -2   3   9 1062.88 167.435   7
  -2   3   8 28601.8 1115.30  15
  -2  -3   8 29330.8 1111.28   7
  -2  -3   8 26859.7 1105.32  15
  -2   3   8 27624.5 1106.00   7
  -2   3   7 4387.41 258.293  15
  -2  -3   7 4660.19 261.785  15
  -2   3   7 4484.72 257.026   7
  -2  -3   7 4905.84 260.331   7
  -2  -3   6 412.918 74.0258   3
  -2  -3   6 320.116 89.6466   7
  -2   3   6 552.820 97.5618   7
  -2  -3   6 418.971 94.4738  15
  -2   3   6 541.733 97.4838  15
  -2   3   5 10097.5 448.277   1
  -2   3   5 10021.6 454.619   2
  -2  -3   5 10083.5 412.527   3
   2   3  -5 9883.42 413.867   4
  -2  -3   4 256.478 73.0911   3
  -2   3   4 177.772 82.6909   1
   2   3  -4 266.377 67.1959   4
  -2   3   4 385.044 84.4620   2
  -2   3   3 8343.91 353.135   1
   2   3  -3 8163.80 340.904   4
   2  -3  -3 8483.82 336.019   3
   2   3  -3 8509.28 355.975   2
  -2  -3   3 8624.90 343.568   3
  -2   3   2 11391.5 448.626   1
   2   3  -2 11775.5 454.123   2
   2  -3  -2 11792.0 447.896   3
  -2  -3   1 15302.6 644.939   1
   2  -3  -1 16981.4 619.859   1
   2   3  -1 17427.1 623.201   2
  -2  -3   1 16600.2 628.359   3
  -2   3   1 17275.7 621.336   1
   2  -3   0 656216. 22512.1   1
  -2  -3   0 658296. 22517.2   3
  -2   3  -1 159919. 5696.01   2
  -2   3  -2 31301.9 1156.49   2
   2   3   3 6384.77 290.849   2
   2  -3   4 7499.04 301.151   4
   2   3   4 7351.35 348.170   2
  -2   3  -5 28938.6 1119.99   9
  -2  -3  -5 28907.8 1115.10  11
  -2  -3  -5 30465.1 1122.34   9
  -2   3  -5 29358.8 1117.77  11
  -2  -3  -6 104.830 101.402   9
  -2   3  -6 48.5081 92.8314   9
  -2  -3  -6 26.8660 88.9029  11
  -2  -3  -7 3875.37 239.887   9
  -2   3  -7 3346.62 232.710   9
  -2   3  -7 3439.46 226.955  13
  -2  -3  -7 3614.37 227.927  11
  -2  -3  -8 2878.26 217.950   9
  -2   3  -8 2492.81 204.642  13
   2  -3   8 2587.25 189.562   7
  -2  -3  -9 8737.59 425.812   9
   2  -3   9 8074.57 388.349   7
   2  -3   9 8291.61 398.123   5
  -2  -3  -9 8617.54 405.108  13
  -2   3  -9 8614.93 414.414  13
   2  -3  10 17542.9 719.267   5
  -2  -3 -10 18440.3 724.168  13
   2   3  10 17761.0 736.872   7
  -2   3 -10 19121.9 736.878  13
   2   3  11 255.745 73.0721   7
  -2   4  12 2904.90 177.049   5
  -2   4  11 1838.67 157.047  15
  -2  -4  11 1705.25 156.000   7
  -2  -4  10 969.414 151.175   7
  -2   4  10 1180.78 158.650  15
  -2   4  10 1516.69 178.299   7
  -2   4   9 75.9369 120.148  15
  -2  -4   9-11.7968 113.284   7
  -2   4   9-12.3381 129.216   7
  -2  -4   8 1554.54 167.833  15
  -2  -4   8 1354.48 156.606   7
  -2   4   8 1613.92 169.159   7
  -2  -4   7 9575.79 428.006  15
  -2   4   7 9155.52 424.998  15
  -2   4   7 8813.75 414.654   7
  -2  -4   7 8752.85 414.216   7
  -2  -4   6 1008.14 98.7009   3
  -2  -4   6 1046.93 119.036   7
  -2  -4   6 948.710 118.440  15
  -2   4   6 1020.67 125.074  15
  -2  -4   5 91974.3 3443.65   3
  -2   4   5 97166.2 3490.29   2
  -2  -4   5 96822.3 3491.23   1
  -2   4   5 98370.1 3481.79   1
  -2   4   4 280.409 79.0543   1
  -2  -4   4 138.812 69.4122   3
   2  -4  -4 181.893 50.9144   3
  -2  -4   4 127.681 78.4874   1
   2   4  -4 120.013 68.1071   4
   2  -4  -3 619.126 70.0802   3
  -2   4   3 551.135 76.7486   1
  -2  -4   3 415.802 76.9882   3
   2   4  -3 612.456 86.6552   2
   2   4  -3 331.860 79.5752   1
   2   4  -3 536.831 77.5458   4
   2   4  -2 4468.54 191.830   2
  -2   4   2 3621.52 172.442   1
  -2  -4   1 206196. 7131.49   3
  -2   4   1 197079. 7118.56   1
  -2  -4   0 15087.0 582.616   3
   2  -4   0 16077.5 569.926   1
  -2   4  -1 45598.8 1706.35   2
   2   4   1 47900.6 1687.83   4
  -2   4  -2 5421.70 248.001   2
  -2   4  -3 23432.7 903.067   2
   2   4   4 14279.8 598.066   2
   2  -4   4 14365.9 551.539   4
  -2  -4  -5 15670.3 639.998  10
  -2   4  -5 16007.4 648.403   9
  -2  -4  -5 16388.8 651.011   9
  -2   4  -6 9.46217 88.4436  13
  -2   4  -6 29.5335 100.458   9
  -2  -4  -6 117.664 89.8520  11
  -2  -4  -6 67.2300 98.6627   9
  -2  -4  -7 31239.0 1226.69   9
  -2   4  -7 32985.7 1225.59  13
  -2  -4  -7 31933.8 1219.15  11
  -2   4  -7 29426.1 1219.69   9
  -2  -4  -8 24.2737 123.014   9
  -2  -4  -8 151.043 109.356  11
  -2   4  -8 93.7887 108.699  13
   2  -4   8 9.16242 89.6657   7
   2  -4   9 6359.03 319.385   5
  -2  -4  -9 5790.69 316.758  13
  -2  -4  -9 5943.40 340.380   9
  -2   4  -9 6816.77 340.111  13
   2  -4  10 80.2548 80.9591   5
   2   4  10 110.060 107.367   7
  -2  -4 -10 81.9902 77.6236  13
  -2   4 -11 1032.21 91.3982  16
   2   4  11 1278.62 108.089   7
  -2  -5  12 1829.86 141.686   5
  -2   5  12 1625.06 129.011   7
  -2   5  12 2076.10 139.385   5
  -2   5  11 576.765 111.813  15
  -2   5  11 519.885 114.525   7
  -2  -5  11 677.692 107.222   7
  -2   5  10 1016.33 153.834   7
  -2  -5  10 1218.51 151.281   7
  -2   5  10 1514.00 162.693  15
  -2   5   9 7331.54 384.665   7
  -2  -5   9 7158.11 374.248   7
  -2   5   9 7612.69 391.193  15
  -2  -5   8 17164.8 710.368   7
  -2   5   8 16697.0 718.375   7
  -2   5   8 17084.2 723.592  15
  -2   5   7 16476.7 683.616  15
  -2  -5   7 16255.5 678.613  15
  -2   5   7 16526.5 673.173   7
  -2  -5   7 15821.3 670.876   7
  -2   5   6 1537.00 136.407  15
  -2  -5   6 1392.73 127.018   7
  -2  -5   6 1618.12 139.070  15
  -2  -5   6 1237.97 110.717   3
  -2  -5   5 28042.2 1113.56   1
  -2  -5   5 28859.0 1072.86   3
  -2   5   5 28056.9 1099.16   1
  -2  -5   4 981.457 99.3271   3
   2   5  -4 937.829 92.7827   4
  -2  -5   4 1285.05 122.777   1
  -2   5   4 815.321 97.9695   1
   2  -5  -4 1021.09 80.3215   3
   2   5  -4 1085.19 113.092   2
  -2  -5   3 5710.78 270.376   1
  -2  -5   3 5568.26 244.187   3
   2   5  -3 5107.98 238.512   4
   2   5  -3 5847.85 259.591   2
   2  -5  -3 5166.24 229.413   3
  -2   5   3 5090.51 238.016   1
   2   5  -3 5679.03 263.766   1
   2   5  -2 29119.0 1100.33   1
  -2   5   2 29195.3 1073.40   1
   2   5  -2 30387.2 1090.04   2
  -2  -5   2 28809.5 1105.60   1
  -2  -5   1 77.2106 62.7742   3
  -2  -5   1 215.815 79.6271   1
  -2   5   1 166.941 33.3505   1
   2   5  -1 111.081 65.8514   1
   2   5  -1 313.529 66.6064   4
   2   5   0 55939.2 2072.18   1
   2   5   0 57091.5 2043.60   4
  -2  -5   0 57236.5 2043.71   3
   2   5   1 45271.0 1599.71   4
  -2  -5  -1 43943.4 1599.06   3
  -2   5  -2 37212.0 1375.03   2
  -2   5  -3 60937.3 2236.24   2
   2   5   4 78605.5 2873.12   2
   2  -5   4 76868.9 2854.98   1
   2  -5   4 79096.0 2826.30   4
  -2   5  -5 1105.99 119.306   9
  -2  -5  -5 971.216 115.528  10
  -2   5  -5 678.846 114.305  13
  -2  -5  -5 1026.15 115.080   9
  -2  -5  -5 757.673 110.268   6
  -2   5  -6 4034.75 246.437   9
  -2   5  -6 4389.79 244.223  13
  -2  -5  -6 4183.29 241.227   9
  -2  -5  -6 3716.81 226.695  11
  -2   5  -7 1394.19 158.416  13
  -2  -5  -7 1416.51 150.092  11
  -2  -5  -7 1501.51 161.267   9
  -2  -5  -8 6695.84 350.893   9
  -2  -5  -8 6746.20 334.839  11
  -2   5  -8 6141.02 344.699  13
   2  -5   8 6259.54 329.744   5
   2  -5   9 1377.12 144.938   5
  -2  -5  -9 1403.32 167.266   9
  -2   5  -9 1561.50 162.560  13
  -2  -5 -10 12977.0 529.462  13
   2   5  10 12762.8 550.564   7
  -2   5 -11 10807.8 450.134  16
   2   5  11 11841.4 461.028   7
  -2  -6  12 99.1858 74.0770   5
  -2   6  12 97.6949 67.3255   7
  -2  -6  12 87.4675 46.5194   6
  -2   6  11 1661.09 155.514   7
  -2   6  11 1733.23 150.460  15
  -2  -6  11 1971.45 146.718   7
  -2   6  10 4296.43 263.393  15
  -2  -6  10 3913.58 244.548   7
  -2   6  10 3993.04 259.381   7
  -2   6   9 2363.20 208.554   7
  -2  -6   9 2515.61 199.282   7
  -2   6   9 2405.41 207.885  15
  -2   6   8 10545.2 488.747   7
  -2  -6   8 10332.1 497.164   5
  -2   6   8 11037.8 497.521  15
  -2  -6   8 10151.1 477.840   7
  -2  -6   7 3667.18 232.347   7
  -2   6   7 3848.27 233.551   7
  -2   6   7 3874.67 242.938  15
  -2   6   6 34454.4 1290.25  15
  -2  -6   6 33658.7 1285.33  15
  -2  -6   6 33269.0 1277.40   7
  -2  -6   5 8171.10 362.768   3
  -2  -6   5 8779.32 373.946  15
  -2   6   5 8016.76 383.365   1
  -2   6   4 7897.75 350.935   1
   2   6  -4 7966.57 367.736   2
   2  -6  -4 7634.11 324.282   3
   2   6  -4 8090.53 345.841   4
  -2  -6   4 8005.31 342.940   3
  -2  -6   4 8273.33 376.058   1
   2   6  -3 325.534 88.2648   2
   2   6  -3 427.257 91.1288   1
  -2  -6   3 243.675 82.4618   1
  -2   6   3 308.527 67.3195   1
   2   6  -3 253.953 71.9893   4
   2   6  -2 2186.10 152.057   1
   2   6  -2 2228.24 135.480   2
  -2  -6   2 2362.05 148.364   1
   2   6  -2 1981.17 123.856   4
  -2   6   2 2142.95 112.700   1
   2   6  -1 59774.1 2257.01   1
  -2  -6   1 61914.3 2258.37   1
   2   6  -1 63584.2 2235.48   4
  -2  -6   0 29140.6 1069.26   3
   2   6   0 30048.8 1069.92   4
   2   6   0 28298.7 1099.70   1
   2  -6   1 167782. 6025.93   1
   2   6   1 171246. 6082.31   1
  -2  -6  -1 172971. 6036.59   3
  -2   6  -2 546.819 83.4004   2
   2  -6   2 456.002 55.9512   1
  -2   6  -3 5666.29 270.532   2
   2  -6   3 5276.84 245.912   1
   2  -6   4 30561.1 1174.66   1
  -2  -6  -4 29961.9 1165.04   9
  -2   6  -4 31205.5 1167.99  13
   2  -6   4 31984.1 1154.83   4
  -2  -6  -5 17426.6 682.550   9
  -2  -6  -5 15800.8 676.827  10
  -2  -6  -5 17051.6 685.092   6
  -2   6  -5 17107.3 682.531   9
  -2   6  -6 7067.21 367.837   9
  -2   6  -6 7717.71 371.666  13
  -2  -6  -6 7928.82 374.038   9
   2  -6   6 8174.62 360.854   5
  -2  -6  -6 7628.96 365.469  11
   2  -6   7 6334.51 314.629   5
  -2  -6  -7 6019.09 320.158   9
  -2   6  -7 5574.99 321.447  13
  -2  -6  -7 6105.05 318.151  11
  -2  -6  -8 349.036 112.687  11
   2  -6   8 510.498 113.129   5
  -2   6  -8 668.794 145.249  13
  -2  -6  -8 402.628 128.206   9
  -2   6  -9 11.0247 127.732  13
  -2  -6  -9 44.2288 121.259   9
   2  -6   9 193.451 95.3055   5
  -2  -6 -10 317.784 80.8799  13
   2   6  10 153.651 99.1943   7
   2   6  11 449.788 80.3389   7
  -2   6 -11 329.454 70.9110  16
  -2   7  12 324.125 71.4784   7
  -2  -7  12 443.421 80.0554   5
  -2   7  11 14143.6 591.240  15
  -2   7  11 14521.7 597.750   7
  -2   7  10-113.985 125.673  15
  -2  -7  10 88.4506 96.8471   7
  -2   7  10-66.7664 120.912   7
  -2   7   9 13009.0 582.502   7
  -2   7   9 13343.3 589.928  15
  -2  -7   9 12551.3 570.676   7
  -2   7   8 2335.80 198.199   7
  -2  -7   8 2738.92 194.842   7
  -2   7   8 2075.20 199.823  15
  -2   7   7 32031.1 1199.68  15
  -2  -7   7 30757.1 1182.36   7
  -2   7   7 30751.9 1182.15   7
  -2  -7   7 28811.6 1190.32   5
  -2  -7   6 928.512 111.917   7
  -2  -7   6 583.638 116.086   5
  -2   7   6 647.564 115.739  15
  -2  -7   5 325.440 83.9682   7
  -2  -7   5 435.340 96.4246   5
  -2  -7   5 420.667 75.4806   3
  -2   7   5 326.901 87.5771   1
   2   7  -4 20288.4 805.252   2
  -2   7   4 20941.3 784.183   1
  -2  -7   4 19658.8 804.930   1
   2  -7  -4 19564.9 753.546   3
   2   7  -3 465.745 88.9708   1
  -2  -7   3 450.761 90.1569   1
   2   7  -3 433.568 76.1282   4
   2   7  -3 707.643 102.344   2
  -2   7   3 579.599 69.6653   1
  -2   7   2 559.950 56.4043   1
  -2  -7   2 649.485 103.004   1
   2   7  -2 720.727 98.7576   1
   2   7  -2 760.389 81.5182   4
   2   7  -1 12060.8 502.081   1
   2   7  -1 12506.4 480.866   4
   2   7   0 46.4315 55.5710   4
   2   7   0 131.455 81.3402   1
  -2  -7  -1 138716. 4903.93   3
   2   7   1 134844. 4950.80   1
   2  -7   2 6556.65 264.068   1
   2  -7   3 8999.33 382.385   1
  -2   7  -3 9947.14 419.098   2
   2  -7   4 8156.76 358.771   4
  -2  -7  -4 8768.99 370.374   9
  -2   7  -4 8150.08 396.555   2
  -2  -7  -4 8316.49 370.390  10
  -2  -7  -4 7882.56 370.083   6
  -2  -7  -4 8743.62 376.490  12
  -2   7  -4 8714.76 371.621  13
  -2  -7  -5 2088.99 157.412   9
  -2  -7  -5 2042.36 169.530   6
  -2  -7  -5 2352.82 169.137  12
  -2  -7  -5 2084.87 163.615  10
   2  -7   6 794.292 110.411   5
  -2  -7  -6 745.388 122.692   9
  -2   7  -6 937.396 132.355  13
   2  -7   7 14386.7 626.460   5
  -2  -7  -7 15212.6 635.393  11
  -2  -7  -7 15664.0 648.521   9
  -2   7  -7 15087.8 652.619  13
   2  -7   8 19702.0 809.667   5
  -2   7  -8 20201.4 830.949  13
  -2  -7  -8 20686.9 833.018   9
  -2  -7  -8 19621.5 812.281  11
  -2  -7  -9 12399.2 535.753   9
   2  -7   9 11415.9 507.580   5
   2   7  10 10285.0 456.600   7
   2   7  11 8224.88 328.162   7
  -2   7 -11 7040.38 316.355  16
  -2   8  12 373.603 67.3805   7
  -2  -8  12 426.978 78.8474   5
  -2   8  11 2296.97 158.629  15
  -2  -8  11 1980.86 179.586   5
  -2   8  11 2139.98 164.426   7
  -2   8  10 2349.68 189.152  15
  -2  -8  10 1894.76 157.536   7
  -2   8  10 1985.23 184.103   7
  -2   8   9 1666.19 190.270  15
  -2   8   9 1770.60 183.184   7
  -2  -8   9 1539.25 154.433   7
  -2   8   8 9733.60 469.234  15
  -2  -8   8 10122.3 453.500   7
  -2   8   8 9082.64 452.880   7
  -2  -8   7 52281.5 2029.22   5
  -2   8   7 53990.5 2034.03  15
  -2  -8   7 55815.8 2015.96   7
  -2  -8   6 16357.6 679.072   5
   2  -8  -6 16465.1 662.037   6
  -2  -8   6 16125.4 661.146   7
  -2   8   6 16531.3 681.373  15
  -2  -8   5 12870.8 544.734   5
  -2  -8   5 13159.5 541.744   3
  -2  -8   5 13527.9 535.087   7
  -2   8   5 12532.3 551.933   1
   2   8  -4 3294.89 207.601   2
  -2   8   4 3353.30 182.828   1
  -2  -8   4 3050.51 207.812   1
   2  -8  -4 3124.00 160.251   3
   2   8  -3 112111. 4024.85   2
  -2  -8   3 111463. 4029.97   1
   2   8  -3 111295. 4023.94   1
  -2   8   3 110572. 3989.37   1
  -2   8   2 3672.51 164.332   1
   2   8  -2 3819.47 211.874   1
   2   8  -2 4111.40 193.650   4
   2   8  -1 61524.3 2249.71   1
   2   8   0 11333.7 474.118   1
  -2  -8  -1 20061.5 737.369   3
   2   8   1 19765.8 785.363   1
   2  -8   2 98912.9 3713.38   1
  -2  -8  -2 106901. 3704.67   3
  -2   8  -2 107044. 3767.99   2
  -2   8  -3 182.754 73.9728   2
   2  -8   3 185.562 51.0709   1
  -2  -8  -4 3151.70 183.057   9
  -2  -8  -4 2869.02 187.562  12
  -2  -8  -4 3156.51 192.457   6
  -2   8  -4 3042.30 204.982   2
   2  -8   4 3060.44 173.663   4
  -2   8  -4 2932.86 179.987  13
  -2  -8  -4 3049.79 187.816  10
  -2  -8  -5 18417.7 752.242   6
  -2  -8  -5 18727.7 751.879  12
  -2  -8  -5 19088.7 745.981   9
  -2  -8  -5 17870.4 748.608  10
  -2   8  -6 2007.69 175.938  13
  -2  -8  -6 2384.16 178.255   9
   2  -8   6 1872.81 156.375   5
   2  -8   7 98.1304 94.9655   5
  -2  -8  -7 33.4879 111.197   9
  -2   8  -7 94.6594 114.927  13
  -2  -8  -7 10.5062 95.0055  11
   2  -8   8 8562.23 423.116   5
  -2  -8  -8 10274.0 452.231   9
  -2   8  -8 9825.07 457.372  13
  -2  -8  -8 9070.37 430.805  11
  -2  -8  -9 4587.20 262.726   9
   2  -8   9 4142.03 237.542   5
   2   8  10 2726.25 192.096   7
  -2   8 -11 760.330 80.4768  16
  -2   9  12 49.8442 50.2119   7
  -2  -9  12 29.3664 60.0016   5
  -2   9  11 237.245 87.3357   7
  -2   9  11 52.8407 84.5145  15
  -2  -9  11 81.6133 78.4646   6
  -2  -9  11 121.059 114.806   5
  -2   9  10 7670.66 373.516  15
  -2   9  10 6976.01 359.248   7
  -2   9   9 322.165 127.513   7
  -2   9   9 63.8127 121.464  15
  -2  -9   9 354.056 116.559   7
  -2   9   8 2158.32 201.928  15
  -2   9   8 2319.52 192.371   7
  -2  -9   8 2182.14 178.779   7
  -2  -9   7 9024.77 413.212   7
  -2   9   7 9950.04 442.772  15
  -2  -9   6 2388.18 184.211   5
   2  -9  -6 2201.38 157.744   6
  -2  -9   6 2250.08 160.634   7
  -2  -9   5 44165.2 1637.33   5
   2  -9  -5 42777.3 1618.76   6
  -2  -9   5 44292.8 1620.40   7
   2   9  -4 168.607 81.4282   2
  -2  -9   4 76.7313 77.2684   1
  -2   9   4 50.3223 55.4921   1
  -2  -9   4 123.577 84.0322   5
  -2  -9   3 20693.2 803.693   1
   2   9  -3 20284.9 797.017   1
   2   9  -3 20439.6 799.983   2
  -2   9   3 19347.9 756.174   1
  -2  -9   2 7718.58 338.407   1
   2   9  -2 7726.40 334.998   1
  -2   9   2 6846.68 277.073   1
   2   9  -1 28750.6 1094.51   1
   2   9   0 5670.42 279.469   1
   2   9   1 15651.5 639.177   1
   2  -9   2 26970.8 986.811   1
  -2   9  -2 28727.0 1057.41   2
  -2  -9  -2 27289.9 987.161   3
  -2   9  -3 3472.32 212.988   2
  -2  -9  -4 2944.67 186.277  12
  -2  -9  -4 3061.46 191.205  10
  -2  -9  -4 2715.34 176.355   9
  -2   9  -4 2869.56 186.813  13
  -2  -9  -4 3010.11 192.625   6
   2  -9   4 3102.31 178.977   4
  -2  -9  -5 191.002 97.5966  12
  -2  -9  -5 195.018 105.785  10
  -2  -9  -5 160.789 103.025   6
  -2   9  -5 142.407 98.9505  13
  -2  -9  -5 115.746 89.7866   9
  -2  -9  -6 203.658 97.4984   9
   2  -9   6 71.8866 80.6439   5
  -2  -9  -6 81.0161 114.531   6
   2  -9   7 9151.75 429.449   5
  -2  -9  -7 9335.73 444.041   9
  -2   9  -7 9528.26 458.841  13
  -2  -9  -7 9566.92 437.904  11
  -2  -9  -8 177.180 118.647   9
   2  -9   8 126.316 96.5791   5
  -2  -9  -8 151.074 86.0086  11
  -2  -9  -9 115.123 107.059   9
  -2   9 -10 12763.5 552.949  16
   2   9  10 13718.8 555.816   7
  -2   9 -11 22.4558 49.5436  16
   2  -9  11 38.3251 56.6509   6
   2   9  11 85.2894 55.7519   7
  -2 -10  12 3478.70 167.740   5
  -2 -10  11 9488.42 395.875   5
  -2 -10  11 8584.60 372.375   6
  -2  10  11 8151.19 376.353  15
  -2  10  11 8274.33 373.742   7
  -2 -10  10 601.441 161.032   5
  -2  10  10 602.106 125.735  15
  -2  10  10 598.971 120.296   7
  -2  10   9 2563.11 214.160  15
  -2  10   9 2323.99 202.163   7
  -2 -10   8 1131.20 133.741   7
  -2  10   8 1078.19 163.568  15
  -2  10   8 1220.63 153.278   7
  -2 -10   7 1729.34 153.971   7
  -2  10   7 2283.44 193.260  15
   2 -10  -6 59629.5 2217.94   6
  -2 -10   6 59374.1 2236.69   5
  -2 -10   6 61086.4 2215.01   7
  -2 -10   5 8060.05 366.993   5
   2 -10  -5 7364.26 347.613   6
  -2 -10   5 7900.83 347.660   7
  -2 -10   4 16830.0 674.955   5
   2  10  -3 1541.78 134.379   1
  -2 -10   3 2034.24 158.171   1
   2  10  -3 1864.33 149.368   2
  -2  10   2 10606.1 382.749   1
   2  10  -2 11555.6 452.951   1
  -2 -10   2 10954.1 453.034   1
   2  10  -1 646.790 92.8773   1
   2  10   0 1022.62 116.758   1
   2  10   1 23771.1 932.688   1
  -2  10  -2 17015.7 703.774   2
   2  10   2 17468.2 712.467   1
  -2 -10  -3 35354.4 1331.11   6
  -2  10  -3 34998.1 1324.68  13
  -2 -10  -3 35516.1 1323.74   9
  -2 -10  -3 35750.2 1331.34  10
   2 -10   3 36029.3 1332.06   4
  -2  10  -3 35854.2 1366.24   2
  -2 -10  -3 35096.6 1328.09   8
  -2 -10  -3 34732.0 1324.84  12
  -2 -10  -4 5752.48 281.523   9
  -2  10  -4 5315.43 285.911  13
  -2 -10  -4 6031.47 291.716  12
  -2 -10  -4 5824.59 295.139   6
  -2 -10  -5 2924.30 195.203   9
  -2 -10  -5 3026.46 206.739   6
  -2 -10  -5 3241.66 207.476  12
  -2  10  -5 3068.98 204.712  13
  -2 -10  -5 2599.83 200.955  10
  -2 -10  -6 16713.2 665.510   9
  -2 -10  -6 15468.9 681.495   6
   2 -10   6 15304.4 649.304   5
   2 -10   7 2476.27 182.999   5
  -2 -10  -7 2601.26 202.029   9
  -2  10  -7 2695.63 214.856  13
  -2 -10  -7 2580.65 187.066  11
  -2 -10  -8 149.453 117.316   9
   2 -10   8 113.541 93.9445   5
  -2 -10  -9 3461.37 216.932   9
  -2  10 -10 103.434 86.7854  16
   2 -10  11 126.828 53.2010   6
   2  10  11 272.423 59.3875   7
  -2 -11  11 3231.92 195.063   5
  -2  11  11 3190.52 177.406   7
  -2 -11  11 2990.37 172.369   6
  -2  11  11 3020.92 176.832  15
  -2 -11  10 20331.1 833.097   5
  -2 -11  10 20999.7 815.738   6
  -2  11  10 20912.6 829.170  15
  -2  11  10 19317.7 807.843   7
  -2  11   9 23663.8 973.903   7
  -2  11   9 25520.7 998.009  15
  -2  11   8 40267.0 1540.54  15
  -2  11   8 39125.3 1513.77   7
  -2  11   7 2270.80 198.386  15
  -2  11   7 2013.83 173.047   7
  -2 -11   6 19832.0 845.441   5
   2 -11  -6 21597.0 832.975   6
  -2 -11   5 1209.79 135.322   5
   2 -11  -5 1055.94 110.656   6
  -2 -11   4 3543.92 214.247   5
   2 -11  -4 3980.64 206.092   6
  -2 -11   3 721.035 109.015   1
   2  11  -3 841.101 105.448   1
  -2 -11   3 730.152 104.615   5
   2  11  -3 1004.23 126.710   2
   2  11  -2 181.692 72.3216   1
   2  11  -1 19491.6 776.655   1
   2  11   0 4953.82 262.566   1
   2  11   1 17689.9 724.620   1
  -2  11  -2 7005.24 349.140   2
   2  11   2 7118.69 355.633   1
  -2 -11  -2 7437.91 331.181   8
  -2 -11  -2 7011.36 324.811  10
  -2 -11  -2 7272.80 327.328   6
  -2 -11  -3 25375.3 974.116   9
  -2 -11  -3 26212.4 979.357  12
  -2 -11  -3 26268.0 983.102   8
  -2 -11  -3 23639.6 979.158  10
  -2 -11  -3 25269.8 983.766   6
   2 -11   3 25774.5 985.941   4
  -2  11  -4 232.391 94.2791  13
  -2 -11  -4 180.476 89.7432   9
  -2 -11  -4 8.80864 89.3466  12
  -2 -11  -4 19.0682 91.6344   6
  -2 -11  -5 674.299 112.394   9
  -2 -11  -5 675.007 134.770  10
  -2  11  -5 445.490 118.686  13
  -2 -11  -5 659.118 118.084  12
  -2 -11  -5 505.248 122.898   6
  -2 -11  -6 1666.04 158.710   9
   2 -11   6 1506.86 143.596   5
  -2 -11  -6 1743.60 189.253   6
   2 -11   7 59.0999 90.9749   5
  -2 -11  -7 140.226 100.835   9
  -2 -11  -7 31.4331 103.655  11
  -2 -11  -8 330.914 100.251  11
  -2 -11  -8 285.043 111.485   9
  -2 -11  -9 2518.64 173.237   9
  -2  11 -10 351.961 100.139  16
  -2  12  11 248.864 77.5223  15
  -2  12  11 338.376 72.2499   7
  -2 -12  11 479.651 97.1618   5
  -2 -12  11 257.703 70.1087   6
  -2  12  10 579.550 106.384   7
  -2 -12  10 600.346 127.741   5
  -2 -12  10 553.008 116.971   6
  -2  12  10 336.936 113.545  15
  -2  12   9 7387.35 373.182  15
  -2  12   9 7472.79 352.364   7
  -2  12   8 1412.75 184.186  15
  -2  12   8 1292.75 147.024   7
  -2  12   7 14464.6 609.871   7
  -2  12   7 14150.5 637.864  15
   2 -12  -6 7301.29 356.145   6
  -2 -12   5 1796.87 166.354   5
   2 -12  -5 2223.44 160.042   6
  -2 -12   4 16458.3 682.158   5
   2 -12  -4 16772.4 669.575   6
  -2 -12   4 17054.1 677.287   6
  -2 -12   3 6564.12 300.401   6
  -2 -12   3 6014.93 324.047   1
  -2 -12   3 6422.07 308.717   5
  -2 -12   2 79745.8 2894.30   5
   2  12  -2 79300.6 2915.27   1
   2  12  -1 1133.72 112.483   1
   2  12   0 278.771 72.0927   1
  -2 -12  -1 24487.0 951.060   8
  -2 -12  -1 24301.5 949.050   6
   2  12   1 26018.6 986.951   1
  -2  12  -2 21248.4 811.101  16
   2 -12   2 20832.6 804.731   6
  -2 -12  -2 21574.7 816.429   6
  -2 -12  -2 21061.4 805.645   9
  -2  12  -2 18746.6 838.747   2
  -2 -12  -2 21177.6 816.488   8
  -2 -12  -2 20539.7 805.164  12
  -2 -12  -2 20407.3 811.532  10
  -2 -12  -3 1106.59 125.781   6
  -2 -12  -3 936.127 107.701   9
  -2 -12  -3 1005.75 127.025  10
  -2 -12  -3 1158.09 120.255  12
  -2 -12  -4 7924.87 371.307   9
  -2 -12  -4 8069.18 386.982  10
  -2 -12  -4 8204.22 378.000  12
  -2 -12  -4 8258.37 387.757   6
  -2 -12  -5 4152.22 239.873   9
   2 -12   5 4346.72 235.589   5
  -2 -12  -5 4201.28 247.047  12
  -2 -12  -5 4011.40 260.639   6
   2 -12   6 9856.88 461.283   5
  -2 -12  -6 10537.4 496.308   6
  -2 -12  -6 10939.5 474.515   9
  -2 -12  -7 258.806 99.2795  11
   2 -12   7 127.075 94.1267   5
  -2 -12  -7 220.619 117.030   9
  -2 -12  -8 12877.8 561.386   9
  -2 -12  -8 13248.1 554.319  11
  -2 -12  -9 51.0981 76.9637   9
  -2  12  -9 80.7141 114.719  16
   2  12  10 1989.42 146.108   7
  -2  12 -10 2107.16 143.673  16
   2 -12  10 1912.90 142.881   6
  -2  13  11 1519.78 101.296   7
  -2 -13  11 1574.76 125.718   5
  -2 -13  11 1628.58 107.277   6
  -2  13  11 1690.43 116.336  15
  -2 -13  10 5705.66 295.546   6
  -2 -13  10 6346.44 319.140   5
  -2  13  10 6460.05 316.960  15
  -2  13  10 6069.12 291.988   7
  -2  13   9 2802.00 219.125  15
  -2 -13   9 3056.61 235.901   5
  -2 -13   9 2728.61 204.383   6
  -2  13   9 2904.38 194.661   7
  -2 -13   8 47736.6 1778.64   6
  -2  13   8 46589.4 1761.94   7
  -2  13   8 46309.4 1791.21  15
  -2  13   7 14674.3 637.394  15
  -2  13   7 13859.5 596.660   7
   2 -13  -6 17058.8 705.675   6
  -2 -13   5 65.4142 113.479   5
   2 -13  -5 134.695 92.2640   6
  -2 -13   5 9.72735 100.600   6
  -2 -13   4 8921.48 415.661   5
   2 -13  -4 8906.63 395.654   6
  -2 -13   4 8806.76 401.025   6
  -2 -13   3 21319.6 823.941   6
   2 -13  -3 20641.1 814.175   6
  -2 -13   3 20977.2 832.891   5
  -2 -13   2 4731.49 243.697   6
   2  13  -2 4841.69 260.145   1
  -2 -13   2 4949.74 253.635   5
  -2 -13   1 17516.0 680.415   6
   2  13  -1 16558.4 698.326   1
   2  13   0 854.758 104.411   1
  -2 -13   0 1099.61 107.506   9
  -2 -13   0 731.028 106.676   8
  -2 -13   0 844.496 103.408   6
  -2 -13  -1 16630.3 657.598   9
  -2  13  -1 16637.3 658.575  16
  -2 -13  -1 16589.9 667.574   8
  -2 -13  -1 16958.0 668.505   6
   2 -13   1 16657.3 656.719   6
  -2 -13  -1 16223.4 658.056  10
   2 -13   2 10260.0 434.318   6
  -2 -13  -2 10071.4 444.962   6
  -2  13  -2 10246.5 439.488  16
  -2 -13  -2 10180.8 432.806  12
  -2 -13  -2 10021.5 432.002   9
  -2 -13  -2 9888.32 438.167  10
  -2 -13  -3 7276.88 326.432   9
  -2 -13  -3 7075.75 341.388   6
  -2 -13  -3 6591.51 334.256  10
  -2 -13  -3 6822.72 326.958  12
  -2  13  -3 6607.82 330.060  16
  -2 -13  -4 186.052 114.010  10
  -2 -13  -4 75.4924 93.7173  12
  -2 -13  -4 64.1815 108.084   6
  -2 -13  -4 79.4099 89.7811   9
   2 -13   5 8321.95 386.118   5
  -2 -13  -5 7696.99 402.518  10
  -2 -13  -5 7993.03 389.790   9
   2 -13   6 7214.47 347.985   5
  -2 -13  -6 6770.96 350.124   9
  -2 -13  -6 7279.51 385.344   6
  -2 -13  -7 3511.35 223.229   9
  -2 -13  -7 3325.94 216.868  11
  -2 -13  -8 841.331 112.182  11
  -2 -13  -8 884.828 123.753   9
   2 -13   9 7342.67 353.589   6
   2 -13  10 5.91156 68.9993   6
  -2  13 -10 18.8430 75.3505  16
   2  13  10 17.7732 70.2049   7
  -2 -14  11 768.647 90.7978   5
  -2  14  11 652.797 69.8218  15
  -2 -14  10 534.758 100.175   6
  -2 -14  10 692.951 126.508   5
  -2  14  10 518.524 86.3412   7
  -2  14  10 584.917 110.695  15
  -2 -14   9 6302.81 326.775   6
  -2 -14   9 6238.56 343.648   5
  -2  14   9 6696.83 346.954  15
  -2  14   9 6187.35 307.601   7
  -2  14   8 448.504 150.973  15
  -2 -14   8 807.517 140.577   6
  -2  14   8 571.840 102.727   7
  -2 -14   8 466.439 152.233   5
  -2 -14   7 7350.22 363.508   6
  -2  14   7 6895.38 379.291  15
  -2  14   7 6344.74 328.302   7
  -2 -14   6 33813.4 1333.33   6
   2 -14  -6 35125.1 1328.30   6
  -2 -14   5 2548.73 187.028   6
   2 -14  -5 2384.63 179.591   6
  -2 -14   4 10905.3 493.747   5
  -2 -14   4 10295.9 480.388   6
   2 -14  -4 11605.4 478.549   6
   2 -14  -3 256.831 83.8563   6
  -2 -14   3 181.058 86.1628   6
  -2 -14   3 144.569 96.2534   5
  -2 -14   2 461.900 96.5005   6
  -2 -14   2 440.691 100.024   5
   2 -14  -2 530.702 90.3733   6
  -2 -14   2 309.836 82.1791   8
   2 -14  -1 1116.25 112.305   6
  -2 -14   1 1253.03 123.930   6
  -2 -14   1 1313.32 119.857   8
   2 -14   0 5764.88 274.791   6
  -2 -14   0 5991.79 288.583   6
  -2 -14   0 6018.66 288.991   8
  -2 -14   0 5532.29 270.249  10
  -2 -14   0 5709.63 278.611   9
  -2  14   0 5835.75 274.006  16
  -2 -14  -1 23318.7 914.048   9
   2 -14   1 23676.1 913.897   6
  -2 -14  -1 24067.2 916.773  10
  -2 -14  -1 24121.3 911.381  12
  -2 -14  -1 24158.0 928.118   6
  -2 -14  -1 23863.6 923.559   8
  -2  14  -1 22904.5 912.535  16
   2 -14   2 18114.1 733.704   6
  -2 -14  -2 18107.0 730.809   9
  -2 -14  -2 19190.2 748.565   6
  -2  14  -2 18687.2 737.954  16
  -2 -14  -2 18671.2 732.321  12
  -2 -14  -2 18134.0 739.208  10
   2 -14   3 30198.3 1144.74   6
  -2 -14  -3 28753.4 1136.26   9
  -2 -14  -3 30132.9 1142.69  12
  -2 -14  -3 30117.7 1156.94   6
  -2  14  -3 29931.3 1148.26  16
  -2 -14  -3 29436.9 1150.91  10
  -2 -14  -4 3623.40 243.496   6
  -2 -14  -4 3802.60 225.222   9
  -2 -14  -4 3846.99 234.370  12
  -2 -14  -4 4128.84 251.326  10
   2 -14   5 15725.1 664.326   5
  -2 -14  -5 16412.6 672.347   9
  -2 -14  -5 16321.9 702.682   6
  -2 -14  -6 534.707 113.058   9
   2 -14   6 472.102 108.769   5
  -2 -14  -7 3356.68 212.650   9
  -2 -14  -7 3125.26 208.130  11
  -2  14  -8 235.508 128.284  16
  -2 -14  -8 199.392 88.0850   9
  -2 -14  -8 70.7917 77.9594  11
   2 -14   9 3779.86 220.072   6
  -2  14  -9 3367.45 219.934  16
   2 -14  10 441.150 75.7701   6
   2  14  10 542.681 80.2121   7
  -2 -15  10 2714.43 167.745   6
  -2 -15  10 2769.44 189.294   5
  -2  15  10 2749.09 179.423  15
  -2  15   9 244.009 122.991  15
  -2 -15   9 393.181 113.210   6
  -2 -15   9 567.340 131.264   5
  -2  15   9 566.567 91.1098   7
  -2 -15   8 21079.2 852.028   6
  -2 -15   8 19820.4 866.011   5
  -2  15   8 21495.4 868.617  15
  -2  15   8 20904.9 824.647   7
  -2  15   7 1293.39 182.182  15
  -2 -15   7 1259.88 163.218   6
   2 -15  -6 1042.81 143.662   6
  -2 -15   6 959.374 146.679   6
   2 -15  -5 5233.67 277.340   6
  -2 -15   5 4798.74 282.442   6
   2 -15  -4 1622.85 148.221   6
  -2 -15   4 1603.39 170.375   5
  -2 -15   4 1503.53 153.438   6
  -2 -15   3 5354.87 292.751   5
  -2 -15   3 5235.79 282.466   6
   2 -15  -3 5505.06 277.270   6
  -2 -15   2 17535.9 714.826   6
   2 -15  -2 17721.1 703.778   6
  -2 -15   2 17590.6 699.399   8
  -2 -15   1 5145.84 266.927   6
  -2 -15   1 5012.07 259.576   8
   2 -15  -1 5290.30 260.388   6
  -2 -15   0 26044.7 1037.73   8
   2 -15   0 27068.5 1031.99   6
  -2  15   0 27211.5 1026.82  16
  -2 -15   0 26572.1 1043.92   6
  -2 -15   0 27614.9 1033.96   9
  -2 -15   0 26983.9 1026.74  10
  -2 -15  -1 87.3626 81.8701  10
  -2 -15  -1 43.7904 70.1201  12
  -2 -15  -1 31.2692 77.0646   9
   2 -15   1 40.2386 77.3126   6
  -2  15  -1 31.2953 77.6813  16
  -2 -15  -1 217.495 98.2011   8
  -2 -15  -1 46.1445 90.3137   6
  -2 -15  -2 60438.5 2175.12  12
  -2  15  -2 59744.4 2182.54  16
   2 -15   2 60208.1 2183.29   6
  -2 -15  -2 58497.2 2175.13   9
  -2 -15  -2 60250.7 2195.92   6
  -2 -15  -2 55537.6 2178.95  10
  -2 -15  -3 10149.7 471.878   6
   2 -15   3 10186.3 461.692   6
  -2 -15  -3 10615.3 468.024  10
  -2 -15  -3 9468.44 446.385   9
  -2  15  -3 10851.1 467.004  16
  -2 -15  -3 10648.7 457.839  12
   2 -15   4 9698.31 455.515   6
  -2 -15  -4 9720.80 445.742   9
   2 -15   4 9840.04 443.398   5
  -2 -15  -4 10135.0 474.903   6
  -2  15  -4 10675.7 463.117  16
  -2 -15  -4 10097.9 451.242  12
  -2 -15  -4 9573.59 467.554  10
   2 -15   5 6875.46 340.624   6
   2 -15   5 5915.43 314.467   5
  -2 -15  -5 6269.60 351.209   6
  -2 -15  -5 6232.93 321.471   9
  -2  15  -5 6390.96 344.294  16
   2 -15   6 5246.62 312.510   6
  -2 -15  -6 5178.40 288.681   9
  -2 -15  -6 5421.39 330.051   6
  -2  15  -6 6249.62 331.922  16
   2 -15   7-22.9659 133.336   6
  -2 -15  -7-8.92573 91.9779   9
  -2  15  -7-84.4979 123.980  16
  -2 -15  -7 37.5835 87.0979  11
   2 -15   8 1349.51 156.343   6
  -2  15  -8 1168.36 167.385  16
  -2 -15  -8 1409.28 121.103  11
   2 -15   9 210.431 92.6325   6
  -2  15  -9 31.8403 92.5289  16
  -2  15 -10 3902.29 167.618  16
   2  15  10 3282.13 156.771   7
  -2 -16  10 17.4599 68.9661   6
  -2 -16  10-86.9415 88.5867   5
  -2  16  10 33.7434 77.7521  15
  -2 -16   9 4211.79 256.445   5
  -2  16   9 4153.45 250.336  15
  -2 -16   9 4165.39 238.772   6
  -2 -16   8 183.932 149.580   5
  -2 -16   8-42.8314 109.249   6
  -2  16   8-12.0441 131.256  15
  -2 -16   7 5435.13 308.329   6
   2 -16  -6 4281.91 253.843   6
  -2 -16   6 3973.31 256.898   6
  -2 -16   5 21535.9 903.280   6
   2 -16  -5 23095.9 898.166   6
   2 -16  -4 5902.55 293.315   6
  -2 -16   4 4892.22 292.631   6
  -2 -16   3 2687.31 203.131   5
   2 -16  -3 2589.66 183.638   6
  -2 -16   3 2788.97 193.318   6
   2 -16  -2 395.921 95.6003   6
  -2 -16   2 211.469 102.347   6
  -2 -16   2 188.160 79.6993   8
   2 -16  -1 30133.5 1119.47   6
  -2 -16   1 29171.6 1117.81   8
  -2 -16   1 28029.0 1122.94   6
  -2 -16   0 99.0191 86.1592   9
   2 -16   0 33.7391 80.7093   6
  -2 -16   0 72.4631 95.7794   8
  -2 -16   0-9.63282 87.8467   6
  -2 -16   0 52.7300 73.7147  10
   2 -16   1 31722.1 1205.41   6
  -2 -16  -1 31725.4 1217.88   6
  -2 -16  -1 30993.1 1198.96   9
  -2 -16  -1 31138.1 1192.51  12
  -2 -16  -1 32980.0 1205.36  10
  -2  16  -1 30664.2 1197.92  16
  -2 -16  -1 31696.3 1217.31   8
   2 -16   2 6598.33 321.409   6
  -2 -16  -2 6279.78 311.517   9
  -2 -16  -2 6280.84 331.925   6
  -2 -16  -2 6720.23 313.343  12
  -2  16  -2 6063.91 312.175  16
  -2 -16  -2 6619.55 324.237  10
  -2  16  -3 1324.65 146.347  16
   2 -16   3 1597.32 152.758   6
  -2 -16  -3 1426.45 140.051   9
  -2 -16  -3 1587.93 143.738  12
  -2 -16  -3 1487.74 162.569   6
  -2 -16  -3 1768.28 158.412  10
  -2  16  -4 15172.9 615.290  16
   2 -16   4 13722.5 605.719   6
  -2 -16  -4 13753.4 592.546   9
  -2 -16  -4 13945.9 597.798  12
  -2 -16  -4 13883.9 624.737   6
  -2 -16  -4 14003.1 616.442  10
   2 -16   5 27002.9 1089.05   5
  -2 -16  -5 28314.7 1091.59   9
   2 -16   5 28674.9 1113.02   6
  -2 -16  -5 27566.4 1121.44   6
  -2  16  -5 28807.5 1117.24  16
  -2 -16  -6 1921.34 212.813   6
  -2 -16  -6 2129.64 169.322   9
  -2  16  -6 2540.54 209.540  16
   2 -16   6 2537.14 205.278   6
  -2  16  -7 1378.10 168.698  16
  -2 -16  -7 1440.07 133.068  11
   2 -16   7 1284.31 159.707   6
  -2  16  -8 1010.56 146.519  16
   2 -16   8 1386.78 144.688   6
   2 -16   9 858.492 108.102   6
  -2  16  -9 763.287 108.709  16
  -2 -17  10 1181.02 99.1750   6
  -2  17  10 1344.62 108.604  15
  -2 -17   9 4613.03 256.358   6
  -2 -17   9 5578.79 281.586   5
  -2  17   9 5034.78 276.126  15
  -2 -17   8 374.517 136.662   5
  -2  17   8 411.808 144.140  15
  -2 -17   8 427.646 115.087   6
  -2 -17   7 20091.4 886.027   5
  -2 -17   7 22488.8 876.939   6
   2 -17  -6 1357.21 155.402   6
  -2 -17   6 1393.49 166.843   6
  -2 -17   5 515.565 139.654   6
   2 -17  -5 497.329 121.618   6
  -2 -17   4 224.336 109.480   6
   2 -17  -4 112.013 94.9452   6
   2 -17  -3 6759.19 329.635   6
  -2 -17   3 6257.89 337.682   6
  -2 -17   2 829.757 127.630   6
   2 -17  -2 1037.30 123.612   6
  -2 -17   2 780.229 109.453   8
   2 -17  -1 5570.56 284.546   6
  -2 -17   1 5409.26 281.892   8
  -2 -17   1 5148.58 288.169   6
  -2 -17   0 601.495 106.766   9
   2 -17   0 759.902 116.737   6
  -2 -17   0 791.661 122.574   8
  -2 -17   0 562.229 118.528   6
  -2  17  -1 76495.5 2790.29  16
  -2 -17  -1 76365.2 2814.09   6
   2 -17   1 74949.8 2799.66   6
  -2 -17  -1 79625.1 2799.77  10
  -2 -17  -1 74466.2 2791.14   9
  -2 -17  -2 878.222 124.887  10
  -2 -17  -2 932.231 117.679   9
  -2 -17  -2 888.170 112.734  12
   2 -17   2 953.306 133.825   6
  -2 -17  -2 834.127 138.415   6
  -2  17  -2 775.258 116.789  16
  -2  17  -3 60977.6 2307.86  16
  -2 -17  -3 62309.9 2296.92   9
  -2 -17  -3 62925.0 2328.33   6
  -2 -17  -3 63473.4 2300.37  12
   2 -17   3 60393.0 2310.63   6
  -2 -17  -3 63264.7 2319.27  10
   2 -17   4 15174.5 634.494   6
  -2 -17  -4 14960.7 651.697   6
  -2 -17  -4 14359.9 612.039   9
  -2  17  -4 13027.5 622.654  16
  -2 -17  -4 15480.2 640.720  10
  -2 -17  -4 14961.7 620.632  12
  -2 -17  -5 804.975 112.428   9
  -2  17  -5 635.286 128.593  16
   2 -17   5 704.185 135.944   6
  -2 -17  -5 456.843 160.300   6
  -2 -17  -6 1847.03 205.629   6
   2 -17   6 1906.75 189.427   6
  -2  17  -6 1910.87 193.068  16
  -2 -17  -6 1919.23 155.628   9
   2 -17   7 16623.5 691.892   6
   2  17   7 14955.5 656.970  15
  -2 -17  -7 16506.6 662.978  11
   2 -17   8 42.3836 98.1733   6
  -2  17  -8-35.1532 99.3675  16
  -2  17  -9 3751.78 186.975  16
   2  17   9 3271.14 175.971   7
   2 -17   9 3271.24 182.728   6
  -2  18  10 1769.78 114.275  15
  -2 -18   9 1206.81 119.796   6
  -2  18   9 1093.29 131.185  15
  -2 -18   8 636.523 122.016   6
  -2 -18   8 579.759 134.488   5
  -2  18   8 566.476 139.723  15
  -2 -18   7 12.6233 142.008   5
  -2 -18   7 188.848 117.152   6
   2 -18  -6 9959.67 460.919   6
  -2 -18   6 10096.9 481.504   6
  -2 -18   5 1327.90 159.359   6
   2 -18  -5 1266.03 144.629   6
  -2 -18   4 3732.13 252.753   6
   2 -18  -4 4100.63 246.966   6
  -2 -18   3 488.008 134.847   6
   2 -18  -3 458.158 113.800   6
  -2 -18   2 909.467 136.492   6
   2 -18  -2 1025.50 128.329   6
  -2 -18   1 3451.97 216.660   9
  -2 -18   1 3305.42 228.996   6
   2 -18  -1 3609.81 220.455   6
  -2 -18   0 18393.1 757.503   9
  -2 -18   0 18697.8 778.365   6
   2 -18   0 19354.5 766.599   6
  -2 -18  -1 19843.5 785.201   9
   2 -18   1 19950.9 796.884   6
  -2 -18  -1 19120.3 805.780   6
  -2 -18  -1 19329.2 782.840  10
  -2  18  -1 19483.1 779.266  16
  -2 -18  -2 290.669 108.517  10
   2 -18   2 261.905 107.500   6
  -2 -18  -2 136.579 92.5709   9
  -2 -18  -2 202.264 126.792   6
  -2  18  -2 190.515 95.5003  16
   2 -18   3 4596.31 268.418   6
  -2 -18  -3 4439.17 248.660  12
  -2 -18  -3 4717.78 271.459  10
  -2  18  -3 4197.55 255.455  16
  -2 -18  -3 4273.46 245.556   9
  -2 -18  -3 4322.61 285.031   6
  -2 -18  -4 21747.2 880.466   6
   2 -18   4 20453.9 857.679   6
  -2 -18  -4 20906.0 837.785   9
  -2  18  -4 21022.8 853.278  16
  -2 -18  -5 15405.8 668.914   9
  -2 -18  -5 16742.0 718.476   6
   2 -18   5 17376.0 711.126   6
  -2  18  -5 17168.8 703.988  16
   2 -18   6 8064.36 399.899   6
  -2  18  -6 7969.12 397.199  16
  -2 -18  -6 7881.63 415.134   6
  -2  18  -7-19.6852 102.424  16
   2  18   7-37.9036 74.7060  15
  -2 -18  -7 94.6233 80.2535  11
   2 -18   7 68.2390 106.551   6
   2 -18   8 2379.50 167.963   6
  -2  18  -8 2751.27 174.926  16
  -2  18  -9 2066.68 124.381  16
   2 -18   9 2278.94 125.841   6
  -2 -19   9 12209.3 490.053   6
  -2  19   9 11797.7 501.861  15
  -2 -19   8 2429.74 181.911   6
  -2  19   8 2502.09 198.376  15
  -2 -19   7 14189.5 611.141   6
  -2 -19   6 93.1938 132.490   6
   2 -19  -6 122.108 113.538   6
  -2 -19   5 1290.97 166.018   6
   2 -19  -5 1145.04 148.574   6
   2 -19  -4 2583.84 194.079   6
  -2 -19   4 2278.45 199.352   6
   2 -19  -3 497.542 124.397   6
  -2 -19   3 308.786 129.471   6
  -2 -19   2 387.334 131.081   6
   2 -19  -2 477.089 110.076   6
  -2 -19   1 22144.3 877.287   9
  -2 -19   1 21437.4 896.101   6
   2 -19  -1 22466.5 885.580   6
  -2 -19   0 22122.5 889.802   9
   2 -19   0 22286.8 898.804   6
  -2 -19   0 23077.7 918.018   6
   2 -19   1 48559.5 1822.17   6
  -2 -19  -1 48771.1 1838.34   6
  -2 -19  -1 49070.8 1807.34   9
  -2 -19  -1 47174.8 1803.95  10
   2 -19   2 5795.57 314.018   6
  -2 -19  -2 6093.92 335.218   6
  -2 -19  -2 5713.64 297.689   9
  -2 -19  -2 5911.26 308.913  10
  -2  19  -2 5725.80 299.904  16
  -2  19  -3 16838.0 686.498  16
  -2 -19  -3 17202.3 718.948   6
   2 -19   3 16507.0 696.320   6
  -2 -19  -3 15803.1 672.921   9
  -2 -19  -3 16326.7 696.406  10
  -2 -19  -4 9885.25 485.809   6
   2 -19   4 9663.74 468.016   6
  -2  19  -4 10079.9 457.985  16
  -2  19  -5 119.693 105.781  16
   2 -19   5 136.302 112.032   6
  -2 -19  -5 165.535 144.839   6
  -2 -19  -6 4272.32 284.306   6
   2 -19   6 4662.91 268.662   6
  -2  19  -6 4549.48 265.047  16
  -2  19  -7 6890.25 328.215  16
   2 -19   7 6979.69 333.171   6
  -2 -19  -7 6394.97 299.160  11
  -2  19  -8 130.511 78.2303  16
   2 -19   8 131.672 78.1527   6
  -2 -20   9 2017.42 126.031   6
  -2  20   9 1890.70 133.805  15
  -2 -20   8-7.80442 85.5638   6
  -2  20   8 114.594 100.224  15
  -2 -20   7 571.761 134.140   6
  -2 -20   6 1325.29 166.574   6
   2 -20  -6 1364.68 147.968   6
  -2 -20   5 7222.76 372.173   6
   2 -20  -5 7010.06 356.501   6
  -2 -20   4 1381.11 176.720   6
   2 -20  -4 1289.98 156.937   6
   2 -20  -3 22097.1 894.699   6
  -2 -20   3 22286.9 912.294   6
  -2 -20   2 10.2712 100.130   9
  -2 -20   2 48.8516 117.734   6
   2 -20  -2 85.9358 107.379   6
  -2 -20   1 10337.5 473.663   9
  -2 -20   1 10751.7 506.592   6
   2 -20  -1 10764.5 484.177   6
  -2 -20   0 5349.07 272.086   9
   2 -20   0 4898.89 279.877   6
  -2 -20   0 4479.33 292.022   6
  -2 -20  -1 68673.7 2599.61   9
   2 -20   1 72290.7 2621.31   6
  -2 -20  -1 72076.5 2635.27   6
   2 -20   2 89.8879 106.671   6
  -2 -20  -2 12.7705 135.020   6
  -2 -20  -2 100.099 90.3230   9
  -2 -20  -2-80.3780 107.222  10
   2 -20   3 1998.61 185.631   6
  -2 -20  -3 1872.69 198.262   6
  -2  20  -3 1866.27 162.041  16
  -2  20  -4 3228.94 224.844  16
   2 -20   4 3822.18 238.509   6
  -2 -20  -4 4080.08 277.242   6
   2 -20   5 14630.1 641.882   6
  -2 -20  -5 15186.3 659.646   6
  -2  20  -5 15108.8 629.904  16
  -2 -20  -6 894.619 157.947   6
  -2  20  -6 1375.82 141.391  16
   2 -20   6 1278.76 137.619   6
  -2  20  -7 812.930 113.161  16
   2 -20   7 754.053 117.101   6
   2 -20   8 3029.69 162.711   6
   2  20   8 2622.82 139.831   7
  -2  20  -8 3095.68 160.192  16
  -2  21   9 267.144 65.2638  15
  -2 -21   8 15125.9 598.498   6
  -2  21   8 14669.3 606.666  15
  -2 -21   7 485.596 115.279   6
   2 -21  -6 4212.23 234.148   6
  -2 -21   6 3818.46 249.683   6
   2 -21  -5 3616.56 225.677   6
  -2 -21   5 3289.67 248.010   6
  -2 -21   4 3082.05 235.810   6
   2 -21  -4 2997.99 208.431   6
   2 -21  -3 2152.48 181.424   6
  -2 -21   3 1924.49 191.583   6
  -2 -21   2 132.606 91.6589   9
  -2 -21   2 112.526 125.570   6
   2 -21  -2 327.537 117.398   6
  -2 -21   1 14777.0 661.561   6
   2 -21  -1 14760.2 648.483   6
  -2 -21   1 15815.8 638.786   9
  -2 -21   0 11303.6 502.600   9
  -2 -21   0 12179.4 540.155   6
   2 -21   0 11192.8 517.722   6
  -2 -21  -1 1439.91 177.740   6
  -2 -21  -1 1731.05 148.449   9
   2 -21   1 1767.38 176.047   6
   2 -21   2 11499.2 519.340   6
  -2 -21  -2 11352.7 536.798   6
  -2  21  -3 613.099 105.238  16
   2 -21   3 531.581 132.753   6
  -2 -21  -3 709.998 158.573   6
  -2  21  -4 1572.81 145.264  16
  -2 -21  -4 1384.74 187.794   6
   2 -21   4 1804.62 173.473   6
  -2 -21  -5 104.030 142.032   6
   2 -21   5 173.885 117.584   6
  -2  21  -5 54.0433 87.8646  16
   2 -21   6 459.936 111.713   6
  -2  21  -6 577.575 100.276  16
   2 -21   7 501.394 93.1547   6
  -2  21  -7 488.867 84.3541  16
   2 -21   8 843.111 75.7604   6
  -2  22   8 2105.55 151.132  15
  -2 -22   8 2425.42 143.444   6
  -2 -22   7 1345.73 137.326   6
  -2 -22   6 117.781 104.183   6
   2 -22  -6 125.601 88.1351   6
   2 -22  -5 12871.9 550.460   6
  -2 -22   5 12828.6 569.775   6
  -2 -22   4 23.7595 118.999   6
   2 -22  -4 396.507 112.369   6
  -2 -22   3 232.159 109.434   9
  -2 -22   3 24.6129 128.130   6
   2 -22  -3 85.3601 95.3144   6
  -2 -22   2 14293.5 604.128   9
   2 -22  -2 14087.6 613.466   6
  -2 -22   2 14539.6 635.947   6
  -2 -22   1 11839.5 524.536   9
  -2 -22   1 11851.7 563.873   6
   2 -22  -1 13033.5 551.754   6
  -2 -22   0 101.001 86.5486   9
   2 -22   0 33.5262 103.223   6
  -2 -22   0 190.547 149.060   6
  -2 -22  -1 1415.68 181.587   6
   2 -22   1 1360.41 152.963   6
  -2 -22  -1 1314.94 131.270   9
   2 -22   2 8555.73 421.729   6
  -2 -22  -2 9118.42 441.195   6
   2 -22   3 14567.4 629.432   6
  -2 -22  -3 14706.4 651.355   6
  -2 -22  -4 5951.01 328.666   6
  -2  22  -4 5236.12 277.469  16
   2 -22   4 5796.06 305.731   6
   2 -22   5 5082.29 273.466   6
  -2  22  -5 4781.45 250.023  16
  -2 -22  -5 4859.96 288.776   6
   2 -22   6 3551.00 205.162   6
  -2  22  -6 3278.18 185.458  16
   2 -22   7 4303.14 207.307   6
  -2  22  -7 3843.56 186.570  16
  -2  23   8 6594.05 273.408  15
  -2 -23   8 6209.60 260.767   6
  -2 -23   7 745.282 103.813   6
  -2 -23   6 1546.59 147.765   6
   2 -23  -6 1432.60 123.061   6
   2 -23  -5 3012.19 192.580   6
  -2 -23   5 3189.21 218.127   6
  -2 -23   4 801.350 150.185   6
  -2 -23   4 874.546 118.630   9
   2 -23  -4 661.583 116.917   6
  -2 -23   3 1247.26 135.035   9
  -2 -23   3 1549.42 171.533   6
   2 -23  -3 1638.48 153.896   6
  -2 -23   2 8095.62 432.196   6
   2 -23  -2 8933.08 418.173   6
  -2 -23   2 9156.77 407.923   9
  -2 -23   1 1369.99 189.896   6
  -2 -23   1 1354.39 138.827   9
   2 -23  -1 1494.58 162.901   6
   2 -23   0 4185.13 248.288   6
  -2 -23   0 4474.50 273.895   6
  -2 -23   0 3590.81 221.587   9
   2 -23   1 503.607 122.476   6
  -2 -23  -1 399.869 137.539   6
  -2 -23  -2-24.6773 132.473   6
   2 -23   2-10.7762 108.086   6
  -2 -23  -3 368.265 147.718   6
   2 -23   3 300.649 106.037   6
   2 -23   4-28.7891 106.711   6
  -2 -23  -4 43.8009 120.382   6
   2 -23   5 970.333 120.402   6
  -2 -23  -5 669.893 145.344   6
   2  23   6 637.246 86.4627  15
   2 -23   6 756.899 101.450   6
   2 -23   7 109.661 53.1449   6
  -2 -24   7 769.688 77.4233   9
  -2 -24   7 864.755 92.5234   6
  -2  24   7 849.445 101.616  15
  -2  24   6 5247.76 270.471  15
  -2 -24   6 5089.58 243.888   9
  -2 -24   6 4922.62 257.723   6
  -2 -24   5 3843.29 210.504   9
  -2 -24   5 3943.87 234.788   6
   2 -24  -5 3651.68 206.636   6
  -2 -24   4 12226.5 532.273   9
  -2 -24   4 13895.0 570.364   6
   2 -24  -4 12606.0 538.123   6
  -2 -24   3 3653.37 214.380   9
  -2 -24   3 3624.46 246.645   6
   2 -24  -3 3509.51 221.921   6
   2 -24  -2 763.743 122.769   6
  -2 -24   2 816.989 108.711   9
  -2 -24   2 937.739 165.631   6
  -2 -24   1 1181.20 163.193   6
  -2 -24   1 1269.51 124.853   9
   2 -24  -1 1385.96 147.901   6
   2 -24   0 9207.21 432.756   6
  -2 -24   0 9339.71 454.225   6
  -2 -24  -1-11.9285 137.434   6
   2 -24   1 51.6759 88.9451   6
   2 -24   2 13005.3 553.658   6
  -2 -24  -2 12363.8 566.635   6
   2 -24   3 1034.65 134.183   6
  -2 -24  -3 1324.81 169.873   6
   2 -24   4 3881.87 225.249   6
  -2 -24  -4 3836.59 239.399   6
   2 -24   5 1341.33 125.876   6
   2 -24   6 1726.44 118.684   6
   2  24   6 1565.10 103.666  15
  -2 -25   7 9151.37 375.357   6
  -2  25   7 9652.53 384.202  15
  -2 -25   6 5755.51 264.059   9
  -2  25   6 6356.12 294.079  15
  -2 -25   6 6818.04 292.989   6
  -2 -25   5 1666.59 121.915   9
   2 -25  -5 1692.73 121.443   6
  -2 -25   5 1695.38 148.755   6
   2 -25  -4 24138.4 895.246   6
  -2 -25   4 21947.6 884.271   9
  -2 -25   4 23501.0 917.125   6
  -2 -25   3 699.464 100.869   9
  -2 -25   3 875.002 139.351   6
   2 -25  -3 708.900 113.942   6
  -2 -25   2 9167.58 430.868   6
   2 -25  -2 8694.24 406.386   6
   2 -25  -1 2006.12 167.754   6
  -2 -25   1 2280.78 199.419   6
   2 -25   0 4116.67 235.562   6
  -2 -25   0 3777.55 257.679   6
   2 -25   1 2314.89 177.655   6
  -2 -25  -1 1936.79 190.785   6
   2 -25   2 1054.00 132.578   6
  -2 -25  -2 1437.96 174.998   6
   2 -25   3 2394.10 173.561   6
  -2 -25  -3 2658.88 193.076   6
  -2 -25  -4 3015.61 194.938   6
   2 -25   4 2653.70 175.828   6
   2 -25   5 1404.76 113.354   6
  -2 -26   6 70.0692 61.4000   6
  -2  26   6 86.0109 64.7032  15
  -2 -26   5-74.5387 77.9084   6
   2 -26  -4 105.516 65.2980   6
  -2 -26   4 113.714 89.1188   6
   2 -26  -3 584.118 95.9477   6
  -2 -26   3 499.785 121.199   6
  -2 -26   2 3062.51 218.688   6
   2 -26  -2 3562.21 203.077   6
  -2 -26   1 1137.70 151.284   6
   2 -26  -1 1271.48 131.106   6
  -2 -26   0 9379.88 425.156   6
   2 -26   0 8403.71 394.261   6
  -2 -26  -1 3175.25 212.832   6
   2 -26   1 2840.26 185.326   6
   2 -26   2 15.6686 82.3271   6
  -2 -26  -2 113.219 110.699   6
  -2 -26  -3 7844.23 373.798   6
   2 -26   3 8387.30 363.822   6
   2 -26   4-76.9663 71.2403   6
  -2 -26  -4-57.9159 97.7879   6
   2 -26   5 853.082 76.1043   6
  -2 -27   5 3337.41 179.632   6
  -2  27   5 3747.60 184.261  15
  -2 -27   4 2736.99 170.718   6
  -2 -27   3 170.222 101.440   6
   2 -27  -3 193.113 69.1816   6
  -2 -27   2 2765.22 182.647   6
   2 -27  -2 2399.75 154.709   6
   2 -27  -1 768.192 102.485   6
  -2 -27   1 757.632 128.704   6
   2 -27   0 12100.7 500.532   6
  -2 -27   0 12036.4 519.374   6
   2 -27   1 6.89344 77.3628   6
  -2 -27  -1 268.054 113.167   6
   2 -27   2 11103.9 470.307   6
  -2 -27  -2 11951.9 490.334   6
   2 -27   3 1451.83 113.761   6
  -2 -27  -3 1485.38 131.682   6
   2 -27   4 2373.37 128.975   6
  -2  28   4 603.543 75.1477  15
  -2 -28   4 690.421 83.9595   6
  -2 -28   3 4003.85 209.128   6
  -2 -28   2 3421.08 197.398   6
   2 -28  -1 165.522 68.5309   6
  -2 -28   1 177.283 98.5806   6
   2 -28   0 336.588 75.7061   6
  -2 -28   0 320.587 100.003   6
   2 -28   1 560.484 80.0912   6
  -2 -28  -1 351.779 94.6633   6
   2 -28   2 809.351 81.7376   6
  -2 -28  -2 1024.30 108.495   6
  -2 -28  -3 1604.73 116.922   6
  -2 -29   3 168.194 57.0356   6
  -2 -29   2 390.899 78.1127   6
  -2 -29   1 256.975 76.6375   6
  -2 -29   0 6882.97 307.015   6
  -2 -29  -1 6552.99 290.563   6
  -2 -29  -2 53.8829 54.0404   6
  -2 -30   1 82.3400 54.4865   6
  -2 -30   0-4.14470 46.2189   6
  -3   0  12 19.6568 78.0456   7
  -3   0  12 75.4980 83.5424   5
  -3   0  11 1337.06 158.002   7
  -3   0  11 1108.07 156.359   5
  -3   0  10-49.3629 123.788  15
  -3   0   9 21509.1 897.138  15
  -3   0   8-36.8545 109.639  15
  -3   0   7 21968.0 906.909  15
  -3   0   7 23223.7 902.761   7
  -3   0   6-8.22797 83.6644   7
  -3   0   5 191.393 83.5595   1
  -3   0   5 130.769 77.4908   2
  -3   0   4 25.5406 77.0607   1
  -3   0   4 184.613 76.3392   2
  -3   0   3 34399.0 1308.22   1
  -3   0   3 34721.0 1287.35   2
   3   0  -3 36153.8 1309.28   1
   3   0  -2 42.2567 72.5586   1
  -3   0   2 59.0053 44.0010   2
  -3   0   2-5.59776 72.0429   1
   3   0  -1 15127.3 577.279   3
   3   0  -1 15732.3 590.321   1
  -3   0   1 14717.8 590.002   1
   3   0   0-19.5965 53.8750   1
   3   0   0-47.8613 48.0021   3
   3   0   1 152.869 40.5712   3
   3   0   1 22.6047 51.8721   1
   3   0   2 30.8839 41.3320   3
   3   0   3 37604.0 1357.46   3
  -3   0  -4 7.19709 76.5652  11
  -3   0  -4 7.21026 72.0670   9
  -3   0  -5 60709.2 2241.19   9
  -3   0  -6 106.461 103.395   9
  -3   0  -6-30.7684 104.645  11
  -3   0  -7 18895.5 791.199   9
  -3   0  -8 11.8183 112.627  13
   3   0   9 7925.43 380.588   7
  -3   0  -9 8985.45 409.593  13
  -3   0 -10-30.7466 85.7229  13
  -3   1  12 5298.78 246.838   5
  -3  -1  12 5043.49 245.313   5
  -3   1  12 5115.43 245.461   7
  -3  -1  12 4757.33 240.453   7
  -3   1  12 4304.13 213.011  10
  -3  -1  11 1267.62 157.871   7
  -3  -1  11 1558.13 167.388   5
  -3   1  10 11111.8 515.790  15
  -3  -1  10 10468.8 507.785  15
  -3  -1  10 10966.0 509.890   7
  -3   1   9 46802.2 1646.98  15
  -3  -1   9 47894.0 1649.79  15
  -3   1   9 42430.2 1630.79   7
  -3   1   8 19792.0 825.899  15
  -3  -1   8 20016.6 825.681  15
  -3   1   8 19584.1 814.707   7
  -3   1   7 4359.48 279.952  15
  -3   1   7 4972.57 274.706   7
  -3   1   6 9261.82 403.807   7
  -3  -1   6 9754.17 407.233   7
  -3   1   5 225819. 7899.98   2
  -3   1   5 218175. 7905.95   1
  -3  -1   5 221107. 7913.38   1
  -3  -1   5 216012. 7896.01   2
  -3   1   4 56009.3 2055.99   1
  -3  -1   4 55436.4 2040.78   2
  -3   1   4 56155.2 2044.04   2
  -3  -1   4 55077.3 2060.83   1
   3  -1  -3 1268.05 103.073   3
  -3  -1   3 1176.65 116.364   1
  -3   1   3 1257.89 97.7335   2
  -3  -1   3 1171.12 91.3085   2
  -3   1   3 985.295 109.063   1
   3   1  -3 1104.24 114.819   1
  -3  -1   2 1051.23 106.862   1
   3  -1  -2 1023.61 92.2836   1
  -3   1   2 959.221 72.4193   2
  -3   1   2 981.054 97.1380   1
   3   1  -2 918.857 102.773   1
   3   1  -1 34818.6 1250.44   3
   3  -1  -1 35050.5 1255.84   1
   3  -1  -1 33969.1 1250.81   3
   3   1  -1 34929.0 1267.19   1
  -3  -1   1 33264.3 1265.99   1
  -3   1   1 33102.0 1257.64   1
   3   1   0 14446.3 575.549   1
   3  -1   0 14860.7 565.060   1
   3   1   0 14698.0 553.704   3
   3   1   1 361.694 78.7151   1
   3   1   1 527.026 52.1520   3
   3  -1   1 481.436 64.2391   1
   3   1   2 53458.9 1993.67   2
   3   1   2 56434.3 1982.24   3
   3   1   3 872.283 87.5847   2
  -3  -1  -4 9828.13 427.956  11
  -3  -1  -4 10257.0 433.084   9
  -3   1  -4 9656.53 427.807   9
  -3   1  -4 10253.4 431.133  11
   3   1   4 9901.89 438.119   2
  -3  -1  -4 10534.2 429.668  12
  -3  -1  -5 19962.7 791.442   9
  -3   1  -5 19580.1 792.037   9
  -3  -1  -6 3429.18 230.208   9
  -3   1  -6 4004.83 236.460  11
  -3  -1  -6 3293.09 222.387  11
  -3   1  -6 3617.05 229.540   9
  -3  -1  -7 2620.88 205.533  11
  -3   1  -7 2344.15 207.593   9
  -3   1  -8 5490.78 334.963   9
  -3   1  -8 6422.90 339.949  13
   3  -1   9 4912.14 256.347   7
  -3  -1  -9 4677.75 277.435  13
   3   1   9 4955.38 266.503   7
  -3   1  -9 4724.90 278.770  13
   3   1  10 319.552 82.4890   7
  -3  -1 -10 309.482 91.4705  13
  -3   1 -10 326.475 92.3441  13
  -3  -2  12 2585.68 164.053   5
  -3   2  12 2488.05 141.663  10
  -3   2  12 2823.58 167.499   5
  -3  -2  11 9917.77 472.629   5
  -3  -2  11 10853.2 470.902   7
  -3   2  10 1247.27 179.211   7
  -3  -2  10 792.084 163.847   5
  -3   2  10 1078.22 171.418  15
  -3  -2  10 811.757 155.176   7
  -3   2   9 1332.09 172.718   7
  -3  -2   9 1453.00 173.065   7
  -3  -2   9 1222.43 169.617  15
  -3   2   9 1433.77 189.813  15
  -3   2   8 3148.71 229.064   7
  -3  -2   8 3087.22 230.238  15
  -3  -2   8 3351.03 235.257   7
  -3   2   8 2738.51 231.340  15
  -3  -2   7 85241.5 3087.27  15
  -3   2   7 82893.5 3075.75   7
  -3   2   6 48247.3 1831.00  15
  -3   2   6 49977.4 1825.34   7
  -3  -2   5 75.8581 80.3761   7
  -3  -2   5 66.6610 75.9194  15
  -3  -2   5 102.865 90.7104   1
  -3   2   5 79.1681 69.3106   2
  -3   2   5 154.176 85.9963  15
  -3   2   5 209.047 86.1525   1
  -3  -2   4 524.330 79.2597   3
  -3   2   4 807.779 93.3442   2
  -3   2   4 521.177 90.8942   1
  -3  -2   4 620.026 101.389   1
   3  -2  -3 230.030 67.5036   3
  -3   2   3 392.448 75.1308   2
  -3  -2   3 332.004 65.8879   3
  -3   2   3 478.127 82.0567   1
  -3  -2   3 350.123 90.1712   1
   3   2  -3 300.479 86.8691   1
   3   2  -2 6949.31 320.328   1
  -3   2   2 6863.40 286.445   2
   3  -2  -2 7292.58 302.320   3
  -3   2   2 7046.70 306.255   1
  -3  -2   2 7138.91 322.008   1
   3  -2  -2 8187.87 308.011   1
   3  -2  -1 336.269 72.0519   3
   3   2  -1 428.927 71.9476   3
   3  -2  -1 414.972 55.6058   1
   3   2  -1 237.199 75.7757   1
  -3  -2   1 396.445 95.7645   1
   3   2   0 71941.8 2608.26   1
   3   2   0 72655.8 2580.31   3
   3  -2   0 70988.5 2586.96   1
   3   2   1 172.746 43.4629   3
   3   2   1 191.657 73.0019   1
   3   2   1 204.444 31.8251   2
   3  -2   1 243.576 57.8456   1
   3   2   2 283.632 42.1721   3
   3   2   2 281.987 55.2799   2
   3   2   3 8536.14 364.247   2
  -3  -2  -4 32345.2 1265.16   9
  -3   2  -4 35263.1 1265.25   9
  -3  -2  -4 34648.7 1264.88  12
  -3   2  -4 33974.3 1263.21  11
   3   2   4 31507.9 1271.75   2
  -3  -2  -5 14151.4 589.993   9
  -3   2  -5 14136.5 587.454   9
  -3  -2  -5 13822.0 585.255  11
  -3  -2  -6 5692.07 300.824  11
  -3   2  -6 5485.78 305.320   9
  -3  -2  -7 662.398 147.436  11
  -3   2  -7 924.460 153.026   9
  -3   2  -8 1361.12 162.629  13
  -3   2  -8 1142.57 180.245   9
  -3  -2  -8 1109.95 176.327   9
   3  -2   8 1131.62 125.355   7
  -3  -2  -9 2686.17 213.173   9
  -3   2  -9 2586.69 198.892  13
  -3  -2  -9 2562.86 193.908  13
  -3  -2 -10 500.014 96.3981  13
  -3   2 -10 428.761 99.3206  13
   3   2  10 364.218 86.2636   7
  -3  -3  12 3234.94 184.294   5
  -3   3  12 2894.66 178.006   7
  -3  -3  11 9274.01 459.313   5
  -3   3  11 10919.7 464.859  15
  -3   3  11 10021.7 461.021   7
  -3  -3  11 10564.5 460.267   7
  -3   3  10 6032.92 333.792  15
  -3  -3  10 6027.14 323.467   7
  -3  -3  10 5117.88 320.587   5
  -3   3  10 5206.80 317.310   7
  -3   3   9 15908.1 671.198  15
  -3  -3   9 14968.3 662.048  15
  -3   3   9 15130.6 654.812   7
  -3  -3   9 13943.5 653.511   7
  -3  -3   8 1220.71 153.406   7
  -3   3   8 1736.86 181.268  15
  -3  -3   8 1344.52 170.597  15
  -3   3   8 1234.48 159.975   7
  -3  -3   7 2574.52 199.466  15
  -3   3   7 2724.67 190.514   7
  -3  -3   7 2630.91 195.935   7
  -3  -3   6 101.707 91.0166   7
  -3   3   6 18.2653 86.0434  15
  -3   3   6 49.0287 83.1108   7
  -3  -3   5 8754.89 395.304  15
  -3   3   5 9288.51 417.549   2
  -3   3   5 9191.22 416.021   1
  -3   3   5 9042.00 397.044  15
  -3  -3   5 9148.66 390.177   3
   3  -3  -4 12115.0 497.624   3
  -3   3   4 12458.6 517.845   2
  -3   3   4 12070.3 516.126   1
  -3  -3   4 12646.8 536.828   1
   3   3  -4 12821.2 505.037   4
  -3  -3   4 12894.3 506.750   3
   3  -3  -3 3782.24 178.204   3
  -3   3   3 3269.65 180.103   1
  -3  -3   3 3572.86 201.160   1
   3   3  -3 3494.42 193.191   1
  -3  -3   2 34871.4 1299.67   1
   3   3  -2 34779.5 1295.53   1
   3  -3  -2 34463.0 1271.58   1
  -3   3   2 33986.9 1274.02   1
   3  -3  -2 35100.2 1274.53   3
  -3  -3   2 35039.1 1276.88   3
   3   3  -1 39522.7 1346.31   2
   3   3  -1 39936.4 1395.57   1
  -3  -3   1 38203.9 1368.62   3
   3  -3   0 1352.54 84.3805   1
   3   3   0 1210.94 122.177   1
  -3   3   0 1329.00 69.0942   2
  -3   3  -1 84496.1 3071.90   2
   3  -3   1 87371.3 3085.95   1
   3   3   1 86855.4 3115.85   1
   3   3   2 3057.31 154.442   2
   3   3   3 1287.09 106.196   2
  -3   3  -4 18092.6 712.168   9
  -3  -3  -4 17971.6 715.019   9
  -3  -3  -4 18057.7 714.696  12
  -3   3  -4 18015.2 712.976  11
  -3  -3  -5 3250.47 200.460  11
  -3   3  -5 3076.60 197.644  11
  -3   3  -5 3205.76 196.487   9
  -3  -3  -5 2982.97 185.966  10
  -3  -3  -6 936.124 131.198  11
  -3   3  -6 1163.71 150.073   9
  -3  -3  -7 13187.0 603.136   9
  -3   3  -7 13500.0 603.998   9
  -3  -3  -7 13250.7 598.998  11
  -3   3  -7 14398.5 606.545  13
  -3   3  -8 8167.33 417.622  13
  -3  -3  -8 8428.27 424.459   9
  -3  -3  -9 30957.3 1211.59  13
  -3  -3  -9 32016.9 1229.67   9
  -3   3  -9 31107.0 1219.13  13
  -3  -3 -10 462.096 93.9013  13
   3   3  10 495.878 94.6780   7
  -3   3 -10 535.158 101.538  13
  -3   4  12 1333.72 112.832   7
  -3   4  12 1202.53 110.833   5
  -3  -4  12 1411.97 122.291   5
  -3   4  11-18.8065 102.173   7
  -3  -4  11-81.2894 97.5590   7
  -3   4  11 57.6820 104.460  15
  -3  -4  11 29.8187 107.360   5
  -3   4  10 684.214 151.671   7
  -3  -4  10 636.836 146.647   5
  -3  -4  10 636.282 137.324   7
  -3   4  10 700.304 158.492  15
  -3   4   9 73.0794 128.396   7
  -3   4   9 172.122 144.738  15
  -3  -4   9 60.6409 116.497   7
  -3  -4   9 25.8039 127.624   5
  -3  -4   8 21416.3 854.463   7
  -3   4   8 21735.4 871.218  15
  -3  -4   8 19901.8 855.056  15
  -3   4   8 20135.1 848.973   7
  -3  -4   7 23431.8 959.723  15
  -3   4   7 23507.2 949.639   7
  -3  -4   7 25052.5 956.548   7
  -3   4   6 8432.82 393.225  15
  -3   4   6 8535.83 385.591   7
  -3  -4   6 8596.06 389.146   7
  -3   4   5 4024.17 232.928   1
  -3  -4   5 3777.69 210.531   3
  -3   4   5 4076.07 238.890   2
  -3   4   5 4008.63 220.189  15
  -3  -4   5 4197.05 222.938  15
  -3  -4   5 4362.50 219.373   7
  -3   4   4 7081.07 321.913   2
  -3   4   4 7218.20 317.675   1
   3  -4  -4 6515.47 294.845   3
  -3  -4   4 7008.58 338.606   1
   3   4  -4 6331.40 331.310   1
  -3  -4   4 6915.09 306.091   3
   3  -4  -3 28216.6 1089.92   3
  -3   4   3 29671.7 1098.64   1
  -3  -4   3 30090.8 1127.33   1
   3   4  -3 30299.9 1123.81   1
  -3   4   2 45041.2 1646.34   1
  -3  -4   2 45732.7 1680.47   1
   3   4  -2 45827.9 1645.16   2
   3   4  -2 44639.7 1673.67   1
  -3  -4   2 45196.3 1652.80   3
   3   4  -1 21806.9 784.844   2
  -3  -4   1 21667.1 801.976   3
   3   4  -1 21385.6 828.496   1
   3  -4  -1 20923.9 785.993   1
   3  -4   0 4663.92 193.580   1
   3   4   0 4735.57 239.639   1
   3   4   1 34147.0 1285.58   1
  -3   4  -1 34525.8 1246.41   2
   3  -4   1 33712.7 1245.20   1
   3   4   2 76.4212 23.5959   4
   3   4   3 31428.5 1183.68   2
  -3   4  -4 16546.2 670.456   9
  -3  -4  -4 17385.3 671.660  10
  -3  -4  -4 16313.9 674.758  12
  -3   4  -4 17327.9 674.852  11
  -3  -4  -5 935.779 116.459  10
  -3   4  -5 804.637 114.576   9
  -3  -4  -5 961.305 122.596  11
  -3  -4  -6 272.970 114.661   9
  -3  -4  -6 241.421 113.010  11
  -3   4  -6 204.104 107.700   9
  -3   4  -7 2969.71 221.356   9
  -3   4  -7 2698.23 215.255  13
  -3  -4  -7 2503.57 200.281  11
  -3  -4  -7 2263.08 209.042   9
  -3  -4  -8 1375.82 170.963   9
  -3   4  -8 1265.27 172.517  13
  -3  -4  -8 1136.46 158.321  11
  -3  -4  -9 6735.05 354.019   9
  -3  -4  -9 6431.26 331.399  13
  -3   4  -9 6461.37 340.751  13
  -3   4 -10 1170.92 107.476  16
  -3  -4 -10 1300.13 114.183  13
   3   4  10 1130.89 114.827   7
  -3   5  12-66.0342 71.1376   5
  -3   5  12 40.8232 67.0140   7
  -3  -5  12-18.9216 73.6169   5
  -3   5  11 1264.86 138.499   7
  -3  -5  11 1079.50 126.536   7
  -3  -5  11 1236.85 148.649   5
  -3   5  11 754.793 128.587  15
  -3  -5  10 4564.13 284.080   5
  -3   5  10 4648.65 278.839  15
  -3   5  10 4041.06 267.143   7
  -3  -5  10 4149.19 269.869   7
  -3   5   9 2108.47 192.483   7
  -3  -5   9 2369.66 200.829   7
  -3  -5   9 1730.35 194.366   5
  -3   5   9 2215.65 212.962  15
  -3  -5   8 14714.6 636.127   7
  -3   5   8 14392.4 644.980  15
  -3   5   8 14472.1 628.206   7
  -3  -5   8 14559.3 635.394   5
  -3  -5   7 636.592 124.028  15
  -3  -5   7 489.783 112.253   7
  -3   5   7 395.804 107.678   7
  -3  -5   6 775.014 111.723   7
  -3   5   6 569.976 109.181  15
  -3   5   6 582.592 101.688   7
  -3  -5   5 4563.63 234.681  15
  -3   5   5 4364.50 241.424   1
  -3  -5   5 4470.59 229.108   3
  -3   5   5 4310.80 232.240  15
  -3  -5   5 4297.20 228.626   7
   3  -5  -4 21406.1 806.731   3
  -3   5   4 20693.9 817.939   1
  -3  -5   4 21201.4 814.847   3
   3   5  -3 3451.22 178.891   2
   3  -5  -3 3296.64 173.857   3
  -3   5   3 3086.13 167.335   1
  -3  -5   2 54.9743 81.7636   1
  -3  -5   2-4.85757 75.6750   3
  -3   5   2 17.9778 47.1108   1
   3   5  -2 89.1193 56.6652   2
   3   5  -2 210.259 60.8912   4
  -3  -5   1 112669. 4033.81   3
   3   5   0 93573.2 3427.20   1
   3  -5   0 94053.3 3367.24   1
  -3  -5   0 96117.5 3385.97   3
   3  -5   1 37227.6 1373.22   1
   3   5   1 37977.0 1426.13   1
   3   5   1 38000.6 1371.76   4
  -3   5  -1 38867.0 1388.96   2
  -3   5  -2 288488. 10225.3   2
   3   5   2 286514. 10183.9   4
   3   5   3 8640.86 379.007   2
  -3   5  -4 14829.7 621.479   9
  -3  -5  -4 15929.3 629.454   6
  -3  -5  -4 16155.2 636.060  12
  -3  -5  -4 15511.8 627.006  10
  -3  -5  -5 1252.34 133.499  10
  -3   5  -5 1307.52 135.349   9
  -3  -5  -5 1140.61 136.208   9
  -3  -5  -5 1379.41 142.203  12
  -3  -5  -6 11729.6 529.634   9
  -3   5  -6 11888.6 522.419   9
  -3  -5  -6 11566.3 518.603  11
  -3   5  -7 60.1050 111.888  13
  -3  -5  -7 11.4667 109.700  11
  -3  -5  -7 12.1670 125.381   9
  -3  -5  -8 23495.0 946.167   9
  -3   5  -8 23513.0 942.467  13
  -3  -5  -8 22305.2 929.089  11
  -3  -5  -9 1891.15 182.724   9
  -3   5  -9 2010.91 170.939  16
  -3   5  -9 1821.42 178.675  13
  -3   5 -10 12139.1 497.528  16
   3   5  10 12451.7 505.791   7
  -3  -5 -10 11862.8 496.716  13
  -3   6  12 228.021 67.4694   7
  -3   6  12 225.762 74.4049   5
  -3  -6  12 343.645 81.9218   5
  -3   6  11-52.2907 100.407   7
  -3  -6  11-66.4994 110.880   5
  -3   6  11 138.066 102.929  15
  -3   6  10 286.985 124.266   7
  -3   6  10 518.669 142.532  15
  -3  -6  10 311.067 139.611   5
  -3  -6   9 94.1711 107.844   7
  -3  -6   9 51.5767 136.374   5
  -3   6   9 213.516 128.562   7
  -3   6   9 212.531 146.499  15
  -3  -6   9 45.8252 90.3922  10
  -3  -6   8 4290.33 261.082   7
  -3   6   8 4181.41 278.722  15
  -3   6   8 4291.39 267.464   7
  -3  -6   8 4167.89 278.697   5
  -3   6   7 57138.2 2128.35   7
  -3  -6   7 58636.9 2136.23   7
  -3  -6   7 55963.6 2138.73   5
  -3  -6   6 184.960 94.5790   5
  -3  -6   6 106.196 89.3079   7
  -3   6   6 292.344 102.588  15
  -3   6   6 181.163 84.8285   7
  -3   6   5 40736.2 1503.04  15
  -3   6   5 38514.2 1510.93   1
  -3   6   5 39242.5 1485.82   7
  -3  -6   5 41572.0 1498.57   7
  -3  -6   5 40039.9 1498.11   5
  -3  -6   5 40528.1 1501.21   3
   3  -6  -4 15337.3 593.391   3
  -3  -6   4 15468.0 606.377   3
   3   6  -4 14746.3 617.906   2
  -3   6   4 14898.8 601.273   1
  -3  -6   4 14592.2 640.732   1
   3   6  -4 15004.4 635.177   1
   3   6  -3 13773.1 542.090   2
  -3   6   3 13135.2 524.691   1
   3  -6  -3 13517.7 529.924   3
   3   6  -3 13132.0 563.912   1
  -3  -6   2 15217.1 621.766   3
   3   6  -2 16500.3 624.873   4
   3   6  -2 16455.3 622.625   2
  -3   6   2 16189.9 602.029   1
  -3  -6   1 118261. 4234.83   3
   3   6  -1 118250. 4233.89   4
   3   6   0 103355. 3637.73   4
  -3  -6   0 99801.9 3638.68   3
  -3   6  -1 25.1375 47.7323   2
   3  -6   1 11.9254 30.4149   1
   3   6   1 32.1916 38.5274   4
  -3   6  -2 11076.7 455.608   2
  -3   6  -3 18294.6 720.668   2
  -3  -6  -3 17771.5 709.097  12
  -3  -6  -4 66286.8 2393.65   9
  -3  -6  -4 67057.5 2391.72   6
  -3   6  -4 64111.9 2389.76  13
  -3  -6  -4 66056.4 2397.76  12
  -3   6  -4 63384.8 2382.55   9
  -3  -6  -4 64578.6 2392.14  10
  -3  -6  -5 11720.7 499.299   9
  -3   6  -5 11432.0 494.192   9
  -3   6  -5 12299.7 501.000  13
  -3  -6  -5 10748.1 495.927  12
  -3  -6  -5 10209.2 488.070  10
  -3  -6  -6 10433.5 471.293   9
  -3   6  -6 9559.18 457.592   9
  -3  -6  -6 10066.9 463.170  11
  -3  -6  -7 471.077 127.458  11
  -3   6  -7 303.527 146.642  13
  -3  -6  -7 667.329 144.784   9
  -3  -6  -8 229.091 145.314   9
  -3   6  -8 156.486 140.826  13
  -3  -6  -8 398.202 127.464  11
  -3   6  -9 354.546 111.972  16
  -3  -6  -9 303.010 113.092   9
  -3   6  -9 590.864 124.576  13
  -3  -6 -10 849.128 97.7422  13
  -3   6 -10 1141.56 108.311  16
   3   6  10 863.818 107.813   7
  -3  -7  12 2514.59 155.126   5
  -3   7  12 2726.54 149.451   7
  -3   7  11 1220.12 142.219  15
  -3   7  11 948.241 128.046   7
  -3  -7  11 1418.00 146.836   5
  -3  -7  10 3023.51 229.084   5
  -3   7  10 2764.83 222.825  15
  -3   7  10 3438.57 224.540   7
  -3  -7  10 2852.11 212.229   7
  -3  -7   9 22.9989 125.748   7
  -3  -7   9 90.1428 130.114   5
  -3   7   9 66.3388 139.889  15
  -3   7   9 255.545 117.777   7
  -3  -7   8 8927.93 423.745   5
  -3   7   8 8033.83 420.842  15
  -3  -7   8 8322.68 405.010   7
  -3  -7   8 7863.97 376.976  10
  -3   7   8 7924.42 396.781   7
  -3  -7   7 2500.99 200.844   5
  -3  -7   7 2680.10 195.225   7
  -3   7   7 2522.39 181.875   7
  -3  -7   6 19096.6 775.567   5
  -3   7   6 19692.6 781.073  15
  -3   7   6 19479.1 762.473   7
  -3  -7   6 18377.6 766.199   7
  -3  -7   5 2550.31 167.201   5
  -3   7   5 1983.00 157.876  15
  -3   7   5 1939.44 139.183   7
  -3  -7   5 2548.26 161.234   7
  -3  -7   4 20512.4 771.140   3
  -3   7   4 18892.5 758.499   1
   3   7  -4 19799.0 788.825   2
  -3  -7   4 19161.5 807.253   1
  -3  -7   3 7705.62 348.870   3
  -3  -7   3 8052.16 381.399   1
  -3   7   3 8064.52 333.026   1
   3   7  -3 8441.05 362.683   2
   3   7  -3 8242.46 380.531   1
  -3  -7   2 46045.7 1608.27   3
  -3   7   2 41246.4 1571.21   1
   3   7  -2 43778.6 1634.39   1
  -3  -7   2 45136.4 1643.04   1
   3   7  -2 45810.1 1607.47   4
   3   7  -2 44852.6 1608.27   2
   3   7  -1 577.149 101.727   1
  -3  -7   1 505.150 75.5447   3
   3   7  -1 482.308 76.4354   4
   3   7   0 1930.80 157.703   1
   3   7   0 1893.56 109.604   4
  -3  -7   0 1894.76 110.319   3
   3   7   1 312.443 90.2255   1
   3   7   1 529.893 54.7679   4
  -3   7  -1 387.916 67.6006   2
  -3   7  -2 2650.64 159.524   2
  -3   7  -3 54130.6 2073.93   2
  -3  -7  -3 55228.8 2059.59   9
  -3   7  -3 57905.0 2058.92  13
  -3  -7  -3 56731.1 2060.63  10
  -3   7  -4 7796.91 361.525  13
  -3  -7  -4 8024.26 364.530   9
  -3   7  -4 8014.98 354.882   9
  -3  -7  -4 7640.01 364.814   6
  -3  -7  -4 7843.28 364.591  10
  -3  -7  -5 183.663 112.636  12
  -3   7  -5 222.066 95.2661   9
  -3   7  -5 275.358 99.8419  13
  -3  -7  -5 327.731 110.594   9
  -3  -7  -5 427.569 116.171  10
  -3  -7  -5 328.579 111.190   6
  -3   7  -6 16222.0 730.184  13
  -3  -7  -6 17584.6 731.681  11
  -3  -7  -7 2803.81 215.061   9
  -3  -7  -7 2425.52 204.057  11
  -3  -7  -8 2621.14 223.616   9
  -3  -7  -8 3007.72 210.017  11
  -3   7  -8 2890.20 239.153  13
  -3   7  -9 98.4153 100.075  16
  -3  -7  -9-40.0810 102.236   9
  -3   7 -10 10191.8 422.710  16
  -3  -7 -10 9720.99 409.908  13
   3   7  10 10145.5 427.910   7
  -3  -8  12 1244.72 101.886   5
  -3   8  12 1148.51 87.0643   7
  -3   8  12 1228.60 92.3522   5
  -3   8  11-30.7502 87.3954   7
  -3  -8  11-26.5458 103.806   5
  -3   8  11 51.2501 94.4446  15
  -3   8  10 1372.57 158.974   7
  -3   8  10 1312.19 163.509  15
  -3  -8  10 1591.06 171.625   5
  -3  -8   9 2808.42 234.342   5
  -3   8   9 2914.64 216.296   7
  -3  -8   9 3053.60 223.244   7
  -3  -8   8 191.030 110.659   7
  -3  -8   8 126.603 125.046   5
  -3   8   8 419.683 127.190   7
  -3  -8   7 2005.23 164.940   7
  -3  -8   7 1724.19 173.539   5
  -3  -8   7 1942.13 149.404  10
  -3   8   7 2080.34 170.822   7
  -3  -8   6 47587.9 1774.29   5
  -3  -8   6 47672.8 1766.01   7
  -3   8   6 48982.0 1781.54  15
  -3  -8   6 45657.2 1750.67  10
  -3   8   6 46993.3 1757.20   7
  -3  -8   5 78.8995 76.0739   7
  -3  -8   5 34.7756 67.5678  10
  -3  -8   5 42.1082 84.7798   5
  -3  -8   4 2985.68 177.563   3
  -3  -8   4 3000.57 181.107   5
   3   8  -4 3084.27 197.140   2
  -3  -8   3 35025.8 1329.02   3
   3   8  -3 36734.2 1345.16   2
  -3  -8   3 35082.7 1365.24   1
   3   8  -3 35531.7 1362.77   1
  -3  -8   2 17908.1 629.413   3
   3   8  -2 18843.0 666.931   1
  -3  -8   2 19410.5 673.997   1
   3   8  -2 19224.0 634.832   4
   3   8  -2 17182.1 633.087   2
  -3  -8   1 71.4756 55.9351   3
   3   8  -1 151.352 63.7816   4
   3   8  -1 117.325 71.2683   1
  -3  -8   0 17170.4 662.285   3
   3   8   0 17948.6 664.442   4
   3   8   0 17050.6 710.582   1
  -3  -8  -1 191.325 40.8894   3
   3   8   1 754.260 101.247   1
  -3   8  -2 49000.4 1757.97   2
   3   8   2 44988.3 1785.12   1
  -3  -8  -3 1232.41 124.368  10
  -3   8  -3 1491.42 122.033  13
  -3  -8  -3 1291.34 116.712   8
  -3  -8  -3 1374.57 133.381  12
  -3   8  -3 1445.14 125.639   2
  -3  -8  -3 1344.69 123.481   9
  -3  -8  -3 1448.59 124.640   6
  -3   8  -4 40357.8 1523.86  13
  -3  -8  -4 39887.8 1524.40   6
  -3  -8  -4 40903.4 1525.24   9
  -3  -8  -4 41176.8 1529.35  10
  -3  -8  -5 203.174 103.457   9
  -3  -8  -5 112.235 111.668  10
  -3   8  -5 101.489 97.6292  13
  -3  -8  -5 247.988 112.422   6
  -3  -8  -6 21829.5 872.888  11
  -3  -8  -6 22039.8 876.004   9
  -3   8  -6 20421.2 874.011  13
  -3  -8  -7 72.0463 122.132   9
  -3  -8  -7 91.7292 113.028  11
  -3  -8  -8 241.505 131.392   9
  -3  -8  -8 424.568 130.083  11
  -3   8  -8 94.9462 125.790  13
  -3  -8  -9 1333.81 153.528   9
  -3   8  -9 1168.78 144.575  16
  -3  -8 -10 10389.2 430.404  13
  -3   8 -10 10376.8 444.554  16
   3   8  10 11711.0 455.513   7
  -3  -9  12 110.220 53.2810   5
  -3   9  11 1174.49 117.342   7
  -3  -9  11 1080.26 130.123   5
  -3   9  11 1127.42 130.217  15
  -3   9  10 1324.03 148.697   7
  -3  -9  10 1325.98 167.782   5
  -3  -9  10 1391.07 136.660   6
  -3   9  10 1365.91 166.360  15
  -3  -9   9 12351.3 572.224   5
  -3   9   9 13670.7 584.574  15
  -3   9   9 11655.2 551.767   7
  -3  -9   8 8854.83 435.715   5
  -3   9   8 8514.02 412.955   7
  -3  -9   8 8741.66 419.749   7
  -3  -9   7 7442.25 383.350   5
  -3   9   7 6714.77 378.100  15
  -3   9   7 7966.84 370.713   7
  -3  -9   7 7917.73 374.535   7
  -3  -9   6 4996.16 275.201   5
  -3  -9   6 4511.10 242.016  10
  -3   9   6 4537.69 247.932   7
  -3   9   6 4945.21 273.340  15
  -3  -9   6 5268.08 269.977   7
  -3  -9   5 2153.61 164.178   5
  -3  -9   5 2051.36 141.016  10
  -3  -9   5 1976.28 141.379  14
  -3  -9   4 11357.4 480.181   5
   3   9  -4 11061.4 502.748   2
  -3  -9   4 11561.4 472.185  14
  -3  -9   3 788.684 117.390   1
   3   9  -3 578.741 104.384   1
  -3  -9   3 603.015 86.2705   3
   3   9  -3 771.206 101.418   2
  -3  -9   2 6941.27 310.085   3
   3   9  -2 6821.90 332.848   1
   3   9  -2 6930.05 317.518   2
  -3  -9   1 10482.2 438.684   3
   3   9  -1 10989.3 443.669   4
   3   9  -1 11291.9 481.443   1
  -3  -9   0 5736.69 246.718   3
   3   9   0 5349.50 290.733   1
   3   9   1 19654.7 824.126   1
  -3  -9  -1 20583.5 758.809   3
  -3  -9  -2 35592.6 1309.12   9
  -3   9  -2 36545.1 1329.38   2
  -3  -9  -2 33693.6 1306.71   8
  -3  -9  -2 35516.7 1311.50  12
  -3   9  -2 33720.7 1309.58  16
  -3  -9  -3 11508.2 489.565   6
  -3  -9  -3 11533.3 490.305   9
  -3   9  -3 11291.7 485.136  13
  -3  -9  -3 11634.8 494.954  10
  -3  -9  -3 11524.0 494.744  12
  -3  -9  -3 12059.3 490.611   8
  -3  -9  -4 4603.28 246.821  12
  -3   9  -4 4190.43 239.343  13
  -3  -9  -4 4107.16 238.008   6
  -3  -9  -4 4046.25 235.951   9
  -3  -9  -4 4030.28 241.582  10
  -3  -9  -5 3595.38 237.055   9
  -3  -9  -5 4256.19 249.064  12
  -3  -9  -5 3542.45 235.850   6
  -3   9  -5 3766.92 240.259  13
  -3  -9  -5 3816.72 238.907  10
  -3   9  -6 23.5605 118.974  13
  -3  -9  -6 11.4553 111.660   9
  -3  -9  -7 22261.6 912.319   9
  -3  -9  -7 22476.4 908.329  11
  -3  -9  -8 2909.73 215.525   9
  -3  -9  -8 2794.70 202.320  11
  -3  -9  -9 19425.2 792.403   9
  -3   9  -9 19863.1 793.081  16
  -3  -9 -10 773.387 75.6153  13
  -3   9 -10 1030.96 102.107  16
   3   9  10 903.661 103.480   7
  -3  10  11 1336.02 118.645   7
  -3 -10  11 1417.34 134.411   5
  -3  10  11 1157.59 125.761  15
  -3  10  10 865.371 127.731   7
  -3 -10  10 989.842 157.661   5
  -3 -10  10 805.094 111.621   6
  -3  10  10 936.719 147.553  15
  -3  10   9 789.230 129.904   7
  -3  10   9 722.994 154.435  15
  -3 -10   9 668.536 153.543   5
  -3 -10   8 17111.1 743.131   5
  -3  10   8 17300.3 717.345   7
  -3 -10   7 26452.1 1020.56   5
  -3  10   7 24561.4 1018.53  15
  -3  10   7 24907.4 992.366   7
  -3  10   6 37267.5 1433.29  15
  -3  10   6 36613.8 1402.85   7
  -3 -10   6 38277.1 1431.39   5
  -3 -10   5 18013.0 724.519   5
  -3 -10   5 17718.5 704.152  14
  -3 -10   5 17578.4 699.818  10
  -3 -10   4 7176.25 318.885   6
  -3 -10   4 6937.06 329.477   5
  -3 -10   4 7112.33 322.128  14
  -3 -10   4 6824.33 313.027  10
  -3 -10   3 86.8730 73.2156   3
  -3 -10   3 43.5901 82.3748   5
  -3 -10   3 7.00529 71.7187  14
   3  10  -3-9.86360 75.1158   2
  -3 -10   2 1684.87 127.116   3
   3  10  -2 1765.86 150.639   1
   3  10  -2 1716.80 134.315   2
  -3 -10   1 132.166 57.3458   3
   3  10  -1 31.4523 73.3893   1
  -3 -10   0 27302.3 1008.38   3
   3  10   0 26393.9 1060.96   1
  -3 -10  -1 10347.1 441.815   9
  -3 -10  -1 10461.0 444.404   8
  -3  10  -1 10633.2 443.769  16
  -3 -10  -1 10572.8 444.007  10
  -3 -10  -2 36491.9 1332.61   9
  -3 -10  -2 35591.7 1328.43   6
  -3  10  -2 35809.5 1334.34  16
  -3 -10  -2 35024.8 1330.41  12
  -3 -10  -2 35526.2 1331.82   8
  -3  10  -2 34562.6 1319.88  13
  -3  10  -2 35028.3 1350.69   2
  -3 -10  -3 32722.2 1194.97   9
  -3 -10  -3 32917.9 1197.07   6
  -3  10  -3 30953.0 1186.39  13
  -3 -10  -3 32913.2 1195.11   8
  -3 -10  -3 32493.6 1197.93  12
  -3 -10  -3 30149.7 1194.36  10
  -3 -10  -4 20716.8 836.771   9
  -3 -10  -4 21169.8 843.362   6
  -3  10  -4 20832.6 834.571  13
  -3 -10  -4 21529.8 844.409  12
  -3 -10  -4 20552.9 840.502  10
  -3 -10  -5 4171.66 247.004   9
  -3 -10  -5 4111.31 256.045   6
  -3  10  -5 4272.31 253.298  13
  -3 -10  -5 4148.43 257.253  12
  -3 -10  -5 3938.45 257.636  10
  -3  10  -6 6989.61 375.033  13
  -3 -10  -6 7475.88 371.616   9
  -3 -10  -7 90.3062 112.381  11
  -3 -10  -7 466.642 131.479   9
  -3 -10  -8 1276.60 160.258   9
  -3 -10  -8 1352.57 143.563  11
  -3  10  -8 1006.51 161.832  16
  -3 -10  -9 82.8816 95.2731   9
  -3  10  -9 64.7897 102.373  16
   3 -10  10 5688.84 254.819   6
  -3  10 -10 5393.15 254.108  16
   3  10  10 5326.48 256.764   7
  -3  11  11 1124.88 100.286   7
  -3 -11  11 1274.92 128.693   5
  -3  11  11 1318.03 122.250  15
  -3 -11  10 3190.31 190.106   6
  -3 -11  10 3375.37 232.552   5
  -3  11  10 2886.53 219.093  15
  -3  11  10 2888.29 191.318   7
  -3  11   9 1024.96 135.036   7
  -3 -11   9 991.779 162.148   5
  -3 -11   9 1007.25 128.661   6
  -3  11   9 581.939 153.770  15
  -3  11   8 375.186 106.100   7
  -3 -11   8 429.174 142.415   5
  -3  11   7 2196.14 206.877  15
  -3 -11   7 2094.90 198.587   5
  -3  11   7 1965.78 161.961   7
  -3 -11   6 278.890 97.7051   6
  -3 -11   6 169.698 111.384   5
  -3 -11   5 50307.8 1848.15   6
  -3 -11   5 49130.7 1863.08   5
  -3 -11   4 20776.7 804.546   6
  -3 -11   4 20420.6 818.000   5
  -3 -11   4 21009.5 809.466  14
  -3 -11   4 20174.6 796.621  10
  -3 -11   3 2785.18 179.260   3
  -3 -11   3 3130.90 173.838   6
  -3 -11   3 2832.93 183.382   5
   3  11  -3 2889.30 194.357   2
  -3 -11   3 3003.33 172.019   8
  -3 -11   3 3002.93 181.344  14
  -3 -11   3 2688.65 166.591  10
  -3 -11   2 7323.30 326.295   5
  -3 -11   2 7038.00 324.904   3
  -3 -11   2 6922.48 322.541  14
  -3 -11   1 11947.1 472.048   3
  -3 -11   1 10918.8 473.482   8
  -3 -11   0 3668.38 182.031   3
  -3 -11   0 3895.55 201.471   9
  -3  11   0 3511.91 200.141  16
  -3 -11   0 3715.49 206.869   8
  -3 -11   0 3465.28 198.290  10
  -3 -11  -1 4220.65 219.707   9
  -3 -11  -1 4163.58 215.934   6
  -3  11  -1 4106.80 221.912  16
  -3 -11  -1 3859.58 223.533   8
  -3 -11  -1 4159.76 219.493  10
  -3 -11  -2-24.4774 85.7415  10
  -3 -11  -2 188.337 90.4293   9
  -3  11  -2-24.8976 77.2665  16
  -3 -11  -2 63.5439 83.4714  12
  -3 -11  -2 133.594 83.6219   6
  -3 -11  -2 24.4386 86.4143   8
  -3 -11  -3 8747.79 397.042   9
  -3 -11  -3 8752.27 402.297   6
  -3 -11  -3 8982.58 401.104  12
  -3  11  -3 8991.36 396.694  13
  -3  11  -3 8845.06 403.529  16
  -3 -11  -3 8463.97 398.816   8
  -3 -11  -4 2913.47 203.796   9
  -3  11  -4 3017.56 202.813  13
  -3 -11  -4 3130.90 206.740  12
  -3 -11  -4 3005.05 207.069   6
  -3 -11  -4 2972.03 211.792  10
  -3 -11  -5 7959.67 383.333   9
  -3 -11  -5 7192.14 383.762  12
  -3 -11  -5 7345.22 382.584   6
  -3  11  -5 8247.47 388.424  13
  -3 -11  -5 7873.76 390.750  10
  -3  11  -6 703.184 148.884  13
  -3 -11  -6 896.490 145.612   9
  -3 -11  -7 2536.80 197.171   9
  -3  11  -7 2550.06 218.575  16
  -3 -11  -7 2554.23 205.355  11
  -3 -11  -8 11295.0 492.161   9
  -3  11  -8 11147.7 508.943  16
  -3 -11  -8 10382.9 482.872  11
  -3 -11  -9 30.1549 83.1345   9
  -3  11  -9 79.7141 105.491  16
   3 -11  10 1846.92 122.082   6
  -3  11 -10 1795.16 125.521  16
  -3  12  11 17.3054 49.4676   7
  -3 -12  11 40.8588 78.6739   5
  -3  12  11 89.8344 76.2384  15
  -3  12  10 597.431 101.574   7
  -3 -12  10 853.440 103.763   6
  -3  12  10 592.089 126.870  15
  -3 -12  10 874.205 139.552   5
  -3  12   9 288.332 95.9098   7
  -3 -12   9 36.3347 130.685   5
  -3  12   9 282.481 149.339  15
  -3 -12   9 262.147 105.598   6
  -3 -12   8 4744.61 267.074   6
  -3 -12   8 4761.99 291.301   5
  -3  12   8 4125.99 251.729   7
  -3 -12   7 27131.4 1037.31   6
  -3 -12   7 26705.4 1059.01   5
  -3  12   7 26257.5 1056.29  15
  -3  12   7 25031.6 1016.41   7
  -3 -12   6 4196.65 245.652   6
  -3 -12   6 4221.05 265.489   5
  -3 -12   5 13372.2 542.052   6
  -3 -12   5 11855.9 550.716   5
  -3 -12   4 8662.24 385.375   6
  -3 -12   4 8534.62 397.907   5
  -3 -12   3 7652.23 340.074   6
  -3 -12   3 7806.10 354.632   5
  -3 -12   3 7178.19 332.021   8
  -3 -12   3 7377.38 331.939  10
  -3 -12   2 1156.20 108.344  10
  -3 -12   2 1079.47 106.443   6
  -3 -12   2 1504.91 132.702   5
  -3 -12   2 1114.37 113.042   8
  -3 -12   2 1190.84 117.062   3
  -3 -12   1 3803.34 198.696   3
  -3  12   1 4077.39 210.555  16
  -3 -12   1 3725.19 201.433   6
  -3 -12   1 3572.86 207.759   8
  -3 -12   1 3783.44 204.469  10
  -3 -12   0 3339.15 171.887   3
  -3 -12   0 3302.62 190.852   9
  -3 -12   0 3448.45 191.496   6
  -3  12   0 3045.77 186.485  16
  -3 -12   0 3107.51 194.155   8
  -3 -12   0 3267.94 188.739  10
  -3 -12  -1 783.470 105.244  10
  -3 -12  -1 602.747 96.9390   6
  -3 -12  -1 717.709 106.525   9
  -3  12  -1 712.087 106.308  16
   3 -12   2 390.089 82.7124   6
  -3 -12  -2 407.696 102.818  10
  -3  12  -2 403.896 101.167  16
  -3 -12  -2 432.310 100.010   6
  -3 -12  -2 265.756 85.6892   9
  -3 -12  -2 342.022 100.247   8
  -3 -12  -2 309.540 97.4791  12
  -3 -12  -3 53802.1 2077.59  10
  -3  12  -3 57708.3 2081.01  16
  -3 -12  -3 56049.8 2073.34   9
  -3 -12  -3 55744.0 2077.01   6
  -3 -12  -3 55041.5 2077.20   8
  -3 -12  -3 57149.4 2075.54  12
  -3 -12  -4 1075.93 139.485  12
  -3  12  -4 1321.33 153.048  16
  -3 -12  -4 1076.01 132.480   9
  -3 -12  -4 1163.05 146.922   6
  -3 -12  -5 14561.6 597.302   9
  -3 -12  -5 13058.0 600.023  12
  -3 -12  -5 13184.4 598.669   6
  -3 -12  -5 13786.4 604.658  10
  -3 -12  -6 11.4082 108.300   9
  -3  12  -7 4139.44 293.079  16
  -3 -12  -7 4518.62 276.382   9
  -3 -12  -7 5031.82 277.499  11
  -3  12  -8 110.489 125.781  16
  -3 -12  -8 226.080 108.728   9
  -3 -12  -8 197.346 92.3668  11
   3 -12   9 3301.82 197.969   6
  -3 -12  -9 3301.14 189.243   9
  -3  12  -9 3388.77 209.554  16
   3 -12  10 53.3143 47.5114   6
  -3  12 -10 4.87527 55.7353  16
  -3  13  11 85.6845 66.1894  15
  -3 -13  11 24.4793 73.6225   5
  -3 -13  10 3078.51 177.286   6
  -3 -13  10 2950.70 203.649   5
  -3  13  10 3435.63 211.429  15
  -3  13  10 2956.77 171.647   7
  -3  13   9 973.614 120.702   7
  -3  13   9 1064.83 167.070  15
  -3 -13   9 1208.07 136.589   6
  -3 -13   9 1220.30 175.899   5
  -3 -13   8 8964.16 408.899   6
  -3 -13   8 8445.77 434.951   5
  -3  13   8 7983.01 385.021   7
  -3 -13   7 4824.82 278.404   6
  -3 -13   7 4744.12 300.313   5
  -3  13   7 5103.34 309.273  15
  -3 -13   6 24.5452 119.287   5
  -3 -13   6 234.507 108.915   6
  -3 -13   5 24821.9 985.092   5
  -3 -13   5 24300.8 963.303   6
  -3 -13   4 34.4248 81.7009   6
  -3 -13   4-20.3700 97.8063   5
  -3 -13   3 1523.81 127.188  10
  -3 -13   3 2013.26 159.751   5
  -3 -13   3 1841.15 140.516   6
  -3 -13   3 1547.23 133.476   8
  -3 -13   2 22960.3 888.249   6
  -3 -13   2 22686.0 888.656   8
  -3 -13   2 23034.4 883.621  10
  -3  13   1 448.302 89.3358  16
  -3 -13   1 437.863 92.4274  10
  -3 -13   1 229.271 68.8848   3
  -3 -13   1 280.514 84.1498   6
  -3 -13   1 324.519 88.2812   8
  -3 -13   0 6386.42 306.722   9
  -3 -13   0 6484.86 305.321   6
  -3 -13   0 6505.99 310.497   8
  -3 -13   0 6025.98 301.581  10
  -3  13   0 6606.58 308.791  16
  -3 -13  -1 14156.5 562.073   9
  -3 -13  -1 13503.2 560.254   6
  -3  13  -1 12997.1 559.592  16
  -3 -13  -1 13185.5 558.458  10
   3 -13   2 8042.13 367.686   6
  -3 -13  -2 7724.82 376.922   9
  -3 -13  -2 8466.02 388.001   6
  -3 -13  -2 8141.67 388.332   8
  -3  13  -2 9227.97 394.719  16
  -3 -13  -2 8184.79 383.129  12
  -3 -13  -2 8701.66 388.604  10
   3 -13   3 1631.11 142.820   6
  -3 -13  -3 1275.32 149.731   8
  -3 -13  -3 1480.62 153.006  10
  -3  13  -3 1603.46 154.402  16
  -3 -13  -3 1641.84 152.626   6
  -3 -13  -3 1684.12 149.500  12
  -3 -13  -3 1422.59 144.215   9
  -3 -13  -4 1802.83 161.380  12
  -3  13  -4 1491.43 161.922  16
  -3 -13  -4 1601.87 153.585   9
  -3 -13  -4 1510.15 160.210   6
  -3 -13  -5 2549.64 216.273  10
  -3 -13  -5 2455.43 200.430   9
  -3  13  -5 3007.44 227.694  16
  -3 -13  -5 2930.99 226.220   6
  -3 -13  -5 2671.15 214.404  12
  -3 -13  -6 4287.56 260.320   9
  -3 -13  -6 3823.27 262.989   6
  -3 -13  -7 14143.7 604.636   9
  -3 -13  -7 13863.8 602.371  11
   3 -13   8 3732.74 226.628   6
  -3 -13  -8 3724.97 225.042   9
  -3  13  -8 3485.86 243.714  16
  -3 -13  -8 4168.89 225.065  11
  -3  13  -9 93.4464 94.1028  16
  -3 -13  -9 5.69710 65.6469   9
   3 -13   9 33.5764 74.2595   6
  -3  13 -10 6923.27 287.695  16
  -3  14  11 236.607 64.9004  15
  -3  14  10 195.997 98.5571  15
  -3 -14  10 295.013 106.945   5
  -3 -14  10 52.8618 66.7712   6
  -3 -14   9 12027.1 513.062   6
  -3 -14   9 11585.8 541.207   5
  -3  14   9 12506.6 544.582  15
  -3 -14   8 2570.48 194.554   6
  -3 -14   8 2588.80 226.966   5
  -3 -14   7 23808.4 951.581   6
  -3 -14   7 23874.1 980.672   5
  -3  14   7 23584.1 975.151  15
  -3 -14   6 8761.03 406.266   6
  -3 -14   6 7922.52 417.092   5
  -3 -14   5 839.523 141.630   5
  -3 -14   5 783.425 122.352   6
  -3 -14   4 544.538 122.715   5
  -3 -14   4 571.747 113.440   6
  -3 -14   3 12775.5 534.042   6
  -3 -14   3 12733.5 550.535   5
  -3 -14   3 12275.9 522.469   8
  -3 -14   2 1056.57 111.059  10
  -3 -14   2 1265.74 123.267   6
  -3 -14   2 1069.78 118.411   8
  -3 -14   1 6789.51 327.338   6
  -3  14   1 7290.88 329.110  16
  -3 -14   1 6577.00 319.521  10
  -3 -14   1 7014.12 331.533   8
  -3 -14   0 3126.23 200.264   8
  -3 -14   0 3029.68 193.963   9
  -3 -14   0 3129.73 194.858   6
  -3  14   0 3365.19 196.401  16
  -3 -14   0 2886.75 188.249  10
  -3 -14  -1 1808.70 156.481  10
  -3 -14  -1 1996.94 153.789  12
  -3 -14  -1 1867.95 155.809   9
  -3 -14  -1 1899.16 157.799   6
  -3 -14  -1 2068.28 165.494   8
  -3  14  -1 1845.42 152.486  16
   3 -14   2 2773.51 174.462   6
  -3 -14  -2 2680.89 189.200   9
  -3 -14  -2 2593.52 193.708   6
  -3  14  -2 3091.19 201.759  16
  -3 -14  -2 2707.08 188.652  12
  -3 -14  -2 2545.95 192.162  10
  -3 -14  -2 2746.49 196.718   8
   3 -14   3 7429.28 370.201   6
  -3 -14  -3 8007.71 385.489   9
  -3 -14  -3 7754.44 389.652   6
  -3  14  -3 8668.34 400.183  16
  -3 -14  -3 8425.96 391.319  12
  -3 -14  -3 8206.12 396.462  10
  -3  14  -4 13660.2 616.079  16
  -3 -14  -4 13902.4 603.932   9
  -3 -14  -4 14322.0 618.278   6
   3 -14   4 14522.5 601.868   6
  -3 -14  -4 14001.3 612.565  12
  -3 -14  -4 14173.5 622.337  10
   3 -14   5 5564.74 311.388   6
  -3 -14  -5 6247.86 318.310   9
  -3 -14  -5 5548.05 324.321   6
  -3 -14  -5 5368.48 318.114  12
  -3  14  -5 6087.81 335.817  16
  -3  14  -6 229.016 143.230  16
  -3 -14  -6 120.151 109.001   9
  -3 -14  -6 252.406 121.380   6
  -3 -14  -7 59.2238 105.984   9
  -3 -14  -7 120.287 103.303  11
   3 -14   7-62.1722 114.907   6
   3 -14   8 698.759 114.116   6
  -3 -14  -8 472.725 102.002   9
  -3 -14  -8 833.560 107.781  11
   3 -14   9 5279.04 251.308   6
  -3  14  -9 5357.31 266.243  16
  -3 -15  10 1750.83 119.657   6
  -3  15  10 2017.22 156.088  15
  -3 -15  10 2076.09 159.033   5
  -3 -15   9 6011.63 289.071   6
  -3 -15   9 5337.58 305.972   5
  -3 -15   8 12535.5 554.358   6
  -3 -15   8 13381.2 594.113   5
  -3  15   7 1191.97 176.455  15
  -3 -15   7 1700.44 184.523   5
  -3 -15   7 1453.57 157.225   6
  -3 -15   6 1104.54 134.423   6
  -3 -15   6 951.653 155.029   5
  -3 -15   5 5518.00 300.077   6
  -3 -15   5 5957.21 327.837   5
  -3 -15   4 9312.35 435.359   6
  -3 -15   4 9856.12 459.936   5
  -3 -15   3 17607.0 701.179   6
  -3 -15   3 17272.5 715.036   5
  -3 -15   3 16445.9 685.461   8
  -3 -15   2 20226.4 794.776   6
  -3 -15   2 19747.7 790.708   8
  -3 -15   2 19574.5 779.738  10
  -3 -15   1 88.8327 78.2120  10
  -3 -15   1 63.7481 79.1793   9
  -3 -15   1 117.630 88.5896   6
  -3 -15   1 136.376 94.0590   8
  -3 -15   0 11830.0 514.636   9
  -3 -15   0 12085.8 520.189   6
  -3  15   0 11974.6 514.109  16
  -3 -15   0 12521.6 523.005   8
  -3 -15   0 11630.7 510.296  10
  -3 -15  -1 17772.4 730.532   9
  -3 -15  -1 18543.1 743.141   6
   3 -15   1 17914.2 719.213   6
  -3 -15  -1 19368.2 748.476   8
  -3 -15  -1 18309.2 736.197  10
  -3  15  -1 17080.3 734.773  16
  -3 -15  -1 17946.1 730.458  12
  -3 -15  -2 8638.81 394.972   9
  -3 -15  -2 8626.73 401.553   6
  -3  15  -2 8122.46 392.477  16
  -3 -15  -2 7945.74 386.647  12
   3 -15   2 8556.95 381.105   6
  -3 -15  -2 9326.54 404.380  10
   3 -15   3 10699.9 467.837   6
  -3  15  -3 11238.2 489.715  16
  -3 -15  -3 10374.6 471.270   9
  -3 -15  -3 10664.3 486.598   6
  -3 -15  -3 10100.9 475.000  12
  -3 -15  -3 10055.1 481.892  10
  -3 -15  -4 427.915 123.519   9
  -3 -15  -4 12.1046 123.352  10
  -3  15  -4 203.334 116.441  16
   3 -15   4 329.409 106.737   6
  -3 -15  -4 279.416 110.042  12
  -3 -15  -4 109.309 122.090   6
   3 -15   5 21188.3 847.747   6
  -3 -15  -5 20718.5 845.445   9
  -3  15  -5 22006.1 868.059  16
  -3 -15  -5 19275.6 859.052   6
  -3  15  -6 1558.13 189.816  16
   3 -15   6 1548.30 159.169   6
  -3 -15  -6 1875.29 161.214   9
  -3 -15  -6 1270.41 179.399   6
   3 -15   7 3623.34 235.013   6
  -3 -15  -7 4345.29 237.954   9
  -3  15  -7 4047.53 261.842  16
  -3 -15  -7 3741.02 232.670  11
  -3 -15  -8 141.197 77.8995   9
  -3  15  -8-64.7307 107.118  16
   3 -15   8 39.5156 88.6494   6
  -3 -15  -8 75.2639 73.7132  11
   3 -15   9 11402.4 457.660   6
  -3 -16  10 641.154 109.714   5
  -3  16  10 610.637 98.8078  15
  -3 -16   9 208.737 116.638   5
  -3 -16   9 14.7267 79.3392   6
  -3 -16   8 11256.4 510.188   6
  -3 -16   8 12436.1 549.204   5
  -3  16   7 12.8842 118.467  15
  -3 -16   7 42.6521 101.628   6
  -3 -16   7 78.4494 134.741   5
  -3 -16   6 2741.35 205.577   6
  -3 -16   6 2705.38 224.956   5
  -3 -16   5 2551.65 193.821   6
  -3 -16   5 2805.10 230.228   5
  -3 -16   4 811.370 133.176   6
  -3 -16   4 621.852 138.346   5
  -3 -16   3 3942.08 231.791   6
  -3 -16   3 3404.24 212.685   8
  -3 -16   2 68.5758 96.5749   6
  -3 -16   2 82.4714 89.0311   8
  -3 -16   1 521.498 101.706  10
  -3 -16   1 511.192 111.058   9
  -3 -16   1 411.391 114.217   6
  -3 -16   1 539.618 115.538   8
  -3 -16   0 16491.3 637.739   9
   3 -16   0 13866.7 611.511   6
  -3 -16   0 15494.9 639.479   6
  -3  16   0 14627.2 625.647  16
  -3 -16   0 16690.1 645.346   8
  -3 -16   0 14443.2 624.659  10
  -3 -16  -1 28140.3 1084.46   9
   3 -16   1 26974.8 1069.88   6
  -3 -16  -1 26936.8 1089.35   6
  -3  16  -1 27996.0 1085.98  16
  -3 -16  -1 29717.6 1100.68   8
  -3 -16  -1 27701.6 1080.02  12
  -3 -16  -1 28153.5 1088.13  10
   3 -16   2 27732.7 1081.89   6
  -3 -16  -2 28094.4 1092.41   9
  -3 -16  -2 28308.9 1103.47   6
  -3  16  -2 28052.1 1098.24  16
  -3 -16  -2 28964.6 1092.39  12
  -3 -16  -2 26725.6 1096.26  10
  -3 -16  -3 63.3398 100.996  12
  -3 -16  -3-46.1442 124.981  10
  -3 -16  -3-41.6491 90.8677   9
   3 -16   3-9.82365 95.4084   6
  -3 -16  -3 95.0181 121.590   6
  -3  16  -3 204.601 108.745  16
  -3 -16  -4 791.096 133.052  12
  -3 -16  -4 1120.23 164.106  10
  -3  16  -4 1125.63 147.231  16
   3 -16   4 1059.89 141.712   6
  -3 -16  -4 1046.21 158.936   6
  -3 -16  -4 1061.62 139.234   9
  -3 -16  -5 3148.09 204.532   9
  -3  16  -5 2722.24 224.293  16
   3 -16   5 2351.87 192.835   6
  -3 -16  -5 2973.62 237.314   6
   3 -16   6 3002.10 217.757   6
  -3 -16  -6 3406.50 214.578   9
  -3  16  -6 3444.97 242.749  16
  -3 -16  -6 3036.37 237.044   6
  -3 -16  -7 664.260 111.002   9
  -3  16  -7 599.396 145.299  16
   3 -16   7 720.399 120.942   6
  -3 -16  -7 805.175 119.224  11
  -3  16  -8 873.772 124.520  16
  -3 -16  -8 960.604 94.9437  11
  -3 -16  -8 763.994 92.2129   9
   3 -16   8 720.513 102.203   6
   3 -16   9 779.681 73.3321   6
  -3  16  -9 932.248 94.5379  16
  -3  17  10 6133.84 278.526  15
  -3 -17   9 938.663 106.977   6
  -3 -17   9 1071.97 141.264   5
  -3 -17   8 9367.24 422.615   6
  -3 -17   8 10036.4 455.145   5
  -3  17   8 8473.95 440.085  15
  -3 -17   7 4482.02 268.260   6
  -3 -17   7 4957.89 298.699   5
  -3  17   7 4827.32 298.814  15
  -3 -17   6 480.264 154.762   5
  -3 -17   6 530.766 123.598   6
  -3 -17   5 20111.1 791.064   6
  -3 -17   5 17945.8 804.352   5
  -3 -17   4 5048.39 284.295   6
  -3 -17   3 1383.62 154.724   6
  -3 -17   3 1389.36 133.780   8
  -3 -17   2 146.903 110.401   6
  -3 -17   2 181.500 92.9585   8
  -3 -17   1 11525.1 506.993   9
  -3 -17   1 12003.7 517.273   6
  -3 -17   1 11277.6 493.757  10
  -3 -17   1 11331.5 510.634   8
  -3 -17   0 10008.3 453.004   9
   3 -17   0 9424.08 436.601   6
  -3 -17   0 9714.26 456.563   6
  -3 -17   0 10413.4 464.095   8
  -3 -17   0 10008.9 446.843  12
  -3  17   0 10399.6 452.629  16
  -3 -17   0 10060.0 448.250  10
  -3 -17  -1 36751.3 1405.53  10
  -3 -17  -1 36592.0 1403.95   9
   3 -17   1 37867.0 1395.83   6
  -3  17  -1 36257.1 1402.29  16
  -3 -17  -1 36548.5 1413.12   6
  -3 -17  -1 35640.4 1396.30  12
  -3 -17  -1 37913.4 1420.98   8
  -3  17  -2 58196.2 2231.40  16
  -3 -17  -2 62311.7 2231.34   9
   3 -17   2 59335.4 2220.88   6
  -3 -17  -2 60653.8 2246.35   6
  -3 -17  -2 59975.1 2225.53  12
  -3 -17  -2 59485.3 2235.64  10
   3 -17   3 3948.38 236.342   6
  -3 -17  -3 3507.72 237.718   9
  -3 -17  -3 4274.59 263.334   6
  -3 -17  -3 3763.63 238.769  12
  -3 -17  -3 3856.03 250.800  10
  -3  17  -3 3437.84 239.849  16
  -3 -17  -4 1543.26 183.448  10
  -3  17  -4 1747.80 172.073  16
  -3 -17  -4 1731.72 164.178  12
  -3 -17  -4 1346.74 156.088   9
   3 -17   4 1916.13 173.682   6
  -3 -17  -4 2058.89 191.936   6
   3 -17   5 19473.1 790.374   6
  -3 -17  -5 19224.7 789.311   9
  -3  17  -5 19380.9 807.590  16
  -3 -17  -5 19240.0 812.636   6
  -3 -17  -6 9005.04 432.257   6
   3 -17   6 8340.57 408.430   6
  -3 -17  -6 8621.72 400.126   9
  -3  17  -6 9021.96 429.535  16
   3 -17   7 1804.01 150.853   6
  -3 -17  -7 1441.10 127.801   9
  -3  17  -7 1488.55 166.087  16
  -3 -17  -7 1706.27 141.183  11
   3 -17   8 3242.75 179.829   6
  -3  17  -8 3435.56 197.261  16
  -3 -17  -8 3140.95 163.910  11
  -3  17  -9 158.369 57.7083  16
  -3  18  10 990.616 86.9095  15
  -3 -18   9 1835.86 125.970   6
  -3  18   8 1569.10 169.670  15
  -3 -18   8 1402.50 136.020   6
  -3 -18   8 1536.02 171.742   5
  -3 -18   7 3372.46 219.981   6
  -3 -18   7 3135.68 244.773   5
  -3  18   7 3574.67 247.193  15
  -3 -18   6 470.593 124.789   6
  -3 -18   6 434.084 146.335   5
  -3 -18   5 1727.79 167.003   6
  -3 -18   4 7250.88 368.335   6
  -3 -18   3 1576.93 163.978   6
  -3 -18   2 488.403 125.982   6
  -3 -18   2 584.128 121.493   9
  -3 -18   2 395.011 110.209   8
  -3 -18   1 8.80944 85.8726  10
  -3 -18   1 31.5863 99.1769   9
  -3 -18   1 122.611 109.050   6
   3 -18  -1-35.9920 84.0889   6
  -3 -18   1 63.4767 105.003   8
  -3 -18   0 11460.5 497.449   9
   3 -18   0 11000.0 484.870   6
  -3 -18   0 11993.0 511.312   6
  -3  18   0 10749.5 486.731  16
  -3 -18   0 11331.7 487.756  12
  -3 -18   0 10381.9 502.553   8
  -3 -18   0 11048.3 490.595  10
  -3  18  -1 26656.2 1046.06  16
  -3 -18  -1 27441.8 1050.28   9
   3 -18   1 26940.9 1039.21   6
  -3 -18  -1 26541.8 1061.23   6
  -3 -18  -1 26492.6 1039.53  12
  -3 -18  -1 25577.8 1045.44  10
  -3 -18  -2-11.1220 105.176  10
  -3 -18  -2 10.4222 97.7856   9
  -3  18  -2-87.1730 98.0959  16
   3 -18   2 178.102 100.613   6
  -3 -18  -2 130.220 104.575  12
  -3 -18  -2-60.4781 118.766   6
   3 -18   3 24133.7 966.428   6
  -3 -18  -3 23709.8 967.104   9
  -3 -18  -3 23888.2 989.185   6
  -3  18  -3 24954.8 985.071  16
  -3 -18  -3 24626.9 968.822  12
  -3 -18  -3 25192.0 986.827  10
   3 -18   4 8123.81 393.148   6
  -3 -18  -4 8081.55 388.181   9
  -3 -18  -4 8050.85 412.390   6
  -3 -18  -4 7973.72 393.408  12
  -3  18  -4 8374.75 404.507  16
  -3 -18  -4 8041.50 413.311  10
  -3 -18  -5 499.828 109.491   9
  -3  18  -5 522.206 131.299  16
  -3 -18  -5 380.056 144.883   6
   3 -18   5 534.833 115.379   6
  -3 -18  -6 1290.18 131.522   9
   3 -18   6 1382.09 143.904   6
  -3  18  -6 1331.77 157.559  16
  -3 -18  -6 1094.31 160.076   6
   3 -18   7 934.542 117.105   6
  -3 -18  -7 1267.45 115.282  11
  -3  18  -7 1163.11 132.459  16
  -3  18  -8 185.697 75.9937  16
   3 -18   8 71.9005 63.3718   6
  -3 -19   9 1671.70 110.648   6
  -3 -19   8 5635.47 280.705   6
  -3  19   8 5860.48 302.535  15
  -3 -19   7 178.742 100.854   6
  -3  19   7 134.729 115.453  15
  -3 -19   6 1385.14 148.316   6
  -3 -19   5 440.609 121.564   6
  -3 -19   4 5299.84 302.964   6
  -3 -19   3 8798.94 427.323   6
  -3 -19   2 7879.91 382.981   9
  -3 -19   2 7524.58 387.100   6
  -3 -19   2 7720.11 374.480   8
  -3 -19   1 52021.6 1957.32   9
  -3 -19   1 53245.2 1971.04   6
   3 -19  -1 50920.1 1942.76   6
  -3 -19   1 53064.0 1963.74   8
  -3 -19   0 25421.5 981.754   9
  -3 -19   0 23964.4 964.288  10
   3 -19   0 24548.8 964.674   6
  -3 -19   0 24470.4 988.644   6
  -3 -19   0 24309.1 959.872  12
  -3 -19  -1 16323.5 671.556   9
   3 -19   1 15348.1 661.669   6
  -3 -19  -1 16890.8 688.771   6
  -3 -19  -1 15658.9 661.531  12
  -3  19  -1 15257.3 665.982  16
  -3 -19  -1 16534.6 676.292  10
  -3 -19  -2 6958.24 349.536   9
   3 -19   2 6602.86 345.542   6
  -3 -19  -2 7603.91 384.481   6
  -3  19  -2 7089.84 356.937  16
  -3 -19  -2 7062.89 348.637  12
  -3 -19  -2 7197.80 363.157  10
  -3 -19  -3 349.370 108.112   9
  -3 -19  -3 466.938 143.107  10
   3 -19   3 320.560 113.823   6
  -3 -19  -3 221.973 97.0762  12
  -3 -19  -3 328.478 144.386   6
  -3  19  -3 179.860 107.627  16
   3 -19   4 144.134 99.7906   6
  -3  19  -4 249.611 120.850  16
  -3 -19  -4 137.341 90.7637   9
  -3 -19  -4 186.760 141.289   6
   3 -19   5 7434.60 351.313   6
  -3 -19  -5 7439.72 374.601   6
  -3 -19  -5 6738.49 335.315   9
  -3  19  -5 6592.87 353.945  16
   3 -19   6 6502.82 316.169   6
  -3 -19  -6 6181.69 298.135   9
  -3  19  -6 6816.46 333.682  16
  -3 -19  -7 237.883 71.7932  11
   3 -19   7 377.532 85.1739   6
  -3  19  -7 318.732 94.9851  16
   3 -19   8 3350.91 165.832   6
  -3  19  -8 3865.26 182.804  16
  -3 -20   8 1826.48 137.549   6
  -3  20   8 2033.50 159.357  15
  -3  20   7 6329.37 326.395  15
  -3 -20   7 5904.68 305.065   6
  -3 -20   6 4108.36 251.455   6
  -3 -20   5 2476.14 200.418   6
  -3 -20   4-46.3833 113.455   6
  -3 -20   3 106.146 119.577   6
  -3 -20   2 2314.41 193.948   9
  -3 -20   2 1871.32 181.753   6
   3 -20  -2 1772.47 158.872   6
  -3 -20   1 3791.84 234.104   9
  -3 -20   1 3627.38 245.373   6
   3 -20  -1 3343.87 218.128   6
  -3 -20   0 179.243 94.3093  10
  -3 -20   0 266.289 102.606   9
   3 -20   0 314.324 101.543   6
  -3 -20   0 133.269 121.785   6
  -3 -20  -1 112.702 111.017  10
  -3 -20  -1 125.663 99.4343   9
  -3  20  -1 30.0628 92.5378  16
   3 -20   1 100.175 98.7377   6
  -3 -20  -1-27.5635 89.5821  12
  -3 -20  -1 98.6152 110.028   6
  -3  20  -2 6836.59 348.679  16
  -3 -20  -2 7154.21 349.333   9
   3 -20   2 7138.18 353.239   6
  -3 -20  -2 6934.54 374.388   6
  -3 -20  -2 7058.53 345.519  12
  -3 -20  -2 6843.28 356.720  10
  -3 -20  -3 642.504 132.912  10
  -3 -20  -3 648.546 120.863   9
   3 -20   3 814.502 127.598   6
  -3  20  -3 580.138 120.415  16
  -3 -20  -3 999.552 129.378  12
  -3 -20  -3 949.785 167.624   6
   3 -20   4 35189.0 1328.51   6
  -3 -20  -4 33548.0 1317.34   9
  -3 -20  -4 34321.8 1348.99   6
  -3  20  -4 35634.7 1336.56  16
   3 -20   5 1937.44 159.873   6
  -3 -20  -5 1773.95 147.640   9
  -3  20  -5 2314.37 173.964  16
  -3 -20  -5 2342.86 198.893   6
   3 -20   6 1478.24 134.381   6
  -3  20  -6 1377.71 136.854  16
   3 -20   7 3171.22 164.414   6
  -3  20  -7 2941.95 170.532  16
  -3 -20  -7 2587.56 147.839  11
  -3 -21   9 10009.4 396.851   9
  -3  21   8 864.930 107.659  15
  -3 -21   8 649.703 84.4137   6
  -3 -21   7 944.381 112.197   6
  -3  21   7 754.497 123.667  15
  -3  21   6 140.040 114.742  15
  -3 -21   6 180.811 107.458   6
  -3 -21   5 9344.90 439.892   6
  -3 -21   4 387.240 127.745   6
  -3 -21   3 988.383 148.591   9
  -3 -21   3 1343.36 161.572   6
  -3 -21   2 76.7015 106.041   9
  -3 -21   2 12.0242 107.800   6
   3 -21  -2 93.9799 90.6180   6
  -3 -21   1 4505.05 265.505   9
  -3 -21   1 4585.87 277.523   6
   3 -21  -1 4431.09 251.885   6
  -3 -21   0 1468.67 158.665   9
   3 -21   0 1493.39 150.072   6
  -3 -21   0 1774.73 184.420   6
  -3 -21  -1 1256.58 144.005  10
  -3 -21  -1 1321.10 146.843   9
   3 -21   1 1236.98 141.990   6
  -3 -21  -1 1497.45 174.975   6
  -3 -21  -2 2517.95 216.864   6
  -3 -21  -2 2207.59 173.555   9
   3 -21   2 2272.33 178.874   6
  -3  21  -2 2262.12 176.435  16
  -3 -21  -2 2411.13 185.722  10
  -3 -21  -3 54.7828 93.0232   9
   3 -21   3 176.485 102.193   6
  -3  21  -3 259.147 101.174  16
  -3 -21  -3 205.932 132.914   6
  -3 -21  -4 185.973 86.4295   9
   3 -21   4 203.474 104.409   6
  -3  21  -4 67.5578 95.2362  16
  -3 -21  -4 91.2718 118.059   6
   3 -21   5 13649.8 563.465   6
  -3 -21  -5 12999.3 578.634   6
  -3  21  -5 13647.9 567.825  16
   3 -21   6 623.073 94.8192   6
  -3  21  -6 564.956 98.3281  16
  -3 -21  -6 505.070 89.2360  11
  -3  21  -7 2262.37 129.722  16
   3 -21   7 1907.01 116.428   6
  -3 -22   8 5692.69 256.221   9
  -3 -22   8 5176.88 238.862   6
  -3  22   8 6124.13 264.760  15
  -3 -22   7 243.878 88.5154   6
  -3  22   7 122.308 95.1581  15
  -3 -22   6 13088.8 561.131   6
  -3  22   6 13703.3 576.448  15
  -3 -22   5 5684.68 303.182   6
  -3 -22   4 1181.18 158.076   6
  -3 -22   4 1341.23 151.416   9
  -3 -22   3 7759.76 381.120   9
  -3 -22   3 7558.08 388.274   6
  -3 -22   2 610.324 128.752   9
  -3 -22   2 532.956 127.225   6
  -3 -22   1 3446.69 224.263   9
  -3 -22   1 3407.76 242.474   6
   3 -22  -1 3334.70 211.609   6
  -3 -22   0 13768.9 590.314   9
   3 -22   0 13895.6 588.679   6
  -3 -22   0 13927.3 616.740   6
  -3 -22  -1 3194.70 208.460   9
   3 -22   1 3446.27 215.609   6
  -3 -22  -1 3289.07 242.984   6
  -3 -22  -1 3233.90 205.726  10
  -3 -22  -2 2080.57 163.327   9
   3 -22   2 2286.63 175.212   6
  -3 -22  -2 2028.73 201.066   6
  -3 -22  -2 2107.54 168.307  10
  -3  22  -3 205.160 95.9329  16
  -3 -22  -3 89.9187 86.8749   9
   3 -22   3 266.619 102.388   6
  -3 -22  -3 68.9366 118.917   6
   3 -22   4 9272.31 417.756   6
  -3  22  -4 8687.33 411.872  16
   3 -22   5 3793.25 213.584   6
  -3 -22  -5 4457.59 242.576   6
  -3  22  -5 3885.63 216.728  16
  -3  22  -6 5197.83 245.632  16
   3 -22   6 5483.64 243.043   6
  -3 -22  -6 5036.35 237.823  11
  -3 -23   8 3525.58 169.340   9
  -3  23   8 3859.41 180.255  15
  -3  23   7 55.1577 76.9814  15
  -3 -23   7 84.6770 74.0539   9
  -3 -23   7 179.572 73.0661   6
  -3 -23   6 244.588 94.9576   9
  -3 -23   6 121.824 79.4705   6
  -3  23   6 179.638 99.7762  15
  -3 -23   5 146.225 97.9163   6
  -3 -23   5 96.4963 96.5349   9
  -3 -23   4 2831.75 195.893   9
  -3 -23   4 2754.70 200.509   6
  -3 -23   3 762.707 132.166   9
  -3 -23   3 657.413 135.084   6
  -3 -23   2 13315.3 566.695   9
  -3 -23   2 13076.8 583.592   6
  -3 -23   1 386.204 110.457   9
  -3 -23   1 197.041 127.029   6
   3 -23  -1 212.820 94.5085   6
  -3 -23   0 111.658 93.7915   9
   3 -23   0 189.919 95.4546   6
  -3 -23   0 128.588 125.991   6
  -3 -23  -1 2598.74 183.359   9
   3 -23   1 2754.33 188.854   6
  -3 -23  -1 2826.28 216.424   6
  -3 -23  -2 602.768 100.694   9
   3 -23   2 515.353 109.682   6
  -3 -23  -2 545.303 140.952   6
   3 -23   3 325.174 93.6015   6
  -3 -23  -3 595.574 133.250   6
  -3  23  -4 4385.55 231.409  16
   3 -23   4 4548.43 238.803   6
  -3 -23  -4 5035.82 265.697   6
  -3 -23  -5 3929.38 215.112   6
   3 -23   5 3631.46 186.656   6
  -3 -24   7 19570.8 715.604   9
  -3  24   7 20524.5 725.762  15
  -3 -24   6 2405.82 160.290   9
  -3 -24   6 2903.52 166.627   6
  -3  24   6 2565.48 167.678  15
  -3 -24   5 8583.28 373.218   9
  -3 -24   5 7980.69 374.242   6
  -3 -24   4 548.049 107.845   9
  -3 -24   4 743.057 121.602   6
  -3 -24   3 1718.05 152.224   9
  -3 -24   3 1729.40 172.023   6
  -3 -24   2 1067.83 127.487   9
  -3 -24   2 1339.03 156.613   6
  -3 -24   1 939.173 118.843   9
  -3 -24   1 851.343 137.835   6
  -3 -24   0 578.682 104.051   9
   3 -24   0 808.761 110.752   6
  -3 -24   0 495.111 131.050   6
  -3 -24  -1 2161.54 155.098   9
   3 -24   1 2463.25 166.558   6
  -3 -24  -1 2131.41 193.569   6
   3 -24   2 1440.68 133.904   6
  -3 -24  -2 1750.80 176.068   6
   3 -24   3 4811.80 249.494   6
  -3 -24  -3 5254.66 278.585   6
   3 -24   4 202.918 74.9673   6
  -3 -24  -4 175.323 97.1826   6
   3 -24   5 4744.49 228.363   6
  -3 -24  -5 6187.61 264.596   6
  -3 -25   6 38.2209 57.3583   9
  -3  25   6 99.0473 69.7610  15
  -3 -25   6 66.0346 61.7128   6
  -3 -25   5 1396.27 113.648   9
  -3 -25   5 1296.92 123.462   6
  -3  25   5 1445.33 128.651  15
  -3 -25   4 5358.26 266.389   9
  -3 -25   4 5705.45 282.138   6
  -3 -25   3 9923.24 428.048   9
  -3 -25   3 9952.98 445.845   6
  -3 -25   2 2321.73 157.274   9
  -3 -25   2 1996.15 177.735   6
  -3 -25   1 474.913 94.4977   9
  -3 -25   1 638.421 131.316   6
  -3 -25   0 682.468 95.4819   9
  -3 -25   0 672.879 130.911   6
   3 -25   1 2375.45 159.196   6
  -3 -25  -1 2451.38 190.705   6
   3 -25   2 3742.11 203.894   6
  -3 -25  -2 3947.38 237.340   6
   3 -25   3 407.502 78.8206   6
  -3 -25  -3 300.169 100.871   6
  -3 -25  -4 905.938 111.973   6
  -3  26   6 11904.5 464.839  15
  -3 -26   5-4.42732 49.1045   9
  -3 -26   5 119.556 68.7442   6
  -3  26   5 16.8212 63.7532  15
  -3 -26   4 10170.4 418.859   9
  -3 -26   4 10379.9 435.001   6
  -3 -26   3 413.758 103.494   6
  -3 -26   3 313.373 76.2767   9
  -3 -26   2 1554.38 118.185   9
  -3 -26   2 1422.45 144.120   6
  -3 -26   1 635.553 118.349   6
  -3 -26   0 266.301 110.948   6
  -3 -26  -1 146.549 100.749   6
  -3 -26  -2 1496.59 139.011   6
  -3 -26  -3 1731.11 138.002   6
  -3 -26  -4 11686.5 472.101   6
  -3  27   4 868.810 82.3809  15
  -3 -27   4 1037.62 94.8778   6
  -3 -27   3 109.267 80.1380   6
  -3 -27   2 221.051 92.0863   6
  -3 -27   1 2545.56 171.909   6
  -3 -27   0 595.001 105.189   6
  -3 -27  -1 7325.33 336.338   6
  -3 -27  -2 9336.93 399.160   6
  -3 -27  -3 2483.69 147.687   6
  -3 -28   3 161.957 63.8072   6
  -3 -28   2 259.648 71.5183   6
  -3 -28   1 3788.84 200.931   6
  -3 -28   0 1225.07 111.087   6
  -3 -28  -1 10410.1 428.371   6
  -3 -29   1 523.605 67.1357   6
  -3 -29   0 684.617 72.8287   6
  -4   0  12 2028.77 132.607   5
  -4   0  12 1876.88 113.096  10
  -4   0  11-27.0877 100.409   5
  -4   0  10 6539.99 364.464   7
  -4   0  10 7338.38 380.099  15
  -4   0  10 6637.99 349.679   5
  -4   0   9-12.3494 132.185   7
  -4   0   8 8678.27 428.243   7
  -4   0   7-31.4492 104.779   7
  -4   0   7 11.4310 102.459  15
  -4   0   6 3905.41 227.797  15
  -4   0   6 3545.60 221.070   7
  -4   0   5 45.1091 74.6683   7
  -4   0   5 120.659 84.5558  15
  -4   0   4 50051.6 1875.37   1
   4   0  -3 7.99963 77.4029   1
  -4   0   3 34.0025 77.5102   1
   4   0  -2 13507.3 525.231   3
   4   0  -2 12952.1 536.730   1
  -4   0   2 12891.1 540.058   1
   4   0  -1 46.9576 57.7602   3
   4   0  -1 119.185 61.6935   1
   4   0   0 24517.9 926.611   3
   4   0   0 25264.3 948.570   1
   4   0   1 8.89263 34.8827   3
   4   0   1 100.170 55.0395   1
   4   0   2 42222.8 1552.52   1
   4   0   2 40762.7 1500.75   3
  -4   0  -3 28.2396 73.9711   9
  -4   0  -3 100.383 74.8866  11
  -4   0  -4 674.627 110.805   9
  -4   0  -4 453.109 94.2976  12
  -4   0  -4 622.105 102.847  11
  -4   0  -5 50.8112 95.3517   9
  -4   0  -5 20.2788 99.9239  11
  -4   0  -6 61480.1 2295.05   9
  -4   0  -7 99.6914 131.795   9
  -4   0  -8 287.897 127.585  13
  -4   0  -8 432.384 137.852   9
  -4   0  -9 9.39546 106.812  13
  -4   0 -10 31259.2 1170.38  13
  -4  -1  12 752.162 91.8138   5
  -4   1  12 952.257 96.5077   5
  -4   1  12 792.543 80.8711  10
  -4   1  11 148.115 105.670   7
  -4   1  11 125.363 99.4474   5
  -4  -1  11 180.958 106.290   5
  -4  -1  11 171.599 88.6081  10
  -4   1  10 10100.3 471.868  15
  -4   1  10 9745.16 460.735   7
  -4  -1  10 9023.70 448.742   5
  -4   1   9 1718.60 185.766   7
  -4  -1   9 1980.08 203.795   7
  -4  -1   9 1739.05 196.123  15
  -4  -1   8 5148.29 294.757   7
  -4   1   8 5404.61 297.890   7
  -4   1   7 1280.54 148.762   7
  -4  -1   7 1469.43 155.667   7
  -4   1   7 1316.24 153.425  15
  -4  -1   7 1258.53 151.573  15
  -4   1   6 14222.5 612.406  15
  -4  -1   6 15491.0 618.782  15
  -4   1   6 14399.0 604.239   7
  -4  -1   6 14494.2 609.581   7
  -4   1   5 20066.0 798.630  15
  -4  -1   5 20659.1 802.172  15
  -4   1   5 20316.4 793.035   7
  -4  -1   5 20104.9 794.235   7
  -4   1   4 16498.3 684.470   1
  -4  -1   4 16874.0 693.859   1
  -4  -1   3 2710.23 182.714   1
  -4   1   3 2726.03 138.128   2
   4  -1  -3 3004.95 172.720   1
   4   1  -3 3032.38 183.303   1
  -4   1   3 2786.47 174.516   1
   4  -1  -2 2652.49 150.205   1
   4  -1  -2 2317.24 140.963   3
   4   1  -2 2203.54 135.883   3
   4   1  -2 2188.21 150.759   1
  -4   1   2 2336.54 147.312   1
  -4  -1   2 2380.98 160.475   1
   4   1  -1 57595.3 2114.38   3
   4  -1  -1 57572.0 2121.73   1
   4   1  -1 60265.8 2136.86   1
   4  -1  -1 57931.2 2115.09   3
   4  -1   0 58371.0 2118.04   3
   4  -1   0 57810.5 2130.21   1
   4   1   0 57901.9 2115.48   3
   4   1   0 59640.9 2143.26   1
   4   1   1 11263.7 427.035   3
   4  -1   1 10828.0 451.361   1
   4   1   1 10361.7 459.871   1
   4  -1   1 10604.3 429.099   3
   4   1   2-9.67418 57.7575   1
   4  -1   2 85.4668 44.9761   3
   4  -1   2 8.52746 48.8782   1
  -4  -1  -3 31011.7 1193.64   9
  -4   1  -3 31757.3 1191.16   9
  -4  -1  -3 31593.7 1190.61  12
  -4  -1  -3 32127.9 1195.57  11
  -4   1  -3 31744.7 1193.61  11
  -4  -1  -4 20835.6 825.016   9
  -4   1  -4 21098.3 825.116   9
  -4   1  -4 20892.2 814.594  16
  -4  -1  -4 20633.3 819.597  12
  -4  -1  -4 20876.7 826.401  11
  -4   1  -4 20784.9 825.091  11
  -4  -1  -5 35548.7 1342.48   9
  -4   1  -5 33989.7 1339.46   9
  -4  -1  -5 34722.6 1342.06  11
  -4   1  -5 35546.7 1341.99  11
  -4  -1  -6 10397.4 476.026   9
  -4   1  -6 10607.3 473.387   9
  -4   1  -6 9840.40 444.853  16
  -4   1  -6 9045.85 465.069  11
  -4  -1  -7 13959.0 635.668   9
  -4   1  -7 15062.6 644.690   9
  -4  -1  -8 15220.7 650.188   9
  -4   1  -8 13798.6 643.942   9
  -4  -1  -8 15041.6 647.752  13
  -4   1  -8 15229.8 646.104  13
  -4  -1  -9 1600.14 157.228  13
   4   1   9 2023.38 140.347   7
  -4   1  -9 1856.14 167.998  13
  -4  -1 -10 1067.51 102.719  13
  -4   1 -10 1067.52 107.244  13
  -4  -2  12 1006.68 99.4270   5
  -4   2  12 931.373 95.2006   5
  -4   2  12 850.475 86.1156  10
  -4  -2  11 5693.84 296.834   5
  -4  -2  11 5713.53 281.854  10
  -4   2  11 5752.45 303.630   7
  -4  -2  11 6492.39 309.400   7
  -4   2  11 5706.52 297.784   5
  -4   2  10 136.387 128.005   7
  -4  -2  10 158.525 115.359   5
  -4   2  10 360.157 147.339  15
  -4   2   9 1362.59 167.201   7
  -4  -2   9 1063.56 157.992   5
  -4  -2   9 1309.79 195.482  15
  -4   2   8 20294.9 908.351  15
  -4   2   8 24087.1 911.624   7
  -4   2   7 3977.40 250.889  15
  -4  -2   7 3573.72 245.038  15
  -4   2   7 3941.26 237.624   7
  -4  -2   7 3768.49 238.994   7
  -4   2   6 914.439 119.666   7
  -4  -2   6 800.025 112.588   7
  -4   2   6 939.333 121.756  15
  -4  -2   6 895.065 129.071  15
  -4   2   5 2024.03 151.783  15
  -4  -2   5 1613.97 142.319  15
  -4   2   5 1848.00 136.674   7
  -4  -2   5 1872.26 140.787   7
  -4  -2   4 450.861 104.188   1
  -4   2   4 524.573 92.3029   1
   4   2  -4 473.933 86.9637   1
  -4  -2   3 24476.8 977.325   1
  -4   2   3 25294.1 962.231   1
  -4   2   3 25416.5 926.803   2
   4  -2  -3 24450.4 952.866   1
   4   2  -3 24723.8 971.559   1
   4   2  -2 4349.36 228.117   1
  -4   2   2 4364.47 215.591   1
  -4  -2   2 4192.95 233.058   1
   4  -2  -2 4133.52 209.935   1
   4  -2  -1 4468.24 213.641   1
   4   2  -1 4653.66 240.370   1
   4  -2  -1 4818.73 225.880   3
   4   2   0 35427.1 1278.06   3
   4   2   0 35921.0 1314.67   1
   4  -2   0 33203.3 1280.97   3
   4  -2   0 34890.8 1286.98   1
   4  -2   1 38048.6 1378.67   1
   4   2   1 36202.9 1353.21   3
   4   2   1 37562.1 1402.27   1
   4  -2   2 10225.4 440.584   1
   4   2   2 10468.2 464.026   1
  -4  -2  -3 70283.6 2546.68   9
  -4   2  -3 70579.4 2541.22   9
  -4   2  -3 70142.4 2540.87  16
  -4  -2  -3 69092.8 2543.68  12
  -4   2  -3 68709.4 2543.13  11
  -4  -2  -4 3456.92 203.151   9
  -4   2  -4 3270.72 198.953   9
  -4   2  -4 3282.12 190.854  16
  -4  -2  -4 3305.14 201.563  12
  -4  -2  -4 3014.55 199.138  11
  -4   2  -4 3155.31 197.330  11
  -4  -2  -5 1772.84 164.582  11
  -4   2  -5 2091.23 163.592   9
  -4  -2  -5 1960.31 169.802   9
  -4   2  -5 1716.57 161.694  11
  -4  -2  -6 15472.9 664.749   9
  -4   2  -6 15150.4 657.016   9
  -4   2  -7 59.9645 95.6235  16
  -4  -2  -7 100.387 139.153   9
  -4   2  -7 74.0154 124.596   9
  -4  -2  -7-36.1730 123.854  11
  -4   2  -8 127.277 131.240  13
  -4   2  -8 131.567 90.7613  16
  -4  -2  -8 84.0106 132.375   9
  -4   2  -8 59.2074 135.036   9
   4   2   9 4100.98 220.696   7
  -4  -2  -9 4054.61 244.734  13
  -4   2  -9 4204.31 246.627  13
  -4  -2 -10 1282.66 108.524  13
  -4   3  12 4920.24 223.872   5
  -4  -3  12 4862.59 228.179   5
  -4   3  12 4420.60 220.567  10
  -4   3  11 821.058 126.865   7
  -4   3  11 699.147 120.280   5
  -4  -3  11 511.031 110.174   5
  -4   3  11 727.566 135.842  15
  -4  -3  11 674.086 98.2868  10
  -4   3  10 290.821 133.132   7
  -4  -3  10 136.570 114.052   7
  -4  -3  10 259.336 118.000   5
  -4   3  10 284.309 145.617  15
  -4   3   9 360.802 130.994   7
  -4  -3   9 135.819 135.258   7
  -4  -3   9 266.947 145.493   5
  -4   3   8-23.1215 118.744   7
  -4   3   8 116.689 134.487  15
  -4   3   7 2010.81 163.063   7
  -4   3   7 1599.96 167.035  15
  -4  -3   7 1895.26 173.810  15
  -4   3   6 513.978 100.852   7
  -4  -3   6 606.769 112.281   7
  -4  -3   6 399.434 107.033  15
  -4   3   6 474.331 110.980  15
  -4  -3   5 301.160 90.7348  15
  -4   3   5 317.847 84.2170   7
  -4  -3   5 422.712 100.157   7
  -4   3   5 441.422 96.7592  15
  -4   3   4 40496.8 1532.15   1
  -4  -3   4 40584.0 1560.53   1
  -4  -3   4 41099.0 1514.24   7
  -4  -3   3 10402.3 468.271   1
  -4   3   3 10379.4 417.720   2
  -4   3   3 10487.4 441.945   1
   4   3  -3 10769.1 465.085   1
   4   3  -2 50562.2 1752.16   1
  -4   3   2 49722.8 1724.15   1
  -4  -3   2 50623.0 1758.54   1
   4  -3  -2 53806.4 1724.33   1
   4  -3  -1 45222.4 1651.21   1
   4   3  -1 45726.7 1688.01   1
   4  -3  -1 44990.5 1660.53   3
   4  -3   0 123437. 4450.01   1
   4   3   0 125610. 4489.30   1
   4   3   1 5212.40 274.860   1
   4  -3   1 5171.18 241.401   1
   4   3   2 2420.22 186.057   1
   4  -3   2 2841.68 163.254   1
  -4  -3  -3 5714.01 301.925   9
  -4   3  -3 6263.92 293.609   9
  -4  -3  -3 6684.03 304.003  12
  -4   3  -3 6484.68 298.956  11
  -4   3  -3 6625.93 301.760  16
  -4  -3  -3 6677.20 296.572  10
  -4  -3  -4 19198.3 757.762   9
  -4   3  -4 19412.2 751.330   9
  -4  -3  -4 18675.0 754.056  12
  -4   3  -4 18842.9 753.493  11
  -4   3  -4 18237.8 747.568  16
  -4  -3  -4 18450.7 742.579  10
  -4  -3  -5 2134.88 183.000   9
  -4   3  -5 2070.11 169.513   9
  -4  -3  -5 2178.72 178.809  11
  -4  -3  -5 2054.91 159.772  10
  -4  -3  -6-83.3882 130.606   9
  -4   3  -6 217.156 121.238   9
  -4  -3  -7 10421.2 521.005   9
  -4   3  -7 12308.1 531.579   9
  -4   3  -7 11413.4 503.791  16
  -4  -3  -7 10954.5 521.095  11
  -4   3  -8 24181.9 961.500  16
  -4   3  -8 25020.0 990.911  13
  -4  -3  -9 62.8415 101.281  13
  -4   3  -9 130.949 113.340  13
  -4  -3 -10 156.947 69.8690  13
  -4   4  12 1892.38 117.180   5
  -4  -4  12 1757.73 121.084   5
  -4   4  12 1632.79 116.465  10
  -4   4  11 820.253 125.449   7
  -4  -4  11 725.798 121.672   5
  -4   4  11 763.061 133.071  15
  -4  -4  11 763.659 94.8919  10
  -4   4  10 1683.12 174.713   7
  -4  -4  10 1509.17 182.150   7
  -4  -4  10 1760.82 168.156   5
  -4   4  10 1531.31 181.922  15
  -4  -4  10 1620.00 148.118  10
  -4   4   9 236.802 126.666   7
  -4  -4   9 257.583 130.396   7
  -4  -4   9 267.546 125.228   5
  -4   4   8 4575.88 288.383  15
  -4   4   8 4552.35 278.179   7
  -4  -4   8 4905.60 284.543   7
  -4  -4   8 4305.62 275.719   5
  -4   4   7 37110.9 1419.15  15
  -4  -4   7 36826.8 1417.97  15
  -4   4   7 36606.8 1400.80   7
  -4  -4   7 36289.9 1405.34   5
  -4   4   6 10480.7 471.905  15
  -4  -4   6 11341.8 477.159  15
  -4   4   6 9917.67 453.857   7
  -4  -4   6 10434.8 458.590   5
  -4  -4   5 2448.60 165.535  15
  -4  -4   5 1959.74 155.820   7
  -4   4   5 2300.02 162.438  15
  -4   4   5 2339.48 151.735   7
  -4  -4   5 2155.28 147.521   5
  -4   4   4 7470.95 349.098   1
  -4  -4   4 7714.81 340.243   7
   4   4  -3 73386.4 2667.31   1
  -4   4   3 73090.3 2618.61   2
  -4  -4   3 70973.7 2668.42   1
  -4   4   3 71829.5 2632.38   1
  -4   4   2 4481.36 202.123   1
   4   4  -2 4105.21 230.720   1
   4  -4  -2 3995.83 193.910   1
  -4  -4   2 4070.47 238.491   1
   4   4  -1 26351.2 1009.18   1
   4  -4  -1 25778.9 960.903   1
   4  -4   0 2929.36 144.307   1
   4   4   0 2936.21 187.328   1
   4   4   1 18330.3 759.947   1
   4  -4   1 18895.9 714.839   1
  -4  -4  -3 15679.1 610.602   9
  -4   4  -3 14692.7 594.893   9
  -4   4  -3 15227.1 607.237  16
  -4  -4  -3 14591.3 607.457  12
  -4   4  -3 14862.3 602.428  11
  -4  -4  -3 14597.6 601.274  10
  -4  -4  -4 13694.1 569.624   9
  -4   4  -4 13600.2 558.143   9
  -4   4  -4 12803.4 560.046  16
  -4  -4  -4 13185.2 553.903  10
  -4  -4  -4 13704.0 569.453  12
  -4  -4  -5 7785.36 364.020  10
  -4  -4  -5 7654.76 377.922   9
  -4   4  -5 7526.11 369.796   9
  -4  -4  -6 11206.2 500.617   9
  -4   4  -6 10980.4 495.154   9
  -4   4  -6 11988.5 487.628  16
  -4   4  -6 11203.6 495.662  13
  -4   4  -7 446.989 119.321  16
  -4   4  -7 350.786 140.456   9
  -4  -4  -7 395.716 146.289  11
  -4   4  -8 8061.21 380.386  16
  -4  -4  -9 191.523 122.745   9
  -4  -4  -9 148.624 99.2307  13
  -4   4  -9 295.653 112.773  13
  -4   4  -9 303.399 80.3297  16
  -4  -4 -10 3984.56 185.752  13
   4   4  10 3241.04 166.286   7
  -4   5  12 705.424 76.6484   5
  -4  -5  12 900.385 89.6900   5
  -4   5  11 2674.70 192.694  15
  -4  -5  11 2652.93 188.462   5
  -4   5  11 2719.57 183.231   7
  -4   5  10 349.775 120.016   7
  -4  -5  10-44.4655 118.069   5
  -4  -5  10 152.898 118.841   7
  -4   5  10 265.986 134.597  15
  -4  -5  10 208.536 98.9896  10
  -4   5   9 11.5982 116.337   7
  -4  -5   9 72.7597 127.412   7
  -4  -5   9-24.3052 128.891   5
  -4  -5   9 83.0758 104.165  10
  -4   5   8 1037.80 146.121   7
  -4  -5   8 1080.01 158.122   7
  -4  -5   8 721.014 145.839   5
  -4   5   8 1273.05 176.019  15
  -4   5   7 987.536 128.407   7
  -4  -5   7 857.293 141.904   7
  -4  -5   7 1027.55 135.542   5
  -4  -5   6 2982.80 197.684   5
  -4  -5   6 3182.66 183.338  14
  -4   5   6 3488.51 211.599  15
  -4  -5   6 3199.69 210.986  15
  -4   5   6 3091.88 194.127   7
  -4  -5   6 3016.19 207.115   7
  -4  -5   5 1758.80 134.395   5
  -4   5   5 1781.40 146.321  15
  -4  -5   5 1756.50 152.053  15
  -4   5   5 1846.33 132.855   7
  -4  -5   4 4358.28 224.131  10
  -4  -5   4 4119.31 224.352   3
  -4   5   3 2091.40 132.710   1
   4   5  -3 2362.71 173.748   1
  -4  -5   3 1994.90 172.121   1
  -4  -5   3 2347.39 146.089   3
   4   5  -2 2165.63 158.870   1
  -4  -5   2 2003.48 164.154   1
  -4  -5   2 1916.14 130.201   3
   4   5  -1 11109.1 422.449   2
   4   5  -1 12627.9 508.313   1
   4  -5  -1 11830.3 439.193   1
   4  -5   0 22194.7 833.686   1
   4   5   0 24241.7 907.124   1
   4   5   1 101982. 3720.40   1
  -4  -5  -2 81207.7 3029.23   9
  -4   5  -2 86054.1 3032.92  16
  -4  -5  -2 85440.3 3032.05  12
  -4  -5  -2 81591.2 3026.38  10
  -4  -5  -3 17475.5 673.454   9
  -4   5  -3 16452.0 671.179  16
  -4  -5  -3 16556.6 673.552  12
  -4  -5  -3 16144.7 665.204  10
  -4   5  -4 4664.57 259.830  16
  -4  -5  -4 4687.77 260.641   9
  -4   5  -4 4908.05 249.231   9
  -4  -5  -4 4673.51 259.386  12
  -4  -5  -4 4274.83 246.003  10
  -4  -5  -5 21063.0 868.521   9
  -4   5  -5 21228.0 859.578   9
  -4   5  -5 20986.7 866.411  16
  -4   5  -5 22187.7 871.753  13
  -4  -5  -5 21561.2 869.703  12
  -4  -5  -5 21834.7 858.170  10
  -4   5  -6 22686.5 926.522   9
  -4   5  -6 23937.0 928.940  16
  -4   5  -6 23126.6 936.264  13
  -4  -5  -6 22124.9 933.565  11
  -4   5  -7 146.231 109.337  16
  -4   5  -7 36.8042 126.919  13
  -4  -5  -7 203.110 124.413  11
  -4  -5  -8 10420.2 473.501   9
  -4   5  -8 9393.73 446.446  16
  -4  -5  -9 8294.07 389.368   9
  -4  -5  -9 8220.51 377.378  13
  -4   5  -9 7913.41 362.048  16
  -4   5  -9 8452.24 386.287  13
  -4  -5 -10 1078.58 94.3270  13
   4   5  10 1011.65 81.9470   7
  -4   6  12 413.829 58.9299   5
  -4  -6  12 366.869 67.3436   5
  -4   6  11-31.2154 86.0556   7
  -4  -6  11-93.1637 99.3716   5
  -4   6  11-9.04784 98.3251  15
  -4   6  10 653.995 158.717  15
  -4   6  10 652.256 133.465   7
  -4  -6  10 515.953 140.875   5
  -4  -6  10 506.266 98.2170  10
  -4   6   9 372.773 124.916   7
  -4  -6   9 537.198 135.284   7
  -4  -6   9 328.313 132.812   5
  -4  -6   9 328.001 104.306  10
  -4   6   8 421.531 126.479   7
  -4  -6   8 310.833 128.275   7
  -4  -6   8 454.169 131.316   5
  -4   6   8 475.512 151.162  15
  -4  -6   8 292.647 108.882  10
  -4  -6   7 4963.09 288.738   5
  -4   6   7 4950.16 294.658  15
  -4   6   7 5382.86 285.577   7
  -4  -6   7 5629.30 298.923   7
  -4  -6   6 2373.98 176.431   5
  -4  -6   6 2176.58 157.813  14
  -4   6   6 2499.28 185.576  15
  -4  -6   6 2244.60 155.698   8
  -4   6   6 2563.76 169.824   7
  -4  -6   6 2545.33 182.583   7
  -4  -6   5 13576.0 557.595   5
  -4  -6   5 13356.2 563.167   7
  -4   6   5 13691.5 566.125  15
  -4  -6   5 13747.2 554.480   8
  -4  -6   5 13402.1 560.463  10
  -4  -6   5 13138.0 553.051  14
  -4   6   5 13683.1 548.666   7
  -4   6   4 14994.9 607.787  15
  -4  -6   4 15200.7 610.056  10
  -4  -6   4 15168.9 606.174   8
  -4  -6   3 19600.0 811.717   1
  -4  -6   3 19794.1 773.433   3
   4   6  -2 38849.7 1477.14   2
   4   6  -2 41462.0 1540.32   1
  -4  -6   2 42818.1 1504.85   3
   4   6  -1 43322.5 1630.71   1
   4   6  -1 43056.2 1584.93   4
   4   6   0 13142.5 522.332   4
   4   6   0 13948.0 580.039   1
   4   6   1 46962.3 1778.65   1
  -4  -6  -2 123600. 4440.68  10
  -4  -6  -2 124314. 4441.24   9
  -4  -6  -2 122500. 4442.57  12
  -4   6  -2 122634. 4443.75  16
  -4  -6  -3 323.691 97.2906  10
  -4  -6  -3 169.261 88.5592   9
  -4  -6  -3 287.836 79.2766   8
  -4   6  -3 267.176 83.7117  13
  -4  -6  -3 333.083 96.4906  12
  -4   6  -3 212.528 89.8007  16
  -4  -6  -4 9942.61 449.052   9
  -4   6  -4 9916.64 433.494   9
  -4   6  -4 10120.5 446.874  16
  -4   6  -4 10112.6 443.967  13
  -4  -6  -4 10037.8 451.414  12
  -4  -6  -4 9326.60 439.524  10
  -4   6  -5 21432.3 850.205   9
  -4   6  -5 20633.8 858.817  16
  -4   6  -5 21818.2 859.920  13
  -4  -6  -5 21675.1 862.459  12
  -4  -6  -5 20312.8 850.070  10
  -4   6  -6 13090.7 579.330   9
  -4   6  -6 13582.9 594.577  13
  -4  -6  -6 13039.1 591.203  11
  -4   6  -6 13347.0 588.244  16
  -4   6  -7 69.2341 113.864  16
  -4  -6  -7 124.201 133.480   9
  -4   6  -7 269.160 130.291  13
  -4  -6  -7 237.409 127.585  11
  -4   6  -8 161.937 106.899  16
  -4  -6  -8 238.416 137.691   9
  -4  -6  -8 212.344 116.256  11
  -4   6  -9 710.373 101.349  16
  -4  -6  -9 733.748 128.852   9
  -4  -6  -9 650.015 106.107  13
  -4  -6 -10 1488.34 100.351  13
   4   6  10 1310.96 93.6703   7
  -4  -7  12 126.553 54.7502   5
  -4  -7  11 3170.54 198.168   5
  -4   7  11 3564.70 210.619  15
  -4   7  11 3170.41 193.655   7
  -4   7  10 213.376 105.104   7
  -4  -7  10 237.827 117.073   5
  -4   7  10 291.038 141.929  15
  -4  -7   9 3553.01 244.370   5
  -4  -7   9 3649.25 224.580  10
  -4   7   9 3691.92 241.514   7
  -4   7   8 199.163 139.660  15
  -4   7   8 325.659 110.587   7
  -4  -7   8 23.7896 122.357   7
  -4  -7   8 193.523 121.081   5
  -4  -7   8 192.865 103.785  10
  -4  -7   7 20149.0 841.070   5
  -4   7   7 20338.0 854.742  15
  -4  -7   7 21023.6 834.079  10
  -4   7   7 20543.7 829.361   7
  -4  -7   7 21377.2 847.503   7
  -4  -7   6 6401.09 314.332   5
  -4   7   6 6152.42 320.909  15
  -4  -7   6 5844.70 292.062  14
  -4  -7   6 5839.99 303.024  10
  -4   7   6 5885.94 295.723   7
  -4  -7   6 6205.85 314.040   7
  -4  -7   5 9317.57 416.304   5
  -4   7   5 10119.8 428.573  15
  -4  -7   5 9470.99 417.822  10
  -4  -7   5 9172.79 409.550   8
  -4  -7   5 9319.63 413.144  14
  -4   7   4 3840.41 207.558  15
  -4  -7   4 3603.19 200.691   5
  -4  -7   4 3713.60 204.004   8
  -4  -7   4 4264.86 215.321  10
  -4  -7   4 3470.72 204.567  14
  -4  -7   3 19317.2 776.359  14
  -4  -7   3 20309.9 777.657   8
  -4  -7   3 20245.2 777.047  10
  -4  -7   3 20009.5 786.629   3
  -4  -7   2 8307.93 363.189   3
   4   7  -1 75226.6 2803.78   1
   4   7  -1 76673.0 2756.38   4
  -4  -7   1 76077.3 2756.11   3
   4   7   0 679.686 108.770   1
   4   7   0 861.060 79.7500   4
  -4  -7  -1 7298.94 328.703   9
  -4   7  -1 7916.04 336.485  16
  -4  -7  -1 6714.34 325.040   8
  -4  -7  -1 7345.69 331.167  10
  -4  -7  -2 199.673 86.0386  10
  -4   7  -2 24.0100 80.4432  16
  -4  -7  -2 99.9198 82.6870   9
  -4  -7  -2 220.604 87.2716  12
  -4  -7  -2 178.249 81.2252   8
  -4   7  -2 187.060 69.4507  13
  -4  -7  -3 7157.28 349.429   9
  -4   7  -3 6997.85 351.256  16
  -4  -7  -3 7361.34 340.227   6
  -4   7  -3 7770.40 345.830  13
  -4  -7  -3 7395.59 340.974   8
  -4  -7  -3 7650.01 355.336  12
  -4  -7  -3 7913.94 354.294  10
  -4  -7  -4 326.997 107.578  10
  -4   7  -4 312.862 92.5459   9
  -4   7  -4 454.590 108.754  16
  -4   7  -4 197.036 94.4995  13
  -4  -7  -4 265.485 104.478  12
  -4  -7  -4 449.612 101.506   6
  -4  -7  -5 6514.54 343.014  12
  -4   7  -5 6360.34 323.107   9
  -4   7  -5 6100.60 330.510  16
  -4   7  -5 6782.86 336.969  13
  -4  -7  -5 6124.64 329.534  10
  -4  -7  -6 24565.6 1012.89   9
  -4   7  -6 25362.8 1009.88  13
  -4   7  -6 24874.6 1006.09  16
  -4  -7  -6 25504.5 1011.96  11
  -4  -7  -7 9719.88 451.943   9
  -4   7  -7 8987.27 437.584  16
  -4   7  -7 8617.82 439.116  13
  -4  -7  -7 8946.58 441.462  11
  -4   7  -8 1398.84 157.216  16
  -4  -7  -8 1519.36 170.226  11
  -4  -7  -9 196.274 107.763   9
  -4   7  -9 110.434 80.0811  16
  -4  -7  -9 30.9320 90.3317  13
  -4  -7 -10 1409.47 93.9285  13
   4   7  10 1352.22 94.1479   7
  -4  -8  12 6067.18 260.057   5
  -4   8  11 799.057 101.548   7
  -4   8  11 657.372 119.975  15
  -4  -8  10-21.1226 109.567   5
  -4   8  10-91.1350 99.9238   7
  -4  -8   9 10726.2 501.318   5
  -4  -8   9 10633.5 468.861  10
  -4   8   9 10884.4 483.840   7
  -4  -8   8 15383.6 601.569   5
  -4  -8   8 15549.8 579.544  10
  -4   8   8 14710.3 581.074   7
  -4  -8   7 5986.18 327.316   5
  -4  -8   7 6325.88 318.608  10
  -4   8   7 6024.38 338.981  15
  -4   8   7 6443.82 318.833   7
  -4  -8   6 3189.58 212.122   5
  -4   8   6 3399.05 221.113  15
  -4  -8   6 3498.91 210.165  10
  -4   8   6 3284.33 195.975   7
  -4  -8   6 3205.86 198.300  14
  -4  -8   5 34704.2 1314.71   5
  -4  -8   5 34287.8 1303.02   8
  -4  -8   5 35019.5 1311.06  14
  -4   8   5 35018.6 1320.62  15
  -4  -8   5 34208.1 1311.38  10
  -4  -8   4 14166.0 575.319   5
  -4   8   4 13781.8 576.684  15
  -4  -8   4 13990.1 575.068   8
  -4  -8   4 14703.8 582.669  14
  -4  -8   4 14002.0 576.309  10
  -4  -8   3 1563.35 128.707  14
  -4  -8   3 1570.55 128.670   8
  -4  -8   3 1912.37 138.659  10
  -4  -8   3 1654.28 135.482   3
  -4  -8   2 15077.7 621.697   8
  -4  -8   2 15525.1 622.530  10
  -4  -8   2 16135.2 625.302   3
  -4  -8   1 25566.5 966.587  14
  -4  -8   1 25036.4 965.058  10
  -4  -8   1 25271.5 958.525   3
  -4  -8   0 1865.05 133.547   9
  -4  -8   0 1783.79 135.220   8
   4   8   0 1804.18 117.893   4
  -4  -8  -1 16965.3 697.066   9
  -4   8  -1 18534.4 703.666  16
  -4  -8  -1 17026.5 693.424   8
  -4  -8  -1 17802.9 699.278  10
  -4  -8  -2 4226.69 233.058   9
  -4   8  -2 4326.96 242.412  16
  -4  -8  -2 4281.88 231.123   8
  -4  -8  -2 4449.94 240.533  12
  -4   8  -2 4576.69 222.922  13
  -4  -8  -2 4169.74 234.667  10
  -4   8  -3 25698.3 972.225  16
  -4  -8  -3 24170.2 952.397   6
  -4   8  -3 24584.9 956.321  13
  -4  -8  -3 24998.5 957.722   8
  -4  -8  -3 23747.9 965.095  12
  -4  -8  -3 24998.4 966.513  10
  -4  -8  -4 758.133 122.063  10
  -4   8  -4 646.972 109.646  13
  -4   8  -4 727.855 125.313  16
  -4  -8  -4 645.203 122.169  12
  -4  -8  -4 685.431 107.369   8
  -4  -8  -4 779.403 119.059   6
  -4  -8  -5 132.705 108.201  10
  -4   8  -5 139.520 122.163  16
  -4   8  -5-77.5559 109.192  13
  -4  -8  -5-23.4341 117.533  12
  -4  -8  -5 115.497 126.984   9
  -4  -8  -6 3426.20 247.053   9
  -4   8  -6 3551.50 245.677  16
  -4  -8  -6 3081.97 232.861  11
  -4   8  -6 3265.41 235.637  13
  -4   8  -7 927.594 147.098  16
  -4  -8  -7 1316.80 155.090  11
  -4   8  -7 1039.48 165.569  13
  -4  -8  -7 738.795 166.812   9
  -4   8  -8 285.739 113.914  16
  -4  -8  -8 39.9845 108.736  11
  -4  -8  -8 117.435 117.138   9
  -4  -8  -9 112.594 91.8489   9
  -4   8  -9 123.939 83.5176  16
  -4  -8  -9 225.719 80.2436  13
   4   8  10 322.651 55.8018   7
  -4   9  11 58.3903 66.0398   7
  -4  -9  11-7.46201 90.3955   5
  -4   9  11 70.7537 89.6284  15
  -4  -9  10 1744.51 167.667   5
  -4   9  10 1895.28 150.475   7
  -4   9   9 455.917 110.133   7
  -4  -9   9 478.649 138.070   5
  -4   9   9 411.721 156.292  15
  -4   9   8 1311.69 140.301   7
  -4  -9   8 1075.16 155.932   5
  -4   9   8 985.709 170.296  15
  -4  -9   8 965.838 127.619  10
  -4  -9   7 2995.93 206.989  10
  -4   9   7 3263.50 239.697  15
  -4   9   7 3271.40 207.946   7
  -4  -9   6 2708.43 204.657   5
  -4   9   6 2628.02 202.119  15
  -4  -9   6 3016.21 186.786  14
  -4  -9   6 2879.70 191.250  10
  -4  -9   5 5314.58 272.553   5
  -4  -9   5 5008.39 260.936  14
  -4  -9   5 4855.08 252.264   8
  -4   9   5 5022.53 272.316  15
  -4  -9   5 4786.54 258.197  10
  -4  -9   4 15088.1 621.786   5
  -4  -9   4 15452.6 620.967   8
  -4  -9   4 15185.1 624.645  14
  -4  -9   4 15390.5 620.656  10
  -4  -9   3 5593.55 271.155   5
  -4  -9   3 5788.91 278.798   8
  -4  -9   3 5859.08 281.683  14
  -4  -9   3 5543.11 275.158  10
  -4  -9   2 4291.29 221.130  10
  -4  -9   2 3753.41 211.392   3
  -4  -9   2 4184.47 218.886   8
  -4  -9   1 2594.24 164.606   9
  -4  -9   1 2777.59 171.169  14
  -4   9   1 2565.65 170.734  16
  -4  -9   1 2793.04 172.206   8
  -4  -9   1 2582.24 166.707  10
  -4  -9   1 2806.12 157.930   3
  -4  -9   0 402.513 96.3761  10
  -4  -9   0 511.230 93.3226   9
  -4  -9   0 742.401 97.8993  14
  -4  -9   0 609.957 96.9855   8
  -4  -9  -1 15214.0 621.978   9
  -4  -9  -1 15143.4 613.125  14
  -4  -9  -1 15696.8 626.416   8
  -4  -9  -2 7345.41 331.579   6
  -4  -9  -2 7012.02 340.856   8
  -4   9  -2 7666.03 329.582  13
  -4   9  -2 7350.41 347.616  16
  -4  -9  -2 6932.39 342.891  10
  -4  -9  -3 2065.48 168.279  10
  -4   9  -3 2248.85 160.478  13
  -4   9  -3 2080.13 175.355  16
  -4  -9  -3 2384.84 166.939   6
  -4  -9  -3 2378.30 168.010   8
  -4  -9  -4 38948.6 1461.76   9
  -4   9  -4 36482.8 1459.58  16
  -4  -9  -4 36984.4 1446.84   6
  -4   9  -4 39510.6 1454.74  13
  -4  -9  -4 38855.9 1463.90  10
  -4  -9  -5 91.9168 119.571  10
  -4   9  -5 47.9576 111.151  16
  -4  -9  -5 82.0439 119.189   9
  -4  -9  -5-119.762 127.810  12
  -4   9  -5 135.117 116.801  13
  -4  -9  -6 6898.72 375.980   9
  -4   9  -6 7468.82 378.857  16
  -4   9  -6 6829.27 370.412  13
  -4  -9  -6 7587.23 380.304  11
  -4  -9  -7 118.539 133.311   9
  -4   9  -7-83.4371 134.419  13
  -4  -9  -7 160.457 131.712  11
  -4   9  -7 35.8362 120.243  16
  -4   9  -8 222.258 118.111  16
  -4  -9  -8 61.3015 110.895   9
  -4  -9  -8 278.235 100.391  11
  -4   9  -9 56.8968 80.6708  16
  -4  -9  -9 82.1889 88.3514   9
  -4 -10  11 2119.58 145.669   5
  -4  10  11 1885.01 147.849  15
  -4  10  11 1961.25 124.630   7
  -4  10  10 898.060 113.871   7
  -4 -10  10 831.907 128.196   5
  -4 -10   9 4764.35 292.108   5
  -4  10   9 4873.50 302.122  15
  -4  10   9 4592.26 255.897   7
  -4 -10   8 16791.6 731.728   5
  -4  10   8 16943.9 741.348  15
  -4 -10   8 17626.6 699.020  10
  -4  10   8 17068.1 704.654   7
  -4 -10   7 7488.62 385.497   5
  -4  10   7 6981.64 384.637  15
  -4 -10   7 7937.88 363.699  10
  -4 -10   6 31591.7 1184.27   5
  -4  10   6 29519.7 1187.13  15
  -4 -10   6 30608.5 1165.74  10
  -4 -10   6 29492.4 1160.06  14
  -4 -10   5 6710.61 327.098   5
  -4 -10   5 6112.79 314.419  14
  -4 -10   5 6284.17 304.830   8
  -4 -10   5 6721.35 317.490  10
  -4 -10   4 51.5933 86.3436   5
  -4 -10   4 60.7842 88.3910  14
  -4 -10   4 181.236 88.4581   8
  -4 -10   4 170.796 86.3530  10
  -4 -10   3 512.465 95.5059  10
  -4 -10   3 387.199 93.0335   8
  -4 -10   3 416.906 87.9191   5
  -4 -10   3 417.821 95.4618  14
  -4 -10   2 90.8630 82.9471  10
  -4 -10   2 166.671 69.1643   3
  -4 -10   2 222.750 92.0892   8
  -4 -10   1-22.8112 79.9197  10
  -4 -10   1 112.626 52.3451   3
  -4 -10   1 7.81968 78.7367  14
  -4 -10   1 84.0818 85.9849   9
  -4  10   1 40.3860 83.2657  16
  -4 -10   1 116.293 83.7727   8
  -4 -10   0 1674.55 142.848  10
  -4 -10   0 1567.77 136.762   9
  -4  10   0 1399.78 132.768  16
  -4 -10   0 1755.29 140.041  14
  -4 -10   0 1726.00 146.275   8
  -4 -10  -1 27723.7 1067.11   8
  -4 -10  -2 35991.8 1386.26   6
  -4 -10  -2 37972.1 1400.00   8
  -4  10  -2 36259.8 1381.83  13
  -4 -10  -2 37398.3 1401.63  12
  -4 -10  -2 37506.7 1402.87  10
  -4  10  -3 38496.6 1463.61  16
  -4 -10  -3 39014.1 1459.76   9
  -4 -10  -3 40057.1 1450.53   6
  -4 -10  -3 37773.0 1458.48  10
  -4 -10  -3 37857.6 1450.99   8
  -4  10  -3 36752.5 1442.69  13
  -4 -10  -4 2595.78 203.465   9
  -4  10  -4 2642.01 204.010  16
  -4 -10  -4 2630.02 195.977   6
  -4  10  -4 2553.66 193.448  13
  -4 -10  -4 2702.29 206.721  10
  -4 -10  -5 1959.61 188.976  10
  -4  10  -5 1984.02 193.550  16
  -4 -10  -5 1815.47 183.278   9
  -4  10  -5 1888.55 186.237  13
  -4  10  -6 1453.13 179.986  16
  -4 -10  -6 1315.23 171.601   9
  -4 -10  -6 1485.59 172.879  11
  -4  10  -6 1523.11 175.464  13
  -4 -10  -7 6085.46 330.213   9
  -4  10  -7 5409.89 328.072  16
  -4 -10  -7 6120.66 321.468  11
  -4 -10  -8 4666.65 271.595   9
  -4 -10  -8 5047.60 269.354  11
  -4  10  -8 4789.41 273.972  16
   4 -10   9 3788.27 188.485   6
  -4 -10  -9 3585.89 203.079   9
  -4  10  -9 3389.82 197.361  16
  -4 -11  11 142.184 80.9349   5
  -4  11  11 74.1668 76.5362  15
  -4 -11  10 7613.33 355.384   5
  -4  11  10 6706.58 316.032   7
  -4 -11   9 3535.86 242.828   5
  -4  11   9 3120.46 240.509  15
  -4  11   9 2909.92 191.923   7
  -4  11   8 1820.40 157.737   7
  -4 -11   8 1841.15 193.963   5
  -4  11   8 2114.57 200.824  15
  -4  11   7 16746.4 748.932  15
  -4 -11   7 17957.6 745.619   5
  -4 -11   7 17805.2 715.148  10
  -4 -11   6 3176.17 219.883   5
  -4  11   6 3217.70 228.930  15
  -4 -11   6 2987.35 198.711  10
  -4  11   5 240.327 100.820  15
  -4 -11   5 113.109 105.005   5
  -4 -11   5 195.855 97.7770  14
  -4 -11   5 89.4417 81.9592   8
  -4 -11   5 43.9418 85.1488  10
  -4 -11   4 201.444 91.7428  14
  -4 -11   4 237.349 92.0006   8
  -4 -11   4 138.482 90.8730   5
  -4 -11   4 151.218 84.2112  10
  -4 -11   3 27437.1 1024.94   5
  -4 -11   3 25426.3 1018.01   8
  -4 -11   3 27361.1 1028.43  14
  -4 -11   3 25831.4 1019.14  10
  -4 -11   2 1558.11 137.614  10
  -4 -11   2 1263.53 131.274   8
  -4  11   1 1945.27 151.431  16
  -4 -11   1 2003.93 150.009   9
  -4 -11   1 1910.39 154.312  14
  -4 -11   1 1898.25 152.011   8
  -4 -11   1 2041.93 153.544  10
  -4 -11   1 2057.38 134.285   3
  -4 -11   0 735.292 108.412  10
  -4  11   0 792.473 112.005  16
  -4 -11  -1 26243.6 1019.74   6
  -4  11  -1 27277.6 1041.09  16
  -4 -11  -1 26272.2 1033.61   8
  -4 -11  -1 27096.7 1035.20  10
  -4 -11  -2 657.175 112.537   9
  -4 -11  -2 593.562 114.117  12
  -4 -11  -2 629.253 118.966   8
  -4 -11  -2 583.466 103.021   6
  -4 -11  -3 2479.68 188.758   9
  -4 -11  -3 2749.51 184.102   6
  -4 -11  -3 2315.85 184.601  12
  -4  11  -3 2550.40 176.559  13
  -4 -11  -3 2014.99 170.480   8
  -4 -11  -3 2700.81 195.365  10
  -4 -11  -4 5552.64 309.869   9
  -4  11  -4 5443.32 308.750  16
  -4 -11  -4 5222.90 308.936  10
  -4 -11  -4 4941.86 293.150   6
  -4  11  -4 5641.33 298.212  13
  -4 -11  -4 5942.68 315.824  12
  -4 -11  -5 14812.9 627.207   9
  -4  11  -5 14369.4 630.095  16
  -4 -11  -5 14537.5 618.454   6
  -4  11  -5 14078.5 617.775  13
  -4 -11  -5 12998.0 623.941  12
  -4 -11  -5 14251.3 624.693  10
  -4  11  -6 266.672 137.604  16
  -4 -11  -6 240.463 134.901   9
  -4 -11  -6 428.010 136.698  11
  -4  11  -7 23.4586 123.624  16
  -4 -11  -7 66.6302 125.568   9
  -4 -11  -7 10.8450 113.945  11
  -4 -11  -8 7201.46 347.668   9
  -4  11  -8 7192.96 356.803  16
  -4 -11  -8 7037.28 339.441  11
  -4  11  -9 1285.44 115.052  16
  -4 -11  -9 1282.53 114.269   9
   4 -11   9 1061.42 92.7103   6
  -4 -12  11 1236.61 109.169   5
  -4  12  11 1216.47 107.848  15
  -4 -12  10 1245.15 140.814   5
  -4  12   9 70.7441 116.610  15
  -4 -12   9-11.2198 120.099   5
  -4 -12   8 3595.38 256.354   5
  -4  12   8 3767.53 266.584  15
  -4 -12   7 286.780 131.854   5
  -4  12   7 322.582 132.087  15
  -4 -12   6 52707.9 1999.22   5
  -4  12   6 55118.0 2005.37  15
  -4 -12   6 51895.4 1969.72  10
  -4 -12   5 88.9089 85.8185  10
  -4 -12   5 184.250 104.960   5
  -4 -12   4 9557.55 428.165   5
  -4 -12   4 9188.31 411.260   8
  -4 -12   4 9011.01 418.744  14
  -4 -12   4 9141.25 414.266  10
  -4 -12   3 731.210 111.858  10
  -4 -12   3 631.047 111.940  14
  -4 -12   3 716.007 112.088   5
  -4 -12   3 616.345 112.023   8
  -4 -12   2 2493.78 188.497  14
  -4 -12   2 2787.09 183.316   8
  -4 -12   2 2784.91 184.054  10
  -4 -12   1 3102.13 204.310   8
  -4  12   1 3146.51 199.089  16
  -4 -12   1 3398.99 201.443  10
  -4  12   0-9.18962 88.6002  16
  -4 -12   0 35.2151 84.2415  10
  -4 -12   0 119.777 76.9101   6
  -4 -12  -1 4503.93 252.866   9
  -4 -12  -1 4851.31 248.733   6
  -4  12  -1 4883.03 264.637  16
  -4 -12  -1 4325.90 257.228   8
  -4 -12  -1 4630.20 260.319  10
  -4 -12  -2 39883.7 1545.53   9
  -4 -12  -2 40808.6 1539.16   6
  -4  12  -2 42091.1 1555.23  16
  -4 -12  -2 40963.2 1548.22   8
  -4 -12  -2 40630.4 1549.27  12
  -4 -12  -3 830.764 146.866  10
  -4 -12  -3 1193.60 143.899   9
  -4 -12  -3 1133.16 148.305  12
  -4 -12  -3 933.035 145.724   8
  -4 -12  -3 1222.77 141.505   6
  -4 -12  -4 4006.98 266.281   9
  -4 -12  -4 4481.60 268.576   6
  -4 -12  -4 4351.53 269.474  12
  -4 -12  -4 4296.25 273.595  10
  -4 -12  -5 124.606 141.313  10
  -4  12  -5 38.3231 131.244  16
  -4 -12  -5 173.817 144.202  12
  -4 -12  -5 131.749 123.870   9
  -4 -12  -5 35.0716 113.158   6
  -4  12  -6 1922.74 201.637  16
  -4 -12  -6 1765.97 176.998   9
  -4 -12  -7 730.258 141.673   9
  -4  12  -7 1008.98 156.826  16
  -4 -12  -7 833.344 138.726  11
   4 -12   8 4268.66 230.690   6
  -4 -12  -8 4775.72 253.034   9
  -4  12  -8 4331.22 252.095  16
  -4 -12  -8 4678.62 245.233  11
  -4 -12  -9 282.495 70.6741   9
   4 -12   9 275.884 57.5547   6
  -4 -12  -9 272.258 63.5136  13
  -4  12  -9 161.641 74.0917  16
  -4  13  11 74.8834 62.1179  15
  -4 -13  11 195.594 68.0428   5
  -4 -13  10 5136.81 270.758   5
  -4 -13   9 3792.78 248.948   5
  -4  13   9 3676.74 253.109  15
  -4  13   8 1719.99 201.592  15
  -4 -13   8 2226.45 202.365   5
  -4 -13   7 3657.66 255.361   5
  -4  13   7 3649.91 257.858  15
  -4 -13   6 12541.3 571.305   5
  -4  13   6 12863.1 573.088  15
  -4 -13   5 4818.87 283.973   5
  -4 -13   5 5030.15 265.713  10
  -4 -13   4 9042.11 409.147   8
  -4 -13   4 8844.15 424.431   5
  -4 -13   4 9212.75 409.115  10
  -4 -13   3 3023.98 192.608   8
  -4 -13   3 2587.32 188.862   5
  -4 -13   3 2767.88 185.963  10
  -4 -13   2 10726.9 451.315   8
  -4 -13   2 9448.52 441.736  10
  -4 -13   1 3926.31 212.677   6
  -4  13   1 3548.30 225.204  16
  -4 -13   1 3768.17 230.863   8
  -4 -13   1 3950.73 225.989  10
  -4 -13   0-9.27803 84.6115  10
  -4 -13   0 65.7399 88.4761   9
  -4  13   0 154.620 92.1092  16
  -4 -13   0-8.14734 75.2348   6
  -4 -13   0 77.3995 99.0537   8
  -4 -13  -1 374.574 113.269  10
  -4 -13  -1 517.015 115.335   9
  -4 -13  -1 535.658 115.726  12
  -4  13  -1 417.031 113.986  16
  -4 -13  -1 447.306 101.065   6
  -4 -13  -1 516.019 117.428   8
  -4 -13  -2 595.358 131.954  10
  -4 -13  -2 739.690 125.333   9
  -4  13  -2 881.029 135.204  16
  -4 -13  -2 727.554 126.446  12
  -4 -13  -2 697.713 127.615   8
  -4 -13  -2 539.793 113.692   6
  -4  13  -3 433.641 126.991  16
  -4 -13  -3 408.346 126.251   8
  -4 -13  -3 362.662 112.627   9
  -4 -13  -3 415.113 126.245  12
  -4 -13  -3 378.564 113.091   6
  -4 -13  -4 14042.7 618.744   6
   4 -13   4 13877.0 593.549   6
  -4 -13  -4 13915.6 619.856   9
  -4 -13  -4 14859.2 631.631  12
  -4 -13  -4 14941.5 635.645  10
   4 -13   5 9119.55 415.390   6
  -4 -13  -5 9512.37 445.902   9
  -4 -13  -5 8513.23 436.019   6
  -4 -13  -5 9124.68 445.140  12
  -4 -13  -5 8500.23 445.389  10
  -4  13  -6 512.288 137.801  16
   4 -13   6 380.545 108.631   6
  -4 -13  -6 422.236 133.032   9
  -4 -13  -7 846.053 135.264   9
   4 -13   7 565.102 109.671   6
  -4 -13  -7 841.286 131.701  11
  -4  13  -7 698.102 144.834  16
  -4 -13  -8 143.288 93.7482   9
   4 -13   8 88.6646 74.1617   6
  -4  13  -8 103.361 96.6295  16
  -4 -13  -8 14.5998 77.9488  11
  -4  13  -9 178.762 67.2287  16
  -4 -13  -9 50.9301 43.5529  13
  -4  14  11 31.6874 47.7223  15
  -4 -14  10 1039.11 123.371   5
  -4 -14   9 4596.02 263.203   5
  -4  14   9 3975.74 258.581  15
  -4 -14   8 3482.64 246.953   5
  -4  14   8 3354.48 243.656  15
  -4  14   7 1328.15 172.364  15
  -4 -14   7 1594.63 173.208   5
  -4 -14   7 1204.97 133.845   6
  -4 -14   6 20058.4 790.801   6
  -4 -14   6 19553.7 818.606   5
  -4  14   6 19027.0 816.403  15
  -4 -14   5 6339.12 312.516   6
  -4 -14   5 6129.96 338.983   5
  -4 -14   5 6332.01 308.790  10
  -4 -14   4 169.679 91.2595  10
  -4 -14   4 106.012 79.3526   6
  -4 -14   4 234.165 113.117   5
  -4 -14   4 117.536 92.6965   8
  -4 -14   3 2566.02 173.388   6
  -4 -14   3 2820.18 189.495   8
  -4 -14   3 2449.75 180.943  10
  -4 -14   2 1882.70 157.282  10
  -4 -14   2 2051.26 153.976   6
  -4 -14   2 1885.93 161.714   8
  -4 -14   1 167.580 99.0834  10
  -4 -14   1 98.6213 105.565   9
  -4 -14   1 400.705 95.9623   6
  -4 -14   1 237.651 114.083   8
  -4 -14   0 204.360 104.666  10
  -4 -14   0 128.985 101.420   9
  -4  14   0 384.630 104.146  16
  -4 -14   0 96.9056 89.4922   6
  -4 -14   0 102.799 100.395   8
  -4  14  -1 35071.8 1378.05  16
  -4 -14  -1 35379.0 1375.34   9
  -4 -14  -1 36186.6 1367.07   6
  -4 -14  -1 36419.7 1374.45  12
  -4 -14  -1 36352.1 1376.32  10
  -4 -14  -2 35575.6 1383.88   9
  -4  14  -2 35144.4 1388.60  16
  -4 -14  -2 37462.0 1384.57   6
  -4 -14  -2 34154.8 1386.18   8
  -4 -14  -2 38069.9 1389.82  12
  -4 -14  -2 35917.6 1388.75  10
  -4 -14  -3 1917.61 191.401  10
  -4 -14  -3 2083.75 177.788   9
  -4  14  -3 2046.93 188.699  16
  -4 -14  -3 2042.89 186.885  12
  -4 -14  -3 1907.86 177.179   6
   4 -14   4 6382.86 333.153   6
  -4 -14  -4 7583.02 369.408   9
  -4 -14  -4 6753.52 359.549   6
  -4 -14  -4 7116.77 372.693  12
  -4  14  -4 7515.11 379.862  16
  -4 -14  -5 101.054 138.778  10
   4 -14   5 171.849 98.1743   6
  -4 -14  -5 363.361 133.578   9
  -4 -14  -5 366.710 133.145  12
  -4 -14  -5 378.376 125.746   6
   4 -14   6 3930.19 234.797   6
  -4 -14  -6 4272.01 259.385   9
   4 -14   7 1910.78 152.419   6
  -4 -14  -7 2221.79 170.443   9
  -4 -14  -7 2061.03 170.742  11
  -4  14  -7 1601.93 172.712  16
  -4  14  -8 119.693 99.4703  16
  -4 -14  -8 338.073 88.6626   9
   4 -14   8 187.661 67.1699   6
  -4 -14  -8 254.968 78.4537  11
  -4  14  -9 3521.26 174.884  16
  -4 -15  10 200.215 82.9248   5
  -4 -15   9 2789.04 195.699   5
  -4  15   9 2386.48 191.392  15
  -4 -15   8 12557.4 577.559   5
  -4  15   8 13622.5 588.184  15
  -4  15   7 563.859 151.371  15
  -4 -15   7 611.098 109.748   6
  -4 -15   7 842.256 155.800   5
  -4 -15   6 278.516 98.1933   6
  -4 -15   6 127.325 127.422   5
  -4  15   6 74.7431 121.592  15
  -4 -15   5 9581.78 432.913   6
  -4 -15   5 9291.99 456.425   5
  -4 -15   4 2033.76 163.283   6
  -4 -15   4 2066.43 167.099   8
  -4 -15   4 2290.40 188.976   5
  -4 -15   4 2421.35 166.693  10
  -4 -15   3 6432.61 304.255   6
  -4 -15   3 5427.82 295.951  10
  -4 -15   3 5903.02 305.880   8
  -4 -15   2 5573.93 302.909   9
  -4 -15   2 5803.43 291.953   6
  -4 -15   2 5590.84 299.929   8
  -4 -15   2 5467.04 291.923  10
  -4 -15   1-77.3941 96.0204  10
  -4 -15   1 20.7862 101.681   9
  -4 -15   1-18.3615 89.1628   6
  -4 -15   1-31.3519 101.118   8
  -4 -15   0 26269.9 1018.24   9
  -4 -15   0 25729.7 1007.47   6
  -4  15   0 26181.0 1018.08  16
  -4 -15   0 24459.5 1018.22   8
  -4 -15   0 26039.3 1014.46  10
  -4 -15  -1 7296.17 355.248   9
  -4 -15  -1 6623.47 341.540   6
  -4 -15  -1 6680.94 346.993  12
  -4  15  -1 6719.47 346.675  16
  -4 -15  -1 7103.22 352.960  10
  -4 -15  -2 3535.50 226.638   9
  -4 -15  -2 3203.21 222.849   6
  -4 -15  -2 3410.20 235.500   8
  -4 -15  -2 3350.98 228.821  12
  -4 -15  -2 3055.53 232.604  10
  -4  15  -2 3357.71 233.171  16
  -4 -15  -3 13152.7 578.727   9
  -4 -15  -3 12263.5 576.579   6
  -4  15  -3 13608.5 592.034  16
  -4 -15  -3 13467.6 589.542  12
  -4 -15  -3 13410.8 592.861  10
  -4  15  -4 4245.56 280.710  16
   4 -15   4 4093.44 239.185   6
  -4 -15  -4 4409.62 267.804   9
  -4 -15  -4 3956.50 263.332   6
  -4 -15  -4 4569.45 278.774  12
  -4 -15  -5 1400.74 190.740  10
  -4  15  -5 1794.06 195.090  16
  -4 -15  -5 1812.12 179.600   9
   4 -15   5 1603.69 153.204   6
  -4 -15  -5 1744.91 179.269   6
   4 -15   6 4168.02 236.189   6
  -4 -15  -6 4446.13 264.827   9
  -4 -15  -7 1046.11 124.899   9
   4 -15   7 1098.95 116.872   6
  -4 -15  -7 1149.09 131.256  11
  -4  15  -8 1043.87 120.745  16
  -4 -15  -8 1075.98 101.277   9
  -4 -15  -8 1195.48 105.146  11
  -4  16  10 3400.12 188.319  15
  -4  16   9 307.001 110.929  15
  -4 -16   9 302.025 110.902   5
  -4 -16   8 10319.6 472.061   5
  -4  16   8 9816.60 467.170  15
  -4  16   7-12.1442 123.069  15
  -4 -16   7 24.6863 114.419   5
  -4 -16   7 26.7380 89.7047   6
  -4  16   6 74.1553 118.737  15
  -4 -16   6 116.020 98.0416   6
  -4 -16   6 102.316 129.213   5
  -4 -16   5 3941.29 243.610   6
  -4 -16   5 4418.38 270.915   5
  -4 -16   4 5677.25 300.631   6
  -4 -16   4 5789.20 296.080   8
  -4 -16   3 434.870 107.888  10
  -4 -16   3 591.409 113.629   8
  -4 -16   3 399.173 104.900   6
  -4 -16   2 5143.17 302.727   9
  -4 -16   2 5990.59 297.012   6
  -4 -16   2 5360.34 299.884   8
  -4 -16   2 5376.86 290.432  10
  -4 -16   1 41872.0 1550.21   9
  -4 -16   1 39325.1 1533.93   6
  -4 -16   1 40341.6 1547.04   8
  -4 -16   1 41070.8 1541.04  10
  -4 -16   0 1234.89 152.499  10
  -4 -16   0 1259.93 156.233   9
  -4  16   0 1173.97 142.248  16
  -4 -16   0 1208.72 142.113   6
  -4 -16   0 1315.00 160.872   8
  -4  16  -1 31473.8 1199.65  16
  -4 -16  -1 30784.1 1194.36   9
  -4 -16  -1 30635.5 1189.82   6
  -4 -16  -1 29394.1 1187.90  12
  -4 -16  -1 30836.2 1197.92  10
  -4 -16  -2 16456.9 687.520   9
  -4 -16  -2 16517.6 701.406   8
  -4 -16  -2 16539.5 691.704  12
  -4  16  -2 15656.3 690.386  16
  -4 -16  -2 16208.6 684.409   6
  -4 -16  -2 15872.9 689.585  10
  -4 -16  -3 74.0774 127.238  10
  -4 -16  -3 196.051 124.577   9
  -4  16  -3-61.9535 119.898  16
  -4 -16  -3 11.6774 109.573  12
  -4 -16  -3 69.7278 112.455   6
   4 -16   4 5053.74 269.670   6
  -4 -16  -4 5290.00 296.148   9
  -4 -16  -4 5544.24 304.694   6
  -4 -16  -4 4384.95 295.118  12
  -4  16  -4 5549.25 317.420  16
  -4 -16  -4 4893.19 312.648  10
   4 -16   5 474.731 105.495   6
  -4 -16  -5 426.158 123.910   9
  -4  16  -5 490.541 146.198  16
  -4 -16  -5 412.368 129.441   6
   4 -16   6 6724.06 328.470   6
  -4 -16  -6 7318.90 348.312   9
  -4  16  -6 6936.13 361.049  16
  -4 -16  -7 820.963 111.737   9
   4 -16   7 625.661 91.9486   6
  -4 -16  -7 528.471 101.345  11
  -4 -16  -8 693.759 72.3731   9
  -4 -16  -8 722.097 76.6643  11
  -4  17  10 104.138 64.2159  15
  -4  17   9 3549.91 211.269  15
  -4  17   8 92.4211 121.179  15
  -4 -17   8 185.818 121.206   5
  -4 -17   7 6137.27 303.726   6
  -4 -17   7 6283.63 338.998   5
  -4  17   7 5963.16 332.666  15
  -4 -17   6 489.074 105.383   6
  -4  17   6 689.733 143.989  15
  -4 -17   6 517.926 147.583   5
  -4 -17   5 4857.71 272.665   6
  -4 -17   4 1061.92 138.522   6
  -4 -17   4 962.986 123.638   8
  -4 -17   3 366.912 100.818  10
  -4 -17   3 286.056 105.052   6
  -4 -17   3 479.023 117.535   8
  -4 -17   2 6736.32 349.387   9
  -4 -17   2 6131.65 325.951   6
  -4 -17   2 6523.61 339.958   8
  -4 -17   2 6449.56 325.364  10
  -4 -17   1 16591.8 713.306   9
  -4 -17   1 17504.1 706.787   6
  -4 -17   1 16881.6 714.142   8
  -4 -17   1 16755.7 702.734  10
  -4 -17   0 25037.2 956.072   9
  -4 -17   0 23463.3 942.643   6
  -4 -17   0 23870.6 955.359   8
  -4 -17   0 21972.7 937.575  12
  -4  17   0 22987.4 945.206  16
  -4 -17   0 24481.0 946.769  10
  -4 -17  -1 92731.6 3274.91  12
  -4 -17  -1 86141.2 3275.40   9
  -4  17  -1 92688.5 3282.76  16
  -4 -17  -1 90699.7 3275.03   6
  -4 -17  -1 83378.4 3279.70   8
  -4 -17  -1 89646.3 3279.07  10
  -4  17  -2 419.248 121.119  16
  -4 -17  -2 382.340 126.066  10
  -4 -17  -2 348.502 124.490  12
  -4 -17  -2 172.691 115.255   6
  -4 -17  -2 341.830 125.802   9
  -4 -17  -3 2299.23 206.927  10
  -4 -17  -3 2336.95 192.728   9
  -4  17  -3 2269.70 202.921  16
  -4 -17  -3 2225.72 193.791  12
  -4 -17  -3 2269.75 188.697   6
   4 -17   4 21283.5 925.034   6
  -4 -17  -4 24459.2 958.376   9
  -4 -17  -4 24225.2 965.425   6
  -4  17  -4 24453.0 974.459  16
  -4 -17  -4 24722.9 964.686  12
  -4 -17  -4 25362.4 979.134  10
   4 -17   5 5952.08 294.928   6
  -4 -17  -5 6089.79 316.165   9
  -4 -17  -5 5377.47 314.643   6
  -4  17  -5 6004.79 331.973  16
   4 -17   6 2045.95 150.238   6
  -4 -17  -6 2173.94 168.568   9
  -4  17  -6 2287.09 191.665  16
  -4 -17  -6 1910.76 166.614  11
  -4 -17  -7 2511.47 157.357   9
  -4  17  -7 2769.56 185.797  16
  -4 -17  -7 2619.80 165.220  11
  -4  17  -8 207.538 75.9189  16
  -4  18   9 659.922 101.615  15
  -4  18   8 1874.27 167.969  15
  -4 -18   7 2059.27 160.268   6
  -4  18   7 2520.35 191.394  15
  -4  18   6 338.186 132.696  15
  -4 -18   6 477.342 110.534   6
  -4 -18   5 4808.68 266.289   6
  -4 -18   4 3351.97 222.555   6
  -4 -18   3 166.392 117.256   9
  -4 -18   3 116.210 101.224   6
  -4 -18   3 203.493 106.369   8
  -4 -18   2 86.3807 94.3138  10
  -4 -18   2 151.873 122.407   9
  -4 -18   2 96.0283 103.303   6
  -4 -18   2 109.702 111.234   8
  -4 -18   1 89343.0 3243.41   9
  -4 -18   1 88040.6 3235.45   6
  -4 -18   1 91132.4 3245.80   8
  -4 -18   1 84921.6 3226.78  10
  -4 -18   0 14676.9 623.610   9
  -4 -18   0 13856.0 615.442   6
  -4 -18   0 14510.2 630.127   8
  -4 -18   0 14322.5 613.624  12
  -4 -18   0 14265.1 612.865  10
  -4 -18  -1 1267.35 161.739  10
  -4 -18  -1 1681.55 169.462   9
  -4  18  -1 1627.06 157.208  16
  -4 -18  -1 1182.01 147.047  12
  -4 -18  -1 1419.69 157.002   6
  -4 -18  -1 1307.78 176.328   8
  -4 -18  -2 34724.4 1313.71   9
  -4  18  -2 34186.7 1317.71  16
  -4 -18  -2 32704.5 1306.10  12
  -4 -18  -2 33252.1 1315.12   6
  -4 -18  -2 34150.5 1319.00  10
  -4 -18  -3 8713.74 430.202   9
  -4  18  -3 9121.40 436.709  16
  -4 -18  -3 8010.81 429.467   6
  -4 -18  -3 9026.95 443.810  10
  -4 -18  -4 19446.3 841.816   9
  -4  18  -4 21703.7 863.278  16
  -4 -18  -4 20944.2 855.299   6
  -4 -18  -4 21073.4 850.667  12
  -4 -18  -4 21733.7 871.690  10
  -4  18  -5 891.042 153.886  16
  -4 -18  -5 890.455 133.981   9
   4 -18   5 867.229 107.506   6
  -4 -18  -5 1004.24 147.451   6
  -4 -18  -6 2335.96 161.391   9
  -4  18  -6 2302.30 185.650  16
  -4 -18  -6 2057.51 164.595  11
  -4  18  -7-7.20612 87.5097  16
  -4 -18  -7 40.2294 58.8729   9
  -4 -18  -7 111.740 70.4044  11
  -4  18  -8 17.5339 50.6387  16
  -4  19   9 1542.07 118.538  15
  -4  19   8 183.992 102.704  15
  -4  19   7 946.126 136.223  15
  -4 -19   7 1008.82 110.677   6
  -4 -19   6 1547.40 146.432   6
  -4  19   6 1931.53 176.599  15
  -4 -19   5 2861.08 197.215   6
  -4 -19   4 2379.65 185.545   6
  -4 -19   3 31011.7 1165.35   9
  -4 -19   3 28528.6 1145.52   6
  -4 -19   3 28580.7 1136.80   8
  -4 -19   2 1109.83 133.147  10
  -4 -19   2 1410.87 165.601   9
  -4 -19   2 1408.35 150.264   6
  -4 -19   2 1109.53 148.589   8
  -4 -19   1 25546.3 1007.44   9
  -4 -19   1 25734.4 1000.78   6
  -4 -19   1 25348.6 1008.16   8
  -4 -19   1 24804.7 990.751  12
  -4 -19   1 24070.2 984.689  10
  -4 -19   0 5440.29 302.816   9
  -4 -19   0 5141.62 292.745   6
  -4 -19   0 4910.78 301.178   8
  -4 -19   0 5363.66 289.090  12
  -4 -19   0 4972.17 288.881  10
  -4 -19  -1 1614.53 168.061  10
  -4 -19  -1 1920.17 175.002   9
  -4  19  -1 1714.22 170.970  16
  -4 -19  -1 1750.00 164.732  12
  -4 -19  -1 2109.00 181.569   6
  -4 -19  -2 18821.1 788.350   9
  -4 -19  -2 19855.5 796.648   6
  -4  19  -2 18622.6 791.163  16
  -4 -19  -2 19485.6 785.079  12
  -4 -19  -2 18575.3 792.847  10
  -4 -19  -3 4985.41 281.641   9
  -4  19  -3 4883.79 282.866  16
  -4 -19  -3 5026.21 289.665   6
  -4 -19  -3 4551.25 271.076  12
  -4 -19  -3 4329.97 282.355  10
  -4 -19  -4 4721.66 265.772   9
  -4  19  -4 4461.01 273.834  16
  -4 -19  -4 4802.37 280.639   6
  -4  19  -5 50.3831 113.657  16
  -4 -19  -5 135.775 94.1368   9
  -4 -19  -5 38.9070 96.2339   6
  -4 -19  -6 1479.69 121.273   9
  -4  19  -6 1339.63 138.649  16
  -4 -19  -6 1136.48 121.796  11
  -4  19  -7 1422.77 111.511  16
  -4 -19  -7 1244.49 97.7305  11
  -4  20   8 21.7728 82.2879  15
  -4 -20   7 1917.79 136.502   6
  -4  20   7 2050.37 165.350  15
  -4  20   6 603.723 126.853  15
  -4 -20   6 499.980 100.334   6
  -4 -20   5 2120.28 170.082   6
  -4  20   5 2187.84 177.128  15
  -4 -20   4 3158.89 230.714   9
  -4 -20   4 3099.62 211.285   6
  -4 -20   3 210.319 120.050   9
  -4 -20   3-21.4221 101.731   6
  -4 -20   3 115.358 100.085   8
  -4 -20   2 69.7425 109.960   9
  -4 -20   2 54.7857 103.659   6
  -4 -20   2 150.980 119.960   8
  -4 -20   1 5779.09 317.289   9
  -4 -20   1 5871.31 317.467   6
  -4 -20   1 5710.13 304.596  12
  -4 -20   1 6033.02 320.663   8
  -4 -20   1 5471.56 298.431  10
  -4 -20   0 72.7750 98.7121  10
  -4 -20   0-90.7705 125.110   9
  -4 -20   0 150.636 91.1978  12
  -4 -20   0 45.4174 112.705   6
  -4 -20  -1 2733.70 210.260   9
  -4 -20  -1 2860.96 204.130  12
  -4 -20  -1 2721.92 205.474  10
  -4 -20  -2 11.1894 117.578  10
  -4 -20  -2 75.0440 110.494   9
  -4  20  -2 187.630 101.918  16
  -4 -20  -2-10.1234 97.6060  12
  -4 -20  -2 57.2513 120.698   6
  -4 -20  -3 18352.6 782.840   6
  -4 -20  -3 18687.6 773.981   9
  -4  20  -3 19886.1 788.093  16
  -4 -20  -3 18924.9 771.351  12
  -4 -20  -3 19214.1 788.438  10
  -4 -20  -4 683.686 108.626   9
  -4  20  -4 499.624 117.611  16
  -4 -20  -4 317.964 114.183   6
  -4  20  -5 404.165 110.399  16
  -4 -20  -5 395.538 89.3354   9
  -4 -20  -5 344.718 109.922   6
  -4  20  -6 1378.53 127.937  16
  -4 -20  -6 1134.90 99.2844   9
  -4 -20  -6 1438.87 117.485  11
  -4  20  -7 342.619 64.4147  16
  -4 -21   8 2147.00 136.990   9
  -4  21   8 1800.24 128.926  15
  -4 -21   7 1117.19 128.166   9
  -4  21   7 897.937 117.935  15
  -4  21   6 971.533 123.101  15
  -4 -21   6 740.639 137.738   9
  -4 -21   6 836.545 109.135   6
  -4 -21   5 218.416 121.253   9
  -4  21   5 189.470 105.953  15
  -4 -21   5 151.533 97.3521   6
  -4 -21   4 18534.3 749.603   9
  -4 -21   4 17243.4 727.797   6
  -4 -21   3-22.4613 118.365   9
  -4 -21   3-10.4248 105.645   6
  -4 -21   2 2880.38 214.825   9
  -4 -21   2 2487.36 202.194   6
  -4 -21   2 2897.99 192.303  12
  -4 -21   1 225.580 95.6586  10
  -4 -21   1 222.845 122.343   9
  -4 -21   1 138.662 92.3423  12
  -4 -21   1 242.139 122.594   6
  -4 -21   0 23622.1 930.253   9
  -4 -21   0 21117.4 918.990   6
  -4 -21   0 23692.7 912.383  12
  -4 -21   0 23617.4 918.041  10
  -4 -21  -1 4533.64 271.876   9
  -4 -21  -1 4341.60 271.216   6
  -4 -21  -1 4492.34 255.946  12
  -4 -21  -1 4882.94 272.320  10
  -4 -21  -2 5800.26 300.713   9
  -4 -21  -2 5414.42 306.131   6
  -4 -21  -2 5404.89 289.373  12
  -4 -21  -2 5530.63 304.267  10
  -4 -21  -3 6520.03 306.711   9
  -4  21  -3 5540.96 303.159  16
  -4 -21  -3 5506.11 308.353   6
  -4 -21  -3 5981.80 299.419  12
  -4 -21  -3 5814.47 312.274  10
  -4  21  -4 12895.5 533.489  16
  -4 -21  -4 12462.3 518.968   9
  -4 -21  -4 11771.6 530.574   6
  -4 -21  -5 3746.65 197.795   9
  -4  21  -5 4036.87 219.625  16
  -4 -21  -6 7933.45 349.847  11
  -4  21  -6 8941.80 360.937  16
  -4 -22   8 649.529 73.9158   9
  -4  22   8 685.344 77.6884  15
  -4 -22   7 10281.0 414.152   9
  -4  22   7 8930.51 404.298  15
  -4 -22   6 838.630 123.088   9
  -4  22   6 925.802 116.879  15
  -4 -22   6 893.041 100.885   6
  -4 -22   5 179.483 111.167   9
  -4  22   5 89.6700 89.7076  15
  -4 -22   5 81.0520 91.2228   6
  -4 -22   4 1688.49 164.701   9
  -4 -22   4 1588.30 150.926   6
  -4 -22   3 5063.22 289.332   9
  -4 -22   3 5316.61 284.492   6
  -4 -22   2 53.1118 103.925   9
  -4 -22   2 10.3335 95.7945   6
  -4 -22   1 2056.82 176.373   9
  -4 -22   1 1760.72 167.174   6
  -4 -22   0 2698.91 201.352   9
  -4 -22   0 2545.43 199.368   6
  -4 -22   0 2482.95 173.623  12
  -4 -22   0 2607.54 180.880  10
  -4 -22  -1 1978.15 169.412  10
  -4 -22  -1 2173.00 158.720  12
  -4 -22  -1 2156.11 179.721   9
  -4 -22  -1 2075.11 187.990   6
  -4 -22  -2 5595.49 293.247   9
  -4 -22  -2 5617.67 307.335   6
  -4 -22  -2 5756.11 285.800  12
  -4 -22  -2 5865.26 302.516  10
  -4 -22  -3 6256.32 306.612   9
  -4 -22  -3 6419.33 324.363   6
  -4  22  -4 332.810 94.6392  16
  -4 -22  -4 268.477 78.5967   9
  -4 -22  -4 384.617 102.612   6
  -4  22  -5 25.2522 70.7986  16
  -4 -22  -6 2547.67 131.675  11
  -4 -23   7 662.395 85.2405   9
  -4  23   7 680.539 82.6143  15
  -4 -23   6 518.889 97.0154   9
  -4  23   6 493.285 88.0292  15
  -4 -23   6 480.081 72.2820   6
  -4 -23   5 5115.54 260.822   9
  -4 -23   5 4724.05 242.234   6
  -4  23   5 4622.76 249.363  15
  -4 -23   4 91.3142 102.724   9
  -4  23   4 131.311 84.3440  15
  -4 -23   4 24.8586 89.8177   6
  -4 -23   3 6088.36 310.236   9
  -4 -23   3 5616.58 296.821   6
  -4 -23   2 3363.41 212.955   9
  -4 -23   2 2985.69 210.200   6
  -4 -23   1 2335.56 182.769   9
  -4 -23   1 2605.24 189.969   6
  -4 -23   0 10285.9 471.165   9
  -4 -23   0 11294.5 487.878   6
  -4 -23  -1 61.5756 90.9678   9
  -4 -23  -1 64.8681 88.1299  10
  -4 -23  -1 49.5960 103.240   6
  -4 -23  -2 652.822 107.839   9
  -4 -23  -2 450.408 107.885   6
  -4 -23  -3 3015.27 175.275   9
  -4 -23  -3 2768.15 188.774   6
  -4 -23  -4 3823.42 211.030   6
  -4 -23  -5 2807.31 155.923  11
  -4 -24   7 1218.89 85.6989   9
  -4 -24   6 8345.52 348.778   9
  -4  24   6 7865.16 342.768  15
  -4 -24   5 7.03878 83.2297   9
  -4  24   5 135.310 75.8122  15
  -4 -24   5 41.2296 65.5326   6
  -4 -24   4 3434.70 195.307   6
  -4  24   4 3019.63 186.846  15
  -4 -24   3 919.688 117.275   9
  -4 -24   3 798.224 114.505   6
  -4 -24   2 467.089 103.845   9
  -4 -24   2 376.487 109.089   6
  -4 -24   1 410.379 106.587   9
  -4 -24   1 445.469 112.183   6
  -4 -24   0 4345.40 232.395   9
  -4 -24   0 3846.58 234.709   6
  -4 -24  -1 1096.33 117.192   9
  -4 -24  -1 872.076 123.856   6
  -4 -24  -2 6685.29 314.081   9
  -4 -24  -2 7375.28 334.420   6
  -4 -24  -3 1721.39 139.507   6
  -4 -24  -4 1501.04 119.458   6
  -4 -25   6 42.9865 52.8267   9
  -4 -25   5 9722.16 354.265   9
  -4  25   5 8400.70 339.653  15
  -4 -25   4 39.2771 76.6352   9
  -4  25   4 114.222 65.1318  15
  -4 -25   4 29.8757 69.2395   6
  -4 -25   3 4444.81 231.752   9
  -4 -25   3 4305.64 227.169   6
  -4 -25   2 5179.27 255.069   9
  -4 -25   2 4829.08 256.391   6
  -4 -25   1 4140.98 213.193   9
  -4 -25   1 3455.76 212.572   6
  -4 -25   0 354.598 86.7354   9
  -4 -25   0 152.843 90.4209   6
  -4 -25  -1 4925.75 240.057   9
  -4 -25  -1 5125.45 256.155   6
  -4 -25  -2 35.1760 79.5555   6
  -4 -25  -3 8925.48 379.299   6
  -4 -26   4 967.946 89.8121   9
  -4 -26   4 678.369 75.5970   6
  -4 -26   3-55.8723 64.0353   9
  -4 -26   3 16.9811 65.9003   6
  -4 -26   2 1232.77 106.185   9
  -4 -26   2 1158.04 109.711   6
  -4 -26   1 11.3511 67.0043   9
  -4 -26   1 241.925 86.5365   6
  -4 -26   0 2749.33 148.616   9
  -4 -26   0 2309.65 155.889   6
  -4 -26  -1 1796.81 131.591   6
  -4 -26  -2 4307.80 213.308   6
  -4 -26  -3 1675.34 107.956   6
  -4 -27   3 5737.42 214.612   9
  -4 -27   3 4025.42 207.306   6
  -4 -27   2 1491.86 93.7589   9
  -4 -27   2 1405.81 103.534   6
  -4 -27   1 226.065 68.9652   6
  -4 -27   0 5082.85 236.397   6
  -4 -27  -1 4.84381 57.9669   6
  -5   0  12 7.84882 46.2725  10
  -5   0  11 6222.87 302.125   5
  -5   0  11 7005.78 315.967  10
  -5   0  10 42.8009 114.895   7
  -5   0  10 55.7947 98.3303   5
  -5   0   9 35.8950 114.481   7
  -5   0   9 62.5648 103.511   5
  -5   0   9 78.9135 134.202  15
  -5   0   8 23.8988 125.550   7
  -5   0   8 52.3169 122.230  15
  -5   0   7 5273.12 308.176  15
  -5   0   7 5442.92 300.896   7
  -5   0   6-19.5787 88.8855   7
  -5   0   6-31.2506 93.7779  15
  -5   0   5 263.159 87.9697   7
  -5   0   5 412.921 97.8429  15
  -5   0   4 28.9110 65.9088  15
  -5   0   3 67595.5 2556.70   1
  -5   0   3 68632.3 2527.37  10
   5   0  -3 71960.7 2557.28   1
   5   0  -2 126.396 76.7146   1
   5   0  -1 63274.1 2328.37   1
   5   0   0-18.0203 55.3442   1
   5   0   1 1233.65 113.625   1
  -5   0  -2-7.10597 70.8191   9
  -5   0  -2 150.730 72.0337  11
  -5   0  -3 1102.53 124.209   9
  -5   0  -3 1129.17 115.847  12
  -5   0  -3 1355.63 128.568  11
  -5   0  -4 68.8654 100.412   9
  -5   0  -4 89.9325 91.9157  11
  -5   0  -5 7855.87 394.215   9
  -5   0  -5 8247.35 399.765  11
  -5   0  -6 35.8288 118.952   9
  -5   0  -6-47.9675 111.613  11
  -5   0  -7 31525.3 1235.39   9
  -5   0  -8 40.6349 125.087   9
  -5   0  -9 10195.3 438.827  13
  -5   1  12 2224.44 123.839  10
  -5   1  11 11928.1 499.324   5
  -5  -1  11 12162.7 501.727   5
  -5   1  11 12547.2 513.759  10
  -5  -1  11 12011.4 505.460  10
  -5   1  10 243.234 115.818   7
  -5  -1  10 269.001 136.589   7
  -5   1  10 257.165 101.234   5
  -5  -1  10 281.541 105.199   5
  -5   1  10 165.018 141.246  15
  -5  -1  10 30.5827 108.361  10
  -5   1   9 189.272 123.308   7
  -5  -1   9 264.791 134.410   7
  -5   1   9 257.686 107.501   5
  -5  -1   9 252.514 99.3660   5
  -5   1   9 65.7069 129.233  15
  -5  -1   9 118.418 145.245  15
  -5   1   8 354.091 131.966   7
  -5  -1   8 181.045 121.435   7
  -5  -1   8 269.431 103.656   5
  -5   1   8 182.859 130.443  15
  -5  -1   8 405.941 145.105  15
  -5   1   7 19588.6 807.353  15
  -5  -1   7 19564.0 808.608  15
  -5   1   7 18619.7 794.660   7
  -5  -1   7 19709.4 801.401   7
  -5   1   6 6111.73 314.629  15
  -5  -1   6 5626.56 308.301  15
  -5   1   6 6075.86 307.020   7
  -5  -1   6 5863.95 306.927   7
  -5   1   5 10199.3 448.439  15
  -5  -1   5 9840.60 447.169  15
  -5   1   5 10184.0 444.030   7
  -5  -1   5 10379.5 449.103   7
  -5   1   4 51933.7 1919.71  15
  -5  -1   4 52394.4 1921.59  15
  -5   1   3 3803.76 223.655   1
  -5  -1   3 3469.72 225.250   1
   5  -1  -3 3666.00 217.192   1
  -5  -1   3 4222.61 215.244  10
   5   1  -3 3958.56 230.364   1
   5  -1  -2 14779.4 621.130   1
   5   1  -2 15852.3 636.781   1
   5  -1  -1 5908.87 279.022   1
   5   1  -1 5776.79 292.808   1
   5   1   0-9.72385 60.8464   1
   5  -1   0 99.8910 53.0178   1
   5   1   1 119.208 59.5466   1
  -5  -1  -2 3313.15 189.099   9
  -5   1  -2 3218.81 182.867   9
  -5  -1  -2 3172.60 185.779  12
  -5  -1  -2 3245.79 188.060  11
  -5   1  -2 3332.89 185.554  11
  -5  -1  -3 70671.8 2612.31   9
  -5   1  -3 70117.9 2607.14   9
  -5  -1  -3 72656.0 2609.35  12
  -5  -1  -3 72285.3 2615.66  11
  -5   1  -3 70817.0 2611.93  11
  -5  -1  -4 42058.3 1568.11   9
  -5   1  -4 41120.0 1562.14   9
  -5  -1  -4 40586.0 1555.62  12
  -5  -1  -4 41316.4 1565.16  11
  -5   1  -4 41622.6 1563.23  11
  -5  -1  -5 4070.99 254.980   9
  -5   1  -5 4445.08 258.242   9
  -5  -1  -5 3889.77 257.219  11
  -5   1  -5 4087.76 256.387  11
  -5  -1  -6 265.653 132.159   9
  -5   1  -6 70.7847 111.338   9
  -5  -1  -6 288.543 124.489  11
  -5  -1  -7 9634.47 450.731   9
  -5   1  -7 9119.75 446.298   9
  -5   1  -7 9056.86 444.928  13
  -5  -1  -8 11742.4 523.786   9
  -5  -1  -9 2855.50 178.202  13
  -5   1  -9 2629.10 173.566  13
  -5   2  12 539.748 67.9110  10
  -5  -2  11 70.2531 81.3877   5
  -5   2  11 78.9106 75.7867   5
  -5   2  11-47.4135 99.5322  10
  -5  -2  11 91.7187 86.2879  10
  -5   2  10 321.584 120.629   7
  -5   2  10 288.758 98.6442   5
  -5  -2  10 330.194 100.636   5
  -5   2  10 351.494 144.332  15
  -5  -2  10 258.200 108.763  10
  -5  -2   9 20793.8 871.723   5
  -5   2   9 21712.5 901.901  15
  -5   2   9 21748.1 885.542   7
  -5  -2   9 22658.7 896.181   7
  -5  -2   8 12904.4 588.432   5
  -5   2   8 13569.2 618.325  15
  -5  -2   8 13561.1 618.357  15
  -5   2   8 14736.8 611.119   7
  -5  -2   8 14119.6 613.090   7
  -5   2   7 6985.55 372.932  15
  -5  -2   7 7399.83 374.731  15
  -5   2   7 7731.73 365.006   7
  -5  -2   7 6908.17 367.119   7
  -5  -2   7 7125.11 348.325   5
  -5   2   6 738.196 121.273   7
  -5  -2   6 810.595 123.568   7
  -5   2   6 532.118 116.166  15
  -5  -2   6 625.135 119.544  15
  -5   2   5 284.921 86.5331   7
  -5   2   5 219.464 91.7890  15
  -5  -2   5 251.857 97.5698  15
  -5   2   4 33712.3 1273.55  15
  -5  -2   4 34458.9 1277.96  15
  -5  -2   4 33606.7 1283.35  10
  -5   2   3 7702.04 361.789   1
  -5  -2   3 7723.43 348.609  10
   5   2  -2 17450.8 693.404   1
  -5  -2   2 16679.6 660.498  10
   5  -2  -2 16166.4 664.887   1
   5   2  -1 20912.5 840.943   1
   5   2   0 17201.7 710.314   1
  -5  -2  -1 5572.84 262.547   9
  -5  -2  -1 5426.02 262.716  12
  -5   2  -1 5537.29 263.630  16
  -5  -2  -1 5408.24 261.838  10
  -5  -2  -2 13283.6 536.153   9
  -5   2  -2 12617.4 530.843  16
  -5   2  -2 13255.7 528.831  11
  -5  -2  -2 12758.3 532.134  12
  -5  -2  -2 12641.5 526.429  10
  -5  -2  -3 7618.02 360.652   9
  -5   2  -3 7693.85 348.149   9
  -5   2  -3 7621.42 348.013  16
  -5  -2  -3 7499.29 353.418  12
  -5  -2  -3 7579.28 356.671  11
  -5   2  -3 7386.42 350.461  11
  -5   2  -4 159.772 87.1662  16
  -5  -2  -4 81.9947 101.734   9
  -5   2  -4 85.1665 95.5811   9
  -5  -2  -4 77.0452 92.8441  12
  -5  -2  -4-71.7580 96.9493  11
  -5   2  -4-79.2366 91.0759  11
  -5   2  -5 699.298 112.143  16
  -5   2  -5 951.264 129.964   9
  -5  -2  -5 778.092 144.611  11
  -5  -2  -6 10094.2 474.135   9
  -5   2  -6 9448.00 459.772   9
  -5  -2  -6 9873.66 471.861  11
  -5  -2  -7 3534.60 243.352   9
  -5   2  -7 3111.70 227.722   9
  -5   2  -7 3418.85 238.752  13
  -5  -2  -8 6694.96 341.274   9
  -5  -2  -9 6988.77 324.066  13
  -5   3  12 948.258 80.2367  10
  -5   3  11 1465.69 122.929   5
  -5  -3  11 1694.08 135.962   5
  -5  -3  11 1873.67 134.900  10
  -5   3  10 1779.37 176.559   7
  -5   3  10 1479.59 142.588   5
  -5   3  10 2158.09 196.408  15
  -5  -3  10 1934.63 163.521   5
  -5  -3  10 1791.77 163.315  10
  -5   3   9 11.3961 108.236   7
  -5  -3   9 132.831 135.077   7
  -5  -3   9 202.490 115.161   5
  -5   3   9 117.420 143.052  15
  -5  -3   9 33.9530 120.075  10
  -5  -3   8 4926.68 272.889   5
  -5   3   8 4672.90 296.551  15
  -5   3   8 4431.81 279.507   7
  -5  -3   8 5207.29 298.206   7
  -5   3   7 411.808 114.488   7
  -5  -3   7 275.337 113.086   7
  -5  -3   7 279.051 95.0064   5
  -5   3   7 228.452 121.426  15
  -5  -3   7 207.365 116.226  15
  -5   3   6 3189.31 204.250  15
  -5  -3   6 2779.79 204.864  15
  -5   3   6 3029.24 195.065   7
  -5  -3   6 2547.88 195.321   7
  -5   3   5 41207.5 1545.53  15
  -5  -3   5 41972.8 1549.91  15
  -5   3   5 40291.2 1535.29   7
  -5   3   4 377.295 79.3692  15
  -5  -3   4 314.452 102.423  10
  -5  -3   3 1745.73 139.121  10
  -5  -3   2 857.498 103.160   8
  -5  -3   2 970.639 105.173  10
  -5  -3   1 346.116 87.6952  10
  -5  -3   1 392.375 85.8896   8
   5   3  -1 444.601 92.5886   1
  -5   3   0 3927.00 210.381  16
  -5  -3   0 3839.46 206.779   8
  -5  -3   0 4084.37 210.526  10
  -5  -3  -1 22142.4 850.331  12
  -5  -3  -1 21687.2 845.965   9
  -5   3  -1 22001.6 851.091  16
  -5  -3  -1 21518.5 843.492   8
  -5  -3  -1 22359.8 849.488  10
  -5  -3  -2 1040.77 114.691  10
  -5  -3  -2 808.262 110.506   9
  -5   3  -2 767.618 105.961  16
  -5   3  -2 864.533 94.9519  11
  -5  -3  -3 10370.5 456.994   9
  -5   3  -3 10340.1 441.127   9
  -5   3  -3 10488.3 449.791  16
  -5  -3  -3 10257.9 452.346  12
  -5   3  -3 10053.4 446.222  11
  -5  -3  -3 10072.1 441.532  10
  -5  -3  -4 12144.3 527.806   9
  -5   3  -4 12155.6 517.168   9
  -5   3  -4 11821.3 516.200  16
  -5  -3  -4 12583.8 524.720  12
  -5  -3  -4 11925.2 527.978  11
  -5   3  -4 12040.3 520.928  11
  -5  -3  -4 10943.2 502.754  10
  -5  -3  -5 43578.9 1656.13   9
  -5   3  -5 44716.6 1650.39   9
  -5   3  -5 43547.0 1640.99  16
  -5  -3  -5 41956.2 1656.03  11
  -5  -3  -6 22799.7 894.367   9
  -5   3  -6 19366.3 876.709   9
  -5   3  -6 21855.7 865.298  16
  -5   3  -6 21777.6 889.051  13
  -5  -3  -6 22250.9 889.444  11
  -5  -3  -7 106.830 136.793   9
  -5   3  -7 122.895 123.220   9
  -5   3  -7 46.4651 127.746  13
  -5  -3  -8 2357.73 194.471  13
  -5   3  -8 2044.03 187.616  13
  -5  -3  -9 1130.22 121.920  13
  -5   4  12 1754.55 111.528  10
  -5   4  11 1318.58 111.579   5
  -5  -4  11 1223.91 121.568   5
  -5  -4  11 1496.40 116.101  10
  -5  -4  10 8261.75 389.380   5
  -5   4  10 8614.84 419.774  15
  -5  -4  10 8857.79 397.491  10
  -5   4  10 8911.64 399.947   7
  -5   4  10 7326.34 373.316   5
  -5   4   9 166.465 118.929   7
  -5   4   9 12.9440 139.932  15
  -5  -4   9 342.440 117.448   5
  -5  -4   9 99.2264 108.409  10
  -5   4   8 2157.41 189.851   7
  -5  -4   8 1995.70 178.997   5
  -5  -4   8 2121.86 162.950   8
  -5   4   8 2662.46 212.557  15
  -5  -4   8 2877.69 204.692  10
  -5   4   7 62.1873 94.9286   7
  -5  -4   7 92.8713 120.044   7
  -5  -4   7 58.9393 91.8278   5
  -5   4   7 157.083 118.667  15
  -5  -4   7 45.3709 84.8309  14
  -5  -4   7 33.6534 110.569  10
  -5   4   6 9927.76 462.504  15
  -5  -4   6 10311.0 465.087  10
  -5   4   6 10131.9 449.517   7
  -5   4   5 9908.57 432.647  15
  -5  -4   5 9567.58 435.596  10
  -5   4   5 9507.05 418.713   7
  -5  -4   3 56328.8 2073.36  10
  -5  -4   2 93177.6 3318.69   8
  -5  -4   2 89985.5 3317.23  10
  -5  -4   1 5048.25 257.686   8
  -5  -4   1 5436.81 259.775  10
  -5  -4   0 5280.33 258.274   9
  -5  -4   0 5258.91 265.049   8
  -5   4   0 5716.13 272.257  16
  -5  -4   0 5817.45 270.106  10
  -5  -4  -1 17205.2 674.880   9
  -5   4  -1 17310.1 679.696  16
  -5  -4  -1 16322.3 668.738   8
  -5  -4  -1 17547.7 680.446  12
  -5  -4  -1 16506.0 674.102  10
  -5  -4  -2 2837.57 184.094   9
  -5  -4  -2 2833.59 170.373   8
  -5  -4  -2 2660.39 182.226  12
  -5   4  -2 2526.69 176.421  16
  -5   4  -2 3096.82 171.739  11
  -5  -4  -2 2928.59 179.784  10
  -5  -4  -3 6646.21 319.594   9
  -5   4  -3 5924.20 307.522  16
  -5  -4  -3 6471.23 319.829  12
  -5  -4  -3 6195.39 306.888  10
  -5  -4  -4 1088.29 124.617  10
  -5   4  -4 1008.59 127.517  16
  -5   4  -4 942.259 121.083   9
  -5  -4  -4 1245.51 149.554   9
  -5  -4  -4 1177.51 145.444  12
  -5  -4  -4 1237.47 147.204  11
  -5  -4  -5 7310.80 381.623   9
  -5   4  -5 7675.96 370.521   9
  -5   4  -5 7549.99 365.817  16
  -5   4  -5 7133.14 369.548  13
  -5  -4  -5 6833.48 374.773  11
  -5  -4  -5 7551.79 357.069  10
  -5  -4  -6 30804.4 1204.18   9
  -5   4  -6 30984.1 1191.85   9
  -5   4  -6 29217.3 1180.81  16
  -5   4  -6 29899.3 1197.01  13
  -5  -4  -6 31433.2 1203.39  11
  -5   4  -7 9.30827 90.0824  16
  -5   4  -7 138.349 127.126  13
  -5  -4  -7 70.9863 142.972   9
  -5  -4  -8 3599.90 233.511   9
  -5   4  -8 3281.68 222.760  13
  -5  -4  -9 53.9640 83.6476  13
  -5   5  11 1267.30 103.095   5
  -5  -5  11 1219.38 113.767   5
  -5  -5  11 1076.49 99.6462  10
  -5  -5  10 3829.43 233.487   5
  -5   5  10 3984.75 260.932  15
  -5  -5  10 3869.45 227.612  10
  -5   5  10 3928.31 236.574   7
  -5   5   9-64.3649 115.522   7
  -5  -5   9-21.4444 107.915   5
  -5   5   9 77.0563 130.146  15
  -5  -5   9 42.6504 108.785  10
  -5   5   8 511.965 130.801   7
  -5  -5   8 271.472 107.931   5
  -5   5   8 326.117 137.773  15
  -5  -5   8 535.836 130.025  10
  -5  -5   7 7136.49 351.699   5
  -5   5   7 7301.13 373.377  15
  -5  -5   7 7191.53 348.202   8
  -5  -5   7 6925.25 339.569  14
  -5  -5   7 6693.52 360.983  10
  -5   5   7 7389.91 354.687   7
  -5   5   6 67315.1 2587.25  15
  -5  -5   6 69657.0 2573.37   8
  -5  -5   6 72547.2 2586.85  10
  -5   5   6 70243.2 2568.76   7
  -5   5   5 5115.31 275.699  15
  -5  -5   5 5422.42 277.209   8
  -5  -5   5 5530.39 283.471  10
  -5  -5   4 3080.66 199.784   8
  -5  -5   4 3434.49 202.598  10
  -5  -5   3 37352.8 1405.89   8
  -5  -5   2 32074.7 1269.81   8
  -5  -5   2 35561.0 1276.40  10
  -5  -5   1 5061.46 240.193   9
  -5  -5   1 4652.47 245.892   8
  -5  -5   1 4785.70 245.492  10
  -5  -5   0 9365.39 405.605   9
  -5   5   0 9786.89 416.928  16
  -5  -5   0 9137.88 404.541  14
  -5  -5   0 9568.70 410.742   8
  -5  -5   0 9552.94 412.771  10
  -5  -5  -1 23415.9 900.044  14
  -5  -5  -1 23479.3 911.036   9
  -5   5  -1 23477.6 915.788  16
  -5  -5  -1 24235.0 914.875  10
  -5  -5  -1 23053.9 906.534   8
  -5  -5  -2 18545.8 719.569   9
  -5   5  -2 17185.4 718.164  16
  -5  -5  -2 18131.8 719.262  12
  -5  -5  -2 17151.0 703.237   8
  -5  -5  -2 18045.0 715.413  10
  -5  -5  -3 26.9579 90.1295  10
  -5  -5  -3-39.0067 86.2599   9
  -5  -5  -3-126.250 102.354  12
  -5   5  -3 95.3441 87.6612  16
  -5  -5  -4 19188.9 766.247   9
  -5   5  -4 18472.4 744.067   9
  -5   5  -4 18022.3 752.134  16
  -5   5  -4 18323.4 754.858  13
  -5  -5  -4 18488.5 764.403  12
  -5  -5  -4 18164.1 748.557  10
  -5  -5  -5 9495.73 449.964   9
  -5   5  -5 9126.69 433.745   9
  -5   5  -5 9186.25 438.085  16
  -5   5  -5 8846.07 438.941  13
  -5  -5  -5 10161.8 456.542  11
  -5  -5  -5 9315.68 431.276  10
  -5  -5  -6 15622.8 672.090   9
  -5   5  -6 15105.8 651.931   9
  -5   5  -6 15394.6 653.508  16
  -5   5  -6 14930.9 661.049  13
  -5  -5  -6 15662.7 668.701  11
  -5  -5  -7 4832.11 303.043   9
  -5   5  -7 4973.20 273.270  16
  -5   5  -7 5305.74 300.011  13
  -5  -5  -8 471.802 136.346   9
  -5   5  -8 401.456 89.9700  16
  -5   5  -8 450.232 120.265  13
  -5  -5  -9 329.736 83.5564  13
   5   5   9 171.550 56.5631   7
  -5  -6  11 2204.56 149.182   5
  -5  -6  10 2015.68 167.076   5
  -5   6  10 2231.50 192.436  15
  -5  -6  10 2108.53 156.734  10
  -5   6  10 2088.84 166.877   7
  -5  -6   9 18371.1 753.015   5
  -5   6   9 17859.9 772.684  15
  -5  -6   9 18484.0 749.468  10
  -5   6   9 17829.1 745.597   7
  -5  -6   8 10359.8 482.637   5
  -5   6   8 11550.5 515.836  15
  -5  -6   8 10993.8 492.981  10
  -5   6   8 9954.44 478.721   7
  -5  -6   7 34890.9 1337.30   5
  -5   6   7 35379.9 1358.38  15
  -5  -6   7 34259.4 1326.44   8
  -5  -6   7 34700.2 1325.65  14
  -5  -6   7 35771.9 1347.62  10
  -5   6   7 34237.2 1332.52   7
  -5   6   6 147.696 86.2272   7
  -5   6   6 32.6280 106.401  15
  -5  -6   6-66.4602 86.9298  14
  -5  -6   6-75.4624 91.9442   8
  -5  -6   6-45.5924 89.5316   5
  -5  -6   6 52.1009 95.8037  10
  -5  -6   5 5734.40 292.644   8
  -5   6   5 5965.27 296.495  15
  -5  -6   5 5611.67 298.595  10
  -5  -6   4 3993.09 226.268   8
  -5  -6   4 3763.57 225.871  10
  -5  -6   3 41.1079 91.9497   8
  -5  -6   2 21780.0 838.593   9
  -5  -6   2 21572.0 847.930  10
  -5  -6   1 15784.3 618.419   9
  -5  -6   1 15387.2 623.645   8
  -5  -6   1 14698.8 621.116  14
  -5  -6   1 15728.3 626.878  10
  -5  -6   0 1324.61 126.537  10
  -5   6   0 1182.68 122.302  16
  -5  -6   0 1215.28 117.384   9
  -5  -6   0 1201.22 115.882  14
  -5  -6   0 1093.76 120.042   8
  -5  -6  -1 17383.3 682.196   9
  -5   6  -1 18520.6 691.970  16
  -5  -6  -1 16868.0 678.829   8
  -5  -6  -1 15930.1 667.589  14
  -5  -6  -1 16347.6 681.227  10
  -5  -6  -2 5142.59 275.939   9
  -5   6  -2 5217.34 276.194  16
  -5  -6  -2 5394.33 266.637   8
  -5   6  -2 5193.83 256.434  13
  -5  -6  -2 5137.44 278.414  12
  -5  -6  -2 5495.20 277.618  10
  -5  -6  -3 217.837 98.5769  10
  -5  -6  -3 30.1929 98.8387   9
  -5   6  -3-70.0626 95.0374  16
  -5   6  -3 95.9429 85.6631  13
  -5  -6  -3 20.2027 94.4162  12
  -5  -6  -4 13771.8 612.363   9
  -5   6  -4 14375.9 611.086  16
  -5   6  -4 13490.3 605.617  13
  -5  -6  -4 14390.0 618.577  12
  -5  -6  -4 14692.5 606.638  10
  -5  -6  -5 26538.5 1096.31  12
  -5  -6  -5 27444.9 1099.63   9
  -5   6  -5 28559.2 1084.43   9
  -5   6  -5 27971.9 1093.09  16
  -5   6  -5 27925.9 1095.23  13
  -5  -6  -5 27082.7 1099.33  11
  -5  -6  -5 27632.7 1086.29  10
  -5   6  -6 280.653 115.793  16
  -5  -6  -6 235.487 137.064   9
  -5   6  -6 391.326 133.772  13
  -5   6  -7 10080.0 454.153  16
  -5   6  -7 10764.7 474.121  13
  -5   6  -8 1532.41 131.325  16
  -5   6  -8 1676.53 162.385  13
  -5  -6  -9 1531.64 120.997  13
   5   6   9 1555.19 106.477   7
  -5  -7  11 94.7124 77.2764   5
  -5   7  10 90.1175 91.5129   7
  -5  -7  10 153.491 94.1053   5
  -5   7  10 170.695 119.420  15
  -5  -7  10 193.799 88.2680  10
  -5   7   9 9.74505 93.5844   7
  -5  -7   9 53.3841 106.344   5
  -5   7   9-12.4934 120.429  15
  -5  -7   9 39.0267 95.8016  10
  -5   7   8 921.005 130.484   7
  -5   7   8 1427.83 167.276  15
  -5  -7   8 1201.15 149.986   5
  -5  -7   8 977.329 137.104  10
  -5  -7   7 6823.16 331.313   5
  -5   7   7 6508.69 347.507  15
  -5  -7   7 5465.53 303.661   8
  -5  -7   7 6252.21 309.054  14
  -5  -7   7 6396.08 327.998  10
  -5   7   7 6052.68 312.345   7
  -5  -7   6 19201.8 791.974   5
  -5   7   6 19396.0 806.796  15
  -5  -7   6 19617.0 792.525   8
  -5  -7   6 20243.6 796.356  14
  -5  -7   6 19881.7 800.017  10
  -5   7   5 1749.05 152.184  15
  -5  -7   5 1942.97 160.575  14
  -5  -7   5 1755.61 158.119   8
  -5  -7   5 2041.40 163.333  10
  -5  -7   4 69956.6 2565.05  14
  -5  -7   4 69030.1 2561.71   8
  -5  -7   4 70440.1 2564.33  10
  -5  -7   3 2898.77 191.905   8
  -5  -7   3 3040.73 193.670  14
  -5  -7   3 3273.75 198.540  10
  -5  -7   2 29.7541 78.9591   9
  -5  -7   2 182.898 91.9825  14
  -5  -7   1 27234.5 1051.08   9
  -5  -7   1 26937.1 1057.49   8
  -5  -7   1 28269.3 1058.57  14
  -5  -7   1 27728.5 1058.01  10
  -5  -7   0 4791.82 245.658   9
  -5   7   0 4481.39 246.443  16
  -5  -7   0 5004.79 246.392  14
  -5  -7   0 4573.91 245.991   8
  -5  -7   0 4275.61 245.105  10
  -5  -7  -1 1698.03 148.563  10
  -5  -7  -1 1403.90 133.484   9
  -5   7  -1 1564.88 141.337  16
  -5  -7  -1 1485.47 126.760  14
  -5  -7  -1 1408.53 133.022   8
  -5  -7  -2 4335.89 253.437   9
  -5   7  -2 4616.80 257.502  16
  -5  -7  -2 4617.34 251.064   8
  -5  -7  -2 5029.85 264.431  12
  -5  -7  -2 4519.14 256.620  10
  -5  -7  -3 18913.7 779.483   9
  -5   7  -3 19577.8 778.980  16
  -5   7  -3 19170.5 764.883  13
  -5  -7  -3 18381.9 759.109   8
  -5  -7  -3 19221.9 781.875  12
  -5  -7  -3 19070.0 773.472  10
  -5  -7  -4 40996.6 1605.20   9
  -5   7  -4 42640.4 1606.38  16
  -5   7  -4 42551.4 1595.79  13
  -5  -7  -4 42682.4 1610.92  12
  -5  -7  -4 41742.5 1600.24  10
  -5  -7  -5 184.107 132.392   9
  -5  -7  -5 230.022 117.130  10
  -5   7  -5 270.492 113.615  16
  -5   7  -5 239.457 117.746  13
  -5  -7  -5 133.636 125.007  12
  -5  -7  -5 204.400 126.149  11
  -5  -7  -6 4930.23 306.967   9
  -5   7  -6 4498.03 286.785  16
  -5   7  -6 5461.33 298.742  13
  -5   7  -7 60.6318 100.656  16
  -5   7  -7-21.9713 105.900  13
  -5  -7  -7 87.4741 130.858  11
  -5   7  -8 2765.58 176.258  16
  -5   7  -8 3016.41 201.226  13
  -5  -7  -9 917.044 94.2755  13
   5   7   9 728.057 79.0155   7
  -5   8  11 36.5634 80.6269  15
  -5  -8  11 5.97971 69.2572   5
  -5   8  10 1344.97 126.279   7
  -5  -8  10 1372.06 142.328   5
  -5   8  10 1541.65 157.456  15
  -5  -8  10 1703.94 126.143  10
  -5   8   9 1840.80 155.298   7
  -5  -8   9 2316.42 181.315   5
  -5   8   9 1762.50 198.241  15
  -5  -8   9 2051.02 164.184  10
  -5  -8   8 14142.4 621.392   5
  -5   8   8 14817.6 643.316  15
  -5  -8   8 14905.7 615.123  10
  -5   8   8 13735.3 602.365   7
  -5   8   7 429.875 100.596   7
  -5  -8   7 454.948 115.476   5
  -5   8   7 434.898 132.104  15
  -5  -8   7 585.254 103.301  14
  -5  -8   7 514.054 104.802   8
  -5  -8   7 497.900 121.943  10
  -5  -8   6 3403.23 215.410   5
  -5   8   6 3298.97 221.775  15
  -5  -8   6 3131.42 206.881   8
  -5  -8   6 3306.94 214.409  14
  -5  -8   6 3595.79 223.571  10
  -5  -8   5 87.1338 85.2619   5
  -5   8   5 125.818 96.4117  15
  -5  -8   5 58.7991 95.8889  14
  -5  -8   5-37.5037 89.7117   8
  -5  -8   5 39.4860 97.9891  10
  -5  -8   4 127.241 94.8897   8
  -5  -8   4-85.2366 96.6343  14
  -5  -8   4 83.4383 91.0379  10
  -5  -8   3 34460.7 1313.54   8
  -5  -8   3 34906.9 1317.20  14
  -5  -8   3 34283.6 1313.05  10
  -5  -8   2 17.1499 87.8573  10
  -5  -8   2 183.034 86.5484   9
  -5  -8   2 78.2157 81.6202  14
  -5  -8   2 145.694 94.2899   8
  -5  -8   1 2153.03 151.629   9
  -5  -8   1 2190.44 158.706   8
  -5  -8   1 1699.76 150.102  14
  -5  -8   0 27343.2 1043.51   9
  -5   8   0 27124.3 1050.61  16
  -5  -8   0 27372.4 1042.26  14
  -5  -8   0 25966.4 1040.66   8
  -5  -8   0 27531.6 1050.14  10
  -5  -8  -1 10769.2 472.585   9
  -5   8  -1 10592.1 478.465  16
  -5  -8  -1 10681.9 460.064  14
  -5  -8  -1 10982.1 473.905   8
  -5  -8  -1 10968.6 478.108  10
  -5  -8  -2 55355.4 2034.67   9
  -5   8  -2 55125.7 2038.72  16
  -5  -8  -2 54506.9 2027.60   8
  -5  -8  -2 52620.6 2035.09  12
  -5  -8  -2 55694.0 2035.47  10
  -5  -8  -3 2014.68 180.900  10
  -5  -8  -3 2372.43 189.320   9
  -5   8  -3 2198.61 186.520  16
  -5  -8  -3 2254.80 170.686   8
  -5  -8  -3 2384.38 190.439  12
  -5   8  -3 2461.71 171.542  13
  -5  -8  -4-11.0956 100.745  10
  -5  -8  -4-152.566 117.303   9
  -5   8  -4 23.3978 110.631  16
  -5   8  -4 41.6437 90.0152  13
  -5  -8  -4 296.561 121.435  12
  -5  -8  -5 1383.22 157.644  10
  -5   8  -5 1124.27 155.997  16
  -5   8  -5 1071.22 146.491  13
  -5  -8  -5 952.293 162.651   9
  -5  -8  -5 1432.17 169.452  12
  -5  -8  -5 1210.61 172.405  11
  -5   8  -6 9494.31 467.928  16
  -5   8  -6 10776.8 481.315  13
  -5   8  -7 1951.25 170.243  16
  -5   8  -7 1891.70 178.097  13
  -5  -8  -7 1940.34 183.439  11
  -5  -8  -8 5971.93 291.849   9
  -5   8  -8 5137.24 267.189  16
  -5  -8  -9 205.268 65.5080  13
   5   8   9 271.976 62.9433   7
  -5   9  11 54.5333 74.0777  15
  -5  -9  11 16.7684 69.6189   5
  -5  -9  10 2443.16 180.276   5
  -5   9  10 2633.70 162.942   7
  -5  -9   9 2566.23 199.385   5
  -5   9   9 3301.30 230.652  15
  -5  -9   9 2998.93 190.218  10
  -5   9   9 2758.36 184.671   7
  -5  -9   8 18314.4 764.542   5
  -5   9   8 19451.3 786.126  15
  -5  -9   8 18644.7 753.366  10
  -5   9   8 17496.1 738.920   7
  -5  -9   7 18984.1 804.137   5
  -5   9   7 20048.6 825.055  15
  -5  -9   7 19544.4 787.759  14
  -5  -9   7 20033.0 804.599  10
  -5  -9   6 554.101 113.350   5
  -5   9   6 511.214 113.471  15
  -5  -9   6 654.329 115.933  14
  -5  -9   6 556.365 109.647   8
  -5  -9   6 356.787 108.655  10
  -5  -9   5 27198.1 1071.60   5
  -5   9   5 27585.4 1080.14  15
  -5  -9   5 27157.8 1074.45   8
  -5  -9   5 28329.4 1082.65  10
  -5  -9   5 28236.5 1084.17  14
  -5   9   4 2178.07 159.189  15
  -5  -9   4 2230.91 171.712   8
  -5  -9   4 2194.07 173.528  14
  -5  -9   4 2280.34 175.996  10
  -5  -9   3 787.953 114.440  10
  -5  -9   3 928.138 124.728  14
  -5  -9   3 919.637 123.308   8
  -5  -9   2 26677.9 1033.97   9
  -5  -9   2 26430.9 1036.38   8
  -5  -9   2 26544.9 1038.63  14
  -5  -9   2 27318.1 1039.07  10
  -5  -9   1 14579.7 602.011   9
  -5  -9   1 14447.8 604.617  14
  -5  -9   0 4761.59 251.161   9
  -5   9   0 4489.00 256.346  16
  -5  -9   0 4284.90 243.990  14
  -5  -9   0 4373.05 251.589   8
  -5  -9   0 5115.02 259.769  10
  -5   9  -1 89.9850 96.3996  16
  -5  -9  -1 9.58748 95.5152  10
  -5  -9  -1-18.7431 90.0192   9
  -5  -9  -1 90.8716 83.7435  14
  -5  -9  -1 106.601 97.8961  12
  -5  -9  -1 92.8439 99.0976   8
  -5  -9  -2 22378.8 874.020   9
  -5   9  -2 23482.9 882.838  16
  -5  -9  -2 21164.2 871.070  12
  -5  -9  -2 22289.0 872.937  10
  -5  -9  -3 6409.81 318.976   9
  -5   9  -3 5372.51 312.460  16
  -5   9  -3 5631.67 292.826  13
  -5  -9  -3 5505.01 296.007   8
  -5  -9  -3 5923.53 319.389  12
  -5  -9  -3 5467.44 307.323  10
  -5  -9  -4 2416.67 198.409  10
  -5  -9  -4 2150.53 195.642   9
  -5   9  -4 1955.74 192.409  16
  -5   9  -4 2238.24 177.049  13
  -5  -9  -4 2137.75 201.744  12
  -5   9  -5 8761.30 432.232  16
  -5   9  -5 8687.06 421.067  13
  -5  -9  -5 8899.75 439.189  12
  -5  -9  -5 8379.68 423.450  10
  -5   9  -6 1237.50 155.275  16
  -5   9  -6 1027.79 149.261  13
  -5  -9  -7 3374.21 233.577   9
  -5   9  -7 3298.73 221.620  16
  -5  -9  -7 2891.34 216.051  11
  -5  -9  -8 3014.51 194.294   9
  -5   9  -8 2634.56 173.973  16
  -5  -9  -9 932.689 86.8227  13
   5   9   9 1070.69 87.3013   7
  -5  10  11 12.5131 73.5949  15
  -5 -10  11 51.0925 59.0325   5
  -5  10  10 1424.93 152.518  15
  -5 -10  10 1508.69 136.971   5
  -5 -10   9 3296.91 218.118   5
  -5  10   9 3226.79 232.874  15
  -5 -10   9 3220.34 195.422  10
  -5 -10   8 4965.46 296.182   5
  -5  10   8 5324.86 313.183  15
  -5 -10   8 5389.36 284.731  10
  -5 -10   7 15700.4 682.541   5
  -5  10   7 16441.5 694.479  15
  -5 -10   7 16279.3 678.788  10
  -5 -10   6 18066.3 748.244   5
  -5  10   6 19131.6 759.322  15
  -5 -10   6 16752.4 728.983   8
  -5 -10   6 18033.7 745.475  14
  -5 -10   6 19069.4 750.051  10
  -5  10   5 346.294 107.199  15
  -5 -10   5 329.932 100.596   5
  -5 -10   5 469.210 116.746  14
  -5 -10   5 500.537 115.158   8
  -5 -10   5 316.385 107.753  10
  -5  10   4 522.870 100.202  15
  -5 -10   4 430.015 116.875  14
  -5 -10   4 584.094 113.516   8
  -5 -10   4 510.709 120.344  10
  -5 -10   3 626.633 115.194  10
  -5 -10   3 535.378 122.091  14
  -5 -10   3 699.106 118.915   8
  -5 -10   2 5442.74 282.287   9
  -5 -10   2 5650.68 291.225   8
  -5 -10   2 5054.40 285.190  14
  -5 -10   2 5376.87 286.299  10
  -5 -10   1 608.840 115.139  10
  -5 -10   1 715.137 105.912   9
  -5 -10   1 688.106 113.543  14
  -5 -10   0 8354.27 387.334   9
  -5 -10   0 8676.84 390.070  14
  -5 -10   0 8066.40 389.503   8
  -5 -10  -1 6057.04 308.366   9
  -5  10  -1 5595.48 308.397  16
  -5 -10  -1 5996.25 306.317   8
  -5 -10  -1 6106.77 307.484  10
  -5 -10  -2 32998.5 1287.84   9
  -5 -10  -2 34634.0 1286.01   8
  -5  10  -2 32365.5 1290.81  16
  -5 -10  -2 33825.2 1291.93  12
  -5 -10  -2 32824.4 1288.99  10
  -5 -10  -3 9149.45 454.593   9
  -5  10  -3 9916.58 465.068  16
  -5  10  -3 9836.43 439.367  13
  -5 -10  -3 9552.35 447.006   8
  -5 -10  -3 10087.3 465.353  12
  -5 -10  -3 10035.5 463.450  10
  -5 -10  -4 130.722 119.798  10
  -5  10  -4 111.527 127.033  16
  -5  10  -4 222.378 108.251  13
  -5 -10  -4 309.480 134.679  12
  -5  10  -5 14248.4 622.422  16
  -5  10  -5 14092.2 610.780  13
  -5 -10  -5 13494.8 621.420  12
  -5 -10  -5 14031.8 615.239  10
  -5  10  -6 82.4283 115.290  16
  -5 -10  -6 189.527 141.136   9
  -5  10  -6 133.524 110.528  13
  -5  10  -7 1734.86 163.459  16
  -5 -10  -7 1940.82 181.956   9
  -5 -10  -7 1715.92 167.932  11
  -5 -10  -8 932.174 121.312   9
  -5  10  -8 811.330 104.093  16
  -5 -10  -9 280.895 54.5168  13
   5  10   9 247.806 52.6646   7
  -5 -11  11 1329.69 97.5947   5
  -5  11  11 1598.29 115.469  15
  -5 -11  10-30.6553 83.7642   5
  -5  11  10 43.6344 105.953  15
  -5  11   9 2299.20 191.319  15
  -5 -11   9 2109.75 176.045   5
  -5 -11   8 1312.65 142.607  10
  -5  11   8 1243.78 170.436  15
  -5 -11   8 1452.67 161.159   5
  -5 -11   7 11710.4 523.041   5
  -5  11   7 11885.4 538.440  15
  -5 -11   7 11275.7 508.945  10
  -5 -11   6 15346.0 642.979   5
  -5  11   6 15403.5 653.315  15
  -5 -11   6 14555.3 622.585   8
  -5 -11   6 14879.4 634.431  14
  -5 -11   6 14901.1 635.351  10
  -5 -11   5 7379.19 367.517   5
  -5  11   5 7445.94 368.407  15
  -5 -11   5 7221.00 361.317   8
  -5 -11   5 8060.57 377.783  14
  -5 -11   5 7630.48 366.820  10
  -5 -11   4 24275.5 955.731   5
  -5 -11   4 24270.0 961.248   8
  -5 -11   4 24485.2 971.782  14
  -5  11   4 24047.8 951.467  15
  -5 -11   4 24690.5 963.222  10
  -5 -11   3 647.243 117.954  10
  -5 -11   3 767.699 128.355  14
  -5 -11   3 687.950 124.860   8
  -5 -11   2 3041.32 195.014   9
  -5 -11   2 2579.92 196.262  14
  -5 -11   2 2574.13 193.410   8
  -5 -11   2 2686.57 193.594  10
  -5 -11   1 5015.84 272.578   9
  -5 -11   1 5090.55 277.096  14
  -5 -11   1 5033.02 276.410  10
  -5 -11   0 40.2482 109.658  10
  -5 -11   0-9.83512 93.0074   9
  -5 -11   0 50.4055 99.3451   8
  -5 -11  -1 30.9521 99.8249   9
  -5 -11  -1-51.7576 104.544   8
  -5 -11  -2 9010.82 416.379   9
  -5  11  -2 8659.92 417.860  16
  -5 -11  -2 7990.30 408.233   8
  -5 -11  -2 8353.07 413.432  10
  -5  11  -3 21209.8 875.388  16
  -5 -11  -3 21207.3 860.778   8
  -5 -11  -3 21293.5 873.646  10
  -5  11  -4 8625.96 420.050  16
  -5  11  -4 7675.11 385.503  13
  -5 -11  -4 8069.19 407.246  10
  -5 -11  -5 2587.47 207.069  10
  -5  11  -5 2680.91 212.981  16
  -5 -11  -5 2472.52 218.545   9
  -5  11  -6 956.017 156.499  16
  -5 -11  -6 954.928 153.324   9
  -5 -11  -6 802.646 165.455  11
  -5 -11  -7 7956.01 383.865   9
  -5  11  -7 7638.98 378.100  16
  -5 -11  -7 8215.29 383.898  11
  -5  11  -8 438.263 92.3044  16
  -5 -11  -8 784.106 106.923   9
  -5  12  11 703.870 77.3769  15
  -5 -12  10 7.13445 81.5692   5
  -5  12  10 129.196 98.5200  15
  -5  12   9 388.429 124.776  15
  -5 -12   9 352.360 113.602   5
  -5 -12   8 66.4723 84.4885  10
  -5  12   8-35.8660 127.576  15
  -5 -12   8-55.0665 108.528   5
  -5 -12   7 20908.1 852.950   5
  -5  12   7 20645.8 860.938  15
  -5 -12   7 20959.3 836.445  10
  -5 -12   6 3261.21 230.881   5
  -5  12   6 3852.92 242.088  15
  -5 -12   6 3305.51 211.816   8
  -5 -12   6 3826.28 229.429  10
  -5 -12   5-10.3752 101.130  10
  -5  12   5 53.1358 99.7054  15
  -5 -12   5 11.0181 100.882  14
  -5 -12   5-21.3666 98.2234   5
  -5 -12   5 9.84773 99.1142   8
  -5 -12   4 122.911 101.133  10
  -5  12   4 176.927 92.6386  15
  -5 -12   4 264.858 115.751  14
  -5 -12   4 138.049 85.8874   5
  -5 -12   4 242.738 108.775   8
  -5 -12   3 5693.99 297.362  14
  -5 -12   3 5211.41 290.805   8
  -5 -12   3 5121.06 288.703  10
  -5 -12   2 5952.46 317.876   9
  -5 -12   2 6895.97 328.274   8
  -5 -12   2 6627.02 326.005  10
  -5 -12   2 5381.32 320.289  14
  -5 -12   1 5376.43 292.464   9
  -5 -12   1 6045.33 306.660   8
  -5 -12   1 5234.11 293.777  10
  -5 -12   0 104.906 103.694  10
  -5 -12   0 217.129 105.446   9
  -5  12   0 395.874 121.162  16
  -5 -12   0 243.984 112.094   8
  -5 -12  -1 24169.3 994.418   9
  -5 -12  -1 25735.2 1001.10   8
  -5 -12  -1 25459.8 1002.69  12
  -5 -12  -2 10190.4 451.583   8
  -5 -12  -2 10194.2 460.550  10
  -5 -12  -3 33964.4 1287.38   6
  -5  12  -3 34414.8 1321.28  16
  -5 -12  -3 33902.6 1306.20   8
  -5 -12  -3 31814.0 1314.54  10
  -5 -12  -4 260.608 134.672  10
  -5 -12  -4 172.173 137.364   9
  -5  12  -4 230.818 141.191  16
  -5 -12  -5 132.788 122.511  10
  -5  12  -5 163.254 128.723  16
  -5 -12  -5 290.612 142.926   9
  -5  12  -6 102.861 130.299  16
  -5 -12  -6 22.1342 129.851   9
  -5 -12  -6 65.5680 119.462  11
  -5 -12  -7 2999.39 202.180   9
  -5  12  -7 2735.69 199.646  16
  -5 -12  -7 2996.29 198.767  11
  -5 -12  -8 1320.98 114.405   9
  -5  12  -8 1071.67 107.879  16
  -5 -13  10 5749.90 271.302   5
  -5  13  10 5727.23 280.882  15
  -5  13   9 689.852 138.093  15
  -5 -13   9 842.477 126.718   5
  -5  13   8 1068.58 153.397  15
  -5 -13   8 1042.65 140.420   5
  -5 -13   7 2964.52 219.636   5
  -5  13   7 3022.33 224.162  15
  -5 -13   7 2964.30 194.939  10
  -5  13   6 1359.08 157.750  15
  -5 -13   6 1434.00 160.632   5
  -5 -13   5 8408.79 407.351   5
  -5  13   5 8598.88 404.069  15
  -5 -13   5 8290.36 395.817   8
  -5 -13   5 8133.19 398.851  10
  -5  13   4 3908.20 234.803  15
  -5 -13   4 4261.14 246.653   8
  -5 -13   4 4107.14 250.519  10
  -5 -13   3 9883.68 450.417   8
  -5 -13   3 9539.85 448.586  10
  -5 -13   2 31.2991 101.426  10
  -5 -13   2 85.3646 106.006   9
  -5 -13   2 331.281 113.781   8
  -5 -13   1 2257.09 178.193  10
  -5 -13   1 1830.04 165.477   9
  -5 -13   1 2034.37 182.404   8
  -5 -13   0 8598.46 429.684   9
  -5  13   0 9538.50 442.154  16
  -5 -13   0 9500.01 438.456  10
  -5  13  -1 3492.12 235.059  16
  -5 -13  -1 2873.73 224.335   8
  -5 -13  -1 3171.99 229.197  12
  -5 -13  -1 3601.77 232.046  10
  -5 -13  -2 13368.1 620.972   8
  -5 -13  -2 15419.4 635.415  12
  -5 -13  -3 9944.12 478.105   9
  -5 -13  -3 10038.9 456.147   6
  -5 -13  -3 10175.3 475.739   8
  -5 -13  -3 10271.5 485.632  12
  -5 -13  -3 10073.1 485.815  10
  -5 -13  -4 1965.50 204.702  10
  -5 -13  -4 2364.31 205.805   9
  -5  13  -4 2358.75 211.600  16
  -5 -13  -4 2322.20 207.839  12
  -5 -13  -4 1826.36 168.147   6
  -5 -13  -5 15157.6 645.134   9
  -5  13  -5 13814.0 638.143  16
  -5 -13  -5 14779.7 640.211  10
  -5  13  -6 88.5917 120.809  16
  -5 -13  -6 168.386 124.211   9
  -5 -13  -6 209.135 116.738  11
  -5  13  -7-35.4009 93.8657  16
  -5 -13  -7-16.8072 104.423   9
  -5 -13  -7 140.489 96.9539  11
  -5 -13  -8 1059.82 98.5279   9
  -5  13  -8 906.107 95.7256  16
  -5  14  10 242.073 81.9271  15
  -5 -14   9 2790.84 190.794   5
  -5  14   9 3065.74 203.274  15
  -5 -14   8 4001.48 249.835   5
  -5  14   8 3844.22 251.797  15
  -5 -14   7 12883.7 585.978   5
  -5  14   7 13968.1 597.605  15
  -5 -14   6 335.219 102.918  10
  -5  14   6 499.193 123.088  15
  -5 -14   6 665.224 135.825   5
  -5 -14   5-20.3310 99.8141  10
  -5  14   5 141.436 108.363  15
  -5 -14   5-34.1071 107.090   5
  -5 -14   5 9.78613 96.4367   8
  -5 -14   4 1708.82 166.229  10
  -5  14   4 1840.61 158.180  15
  -5 -14   4 1945.15 173.702   8
  -5 -14   3 1129.55 139.356  10
  -5 -14   3 997.912 139.982   9
  -5 -14   3 996.546 133.850   8
  -5 -14   2 2857.18 213.173   9
  -5 -14   2 3427.31 229.513   8
  -5 -14   2 2997.51 212.883  10
  -5 -14   1 19086.6 798.970   9
  -5 -14   1 19261.1 801.844   8
  -5 -14   1 19958.1 799.168  10
  -5 -14   0 484.349 128.092  10
  -5  14   0 601.267 136.808  16
  -5  14  -1 36891.6 1425.74  16
  -5 -14  -1 36433.2 1423.34   8
  -5 -14  -1 36829.0 1423.12  12
  -5 -14  -1 37135.6 1423.20  10
  -5 -14  -2 10169.0 485.112   9
  -5  14  -2 10424.0 490.373  16
  -5 -14  -2 9948.22 456.733   6
  -5 -14  -2 9712.30 477.402   8
  -5 -14  -2 10978.2 490.017  12
  -5 -14  -3 32923.3 1269.94   9
  -5 -14  -3 30914.0 1241.95   6
  -5 -14  -3 33269.1 1274.48  12
  -5 -14  -4 2013.32 201.146  10
  -5 -14  -4 2348.51 179.836   6
  -5 -14  -4 1703.83 189.667   9
  -5 -14  -4 1905.34 199.547  12
  -5 -14  -5 5028.60 294.185   9
  -5  14  -5 4885.87 299.360  16
  -5 -14  -5 4886.22 301.188  10
  -5  14  -6 2161.33 186.261  16
  -5 -14  -6 2239.75 184.978   9
  -5 -14  -6 2155.95 179.528  11
  -5  14  -7 445.328 105.698  16
  -5 -14  -7 539.916 101.775   9
  -5 -14  -7 574.747 107.361  11
  -5  14  -8 246.803 68.8269  16
  -5 -14  -8 351.287 66.2563   9
  -5  15  10 2394.33 144.777  15
  -5  15   9 41.5349 93.9369  15
  -5  15   8 1413.05 162.035  15
  -5 -15   8 1306.36 149.628   5
  -5  15   7 415.821 122.149  15
  -5 -15   7 355.564 116.051   5
  -5 -15   6 1870.91 155.826  10
  -5  15   6 1822.47 173.831  15
  -5 -15   6 2301.27 193.137   5
  -5  15   5 27921.6 1105.36  15
  -5 -15   5 27780.3 1092.94   8
  -5 -15   5 28665.4 1098.26  10
  -5  15   4 19968.5 814.867  15
  -5 -15   4 19917.3 821.362   8
  -5 -15   4 20751.0 823.932  10
  -5 -15   3-42.6240 105.384  10
  -5 -15   3 11.7253 114.290   9
  -5 -15   3 55.2909 117.640   8
  -5 -15   2 15469.0 686.184   9
  -5 -15   2 16910.1 694.733   8
  -5 -15   2 15972.6 681.808  10
  -5 -15   1 156.264 110.502  10
  -5 -15   1 129.066 118.607   8
  -5 -15   0 2249.34 195.962  10
  -5  15   0 2376.21 200.105  16
  -5 -15  -1 13236.9 604.886   9
  -5  15  -1 14189.3 614.544  16
  -5 -15  -1 13569.2 611.471   8
  -5 -15  -1 13299.9 604.061  12
  -5 -15  -1 14722.4 617.475  10
  -5 -15  -2 16582.9 689.167   9
  -5  15  -2 15720.9 689.143  16
  -5 -15  -2 15149.5 657.734   6
  -5 -15  -2 15877.7 685.570   8
  -5 -15  -2 15767.8 686.911  12
  -5 -15  -2 16476.6 691.566  10
  -5 -15  -3 15984.9 683.469   9
  -5 -15  -3 15188.3 656.061   6
  -5  15  -3 15811.8 688.556  16
  -5 -15  -3 16123.0 684.968  12
  -5 -15  -4 86.3633 137.710  10
  -5 -15  -4 82.5162 135.226   9
  -5 -15  -4 120.429 136.670  12
  -5 -15  -4 315.112 112.551   6
  -5 -15  -5 4262.20 263.281   9
  -5  15  -6 1873.73 176.225  16
  -5 -15  -6 2074.57 169.683   9
  -5 -15  -6 1642.29 153.223  11
  -5 -15  -7 4068.61 214.527   9
  -5  15  -7 4127.37 224.363  16
  -5 -15  -7 3908.52 215.135  11
  -5  15  -8 207.524 59.4772  16
  -5 -16  10 1168.62 88.5777   9
  -5  16  10 1730.53 105.976  15
  -5  16   9 1355.02 134.479  15
  -5  16   8 12090.4 523.114  15
  -5  16   7 180.905 109.484  15
  -5  16   6 22641.1 913.900  15
  -5 -16   5 263.914 99.3710  10
  -5  16   5 257.180 108.539  15
  -5 -16   5 185.061 98.4809   8
  -5 -16   4-20.2772 90.0990  10
  -5  16   4 49.6110 99.1892  15
  -5 -16   4 156.682 107.653   8
  -5 -16   3 11561.5 553.841   9
  -5 -16   3 12671.0 553.719   8
  -5 -16   3 12650.1 545.873  10
  -5 -16   2 25485.5 1026.88   8
  -5 -16   2 25895.4 1022.67  10
  -5 -16   1 47321.5 1790.22   8
  -5 -16   1 46740.5 1778.56  10
  -5 -16   0 28868.2 1161.52   9
  -5 -16   0 28552.7 1165.75   8
  -5 -16   0 30630.2 1162.04  12
  -5 -16   0 29159.7 1159.18  10
  -5 -16  -1 3604.46 258.216   9
  -5 -16  -1 3535.36 226.936   6
  -5  16  -1 4133.56 266.684  16
  -5 -16  -1 3503.92 264.342   8
  -5 -16  -1 4254.33 266.778  12
  -5 -16  -1 4126.24 259.785  10
  -5 -16  -2 4289.76 269.259   9
  -5  16  -2 3919.37 260.059  16
  -5 -16  -2 4027.92 240.200   6
  -5 -16  -2 3462.99 256.488   8
  -5 -16  -2 4162.63 262.058  12
  -5 -16  -2 3364.01 254.828  10
  -5 -16  -3 10151.7 471.745   9
  -5  16  -3 10135.2 480.508  16
  -5 -16  -3 9834.39 450.489   6
  -5 -16  -3 10353.0 476.319  12
  -5 -16  -3 8806.29 478.731  10
  -5 -16  -4 1032.16 154.569   9
  -5  16  -4 853.723 153.708  16
  -5 -16  -4 762.393 151.567  12
  -5 -16  -4 879.554 131.972   6
  -5 -16  -5 3552.59 234.796   9
  -5 -16  -6 10948.4 469.979   9
  -5 -16  -6 10739.6 472.124  11
  -5 -16  -7 2306.77 146.968   9
  -5  16  -7 2514.30 163.199  16
  -5 -16  -7 2641.72 156.206  11
  -5  17   9 7842.37 345.208  15
  -5  17   8 427.329 111.696  15
  -5  17   7 882.260 134.683  15
  -5  17   6 5432.75 296.443  15
  -5  17   5 8650.13 408.879  15
  -5 -17   4 2204.82 207.385   9
  -5  17   4 1956.34 166.497  15
  -5 -17   4 2337.96 181.090   8
  -5 -17   4 2298.85 176.554  10
  -5 -17   3 8103.51 390.138   8
  -5 -17   3 7706.98 378.567  10
  -5 -17   2 282.529 104.700  10
  -5 -17   2 188.293 118.752   8
  -5 -17   1-33.8928 106.427  10
  -5 -17   1 36.0496 135.507   9
  -5 -17   1 182.812 125.185   8
  -5 -17   0 10474.3 495.942   9
  -5 -17   0 10503.7 472.130   6
  -5 -17   0 10709.1 492.547  12
  -5 -17   0 11499.1 508.961   8
  -5 -17   0 10120.9 492.326  10
  -5 -17  -1 1692.59 182.882  10
  -5 -17  -1 1976.88 188.745   9
  -5  17  -1 1889.22 191.123  16
  -5 -17  -1 1708.34 176.865  12
  -5 -17  -1 1666.02 156.919   6
  -5 -17  -2-36.9359 129.764  10
  -5 -17  -2 47.6238 138.609   9
  -5  17  -2-62.4893 140.540  16
  -5 -17  -2 118.268 131.516  12
  -5 -17  -2 71.2646 99.6027   6
  -5 -17  -3 4949.07 277.279   9
  -5 -17  -3 4261.77 250.233   6
  -5 -17  -3 4043.01 265.809  12
  -5  17  -3 4266.54 280.109  16
  -5 -17  -3 4088.12 278.427  10
  -5  17  -4 13956.5 628.215  16
  -5 -17  -4 15304.4 628.335   9
  -5 -17  -4 14068.4 603.708   6
  -5 -17  -4 14404.6 625.301  12
  -5 -17  -5 5339.89 295.136   9
  -5  17  -5 5680.61 307.082  16
  -5 -17  -6 16929.8 667.816   9
  -5 -17  -6 16542.6 670.996  11
  -5 -17  -7 782.851 77.4711   9
  -5 -17  -7 740.240 82.0067  11
  -5 -18   9 1820.11 120.232   9
  -5  18   9 1754.76 119.594  15
  -5  18   8 294.140 92.8038  15
  -5  18   7 7284.61 350.848  15
  -5  18   6 12212.1 532.244  15
  -5 -18   5 1491.65 175.216   9
  -5  18   5 1607.96 152.600  15
  -5 -18   4 2897.42 202.006   8
  -5 -18   4 2765.14 190.732  10
  -5 -18   3 7650.74 391.589   8
  -5 -18   3 8219.57 384.044  10
  -5 -18   2 18430.4 761.885   9
  -5 -18   2 19132.7 762.172   8
  -5 -18   2 16742.5 740.254  10
  -5 -18   1 4874.61 285.947   9
  -5 -18   1 4365.41 284.887   8
  -5 -18   1 4465.22 268.569  10
  -5 -18   0 57.7446 118.223  10
  -5 -18   0 96.0911 122.135   9
  -5 -18   0-160.492 121.199  12
  -5 -18   0-9.84361 93.8082   6
  -5 -18   0 49.9175 136.397   8
  -5 -18  -1 1165.12 160.922  10
  -5 -18  -1 1169.65 163.900   9
  -5 -18  -1 1160.06 160.223  12
  -5 -18  -1 1274.24 143.944   6
  -5 -18  -2 119.505 128.143  10
  -5 -18  -2 312.494 128.199   9
  -5  18  -2 303.086 133.882  16
  -5 -18  -2 148.200 123.002  12
  -5 -18  -2 210.315 104.829   6
  -5 -18  -3 1107.54 164.082  10
  -5 -18  -3 1186.33 153.839   9
  -5  18  -3 1055.83 162.108  16
  -5 -18  -3 1123.89 148.397  12
  -5 -18  -3 1251.54 141.696   6
  -5 -18  -4 5097.66 283.813   9
  -5  18  -4 4887.17 294.904  16
  -5 -18  -4 5532.38 279.279   6
  -5 -18  -4 5187.30 291.616  12
  -5 -18  -4 5335.42 304.257  10
  -5 -18  -5 5890.81 290.809   9
  -5  18  -5 5380.79 299.734  16
  -5  18  -6 88.5840 91.3091  16
  -5 -18  -6-122.723 78.2879   9
  -5 -18  -6 133.886 83.1803  11
  -5  18  -7 3894.55 193.524  16
  -5 -18  -7 4181.31 185.700  11
  -5 -19   9 2178.30 120.972   9
  -5 -19   8-33.4886 82.5083   9
  -5  19   8 173.616 79.0339  15
  -5 -19   7 1329.60 139.584   9
  -5  19   7 941.886 118.379  15
  -5 -19   6 1936.35 181.348   9
  -5  19   6 2102.44 163.113  15
  -5  19   5 222.243 97.2990  15
  -5 -19   4 70719.6 2597.65   8
  -5 -19   3 13437.8 589.124   9
  -5 -19   3 12753.1 566.219   8
  -5 -19   3 13088.3 558.617  10
  -5 -19   2 1919.45 161.095  10
  -5 -19   2 1438.94 170.453   9
  -5 -19   2 1661.52 167.311   8
  -5 -19   1 2047.39 179.632  10
  -5 -19   1 2160.58 171.098   6
  -5 -19   1 2313.12 205.737   9
  -5 -19   1 2086.28 189.770  12
  -5 -19   1 2250.68 200.751   8
  -5 -19   0 11497.8 523.758   9
  -5 -19   0 10037.8 488.617   6
  -5 -19   0 12015.2 534.604   8
  -5 -19   0 11737.7 515.280  12
  -5 -19   0 11726.7 518.230  10
  -5 -19  -1 2588.78 205.371   9
  -5 -19  -1 2702.73 193.077   6
  -5 -19  -1 3020.16 216.110  12
  -5 -19  -1 2761.29 215.008  10
  -5 -19  -2 5876.40 321.580   9
  -5  19  -2 5993.04 326.701  16
  -5 -19  -2 5892.10 305.261   6
  -5 -19  -2 5553.81 314.774  12
  -5 -19  -2 6115.98 333.020  10
  -5 -19  -3 2758.55 206.515   9
  -5  19  -3 2752.16 210.270  16
  -5 -19  -3 2643.31 188.588   6
  -5 -19  -3 2780.73 204.148  12
  -5 -19  -3 2817.81 218.681  10
  -5 -19  -4 47504.0 1759.38   9
  -5  19  -4 46459.6 1768.57  16
  -5 -19  -5 15380.9 615.394   9
  -5  19  -5 15067.4 627.154  16
  -5 -19  -6 7844.09 344.625   9
  -5 -19  -6 9029.11 358.552  11
  -5  19  -6 8220.98 360.356  16
  -5 -20   8 7425.01 324.614   9
  -5  20   8 7356.97 315.832  15
  -5 -20   7 2195.95 160.972   9
  -5  20   7 2139.74 147.961  15
  -5  20   6-31.9058 78.3264  15
  -5  20   5 403.807 99.9706  15
  -5 -20   4 7521.78 368.035   9
  -5 -20   4 6440.23 322.260   8
  -5 -20   3 5941.64 316.713   9
  -5 -20   3 5890.91 299.814   8
  -5 -20   3 4948.68 273.602  10
  -5 -20   2 56.3115 96.7124  10
  -5 -20   2 91.8416 129.093   9
  -5 -20   2-51.0017 94.5545  12
  -5 -20   2-43.6304 103.145   8
  -5 -20   1 4139.62 265.280   9
  -5 -20   1 3684.52 230.065   6
  -5 -20   1 3963.63 265.328   8
  -5 -20   1 4388.30 256.224  12
  -5 -20   1 4250.57 247.091  10
  -5 -20   0 2961.72 215.943   9
  -5 -20   0 2569.96 187.153   6
  -5 -20   0 2527.41 191.960  12
  -5 -20   0 2677.40 206.234  10
  -5 -20  -1 494.750 135.666  10
  -5 -20  -1 479.673 130.359   9
  -5 -20  -1 276.386 111.567  12
  -5 -20  -1 470.938 110.378   6
  -5 -20  -2 8821.50 401.479   9
  -5 -20  -2 7641.95 377.742   6
  -5 -20  -2 7875.46 386.232  12
  -5 -20  -2 8473.16 403.966  10
  -5 -20  -3-50.3107 112.509  10
  -5 -20  -3 261.947 105.522   9
  -5  20  -3 179.863 107.923  16
  -5 -20  -3 418.263 117.043  12
  -5 -20  -3 353.141 106.669   6
  -5 -20  -4 1421.99 134.077   9
  -5  20  -4 1213.73 138.531  16
  -5 -20  -5 3822.90 198.718   9
  -5  20  -5 3663.52 208.661  16
  -5 -20  -5 3881.66 208.303  11
  -5 -20  -6 452.957 67.3973  11
  -5 -21   8 65.1195 57.7106   9
  -5  21   7 2235.98 136.005  15
  -5  21   6 320.630 86.6556  15
  -5 -21   5 14696.1 595.492   9
  -5  21   5 13192.2 562.082  15
  -5 -21   4 92.0794 127.740   9
  -5 -21   3 6799.31 350.558   9
  -5 -21   2 529.259 102.373  10
  -5 -21   2 813.973 141.675   9
  -5 -21   2 787.294 123.748  12
  -5 -21   1 1658.41 151.129  10
  -5 -21   1 1605.61 166.788   9
  -5 -21   1 1511.17 150.317  12
  -5 -21   1 1570.43 145.060   6
  -5 -21   0 4231.81 259.268   9
  -5 -21   0 3820.25 229.763   6
  -5 -21   0 3858.05 238.519  12
  -5 -21   0 4701.86 256.172  10
  -5 -21  -1 374.538 111.014  10
  -5 -21  -1 505.983 125.017   9
  -5 -21  -1 342.807 105.879  12
  -5 -21  -1 316.727 103.802   6
  -5 -21  -2 192.912 110.755  10
  -5 -21  -2 234.390 104.188   9
  -5 -21  -2 131.578 99.6907  12
  -5 -21  -2 217.265 91.0584   6
  -5 -21  -3 13410.6 551.251   9
  -5 -21  -3 12882.2 542.376   6
  -5 -21  -3 13292.6 548.854  12
  -5 -21  -4 10758.6 450.825   9
  -5 -21  -5 6440.14 290.040   9
  -5 -21  -5 7490.24 308.031  11
  -5  22   7 75.5604 45.9592  15
  -5 -22   6 3278.55 184.985   9
  -5  22   6 2588.62 154.987  15
  -5 -22   5 2295.89 172.307   9
  -5 -22   4 3160.00 211.007   9
  -5 -22   4 2895.39 175.113  12
  -5 -22   3 107.511 105.406   9
  -5 -22   3 197.878 89.6905  12
  -5 -22   2 8782.07 407.492   9
  -5 -22   2 8182.24 380.356  12
  -5 -22   1 1401.95 136.518  10
  -5 -22   1 1754.05 169.737   9
  -5 -22   1 1757.33 145.608  12
  -5 -22   1 1171.32 129.509   6
  -5 -22   0 213.995 99.4144  10
  -5 -22   0 462.719 121.834   9
  -5 -22   0 190.734 91.2244  12
  -5 -22   0 369.373 95.3770   6
  -5 -22  -1 1541.94 149.224  10
  -5 -22  -1 1451.35 150.337   9
  -5 -22  -1 1640.26 142.122  12
  -5 -22  -1 1371.05 133.801   6
  -5 -22  -2 1393.64 137.229  10
  -5 -22  -2 1645.13 145.220   9
  -5 -22  -2 1696.97 135.876  12
  -5 -22  -2 1684.28 137.145   6
  -5 -22  -3 1810.38 139.828   9
  -5 -22  -3 1716.87 129.929   6
  -5 -22  -4 890.233 89.6777   9
  -5 -23   7 107.419 54.0040   9
  -5 -23   6 11404.1 465.964   9
  -5 -23   5 5271.83 262.654   9
  -5 -23   4 6422.38 311.283   9
  -5 -23   3 400.536 110.804   9
  -5 -23   2-53.8275 96.0450   9
  -5 -23   1 675.049 117.912   9
  -5 -23   1 708.277 98.0079  12
  -5 -23   1 470.229 90.9903   6
  -5 -23   0 465.699 95.1766  10
  -5 -23   0 410.924 103.253   9
  -5 -23   0 261.232 86.1893  12
  -5 -23   0 347.571 88.2284   6
  -5 -23  -1 14.6782 83.0478  10
  -5 -23  -1 79.5070 85.4257   9
  -5 -23  -1 169.914 77.8951  12
  -5 -23  -1 97.2974 78.8642   6
  -5 -23  -2 1476.17 126.763   9
  -5 -23  -2 1563.04 123.617   6
  -5 -23  -3 33.8217 64.2634   9
  -5 -23  -3 20.8004 61.0115   6
  -5 -24   6 656.869 75.7759   9
  -5 -24   5 256.389 77.4182   9
  -5 -24   4 710.361 102.642   9
  -5 -24   3 6027.57 291.413   9
  -5 -24   2 2122.28 160.725   9
  -5 -24   1 11848.0 498.195   9
  -5 -24   0 58.3532 82.4841   9
  -5 -24   0 24.3524 64.7805   6
  -5 -24  -1 4415.90 213.776   9
  -5 -24  -1 3619.98 197.317   6
  -5 -24  -2 583.502 83.2603   9
  -5 -24  -2 409.539 68.7821   6
  -5 -24  -3 219.653 50.3404   9
  -5 -24  -4 750.268 70.3279  11
  -5 -25   5 3219.33 162.079   9
  -5 -25   4 1904.47 127.767   9
  -5 -25   3 18.2791 70.5694   9
  -5 -25   2 94.8794 76.3217   9
  -5 -25   1 1503.38 121.720   9
  -5 -25   0 146.375 74.3981   9
  -5 -25  -1 625.405 78.9574   9
  -5 -25  -2 227.028 49.2250   9
  -5 -26   4 1872.51 107.102   9
  -5 -26   3 7776.98 322.681   9
  -5 -26   2 1374.47 100.577   9
  -5 -26   1 2473.47 137.188   9
  -5 -26   0 20.9845 48.8646   9
  -6   0  11 32.9896 74.8140  10
  -6   0  10 2157.22 182.126  10
  -6   0   9-45.6464 127.977  10
  -6   0   8 9467.70 461.230  15
  -6   0   7 155.745 114.305  15
  -6   0   6 161.197 101.385  15
  -6   0   5-64.5691 85.8540  15
  -6   0   5 155.520 105.781  10
  -6   0   4 16282.7 669.781  10
  -6   0   3-25.6443 85.4429  10
  -6   0   2 4076.44 224.031  10
  -6   0   1 45.4484 71.6879  10
  -6   0   1 136.581 86.5677   8
  -6   0   0 9694.87 416.998   8
  -6   0   0 9506.09 414.139  10
  -6   0  -2 886.114 106.061   9
  -6   0  -2 715.890 105.199  11
  -6   0  -3 85.1211 91.2699   9
  -6   0  -3 163.965 95.4842  11
  -6   0  -4 62507.8 2344.48   9
  -6   0  -4 64002.2 2349.71  11
  -6   0  -5-22.2119 108.653   9
  -6   0  -5 68.5246 104.571  11
  -6   0  -6 11230.2 509.197   9
  -6   0  -7 28.5181 100.511   9
  -6   0  -7 49.2658 112.927  13
  -6   0  -8 30.0053 87.1090  13
  -6   0  -9-4.38980 51.1049  13
  -6   1  11-46.8710 78.9491  10
  -6  -1  11 44.9308 76.6259  10
  -6   1  10 3298.03 217.114  10
  -6  -1  10 2663.56 200.253  10
  -6   1   9 1309.35 164.544  15
  -6  -1   9 1493.11 140.573   8
  -6   1   9 1179.80 182.440  10
  -6  -1   9 1708.44 175.098  10
  -6   1   8 62.5064 116.910  15
  -6  -1   8 231.621 146.667  10
  -6   1   7 6779.73 365.425  15
  -6  -1   7 7314.26 371.819  15
  -6   1   6 781.159 124.796  15
  -6  -1   6 1116.42 134.181  15
  -6  -1   6 820.085 133.349  10
  -6   1   5 2822.10 189.512  15
  -6  -1   5 2857.40 192.446  15
  -6   1   5 2890.13 204.517  10
  -6  -1   5 2749.47 200.901  10
  -6   1   4 6805.22 337.956  10
  -6  -1   4 6954.68 340.004  10
  -6   1   3 318.161 92.1550  10
  -6  -1   3 541.671 104.821  10
  -6  -1   2 250.302 93.7718   8
  -6   1   2 161.777 84.0032  10
  -6  -1   2 196.789 86.4349  10
  -6   1   1 6568.77 314.476   8
  -6  -1   1 6673.57 320.014   8
  -6   1   1 6834.29 310.484  10
  -6  -1   1 6493.26 312.858  10
  -6  -1   0 131.075 74.1186  10
  -6   1   0 140.923 74.2103   8
  -6  -1   0 15.6820 73.6431   8
  -6  -1  -1 248.864 79.0354  12
  -6  -1  -2 23743.5 919.433   9
  -6  -1  -2 23407.3 916.573  12
  -6  -1  -2 23708.5 918.217  11
  -6   1  -2 23111.3 913.362  11
  -6  -1  -3 34484.6 1315.21   9
  -6   1  -3 34400.5 1307.92   9
  -6  -1  -3 34278.5 1307.45  12
  -6  -1  -3 33581.2 1313.03  11
  -6   1  -3 34807.9 1312.80  11
  -6  -1  -4 7556.56 381.346   9
  -6   1  -4 7021.23 366.590   9
  -6  -1  -4 8123.89 382.596  11
  -6   1  -4 7782.94 379.350  11
  -6   1  -5 2474.78 188.602   9
  -6  -1  -5 2186.53 197.325   9
  -6  -1  -5 1885.21 183.144  11
  -6  -1  -6 44978.9 1746.21   9
  -6   1  -6 48477.5 1744.39   9
  -6   1  -6 44766.9 1747.89  13
  -6  -1  -7 173.812 115.859   9
  -6   1  -7-9.29821 98.0205   9
  -6  -1  -7 49.3122 109.069  13
  -6   1  -7 58.9462 115.273  13
  -6  -1  -8 104.916 84.5721  13
  -6   1  -8 89.4933 92.7307  13
  -6   2  11 2002.95 146.566  10
  -6  -2  11 1877.61 135.179  10
  -6   2  10 12724.5 536.898   8
  -6   2  10 13754.0 573.999  10
  -6  -2  10 13594.9 566.712  10
  -6   2   9 715.289 145.377  15
  -6  -2   9 772.912 114.497   8
  -6  -2   9 892.252 147.684  10
  -6   2   8 5116.48 300.975  15
  -6  -2   8 5221.39 285.188   8
  -6  -2   8 4775.38 263.921  14
  -6  -2   8 4611.16 295.614  10
  -6   2   7 5129.35 294.866  15
  -6   2   6 3573.10 228.960  15
  -6   2   5 17837.4 723.148  15
  -6  -2   5 17891.3 738.985  10
  -6   2   4 41078.0 1520.15  10
  -6  -2   4 39370.5 1521.29  10
  -6   2   3 11714.1 483.369  10
  -6  -2   3 10665.6 483.464  10
  -6  -2   2 1011.00 118.026   8
  -6   2   2 956.505 107.176  10
  -6  -2   2 956.588 115.123  10
  -6  -2   1 2943.86 191.810   8
  -6  -2   1 3039.06 188.106  10
  -6  -2   0 20800.5 822.220   8
  -6  -2   0 20971.0 821.645  10
  -6  -2  -1 7137.54 328.015   9
  -6   2  -1 6884.50 329.186  16
  -6  -2  -1 6448.25 321.115   8
  -6  -2  -1 7361.47 332.892  12
  -6  -2  -1 7188.21 330.083  10
  -6  -2  -2-8.97829 88.7929   9
  -6   2  -2-34.6770 75.6515  16
  -6  -2  -2 44.4264 87.8730  12
  -6  -2  -2 17.4421 84.6948  11
  -6   2  -2 48.1873 68.4578  11
  -6  -2  -3 856.991 127.252   9
  -6   2  -3 952.880 113.457   9
  -6  -2  -3 550.974 114.567  12
  -6  -2  -3 909.850 127.898  11
  -6   2  -3 877.001 116.574  11
  -6   2  -4 78721.7 2849.92   9
  -6  -2  -4 83121.9 2867.29  11
  -6  -2  -5 368.787 120.895   9
  -6   2  -5 21.1219 105.416   9
  -6  -2  -5 288.979 126.161  11
  -6  -2  -6 4290.58 268.307   9
  -6   2  -6 4961.85 275.716   9
  -6   2  -6 4958.35 282.343  13
  -6  -2  -7 1810.93 169.354   9
  -6  -2  -7 1819.75 168.258  13
  -6   2  -7 1800.30 164.526  13
  -6  -2  -8 155.789 90.9596  13
  -6   2  -8 7.36239 85.9748  13
  -6  -3  11 1563.63 119.935  10
  -6   3  11 1347.00 124.024  10
  -6  -3  10 17.6347 107.559  10
  -6   3   9 754.929 146.203  15
  -6  -3   9 854.808 114.187   8
  -6  -3   9 863.023 145.343  10
  -6   3   8 284.759 124.619  15
  -6  -3   8 371.650 99.0093  14
  -6  -3   8 531.540 113.656   8
  -6  -3   8 490.537 137.539  10
  -6   3   7 4018.24 261.848  15
  -6  -3   7 4269.35 258.227   8
  -6  -3   7 4585.38 277.595  10
  -6   3   6 2875.09 201.972  15
  -6   3   5 1430.88 139.904  15
  -6  -3   5 1736.96 162.840  10
  -6   3   4 2490.75 175.522  10
  -6  -3   4 2194.89 178.179  10
  -6  -3   3 8848.97 392.586   8
  -6   3   3 7785.36 368.294  10
  -6  -3   3 8173.57 381.193  10
  -6  -3   2 3339.55 213.864   8
  -6   3   2 3573.21 196.928  10
  -6  -3   2 3653.80 212.422  10
  -6  -3   1 4539.24 251.619   8
  -6  -3   1 5099.66 261.567  10
  -6  -3   0 296.204 93.0788  10
  -6  -3   0 359.007 84.1120   9
  -6  -3   0 410.081 95.7122   8
  -6  -3  -1 10629.2 454.482   9
  -6   3  -1 10502.6 458.153  16
  -6  -3  -1 10260.2 448.904   8
  -6  -3  -1 10046.3 453.635  12
  -6  -3  -1 10594.1 455.274  10
  -6  -3  -2 2323.48 169.705   9
  -6   3  -2 2217.11 166.949  16
  -6  -3  -2 2223.51 173.417  12
  -6  -3  -2 2085.19 162.403  11
  -6  -3  -2 2311.42 170.898  10
  -6  -3  -3 1049.21 119.512  10
  -6  -3  -3 1299.27 141.163   9
  -6   3  -3 1216.32 133.170  16
  -6  -3  -3 1142.38 139.158  12
  -6  -3  -3 958.069 133.031  11
  -6   3  -4-29.2420 86.6255  16
  -6  -3  -4 11.2785 101.110   9
  -6   3  -4 172.997 95.0675   9
  -6  -3  -4-31.8487 108.329  12
  -6  -3  -4 168.115 108.455  11
  -6  -3  -5 7673.34 403.610   9
  -6   3  -5 8286.97 396.256   9
  -6  -3  -5 8022.28 406.670  11
  -6  -3  -6 11321.7 504.488   9
  -6   3  -6 10760.6 484.253   9
  -6   3  -6 10254.4 489.527  13
  -6  -3  -6 11003.4 500.253  11
  -6  -3  -7 5000.82 274.106   9
  -6   3  -7 4628.24 267.080  13
  -6  -3  -8 939.754 111.438   9
  -6  -3  -8 933.928 118.858  13
  -6   3  -8 996.130 116.760  13
  -6  -4  11 1615.19 116.797  10
  -6   4  11 1686.75 133.258  10
  -6   4  10 1039.44 141.844  15
  -6  -4  10 914.015 124.645  10
  -6   4   9 12285.5 554.354  15
  -6  -4   9 12189.3 540.355  10
  -6  -4   8 9.97246 87.0224   8
  -6  -4   8-23.5929 121.958  10
  -6   4   8 24.5634 118.386  15
  -6   4   7 30370.4 1162.60  15
  -6  -4   7 29883.2 1152.47   8
  -6  -4   7 28151.7 1143.24  14
  -6  -4   7 29384.4 1164.81  10
  -6   4   6 5729.28 314.235  15
  -6  -4   6 6304.48 324.244   8
  -6  -4   6 6275.69 332.167  10
  -6   4   5 6029.93 305.981  15
  -6  -4   5 6378.31 325.846   8
  -6  -4   4-80.6827 102.218   8
  -6   4   4 107.461 90.1465  10
  -6  -4   4 130.418 103.052  10
  -6   4   3 26202.4 999.653  10
  -6  -4   3 25645.0 1015.03  10
  -6  -4   2 3935.58 230.916   8
  -6  -4   2 3878.57 230.354  10
  -6  -4   1 4926.31 243.451   9
  -6  -4   1 4674.48 256.664   8
  -6  -4   1 4496.15 256.038  10
  -6  -4   0 5002.06 254.761   9
  -6  -4   0 5418.75 269.732   8
  -6  -4   0 4521.75 254.043  14
  -6  -4   0 5190.07 270.477  10
  -6  -4  -1 1150.87 130.669  10
  -6  -4  -1 1141.89 129.311   9
  -6   4  -1 1223.10 133.218  16
  -6  -4  -1 1024.53 128.494  12
  -6  -4  -1 947.704 117.303   8
  -6  -4  -2 1691.06 153.096  10
  -6  -4  -2 1663.44 149.715   9
  -6   4  -2 1737.71 153.021  16
  -6  -4  -2 1447.72 145.772  12
  -6  -4  -3 11566.4 514.511   9
  -6   4  -3 11113.4 507.190  16
  -6  -4  -3 11687.3 515.299  12
  -6  -4  -3 11716.8 517.939  11
  -6  -4  -3 11889.6 508.049  10
  -6  -4  -4 978.952 141.463   9
  -6  -4  -4 1181.47 136.756  10
  -6   4  -4 1245.73 138.345  16
  -6   4  -4 1168.62 133.886  13
  -6  -4  -4 1355.13 160.722  12
  -6  -4  -4 1009.29 144.536  11
  -6  -4  -5 19830.3 831.737   9
  -6   4  -5 20937.5 816.879   9
  -6   4  -5 19553.8 811.042  16
  -6   4  -5 20260.0 825.815  13
  -6  -4  -5 20151.3 834.729  11
  -6  -4  -6 948.877 147.224   9
  -6   4  -6 803.850 126.701   9
  -6   4  -6 995.670 138.441  13
  -6  -4  -6 1013.54 152.822  11
  -6  -4  -7 3700.97 228.936   9
  -6   4  -7 2907.76 207.691  13
  -6  -4  -8 107.905 90.6292   9
  -6   4  -8 49.0074 83.4167  13
  -6  -4  -9 406.430 58.3789  13
  -6  -5  11 1802.61 115.242  10
  -6   5  10 1278.47 144.254  15
  -6  -5  10 1204.95 130.994  10
  -6   5   9 7530.17 384.603  15
  -6  -5   9 7466.26 369.995  10
  -6   5   8 18062.1 747.579  15
  -6  -5   8 16686.1 716.885   8
  -6  -5   8 18164.5 739.876  10
  -6   5   7-35.3977 102.014  15
  -6  -5   7-51.8925 100.040  14
  -6  -5   7 85.7851 101.401   8
  -6  -5   7 35.6916 134.886  10
  -6   5   6 21881.5 906.553  15
  -6  -5   6 22429.9 908.002   8
  -6  -5   6 22966.8 910.771  14
  -6  -5   6 23364.1 919.473  10
  -6  -5   5 10105.0 466.722   8
  -6  -5   4 39396.5 1449.90   8
  -6   5   4 36735.9 1431.62  10
  -6   5   3 4312.81 233.534  10
  -6  -5   3 4702.21 259.879  10
  -6  -5   2 112.510 100.395  10
  -6  -5   2 68.1735 69.1209   9
  -6  -5   2 66.3911 95.8261   8
  -6  -5   1 745.936 116.751  10
  -6  -5   1 1064.29 110.193   9
  -6  -5   1 939.208 119.248   8
  -6  -5   0 2273.13 159.685   9
  -6  -5   0 2527.93 167.956  14
  -6  -5   0 2114.73 165.444   8
  -6  -5  -1 923.972 123.731  10
  -6  -5  -1 931.183 120.057   9
  -6   5  -1 804.706 123.671  16
  -6  -5  -1 690.177 115.557  12
  -6  -5  -1 1054.62 123.037   8
  -6  -5  -2 330.251 105.153  10
  -6  -5  -2 441.622 119.403   9
  -6   5  -2 336.653 102.852  16
  -6  -5  -2 479.606 118.028  12
  -6  -5  -2 358.529 93.1433   8
  -6  -5  -3 130.051 107.817  10
  -6  -5  -3 473.154 111.461   9
  -6   5  -3 403.339 106.465  16
  -6   5  -3 335.748 100.316  13
  -6  -5  -3 349.587 117.610  12
  -6  -5  -3 456.341 110.082  11
  -6  -5  -4 11410.7 511.647   9
  -6   5  -4 11131.2 499.669  16
  -6   5  -4 10839.2 495.560  13
  -6  -5  -4 11061.2 504.376  12
  -6  -5  -4 11629.7 509.625  11
  -6  -5  -4 10431.9 488.782  10
  -6   5  -5 290.457 101.383  16
  -6  -5  -5 191.074 126.770   9
  -6   5  -5 386.566 102.171   9
  -6   5  -5 297.473 116.675  13
  -6  -5  -5 422.570 123.458  11
  -6   5  -6 713.178 114.057  16
  -6  -5  -6 664.672 137.223   9
  -6   5  -6 679.695 129.643  13
  -6  -5  -6 850.098 142.264  11
  -6  -5  -7 2632.82 193.633   9
  -6   5  -7 2741.91 194.206  13
  -6  -5  -8 1332.72 127.755   9
  -6  -6  11-33.1765 47.1603  10
  -6   6  10 460.971 115.008  15
  -6  -6  10 392.111 99.1745  10
  -6   6   9 962.526 150.788  15
  -6  -6   9 1131.68 145.642  10
  -6   6   8-168.049 124.512  15
  -6  -6   8-18.5220 90.9421   8
  -6  -6   8 68.0399 119.900  10
  -6   6   7 3279.60 227.141  15
  -6  -6   7 2900.09 206.715  14
  -6  -6   7 3410.38 227.185  10
  -6  -6   7 2731.44 204.962   8
  -6   6   6 5063.79 288.589  15
  -6  -6   6 5320.65 290.402   8
  -6  -6   6 5735.86 303.632  14
  -6  -6   6 4960.97 298.432  10
  -6  -6   5 62835.6 2275.20   8
  -6  -6   5 59493.4 2271.15  14
  -6  -6   5 60935.8 2277.55  10
  -6  -6   4 27806.3 1076.99   9
  -6  -6   4 28468.9 1102.19   8
  -6  -6   3 8627.14 385.827   9
  -6  -6   3 8623.16 406.393  10
  -6  -6   2 36095.8 1365.54   9
  -6  -6   2 35953.8 1381.53   8
  -6  -6   2 37562.5 1384.70  14
  -6  -6   2 35365.7 1381.88  10
  -6  -6   1 5877.64 296.336   9
  -6  -6   1 6493.60 314.641   8
  -6  -6   1 5972.77 305.223  14
  -6  -6   1 6061.15 308.610  10
  -6  -6   0 3672.24 220.107   9
  -6   6   0 3819.98 231.125  16
  -6  -6   0 3570.92 232.355  10
  -6  -6   0 4168.07 233.630   8
  -6  -6   0 3623.73 217.191  14
  -6  -6  -1 325.646 103.158  10
  -6  -6  -1 305.231 96.1763   9
  -6   6  -1 308.277 106.001  16
  -6  -6  -1 299.442 86.2781  14
  -6  -6  -1 180.325 92.2536  12
  -6  -6  -1 262.091 107.440   8
  -6  -6  -2 1302.46 145.323  10
  -6  -6  -2 1185.41 134.043   9
  -6   6  -2 1206.98 147.391  16
  -6  -6  -2 1263.59 152.911  12
  -6  -6  -2 1179.56 132.888   8
  -6  -6  -3 13172.2 571.399   9
  -6   6  -3 13299.1 570.885  16
  -6   6  -3 12298.2 545.608  13
  -6  -6  -3 13147.0 571.325  12
  -6  -6  -3 12596.2 559.933  10
  -6  -6  -4 16285.5 691.841   9
  -6   6  -4 15887.1 678.695  16
  -6   6  -4 16049.7 674.448  13
  -6  -6  -4 16520.4 688.141  12
  -6  -6  -4 15981.6 686.574  11
  -6  -6  -4 16017.9 674.851  10
  -6  -6  -5 6697.69 354.447   9
  -6   6  -5 6331.86 333.099  16
  -6   6  -5 6183.61 340.172  13
  -6  -6  -5 6331.69 348.787  11
  -6  -6  -5 6603.72 328.018  10
  -6  -6  -6 9859.31 446.376   9
  -6   6  -6 9222.79 425.432  13
  -6  -6  -6 9514.76 433.682  11
  -6  -6  -7 1736.68 157.332   9
  -6   6  -7 1573.61 152.165  13
  -6   6  -7 1377.99 120.369  16
  -6  -6  -8 1178.78 120.036   9
  -6   7  11 141.605 72.1294  10
  -6   7  10 2076.57 159.121  15
  -6  -7  10 1620.43 132.135  10
  -6   7   9 54.3971 104.887  15
  -6  -7   9 56.8378 103.253  10
  -6   7   8 2222.99 200.275  15
  -6  -7   8 2562.62 178.905   8
  -6  -7   8 2603.13 199.311  10
  -6   7   7 21871.7 887.335  15
  -6  -7   7 20804.2 870.756   8
  -6  -7   7 22512.5 877.683  14
  -6  -7   7 21743.7 888.676  10
  -6   7   6 16418.5 691.832  15
  -6  -7   6 16204.2 691.798   8
  -6  -7   6 16271.7 693.452  14
  -6  -7   6 16990.4 702.762  10
  -6  -7   5 83008.5 2982.51   8
  -6  -7   5 78826.4 2980.55  14
  -6  -7   5 81198.6 2982.75  10
  -6  -7   4 11386.1 494.026   9
  -6  -7   4 11617.6 514.943   8
  -6  -7   4 11865.5 515.862  14
  -6  -7   4 11085.1 514.123  10
  -6  -7   3 29168.0 1135.01   9
  -6  -7   3 30085.6 1152.75   8
  -6  -7   2 4147.12 236.829   9
  -6  -7   2 4471.72 255.887   8
  -6  -7   2 4495.46 260.532  14
  -6  -7   2 4480.74 254.745  10
  -6  -7   1 27037.0 1049.46   9
  -6  -7   1 27996.7 1058.31  14
  -6  -7   1 26628.4 1056.14   8
  -6  -7   1 26636.6 1059.45  10
  -6  -7   0 7843.42 361.845   9
  -6   7   0 7756.26 369.866  16
  -6  -7   0 7050.32 352.575  14
  -6  -7   0 7245.52 361.145   8
  -6  -7   0 7299.83 365.124  10
  -6  -7  -1 3874.72 239.325   9
  -6   7  -1 4296.64 254.554  16
  -6  -7  -1 4309.62 236.140  14
  -6  -7  -1 4297.81 248.937   8
  -6  -7  -1 4190.34 256.484  12
  -6  -7  -1 4173.03 248.199  10
  -6  -7  -2 7502.67 383.302   9
  -6   7  -2 7833.31 389.693  16
  -6  -7  -2 7854.00 374.409   8
  -6  -7  -2 8453.93 393.942  12
  -6  -7  -2 7798.54 389.572  10
  -6  -7  -3 17368.5 748.440   9
  -6   7  -3 18469.8 755.759  16
  -6   7  -3 17900.9 728.332  13
  -6  -7  -3 17820.0 727.589   8
  -6  -7  -3 17586.9 754.876  12
  -6  -7  -3 18618.5 748.478  10
  -6  -7  -4 728.087 137.398  10
  -6  -7  -4 652.909 133.047   9
  -6   7  -4 626.015 131.393  16
  -6   7  -4 732.257 117.151  13
  -6  -7  -4 705.197 149.343  12
  -6  -7  -4 889.838 147.685  11
  -6  -7  -5-35.9822 117.353   9
  -6  -7  -5 221.764 112.422  10
  -6   7  -5 99.3584 101.518  16
  -6   7  -5 32.0130 109.252  13
  -6  -7  -5-70.2186 127.926  11
  -6  -7  -6 2899.60 221.786   9
  -6   7  -6 3288.55 206.705  16
  -6   7  -6 3038.24 210.674  13
  -6  -7  -6 2864.23 220.527  11
  -6  -7  -7 1021.97 138.504   9
  -6   7  -7 1057.16 128.031  13
  -6   7  -7 880.195 107.923  16
  -6  -7  -7 917.865 131.372  11
  -6  -7  -8 948.322 109.688   9
  -6   8  11 3639.89 185.412  10
  -6   8  10 2317.58 169.765  15
  -6  -8  10 2278.35 147.071  10
  -6   8   9 546.085 130.271  15
  -6  -8   9 487.506 98.7099   5
  -6  -8   9 519.069 111.421  10
  -6   8   8 3660.11 243.634  15
  -6  -8   8 3525.36 230.187  10
  -6   8   7 197.033 113.104  15
  -6  -8   7 164.336 100.629  14
  -6  -8   7 160.571 105.243   8
  -6  -8   7 80.4394 119.702  10
  -6   8   6 248.000 98.1514  15
  -6  -8   6 122.621 103.572  14
  -6  -8   6 248.323 107.006   8
  -6  -8   6 162.739 119.201  10
  -6  -8   5 6352.03 333.044   8
  -6  -8   5 6415.46 342.420  14
  -6  -8   5 6710.35 346.863  10
  -6  -8   4 6443.66 322.671   9
  -6  -8   4 6153.12 332.703   8
  -6  -8   4 7117.94 347.999  14
  -6  -8   4 6398.27 339.402  10
  -6  -8   3 1222.35 132.161   9
  -6  -8   3 1639.90 157.678   8
  -6  -8   2 7602.58 359.526   9
  -6  -8   2 7914.04 374.659  14
  -6  -8   2 7107.13 368.347  10
  -6  -8   1 41.3821 104.485  10
  -6  -8   1 121.878 91.3856   9
  -6  -8   1-59.9938 107.679  14
  -6  -8   1-20.5487 100.150   8
  -6  -8   0 325.247 110.930  10
  -6  -8   0 420.587 106.064   9
  -6   8   0 338.960 115.549  16
  -6  -8   0 401.720 104.365  14
  -6  -8   0 256.040 110.660   8
  -6  -8  -1 10675.2 493.107   9
  -6   8  -1 11094.8 502.705  16
  -6  -8  -1 11509.8 484.503  14
  -6  -8  -1 10808.4 493.730   8
  -6  -8  -1 11369.5 503.147  12
  -6  -8  -1 10673.0 497.419  10
  -6  -8  -2 18784.4 766.992   9
  -6   8  -2 18317.1 768.366  16
  -6  -8  -2 18105.7 753.993   8
  -6  -8  -2 18169.8 768.521  12
  -6  -8  -2 18896.4 766.008  10
  -6  -8  -3 203.986 111.133  10
  -6  -8  -3 247.977 128.157   9
  -6   8  -3 380.913 122.500  16
  -6   8  -3 157.465 94.4979  13
  -6  -8  -3 143.411 116.314  12
  -6  -8  -3 222.379 108.994   8
  -6  -8  -4 1435.00 164.356  10
  -6  -8  -4 1549.38 183.970   9
  -6   8  -4 1296.87 153.952  16
  -6   8  -4 1426.76 144.115  13
  -6  -8  -4 1350.36 167.275  12
  -6  -8  -4 1154.55 167.146  11
  -6  -8  -5 2862.11 215.725   9
  -6   8  -5 2606.98 198.834  16
  -6   8  -5 2475.37 192.633  13
  -6  -8  -5 2160.62 195.773  11
  -6  -8  -5 2370.47 188.115  10
  -6  -8  -6 9362.38 442.969   9
  -6   8  -6 9447.43 427.076  16
  -6   8  -6 9155.87 429.551  13
  -6  -8  -6 9380.60 437.165  11
  -6  -8  -7 5006.52 255.680   9
  -6   8  -7 4204.60 232.693  16
  -6  -8  -8 478.743 90.9202   9
  -6   9  11 624.249 74.6196  10
  -6   9  10 9786.85 418.385  15
  -6  -9  10 9267.91 389.528  10
  -6  -9   9 1746.33 148.422  10
  -6  -9   9 1809.01 142.891   5
  -6   9   9 1609.61 162.240  15
  -6  -9   8 2277.45 173.560   5
  -6   9   8 2459.43 198.004  15
  -6  -9   8 2642.15 195.910  10
  -6  -9   7 325.435 108.701  14
  -6   9   7 515.143 122.533  15
  -6  -9   7 290.806 104.007   8
  -6  -9   7 450.613 123.151  10
  -6   9   6 38942.8 1547.33  15
  -6  -9   6 42225.7 1555.71   8
  -6  -9   6 41688.1 1560.73  14
  -6  -9   6 40513.1 1561.10  10
  -6  -9   5 852.467 142.139  14
  -6  -9   5 1034.03 143.348   8
  -6  -9   5 929.936 148.039  10
  -6  -9   4 16879.2 703.416   9
  -6  -9   4 16713.9 715.090   8
  -6  -9   4 17458.7 721.427  14
  -6  -9   4 17440.7 718.096  10
  -6  -9   3 13284.3 589.034   9
  -6  -9   3 14886.6 608.269   8
  -6  -9   3 13887.8 605.509  10
  -6  -9   2 28769.8 1126.24   9
  -6  -9   2 29056.7 1133.41  14
  -6  -9   1 225.734 106.789  10
  -6  -9   1 79.0381 90.2046   9
  -6  -9   1 93.3700 103.437  14
  -6  -9   1 160.174 108.314   8
  -6  -9   0 28957.7 1130.90   9
  -6   9   0 29843.7 1144.42  16
  -6  -9   0 29433.1 1128.15  14
  -6  -9   0 27270.8 1131.61   8
  -6  -9   0 29620.1 1141.69  10
  -6  -9  -1 568.642 126.799  10
  -6  -9  -1 280.046 114.329   9
  -6   9  -1 244.214 117.026  16
  -6  -9  -1 439.766 127.523  12
  -6  -9  -1 427.363 118.239   8
  -6  -9  -2 18285.5 763.684   9
  -6   9  -2 18149.4 772.545  16
  -6  -9  -2 18819.6 760.949   8
  -6  -9  -2 18762.8 772.074  12
  -6  -9  -2 17843.7 766.104  10
  -6  -9  -3 6847.59 353.514   9
  -6   9  -3 6093.94 349.531  16
  -6   9  -3 6854.94 327.084  13
  -6  -9  -3 6175.09 331.069   8
  -6  -9  -3 6727.14 355.007  12
  -6  -9  -3 6980.39 356.771  10
  -6  -9  -4 1400.04 167.389  10
  -6  -9  -4 1322.65 166.217   9
  -6   9  -4 1224.58 153.054  16
  -6   9  -4 1475.28 147.165  13
  -6  -9  -4 1118.56 164.231  12
  -6  -9  -5 262.998 112.223  10
  -6   9  -5 442.058 123.755  16
  -6  -9  -5 377.477 132.832   9
  -6   9  -5 253.380 94.3484  13
  -6  -9  -5 481.919 133.095  11
  -6   9  -6 212.242 110.652  16
  -6  -9  -6 147.005 128.467   9
  -6  -9  -6 40.7001 102.506  11
  -6   9  -7 239.409 84.0806  16
  -6  -9  -7 242.858 109.220   9
  -6  -9  -8 3491.38 181.994  13
  -6  10  11 2192.80 120.205  10
  -6  10  10 4580.19 238.892  15
  -6 -10   9 325.119 92.0502  10
  -6  10   9 258.117 111.573  15
  -6 -10   9 346.059 88.0748   5
  -6 -10   8-9.71004 92.1822  10
  -6  10   8-54.5573 118.212  15
  -6 -10   8 107.673 91.5484   5
  -6  10   7 101.245 103.479  15
  -6 -10   7 100.166 96.6076  14
  -6 -10   7 121.148 99.8030   8
  -6 -10   7 32.9117 113.837  10
  -6 -10   6 1367.18 161.158  10
  -6  10   6 1394.67 151.529  15
  -6 -10   6 1383.03 161.645  14
  -6 -10   6 1451.21 158.653   8
  -6 -10   5 1453.34 164.964  10
  -6 -10   5 1309.95 160.624  14
  -6 -10   5 1698.16 163.473   8
  -6 -10   4 147.906 105.206  10
  -6 -10   4 207.402 97.4769   9
  -6 -10   4 116.883 116.159  14
  -6 -10   4 189.714 113.248   8
  -6 -10   3 95814.5 3580.76   9
  -6 -10   3 98976.8 3593.83   8
  -6 -10   3 100270. 3596.03  10
  -6 -10   2 4328.71 245.203   9
  -6 -10   2 4083.84 256.738  14
  -6 -10   2 3707.75 253.439  10
  -6 -10   1 34107.5 1323.33   9
  -6 -10   1 33626.9 1326.00  14
  -6 -10   1 35607.9 1336.43   8
  -6 -10   0 2250.94 194.647  10
  -6 -10   0 2346.03 189.992   9
  -6  10   0 2252.08 198.382  16
  -6 -10   0 2455.51 188.338  14
  -6 -10   0 2419.66 196.874   8
  -6 -10  -1 634.328 139.661  10
  -6 -10  -1 680.110 127.882   9
  -6  10  -1 818.883 145.309  16
  -6 -10  -1 849.979 139.270  12
  -6 -10  -1 411.490 122.033   8
  -6 -10  -2 5715.31 327.229   9
  -6  10  -2 6253.50 335.542  16
  -6 -10  -2 6043.27 324.390   8
  -6 -10  -2 5674.83 326.058  12
  -6 -10  -2 6025.59 326.739  10
  -6 -10  -3 299.860 134.090  10
  -6  10  -3 337.546 133.336  16
  -6 -10  -3 340.478 134.787   9
  -6 -10  -3 446.949 151.033  12
  -6 -10  -3 104.595 97.8131   8
  -6 -10  -4 4364.94 274.541   9
  -6  10  -4 4022.78 269.546  16
  -6 -10  -4 4168.32 279.085  12
  -6 -10  -4 4278.43 270.905  10
  -6 -10  -5 4737.24 296.537   9
  -6  10  -5 4962.26 289.800  16
  -6 -10  -5 4786.51 289.154  11
  -6 -10  -5 4961.79 278.966  10
  -6 -10  -6 4722.95 288.804   9
  -6  10  -6 5150.56 282.701  16
  -6  10  -7 4971.76 246.985  16
  -6 -10  -8 6785.59 323.039   9
  -6 -10  -8 8703.28 328.436  13
  -6  11  10 233.476 83.5428  15
  -6  11  10 349.987 79.1523  10
  -6 -11   9 4991.26 250.993   5
  -6  11   9 4866.27 267.220  15
  -6 -11   9 5104.15 247.555  10
  -6 -11   8 787.878 120.330  10
  -6  11   8 648.399 121.761  15
  -6 -11   8 667.553 110.464   5
  -6 -11   7 4771.44 269.028   5
  -6  11   7 4706.81 283.534  15
  -6 -11   7 5118.46 269.624   8
  -6 -11   7 5532.59 292.058  10
  -6  11   6 4181.82 254.636  15
  -6 -11   6 4323.55 251.181   8
  -6 -11   6 3784.14 253.573  14
  -6 -11   6 4524.82 261.967  10
  -6 -11   5 32134.6 1232.26   8
  -6 -11   5 31045.8 1240.12  14
  -6 -11   5 31563.0 1237.22  10
  -6 -11   4 1230.04 154.645  10
  -6 -11   4 1395.83 146.004   9
  -6 -11   4 1289.39 166.254  14
  -6 -11   4 939.927 151.637   8
  -6 -11   3-34.2120 115.600  10
  -6 -11   3 160.832 104.164   9
  -6 -11   3 102.731 117.270   8
  -6 -11   2 2417.13 194.558   9
  -6 -11   2 2666.24 208.642  14
  -6 -11   2 2663.04 207.276   8
  -6 -11   2 2559.69 207.811  10
  -6 -11   1 11449.1 487.246   9
  -6 -11   1 9952.51 483.194  14
  -6 -11   1 10336.8 488.781   8
  -6 -11   0 12062.8 527.804   9
  -6 -11   0 11642.2 530.484   8
  -6 -11   0 11221.2 528.678  10
  -6 -11  -1 42917.2 1610.93   9
  -6  11  -1 41874.0 1620.98  16
  -6 -11  -1 43777.1 1611.80   8
  -6 -11  -1 40779.0 1613.12  12
  -6 -11  -1 41219.2 1610.02  10
  -6 -11  -2 12401.3 543.699   9
  -6  11  -2 11767.3 547.251  16
  -6 -11  -2 12016.9 539.892   8
  -6 -11  -2 11271.9 543.850  12
  -6 -11  -2 12038.1 544.157  10
  -6 -11  -3 512.596 144.808  10
  -6  11  -3 684.894 148.159  16
  -6 -11  -3 306.299 128.107   9
  -6 -11  -3 576.114 146.324  12
  -6 -11  -3 344.324 110.235   8
  -6 -11  -4-11.7376 129.817  10
  -6 -11  -4 121.242 132.550   9
  -6  11  -4 86.0759 133.645  16
  -6 -11  -4 159.365 139.020  12
  -6  11  -5 3159.88 224.255  16
  -6 -11  -5 2547.65 214.619   9
  -6 -11  -5 2808.59 214.799  11
  -6 -11  -5 3336.19 224.258  10
  -6  11  -6 863.110 123.776  16
  -6 -11  -6 1097.87 134.520  11
  -6  11  -7 1263.49 119.525  16
  -6 -11  -8 1494.73 101.208   9
  -6 -11  -8 1692.52 104.744  13
  -6  12  10 2403.80 149.376  15
  -6  12  10 2290.39 139.798  10
  -6  12   9-41.6196 91.7853  15
  -6 -12   8 1608.48 142.979  10
  -6  12   8 1567.13 155.303  15
  -6 -12   8 1439.18 138.286   5
  -6 -12   7 1848.48 163.903  10
  -6  12   7 1835.14 161.078  15
  -6 -12   7 1565.31 148.462   5
  -6 -12   6 1350.41 152.862  10
  -6  12   6 1208.77 143.134  15
  -6 -12   6 1221.65 141.849   8
  -6 -12   5 11.4184 105.017  10
  -6 -12   5 154.993 113.653  14
  -6 -12   5 76.8213 105.022   8
  -6 -12   4 24479.3 971.430   9
  -6 -12   4 24277.0 978.537  14
  -6 -12   4 24976.6 977.235   8
  -6 -12   4 23150.3 969.005  10
  -6 -12   3 2496.97 198.186   9
  -6 -12   3 2444.09 203.720   8
  -6 -12   3 2792.07 211.127  10
  -6 -12   2 70826.9 2589.67   9
  -6 -12   2 69151.5 2597.43  14
  -6 -12   2 70290.9 2595.26   8
  -6 -12   2 69249.0 2591.96  10
  -6 -12   1 6197.32 324.910   9
  -6 -12   1 5605.42 322.416  10
  -6 -12   0 126.707 118.591   9
  -6 -12   0 356.452 129.364   8
  -6 -12  -1 607.471 140.752  10
  -6 -12  -1 471.987 138.203   9
  -6  12  -1 673.190 147.399  16
  -6 -12  -1 403.227 146.609  12
  -6 -12  -1 772.486 149.430   8
  -6 -12  -2 1986.91 195.917  10
  -6 -12  -2 1896.33 192.861   9
  -6  12  -2 2245.32 209.036  16
  -6 -12  -2 1978.77 197.063  12
  -6 -12  -2 2298.60 198.466   8
  -6 -12  -3 6826.06 355.148   9
  -6  12  -3 6163.81 351.770  16
  -6 -12  -3 6256.09 336.001   8
  -6 -12  -3 6356.20 358.227  12
  -6 -12  -3 6178.81 349.625  10
  -6 -12  -4 128.722 131.224  10
  -6 -12  -4-35.7622 136.614   9
  -6  12  -4-97.6988 120.775  16
  -6 -12  -4 24.1713 133.630  12
  -6 -12  -5 1065.84 140.848  10
  -6  12  -5 920.769 146.141  16
  -6 -12  -5 953.485 146.696  11
  -6  12  -6 5045.04 272.741  16
  -6  12  -7-18.5959 69.8953  16
  -6 -12  -7 6.67567 75.8923   9
  -6  13  10 339.287 71.1062  15
  -6  13  10 340.863 62.0023  10
  -6 -13   9 1098.89 105.713   9
  -6  13   9 1159.70 118.454  15
  -6 -13   8 1038.63 110.805  10
  -6  13   8 947.003 124.111  15
  -6  13   7 4796.35 274.581  15
  -6 -13   7 5008.98 269.108  10
  -6  13   6 8685.38 414.899  15
  -6 -13   6 9239.67 417.507   8
  -6 -13   6 8828.16 425.200  10
  -6 -13   5 4900.99 294.894   9
  -6 -13   5 5404.60 294.235   8
  -6 -13   5 5405.04 296.802  10
  -6 -13   4 2543.27 209.268   9
  -6 -13   4 2590.81 205.527   8
  -6 -13   4 2952.92 210.761  10
  -6 -13   3 23.4051 118.591  10
  -6 -13   3-80.5806 104.517   9
  -6 -13   3 82.6430 124.037   8
  -6 -13   2 520.647 136.907  10
  -6 -13   2 357.219 123.252   9
  -6 -13   2 504.078 141.705   8
  -6 -13   1 65556.0 2465.15   9
  -6 -13   1 66949.2 2472.42  10
  -6 -13   0 2188.94 195.914   9
  -6 -13   0 2892.10 221.517   8
  -6 -13  -1 40132.9 1532.24   9
  -6 -13  -1 39482.7 1536.50   8
  -6 -13  -2 7072.82 365.774   9
  -6  13  -2 6468.58 371.875  16
  -6 -13  -2 6582.50 357.084   8
  -6 -13  -2 7050.15 372.525  10
  -6 -13  -3 1325.68 175.692  10
  -6 -13  -3 1676.82 191.022   9
  -6  13  -3 1398.63 178.633  16
  -6  13  -4 2543.52 223.841  16
  -6 -13  -4 2885.14 219.262  10
  -6  13  -5 995.653 141.478  16
  -6 -13  -5 901.379 139.026  11
  -6 -13  -6 2683.09 182.667   9
  -6  13  -6 2328.03 173.879  16
  -6 -13  -7 3155.66 175.309   9
  -6  13  -7 2737.93 164.090  16
  -6 -13  -7 3257.34 172.821  11
  -6  14  10 3546.19 169.614  15
  -6 -14   9 3768.63 200.000   9
  -6  14   9 3878.10 209.687  15
  -6  14   9 4040.18 196.551  10
  -6  14   8-59.8798 91.0274  15
  -6 -14   7 33.9371 94.0804  10
  -6  14   7 9.56297 90.4331  15
  -6  14   6 19408.6 782.905  15
  -6 -14   6 19283.6 777.767   8
  -6 -14   6 19362.2 787.542  10
  -6 -14   5 13782.9 603.146   9
  -6 -14   5 14282.7 598.388   8
  -6 -14   5 13137.2 597.795  10
  -6 -14   4 3302.96 231.003   9
  -6 -14   4 3031.28 224.102   8
  -6 -14   4 3410.01 228.048  10
  -6 -14   3 32838.0 1288.44   9
  -6 -14   3 33703.7 1294.75   8
  -6 -14   3 32653.1 1286.55  10
  -6 -14   2 2131.60 203.127  10
  -6 -14   2 2635.35 208.738   9
  -6 -14   2 2376.19 208.798   8
  -6 -14   1 28767.2 1137.83   9
  -6 -14   1 28538.0 1140.08  10
  -6 -14   0 2953.08 224.020   9
  -6 -14   0 3049.40 244.077   8
  -6 -14   0 3059.26 234.065  12
  -6 -14   0 3011.51 236.551  10
  -6 -14  -1 7801.27 402.867   9
  -6 -14  -1 7996.22 400.864   8
  -6 -14  -1 7544.85 406.734  12
  -6 -14  -2 4722.22 305.548   9
  -6 -14  -2 5143.35 303.493   8
  -6 -14  -2 5472.43 319.161  10
  -6 -14  -3 618.894 158.708  10
  -6  14  -3 639.075 149.423  16
  -6  14  -4 3330.13 236.898  16
  -6 -14  -4 3069.37 234.621  10
  -6 -14  -5 3709.35 237.104   9
  -6  14  -5 4169.86 248.582  16
  -6 -14  -5 3597.86 235.586  11
  -6  14  -6-71.0817 93.8237  16
  -6 -14  -6 115.499 90.7895   9
  -6  14  -7 1945.49 128.096  16
  -6 -14  -7 2142.55 130.336   9
  -6 -14  -7 2192.38 131.868  11
  -6 -15   9 10.6021 60.9132   9
  -6  15   9-23.3471 63.7951  15
  -6 -15   8 3593.68 204.636   9
  -6  15   8 3653.99 207.945  15
  -6 -15   7 15.0129 80.3501  10
  -6 -15   7-9.49652 100.403   9
  -6  15   7 44.3220 86.7234  15
  -6 -15   6 13044.8 552.386   9
  -6  15   6 11625.1 525.323  15
  -6 -15   6 11909.2 520.869   8
  -6 -15   6 13066.0 535.909  10
  -6 -15   5-41.6753 106.299  10
  -6 -15   5-22.8576 123.445   9
  -6 -15   5 30.3796 105.376   8
  -6 -15   4 44.5134 112.422  10
  -6 -15   4 70.7389 114.952   9
  -6 -15   4 123.309 115.167   8
  -6 -15   3 196.542 124.632  10
  -6 -15   3 155.074 125.850   9
  -6 -15   3 130.513 124.784   8
  -6 -15   2 1148.61 156.867  10
  -6 -15   2 1164.05 159.463   9
  -6 -15   2 1165.20 172.165   8
  -6 -15   1 3338.63 247.959   9
  -6 -15   1 3887.02 260.181   8
  -6 -15   1 3654.91 252.341  10
  -6 -15   0 56482.6 2068.01   9
  -6 -15   0 52330.4 2064.39   8
  -6 -15   0 56001.0 2069.29  12
  -6 -15   0 54590.0 2066.35  10
  -6 -15  -1 12.4177 148.969  10
  -6 -15  -1-12.1419 139.152   9
  -6 -15  -1-160.445 146.978  12
  -6 -15  -1 74.1914 124.454   8
  -6 -15  -2 7846.00 410.795   8
  -6 -15  -2 9163.90 430.562  12
  -6 -15  -3 21878.7 910.503  12
  -6 -15  -3 22682.7 914.584  10
  -6 -15  -4 20058.8 828.645   9
  -6  15  -4 20484.6 838.442  16
  -6 -15  -4 20433.3 834.101  12
  -6 -15  -4 20392.8 834.411  10
  -6  15  -5-170.667 99.6440  16
  -6 -15  -5-63.0694 100.219   9
  -6 -15  -5 71.3439 106.229  11
  -6  15  -6 166.309 91.4929  16
  -6 -15  -6-6.88026 87.8173   9
  -6 -15  -7 8.49599 48.6839  11
  -6 -16   9 51.4425 58.4001   9
  -6  16   9 52.9176 56.3228  15
  -6 -16   8 1879.81 143.711   9
  -6  16   8 2023.72 143.203  15
  -6 -16   7 1910.89 157.160   9
  -6  16   7 1898.29 148.619  15
  -6 -16   6 125.322 90.0194  10
  -6 -16   6 62.1783 103.258   9
  -6  16   6 59.7462 83.8558  15
  -6 -16   5 438.471 113.738  10
  -6 -16   5 392.892 128.319   9
  -6 -16   5 555.103 125.003   8
  -6 -16   4 19740.7 834.343   9
  -6 -16   4 20722.2 833.212   8
  -6 -16   4 20470.2 827.079  10
  -6 -16   3 62638.5 2408.87   9
  -6 -16   3 65578.9 2411.50   8
  -6 -16   3 65720.7 2408.16  10
  -6 -16   2 34.9725 121.994  10
  -6 -16   2 361.197 132.634   9
  -6 -16   2 402.769 145.595   8
  -6 -16   1 1757.81 185.841  10
  -6 -16   1 1297.67 170.515   9
  -6 -16   1 1434.93 195.521   8
  -6 -16   0 328.132 145.253  10
  -6 -16   0 266.238 148.139   9
  -6 -16   0 438.593 137.554  12
  -6 -16  -1 721.244 159.494  10
  -6 -16  -1 374.774 137.708  12
  -6 -16  -1 368.821 146.995   8
  -6  16  -2 1388.51 185.824  16
  -6 -16  -2 1646.72 178.896  12
  -6 -16  -2 1730.45 184.201   8
  -6 -16  -3 6148.43 337.546   9
  -6 -16  -3 6366.32 342.756  12
  -6 -16  -4 20622.9 815.597   9
  -6 -16  -4 20378.7 815.076  12
  -6 -16  -4 19012.2 810.045  10
  -6  16  -5 2126.89 168.845  16
  -6 -16  -5 1883.88 161.569   9
  -6  16  -6 271.131 81.4496  16
  -6 -16  -6 149.407 79.0086   9
  -6 -17   9 2531.58 130.770   9
  -6 -17   8 122.578 81.1495   9
  -6  17   8 229.533 69.3162  15
  -6 -17   7 7090.87 328.099   9
  -6  17   7 6368.91 305.997  15
  -6 -17   6 18662.5 762.464   9
  -6 -17   5 1674.27 146.998  10
  -6 -17   5 1422.78 171.690   9
  -6 -17   5 1210.12 134.810   8
  -6 -17   4 12445.8 565.371   9
  -6 -17   4 12730.1 549.907   8
  -6 -17   4 12293.2 541.267  10
  -6 -17   3 64.5754 110.514  10
  -6 -17   3 470.849 140.792   9
  -6 -17   3 306.630 132.154   8
  -6 -17   2 6092.57 342.272   9
  -6 -17   2 5914.78 343.262   8
  -6 -17   2 6682.51 338.669  10
  -6 -17   1 3336.28 252.586   9
  -6 -17   1 4121.58 265.485   8
  -6 -17   1 3844.51 258.650  12
  -6 -17   1 3815.36 247.015  10
  -6 -17   0-11.8426 128.311  10
  -6 -17   0 130.200 132.376  12
  -6 -17  -1 4511.22 292.059   8
  -6 -17  -1 4979.91 299.647  12
  -6 -17  -1 4890.61 292.715  10
  -6 -17  -2 553.771 147.743  10
  -6 -17  -2 652.009 150.352   9
  -6 -17  -2 745.130 142.487  12
  -6 -17  -3 20055.4 798.038   9
  -6  17  -3 18842.7 803.116  16
  -6 -17  -3 19463.1 802.494  12
  -6 -17  -4 66.4910 113.490  10
  -6 -17  -4 191.102 107.127   9
  -6 -17  -5 945.675 113.645   9
  -6 -17  -6 64.5173 62.2071   9
  -6 -17  -6 169.582 69.6346  11
  -6 -18   8 9250.98 355.219   9
  -6  18   8 7525.76 331.989  15
  -6 -18   7 3340.23 198.560   9
  -6  18   7 3161.65 174.656  15
  -6 -18   6 8715.34 404.038   9
  -6 -18   5 5445.42 288.528   9
  -6 -18   5 4750.57 255.532   8
  -6 -18   5 4903.75 255.936  10
  -6 -18   4 8376.44 404.733   9
  -6 -18   4 7780.89 385.292   8
  -6 -18   4 8284.21 381.800  10
  -6 -18   3 12258.1 568.567   9
  -6 -18   3 12952.0 566.339   8
  -6 -18   3 13239.4 558.071  10
  -6 -18   2 5345.09 296.872   8
  -6 -18   2 5496.31 292.345  10
  -6 -18   1 2885.54 236.108   8
  -6 -18   1 3284.38 234.554  12
  -6 -18   1 3373.72 237.928  10
  -6 -18   0 8831.08 419.091  12
  -6 -18   0 8360.39 421.052  10
  -6 -18  -1 3334.65 233.444   9
  -6 -18  -1 3272.79 244.766   8
  -6 -18  -1 3139.58 231.286  12
  -6 -18  -1 3034.68 227.057  10
  -6 -18  -2 283.150 130.432  10
  -6 -18  -2 550.794 142.606   9
  -6 -18  -2 369.540 128.637  12
  -6 -18  -3 341.298 129.109  10
  -6 -18  -3 57.7006 113.066   9
  -6 -18  -3 278.737 125.969  12
  -6 -18  -4 4940.74 261.665   9
  -6 -18  -5 56.2523 77.1588   9
  -6 -19   8 897.325 84.0170   9
  -6 -19   7 499.172 96.7520   9
  -6 -19   6 944.693 125.627   9
  -6 -19   5 31167.8 1202.03   9
  -6 -19   4 4582.65 267.860   9
  -6 -19   4 4183.97 239.524   8
  -6 -19   4 4125.83 235.553  10
  -6 -19   3 3139.45 214.379   8
  -6 -19   3 2912.87 196.616  10
  -6 -19   2 11026.5 520.733   8
  -6 -19   2 12283.3 522.325  12
  -6 -19   2 11505.5 510.608  10
  -6 -19   1 1939.70 173.309  10
  -6 -19   1 2111.17 177.653  12
  -6 -19   1 2063.13 195.750   8
  -6 -19   0 1011.24 143.857  10
  -6 -19   0 927.009 148.001   9
  -6 -19   0 1181.84 154.219  12
  -6 -19   0 1091.98 154.262   8
  -6 -19  -1 136.829 114.749  10
  -6 -19  -1 10.5204 122.203   9
  -6 -19  -1 122.934 123.237  12
  -6 -19  -2 18687.1 744.251   9
  -6 -19  -2 18178.3 740.279  12
  -6 -19  -2 17371.1 741.808  10
  -6 -19  -3 1458.48 152.055  10
  -6 -19  -3 1423.87 146.318   9
  -6 -19  -3 1759.46 155.334  12
  -6 -19  -4 926.323 111.955   9
  -6 -19  -5-5.11322 60.4401   9
  -6 -20   7 685.188 88.3403   9
  -6 -20   6-37.6855 89.1010   9
  -6 -20   5 10923.8 478.915   9
  -6 -20   4 3016.35 212.308   9
  -6 -20   4 3448.29 200.155   8
  -6 -20   3 80.9912 89.8260  10
  -6 -20   3-9.31242 104.444  12
  -6 -20   3 82.6617 105.554   8
  -6 -20   2 161.514 104.564  10
  -6 -20   2 48.2298 106.451  12
  -6 -20   2 202.219 118.103   8
  -6 -20   1 4937.27 277.334   9
  -6 -20   1 4937.04 284.249   8
  -6 -20   1 4802.49 271.916  12
  -6 -20   1 4410.69 262.012  10
  -6 -20   0 3239.87 220.534   9
  -6 -20   0 3079.22 206.677  12
  -6 -20   0 2659.65 196.644  10
  -6 -20  -1 95.8559 116.457  10
  -6 -20  -1 87.0419 114.112   9
  -6 -20  -1 166.731 103.090  12
  -6 -20  -2 551.958 115.156  10
  -6 -20  -2 317.729 113.094   9
  -6 -20  -2 392.993 108.132  12
  -6 -20  -3 2836.45 179.922   9
  -6 -20  -3 2670.36 175.512  12
  -6 -20  -3 2795.15 187.368  10
  -6 -20  -4 3447.69 186.138   9
  -6 -20  -5 11415.8 451.271  11
  -6 -21   7 287.610 64.8401   9
  -6 -21   6 7006.30 317.380   9
  -6 -21   5 296.532 110.609   9
  -6 -21   4 4446.83 234.876  12
  -6 -21   3 135.496 77.1366  10
  -6 -21   3 97.4913 93.4506  12
  -6 -21   2 54.5454 84.1733  10
  -6 -21   2-95.7462 117.621   9
  -6 -21   2-85.1362 96.0056  12
  -6 -21   1 176.389 99.6090  10
  -6 -21   1 123.662 108.504   9
  -6 -21   1 43.1230 92.6791  12
  -6 -21   0 172.245 105.823  10
  -6 -21   0 212.587 112.477   9
  -6 -21   0 254.722 99.3931  12
  -6 -21  -1-16.9179 96.9414  10
  -6 -21  -1-17.3296 95.2572   9
  -6 -21  -1 16.1574 88.2987  12
  -6 -21  -2 6187.02 295.287   9
  -6 -21  -2 5969.94 288.022  12
  -6 -21  -2 5801.17 292.682  10
  -6 -21  -3 716.011 95.7105   9
  -6 -21  -4 9732.08 395.101   9
  -6 -22   6 168.653 68.4697   9
  -6 -22   5 6068.05 266.892  12
  -6 -22   4 101.936 71.8490  12
  -6 -22   3 3847.94 221.139   9
  -6 -22   3 3593.12 201.752  12
  -6 -22   2 2001.44 162.481   9
  -6 -22   2 1896.57 146.502  12
  -6 -22   2 1906.19 136.021  10
  -6 -22   1 1197.21 117.851  10
  -6 -22   1 1050.06 127.908   9
  -6 -22   1 908.853 114.413  12
  -6 -22   0 350.889 96.2505  10
  -6 -22   0 187.904 101.034   9
  -6 -22   0 64.7149 81.5663  12
  -6 -22  -1 10694.4 449.077   9
  -6 -22  -1 10514.1 438.818  12
  -6 -22  -1 9982.25 441.845  10
  -6 -22  -2 3158.99 178.370   9
  -6 -22  -2 2859.82 168.345  12
  -6 -22  -3 1368.72 106.057   9
  -6 -23   4-13.0219 81.0855   9
  -6 -23   3 893.167 112.226   9
  -6 -23   3 699.671 81.2982  12
  -6 -23   2 396.320 99.8035   9
  -6 -23   2 226.093 73.5783  12
  -6 -23   1 2347.36 143.521  12
  -6 -23   1 1945.15 134.155  10
  -6 -23   0 2239.70 150.967   9
  -6 -23   0 1980.80 134.910  12
  -6 -23   0 2020.78 137.033  10
  -6 -23  -1 75.0923 73.9866   9
  -6 -23  -1 68.2657 69.4145  10
  -6 -23  -1 15.3351 58.4488  12
  -6 -23  -2 909.771 91.6637   9
  -6 -24   5 803.146 76.5221   9
  -6 -24   4 8275.62 347.435   9
  -6 -24   3 1160.17 103.973   9
  -6 -24   2 4299.77 217.377   9
  -6 -24   1 150.405 76.4468   9
  -6 -24   0 6198.14 278.983   9
  -6 -24  -1 898.680 87.2222   9
  -6 -25   2 2354.50 135.055   9
  -6 -25   1 50.3285 55.3139   9
  -6 -25   0 846.342 74.5440   9
  -7   0  10 49.1335 64.1064   8
  -7   0  10 149.529 95.8166  10
  -7   0   9 633.793 114.870   8
  -7   0   8-150.460 112.640   8
  -7   0   8-80.5614 129.847  10
  -7   0   7 1637.61 178.122  10
  -7   0   6 106.926 126.056  10
  -7   0   5 19740.0 815.621  10
  -7   0   4 74.4025 103.637  10
  -7   0   3 56410.1 2060.25   8
  -7   0   3 53782.3 2047.63  10
  -7   0   2 113.204 94.3470  10
  -7   0   2 71.4651 95.4603   8
  -7   0   1 11311.1 494.695   8
  -7   0   1 11066.2 484.679  10
  -7   0   0 169.154 90.7242   8
  -7   0  -3 3614.48 219.589   9
  -7   0  -3 3810.57 231.166  11
  -7   0  -4 38.7416 100.795   9
  -7   0  -5 30805.2 1189.58   9
  -7   0  -5 31086.9 1196.22  13
  -7   0  -6 16.0269 84.7258   9
  -7   0  -6 34.8901 95.8951  13
  -7   0  -7 7932.75 349.290  13
  -7   0  -8-3.94071 45.1617  13
  -7   1  11 1182.42 99.1356  10
  -7  -1  11 1153.88 97.3515  10
  -7   1  10 14295.7 583.174   8
  -7  -1  10 15768.4 612.233  10
  -7   1   9 1008.06 127.996   8
  -7  -1   9 830.079 114.290   8
  -7  -1   9 905.126 152.149  10
  -7  -1   8 2156.32 169.640  14
  -7  -1   8 1621.04 161.111   8
  -7   1   8 2177.44 191.365  10
  -7  -1   7 4996.03 293.265   8
  -7   1   7 5214.94 300.842  10
  -7  -1   7 4737.54 298.149  10
  -7   1   6-23.5329 120.059  10
  -7  -1   6-71.8997 130.986  10
  -7   1   5 145.205 107.276  10
  -7  -1   5-34.4487 111.116  10
  -7  -1   4 2695.99 215.319   8
  -7   1   4 3125.90 207.902  10
  -7  -1   4 2850.39 206.839  10
  -7  -1   3 98.0364 113.384   8
  -7   1   3 68.0147 89.3746  10
  -7  -1   3 71.8676 103.723  10
  -7   1   2 15538.3 653.428   8
  -7  -1   2 15508.6 655.221   8
  -7   1   2 16162.9 646.762  10
  -7  -1   2 14982.8 646.865  10
  -7   1   1 716.459 107.039  10
  -7  -1   1 633.430 118.699  10
  -7   1   1 754.756 121.439   8
  -7  -1   1 736.594 122.689   8
  -7   1   0 2789.79 188.842   8
  -7  -1   0 3261.16 198.572   8
  -7  -1   0 3038.64 197.578  10
  -7  -1  -3 15351.4 641.951   9
  -7  -1  -3 15350.2 640.744  11
  -7  -1  -4 5007.34 274.151   9
  -7   1  -4 5161.86 271.114   9
  -7  -1  -4 4938.09 282.410  11
  -7  -1  -5 16495.7 664.550   9
  -7   1  -5 15241.8 650.290   9
  -7   1  -5 16066.1 664.821  13
  -7  -1  -6-49.6194 92.4917   9
  -7   1  -6 161.176 90.0521   9
  -7  -1  -6 8.77309 99.7484  13
  -7   1  -6 60.4419 96.2990  13
  -7  -1  -7 188.714 85.1715  13
  -7   1  -7 211.499 79.9889  13
  -7  -1  -8 5242.84 226.432  13
  -7   2  11 3188.61 162.095  10
  -7  -2  11 2781.80 152.655  10
  -7   2  10 13472.3 559.455   8
  -7  -2  10 15185.8 586.620  10
  -7   2   9 939.582 131.201   8
  -7  -2   9 923.354 119.325   8
  -7   2   9 909.625 137.334  10
  -7  -2   9 756.139 141.205  10
  -7  -2   8 299.271 103.754  14
  -7  -2   8 156.265 115.500   8
  -7   2   8 249.872 126.583  10
  -7  -2   7-11.6155 122.439   8
  -7   2   7 82.9789 118.087  10
  -7  -2   7 133.138 140.558  10
  -7  -2   6 8070.43 401.635   8
  -7   2   6 8094.04 400.390  10
  -7  -2   6 7796.48 403.644  10
  -7   2   5 505.784 125.285  10
  -7  -2   5 488.178 132.728  10
  -7  -2   4 7834.72 411.323   8
  -7   2   4 8758.74 401.849  10
  -7  -2   4 8545.37 408.393  10
  -7  -2   3 3423.26 235.020   8
  -7   2   3 3402.08 214.205  10
  -7  -2   3 3213.15 214.532  10
  -7   2   2 7229.56 346.122   8
  -7  -2   2 7095.50 348.955   8
  -7   2   2 6942.01 332.821  10
  -7  -2   2 6493.30 341.267  10
  -7   2   1 33804.3 1328.15   8
  -7  -2   1 34990.4 1339.59   8
  -7  -2   1 36042.0 1337.91  10
  -7  -2   0 1708.69 147.968  12
  -7  -2   0 1641.15 153.318   8
  -7  -2   0 1953.04 158.815  10
  -7  -2  -1 2999.03 190.934  12
  -7  -2  -1 2643.67 187.015  10
  -7  -2  -2-9.51719 93.1544   9
  -7  -2  -2 161.016 95.7016  12
  -7  -2  -2 99.8168 84.5090  11
  -7  -2  -3 6640.49 325.114   9
  -7  -2  -3 5725.98 307.920  12
  -7  -2  -3 6253.17 316.946  11
  -7  -2  -4 9178.21 420.649   9
  -7   2  -4 8510.49 408.688  13
  -7  -2  -4 8653.48 415.136  11
  -7  -2  -5-68.7067 98.1034   9
  -7   2  -5 16.9642 89.1143   9
  -7   2  -5 38.5365 97.9621  13
  -7  -2  -6 11423.7 471.431   9
  -7  -2  -6 10266.3 470.659  13
  -7   2  -6 10724.8 470.195  13
  -7  -2  -7 8813.74 374.306   9
  -7  -2  -7 8705.01 379.930  13
  -7   2  -7 8635.77 374.961  13
  -7  -2  -8 27.5155 44.3338  13
  -7  -3  11 6393.90 272.335  10
  -7   3  10 790.808 96.3509   8
  -7   3  10 889.468 118.605  10
  -7  -3  10 861.606 113.780  10
  -7  -3   9 39962.9 1510.46   8
  -7   3   9 39811.9 1531.14  10
  -7  -3   9 41658.3 1534.54  10
  -7  -3   8 2464.80 194.448   8
  -7  -3   8 2543.97 181.239  14
  -7   3   8 2419.20 210.358  10
  -7  -3   8 2282.05 197.161  10
  -7   3   7 2992.52 209.028  15
  -7  -3   7 3380.07 234.140   8
  -7  -3   7 3542.16 238.299  14
  -7   3   7 2971.02 227.606  10
  -7  -3   6 15429.7 655.666   8
  -7   3   6 15466.7 650.329  10
  -7  -3   6 14324.0 655.780  10
  -7  -3   5 7273.95 374.279   8
  -7   3   5 7071.57 361.750  10
  -7  -3   5 6991.04 366.509  10
  -7   3   4 3474.11 218.288  10
  -7  -3   4 3212.89 226.082  10
  -7  -3   3 6160.49 322.898   8
  -7   3   3 5946.79 299.771  10
  -7  -3   3 5506.67 312.246  10
  -7  -3   2 570.695 123.816  10
  -7  -3   2 611.988 128.310   8
  -7   3   1 34925.6 1363.57   8
  -7  -3   1 36652.0 1379.51   8
  -7  -3   1 36539.9 1377.89  10
  -7  -3   0 2724.49 187.477  14
  -7  -3   0 2537.35 182.657   8
  -7  -3   0 2818.93 191.608  12
  -7  -3   0 2623.36 186.672  10
  -7  -3  -1 992.987 128.614  10
  -7  -3  -1 952.019 118.977   9
  -7  -3  -1 989.071 131.823  12
  -7  -3  -1 1012.55 127.489   8
  -7  -3  -2 11859.3 516.816   9
  -7  -3  -2 11836.6 518.667  12
  -7  -3  -2 11685.4 510.785  11
  -7  -3  -2 11891.6 512.791  10
  -7  -3  -3 8439.18 397.116   9
  -7   3  -3 8206.65 384.094  13
  -7  -3  -3 8405.42 396.476  12
  -7  -3  -3 8306.19 395.730  11
  -7  -3  -4 793.521 129.817   9
  -7   3  -4 737.255 111.444  13
  -7  -3  -4 502.107 128.697  11
  -7  -3  -5 1248.43 141.320   9
  -7   3  -5 1228.78 131.917  13
  -7  -3  -6-42.7226 96.6114   9
  -7   3  -6 41.3517 86.0606  13
  -7  -3  -7 3157.65 177.879   9
  -7  -3  -7 3370.01 185.048  13
  -7   3  -7 2967.29 178.424  13
  -7  -4  11 2052.22 114.664  10
  -7   4  10 2212.63 155.608  10
  -7  -4  10 2380.35 156.035  10
  -7  -4   9 1884.37 145.176   8
  -7   4   9 1662.44 170.117  10
  -7  -4   9 1945.65 175.485  10
  -7   4   8 1715.29 162.672  15
  -7  -4   8 1867.13 160.112  14
  -7  -4   8 1827.56 163.910   8
  -7   4   8 2020.81 184.112  10
  -7  -4   8 2249.50 189.468  10
  -7   4   7 144.827 103.167  15
  -7  -4   7 120.380 109.508  14
  -7  -4   7 158.724 115.789   8
  -7   4   7 172.238 114.083  10
  -7  -4   6 15338.3 667.074   8
  -7  -4   6 16214.1 669.851  14
  -7   4   6 14898.1 656.704  10
  -7  -4   5 7800.58 394.578   8
  -7   4   5 7661.63 380.736  10
  -7  -4   5 8000.72 398.922  10
  -7   4   4 47726.5 1808.58  10
  -7  -4   4 49015.3 1829.23  10
  -7  -4   3 1127.95 150.061  10
  -7  -4   3 715.444 141.087   8
  -7   4   3 947.784 119.063  10
  -7  -4   2 3828.43 241.739   8
  -7  -4   2 3515.08 229.558  10
  -7  -4   1 2127.02 178.703  10
  -7   4   1 2152.48 163.973   8
  -7  -4   1 1964.69 168.456  14
  -7  -4   1 1956.10 170.740   8
  -7  -4   0 739.540 124.201  10
  -7  -4   0 700.098 107.631   9
  -7  -4   0 637.233 111.933  14
  -7  -4   0 756.057 122.441  12
  -7  -4   0 668.408 126.273   8
  -7  -4  -1 7613.40 363.843   9
  -7  -4  -1 7763.47 363.595   8
  -7  -4  -1 7400.87 367.227  12
  -7  -4  -1 7373.78 365.401  10
  -7  -4  -2 206.874 108.404  10
  -7  -4  -2 205.964 105.176   9
  -7  -4  -2 125.609 105.821  12
  -7  -4  -2 47.8951 88.1992  11
  -7  -4  -3 2896.89 208.163   9
  -7   4  -3 3077.57 204.447  16
  -7  -4  -3 3207.31 210.550  12
  -7  -4  -3 3008.81 209.208  11
  -7  -4  -4 12796.1 551.086   9
  -7   4  -4 12808.3 540.128  13
  -7  -4  -4 11851.7 544.293  11
  -7  -4  -5 6448.03 331.619   9
  -7   4  -5 6792.18 328.499  13
  -7  -4  -5 6473.58 335.188  11
  -7  -4  -6 9178.60 416.597   9
  -7   4  -6 9380.90 414.514  13
  -7  -4  -7 3803.85 198.632   9
  -7  -4  -7 3522.88 195.583  13
  -7   4  -7 3442.73 188.474  13
  -7   5  11 578.896 72.6446  10
  -7   5  10 2685.38 160.274   8
  -7   5  10 2654.51 174.934  10
  -7  -5  10 2804.63 169.169  10
  -7  -5   9 68.3469 73.8276   8
  -7   5   9-83.8099 111.172  10
  -7  -5   9 27.7570 109.095  10
  -7   5   8 36377.0 1418.11  15
  -7  -5   8 37489.5 1415.90   8
  -7  -5   8 35413.6 1404.62  14
  -7   5   8 38894.9 1432.16  10
  -7  -5   8 38572.6 1433.37  10
  -7   5   7 6231.62 310.009  15
  -7  -5   7 5879.15 320.710   8
  -7  -5   7 6121.85 320.725  14
  -7   5   7 5353.72 313.135  10
  -7  -5   7 5796.67 337.587  10
  -7  -5   6 4588.64 285.872   8
  -7  -5   6 5056.92 293.639  14
  -7   5   6 4633.91 277.683  10
  -7  -5   5 157.339 117.105  14
  -7  -5   5 36.0296 122.946   8
  -7   5   5 10.3584 98.7194  10
  -7  -5   5-60.1869 126.070  10
  -7   5   4 463.567 108.738  10
  -7  -5   4 433.132 137.567  10
  -7  -5   3 1800.63 172.696  10
  -7  -5   3 1818.95 174.901   8
  -7  -5   2 6890.10 361.634   8
  -7  -5   2 7374.49 364.106  14
  -7  -5   2 6979.99 358.412  10
  -7  -5   1 2189.23 172.201  10
  -7  -5   1 1624.42 142.919   9
  -7   5   1 2025.35 155.199   8
  -7  -5   1 1912.36 168.553  14
  -7  -5   1 1899.21 168.470   8
  -7  -5   0 6480.18 323.490   9
  -7  -5   0 6190.46 326.776  14
  -7  -5   0 6775.18 342.125   8
  -7  -5   0 6766.73 338.996  12
  -7  -5   0 6772.41 345.936  10
  -7  -5  -1 6857.68 329.054   9
  -7  -5  -1 6454.85 328.653   8
  -7  -5  -1 6092.09 332.085  12
  -7  -5  -1 6193.26 328.790  10
  -7  -5  -2 9420.91 440.650   9
  -7  -5  -2 9891.94 448.923  12
  -7  -5  -2 9349.16 431.002  11
  -7  -5  -2 9119.45 437.043  10
  -7  -5  -3 10257.0 472.247   9
  -7   5  -3 10423.4 467.740  16
  -7  -5  -3 10137.6 471.320  12
  -7  -5  -3 9992.32 463.345  11
  -7  -5  -3 10105.5 458.778  10
  -7  -5  -4 12000.4 527.273   9
  -7   5  -4 11318.7 506.001  16
  -7   5  -4 11209.7 502.768  13
  -7  -5  -4 12458.4 524.422  11
  -7  -5  -5 6301.32 329.873   9
  -7   5  -5 6468.78 318.627  13
  -7  -5  -5 6693.60 335.125  11
  -7  -5  -6 2988.63 192.814   9
  -7   5  -6 2632.96 178.095  13
  -7  -5  -7 2413.39 153.527   9
  -7  -5  -7 2095.65 143.829  13
  -7   6  11 979.469 79.0624  10
  -7  -6  10 848.258 100.582  10
  -7   6  10 721.231 92.4762   8
  -7   6  10 739.862 104.297  10
  -7   6   9 805.484 110.818  15
  -7   6   9 741.146 121.768  10
  -7  -6   9 834.385 126.855  10
  -7   6   8 3388.45 216.357  15
  -7  -6   8 3419.13 213.486   8
  -7  -6   8 3718.47 213.295  14
  -7   6   8 3389.27 225.569  10
  -7  -6   8 3015.63 233.027  10
  -7   6   7 11134.7 508.420  15
  -7  -6   7 12655.8 526.024   8
  -7  -6   7 11426.5 522.121  14
  -7   6   7 11408.0 521.137  10
  -7  -6   7 11478.0 531.330  10
  -7  -6   6 1591.19 171.724  14
  -7  -6   6 1829.86 185.032   8
  -7   6   6 1417.06 150.681  10
  -7  -6   6 1889.99 190.275  10
  -7  -6   5 15399.8 660.508   8
  -7  -6   5 15286.8 661.781  14
  -7   6   5 14727.2 632.604  10
  -7  -6   4 10648.4 516.447   8
  -7   6   4 11488.8 488.379  10
  -7  -6   4 11152.2 515.051  10
  -7  -6   3 5499.98 314.471   8
  -7  -6   3 6176.01 328.307  14
  -7  -6   3 5439.06 311.459  10
  -7  -6   2 1073.03 144.689  10
  -7  -6   2 807.597 112.465   9
  -7  -6   2 984.619 143.408  14
  -7  -6   2 1091.07 153.389   8
  -7  -6   1 234.025 114.995  10
  -7  -6   1 240.085 93.7704   9
  -7  -6   1 75.3338 90.6009  14
  -7  -6   1 155.167 109.384   8
  -7  -6   0 2995.83 202.093   9
  -7  -6   0 3126.69 206.109  14
  -7  -6   0 2834.22 212.354   8
  -7  -6   0 2505.21 206.734  12
  -7  -6   0 3219.26 220.176  10
  -7  -6  -1 284.234 114.234  10
  -7  -6  -1 342.975 111.733   9
  -7  -6  -1 176.776 110.148  12
  -7  -6  -1 382.167 116.931   8
  -7  -6  -2-64.3747 104.585  10
  -7  -6  -2 43.7934 104.742   9
  -7   6  -2 22.4982 100.394  16
  -7  -6  -2-56.2383 102.558  12
  -7  -6  -2-70.1417 96.2285  11
  -7  -6  -2-28.6391 92.7139   8
  -7  -6  -3 3451.44 235.741   9
  -7   6  -3 3151.00 216.996  16
  -7  -6  -3 3484.95 233.094  12
  -7  -6  -3 3338.56 222.144  11
  -7  -6  -3 3571.33 225.491  10
  -7  -6  -4 173.307 93.7762  10
  -7   6  -4 199.087 105.652  16
  -7  -6  -4 88.1571 113.256   9
  -7   6  -4 134.535 95.2108  13
  -7  -6  -4 95.7503 99.9017  12
  -7  -6  -4-21.1598 114.009  11
  -7  -6  -5 16210.5 646.053   9
  -7   6  -5 14786.7 621.422  16
  -7   6  -5 14535.9 623.578  13
  -7  -6  -5 15519.2 640.767  11
  -7  -6  -6 2357.52 171.303   9
  -7   6  -6 2126.53 154.234  13
  -7  -6  -7 1495.05 121.963   9
  -7  -6  -7 1649.83 122.334  13
  -7   7  10 3292.44 190.237  10
  -7  -7  10 3594.63 186.563  10
  -7   7   9 212.059 89.7085  15
  -7   7   9-8.46630 96.2894  10
  -7  -7   9 16.8593 93.5140  10
  -7   7   8 131.552 98.7025  15
  -7  -7   8 233.502 91.9943  14
  -7  -7   8 232.142 96.4465   8
  -7   7   8 336.316 111.796  10
  -7  -7   8 145.708 114.670  10
  -7   7   7 18512.2 759.557  15
  -7  -7   7 19083.2 773.018   8
  -7  -7   7 18639.9 770.367  14
  -7   7   7 18276.0 767.771  10
  -7  -7   7 19262.1 786.914  10
  -7  -7   6 30051.0 1165.22   8
  -7  -7   6 30324.5 1167.96  14
  -7   7   6 28416.7 1145.17  10
  -7  -7   6 29433.6 1167.43  10
  -7  -7   5 1597.70 181.933  14
  -7  -7   5 1545.45 177.366   8
  -7   7   5 1797.62 154.058  10
  -7  -7   4 5319.11 301.692   8
  -7  -7   4 4672.75 305.054  14
  -7  -7   3 28423.0 1064.24   9
  -7  -7   3 26757.3 1089.00  14
  -7  -7   3 26587.0 1087.58  10
  -7  -7   2 208.461 125.505  10
  -7  -7   2 103.470 94.7255   9
  -7  -7   2 57.5746 121.783  14
  -7  -7   2 11.6074 113.186   8
  -7  -7   1 447.656 126.637  10
  -7  -7   1 408.245 103.442   9
  -7  -7   1 439.413 112.992  14
  -7  -7   1 318.959 122.401   8
  -7  -7   0 170.470 116.185  10
  -7  -7   0 275.856 95.7612   9
  -7  -7   0 205.281 106.027  14
  -7  -7   0 134.933 109.045  12
  -7  -7   0 233.042 108.024   8
  -7  -7  -1 1197.08 153.658  10
  -7  -7  -1 1268.49 144.592   9
  -7  -7  -1 1278.94 155.542  12
  -7  -7  -1 949.846 137.116   8
  -7  -7  -2 122.047 118.422  10
  -7  -7  -2 22.4150 101.785   9
  -7   7  -2 46.5215 114.221  16
  -7  -7  -2 173.361 110.589  12
  -7  -7  -2-61.2392 91.1166  11
  -7  -7  -2 188.255 101.117   8
  -7  -7  -3 15558.2 668.521   9
  -7   7  -3 15221.9 664.767  16
  -7  -7  -3 16089.5 674.754  12
  -7  -7  -3 15762.2 660.849  11
  -7  -7  -3 15493.2 659.533  10
  -7  -7  -4 6213.64 333.543   9
  -7   7  -4 5911.36 317.557  16
  -7   7  -4 6197.71 306.234  13
  -7  -7  -4 6901.18 341.862  12
  -7  -7  -4 6354.63 327.514  11
  -7  -7  -4 6075.91 315.713  10
  -7   7  -5 2258.68 167.991  16
  -7   7  -5 2380.43 167.664  13
  -7  -7  -5 2639.23 191.775  11
  -7  -7  -6 213.814 99.6572   9
  -7  -7  -7 6502.78 295.411   9
  -7  -7  -7 6798.59 297.389  13
  -7  -8  10 220.587 63.8341  10
  -7   8  10 104.087 72.5882  10
  -7   8   9 6712.80 325.790  15
  -7   8   9 7292.64 332.352  10
  -7  -8   9 7206.26 334.312  10
  -7   8   8 7996.34 365.826  15
  -7  -8   8 7552.35 354.546   8
  -7   8   8 7510.79 367.305  10
  -7  -8   8 7730.93 377.384  10
  -7   8   7 3633.68 225.148  15
  -7  -8   7 4107.07 238.980   8
  -7  -8   7 3900.98 238.419  14
  -7   8   7 3596.10 229.785  10
  -7  -8   7 3861.23 255.881  10
  -7  -8   6 20537.9 832.401   8
  -7  -8   6 20519.0 834.419  14
  -7   8   6 19695.9 814.339  10
  -7  -8   6 20123.3 838.392  10
  -7  -8   5 1554.48 176.057  10
  -7  -8   5 1376.55 138.238   9
  -7  -8   5 1465.66 171.603   8
  -7   8   5 1784.18 150.816  10
  -7  -8   4 26026.3 1003.44   9
  -7  -8   4 27764.4 1035.67   8
  -7  -8   3 3856.45 232.240   9
  -7  -8   3 3947.47 262.080  14
  -7  -8   3 3923.17 263.033  10
  -7  -8   2 6490.72 333.909   9
  -7  -8   2 6522.48 354.549  14
  -7  -8   2 7140.75 362.419   8
  -7  -8   2 6553.73 357.265  10
  -7  -8   1 17603.0 726.459   9
  -7  -8   1 17102.4 735.040  14
  -7  -8   1 17675.9 747.680   8
  -7  -8   1 18354.4 748.314  10
  -7  -8   0 2336.88 196.519  10
  -7  -8   0 2801.66 193.251   9
  -7  -8   0 2439.59 195.484   8
  -7  -8   0 2208.36 179.781  14
  -7  -8   0 2506.24 198.284  12
  -7  -8  -1 116.104 118.072  10
  -7  -8  -1 99.6431 100.965   9
  -7  -8  -1-23.4778 118.163  12
  -7  -8  -1 32.9661 99.7883   8
  -7  -8  -2 4500.84 273.033   9
  -7   8  -2 3952.70 266.642  16
  -7  -8  -2 4250.89 255.454   8
  -7  -8  -2 4382.30 273.411  12
  -7  -8  -2 4692.60 276.119  10
  -7  -8  -3 358.199 121.069  10
  -7  -8  -3 264.186 136.064   9
  -7   8  -3 446.478 126.535  16
  -7  -8  -3 408.212 137.450  12
  -7  -8  -3 364.176 112.936  11
  -7  -8  -4 5482.80 308.694   9
  -7   8  -4 5221.48 300.903  16
  -7  -8  -4 5624.52 312.850  12
  -7  -8  -4 6049.09 308.160  11
  -7  -8  -4 5655.69 297.342  10
  -7   8  -5 674.208 115.257  16
  -7  -8  -5 775.125 137.155   9
  -7  -8  -5 733.471 124.909  11
  -7  -8  -6 7074.97 322.775   9
  -7  -8  -6 6275.54 311.635  11
  -7  -8  -7 395.010 76.8959   9
  -7  -8  -7 263.237 69.6304  13
  -7  -9  10 266.939 56.1282  10
  -7   9  10 164.515 66.2130  10
  -7  -9   9 1720.55 138.377  10
  -7   9   9 1419.54 127.411  15
  -7   9   9 1506.76 136.362  10
  -7  -9   8 37.9115 106.000  10
  -7   9   8-8.52395 90.6963  15
  -7  -9   8 96.5080 81.8659   8
  -7   9   8 52.4707 90.1321  10
  -7   9   7 20428.1 880.583  15
  -7  -9   7 24313.6 903.129   8
  -7  -9   7 22694.1 900.405  14
  -7   9   7 22642.3 893.608  10
  -7  -9   7 23119.6 913.444  10
  -7  -9   6 5951.72 303.308   9
  -7  -9   6 6558.79 332.181   8
  -7  -9   6 6157.04 332.797  14
  -7   9   6 5925.86 310.646  10
  -7  -9   6 6291.13 345.456  10
  -7  -9   5 280.789 141.740  10
  -7  -9   5 238.228 107.024   9
  -7  -9   5 318.586 129.930  14
  -7  -9   5 307.298 126.129   8
  -7  -9   4 12.2433 133.822  10
  -7  -9   4-49.2681 94.2712   9
  -7  -9   4 74.5662 138.590  14
  -7  -9   4-121.034 133.064   8
  -7  -9   3 5783.86 304.943   9
  -7  -9   3 5784.68 327.603  14
  -7  -9   2 1318.08 171.158  10
  -7  -9   2 1590.88 155.102   9
  -7  -9   2 1467.99 174.637  14
  -7  -9   2 1497.68 173.046   8
  -7  -9   1 1143.46 156.187  10
  -7  -9   1 1324.99 147.442   9
  -7  -9   1 924.223 143.037  14
  -7  -9   1 1335.09 160.457   8
  -7  -9   0 1507.66 170.635  10
  -7  -9   0 1731.35 161.999   9
  -7  -9   0 1600.08 160.774  14
  -7  -9   0 1833.83 176.491  12
  -7  -9   0 1706.14 173.022   8
  -7  -9  -1 2971.47 208.325   9
  -7  -9  -1 2568.68 209.403   8
  -7  -9  -1 2963.31 219.838  12
  -7  -9  -1 3062.30 224.672  10
  -7  -9  -2 34.8629 129.224  10
  -7  -9  -2-34.7173 114.037   9
  -7   9  -2-133.913 120.825  16
  -7  -9  -2-59.9563 126.777  12
  -7  -9  -2 156.886 110.578   8
  -7  -9  -3 5822.45 316.678   9
  -7   9  -3 5544.67 306.117  16
  -7  -9  -3 5004.43 278.231   8
  -7  -9  -3 6173.43 323.560  12
  -7  -9  -3 4935.21 290.856  11
  -7  -9  -3 5245.89 303.364  10
  -7  -9  -4 1075.32 141.948  10
  -7  -9  -4 1042.46 151.347   9
  -7   9  -4 1015.95 142.846  16
  -7  -9  -4 1046.87 146.917  12
  -7  -9  -4 955.952 141.935  11
  -7   9  -5 509.974 104.334  16
  -7  -9  -5 506.343 124.571   9
  -7  -9  -5 555.507 122.948  11
  -7  -9  -6 220.515 89.3204   9
  -7  -9  -6 349.652 90.4577  11
  -7  -9  -7 5558.22 251.033   9
  -7  -9  -7 5530.38 248.558  13
  -7  10  10-13.1445 52.1799  10
  -7 -10   9 122.868 80.2131  10
  -7  10   9 26.0396 71.4085  15
  -7  10   9 91.4729 74.1248  10
  -7 -10   8 44.2842 99.8894  10
  -7  10   8 103.677 82.7458  15
  -7  10   8 16.0321 87.1240  10
  -7 -10   7 1592.43 170.284  10
  -7 -10   7 1541.81 134.559   9
  -7 -10   7 1143.55 133.191   8
  -7  10   7 1059.03 129.318  10
  -7 -10   6 763.852 146.783  10
  -7 -10   6 937.548 126.021   9
  -7 -10   6 1000.54 149.518  14
  -7 -10   6 442.863 126.222   8
  -7  10   6 822.749 114.839  10
  -7 -10   5 9785.98 464.789   9
  -7 -10   5 11275.9 499.166   8
  -7 -10   5 10323.6 494.890  14
  -7 -10   5 10808.6 495.748  10
  -7 -10   4-171.606 137.459  10
  -7 -10   4-10.2287 108.487   9
  -7 -10   4 37.4702 132.468  14
  -7 -10   4 24.2425 128.955   8
  -7 -10   3 2260.80 181.721   9
  -7 -10   3 1986.57 193.968  14
  -7 -10   3 2221.42 206.854   8
  -7 -10   2 11860.3 512.636   9
  -7 -10   2 11873.2 526.456  14
  -7 -10   2 10808.0 521.773   8
  -7 -10   2 10477.8 520.172  10
  -7 -10   1 465.163 135.378  10
  -7 -10   1 416.540 122.522   9
  -7 -10   1 556.538 130.892  14
  -7 -10   1 619.436 145.040   8
  -7 -10   0 2254.62 210.440  10
  -7 -10   0 2945.55 204.345   9
  -7 -10   0 2478.64 207.692  12
  -7 -10   0 2277.10 194.545   8
  -7 -10  -1 2783.09 209.939   9
  -7 -10  -1 2529.79 205.440   8
  -7 -10  -1 2521.21 217.978  12
  -7 -10  -1 2809.95 223.398  10
  -7 -10  -2 2024.51 190.050  10
  -7 -10  -2 2087.68 192.581   9
  -7  10  -2 2462.67 205.341  16
  -7 -10  -2 2102.36 197.424  12
  -7 -10  -2 2063.50 181.866   8
  -7 -10  -3 7518.66 387.224   9
  -7  10  -3 8146.14 397.852  16
  -7 -10  -3 7396.60 360.457   8
  -7 -10  -3 8325.28 398.025  12
  -7 -10  -3 7194.22 375.334  11
  -7 -10  -3 7542.72 382.256  10
  -7 -10  -4 254.242 110.412  10
  -7 -10  -4 138.356 119.152   9
  -7  10  -4 208.467 110.350  16
  -7 -10  -4 148.987 122.418  12
  -7 -10  -4 80.3318 96.5985  11
  -7 -10  -5 8840.28 398.256   9
  -7  10  -5 8235.37 382.213  16
  -7 -10  -5 8176.28 385.366  11
  -7 -10  -6 3285.14 189.980   9
  -7 -10  -6 3080.36 187.134  11
  -7 -10  -7 168.864 58.9138  13
  -7 -11   9 106.154 68.0147  10
  -7  11   9 52.1945 65.2359  15
  -7  11   9-11.3374 67.8598  10
  -7  11   8 2407.33 163.934  15
  -7  11   8 2667.03 170.340  10
  -7 -11   8 2798.61 176.123  10
  -7 -11   7 678.421 120.555  10
  -7 -11   7 566.282 101.002   9
  -7 -11   7 637.445 112.478   8
  -7  11   7 476.112 98.2612  10
  -7 -11   6 2500.11 186.233   9
  -7 -11   6 2613.77 201.348   8
  -7 -11   6 2768.95 213.065  14
  -7 -11   6 2963.07 222.213  10
  -7 -11   5 1970.04 192.155  10
  -7 -11   5 1875.46 166.555   9
  -7 -11   5 2057.57 185.782   8
  -7 -11   4 85.3313 132.480  10
  -7 -11   4 42.0763 93.4974   9
  -7 -11   4 62.4969 132.586  14
  -7 -11   4 144.827 140.164   8
  -7 -11   3 30608.5 1206.62   9
  -7 -11   3 29637.9 1226.43  14
  -7 -11   3 32537.7 1229.71   8
  -7 -11   3 31688.1 1227.09  10
  -7 -11   2 35507.4 1363.01   9
  -7 -11   2 35144.2 1377.55  14
  -7 -11   1 3961.61 254.750   9
  -7 -11   1 4127.95 273.083   8
  -7 -11   1 4211.73 271.392  10
  -7 -11   0 936.897 165.224  10
  -7 -11   0 1307.72 158.647   9
  -7 -11   0 1317.66 174.726  12
  -7 -11   0 1258.58 169.188   8
  -7 -11  -1 14484.1 613.017   9
  -7 -11  -1 13422.9 607.670   8
  -7 -11  -1 14209.8 620.385  12
  -7 -11  -1 13737.9 620.866  10
  -7 -11  -2 11911.5 545.413   9
  -7 -11  -2 11704.8 537.634   8
  -7 -11  -2 12143.4 555.207  12
  -7 -11  -2 12667.1 554.313  10
  -7 -11  -3 14200.3 625.815   9
  -7  11  -3 13949.1 623.809  16
  -7 -11  -3 14431.6 631.930  12
  -7 -11  -3 14858.8 619.647  11
  -7 -11  -3 14443.4 626.375  10
  -7 -11  -4 77.2470 92.4024  10
  -7 -11  -4 30.9974 111.628   9
  -7  11  -4 41.0460 112.508  16
  -7 -11  -4 51.9120 120.580  12
  -7 -11  -4 106.988 93.7818  11
  -7  11  -5 1584.09 138.692  16
  -7 -11  -5 1211.35 146.041   9
  -7 -11  -5 1240.76 130.568  11
  -7 -11  -6 10158.2 420.138   9
  -7 -11  -6 9600.60 414.690  11
  -7 -11  -7 221.112 55.1538   9
  -7 -11  -7 220.388 51.5909  13
  -7 -12   9 240.621 61.6243  10
  -7  12   9 328.987 62.5989  15
  -7  12   9 200.273 62.4612  10
  -7 -12   8 1579.01 134.875  10
  -7 -12   8 1883.05 128.273   9
  -7  12   8 1738.42 129.118  15
  -7  12   8 1625.48 125.847  10
  -7 -12   7 465.719 108.748  10
  -7 -12   7 537.360 100.678   9
  -7 -12   7 347.594 96.5306   8
  -7 -12   6 663.134 132.628  10
  -7 -12   6 785.945 126.558   9
  -7 -12   6 823.265 125.068   8
  -7 -12   5 11476.7 516.055   9
  -7 -12   5 12442.0 533.851   8
  -7 -12   5 11228.5 529.572  10
  -7 -12   4 144.345 126.825  10
  -7 -12   4 85.6779 96.8899   9
  -7 -12   4 174.139 145.593  14
  -7 -12   4 35.7702 117.971   8
  -7 -12   3 1119.06 169.460  10
  -7 -12   3 893.207 136.925   9
  -7 -12   3 1065.17 169.337  14
  -7 -12   3 972.151 172.354   8
  -7 -12   2 9558.94 413.905   9
  -7 -12   2 6781.78 410.434  10
  -7 -12   1 3667.81 248.473   9
  -7 -12   1 4186.67 269.535   8
  -7 -12   0 3251.25 228.452   9
  -7 -12   0 3039.79 232.675   8
  -7 -12   0 2935.01 233.693  12
  -7 -12   0 3118.67 237.206  10
  -7 -12  -1 3362.68 240.348   9
  -7 -12  -1 3826.36 244.066   8
  -7 -12  -1 3408.78 248.713  12
  -7 -12  -1 3157.36 238.430  10
  -7 -12  -2 1873.23 191.636  10
  -7 -12  -2 2125.67 187.554   9
  -7 -12  -2 1532.30 192.078  12
  -7 -12  -2 1473.09 165.350   8
  -7 -12  -3 12207.1 549.376   9
  -7  12  -3 12446.6 552.154  16
  -7 -12  -3 12784.0 561.755  12
  -7 -12  -3 11937.9 545.771  10
  -7 -12  -4 1915.22 178.094   9
  -7  12  -4 1616.03 170.539  16
  -7 -12  -4 1811.89 175.488  12
  -7 -12  -4 2145.23 173.579  11
  -7 -12  -4 2034.96 173.286  10
  -7 -12  -5 7798.03 350.397   9
  -7 -12  -5 7048.03 340.389  11
  -7 -12  -6 12.1864 71.8441   9
  -7 -12  -6 5.77532 63.3081  11
  -7 -13   8 420.098 83.4823  10
  -7 -13   8 221.639 74.4206   9
  -7 -13   7 85.3875 94.7102  10
  -7 -13   7 101.836 84.8966   9
  -7 -13   7 21.2225 79.5820   8
  -7 -13   6 3748.93 222.435   9
  -7 -13   6 3205.42 212.589   8
  -7 -13   6 3775.61 230.065  10
  -7 -13   5 456.267 130.372  10
  -7 -13   5 469.151 117.538   9
  -7 -13   5 538.864 124.715   8
  -7 -13   4 9546.13 459.824   9
  -7 -13   4 9878.88 470.517   8
  -7 -13   4 10495.7 475.569  10
  -7 -13   3 933.781 156.577  10
  -7 -13   3 680.210 131.485   9
  -7 -13   3 804.276 151.263   8
  -7 -13   2 5035.64 293.121   9
  -7 -13   2 5110.98 306.181  10
  -7 -13   1 6985.15 362.507   9
  -7 -13   1 6781.59 373.245   8
  -7 -13   0 1242.63 187.157  10
  -7 -13   0 1141.22 165.568   9
  -7 -13   0 1146.77 177.665  12
  -7 -13   0 1440.55 176.005   8
  -7 -13  -1 13619.0 598.592   9
  -7 -13  -1 13170.0 597.774   8
  -7 -13  -1 13850.0 612.388  12
  -7 -13  -1 13884.4 608.787  10
  -7 -13  -2 1661.21 186.275  10
  -7 -13  -2 1711.58 182.916   9
  -7 -13  -2 1713.25 184.372  12
  -7 -13  -2 1375.20 165.124   8
  -7 -13  -3 3590.76 238.463   9
  -7 -13  -3 3458.82 240.936  12
  -7 -13  -3 3452.19 239.412  10
  -7 -13  -4 3286.00 216.257   9
  -7 -13  -4 2812.84 199.064  11
  -7 -13  -4 3245.32 208.940  10
  -7 -13  -5 176.133 92.5390   9
  -7 -13  -5 188.417 84.8297  11
  -7 -13  -6 154.319 63.5704  11
  -7 -14   8 1046.40 94.5866  10
  -7 -14   8 958.291 92.9130   9
  -7 -14   7 99.3768 89.4941  10
  -7 -14   7 60.2320 84.0040   9
  -7 -14   6 65.6612 96.4615  10
  -7 -14   6 171.583 97.3686   9
  -7 -14   6 172.016 98.6845   8
  -7 -14   5 10126.1 470.741   9
  -7 -14   5 10118.6 474.890   8
  -7 -14   5 11171.3 482.318  10
  -7 -14   4 68.1372 117.946  10
  -7 -14   4 246.819 115.375   9
  -7 -14   4 203.936 122.160   8
  -7 -14   3-70.9190 122.201  10
  -7 -14   3 144.988 115.306   9
  -7 -14   3-47.8316 123.224   8
  -7 -14   2 7654.38 384.275   9
  -7 -14   2 7644.65 394.637   8
  -7 -14   2 7453.79 392.076  10
  -7 -14   1 158.255 136.667  10
  -7 -14   1 138.530 115.972   9
  -7 -14   1 295.529 149.645   8
  -7 -14   0 4710.04 294.476   9
  -7 -14   0 5244.87 308.280   8
  -7 -14  -1 4700.50 283.316   9
  -7 -14  -1 4798.30 288.053   8
  -7 -14  -1 5225.88 292.387  10
  -7 -14  -2 3594.75 239.538   9
  -7 -14  -2 3333.41 230.671   8
  -7 -14  -2 3124.12 238.032  12
  -7 -14  -2 3094.77 239.232  10
  -7 -14  -3 30.6285 113.893  10
  -7 -14  -3 142.350 107.209   9
  -7 -14  -3 93.5411 130.923  12
  -7 -14  -4 2430.99 179.902   9
  -7 -14  -4 2507.95 173.598  11
  -7 -14  -4 2223.99 176.978  10
  -7 -14  -5 1531.48 124.686  11
  -7 -14  -6 913.745 83.0858  11
  -7 -15   8 1411.66 104.757   9
  -7 -15   7 979.734 106.028  10
  -7 -15   7 987.775 111.344   9
  -7 -15   6 33.9772 92.8578  10
  -7 -15   6 86.7575 92.5963   9
  -7 -15   6 31.0231 86.9890   8
  -7 -15   5 1084.47 141.197  10
  -7 -15   5 891.260 136.206   9
  -7 -15   5 960.951 135.484   8
  -7 -15   4 2370.92 197.840   9
  -7 -15   4 3002.97 212.134   8
  -7 -15   4 2770.94 205.758  10
  -7 -15   3 4627.37 275.211   9
  -7 -15   3 4651.76 282.567   8
  -7 -15   3 4789.66 284.184  10
  -7 -15   2 7321.29 388.622   9
  -7 -15   2 8609.95 410.362   8
  -7 -15   2 7549.47 396.765  10
  -7 -15   1 485.422 147.193  10
  -7 -15   1 364.128 132.958   9
  -7 -15   0 5545.15 315.514   9
  -7 -15   0 5486.24 320.417   8
  -7 -15  -1 588.388 140.454   9
  -7 -15  -1 826.584 150.840   8
  -7 -15  -2 4242.96 256.842   9
  -7 -15  -2 3846.96 261.676  10
  -7 -15  -3 7892.96 384.258   9
  -7 -15  -3 8087.06 389.672  10
  -7 -15  -4 335.921 99.1751  10
  -7 -15  -4 327.850 94.6077  11
  -7 -15  -5 270.227 77.6039  11
  -7 -16   8 641.004 70.5696   9
  -7 -16   7 441.066 76.4930  10
  -7 -16   7 321.990 84.6031   9
  -7 -16   6 580.526 98.0627  10
  -7 -16   6 450.673 100.344   9
  -7 -16   6 662.092 95.2867   8
  -7 -16   5 556.081 115.493  10
  -7 -16   5 459.699 121.196   9
  -7 -16   5 450.371 114.231   8
  -7 -16   4 23219.4 930.119   9
  -7 -16   4 23739.3 933.718   8
  -7 -16   4 23022.4 928.943  10
  -7 -16   3 5396.44 299.926   9
  -7 -16   3 5406.02 305.936   8
  -7 -16   3 5249.85 300.689  10
  -7 -16   2 1274.51 164.322  10
  -7 -16   2 1345.42 164.346   9
  -7 -16   2 1272.72 172.892   8
  -7 -16   1 942.255 152.462  10
  -7 -16   1 718.939 146.089   9
  -7 -16   1 919.597 158.724  12
  -7 -16   0 22.5942 123.845  10
  -7 -16   0-21.9450 119.233   9
  -7 -16   0 112.971 129.477  12
  -7 -16   0 79.6337 138.781   8
  -7 -16  -1 2252.48 194.066   9
  -7 -16  -1 1567.40 189.035  12
  -7 -16  -1 1998.57 185.196   8
  -7 -16  -2 194.091 125.450  10
  -7 -16  -2 258.441 125.979   9
  -7 -16  -3 2785.83 200.298  10
  -7 -16  -4 2523.24 163.860  11
  -7 -16  -5 64.2475 73.8065   9
  -7 -16  -5-5.08744 57.8406  11
  -7 -17   7 11092.6 454.784   9
  -7 -17   6 20990.1 812.298   9
  -7 -17   6 20479.4 798.185  10
  -7 -17   5 3586.56 217.833   9
  -7 -17   5 3469.37 206.468   8
  -7 -17   5 3535.65 211.467  10
  -7 -17   4 385.365 101.805  10
  -7 -17   4 456.437 110.367   9
  -7 -17   4 320.852 113.768   8
  -7 -17   3 2099.10 183.708  10
  -7 -17   3 2664.49 201.776   9
  -7 -17   3 2544.78 197.437   8
  -7 -17   2 419.508 132.797  10
  -7 -17   2 211.447 111.593   9
  -7 -17   2 228.170 121.637  12
  -7 -17   2 416.448 138.728   8
  -7 -17   1 750.094 142.814  10
  -7 -17   1 550.785 132.621   9
  -7 -17   1 608.594 147.334  12
  -7 -17   0 2591.06 207.967  10
  -7 -17   0 2486.24 197.106   9
  -7 -17   0 2445.83 198.359  12
  -7 -17   0 2416.77 210.574   8
  -7 -17  -1 72.0273 118.262  10
  -7 -17  -1 90.0450 112.222   9
  -7 -17  -1-20.3332 120.200  12
  -7 -17  -1 152.067 120.158   8
  -7 -17  -2-159.827 120.595  12
  -7 -17  -3 6405.35 316.820  12
  -7 -17  -3 6585.82 320.041  10
  -7 -17  -4 842.185 113.253   9
  -7 -17  -4 1150.25 105.524  11
  -7 -17  -5 879.713 84.2895   9
  -7 -17  -5 1036.57 82.3196  11
  -7 -18   7 6201.09 273.526   9
  -7 -18   6 5989.93 282.818   9
  -7 -18   5 5435.40 273.988   9
  -7 -18   5 5416.22 262.403   8
  -7 -18   5 5222.95 259.252  10
  -7 -18   4 1530.09 145.221  10
  -7 -18   4 1490.51 155.145   9
  -7 -18   4 1755.08 151.220   8
  -7 -18   3 1722.57 160.108  10
  -7 -18   3 2161.13 175.913   9
  -7 -18   3 2165.39 181.806   8
  -7 -18   2-67.5595 104.250  10
  -7 -18   2 29.8884 108.895   9
  -7 -18   2-60.4062 114.457  12
  -7 -18   2 10.1912 123.735   8
  -7 -18   1 634.318 130.807  10
  -7 -18   1 698.132 132.392   9
  -7 -18   1 563.991 135.236  12
  -7 -18   1 633.417 146.695   8
  -7 -18   0 365.215 130.459  10
  -7 -18   0 254.091 110.519   9
  -7 -18   0 147.442 126.494  12
  -7 -18   0 192.810 121.734   8
  -7 -18  -1 197.917 114.519  10
  -7 -18  -1 74.4866 105.378  12
  -7 -18  -2 573.904 121.017  12
  -7 -18  -3 3033.24 183.307  12
  -7 -18  -3 2818.56 174.385  11
  -7 -18  -4 1727.97 124.365   9
  -7 -18  -4 1809.44 119.759  11
  -7 -19   7 1868.31 113.117   9
  -7 -19   6 25030.9 949.617   9
  -7 -19   5 118.829 64.2603  10
  -7 -19   5 221.428 90.8481   9
  -7 -19   5 176.788 67.6344   8
  -7 -19   4 1957.13 159.498   9
  -7 -19   4 2201.69 159.272   8
  -7 -19   4 1839.47 143.629  10
  -7 -19   3 55.9460 90.1789  10
  -7 -19   3 26.8239 105.475   9
  -7 -19   3 114.744 106.192  12
  -7 -19   3 172.476 96.7602   8
  -7 -19   2 3636.50 227.897   9
  -7 -19   2 3318.36 227.281   8
  -7 -19   2 3929.97 232.265  12
  -7 -19   2 3924.43 226.422  10
  -7 -19   1 7001.61 354.172   9
  -7 -19   1 7913.96 370.415   8
  -7 -19   1 7413.74 362.242  12
  -7 -19   1 7514.41 360.151  10
  -7 -19   0 5858.37 292.032  12
  -7 -19   0 5269.20 292.316  10
  -7 -19  -1-118.528 104.724  10
  -7 -19  -1 66.4936 96.0154  12
  -7 -19  -2 2924.11 186.631  12
  -7 -19  -2 3145.30 191.957  10
  -7 -19  -3 79.6103 81.1111   9
  -7 -19  -3 28.6139 68.5081  11
  -7 -19  -4 3158.86 159.014   9
  -7 -19  -4 3262.39 159.424  11
  -7 -20   6 4902.96 224.659   9
  -7 -20   6 4724.62 222.606  12
  -7 -20   5 7707.15 334.819   9
  -7 -20   5 7269.43 329.348  12
  -7 -20   4 277.978 72.3311  10
  -7 -20   4 201.199 94.2417   9
  -7 -20   4 424.464 93.7289  12
  -7 -20   4 315.685 84.2640   8
  -7 -20   3 8108.66 365.991   9
  -7 -20   3 7827.10 357.218   8
  -7 -20   3 7844.84 358.167  12
  -7 -20   3 7660.37 346.387  10
  -7 -20   2 7013.02 328.483   9
  -7 -20   2 6860.92 325.197   8
  -7 -20   2 6721.62 319.334  12
  -7 -20   2 5976.82 308.886  10
  -7 -20   1 141.371 94.2540  10
  -7 -20   1 8.03761 93.1235  12
  -7 -20   0 257.441 95.2735  10
  -7 -20   0 194.115 93.2618  12
  -7 -20  -1 213.753 99.7515  10
  -7 -20  -1-21.5872 81.6219  12
  -7 -20  -2 117.589 84.0611  10
  -7 -20  -2 179.288 82.4013   9
  -7 -20  -2 167.177 81.6845  12
  -7 -20  -3 35.0997 63.0929   9
  -7 -20  -3 141.834 56.9513  11
  -7 -21   6 3339.97 160.367   9
  -7 -21   5 27.4669 63.9530   9
  -7 -21   5-4.72743 56.8502  12
  -7 -21   4 734.465 97.0884   9
  -7 -21   4 697.472 88.6500  12
  -7 -21   3 74.3505 65.6218  10
  -7 -21   3 218.332 91.2555   9
  -7 -21   3 32.1516 76.4588  12
  -7 -21   2 197.292 77.2841  10
  -7 -21   2 324.919 93.5550  12
  -7 -21   1 2245.59 157.937  12
  -7 -21   1 2317.85 156.296  10
  -7 -21   0 393.771 90.0203  10
  -7 -21   0 385.429 82.8757  12
  -7 -21  -1 1770.17 131.876   9
  -7 -21  -1 1823.94 128.294  12
  -7 -21  -1 1778.10 132.347  10
  -7 -21  -2 1808.16 122.352   9
  -7 -22   5 467.334 62.8667   9
  -7 -22   4 18209.6 672.225   9
  -7 -22   4 16675.1 654.959  12
  -7 -22   3 2834.94 177.909   9
  -7 -22   3 3471.52 171.116  12
  -7 -22   2 4147.28 196.303  12
  -7 -22   2 3589.91 182.537  10
  -7 -22   1 761.192 84.2862  10
  -7 -22   1 830.801 90.0893  12
  -7 -22   0 1012.37 97.1556  10
  -7 -22   0 1043.08 103.908   9
  -7 -22   0 769.915 88.5654  12
  -7 -22  -1 85.7730 58.6439  10
  -7 -22  -1 137.881 66.4950   9
  -7 -22  -1 88.6878 54.4627  12
  -7 -22  -2 1538.28 96.1245   9
  -7 -23   4 12.4206 51.4453   9
  -7 -23   2 1430.63 108.457   9
  -7 -23   1 7132.05 305.032   9
  -7 -23   0 748.820 76.3574   9
  -8   0   9-21.4082 82.2177   8
  -8   0   9 72.1344 94.9780  10
  -8   0   8 25.6441 86.6252  14
  -8   0   8-19.0800 103.966   8
  -8   0   8-68.3527 117.141  10
  -8   0   7 77.8381 116.088   8
  -8   0   7-21.7459 117.445  10
  -8   0   6 1954.58 178.744  10
  -8   0   5-12.2366 138.737   8
  -8   0   5-34.1054 112.834  10
  -8   0   4 28716.1 1122.00   8
  -8   0   4 27684.8 1108.52  10
  -8   0   3-31.6945 97.5357  10
  -8   0   3 11.6964 117.721   8
  -8   0   2 33697.7 1310.40   8
  -8   0   2 34091.7 1302.22  10
  -8   0   1-83.6305 92.8979  10
  -8   0   1-20.4012 98.3459   8
  -8   0   0 10632.0 470.834  14
  -8   0  -4 7556.29 342.842  13
  -8   0  -5 6.46074 70.6150  13
  -8   0  -6 11450.0 454.136  13
  -8   1  10 3835.16 181.729   8
  -8   1  10 4284.57 204.330  10
  -8   1   9-14.5326 82.8296   8
  -8  -1   9-34.6783 86.5675   8
  -8   1   9 55.4477 95.9423  10
  -8   1   8 85.8020 96.8025  14
  -8  -1   8 296.731 97.4774  14
  -8   1   8 230.123 106.611   8
  -8  -1   8 244.593 112.580   8
  -8   1   8 202.338 115.573  10
  -8  -1   8 294.905 113.823  10
  -8   1   7 2850.80 220.583   8
  -8  -1   7 2610.41 206.086   8
  -8  -1   7 2514.42 200.075  14
  -8   1   7 2310.30 198.985  10
  -8  -1   7 2428.49 206.632  10
  -8  -1   6 442.865 148.614   8
  -8   1   6 746.758 136.769  10
  -8  -1   6 806.481 144.805  10
  -8   1   5 5981.07 334.792   8
  -8  -1   5 5515.81 328.145   8
  -8   1   5 5665.73 317.020  10
  -8  -1   5 6213.14 329.308  10
  -8  -1   4 33.9969 109.646  10
  -8   1   4-11.9975 122.817   8
  -8  -1   4-158.599 134.122   8
  -8   1   4 32.2813 108.302  10
  -8   1   3 4483.31 273.966   8
  -8  -1   3 4455.90 281.676   8
  -8   1   3 4274.02 253.298  10
  -8  -1   3 4563.81 265.873  10
  -8   1   2 66.5894 90.0553  10
  -8  -1   2 51.7735 104.303  10
  -8   1   2 260.914 118.202   8
  -8  -1   2 157.224 114.271   8
  -8   1   1 7276.99 352.408   8
  -8  -1   1 6897.83 349.491   8
  -8  -1   1 7111.67 348.212  10
  -8  -1   0 8172.13 382.851  14
  -8  -1   0 8048.66 381.770   8
  -8  -1  -4 17331.8 664.219  13
  -8   1  -4 15738.9 654.650  13
  -8  -1  -5 105.387 74.0925  13
  -8   1  -5 12.5346 69.3249  13
  -8  -1  -6 1671.15 108.592  13
  -8   1  -6 1345.92 97.6661  13
  -8   2  10 1811.11 121.525  10
  -8  -2  10 1928.07 126.485  10
  -8   2   9 8192.19 362.295   8
  -8  -2   9 7938.35 352.906   8
  -8   2   9 7810.26 360.852  10
  -8  -2   8 8.36651 94.8881  14
  -8   2   8 345.280 123.696   8
  -8  -2   8 73.7060 101.316   8
  -8   2   8-9.44139 105.607  10
  -8  -2   8 29.4506 106.062  10
  -8  -2   7 63.1522 109.550  14
  -8   2   7 66.6922 122.218   8
  -8  -2   7 186.078 132.281   8
  -8   2   7-31.4328 117.515  10
  -8  -2   7 66.2024 125.795  10
  -8  -2   6 572.648 149.396   8
  -8   2   6 511.454 128.361  10
  -8  -2   6 500.194 132.117  10
  -8   2   5 5451.75 320.809   8
  -8   2   5 5350.91 300.292  10
  -8  -2   5 5638.94 314.773  10
  -8   2   4 31064.7 1183.53   8
  -8  -2   4 30309.3 1185.15   8
  -8   2   4 29298.2 1159.95  10
  -8  -2   4 29007.5 1173.52  10
  -8   2   3 9.79216 98.5771  10
  -8  -2   3 44.7448 118.284  10
  -8   2   3 91.1487 100.804   8
  -8  -2   3 107.315 123.293   8
  -8   2   2 6611.72 344.494   8
  -8  -2   2 7166.48 356.715   8
  -8  -2   2 6518.74 344.470  10
  -8   2   1 16919.2 703.761   8
  -8  -2   1 17540.6 717.758  14
  -8  -2   1 17246.0 714.122   8
  -8  -2   1 16709.0 705.784  10
  -8  -2   0 754.642 122.577  10
  -8  -2   0 852.776 123.194  14
  -8  -2   0 802.764 130.945   8
  -8  -2  -4 5775.43 278.975   9
  -8  -2  -4 5675.77 280.215  13
  -8  -2  -5 6968.04 315.774   9
  -8  -2  -5 7380.86 323.684  13
  -8   2  -5 7118.33 314.808  13
  -8  -2  -6-53.4589 56.1426  13
  -8   2  -6 85.3677 50.8356  13
  -8  -3  10 123.806 69.1894  10
  -8   3  10 75.7291 51.6584   8
  -8   3  10 79.6797 69.8498  10
  -8   3   9 7455.95 329.721   8
  -8  -3   9 7146.07 316.547   8
  -8   3   9 7027.79 327.619  10
  -8  -3   9 6510.25 328.704  10
  -8  -3   8 517.376 108.169  14
  -8   3   8 515.636 125.729   8
  -8  -3   8 797.249 121.192   8
  -8   3   8 422.239 118.278  10
  -8  -3   7 447.693 111.454  14
  -8  -3   7 473.813 129.757   8
  -8   3   7 417.862 114.658  10
  -8  -3   7 364.130 134.190  10
  -8  -3   6 1033.46 156.316  14
  -8  -3   6 923.150 167.115   8
  -8   3   6 919.501 133.035  10
  -8  -3   6 1253.57 160.206  10
  -8   3   5 12473.2 543.794  10
  -8  -3   5 12156.4 553.961  10
  -8   3   4 4203.05 265.148   8
  -8  -3   4 4008.09 275.456   8
  -8   3   4 4189.53 247.767  10
  -8  -3   4 4167.95 267.340  10
  -8   3   3 65.3118 92.5166  10
  -8  -3   3 331.946 121.580  10
  -8   3   3 202.151 115.923   8
  -8  -3   3 264.541 131.598   8
  -8   3   2 27629.3 1080.36   8
  -8  -3   2 27235.7 1091.25  14
  -8  -3   2 27374.7 1089.69   8
  -8  -3   2 27625.1 1085.24  10
  -8  -3   1 1018.58 137.941  10
  -8  -3   1 1020.90 141.554  14
  -8   3   1 1077.98 127.951   8
  -8  -3   1 1072.88 128.980  12
  -8  -3   1 940.242 140.963   8
  -8  -3   0 991.548 134.480  10
  -8  -3   0 802.898 121.628  14
  -8  -3   0 1142.37 130.615  12
  -8  -3   0 998.497 135.098   8
  -8  -3  -1 3824.07 227.577  10
  -8  -3  -3 144.351 87.6493   9
  -8  -3  -4 7658.61 350.729   9
  -8  -3  -5 3938.45 207.233   9
  -8  -3  -5 3964.48 208.391  13
  -8  -3  -6 2199.02 130.639  13
  -8   4  10 3482.84 163.242   8
  -8   4  10 3355.38 172.702  10
  -8  -4  10 3108.51 171.025  10
  -8  -4   9-61.1417 88.0525  10
  -8   4   9-7.23321 84.6401   8
  -8  -4   9 65.0193 69.8688   8
  -8   4   9 7.20963 88.3587  10
  -8   4   8 3401.46 220.456   8
  -8  -4   8 3387.97 209.207   8
  -8  -4   8 3093.55 194.616  14
  -8   4   8 3025.88 203.112  10
  -8  -4   7 102.557 108.457  14
  -8  -4   7-105.382 115.208   8
  -8   4   7 177.180 102.129  10
  -8  -4   7 98.8100 139.190  10
  -8  -4   6 5939.55 335.142   8
  -8  -4   6 5960.57 328.822  14
  -8   4   6 5467.79 302.779  10
  -8  -4   6 6091.72 337.807  10
  -8  -4   5 17731.4 735.870  14
  -8   4   5 16007.6 701.879  10
  -8  -4   5 17922.4 733.131  10
  -8  -4   4 6096.92 335.408   8
  -8  -4   4 5886.73 331.969  14
  -8   4   4 5516.12 295.230  10
  -8  -4   4 5229.67 317.893  10
  -8   4   3 10420.1 497.210   8
  -8  -4   3 10776.1 506.585   8
  -8  -4   3 11091.6 511.952  14
  -8  -4   3 11168.8 506.607  10
  -8  -4   2 1157.68 154.201  10
  -8  -4   2 1383.54 166.044  14
  -8   4   2 992.201 132.569   8
  -8  -4   2 1134.70 160.706   8
  -8  -4   1 153.395 108.829  10
  -8  -4   1 65.5449 105.387  14
  -8  -4   1 160.102 98.6984  12
  -8  -4   1 100.477 108.101   8
  -8  -4   0 13057.3 554.238  14
  -8  -4   0 12768.8 557.952   8
  -8  -4   0 12697.4 553.385  12
  -8  -4   0 12826.3 557.659  10
  -8  -4  -1 388.221 109.708  10
  -8  -4  -1 465.867 107.282  12
  -8  -4  -1 320.918 103.460   8
  -8  -4  -2 4250.54 242.842   9
  -8  -4  -2 4402.84 247.269  12
  -8  -4  -3 3303.26 202.645   9
  -8  -4  -3 2990.75 191.596  11
  -8  -4  -4 143.561 83.6819   9
  -8  -4  -5 7258.00 323.528   9
  -8  -4  -5 7017.36 320.668  13
  -8  -4  -6 30.6072 52.8497   9
  -8  -4  -6 42.8390 55.2851  13
  -8  -5  10 80.6286 55.4847  10
  -8   5  10 134.670 58.4715  10
  -8  -5   9 257.332 92.6240  10
  -8   5   9 177.122 86.8835   8
  -8  -5   9 124.656 63.7702   8
  -8   5   9 259.090 85.9308  10
  -8  -5   8 206.624 106.617  10
  -8  -5   8 116.358 84.7041  14
  -8  -5   8 173.494 97.8003   8
  -8   5   8 126.528 96.8159  10
  -8  -5   7 3261.12 230.050   8
  -8  -5   7 3284.57 222.562  14
  -8   5   7 3654.18 220.010  10
  -8  -5   6 2500.90 213.209  10
  -8  -5   6 2785.57 223.661   8
  -8  -5   6 3165.29 225.918  14
  -8   5   6 2567.79 186.734  10
  -8  -5   5 120.479 133.286  10
  -8  -5   5 122.541 122.987  14
  -8  -5   5 157.848 143.234   8
  -8   5   5 115.241 100.353  10
  -8  -5   4 2061.56 197.819  10
  -8  -5   4 2017.03 208.279  14
  -8  -5   4 1932.74 202.818   8
  -8   5   4 1784.14 152.983  10
  -8   5   3 7881.30 386.857   8
  -8  -5   3 8118.16 401.323   8
  -8  -5   3 7788.19 398.230  14
  -8  -5   3 7409.27 395.946  10
  -8   5   2 3467.09 223.343   8
  -8  -5   2 3554.76 245.483  14
  -8  -5   2 3493.76 242.189   8
  -8  -5   2 3715.31 241.857  10
  -8  -5   1 5927.72 317.482  14
  -8  -5   1 6057.24 321.883   8
  -8  -5   1 5821.44 309.087  12
  -8  -5   1 5718.24 314.949  10
  -8  -5   0 53.8443 105.387  10
  -8  -5   0-9.82853 95.1328  14
  -8  -5   0 134.269 104.701  12
  -8  -5   0 137.932 99.1861   8
  -8  -5  -1 171.628 103.715  10
  -8  -5  -1 157.211 97.2417   9
  -8  -5  -1 283.595 110.072  12
  -8  -5  -1 388.691 103.682   8
  -8  -5  -2 18.2563 95.3018  10
  -8  -5  -2 56.0146 96.8423   9
  -8  -5  -2 38.8271 99.3741  12
  -8  -5  -3 503.905 108.888   9
  -8  -5  -3 412.607 105.530  12
  -8  -5  -3 454.303 100.635  11
  -8  -5  -4 1246.47 128.823   9
  -8  -5  -5 3970.11 208.435   9
  -8  -5  -6 778.290 74.1881   9
  -8  -5  -6 810.941 79.2305  13
  -8   6  10 5698.48 237.562   8
  -8   6  10 5361.80 237.773  10
  -8  -6   9 1201.79 120.976  10
  -8   6   9 921.885 112.157   8
  -8   6   9 1103.17 108.360  10
  -8  -6   8 5986.71 291.532   8
  -8  -6   8 6005.69 289.390  14
  -8   6   8 5604.91 292.186  10
  -8  -6   8 6363.55 312.366  10
  -8  -6   7 1654.29 164.250  14
  -8  -6   7 1724.66 168.474   8
  -8   6   7 1791.06 153.630  10
  -8  -6   6 5331.63 294.700   8
  -8  -6   6 4372.68 282.643  14
  -8   6   6 4835.56 265.196  10
  -8  -6   5 3530.09 248.462   8
  -8  -6   5 3854.14 252.523  14
  -8   6   5 2880.35 201.888  10
  -8  -6   5 3502.00 253.729  10
  -8  -6   4 13956.5 618.142  10
  -8  -6   3 180.351 129.221  10
  -8  -6   3 122.732 124.513  14
  -8   6   3 180.785 99.5495   8
  -8  -6   3 171.154 126.940   8
  -8   6   2 4666.38 257.704   8
  -8  -6   2 4220.28 274.556  14
  -8  -6   2 4349.44 276.335   8
  -8  -6   2 4493.07 273.523  10
  -8  -6   1 184.109 122.074  10
  -8  -6   1 364.865 118.807  14
  -8  -6   1 606.488 126.527  12
  -8  -6   1 437.960 126.372   8
  -8  -6   0 1183.04 150.600  10
  -8  -6   0 1085.04 130.126   9
  -8  -6   0 1036.95 135.265  14
  -8  -6   0 1241.18 155.134  12
  -8  -6   0 1287.82 149.571   8
  -8  -6  -1 9184.95 416.043   8
  -8  -6  -1 9209.76 421.132  12
  -8  -6  -1 9544.91 425.230  10
  -8  -6  -2 7714.85 367.585   9
  -8  -6  -2 7320.71 369.851  12
  -8  -6  -2 7900.55 367.910  10
  -8  -6  -3 2675.43 189.592   9
  -8  -6  -3 2981.81 198.498  12
  -8  -6  -3 2882.25 182.999  11
  -8  -6  -4 397.984 96.0141   9
  -8  -6  -4 372.836 92.0721  11
  -8  -6  -5 13.0909 75.4117   9
  -8  -6  -6 1237.74 90.9321   9
  -8  -7   9 1429.27 120.891  10
  -8   7   9 1123.63 116.754   8
  -8   7   9 1084.91 103.443  10
  -8  -7   8-17.4376 104.891  10
  -8  -7   8 132.049 91.6149   8
  -8   7   8 110.242 82.6988  10
  -8  -7   7 1655.07 160.384  10
  -8  -7   7 1280.71 143.484  14
  -8  -7   7 1209.55 142.596   8
  -8   7   7 1445.90 139.734  10
  -8  -7   6 66.9570 125.877  14
  -8  -7   6 153.804 125.611   8
  -8   7   6 77.7158 91.6397  10
  -8  -7   5 4473.35 285.209   8
  -8  -7   5 4866.17 289.854  14
  -8  -7   5 4517.12 290.367  10
  -8  -7   4 1142.00 164.637  10
  -8  -7   3 15629.3 694.982  14
  -8  -7   3 16182.6 696.845   8
  -8  -7   3 16739.4 697.996  10
  -8   7   2 3953.07 237.087   8
  -8  -7   2 3981.49 268.700  14
  -8  -7   2 4299.42 268.352   8
  -8  -7   2 4546.50 271.578  10
  -8  -7   1 7278.48 350.136   9
  -8  -7   1 6996.42 365.290  14
  -8  -7   1 7168.24 373.501   8
  -8  -7   1 7973.85 378.421  12
  -8  -7   1 7349.75 375.637  10
  -8  -7   0 563.773 134.430  10
  -8  -7   0 327.044 101.183   9
  -8  -7   0 257.648 106.777  14
[truncated: 43,746 more chars]
