# Supplementary material for: Free Radical‐Mediated Photocyclization of Triphenylphosphindole Oxides for Photoactivated and Self‐Reported Lipid Peroxidation
Source: Adv Sci (Weinh). 2023 Oct 23;10(35):2305516. doi: 10.1002/advs.202305516 (PMC10724397; doi:10.1002/advs.202305516)
Supplement: Supplementary file 2 — Supporting Information [file ADVS-10-2305516-s001.zip › advs202305516-sup-0002-cif/m-PhTBPIO-1 (CCDC 2239446).cif]

data_1
_audit_creation_date               2023-01-15
_audit_creation_method
;
Olex2 1.3
(compiled 2020.11.12 svn.r5f609507 for OlexSys, GUI svn.r6408)
;
_shelx_SHELXL_version_number       '2018/3'
_audit_contact_author_address      ?
_audit_contact_author_email        ?
_audit_contact_author_name         ''
_audit_contact_author_phone        ?
_publ_contact_author_id_orcid      ?
_chemical_name_common              ?
_chemical_name_systematic          ?
_chemical_formula_moiety           'C38 H25 O P'
_chemical_formula_sum              'C38 H25 Cl O P0.12'
_chemical_formula_weight           536.90
_chemical_melting_point            ?
loop_
  _atom_type_symbol
  _atom_type_description
  _atom_type_scat_dispersion_real
  _atom_type_scat_dispersion_imag
  _atom_type_scat_source
 'C' 'C' 0.0181 0.0091 'International Tables Vol C Tables 4.2.6.8 and 6.1.1.4'
 'H' 'H' 0.0000 0.0000 'International Tables Vol C Tables 4.2.6.8 and 6.1.1.4'
 'Cl' 'Cl' 0.3639 0.7018 'International Tables Vol C Tables 4.2.6.8 and 6.1.1.4'
 'O' 'O' 0.0492 0.0322 'International Tables Vol C Tables 4.2.6.8 and 6.1.1.4'
 'P' 'P' 0.2955 0.4335 'International Tables Vol C Tables 4.2.6.8 and 6.1.1.4'

_shelx_space_group_comment
;
The symmetry employed for this shelxl refinement is uniquely defined
by the following loop, which should always be used as a source of
symmetry information in preference to the above space-group names.
They are only intended as comments.
;
_space_group_crystal_system        'monoclinic'
_space_group_IT_number             15
_space_group_name_H-M_alt          'I 1 2/a 1'
_space_group_name_Hall             '-I 2ya'
loop_
  _space_group_symop_operation_xyz
 'x, y, z'
 '-x+1/2, y, -z'
 'x+1/2, y+1/2, z+1/2'
 '-x+1, y+1/2, -z+1/2'
 '-x, -y, -z'
 'x-1/2, -y, z'
 '-x+1/2, -y+1/2, -z+1/2'
 'x, -y+1/2, z+1/2'

_cell_length_a                     26.014(3)
_cell_length_b                     8.9070(8)
_cell_length_c                     23.7243(17)
_cell_angle_alpha                  90
_cell_angle_beta                   105.194(9)
_cell_angle_gamma                  90
_cell_volume                       5305.0(9)
_cell_formula_units_Z              8
_cell_measurement_reflns_used      ?
_cell_measurement_temperature      293(2)
_cell_measurement_theta_max        ?
_cell_measurement_theta_min        ?
_shelx_estimated_absorpt_T_max     ?
_shelx_estimated_absorpt_T_min     ?
_exptl_absorpt_coefficient_mu      1.578
_exptl_absorpt_correction_T_max    ?
_exptl_absorpt_correction_T_min    ?
_exptl_absorpt_correction_type     ?
_exptl_absorpt_process_details     ?
_exptl_absorpt_special_details     ?
_exptl_crystal_colour              ?
_exptl_crystal_density_diffrn      1.344
_exptl_crystal_density_meas        ?
_exptl_crystal_density_method      ?
_exptl_crystal_description         ?
_exptl_crystal_F_000               2239
_exptl_crystal_size_max            ?
_exptl_crystal_size_mid            ?
_exptl_crystal_size_min            ?
_exptl_transmission_factor_max     ?
_exptl_transmission_factor_min     ?
_diffrn_reflns_av_R_equivalents    0.0424
_diffrn_reflns_av_unetI/netI       0.0452
_diffrn_reflns_Laue_measured_fraction_full  0.988
_diffrn_reflns_Laue_measured_fraction_max  0.968
_diffrn_reflns_limit_h_max         30
_diffrn_reflns_limit_h_min         -32
_diffrn_reflns_limit_k_max         5
_diffrn_reflns_limit_k_min         -10
_diffrn_reflns_limit_l_max         29
_diffrn_reflns_limit_l_min         -27
_diffrn_reflns_number              15001
_diffrn_reflns_point_group_measured_fraction_full  0.988
_diffrn_reflns_point_group_measured_fraction_max  0.968
_diffrn_reflns_theta_full          67.684
_diffrn_reflns_theta_max           73.753
_diffrn_reflns_theta_min           3.521
_diffrn_ambient_temperature        293(2)
_diffrn_detector_area_resol_mean   ?
_diffrn_measured_fraction_theta_full  0.988
_diffrn_measured_fraction_theta_max  0.968
_diffrn_measurement_device_type    ?
_diffrn_measurement_method         ?
_diffrn_radiation_type             CuK\a
_diffrn_radiation_wavelength       1.54184
_diffrn_source                     ?
_reflns_Friedel_coverage           0.000
_reflns_Friedel_fraction_full      .
_reflns_Friedel_fraction_max       .
_reflns_number_gt                  4135
_reflns_number_total               5199
_reflns_special_details
;
 Reflections were merged by SHELXL according to the crystal
 class for the calculation of statistics and refinement.
 
 _reflns_Friedel_fraction is defined as the number of unique
 Friedel pairs measured divided by the number that would be
 possible theoretically, ignoring centric projections and
 systematic absences.
;
_reflns_threshold_expression       'I > 2\s(I)'
_computing_cell_refinement         ?
_computing_data_collection         ?
_computing_data_reduction          ?
_computing_molecular_graphics      'Olex2 1.3 (Dolomanov et al., 2009)'
_computing_publication_material    'Olex2 1.3 (Dolomanov et al., 2009)'
_computing_structure_refinement    'SHELXL-2018/3 (Sheldrick, 2018)'
_computing_structure_solution      'SHELXT 2018/2 (Sheldrick, 2018)'
_refine_diff_density_max           1.161
_refine_diff_density_min           -0.544
_refine_diff_density_rms           0.093
_refine_ls_extinction_coef         .
_refine_ls_extinction_method       none
_refine_ls_goodness_of_fit_ref     0.942
_refine_ls_hydrogen_treatment      constr
_refine_ls_matrix_type             full
_refine_ls_number_parameters       361
_refine_ls_number_reflns           5199
_refine_ls_number_restraints       0
_refine_ls_R_factor_all            0.0894
_refine_ls_R_factor_gt             0.0772
_refine_ls_restrained_S_all        0.942
_refine_ls_shift/su_max            0.000
_refine_ls_shift/su_mean           0.000
_refine_ls_structure_factor_coef   Fsqd
_refine_ls_weighting_details      
 'w=1/[\s^2^(Fo^2^)+(0.1929P)^2^+9.0106P] where P=(Fo^2^+2Fc^2^)/3'
_refine_ls_weighting_scheme        calc
_refine_ls_wR_factor_gt            0.2319
_refine_ls_wR_factor_ref           0.2475
_refine_special_details            ?
_olex2_refinement_description
;
1.a Aromatic/amide H refined with riding coordinates:
 C005(H005), C00B(H00B), C00C(H00C), C00E(H00E), C00H(H00H), C00I(H00I),
 C00J(H00J), C00K(H00K), C00L(H00L), C00M(H00M), C00N(H00N), C00P(H00P),
 C00R(H00R), C00S(H00S), C00U(H00U), C00V(H00V), C00W(H00W), C00X(H00X),
 C00Y(H00Y), C00Z(H00Z), C010(H010), C011(H011), C012(H012), C013(H013),
 C014(H014)
;
_atom_sites_solution_hydrogens     geom
_atom_sites_solution_primary       ?
_atom_sites_solution_secondary     ?
loop_
  _atom_site_label
  _atom_site_type_symbol
  _atom_site_fract_x
  _atom_site_fract_y
  _atom_site_fract_z
  _atom_site_U_iso_or_equiv
  _atom_site_adp_type
  _atom_site_occupancy
  _atom_site_site_symmetry_order
  _atom_site_calc_flag
  _atom_site_refinement_flags_posn
  _atom_site_refinement_flags_adp
  _atom_site_refinement_flags_occupancy
  _atom_site_disorder_assembly
  _atom_site_disorder_group
 P01 P 0.31188(3) 0.62930(9) 0.36431(3) 0.0313(3) Uani 1 1 d . . . . .
 O002 O 0.26308(9) 0.7010(3) 0.37223(10) 0.0388(5) Uani 1 1 d . . . . .
 C003 C 0.46047(12) 0.7537(3) 0.45067(12) 0.0298(6) Uani 1 1 d . . . . .
 C004 C 0.41000(12) 0.7299(3) 0.40770(12) 0.0304(6) Uani 1 1 d . . . . .
 C005 C 0.32245(13) 0.7370(4) 0.25468(13) 0.0340(7) Uani 1 1 d . . . . .
 H005 H 0.288888 0.699094 0.236512 0.041 Uiso 1 1 calc R U . . .
 C006 C 0.39443(13) 0.7722(3) 0.34380(12) 0.0311(6) Uani 1 1 d . . . . .
 C007 C 0.46951(12) 0.6824(3) 0.50640(12) 0.0292(6) Uani 1 1 d . . . . .
 C008 C 0.34367(12) 0.7188(3) 0.31450(13) 0.0321(6) Uani 1 1 d . . . . .
 C009 C 0.42611(13) 0.6082(3) 0.52410(12) 0.0318(6) Uani 1 1 d . . . . .
 C00A C 0.37748(13) 0.5868(3) 0.48102(13) 0.0325(6) Uani 1 1 d . . . . .
 C00B C 0.56291(13) 0.7573(3) 0.52671(13) 0.0330(7) Uani 1 1 d . . . . .
 H00B H 0.597334 0.752029 0.550956 0.040 Uiso 1 1 calc R U . . .
 C00C C 0.50246(13) 0.8394(3) 0.43882(12) 0.0330(7) Uani 1 1 d . . . . .
 H00C H 0.495408 0.895855 0.404665 0.040 Uiso 1 1 calc R U . . .
 C00D C 0.47267(13) 0.5912(4) 0.63474(12) 0.0328(7) Uani 1 1 d . . . . .
 C00E C 0.48260(14) 0.7412(4) 0.65174(13) 0.0370(7) Uani 1 1 d . . . . .
 H00E H 0.463470 0.817640 0.628813 0.044 Uiso 1 1 calc R U . . .
 C00F C 0.55292(12) 0.8428(3) 0.47540(12) 0.0315(6) Uani 1 1 d . . . . .
 C00G C 0.37121(13) 0.6472(3) 0.42358(13) 0.0315(6) Uani 1 1 d . . . . .
 C00H C 0.52262(13) 0.6815(3) 0.54159(13) 0.0334(7) Uani 1 1 d . . . . .
 H00H H 0.530480 0.627054 0.576261 0.040 Uiso 1 1 calc R U . . .
 C00I C 0.35184(13) 0.8125(4) 0.22220(13) 0.0349(7) Uani 1 1 d . . . . .
 H00I H 0.338132 0.825664 0.182178 0.042 Uiso 1 1 calc R U . . .
 C00J C 0.38743(14) 0.4697(4) 0.59149(13) 0.0383(7) Uani 1 1 d . . . . .
 H00J H 0.390667 0.429551 0.628453 0.046 Uiso 1 1 calc R U . . .
 C00K C 0.59890(14) 0.9376(4) 0.40163(14) 0.0382(7) Uani 1 1 d . . . . .
 H00K H 0.573421 0.888471 0.372630 0.046 Uiso 1 1 calc R U . . .
 C00L C 0.33507(14) 0.5060(4) 0.49356(13) 0.0381(7) Uani 1 1 d . . . . .
 H00L H 0.303140 0.494758 0.464952 0.046 Uiso 1 1 calc R U . . .
 C00M C 0.42308(13) 0.8469(4) 0.31024(13) 0.0349(7) Uani 1 1 d . . . . .
 H00M H 0.456932 0.883657 0.327908 0.042 Uiso 1 1 calc R U . . .
 C00N C 0.63572(14) 1.0007(4) 0.50206(14) 0.0394(7) Uani 1 1 d . . . . .
 H00N H 0.635349 0.993854 0.541069 0.047 Uiso 1 1 calc R U . . .
 C00O C 0.42931(13) 0.5535(3) 0.58165(13) 0.0328(7) Uani 1 1 d . . . . .
 C00P C 0.52067(15) 0.7756(4) 0.70238(14) 0.0419(8) Uani 1 1 d . . . . .
 H00P H 0.526549 0.875549 0.713538 0.050 Uiso 1 1 calc R U . . .
 C00Q C 0.59615(13) 0.9279(3) 0.45948(13) 0.0339(7) Uani 1 1 d . . . . .
 C00R C 0.50187(14) 0.4806(4) 0.66996(13) 0.0363(7) Uani 1 1 d . . . . .
 H00R H 0.495472 0.380396 0.659476 0.044 Uiso 1 1 calc R U . . .
 C00S C 0.40132(13) 0.8672(4) 0.25004(13) 0.0355(7) Uani 1 1 d . . . . .
 H00S H 0.420836 0.918758 0.228533 0.043 Uiso 1 1 calc R U . . .
 C00T C 0.30190(13) 0.4331(4) 0.34521(13) 0.0348(7) Uani 1 1 d . . . . .
 C00U C 0.54064(14) 0.5166(4) 0.72081(14) 0.0401(7) Uani 1 1 d . . . . .
 H00U H 0.560028 0.440782 0.743878 0.048 Uiso 1 1 calc R U . . .
 C00V C 0.34084(14) 0.4438(4) 0.54791(14) 0.0417(8) Uani 1 1 d . . . . .
 H00V H 0.313853 0.385085 0.555461 0.050 Uiso 1 1 calc R U . . .
 C00W C 0.63869(14) 1.0185(4) 0.38638(15) 0.0415(8) Uani 1 1 d . . . . .
 H00W H 0.639804 1.022770 0.347546 0.050 Uiso 1 1 calc R U . . .
 C00X C 0.67539(15) 1.0827(4) 0.48721(16) 0.0461(8) Uani 1 1 d . . . . .
 H00X H 0.701194 1.130895 0.516151 0.055 Uiso 1 1 calc R U . . .
 C00Y C 0.55027(15) 0.6653(4) 0.73695(14) 0.0423(8) Uani 1 1 d . . . . .
 H00Y H 0.576338 0.690493 0.770634 0.051 Uiso 1 1 calc R U . . .
 C00Z C 0.34271(15) 0.3466(4) 0.33373(15) 0.0437(8) Uani 1 1 d . . . . .
 H00Z H 0.375101 0.390566 0.333590 0.052 Uiso 1 1 calc R U . . .
 C010 C 0.67686(15) 1.0933(4) 0.42892(17) 0.0464(8) Uani 1 1 d . . . . .
 H010 H 0.703120 1.149840 0.418756 0.056 Uiso 1 1 calc R U . . .
 C011 C 0.33453(19) 0.1937(5) 0.32248(18) 0.0557(10) Uani 1 1 d . . . . .
 H011 H 0.361368 0.135296 0.314407 0.067 Uiso 1 1 calc R U . . .
 C012 C 0.25384(16) 0.3679(5) 0.34502(18) 0.0517(9) Uani 1 1 d . . . . .
 H012 H 0.226576 0.425864 0.352400 0.062 Uiso 1 1 calc R U . . .
 C013 C 0.2463(2) 0.2156(5) 0.3338(2) 0.0681(13) Uani 1 1 d . . . . .
 H013 H 0.213741 0.171497 0.333338 0.082 Uiso 1 1 calc R U . . .
 C014 C 0.2867(2) 0.1293(5) 0.3233(2) 0.0673(13) Uani 1 1 d . . . . .
 H014 H 0.281629 0.026763 0.316768 0.081 Uiso 1 1 calc R U . . .

loop_
  _atom_site_aniso_label
  _atom_site_aniso_U_11
  _atom_site_aniso_U_22
  _atom_site_aniso_U_33
  _atom_site_aniso_U_23
  _atom_site_aniso_U_13
  _atom_site_aniso_U_12
 P01 0.0391(5) 0.0321(5) 0.0231(4) -0.0008(3) 0.0090(3) 0.0001(3)
 O002 0.0397(12) 0.0454(13) 0.0323(11) -0.0039(10) 0.0111(9) 0.0027(10)
 C003 0.0401(16) 0.0265(14) 0.0236(13) -0.0001(11) 0.0094(12) -0.0006(11)
 C004 0.0422(16) 0.0260(14) 0.0222(13) 0.0008(10) 0.0074(12) 0.0022(12)
 C005 0.0385(16) 0.0368(16) 0.0247(14) -0.0022(12) 0.0048(12) 0.0008(12)
 C006 0.0428(16) 0.0273(15) 0.0223(13) 0.0001(11) 0.0071(12) 0.0043(12)
 C007 0.0405(16) 0.0251(14) 0.0228(13) -0.0009(11) 0.0095(11) 0.0029(11)
 C008 0.0378(16) 0.0315(15) 0.0259(14) -0.0012(11) 0.0064(12) 0.0032(12)
 C009 0.0467(17) 0.0262(15) 0.0244(14) -0.0010(11) 0.0124(12) 0.0010(12)
 C00A 0.0415(16) 0.0315(15) 0.0249(13) 0.0009(11) 0.0095(12) -0.0010(12)
 C00B 0.0391(16) 0.0339(16) 0.0247(14) -0.0011(11) 0.0058(12) 0.0000(12)
 C00C 0.0465(17) 0.0313(16) 0.0218(13) 0.0022(11) 0.0101(12) 0.0001(13)
 C00D 0.0480(17) 0.0332(16) 0.0200(13) 0.0014(11) 0.0140(12) 0.0025(13)
 C00E 0.0539(19) 0.0302(16) 0.0278(15) 0.0027(12) 0.0124(13) 0.0039(13)
 C00F 0.0416(16) 0.0296(15) 0.0240(13) -0.0038(11) 0.0096(12) -0.0004(12)
 C00G 0.0431(16) 0.0274(14) 0.0266(14) 0.0003(11) 0.0140(12) 0.0040(12)
 C00H 0.0464(17) 0.0307(16) 0.0235(13) 0.0012(11) 0.0099(12) 0.0009(13)
 C00I 0.0491(18) 0.0324(16) 0.0224(13) 0.0016(11) 0.0077(12) 0.0026(13)
 C00J 0.054(2) 0.0365(17) 0.0259(14) 0.0045(12) 0.0136(13) -0.0028(14)
 C00K 0.0447(17) 0.0378(17) 0.0326(15) 0.0033(13) 0.0112(13) -0.0012(14)
 C00L 0.0435(17) 0.0444(18) 0.0278(15) 0.0013(13) 0.0118(13) -0.0058(14)
 C00M 0.0447(17) 0.0339(16) 0.0244(14) 0.0020(12) 0.0060(12) -0.0041(13)
 C00N 0.0462(18) 0.0384(17) 0.0338(16) -0.0013(13) 0.0109(13) 0.0008(14)
 C00O 0.0458(17) 0.0284(15) 0.0261(14) 0.0028(11) 0.0126(12) 0.0025(13)
 C00P 0.065(2) 0.0319(17) 0.0314(16) -0.0044(13) 0.0179(15) -0.0078(15)
 C00Q 0.0441(17) 0.0291(15) 0.0287(14) 0.0011(12) 0.0100(12) 0.0039(13)
 C00R 0.0525(19) 0.0305(16) 0.0268(14) -0.0005(12) 0.0120(13) -0.0009(13)
 C00S 0.0484(18) 0.0338(17) 0.0247(14) 0.0028(12) 0.0105(13) -0.0022(13)
 C00T 0.0439(17) 0.0351(16) 0.0254(14) 0.0020(12) 0.0090(12) -0.0018(13)
 C00U 0.0468(18) 0.0426(18) 0.0293(15) 0.0057(13) 0.0072(13) 0.0033(14)
 C00V 0.0505(19) 0.0447(19) 0.0319(16) 0.0040(14) 0.0146(14) -0.0088(15)
 C00W 0.0455(18) 0.0442(19) 0.0363(16) 0.0101(14) 0.0130(14) -0.0005(15)
 C00X 0.0444(19) 0.044(2) 0.0471(19) -0.0030(16) 0.0078(15) -0.0060(15)
 C00Y 0.053(2) 0.048(2) 0.0254(15) -0.0032(13) 0.0101(13) -0.0092(16)
 C00Z 0.053(2) 0.0407(19) 0.0366(17) -0.0023(14) 0.0108(15) 0.0030(15)
 C010 0.0448(19) 0.043(2) 0.054(2) 0.0089(16) 0.0179(16) -0.0023(15)
 C011 0.075(3) 0.040(2) 0.050(2) -0.0099(17) 0.0110(19) 0.0059(19)
 C012 0.055(2) 0.048(2) 0.055(2) -0.0047(17) 0.0173(18) -0.0088(17)
 C013 0.074(3) 0.050(3) 0.081(3) -0.009(2) 0.022(3) -0.024(2)
 C014 0.097(4) 0.034(2) 0.067(3) -0.0069(18) 0.013(3) -0.013(2)

_geom_special_details
;
 All esds (except the esd in the dihedral angle between two l.s. planes)
 are estimated using the full covariance matrix.  The cell esds are taken
 into account individually in the estimation of esds in distances, angles
 and torsion angles; correlations between esds in cell parameters are only
 used when they are defined by crystal symmetry.  An approximate (isotropic)
 treatment of cell esds is used for estimating esds involving l.s. planes.
;
loop_
  _geom_bond_atom_site_label_1
  _geom_bond_atom_site_label_2
  _geom_bond_distance
  _geom_bond_site_symmetry_2
  _geom_bond_publ_flag
 P01 O002 1.476(2) . ?
 P01 C008 1.797(3) . ?
 P01 C00G 1.802(3) . ?
 P01 C00T 1.807(3) . ?
 C003 C004 1.451(4) . ?
 C003 C007 1.430(4) . ?
 C003 C00C 1.420(4) . ?
 C004 C006 1.511(4) . ?
 C004 C00G 1.380(4) . ?
 C005 H005 0.9300 . ?
 C005 C008 1.391(4) . ?
 C005 C00I 1.392(4) . ?
 C006 C008 1.404(4) . ?
 C006 C00M 1.394(4) . ?
 C007 C009 1.462(4) . ?
 C007 C00H 1.415(4) . ?
 C009 C00A 1.416(4) . ?
 C009 C00O 1.432(4) . ?
 C00A C00G 1.434(4) . ?
 C00A C00L 1.413(4) . ?
 C00B H00B 0.9300 . ?
 C00B C00F 1.401(4) . ?
 C00B C00H 1.369(4) . ?
 C00C H00C 0.9300 . ?
 C00C C00F 1.371(4) . ?
 C00D C00E 1.400(5) . ?
 C00D C00O 1.492(4) . ?
 C00D C00R 1.383(4) . ?
 C00E H00E 0.9300 . ?
 C00E C00P 1.376(5) . ?
 C00F C00Q 1.485(4) . ?
 C00H H00H 0.9300 . ?
 C00I H00I 0.9300 . ?
 C00I C00S 1.373(5) . ?
 C00J H00J 0.9300 . ?
 C00J C00O 1.390(4) . ?
 C00J C00V 1.391(5) . ?
 C00K H00K 0.9300 . ?
 C00K C00Q 1.396(4) . ?
 C00K C00W 1.385(5) . ?
 C00L H00L 0.9300 . ?
 C00L C00V 1.375(4) . ?
 C00M H00M 0.9300 . ?
 C00M C00S 1.403(4) . ?
 C00N H00N 0.9300 . ?
 C00N C00Q 1.398(5) . ?
 C00N C00X 1.383(5) . ?
 C00P H00P 0.9300 . ?
 C00P C00Y 1.378(5) . ?
 C00R H00R 0.9300 . ?
 C00R C00U 1.392(5) . ?
 C00S H00S 0.9300 . ?
 C00T C00Z 1.395(5) . ?
 C00T C012 1.378(5) . ?
 C00U H00U 0.9300 . ?
 C00U C00Y 1.384(5) . ?
 C00V H00V 0.9300 . ?
 C00W H00W 0.9300 . ?
 C00W C010 1.387(5) . ?
 C00X H00X 0.9300 . ?
 C00X C010 1.397(5) . ?
 C00Y H00Y 0.9300 . ?
 C00Z H00Z 0.9300 . ?
 C00Z C011 1.393(5) . ?
 C010 H010 0.9300 . ?
 C011 H011 0.9300 . ?
 C011 C014 1.375(7) . ?
 C012 H012 0.9300 . ?
 C012 C013 1.387(6) . ?
 C013 H013 0.9300 . ?
 C013 C014 1.377(7) . ?
 C014 H014 0.9300 . ?

loop_
  _geom_angle_atom_site_label_1
  _geom_angle_atom_site_label_2
  _geom_angle_atom_site_label_3
  _geom_angle
  _geom_angle_site_symmetry_1
  _geom_angle_site_symmetry_3
  _geom_angle_publ_flag
 O002 P01 C008 116.82(14) . . ?
 O002 P01 C00G 116.85(13) . . ?
 O002 P01 C00T 112.23(15) . . ?
 C008 P01 C00G 91.51(14) . . ?
 C008 P01 C00T 108.96(14) . . ?
 C00G P01 C00T 108.57(14) . . ?
 C007 C003 C004 119.0(3) . . ?
 C00C C003 C004 122.7(3) . . ?
 C00C C003 C007 118.3(3) . . ?
 C003 C004 C006 128.6(3) . . ?
 C00G C004 C003 118.6(3) . . ?
 C00G C004 C006 112.6(3) . . ?
 C008 C005 H005 120.3 . . ?
 C00I C005 H005 120.3 . . ?
 C00I C005 C008 119.5(3) . . ?
 C008 C006 C004 112.5(3) . . ?
 C00M C006 C004 130.5(3) . . ?
 C00M C006 C008 116.9(3) . . ?
 C003 C007 C009 121.0(3) . . ?
 C00H C007 C003 116.6(3) . . ?
 C00H C007 C009 122.4(3) . . ?
 C005 C008 P01 126.5(2) . . ?
 C005 C008 C006 122.4(3) . . ?
 C006 C008 P01 111.1(2) . . ?
 C00A C009 C007 117.7(3) . . ?
 C00A C009 C00O 117.4(3) . . ?
 C00O C009 C007 124.9(3) . . ?
 C009 C00A C00G 119.5(3) . . ?
 C00L C00A C009 121.1(3) . . ?
 C00L C00A C00G 119.4(3) . . ?
 C00F C00B H00B 119.6 . . ?
 C00H C00B H00B 119.6 . . ?
 C00H C00B C00F 120.8(3) . . ?
 C003 C00C H00C 118.5 . . ?
 C00F C00C C003 123.0(3) . . ?
 C00F C00C H00C 118.5 . . ?
 C00E C00D C00O 120.0(3) . . ?
 C00R C00D C00E 118.4(3) . . ?
 C00R C00D C00O 121.5(3) . . ?
 C00D C00E H00E 120.0 . . ?
 C00P C00E C00D 120.0(3) . . ?
 C00P C00E H00E 120.0 . . ?
 C00B C00F C00Q 121.2(3) . . ?
 C00C C00F C00B 117.8(3) . . ?
 C00C C00F C00Q 120.9(3) . . ?
 C004 C00G P01 111.9(2) . . ?
 C004 C00G C00A 123.4(3) . . ?
 C00A C00G P01 124.7(2) . . ?
 C007 C00H H00H 118.7 . . ?
 C00B C00H C007 122.7(3) . . ?
 C00B C00H H00H 118.7 . . ?
 C005 C00I H00I 120.4 . . ?
 C00S C00I C005 119.1(3) . . ?
 C00S C00I H00I 120.4 . . ?
 C00O C00J H00J 118.9 . . ?
 C00O C00J C00V 122.2(3) . . ?
 C00V C00J H00J 118.9 . . ?
 C00Q C00K H00K 119.2 . . ?
 C00W C00K H00K 119.2 . . ?
 C00W C00K C00Q 121.6(3) . . ?
 C00A C00L H00L 119.9 . . ?
 C00V C00L C00A 120.2(3) . . ?
 C00V C00L H00L 119.9 . . ?
 C006 C00M H00M 119.7 . . ?
 C006 C00M C00S 120.6(3) . . ?
 C00S C00M H00M 119.7 . . ?
 C00Q C00N H00N 119.4 . . ?
 C00X C00N H00N 119.4 . . ?
 C00X C00N C00Q 121.2(3) . . ?
 C009 C00O C00D 124.8(3) . . ?
 C00J C00O C009 119.4(3) . . ?
 C00J C00O C00D 115.6(3) . . ?
 C00E C00P H00P 119.2 . . ?
 C00E C00P C00Y 121.5(3) . . ?
 C00Y C00P H00P 119.2 . . ?
 C00K C00Q C00F 121.3(3) . . ?
 C00K C00Q C00N 117.7(3) . . ?
 C00N C00Q C00F 121.1(3) . . ?
 C00D C00R H00R 119.4 . . ?
 C00D C00R C00U 121.2(3) . . ?
 C00U C00R H00R 119.4 . . ?
 C00I C00S C00M 121.4(3) . . ?
 C00I C00S H00S 119.3 . . ?
 C00M C00S H00S 119.3 . . ?
 C00Z C00T P01 121.1(3) . . ?
 C012 C00T P01 118.6(3) . . ?
 C012 C00T C00Z 120.2(3) . . ?
 C00R C00U H00U 120.1 . . ?
 C00Y C00U C00R 119.8(3) . . ?
 C00Y C00U H00U 120.1 . . ?
 C00J C00V H00V 120.3 . . ?
 C00L C00V C00J 119.4(3) . . ?
 C00L C00V H00V 120.3 . . ?
 C00K C00W H00W 120.0 . . ?
 C00K C00W C010 120.1(3) . . ?
 C010 C00W H00W 120.0 . . ?
 C00N C00X H00X 119.9 . . ?
 C00N C00X C010 120.3(3) . . ?
 C010 C00X H00X 119.9 . . ?
 C00P C00Y C00U 119.0(3) . . ?
 C00P C00Y H00Y 120.5 . . ?
 C00U C00Y H00Y 120.5 . . ?
 C00T C00Z H00Z 120.3 . . ?
 C011 C00Z C00T 119.4(4) . . ?
 C011 C00Z H00Z 120.3 . . ?
 C00W C010 C00X 119.2(3) . . ?
 C00W C010 H010 120.4 . . ?
 C00X C010 H010 120.4 . . ?
 C00Z C011 H011 120.1 . . ?
 C014 C011 C00Z 119.9(4) . . ?
 C014 C011 H011 120.1 . . ?
 C00T C012 H012 120.1 . . ?
 C00T C012 C013 119.8(4) . . ?
 C013 C012 H012 120.1 . . ?
 C012 C013 H013 119.9 . . ?
 C014 C013 C012 120.2(4) . . ?
 C014 C013 H013 119.9 . . ?
 C011 C014 H014 119.8 . . ?
 C013 C014 C011 120.5(4) . . ?
 C013 C014 H014 119.8 . . ?

loop_
  _geom_torsion_atom_site_label_1
  _geom_torsion_atom_site_label_2
  _geom_torsion_atom_site_label_3
  _geom_torsion_atom_site_label_4
  _geom_torsion
  _geom_torsion_site_symmetry_1
  _geom_torsion_site_symmetry_2
  _geom_torsion_site_symmetry_3
  _geom_torsion_site_symmetry_4
  _geom_torsion_publ_flag
 P01 C00T C00Z C011 176.3(3) . . . . ?
 P01 C00T C012 C013 -176.3(3) . . . . ?
 O002 P01 C008 C005 -64.1(3) . . . . ?
 O002 P01 C008 C006 115.4(2) . . . . ?
 O002 P01 C00G C004 -115.0(2) . . . . ?
 O002 P01 C00G C00A 63.4(3) . . . . ?
 O002 P01 C00T C00Z 177.6(2) . . . . ?
 O002 P01 C00T C012 -5.6(3) . . . . ?
 C003 C004 C006 C008 174.5(3) . . . . ?
 C003 C004 C006 C00M -1.9(5) . . . . ?
 C003 C004 C00G P01 -179.6(2) . . . . ?
 C003 C004 C00G C00A 1.9(4) . . . . ?
 C003 C007 C009 C00A 10.6(4) . . . . ?
 C003 C007 C009 C00O -170.4(3) . . . . ?
 C003 C007 C00H C00B 6.6(4) . . . . ?
 C003 C00C C00F C00B -0.1(4) . . . . ?
 C003 C00C C00F C00Q 176.7(3) . . . . ?
 C004 C003 C007 C009 -10.5(4) . . . . ?
 C004 C003 C007 C00H 166.5(3) . . . . ?
 C004 C003 C00C C00F -169.2(3) . . . . ?
 C004 C006 C008 P01 4.3(3) . . . . ?
 C004 C006 C008 C005 -176.2(3) . . . . ?
 C004 C006 C00M C00S 176.5(3) . . . . ?
 C005 C00I C00S C00M 0.8(5) . . . . ?
 C006 C004 C00G P01 -4.9(3) . . . . ?
 C006 C004 C00G C00A 176.7(3) . . . . ?
 C006 C00M C00S C00I -1.0(5) . . . . ?
 C007 C003 C004 C006 -169.6(3) . . . . ?
 C007 C003 C004 C00G 4.2(4) . . . . ?
 C007 C003 C00C C00F 7.7(4) . . . . ?
 C007 C009 C00A C00G -4.4(4) . . . . ?
 C007 C009 C00A C00L 175.1(3) . . . . ?
 C007 C009 C00O C00D 13.4(5) . . . . ?
 C007 C009 C00O C00J -172.7(3) . . . . ?
 C008 P01 C00G C004 6.2(2) . . . . ?
 C008 P01 C00G C00A -175.3(3) . . . . ?
 C008 P01 C00T C00Z 46.6(3) . . . . ?
 C008 P01 C00T C012 -136.6(3) . . . . ?
 C008 C005 C00I C00S 0.1(5) . . . . ?
 C008 C006 C00M C00S 0.3(5) . . . . ?
 C009 C007 C00H C00B -176.5(3) . . . . ?
 C009 C00A C00G P01 -180.0(2) . . . . ?
 C009 C00A C00G C004 -1.7(5) . . . . ?
 C009 C00A C00L C00V -1.3(5) . . . . ?
 C00A C009 C00O C00D -167.5(3) . . . . ?
 C00A C009 C00O C00J 6.4(4) . . . . ?
 C00A C00L C00V C00J 4.2(5) . . . . ?
 C00B C00F C00Q C00K 141.6(3) . . . . ?
 C00B C00F C00Q C00N -38.1(4) . . . . ?
 C00C C003 C004 C006 7.3(5) . . . . ?
 C00C C003 C004 C00G -178.9(3) . . . . ?
 C00C C003 C007 C009 172.4(3) . . . . ?
 C00C C003 C007 C00H -10.6(4) . . . . ?
 C00C C00F C00Q C00K -35.1(4) . . . . ?
 C00C C00F C00Q C00N 145.2(3) . . . . ?
 C00D C00E C00P C00Y 0.9(5) . . . . ?
 C00D C00R C00U C00Y 0.3(5) . . . . ?
 C00E C00D C00O C009 58.2(4) . . . . ?
 C00E C00D C00O C00J -115.9(3) . . . . ?
 C00E C00D C00R C00U -0.7(5) . . . . ?
 C00E C00P C00Y C00U -1.3(5) . . . . ?
 C00F C00B C00H C007 1.0(5) . . . . ?
 C00G P01 C008 C005 174.6(3) . . . . ?
 C00G P01 C008 C006 -5.9(2) . . . . ?
 C00G P01 C00T C00Z -51.7(3) . . . . ?
 C00G P01 C00T C012 125.1(3) . . . . ?
 C00G C004 C006 C008 0.4(4) . . . . ?
 C00G C004 C006 C00M -176.0(3) . . . . ?
 C00G C00A C00L C00V 178.3(3) . . . . ?
 C00H C007 C009 C00A -166.2(3) . . . . ?
 C00H C007 C009 C00O 12.8(5) . . . . ?
 C00H C00B C00F C00C -4.4(4) . . . . ?
 C00H C00B C00F C00Q 178.8(3) . . . . ?
 C00I C005 C008 P01 178.5(2) . . . . ?
 C00I C005 C008 C006 -0.9(5) . . . . ?
 C00K C00W C010 C00X 1.6(5) . . . . ?
 C00L C00A C00G P01 0.5(4) . . . . ?
 C00L C00A C00G C004 178.7(3) . . . . ?
 C00M C006 C008 P01 -178.8(2) . . . . ?
 C00M C006 C008 C005 0.7(5) . . . . ?
 C00N C00X C010 C00W -1.2(6) . . . . ?
 C00O C009 C00A C00G 176.4(3) . . . . ?
 C00O C009 C00A C00L -4.0(4) . . . . ?
 C00O C00D C00E C00P 176.5(3) . . . . ?
 C00O C00D C00R C00U -177.1(3) . . . . ?
 C00O C00J C00V C00L -1.7(5) . . . . ?
 C00Q C00K C00W C010 -0.4(5) . . . . ?
 C00Q C00N C00X C010 -0.5(5) . . . . ?
 C00R C00D C00E C00P 0.1(5) . . . . ?
 C00R C00D C00O C009 -125.4(3) . . . . ?
 C00R C00D C00O C00J 60.4(4) . . . . ?
 C00R C00U C00Y C00P 0.7(5) . . . . ?
 C00T P01 C008 C005 64.4(3) . . . . ?
 C00T P01 C008 C006 -116.2(2) . . . . ?
 C00T P01 C00G C004 116.8(2) . . . . ?
 C00T P01 C00G C00A -64.7(3) . . . . ?
 C00T C00Z C011 C014 -0.6(6) . . . . ?
 C00T C012 C013 C014 0.5(7) . . . . ?
 C00V C00J C00O C009 -3.7(5) . . . . ?
 C00V C00J C00O C00D 170.8(3) . . . . ?
 C00W C00K C00Q C00F 179.1(3) . . . . ?
 C00W C00K C00Q C00N -1.2(5) . . . . ?
 C00X C00N C00Q C00F -178.6(3) . . . . ?
 C00X C00N C00Q C00K 1.7(5) . . . . ?
 C00Z C00T C012 C013 0.5(6) . . . . ?
 C00Z C011 C014 C013 1.6(7) . . . . ?
 C012 C00T C00Z C011 -0.4(5) . . . . ?
 C012 C013 C014 C011 -1.6(8) . . . . ?

_shelx_res_file
;
TITL 1_a.res in I2/a
    1.res
    created by SHELXL-2018/3 at 19:25:25 on 24-Oct-2022
REM Old TITL 1_a.res in I2/a
REM SHELXT solution in I2/a: R1 0.147, Rweak 0.006, Alpha 0.029
REM <I/s> 0.503 for 353 systematic absences, Orientation as input
REM Formula found by SHELXT: C38 Cl O
CELL 1.54184 26.0142 8.907 23.7243 90 105.194 90
ZERR 8 0.0028 0.0008 0.0017 0 0.009 0
LATT 2
SYMM 0.5-X,+Y,-Z
SFAC C H Cl O P
UNIT 304 200 8 8 1

L.S. 100
PLAN  5
CONF
list 4
fmap 2 53
MORE -1
ACTA
BOND $H
REM <olex2.extras>
REM <HklSrc "%.\\1.hkl">
REM </olex2.extras>

WGHT    0.192900    9.010600
FVAR       0.18467
P01   5    0.311880    0.629297    0.364308    11.00000    0.03913    0.03211 =
         0.02308   -0.00084    0.00898    0.00013
O002  4    0.263075    0.700994    0.372226    11.00000    0.03971    0.04542 =
         0.03232   -0.00388    0.01112    0.00267
C003  1    0.460471    0.753724    0.450667    11.00000    0.04006    0.02648 =
         0.02357   -0.00008    0.00945   -0.00057
C004  1    0.410004    0.729937    0.407701    11.00000    0.04224    0.02603 =
         0.02222    0.00077    0.00745    0.00218
C005  1    0.322449    0.737023    0.254677    11.00000    0.03851    0.03677 =
         0.02468   -0.00216    0.00480    0.00083
AFIX  43
H005  2    0.288888    0.699094    0.236512    11.00000   -1.20000
AFIX   0
C006  1    0.394428    0.772189    0.343799    11.00000    0.04275    0.02734 =
         0.02227    0.00015    0.00710    0.00429
C007  1    0.469512    0.682432    0.506397    11.00000    0.04054    0.02507 =
         0.02278   -0.00089    0.00951    0.00294
C008  1    0.343674    0.718813    0.314497    11.00000    0.03785    0.03154 =
         0.02595   -0.00117    0.00640    0.00315
C009  1    0.426111    0.608242    0.524097    11.00000    0.04671    0.02618 =
         0.02437   -0.00100    0.01239    0.00101
C00A  1    0.377479    0.586808    0.481018    11.00000    0.04147    0.03148 =
         0.02492    0.00086    0.00951   -0.00096
C00B  1    0.562911    0.757305    0.526715    11.00000    0.03905    0.03391 =
         0.02470   -0.00111    0.00582   -0.00001
AFIX  43
H00B  2    0.597334    0.752029    0.550956    11.00000   -1.20000
AFIX   0
C00C  1    0.502457    0.839417    0.438816    11.00000    0.04649    0.03131 =
         0.02184    0.00225    0.01013    0.00006
AFIX  43
H00C  2    0.495408    0.895855    0.404665    11.00000   -1.20000
AFIX   0
C00D  1    0.472675    0.591245    0.634739    11.00000    0.04800    0.03319 =
         0.01999    0.00137    0.01395    0.00249
C00E  1    0.482599    0.741218    0.651738    11.00000    0.05386    0.03019 =
         0.02781    0.00273    0.01241    0.00387
AFIX  43
H00E  2    0.463470    0.817640    0.628813    11.00000   -1.20000
AFIX   0
C00F  1    0.552924    0.842818    0.475397    11.00000    0.04157    0.02957 =
         0.02403   -0.00380    0.00955   -0.00036
C00G  1    0.371208    0.647157    0.423582    11.00000    0.04308    0.02739 =
         0.02664    0.00029    0.01395    0.00400
C00H  1    0.522621    0.681457    0.541594    11.00000    0.04642    0.03068 =
         0.02354    0.00120    0.00993    0.00091
AFIX  43
H00H  2    0.530480    0.627054    0.576261    11.00000   -1.20000
AFIX   0
C00I  1    0.351840    0.812485    0.222197    11.00000    0.04906    0.03238 =
         0.02238    0.00158    0.00768    0.00260
AFIX  43
H00I  2    0.338132    0.825664    0.182178    11.00000   -1.20000
AFIX   0
C00J  1    0.387427    0.469672    0.591493    11.00000    0.05430    0.03652 =
         0.02590    0.00448    0.01358   -0.00278
AFIX  43
H00J  2    0.390667    0.429551    0.628453    11.00000   -1.20000
AFIX   0
C00K  1    0.598905    0.937566    0.401627    11.00000    0.04469    0.03778 =
         0.03263    0.00328    0.01123   -0.00120
AFIX  43
H00K  2    0.573421    0.888471    0.372630    11.00000   -1.20000
AFIX   0
C00L  1    0.335067    0.505972    0.493557    11.00000    0.04353    0.04441 =
         0.02784    0.00133    0.01181   -0.00578
AFIX  43
H00L  2    0.303140    0.494758    0.464952    11.00000   -1.20000
AFIX   0
C00M  1    0.423081    0.846905    0.310235    11.00000    0.04470    0.03386 =
         0.02444    0.00197    0.00595   -0.00408
AFIX  43
H00M  2    0.456932    0.883657    0.327908    11.00000   -1.20000
AFIX   0
C00N  1    0.635717    1.000688    0.502060    11.00000    0.04620    0.03842 =
         0.03385   -0.00126    0.01089    0.00082
AFIX  43
H00N  2    0.635349    0.993854    0.541069    11.00000   -1.20000
AFIX   0
C00O  1    0.429311    0.553479    0.581645    11.00000    0.04576    0.02836 =
         0.02613    0.00279    0.01261    0.00253
C00P  1    0.520666    0.775592    0.702383    11.00000    0.06516    0.03194 =
         0.03143   -0.00440    0.01792   -0.00776
AFIX  43
H00P  2    0.526549    0.875549    0.713538    11.00000   -1.20000
AFIX   0
C00Q  1    0.596155    0.927912    0.459480    11.00000    0.04408    0.02907 =
         0.02866    0.00107    0.00996    0.00385
C00R  1    0.501868    0.480628    0.669961    11.00000    0.05246    0.03051 =
         0.02678   -0.00045    0.01196   -0.00092
AFIX  43
H00R  2    0.495472    0.380396    0.659476    11.00000   -1.20000
AFIX   0
C00S  1    0.401319    0.867170    0.250036    11.00000    0.04842    0.03381 =
         0.02470    0.00276    0.01045   -0.00223
AFIX  43
H00S  2    0.420836    0.918758    0.228533    11.00000   -1.20000
AFIX   0
C00T  1    0.301901    0.433137    0.345210    11.00000    0.04389    0.03506 =
         0.02536    0.00197    0.00902   -0.00178
C00U  1    0.540640    0.516566    0.720808    11.00000    0.04684    0.04259 =
         0.02934    0.00568    0.00724    0.00331
AFIX  43
H00U  2    0.560028    0.440782    0.743878    11.00000   -1.20000
AFIX   0
C00V  1    0.340844    0.443839    0.547911    11.00000    0.05048    0.04474 =
         0.03190    0.00402    0.01457   -0.00882
AFIX  43
H00V  2    0.313853    0.385085    0.555461    11.00000   -1.20000
AFIX   0
C00W  1    0.638689    1.018537    0.386377    11.00000    0.04545    0.04419 =
         0.03629    0.01008    0.01297   -0.00055
AFIX  43
H00W  2    0.639804    1.022770    0.347546    11.00000   -1.20000
AFIX   0
C00X  1    0.675394    1.082668    0.487209    11.00000    0.04441    0.04426 =
         0.04714   -0.00301    0.00779   -0.00598
AFIX  43
H00X  2    0.701194    1.130895    0.516151    11.00000   -1.20000
AFIX   0
C00Y  1    0.550268    0.665300    0.736947    11.00000    0.05306    0.04838 =
         0.02542   -0.00319    0.01015   -0.00923
AFIX  43
H00Y  2    0.576338    0.690493    0.770634    11.00000   -1.20000
AFIX   0
C00Z  1    0.342713    0.346576    0.333729    11.00000    0.05323    0.04069 =
         0.03664   -0.00230    0.01084    0.00303
AFIX  43
H00Z  2    0.375101    0.390566    0.333590    11.00000   -1.20000
AFIX   0
C010  1    0.676858    1.093294    0.428919    11.00000    0.04479    0.04349 =
         0.05376    0.00890    0.01789   -0.00226
AFIX  43
H010  2    0.703120    1.149840    0.418756    11.00000   -1.20000
AFIX   0
C011  1    0.334526    0.193696    0.322476    11.00000    0.07460    0.03955 =
         0.04986   -0.00987    0.01099    0.00588
AFIX  43
H011  2    0.361368    0.135296    0.314407    11.00000   -1.20000
AFIX   0
C012  1    0.253840    0.367941    0.345024    11.00000    0.05453    0.04776 =
         0.05462   -0.00467    0.01734   -0.00883
AFIX  43
H012  2    0.226576    0.425864    0.352400    11.00000   -1.20000
AFIX   0
C013  1    0.246259    0.215555    0.333794    11.00000    0.07359    0.05035 =
         0.08116   -0.00912    0.02162   -0.02383
AFIX  43
H013  2    0.213741    0.171497    0.333338    11.00000   -1.20000
AFIX   0
C014  1    0.286700    0.129299    0.323319    11.00000    0.09676    0.03378 =
         0.06671   -0.00691    0.01316   -0.01301
AFIX  43
H014  2    0.281629    0.026763    0.316768    11.00000   -1.20000
AFIX   0
HKLF 4


REM  1_a.res in I2/a
REM wR2 = 0.2475, GooF = S = 0.942, Restrained GooF = 0.942 for all data
REM R1 = 0.0772 for 4135 Fo > 4sig(Fo) and 0.0894 for all 5199 data
REM 361 parameters refined using 0 restraints

END

WGHT      0.1522      8.4596

REM Highest difference peak  1.161,  deepest hole -0.544,  1-sigma level  0.093
Q1    1   0.3165 -0.1285  0.3567  11.00000  0.05    1.16
Q2    1   0.2584  0.6297  0.3416  11.00000  0.05    0.45
Q3    1   0.3596  0.6275  0.3787  11.00000  0.05    0.44
Q4    1   0.3578  0.6790  0.2173  11.00000  0.05    0.41
Q5    1   0.4017  0.7368  0.3657  11.00000  0.05    0.41
;
_shelx_res_checksum                13876
_shelx_hkl_file
;
   0   0  -2  482.94   24.83
   0   0   2  480.47   24.83
   0   0  -4    9.54    1.37
   0   0   4   10.02    1.21
   0   0   6 2446.90  121.00
   0   0   6 2211.01  121.04
   0   0  -6 2360.99  121.02
   0   0   8  179.28    9.74
   0   0   8  184.16    9.65
   0   0  10  585.77   30.41
   0   0  12  323.17   16.97
   0   0  14    2.96    1.23
   0   0  14    4.36    0.99
   0   0  16    1.75    1.11
   0   0  16   -0.98    1.44
   0   0  18   89.33    5.02
   0   0  18   93.61    5.19
   0   0  20    2.27    1.39
   0   0  20    0.56    1.80
   0   0  22   91.54    5.13
   0   0  22   91.67    5.31
   0   0  24   14.03    1.65
   0   0  24   15.74    1.97
   0   0  26   36.09    2.46
   0   0  28    0.82    0.93
   0   1  -1  637.83   31.61
   0   1  -1  583.55   31.60
   0  -1   1  620.95   31.61
   0  -1   3  500.28   24.08
   0   1   3  477.54   23.97
   0  -1   3  562.03   23.99
   0   1  -3  499.62   24.10
   0  -1   5    0.87    1.45
   0   1   5    1.30    0.91
   0   1  -5    1.56    1.49
   0   1   5    0.62    1.61
   0  -1   5    1.51    0.94
   0   1  -5    0.83    1.56
   0   1  -5    1.93    1.11
   0   1  -7  192.70   10.74
   0   1   7  212.91   10.87
   0   1   7  211.43   10.86
   0   1   7  209.96   10.82
   0  -1   7  199.72   10.88
   0  -1   9    1.96    1.65
   0   1   9    3.00    1.46
   0   1   9    2.25    1.62
   0   1  -9    1.53    1.43
   0   1   9    1.95    1.32
   0   1  11  363.06   18.69
   0   1  11  358.44   18.76
   0   1  11  359.23   18.80
   0  -1  11  339.91   18.79
   0  -1  13  334.09   17.80
   0  -1  13  359.94   17.83
   0  -1  13  334.12   17.79
   0   1  13  353.56   18.11
   0  -1  15    3.98    1.30
   0  -1  15    1.48    1.14
   0   1  15    3.84    0.97
   0  -1  17   64.30    3.72
   0   1  17   61.10    3.53
   0  -1  17   62.97    3.65
   0  -1  19   67.50    3.88
   0  -1  19   64.47    3.96
   0   1  19   65.09    3.74
   0  -1  21    2.32    1.63
   0   1  21    2.90    1.31
   0   1  21    2.63    1.96
   0  -1  21    2.02    1.77
   0   1  23   92.57    5.08
   0  -1  23   83.50    4.87
   0  -1  23   82.59    4.91
   0   1  25    5.05    1.75
   0  -1  25    3.20    1.46
   0  -1  25    3.97    1.53
   0  -1  27   26.42    1.85
   0   1  27   29.35    2.00
   0  -1  27   27.36    1.87
   0   2   0  864.98   44.69
   0   2  -2 1887.33   95.04
   0   2  -2 1798.44   95.05
   0  -2   4    0.67    1.41
   0   2  -4    0.74    1.48
   0   2  -6   75.23    4.29
   0  -2   6   68.53    3.84
   0  -2   6   77.43    4.28
   0   2   6   75.44    4.40
   0   2  -6   74.47    4.05
   0   2  -6   84.72    4.44
   0   2  -8  163.93    7.61
   0  -2   8  167.29    7.84
   0   2   8  187.57    7.79
   0   2   8  185.51    7.98
   0   2  -8  185.84    7.95
   0  -2  10  399.82   21.39
   0   2  10  453.00   21.46
   0   2 -10  419.54   21.48
   0   2  10  423.43   21.35
   0   2  10  474.81   21.48
   0   2  12   33.66    2.59
   0  -2  12   34.53    2.59
   0  -2  12   29.59    2.10
   0   2  12   38.77    2.56
   0   2  12   35.30    2.67
   0   2  12   33.75    2.77
   0   2  12   37.54    2.15
   0   2  14   54.47    3.15
   0  -2  14   53.44    3.11
   0  -2  14   52.29    3.11
   0  -2  16   15.31    1.57
   0  -2  16   17.30    1.69
   0   2  16   12.88    1.68
   0  -2  16   15.09    1.62
   0   2  18   61.21    3.73
   0  -2  18   57.33    3.60
   0  -2  18   63.51    3.69
   0  -2  20    1.62    1.83
   0   2  20    0.04    1.90
   0  -2  20    0.78    1.52
   0  -2  22    8.92    1.65
   0   2  22   12.68    2.15
   0  -2  22   11.10    1.96
   0  -2  24    5.98    1.43
   0   2  24    9.63    1.88
   0  -2  24    5.23    1.69
   0  -2  26    1.40    1.31
   0   3  -1  130.91    6.70
   0   3  -1  123.78    6.80
   0   3   1  114.95    7.01
   0   3   3    4.78    1.84
   0   3  -3    4.94    1.08
   0   3  -3    4.23    1.42
   0   3   5  301.25   15.25
   0   3  -5  288.50   15.12
   0  -3   5  277.56   15.04
   0  -3   7  458.72   24.05
   0   3  -7  445.92   24.08
   0   3  -7  411.64   23.91
   0   3   7  559.09   24.34
   0   3  -7  528.05   24.23
   0   3   9  356.57   15.84
   0  -3   9  317.58   15.63
   0   3   9  341.06   15.64
   0   3   9  319.05   15.55
   0   3   9  333.17   15.81
   0   3  -9  321.22   15.75
   0   3  11  296.61   14.43
   0  -3  11  265.39   13.97
   0   3  11  278.78   13.95
   0  -3  11  256.84   13.95
   0   3  11  256.18   14.25
   0  -3  11  266.47   14.33
   0  -3  13   14.11    1.42
   0  -3  13   16.31    1.51
   0   3  13   11.73    1.37
   0  -3  15   47.95    2.85
   0   3  15   40.95    2.75
   0   3  17    1.42    1.51
   0  -3  17    3.86    1.64
   0   3  19   26.82    2.31
   0   3  21   35.94    2.73
   0  -3 -23   29.63    2.25
   0  -3  23   30.48    2.54
   0   3  23   31.60    2.43
   0   3  25   10.25    1.55
   0  -3  25    9.95    1.58
   0   3  27    1.51    0.90
   0  -3  27    1.28    0.94
   0   4   0   21.95    1.99
   0   4   0   20.72    1.60
   0   4   2    0.96    1.88
   0   4  -2    0.36    1.09
   0   4  -2   -0.09    0.98
   0   4  -4   75.15    4.15
   0   4  -4   69.12    4.31
   0   4   6    9.99    2.13
   0   4  -6    5.57    1.50
   0   4  -8   20.24    2.17
   0  -4  10  218.39   11.05
   0  -4  10  203.90   11.03
   0   4  12   26.89    1.88
   0  -4  12   27.52    1.98
   0  -4  12   29.91    2.02
   0  -4  14   34.90    2.38
   0   4  14   30.64    2.20
   0  -4  14   34.18    2.38
   0  -4  16   69.63    3.88
   0  -4  16   63.62    3.85
   0  -4 -16   61.95    3.66
   0   4  16   60.74    3.72
   0   4  18  199.39   10.75
   0  -4  18  208.16   10.86
   0   4  20  105.11    6.01
   0  -4  20  114.38    6.14
   0  -4 -22   -1.65    1.71
   0   4  22   -1.19    1.44
   0  -4  22    1.07    1.73
   0   4  24   26.74    1.97
   0  -4 -24   24.50    1.91
   0  -4  24   26.69    2.08
   0   4  26   35.15    2.08
   0   5   1   -0.76    1.64
   0   5  -1   -0.50    1.16
   0   5   3   66.08    4.39
   0  -5   7  229.67   11.98
   0  -5   9   46.71    2.66
   0  -5   9   42.31    2.65
   0  -5  11   46.28    2.67
   0  -5  11   38.38    2.64
   0  -5  13    2.01    1.48
   0  -5  13    3.53    1.51
   0  -5 -15   50.18    3.11
   0  -5  15   49.97    3.21
   0  -5  15   47.84    3.19
   0   5  17   35.07    2.52
   0  -5  17   40.10    2.80
   0  -5 -17   39.33    2.57
   0  -5  17   39.93    2.75
   0  -5 -19    7.82    2.04
   0  -5  19    9.29    1.79
   0  -5 -19    6.82    1.40
   0   5  19    7.92    1.42
   0  -5 -21    7.47    1.85
   0  -5  21    7.78    1.72
   0   5  21    8.46    1.37
   0  -5  23   40.36    2.61
   0  -5 -23   40.07    2.56
   0   5  23   41.58    2.46
   0  -5  25    3.47    0.93
   0  -6   0    0.67    1.19
   0  -6   0    0.18    0.94
   0  -6  -2   50.30    3.01
   0  -6  -4   29.67    2.20
   0  -6  -4   30.38    2.02
   0  -6  -6    6.83    1.41
   0  -6  -8    3.86    1.44
   0  -6   8    4.23    1.11
   0  -6 -10   63.75    3.72
   0  -6  10   60.77    3.61
   0  -6  12   14.61    1.62
   0  -6  12   13.56    1.70
   0  -6 -12   13.35    1.99
   0  -6 -12   14.86    1.87
   0  -6  14    8.52    1.59
   0  -6 -14    9.83    2.08
   0  -6 -14   10.76    1.82
   0  -6  14   10.80    1.69
   0  -6  16   71.33    4.47
   0  -6 -16   80.04    4.45
   0  -6  16   78.70    4.43
   0  -6 -18   84.98    4.77
   0  -6  18   85.10    4.82
   0  -6  20   25.27    2.00
   0  -6 -20   25.89    2.21
   0  -6  22   15.19    1.41
   0  -6 -22   16.73    1.57
   0  -7  -1    4.53    1.17
   0  -7   1    3.26    1.28
   0  -7  -1    4.95    1.32
   0  -7  -3   36.05    2.37
   0  -7  -3   31.16    2.27
   0  -7  -5    1.05    1.39
   0  -7  -5    0.55    1.43
   0  -7  -5    1.06    1.59
   0  -7  -7    9.98    1.63
   0  -7  -7    9.80    1.73
   0  -7  -7    9.44    1.82
   0  -7   9    6.05    1.32
   0  -7  -9    6.48    1.72
   0  -7  -9    7.44    1.82
   0  -7 -11   16.03    1.96
   0  -7  11   13.51    1.62
   0  -7 -13   29.02    2.57
   0  -7  13   28.82    2.23
   0  -7 -13   34.35    2.54
   0  -7 -15    2.09    1.70
   0  -7 -15    0.78    1.93
   0  -7 -17   11.02    1.65
   0  -7 -17   10.10    1.86
   0  -7 -19    2.32    1.11
   0  -7 -19    3.68    1.59
   0  -7 -21    0.93    1.08
   0  -8   0   88.49    4.85
   0  -8  -2   20.61    1.75
   0  -8  -2   18.92    1.78
   0  -8  -4   15.83    1.76
   0  -8  -4   15.71    1.73
   0  -8  -6   34.87    2.61
   0  -8  -6   38.73    2.63
   0  -8  -6   37.22    2.46
   0  -8  -8   50.77    3.10
   0  -8  -8   43.72    3.09
   0  -8  -8   45.96    2.99
   0  -8 -10   27.95    2.36
   0  -8 -10   27.90    2.24
   0  -8 -10   25.14    2.39
   0  -8 -12    0.46    1.65
   0  -8 -12   -0.70    1.86
   0  -8 -14    8.04    1.83
   0  -8 -14   10.60    1.72
   0  -8 -14    9.79    1.70
   0  -8 -16   14.67    1.62
   0  -8 -16   14.41    1.57
   0  -8 -16   12.97    1.73
   0  -8 -18   24.51    1.72
   0  -8 -18   26.28    1.63
   0  -9  -3    0.82    1.30
   0  -9  -5    4.75    1.35
   0  -9  -5    4.69    1.48
   0  -9  -7    9.74    1.63
   0  -9  -7    8.99    1.49
   0  -9  -9    8.24    1.35
   0  -9  -9    8.37    1.49
   0  -9  -9   10.62    1.68
   0  -9 -11    0.98    1.24
   0  -9 -11    3.45    1.46
   0  -9 -11    1.82    1.34
   0  -9 -13   14.21    1.57
   0  -9 -13   22.20    1.56
   0  -9 -15    0.60    0.92
   0  -9 -15    3.13    1.02
   0  -9 -15    0.74    0.92
   0 -10  -4   10.52    1.19
   0 -10  -6   37.55    2.29
   0 -10  -8   28.97    1.91
   0 -10 -10   43.40    2.52
   0 -10 -12    3.85    0.79
  -1   0  27   -1.57    1.27
  -1   0  25    2.21    1.68
  -1   0  25    1.01    1.25
  -1   0  23    1.41    1.93
  -1   0  23    0.34    1.42
  -1   0  21    1.16    1.41
  -1   0  21    1.25    1.86
  -1   0  19   -0.51    1.69
  -1   0  19    0.77    1.31
  -1   0  17   -0.08    1.18
  -1   0  17    0.45    1.48
  -1   0  15   -0.30    1.00
  -1   0  15    0.16    1.28
  -1   0  13   -0.25    0.91
  -1   0  13    1.65    1.59
  -1   0  13   -0.68    1.10
  -1   0  11   -0.47    1.09
  -1   0   9   -0.08    1.21
   1   0  -9   -0.08    1.56
   1   0  -7    0.12    1.62
  -1   0   7    0.01    1.38
   1   0  -5    2.43    1.33
   1   0  -5    0.34    1.46
  -1   0   5    0.55    1.39
   1   0  -3   -0.07    0.94
  -1   0   3    0.47    0.92
   1   0  -3    0.20    0.88
   1   0   1    0.37    0.39
  -1   0  -1    0.86    0.46
   1   0   3   -0.17    0.82
   1   0   5   -0.01    1.13
   1   0   7   -0.28    1.25
   1   0   9    0.48    1.48
   1   0   9    0.29    1.07
   1   0  11    0.47    0.88
   1   0  11   -1.00    1.42
   1   0  13   -0.58    0.88
   1   0  13   -0.29    1.12
   1   0  15    0.01    1.04
   1   0  15   -0.30    1.33
   1   0  17   -0.09    1.58
   1   0  17   -0.14    1.22
   1   0  19    1.37    1.75
   1   0  19    0.21    1.38
   1   0  21   -2.45    1.98
   1   0  21   -1.76    1.50
   1   0  23    1.09    1.47
   1   0  23    2.98    1.85
   1   0  25   -0.11    1.59
   1   0  25   -0.02    1.25
   1   0  27    0.40    1.20
  -1   1  28    3.94    1.07
  -1   1  26    9.04    1.65
  -1  -1  26   11.43    1.49
  -1  -1  26   12.60    1.47
  -1   1  24   20.39    2.22
  -1  -1  24   16.26    1.94
  -1  -1  24   19.77    1.92
  -1  -1  22    5.70    1.68
  -1  -1  22    7.32    1.78
  -1   1  22    7.93    2.11
  -1   1  20   -0.62    1.87
  -1  -1  20   -0.78    1.74
  -1   1  20   -0.07    1.21
  -1  -1  20    0.18    1.54
  -1  -1  18  174.31    9.12
  -1   1  18  163.14    9.03
  -1  -1  18  180.54    9.15
  -1  -1  16  205.90   11.19
  -1  -1  16  232.17   11.25
  -1   1  16  207.06   11.14
  -1  -1  14  395.97   21.41
  -1  -1  14  410.00   21.41
  -1  -1  14  437.72   21.45
  -1   1  12   67.03    3.98
  -1  -1  12   68.74    4.21
  -1   1  12   63.90    4.15
   1   1 -10  304.11   16.59
  -1   1  10  328.48   16.70
  -1  -1  10  299.02   16.70
  -1   1  10  331.18   16.66
  -1   1  10  319.12   16.65
  -1  -1   8 1134.72   58.05
  -1   1   8 1203.65   58.01
  -1   1   8 1163.01   58.01
   1   1  -8 1085.16   57.93
  -1   1   8 1209.09   58.05
  -1  -1   8 1059.74   57.81
  -1   1   8 1133.08   57.81
  -1  -1   6  303.14   16.14
  -1   1   6  308.39   16.31
  -1  -1   6  306.21   16.33
   1   1  -6  326.41   16.25
   1   1  -6  315.23   16.36
  -1   1   6  336.52   16.33
  -1   1   6  324.46   16.27
  -1   1   6  302.71   16.13
  -1  -1   4  524.53   28.25
  -1  -1   4  512.95   28.37
  -1   1   4  557.61   28.25
  -1   1   4  574.61   28.41
   1   1  -4  565.04   28.41
   1   1  -4  564.75   28.34
  -1  -1   4  567.38   28.31
  -1  -1   2   47.19    2.81
  -1  -1   2   45.76    2.73
   1   1  -2   49.15    2.85
   1   1  -2   54.45    2.75
  -1  -1   0 1284.47   66.76
  -1  -1   0 1282.13   66.86
  -1   1   0 1313.10   66.76
   1   1   0 1286.04   66.85
   1  -1   2  100.41    5.14
  -1   1  -2   93.70    5.15
  -1   1  -2   94.83    5.04
  -1  -1  -2   96.23    5.04
  -1   1  -2  105.17    5.18
  -1  -1  -4  611.27   29.51
   1  -1   4  538.84   29.63
  -1   1  -4  566.96   29.51
  -1   1  -4  556.03   29.52
  -1   1  -4  558.25   29.65
   1   1   6 1107.04   57.99
  -1   1  -6 1142.12   58.00
  -1  -1  -6 1175.61   57.83
  -1   1  -6 1110.23   57.82
   1  -1   6 1103.54   57.99
  -1   1  -6 1071.99   57.86
   1   1   8  639.09   31.44
  -1   1  -8  569.69   31.31
   1  -1   8  611.30   31.48
   1   1   8  608.37   31.48
   1   1   8  625.13   31.46
   1   1  10  178.71    9.18
   1  -1  10  161.03    8.83
   1   1  10  171.82    9.01
   1  -1  10  158.82    9.11
   1   1  10  172.30    9.09
   1   1  12   35.03    2.78
   1   1  12   33.56    2.24
   1  -1  12   37.70    2.77
   1   1  12   39.26    2.47
   1   1  12   41.78    2.77
   1   1  12   30.52    2.63
   1  -1  14   24.39    1.78
   1  -1  14   20.87    1.67
   1   1  14   21.88    1.55
   1  -1  16  123.38    6.41
   1   1  16  108.86    6.32
   1  -1  16  129.69    6.47
   1  -1  18  154.71    8.12
   1  -1  18  156.95    8.19
   1   1  18  145.51    8.05
   1  -1  20   25.49    2.13
   1   1  20   20.94    1.86
   1  -1  20   25.81    2.27
   1   1  22   62.62    4.06
   1   1  22   64.03    3.71
   1  -1  22   62.53    3.90
   1  -1  22   63.93    3.85
   1   1  24   15.16    2.08
   1  -1  24   12.38    1.77
   1  -1  24   13.08    1.83
   1  -1  26   18.32    1.67
   1  -1  26   19.39    1.71
   1   1  26   19.46    1.86
   1   1  28   -0.02    0.86
  -1  -2  27    7.11    1.17
  -1  -2  25  115.25    5.98
  -1  -2  25  104.35    5.86
  -1  -2  23   68.91    4.04
  -1  -2  23   59.61    3.88
  -1  -2  21    8.34    1.88
  -1  -2  21    7.66    1.63
  -1   2  21    7.82    2.03
  -1  -2  19  313.88   15.93
  -1   2  19  309.23   15.95
  -1  -2  19  289.65   15.89
  -1  -2  17   30.62    2.28
  -1  -2  17   34.11    2.32
  -1   2  17   32.38    2.40
  -1  -2  17   33.34    2.39
  -1  -2  15   37.25    2.55
  -1  -2  15   39.64    2.54
  -1   2  15   44.52    2.59
  -1  -2  15   38.64    2.52
  -1  -2  13    1.28    0.99
  -1   2  13    1.20    1.12
  -1  -2  11   50.42    3.30
   1   2 -11   48.37    3.34
  -1   2  11   49.83    3.08
  -1   2  11   51.63    3.26
  -1   2  11   53.31    3.19
   1   2  -9  712.53   35.81
  -1  -2   9  651.55   35.47
  -1   2   9  733.30   35.66
  -1  -2   9  716.27   35.77
  -1   2   9  795.35   35.75
   1   2  -9  615.27   35.56
  -1   2   9  711.71   35.77
  -1   2   7  198.46    9.76
   1   2  -7  194.40    9.91
   1   2  -7  191.29    9.91
  -1  -2   7  177.97    9.83
  -1   2   7  180.50    9.92
   1   2  -7  172.39    9.66
  -1  -2   7  172.51    9.56
  -1   2   7  195.72    9.71
  -1  -2   5  368.25   19.12
  -1  -2   5  337.15   19.18
  -1  -2   5  390.03   19.36
  -1   2   5  389.23   19.12
   1   2  -5  353.72   19.34
  -1   2   3  200.37   10.38
  -1  -2   3  205.96   10.59
  -1  -2   3  174.77   10.52
  -1  -2   3  197.03   10.38
   1   2  -3  206.52   10.62
   1   2  -1 1226.41   69.30
   1   2  -1 1430.24   69.24
  -1   2  -1   32.51    1.86
  -1  -2  -1   30.89    1.65
   1   2   1   30.58    2.39
  -1   2  -3  112.79    6.64
  -1  -2  -3  125.95    6.45
  -1   2  -3  137.31    6.47
  -1   2  -3  111.58    6.44
   1  -2   3  134.15    6.65
  -1   2  -5  477.65   24.72
   1  -2   5  461.86   24.83
  -1   2  -5  501.38   24.91
   1   2   7    5.85    1.93
   1  -2   7    5.72    1.57
  -1   2  -7    4.68    1.02
  -1   2  -7    4.96    1.60
  -1   2  -9    1.92    1.03
   1   2   9    3.13    1.83
   1   2   9    2.57    1.35
   1  -2   9    2.64    1.42
   1   2   9    4.78    1.55
  -1   2  -9    2.02    1.62
   1   2  11   35.84    2.71
   1   2  11   33.14    2.44
   1   2  11   32.11    2.65
   1   2  11   31.46    2.47
   1  -2  11   30.28    2.42
   1  -2  13  145.34    7.96
   1   2  13  155.32    7.96
   1   2  15   91.51    5.00
   1  -2  15   89.96    4.99
   1  -2  15   88.94    4.96
   1  -2  17    2.91    1.57
   1  -2  17    2.57    1.46
   1   2  17    3.62    1.56
   1  -2  19  157.66    8.65
   1   2  19  167.75    8.71
   1  -2  19  157.61    8.62
   1  -2  21    0.21    1.55
   1   2  21    1.06    1.94
   1  -2  21    2.48    1.83
   1  -2  23   66.52    4.11
   1   2  23   74.96    4.33
   1  -2  23   74.56    4.25
   1   2  25   26.88    2.16
   1  -2  25   26.07    2.08
   1  -2  25   24.09    1.89
   1   2  27   10.72    1.25
   1  -2  27    7.98    1.17
  -1   3  26    7.22    1.32
  -1  -3  26    6.54    1.36
   1  -3 -24    3.88    1.45
  -1  -3  24    6.13    1.69
  -1   3  24    4.05    1.60
  -1  -3  22    3.46    1.97
  -1   3  22    3.61    1.78
  -1   3  20   68.06    4.12
  -1   3  18   16.17    1.80
  -1  -3  18    9.62    1.86
  -1   3  16   29.71    2.20
  -1  -3  16   29.83    2.30
  -1   3  14  127.82    6.68
  -1  -3  14  121.02    6.70
  -1   3  12   64.64    3.43
  -1  -3  12   62.28    3.47
  -1  -3  12   56.70    3.42
  -1   3  10   -0.22    1.45
   1   3 -10    0.50    1.67
  -1  -3  10   -0.72    1.22
  -1   3  10   -0.12    1.59
  -1   3  10   -0.20    1.16
  -1  -3   8    0.12    1.21
  -1   3   8    1.31    1.20
   1   3  -8    0.43    1.16
   1   3  -8   -0.46    1.62
  -1   3   8   -0.14    1.40
  -1   3   8   -1.42    1.76
   1   3  -8    1.70    1.82
  -1  -3   6   14.94    1.61
   1   3  -6   16.17    1.94
   1   3  -4  134.50    7.51
   1   3  -4  141.49    7.38
   1   3  -2  328.16   17.23
   1   3  -2  331.58   17.24
  -1   3   0   78.34    4.90
   1   3   0   82.81    4.82
   1   3   0   78.38    4.97
  -1   3  -2  398.89   20.09
   1   3   2  447.58   20.27
  -1  -3  -2  376.66   19.86
  -1   3  -2  388.21   19.86
  -1   3  -2  411.83   20.02
   1   3   4  102.73    5.46
   1  -3   4   88.94    5.12
  -1   3  -4   94.84    4.95
  -1   3  -4   89.90    5.18
  -1   3  -6  131.07    6.85
   1  -3   6  116.82    6.64
   1   3   8  246.81   11.80
  -1   3  -8  226.32   11.63
   1   3   8  249.46   11.75
   1  -3   8  221.82   11.49
   1   3  10  201.20   10.42
   1  -3  10  189.35   10.07
   1  -3  10  178.72   10.05
   1   3  10  204.69   10.49
   1  -3  10  196.57   10.41
  -1   3 -10  194.91   10.55
   1   3  12   16.24    1.49
   1  -3  12   20.45    1.61
   1  -3  12   19.02    1.53
   1  -3  14   48.60    3.04
   1   3  14   49.65    3.01
   1  -3  14   53.32    3.09
   1  -3  16   44.54    2.86
   1   3  16   39.98    2.73
   1   3  18  117.62    6.48
   1   3  20   78.45    4.61
   1   3  22    2.04    1.75
  -1  -3 -22    0.13    1.60
   1  -3  22    2.10    1.91
   1   3  24    9.26    1.65
   1  -3  24   10.91    1.79
   1  -3  26   36.84    2.26
   1   3  26   32.78    2.21
   1  -4 -25    1.91    1.04
  -1   4  25    1.78    1.15
  -1  -4  23   28.64    2.28
   1  -4 -23   24.00    2.18
  -1   4  23   27.53    2.08
  -1   4  21   29.73    2.32
  -1  -4  21   29.59    2.52
  -1  -4  19   20.92    2.22
  -1   4  19   22.89    2.03
  -1  -4  17    2.23    1.76
   1  -4 -17    5.16    1.36
  -1   4  17    3.40    1.44
  -1  -4  17    3.63    1.70
  -1  -4  15    4.98    1.60
  -1   4  15    4.77    1.29
  -1  -4  15    1.60    1.63
  -1   4  13   21.58    1.62
  -1  -4  13   20.74    1.81
  -1  -4  13   20.80    1.80
  -1  -4  11   14.29    1.35
  -1  -4  11   13.91    1.42
  -1   4  11   14.21    1.25
  -1  -4   9  100.96    5.16
  -1  -4   9   91.46    5.12
   1   4  -7  148.58    8.38
  -1   4   7  145.29    8.17
  -1   4   7  169.74    8.66
   1   4  -5  149.83    8.18
  -1   4   5  175.70    8.50
   1   4  -5  135.45    7.94
  -1   4   5  168.87    8.51
  -1   4   3  439.29   20.71
   1   4  -3  405.29   20.40
  -1   4   1  408.66   20.26
   1   4  -1  347.85   20.35
   1   4  -1  348.83   20.41
  -1   4  -1  197.31   11.29
   1   4   1  210.80   11.43
   1   4   1  212.20   11.64
   1   4   3  121.27    6.41
  -1   4  -3  119.48    5.98
  -1   4  -5   78.49    5.00
   1   4   5   96.55    5.33
  -1   4  -7   57.67    3.91
   1   4   7   69.73    4.29
   1  -4   9  101.34    5.58
   1  -4   9  107.52    5.60
   1  -4  11    0.65    1.06
   1   4  11    1.18    1.00
   1  -4  11    0.79    1.17
   1   4  13    0.28    1.09
   1  -4  13    0.57    1.34
   1  -4  13   -0.15    1.33
  -1  -4 -15   24.01    1.85
   1   4  15   21.46    1.85
   1  -4  15   23.25    2.03
   1  -4  15   24.32    2.12
   1   4  17   26.16    2.12
   1  -4  17   27.46    2.38
  -1  -4 -17   27.37    1.99
   1  -4  19   64.54    3.98
   1   4  19   62.92    3.81
   1  -4  21   44.04    2.91
  -1  -4 -21   37.85    2.79
   1   4  21   37.03    2.66
   1   4  23    0.33    1.36
  -1  -4 -23   -0.02    1.39
   1  -4  23    1.00    1.60
   1   4  25    1.25    1.04
   1  -5 -24   19.00    1.54
  -1  -5  24   16.67    1.56
   1  -5 -22   59.84    3.67
  -1  -5  22   60.71    3.62
  -1   5  22   62.07    3.51
  -1   5  20   -0.64    1.31
  -1  -5  20    0.25    1.63
   1  -5 -20   -2.37    1.96
   1  -5 -18  119.88    6.16
  -1  -5  18  112.86    6.29
  -1   5  18  106.37    6.15
  -1  -5  18  113.53    6.28
  -1  -5  16  209.52   10.86
   1  -5 -16  211.43   10.79
  -1   5  16  191.12   10.75
  -1  -5  16  209.12   10.89
  -1  -5  14  120.20    6.57
  -1  -5  14  119.52    6.56
  -1  -5  12   59.71    3.25
  -1  -5  12   48.94    3.22
  -1  -5  10   30.01    2.09
  -1  -5  10   33.50    2.10
  -1  -5   8    7.41    1.03
  -1  -5   6    4.39    0.84
   1   5  -2    2.03    1.30
  -1   5   2    3.33    1.78
  -1   5   0   23.92    1.94
   1   5   0   18.31    2.18
   1   5   2   61.45    4.08
  -1  -5  -4   67.06    3.70
   1  -5   6   35.88    2.12
   1  -5   8    7.86    1.08
   1  -5  10    2.15    1.15
   1  -5  10    2.64    1.18
   1  -5  12  189.06    9.78
   1  -5  12  179.37    9.79
   1  -5  14    4.20    1.56
  -1  -5 -14    2.56    1.51
   1  -5  14    6.70    1.63
   1  -5  16  214.12   11.22
   1   5  16  192.01   11.11
  -1  -5 -16  220.24   11.15
   1  -5  16  225.67   11.24
   1   5  18   -0.36    1.31
  -1  -5 -18   -0.03    2.06
   1  -5  18    2.29    1.74
  -1  -5 -18    1.16    1.38
  -1  -5 -20    0.60    1.83
   1   5  20    1.33    1.29
   1  -5  20    0.62    1.67
  -1  -5 -22   14.02    1.66
   1   5  22   11.92    1.38
   1  -5  22   12.24    1.64
  -1  -5 -24   22.23    1.57
   1  -5  24   24.70    1.71
  -1  -6  23    0.31    0.95
   1  -6 -23    2.26    1.08
  -1  -6  21   20.74    1.72
   1  -6 -21   19.36    1.91
  -1  -6  19   10.68    1.61
   1  -6 -19    9.18    1.47
  -1  -6  17    0.88    1.54
  -1  -6  17   -1.85    1.63
   1  -6 -17    1.84    1.56
  -1  -6  15    1.73    1.53
   1  -6 -15    3.70    2.05
   1  -6 -15    5.21    1.74
  -1  -6  15    4.47    1.65
  -1  -6  13   91.67    5.01
  -1  -6  13   86.70    5.07
  -1  -6  11   24.63    1.99
  -1  -6   9    7.36    1.27
   1  -6  -7   92.04    4.80
  -1  -6   7   83.51    4.73
   1  -6  -5   19.93    1.64
  -1  -6   3    7.23    1.24
   1  -6  -3   10.37    1.36
  -1  -6   1   26.46    1.86
  -1  -6   1   21.43    1.67
  -1  -6  -1    0.10    1.00
  -1  -6  -1    1.99    1.34
  -1  -6  -3   28.75    2.08
  -1  -6  -3   28.53    1.91
  -1  -6  -3   26.58    1.91
  -1  -6  -5   57.39    3.32
  -1  -6  -7   14.24    1.64
   1  -6   9   10.03    1.35
  -1  -6  -9   11.59    1.73
   1  -6  11  148.85    8.14
  -1  -6 -11  157.74    8.16
  -1  -6 -11  148.57    8.15
  -1  -6 -13   71.81    4.40
   1  -6  13   70.20    4.24
   1  -6  13   73.02    4.19
  -1  -6 -13   77.45    4.30
   1  -6  15  125.88    7.38
  -1  -6 -15  145.26    7.38
   1  -6  15  137.39    7.37
  -1  -6 -17   61.00    3.58
   1  -6  17   57.74    3.60
   1  -6  19   -0.33    1.45
  -1  -6 -19   -0.04    1.79
  -1  -6 -19    0.41    1.21
  -1  -6 -21   -0.17    1.39
   1  -6  21    1.42    1.22
  -1  -6 -23    4.60    1.04
   1  -6  23    4.57    0.90
  -1  -6 -23    5.08    0.90
   1  -7 -22    1.26    0.82
   1  -7 -22    0.78    0.86
   1  -7 -20   12.38    1.61
   1  -7 -20   12.26    1.17
   1  -7 -18   19.13    2.06
   1  -7 -18   23.75    1.86
   1  -7 -16   27.11    2.47
   1  -7 -16   30.80    2.30
   1  -7 -14    0.48    1.95
   1  -7 -14    1.48    1.78
  -1  -7  14   -0.34    1.40
  -1  -7  12   32.30    2.41
   1  -7 -12   32.79    2.63
   1  -7 -12   35.33    2.65
  -1  -7  10   67.12    3.92
   1  -7 -10   69.35    4.04
   1  -7  -8   37.74    2.68
   1  -7  -8   41.90    2.76
   1  -7  -6   -0.53    1.36
   1  -7  -6    0.71    1.51
   1  -7  -6    0.81    1.61
   1  -7  -4    0.36    1.32
   1  -7  -4   -0.10    1.51
   1  -7  -2    6.01    1.40
  -1  -7   2    4.85    1.30
   1  -7  -2    4.68    1.23
  -1  -7   0   83.81    5.02
  -1  -7   0   95.49    5.09
   1  -7   0   99.89    5.03
  -1  -7  -2    1.52    1.24
  -1  -7  -2    3.13    1.45
  -1  -7  -4    1.70    1.60
  -1  -7  -4    1.13    1.42
  -1  -7  -4    1.68    1.33
  -1  -7  -6    0.58    1.49
  -1  -7  -6   -0.50    1.59
  -1  -7  -6    0.42    1.68
  -1  -7  -8    4.20    1.84
  -1  -7  -8    4.17    1.66
  -1  -7  -8    3.89    1.74
   1  -7  10    7.30    1.36
  -1  -7 -10    7.42    1.82
   1  -7  12    4.62    1.36
  -1  -7 -12    5.71    1.86
  -1  -7 -12    3.82    1.92
  -1  -7 -14    1.34    1.73
  -1  -7 -14    1.65    1.94
  -1  -7 -16   19.74    2.22
  -1  -7 -16   22.22    2.04
  -1  -7 -18   25.48    2.35
  -1  -7 -18   31.90    2.10
   1  -8 -19    1.96    0.97
   1  -8 -19    0.62    0.75
   1  -8 -19    0.84    0.95
   1  -8 -17    8.08    1.27
   1  -8 -17    5.31    1.46
   1  -8 -17    7.09    1.40
   1  -8 -15    8.97    1.81
   1  -8 -15   13.40    1.68
   1  -8 -15   12.52    1.69
   1  -8 -13   48.98    3.48
   1  -8 -13   59.30    3.37
   1  -8 -11    3.31    1.82
   1  -8 -11    4.18    1.66
   1  -8 -11    2.23    1.80
   1  -8  -9   20.39    1.92
   1  -8  -9   19.80    2.10
   1  -8  -9   17.81    2.08
   1  -8  -7    7.64    1.50
   1  -8  -7    7.12    1.67
   1  -8  -7    7.51    1.71
   1  -8  -5   44.02    2.86
   1  -8  -5   43.20    2.81
   1  -8  -3   -1.53    1.34
   1  -8  -3    0.62    1.31
  -1  -8   1    0.95    1.28
   1  -8  -1    1.00    1.20
  -1  -8  -1   27.22    2.09
  -1  -8  -1   28.42    2.05
  -1  -8  -3   83.59    4.56
  -1  -8  -3   77.60    4.54
  -1  -8  -5  121.76    6.33
  -1  -8  -5  112.43    6.33
  -1  -8  -5  113.35    6.25
  -1  -8  -7    5.56    1.80
  -1  -8  -7    6.11    1.76
  -1  -8  -7    5.21    1.56
  -1  -8  -9    3.96    1.67
  -1  -8  -9    5.31    1.85
  -1  -8  -9    4.19    1.86
  -1  -8 -11   23.99    2.14
  -1  -8 -11   23.21    2.29
  -1  -8 -13    4.60    1.71
  -1  -8 -13    3.86    1.69
  -1  -8 -13    3.52    1.82
  -1  -8 -15   26.33    2.30
  -1  -8 -15   32.77    2.19
  -1  -8 -15   27.82    2.21
  -1  -8 -17   27.99    1.76
  -1  -8 -17   27.99    1.86
  -1  -8 -19   -0.01    0.83
   1  -9 -16    2.35    0.89
   1  -9 -14    3.44    1.05
   1  -9 -14    2.33    1.02
   1  -9 -12   -0.21    1.39
   1  -9 -12    1.25    1.20
   1  -9 -12    0.39    1.25
   1  -9 -10    8.51    1.59
   1  -9 -10    6.15    1.38
   1  -9 -10    7.50    1.30
   1  -9  -8    1.28    1.53
   1  -9  -8    1.53    1.34
   1  -9  -6    3.33    1.50
   1  -9  -6    2.78    1.29
   1  -9  -4   38.39    2.52
   1  -9  -2   71.63    4.02
  -1  -9  -2   13.59    1.51
  -1  -9  -2   14.74    1.54
  -1  -9  -4   15.21    1.63
  -1  -9  -4   12.33    1.56
  -1  -9  -6    1.21    1.42
  -1  -9  -6    0.68    1.53
  -1  -9  -8   11.88    1.68
  -1  -9  -8    9.13    1.37
  -1  -9 -10   37.91    2.72
  -1  -9 -10   39.86    2.65
  -1  -9 -12    7.73    1.29
  -1  -9 -12    7.91    1.41
  -1  -9 -14    4.04    1.13
  -1  -9 -14    3.28    1.07
  -1  -9 -16   12.20    1.04
   1 -10 -11   15.25    1.25
   1 -10  -9    0.91    1.00
   1 -10  -7   12.71    1.30
   1 -10  -5    0.04    0.99
  -1 -10  -5    0.02    1.06
  -1 -10  -7   15.51    1.41
  -1 -10  -9    5.63    1.08
  -1 -10 -11    1.55    0.84
  -2   0  28   22.18    1.62
  -2   0  26   13.72    1.71
  -2   0  24    0.19    1.79
  -2   0  24    1.56    1.36
  -2   0  22    1.81    1.40
  -2   0  22    0.44    1.88
  -2   0  20    1.10    1.79
  -2   0  20    2.60    1.38
  -2   0  18   69.87    4.08
  -2   0  18   76.86    4.27
  -2   0  16   56.69    3.32
  -2   0  16   53.47    3.14
  -2   0  14   42.66    2.38
  -2   0  14   40.43    2.52
  -2   0  14   38.55    2.38
  -2   0  12  103.01    5.98
  -2   0  12  103.17    5.76
  -2   0  10   57.17    3.58
   2   0 -10   56.57    3.57
  -2   0  10   53.13    3.33
   2   0  -8  130.01    7.59
  -2   0   8  149.66    7.68
   2   0  -8  146.89    7.65
  -2   0   8  136.03    7.52
  -2   0   6  604.22   31.36
   2   0  -6  604.92   31.38
  -2   0   6  598.35   31.41
   2   0  -6  605.75   31.37
   2   0  -6  615.89   31.41
  -2   0   4  171.63    9.35
   2   0  -4  188.66    9.33
   2   0  -4  180.07    9.36
   2   0  -4  182.32    9.35
  -2   0   4  165.52    9.34
   2   0  -2 2972.79  147.65
  -2   0   2 2759.21  147.65
   2   0   0  768.13   39.57
   2   0   2    7.04    0.98
  -2   0  -2    5.90    0.98
   2   0   4 9169.55  470.98
   2   0   4 9136.76  470.99
   2   0   6  884.14   44.47
   2   0   6  835.38   44.49
   2   0   8 1541.66   79.48
   2   0   8 1519.40   79.59
   2   0   8 1552.16   79.45
   2   0  10  369.19   19.37
   2   0  10  369.29   19.21
   2   0  10  363.48   19.12
   2   0  12    7.22    1.75
   2   0  12    8.55    1.20
   2   0  14   29.60    1.97
   2   0  14   31.84    2.16
   2   0  16  252.12   12.80
   2   0  16  236.58   12.71
   2   0  18   55.70    3.46
   2   0  18   63.82    3.69
   2   0  20   80.88    4.75
   2   0  20   78.35    4.52
   2   0  22   33.84    2.50
   2   0  22   37.08    2.80
   2   0  24    6.78    1.87
   2   0  24    7.51    1.48
   2   0  26   -0.84    1.40
  -2   1  27    0.47    1.32
  -2  -1  27    0.18    1.12
  -2  -1  27   -0.83    1.05
  -2  -1  25   -2.03    1.45
  -2  -1  25    0.55    1.49
  -2   1  25   -0.54    1.75
  -2  -1  23   15.36    1.90
  -2  -1  23   16.32    1.97
  -2   1  23   18.70    2.34
  -2   1  21    9.58    1.39
  -2  -1  21    8.53    1.81
  -2  -1  21    9.95    1.75
  -2   1  21   11.09    2.08
  -2   1  19    6.46    1.81
  -2   1  19    5.38    1.25
  -2  -1  19    5.12    1.56
  -2  -1  19    5.07    1.67
  -2   1  17   35.96    2.25
  -2  -1  17   36.52    2.43
  -2  -1  15    0.17    1.20
  -2  -1  15    1.05    1.12
  -2   1  15    0.15    0.86
  -2  -1  15    0.15    1.04
  -2   1  13   24.56    2.22
  -2   1  13   27.32    2.00
  -2  -1  13   25.38    1.63
  -2  -1  13   21.46    1.64
  -2  -1  13   24.01    1.99
  -2   1  11  367.59   18.44
   2   1 -11  360.66   18.54
  -2  -1  11  342.62   18.50
   2   1 -11  330.38   18.39
  -2   1  11  352.86   18.47
  -2   1   9  443.90   23.85
  -2  -1   9  447.93   23.93
   2   1  -9  444.91   23.94
  -2   1   9  454.13   23.90
   2   1  -9  416.23   23.83
  -2   1   9  482.54   23.67
  -2  -1   9  462.71   23.67
  -2   1   9  463.80   23.92
  -2   1   7  193.45   10.77
   2   1  -7  189.50   10.71
  -2   1   7  209.22   10.79
   2   1  -7  183.19   10.84
  -2   1   7  206.04   10.56
  -2  -1   7  178.63   10.76
  -2  -1   7  219.59   10.58
  -2   1   7  212.58   10.72
  -2   1   5   13.96    1.56
   2   1  -5   13.82    1.60
  -2  -1   5   14.93    1.82
   2  -1  -5   10.88    1.82
   2   1  -5   11.77    1.87
  -2   1   5   12.27    1.82
  -2   1   5   13.76    1.39
  -2   1   3  558.68   28.77
  -2  -1   3  550.73   28.87
  -2   1   3  555.39   28.80
   2   1  -3  498.59   28.86
  -2  -1   3  617.14   28.84
   2   1  -1  157.24    7.88
   2   1  -1  153.68    7.71
  -2  -1   1  147.00    7.87
  -2   1   1  153.67    7.85
   2  -1  -1  142.34    7.71
   2  -1   1   91.14    4.59
  -2   1  -1   94.60    4.62
   2   1   3  180.34    9.74
  -2   1  -3  168.35    9.66
   2  -1   3  202.69    9.67
   2  -1   5  228.87   12.85
   2   1   5  213.95   13.07
   2  -1   5  249.24   13.12
  -2   1  -5  258.31   12.90
  -2   1  -7   83.96    4.32
  -2  -1  -7   90.94    4.32
   2   1   7   75.23    4.60
   2   1   7   80.26    4.61
   2   1   7   71.86    4.67
   2  -1   7   72.47    4.63
   2  -1   7   73.42    4.28
   2  -1   9   78.96    4.57
   2   1   9   84.01    4.92
   2  -1   9   86.57    4.97
   2   1   9   84.57    4.90
   2   1   9   90.62    4.81
   2   1   9   86.73    4.96
   2   1  11   21.91    2.23
   2  -1  11   19.77    2.11
   2   1  11   19.03    2.11
   2   1  11   18.41    2.05
   2   1  11   21.21    1.70
   2  -1  13   45.04    2.72
   2  -1  13   41.64    2.65
   2   1  13   47.64    2.60
   2  -1  15  137.02    7.50
   2  -1  15  145.86    7.55
   2   1  15  139.97    7.44
   2  -1  17    4.20    1.60
   2  -1  17    4.34    1.47
   2   1  17    4.74    1.23
   2  -1  19   42.65    2.81
   2   1  19   39.32    2.64
   2  -1  19   44.72    2.97
   2  -1  21   28.34    2.47
   2   1  21   28.98    2.17
   2  -1  21   29.59    2.39
   2   1  23    4.65    2.02
   2  -1  23    2.10    1.76
   2  -1  23    2.45    1.63
   2   1  25    6.68    1.68
   2  -1  25    5.38    1.47
   2  -1  25    6.61    1.52
   2  -1  27    2.36    0.96
   2   1  27    4.18    1.18
  -2  -2  26   73.68    4.17
  -2   2  24   22.62    2.30
  -2  -2  24   24.03    2.15
  -2  -2  24   23.21    1.91
  -2  -2  22    8.91    1.60
  -2   2  22   14.06    2.16
  -2  -2  22   14.22    1.95
  -2   2  20    6.31    1.94
  -2  -2  20    7.27    1.87
  -2  -2  20    7.52    1.57
  -2   2  18   15.90    1.90
  -2  -2  18   12.22    1.64
  -2  -2  18   13.44    1.84
  -2  -2  18   14.99    1.69
  -2  -2  16   75.36    4.34
  -2   2  16   79.30    4.40
  -2  -2  16   77.26    4.38
  -2  -2  16   77.80    4.36
  -2   2  14   15.59    1.50
  -2  -2  14   13.97    1.38
  -2  -2  14   15.51    1.43
  -2  -2  12   17.01    2.05
  -2   2  12   19.98    1.90
  -2   2  12   20.52    1.46
  -2   2  12   18.29    1.94
  -2  -2  12   16.32    1.36
  -2  -2  10  246.61   13.03
   2   2 -10  218.18   12.84
  -2  -2  10  229.72   12.72
  -2   2  10  256.43   13.03
  -2   2  10  258.77   12.93
  -2   2  10  268.16   12.98
   2   2 -10  258.43   13.13
  -2  -2   8   69.67    3.72
  -2  -2   8   64.90    4.05
  -2   2   8   61.99    3.78
  -2   2   8   68.56    3.94
   2   2  -8   66.92    4.20
   2   2  -8   62.23    3.83
  -2  -2   8   69.77    3.62
   2   2  -8   67.81    4.13
  -2   2   8   64.54    3.58
  -2   2   8   60.68    4.02
  -2  -2   6   70.98    4.18
  -2   2   6   79.28    4.03
  -2   2   6   70.32    4.40
   2   2  -6   72.76    4.30
  -2   2   6   72.69    4.15
   2   2  -6   66.98    4.48
  -2  -2   6   74.28    4.48
  -2   2   6   80.62    4.29
  -2  -2   6   77.70    4.07
   2   2  -4 1964.43   99.13
  -2  -2   4 1893.11   99.19
  -2  -2   4 1981.30   99.14
  -2  -2   4 1918.21   99.03
   2   2  -4 1990.28   99.22
  -2   2   4 1899.13   99.02
   2   2  -2 9886.46  503.67
  -2  -2   2 9570.12  503.66
   2   2  -2 9747.12  503.65
  -2   2   2 9999.00  503.69
  -2   2   0  163.98    8.40
   2   2   0  150.78    8.69
  -2   2  -2  160.38    9.05
   2  -2   2  189.77    9.08
  -2   2  -4    9.97    1.12
  -2  -2  -4   13.31    1.12
  -2   2  -4    8.85    1.58
   2  -2   4    9.62    1.44
   2   2   6   55.15    3.41
   2  -2   6   50.36    3.14
  -2   2  -6   52.21    2.86
  -2   2  -6   45.62    2.76
  -2   2  -6   44.77    3.25
  -2  -2  -6   58.39    2.85
   2  -2   8    2.67    1.38
   2   2   8    2.79    1.82
   2   2   8    0.28    1.57
   2   2  10  104.56    6.00
   2  -2  10   98.83    5.89
   2   2  10  102.91    5.93
   2   2  10  114.23    6.08
   2   2  10  102.53    5.92
   2   2  12  159.14    8.55
   2   2  12  171.56    8.95
   2  -2  14   25.61    1.88
   2   2  14   24.10    1.91
   2  -2  16    9.44    1.57
   2  -2  16    9.95    1.62
   2   2  16    7.15    1.60
   2  -2  18   22.06    2.02
   2   2  18   20.36    2.21
   2  -2  18   21.91    2.17
   2  -2  20  427.98   22.61
   2  -2  20  433.91   22.65
   2   2  20  442.01   22.67
   2  -2  22    4.99    1.65
   2   2  22    4.95    1.96
   2  -2  22    7.69    1.88
   2  -2  24    0.08    1.62
   2   2  24   -2.62    1.79
   2  -2  24   -2.52    1.43
   2  -2  26    4.37    1.27
   2   2  26    3.67    1.32
  -2  -3  27    3.29    1.11
  -2   3  27    4.81    1.09
  -2   3  25   99.49    5.09
   2  -3 -25   82.93    4.95
  -2  -3  25   96.57    5.10
  -2  -3  23    1.48    1.85
  -2   3  23    3.40    1.78
  -2   3  21    4.94    1.85
  -2  -3  19    1.56    1.68
  -2   3  19    1.38    1.63
  -2   3  17   62.51    3.90
  -2  -3  17   68.23    3.97
  -2  -3  17   67.94    3.97
  -2   3  15   19.75    1.74
  -2  -3  15   19.73    1.85
  -2  -3  13    6.41    1.24
  -2   3  13    5.20    1.12
  -2   3  11    1.83    1.25
  -2   3  11    1.19    1.35
  -2  -3  11    1.05    0.89
  -2  -3  11    0.89    1.24
  -2  -3  11    1.41    1.00
  -2   3   9    2.17    1.43
  -2  -3   9    2.34    1.35
  -2   3   9    3.22    1.64
  -2   3   9    2.57    1.13
   2   3  -9    2.41    1.83
   2   3  -9    3.03    1.84
   2   3  -9    1.90    1.27
  -2   3   7   21.06    1.71
  -2   3   7   17.19    1.50
  -2  -3   7   13.14    1.37
  -2  -3   7   15.93    1.72
   2   3  -7   17.95    2.13
   2   3  -5   87.20    4.94
  -2  -3   5   75.97    4.66
  -2   3   3 2949.08  153.39
   2  -3  -3 3049.80  153.09
   2   3  -3 2931.71  153.09
   2   3  -3 2779.94  153.33
   2   3  -3 2852.75  153.31
   2   3  -1  126.91    8.17
   2   3  -1  131.19    8.26
  -2   3  -1   43.41    2.41
  -2   3  -1   39.77    2.70
  -2   3  -3   11.91    1.24
   2   3   3   11.93    1.99
  -2   3  -5   23.02    2.09
   2  -3   5   24.94    1.82
   2   3   7   32.75    2.56
   2  -3   7   26.93    1.82
   2   3   7   30.07    2.47
  -2   3  -7   25.16    2.18
   2   3   9    2.81    1.92
   2   3   9    2.42    1.71
   2  -3   9    1.20    1.13
  -2   3  -9    0.32    1.52
   2  -3  11  265.87   13.61
   2  -3  11  270.11   13.61
   2  -3  11  246.69   13.94
   2   3  11  252.92   13.57
   2  -3  13   41.23    2.50
  -2  -3 -13   37.29    2.29
   2   3  13   39.06    2.39
   2  -3  13   35.11    2.43
   2   3  15  140.61    7.65
   2  -3  15  146.79    7.70
   2  -3  15  141.33    7.66
   2  -3  17   12.18    1.89
   2   3  17   10.17    1.70
   2   3  19  100.12    5.65
   2   3  21  140.11    7.74
  -2  -3 -21  144.47    7.66
   2   3  23    2.25    1.62
   2  -3  23    1.13    1.76
  -2  -3 -23    0.20    1.29
   2   3  25    6.15    1.39
   2  -3  25    5.31    1.46
  -2   4  26    3.42    0.99
  -2   4  24    0.62    1.32
   2  -4 -24   -0.34    1.44
  -2   4  22   43.53    2.83
  -2  -4  22   40.08    2.93
  -2   4  20   27.15    2.23
  -2  -4  20   26.28    2.48
  -2   4  18    1.43    1.52
  -2  -4  18    1.64    1.79
   2  -4 -18    3.74    1.31
  -2  -4  16  113.88    6.28
  -2  -4  16  116.24    6.24
  -2   4  16  109.92    6.14
  -2  -4  14  194.36    9.97
  -2   4  14  185.52    9.92
  -2  -4  14  184.94    9.96
  -2   4  12   14.26    1.32
  -2  -4  12   13.76    1.42
  -2  -4  12   15.27    1.48
  -2  -4  10    2.05    1.01
  -2  -4  10    2.29    0.92
  -2  -4  10    2.37    1.09
   2   4  -8    1.64    1.70
  -2   4   6 1045.93   50.28
  -2   4   6  929.85   49.91
   2   4  -6  974.29   50.12
   2   4  -4   95.28    5.49
  -2   4   4  102.90    5.80
  -2   4   4  101.69    5.80
   2   4  -4   94.63    5.59
   2   4  -2  237.54   12.97
   2   4  -2  246.84   12.97
  -2   4   2  230.05   12.69
   2   4   0  270.01   12.69
   2   4   0  254.40   12.55
  -2   4  -2   12.98    1.36
   2   4   2   11.62    1.96
  -2   4  -4  702.70   27.45
   2   4   4  773.11   27.72
  -2   4  -4  688.35   27.14
   2   4   6   79.28    4.83
  -2   4  -6   74.48    4.55
  -2   4  -8  123.45    6.86
   2  -4   8  120.16    6.40
   2  -4  10  111.87    5.98
   2  -4  10  110.77    5.97
   2  -4  12   67.40    3.58
  -2  -4 -12   62.38    3.49
   2  -4  12   64.96    3.56
   2   4  12   53.46    3.44
   2  -4  14    9.36    1.61
   2   4  14    6.18    1.30
  -2  -4 -14    6.37    1.33
   2  -4  14    8.63    1.53
   2   4  16   30.17    2.33
   2  -4  16   35.58    2.56
  -2  -4 -16   33.43    2.24
   2  -4  18    7.54    1.89
   2   4  18    7.19    1.63
   2   4  20   15.40    1.76
   2  -4  20   16.13    2.19
  -2  -4 -20   14.30    2.03
   2   4  22    2.66    1.44
  -2  -4 -22    0.57    1.52
   2  -4  22   -0.27    1.77
  -2  -4 -24    5.70    1.08
   2   4  24    6.24    1.29
  -2  -5  25   -0.42    0.97
   2  -5 -25    1.08    0.91
   2  -5 -23    2.08    1.49
  -2  -5  23    0.86    1.33
  -2   5  23    1.93    1.12
   2  -5 -21   14.15    2.12
  -2   5  21   17.35    1.64
  -2  -5  21   18.07    1.90
  -2   5  19   14.05    1.65
   2  -5 -19   15.15    1.61
  -2  -5  19   15.32    1.95
  -2   5  17   -0.97    1.32
  -2  -5  17    2.36    1.71
   2  -5 -17   -1.64    1.51
  -2   5  15  233.83   12.50
  -2  -5  15  239.74   12.59
  -2  -5  15  244.13   12.62
  -2  -5  13   67.16    4.20
  -2  -5  13   79.53    4.22
  -2  -5  11    3.90    1.21
  -2  -5  11    1.95    1.24
  -2  -5   9   31.13    2.05
  -2  -5   9   27.93    2.11
  -2  -5   7    8.47    1.02
  -2  -5   7    8.09    1.18
  -2  -5   5   24.91    1.62
  -2   5   3  257.24   13.90
  -2   5   3  252.80   13.83
   2   5  -1    4.38    1.68
  -2   5   1    5.47    1.40
  -2   5   1    5.96    1.74
   2   5   1    5.20    1.80
  -2  -5  -1    7.06    1.22
  -2  -5  -3    0.17    1.03
  -2  -5  -5    1.41    1.10
   2  -5   7   55.88    3.27
  -2  -5  -7   62.56    3.37
   2  -5   9   12.22    1.29
   2  -5   9   10.52    1.32
  -2  -5 -11    2.55    1.40
   2  -5  11    3.52    1.28
   2  -5  11    2.22    1.33
  -2  -5 -13    0.92    1.48
   2  -5  13    0.10    1.44
   2  -5  13    1.74    1.50
   2  -5  15    1.46    1.67
   2  -5  15   -1.27    1.59
  -2  -5 -15    0.40    1.95
  -2  -5 -15   -0.74    1.47
  -2  -5 -17   -1.60    2.06
   2  -5  17   -0.40    1.74
   2   5  17    0.08    1.32
  -2  -5 -17   -0.31    1.45
  -2  -5 -19   26.28    2.39
   2   5  19   22.02    1.92
   2  -5  19   27.93    2.26
   2   5  21    9.20    1.36
  -2  -5 -21    8.25    1.72
   2  -5  21    9.38    1.67
  -2  -5 -23   38.64    2.36
   2  -5  23   38.86    2.48
   2  -6 -24    0.71    0.80
   2  -6 -22   13.95    1.59
  -2  -6  22   12.51    1.38
  -2  -6  20   12.37    1.65
   2  -6 -20   15.73    1.47
  -2  -6  18   42.11    2.78
  -2  -6  18   42.29    2.87
   2  -6 -18   41.97    2.76
  -2  -6  16   20.18    2.01
  -2  -6  16   26.07    2.15
   2  -6 -16   19.80    2.08
  -2  -6  14   29.52    2.21
  -2  -6  14   26.49    2.29
  -2  -6  12    9.39    1.43
  -2  -6  12    5.81    1.50
  -2  -6  10   19.21    1.67
  -2  -6   8    4.24    1.08
   2  -6  -6    0.11    1.20
  -2  -6   6   -0.35    1.16
  -2  -6   6   -0.05    0.89
  -2  -6   4  165.45    8.72
  -2  -6   2    8.55    1.31
  -2  -6   0    0.05    0.97
  -2  -6   0    0.42    1.25
  -2  -6  -2   24.48    1.75
  -2  -6  -2   24.34    1.96
  -2  -6  -2   22.84    1.70
  -2  -6  -4   75.05    4.18
  -2  -6  -4   74.27    4.19
  -2  -6  -4   76.98    4.29
  -2  -6  -6   28.43    2.14
  -2  -6  -6   30.36    2.13
   2  -6   8   10.58    1.35
  -2  -6  -8   12.44    1.68
  -2  -6 -10   14.87    1.96
  -2  -6 -10   15.07    1.84
   2  -6  10   15.35    1.63
  -2  -6 -12   53.13    3.40
   2  -6  12   53.24    3.27
  -2  -6 -12   50.69    3.51
   2  -6  12   55.93    3.25
  -2  -6 -14    1.53    1.70
   2  -6  14    0.02    1.49
   2  -6  16    8.66    1.68
  -2  -6 -16    9.87    1.74
  -2  -6 -18    1.09    1.83
   2  -6  18    0.49    1.52
  -2  -6 -18    1.16    1.34
  -2  -6 -20    1.18    1.54
   2  -6  20    3.76    1.36
   2  -6  22    0.38    1.01
  -2  -6 -22    0.37    1.13
  -2  -6 -22   -0.16    1.19
   2  -7 -21   21.47    1.73
  -2  -7  19   59.82    3.43
   2  -7 -19   65.10    3.49
   2  -7 -19   57.98    3.61
   2  -7 -17    6.04    1.57
   2  -7 -17    6.08    1.84
   2  -7 -15   -0.09    1.91
  -2  -7  15    0.83    1.45
   2  -7 -15    0.84    1.68
   2  -7 -13  214.37   10.95
  -2  -7  13  200.15   10.92
   2  -7 -13  204.29   10.93
  -2  -7  11    2.87    1.34
   2  -7 -11    3.82    1.73
  -2  -7   9   32.92    2.26
   2  -7  -9   34.42    2.47
   2  -7  -7   47.97    3.23
   2  -7  -7   51.47    3.08
  -2  -7   5    7.38    1.37
   2  -7  -5    9.73    1.55
   2  -7  -3    8.47    1.38
  -2  -7   3    6.42    1.42
  -2  -7   1   11.36    1.34
   2  -7  -1   14.18    1.34
  -2  -7   1   11.31    1.57
  -2  -7  -1   52.93    3.10
  -2  -7  -1   52.54    3.24
  -2  -7  -3   31.72    2.34
  -2  -7  -3   29.79    2.19
  -2  -7  -3   31.13    2.18
  -2  -7  -5  106.67    5.88
  -2  -7  -5  106.73    5.95
  -2  -7  -5  107.64    5.84
  -2  -7  -7   31.88    2.38
  -2  -7  -7   29.89    2.43
  -2  -7  -7   32.67    2.56
  -2  -7  -9    9.38    1.85
  -2  -7  -9    9.23    2.05
  -2  -7 -11   11.66    2.00
   2  -7  11    9.46    1.41
  -2  -7 -11   12.21    2.04
  -2  -7 -13   33.24    2.73
  -2  -7 -13   34.51    2.64
  -2  -7 -15  114.73    6.05
  -2  -7 -15  103.23    6.08
  -2  -7 -17    5.07    1.45
  -2  -7 -19   -0.83    0.99
  -2  -7 -21    3.28    0.90
   2  -8 -20   10.05    0.96
   2  -8 -18    5.28    1.24
   2  -8 -18    6.66    1.10
   2  -8 -18    4.67    1.28
   2  -8 -16   -1.89    1.66
   2  -8 -16   -0.05    1.48
   2  -8 -14    2.58    1.79
   2  -8 -14    4.65    1.65
   2  -8 -14    2.70    1.61
   2  -8 -12   16.70    1.85
   2  -8 -12   16.93    2.02
  -2  -8  12   14.03    1.50
   2  -8 -10   10.66    1.70
   2  -8 -10   11.41    1.86
   2  -8 -10   12.65    1.90
   2  -8  -8   30.16    2.44
   2  -8  -8   36.18    2.33
   2  -8  -8   31.39    2.51
   2  -8  -6    4.56    1.48
   2  -8  -6    5.53    1.59
   2  -8  -4   31.82    2.12
  -2  -8   4   22.86    1.94
  -2  -8   2   54.29    3.46
   2  -8  -2   65.50    3.47
  -2  -8   0    3.38    1.31
  -2  -8   0    2.91    1.41
  -2  -8  -2  168.40    8.54
  -2  -8  -2  152.15    8.53
  -2  -8  -4    5.45    1.45
  -2  -8  -4    5.23    1.63
  -2  -8  -4    4.48    1.63
  -2  -8  -6    2.28    1.73
  -2  -8  -6    1.78    1.68
  -2  -8  -6    3.23    1.55
  -2  -8  -8   16.54    1.91
  -2  -8  -8   19.33    2.14
  -2  -8  -8   16.85    2.09
  -2  -8 -10   19.13    1.98
  -2  -8 -10   16.08    2.17
  -2  -8 -12    7.84    1.85
  -2  -8 -12    6.56    1.73
  -2  -8 -12    4.53    1.84
  -2  -8 -14   10.18    1.83
  -2  -8 -14   10.45    1.70
  -2  -8 -14   12.58    1.69
  -2  -8 -16   57.23    3.30
  -2  -8 -16   63.93    3.30
  -2  -8 -18    9.78    0.96
  -2  -8 -18    7.02    1.14
  -2  -8 -18    7.84    1.11
   2  -9 -15    9.41    1.39
   2  -9 -15   21.35    1.43
   2  -9 -13    2.53    1.18
   2  -9 -13    6.11    1.12
   2  -9 -11    7.11    1.50
   2  -9 -11    3.02    1.27
   2  -9 -11    4.43    1.21
   2  -9  -9   57.28    3.75
   2  -9  -9   80.94    3.91
   2  -9  -7   23.54    2.00
   2  -9  -5   -0.28    1.36
   2  -9  -3    1.07    1.28
  -2  -9  -1   -0.07    1.24
  -2  -9  -1   -0.18    1.28
  -2  -9  -3    0.69    1.38
  -2  -9  -3    1.78    1.37
  -2  -9  -5    0.88    1.46
  -2  -9  -5    2.54    1.46
  -2  -9  -7    5.45    1.31
  -2  -9  -7    6.82    1.58
  -2  -9  -7    6.07    1.52
  -2  -9  -9   -0.34    1.29
  -2  -9  -9   -1.43    1.51
  -2  -9  -9   -0.88    1.47
  -2  -9 -11   -0.20    1.26
  -2  -9 -11    0.05    1.33
  -2  -9 -11    0.18    1.42
  -2  -9 -13    9.37    1.21
  -2  -9 -13    4.75    1.26
  -2  -9 -15    0.84    0.87
  -2  -9 -15    1.21    0.84
   2 -10 -12    3.72    0.83
   2 -10 -10    0.41    0.96
   2 -10  -8    3.28    1.07
   2 -10  -6    3.44    1.08
  -2 -10  -4    3.31    1.07
  -2 -10  -6    1.13    1.07
  -2 -10  -8    1.98    0.87
  -2 -10  -8    7.77    1.08
  -2 -10 -10    0.11    0.91
  -3   0  27   -1.09    1.34
  -3   0  25    0.13    1.72
  -3   0  25   -0.06    1.25
  -3   0  23   -1.32    1.41
  -3   0  23    0.92    1.86
  -3   0  21   -0.17    1.35
  -3   0  21   -0.98    1.81
  -3   0  19   -0.33    1.67
  -3   0  19   -0.25    1.29
  -3   0  17   -0.52    1.10
  -3   0  17    0.91    1.50
  -3   0  15    1.24    1.27
  -3   0  15    0.88    0.92
  -3   0  15    0.95    0.97
  -3   0  13    0.05    1.03
  -3   0  13   -0.15    1.49
  -3   0  13    2.58    1.44
  -3   0  11   -0.32    1.25
   3   0 -11   -0.21    1.76
  -3   0  11    0.12    1.64
   3   0  -9    0.02    1.53
  -3   0   9   -0.24    1.70
  -3   0   9    0.58    1.56
   3   0  -9    0.55    1.70
  -3   0   7   -0.12    1.49
   3   0  -7   -2.25    1.60
  -3   0   7    0.29    1.72
   3   0  -7    1.48    1.54
   3   0  -7   -0.09    1.62
   3   0  -5    0.39    1.49
  -3   0   5   -0.68    1.40
   3   0  -5    1.15    1.41
  -3   0   5    0.72    1.32
   3   0  -5    1.27    1.52
   3   0  -3    0.19    1.09
  -3   0   3    0.12    1.16
   3   0  -1    0.44    0.87
   3   0   1    0.06    0.96
  -3   0  -1   -0.23    1.07
   3   0   3    0.39    1.20
   3   0   5    0.03    1.34
   3   0   5   -0.12    1.15
   3   0   5    0.63    1.35
   3   0   7    0.15    1.48
   3   0   7   -0.02    1.06
   3   0   7   -1.68    1.43
   3   0   9    0.29    1.60
   3   0   9   -0.70    1.41
   3   0   9    0.39    0.95
   3   0  11   -0.84    1.66
   3   0  11   -0.32    1.37
   3   0  13   -1.19    1.23
   3   0  13    0.70    0.97
   3   0  15   -0.33    1.42
   3   0  15   -0.39    1.13
   3   0  17    0.11    1.32
   3   0  17   -2.22    1.72
   3   0  19    1.64    1.48
   3   0  19   -0.34    1.88
   3   0  21   -0.75    1.95
   3   0  21   -1.07    1.55
   3   0  23   -0.85    1.48
   3   0  23   -0.72    1.78
   3   0  25   -2.69    1.57
   3   0  25    0.22    1.27
   3   0  27   -0.59    1.04
  -3  -1  28    5.66    0.93
  -3   1  28    8.29    1.22
  -3   1  26   44.91    2.94
  -3  -1  26   42.53    2.79
  -3  -1  26   46.65    2.78
  -3  -1  24    3.36    1.63
  -3   1  24    1.43    1.94
  -3  -1  24    1.33    1.51
  -3  -1  22    0.88    1.65
  -3  -1  22   -0.71    1.70
  -3   1  22   -1.53    1.99
  -3   1  20   45.81    3.13
  -3   1  20   44.42    2.74
  -3  -1  20   45.72    2.96
  -3  -1  20   42.60    3.01
  -3  -1  18   12.54    1.66
  -3   1  18   14.80    1.84
  -3  -1  18   13.68    1.65
  -3   1  18   12.18    1.34
  -3  -1  16  121.97    6.35
  -3  -1  16  123.26    6.41
  -3   1  16  110.61    6.26
  -3  -1  16  120.64    6.35
  -3  -1  14   11.19    1.45
  -3  -1  14   11.84    1.28
  -3  -1  14    8.40    1.19
  -3   1  14    9.02    1.46
  -3   1  12  520.64   27.16
  -3   1  12  524.20   27.20
   3   1 -12  502.25   27.17
   3   1 -12  532.15   27.27
  -3  -1  12  520.44   27.25
  -3   1  10  586.12   29.83
  -3   1  10  588.13   29.57
  -3   1  10  585.40   29.83
  -3  -1  10  587.37   29.58
   3   1 -10  515.44   29.76
   3   1 -10  571.74   29.87
  -3  -1  10  523.08   29.84
  -3   1   8  205.95   10.94
   3   1  -8  221.88   11.27
  -3   1   8  212.67   11.18
  -3  -1   8  210.72   10.95
  -3   1   8  216.07   11.22
   3  -1  -8  212.20   11.28
   3   1  -8  213.67   11.17
  -3  -1   8  196.61   11.24
   3   1  -6    2.62    1.61
   3  -1  -6    1.10    1.97
  -3   1   6    2.11    1.46
  -3  -1   6    1.19    1.60
  -3   1   6    0.59    1.60
  -3   1   4  189.98    9.18
  -3  -1   4  175.94    9.23
   3   1  -2   36.60    2.47
  -3   1   2   38.11    2.40
   3  -1  -2   40.41    2.44
   3  -1  -2   36.18    2.12
  -3  -1   2   36.33    2.45
  -3   1   2   40.36    2.15
   3  -1   0  521.64   27.95
  -3   1   0  524.09   27.90
  -3   1   0  574.91   27.95
  -3  -1   0  553.39   27.90
  -3   1  -2 1084.78   54.94
  -3  -1  -2 1115.62   55.08
   3  -1   2 1038.15   55.00
   3   1   2 1007.16   55.06
   3  -1   4   70.88    4.10
   3  -1   4   77.92    4.12
   3   1   4   65.18    4.22
   3  -1   6  875.36   41.95
   3  -1   6  760.06   42.14
   3  -1   6  781.45   42.14
  -3  -1  -6  839.36   41.97
   3   1   6  685.80   42.09
  -3   1  -6  797.38   41.96
   3   1   6  823.19   42.16
   3   1   8  472.03   25.45
   3  -1   8  510.13   25.27
  -3   1  -8  464.79   25.27
  -3  -1  -8  519.98   25.28
   3   1   8  458.21   25.50
   3  -1   8  469.32   25.53
   3   1   8  484.44   25.51
   3  -1  10  344.75   19.12
   3   1  10  362.62   19.10
  -3  -1 -10  384.02   18.83
  -3   1 -10  357.06   18.82
   3   1  10  342.13   19.10
   3   1  10  338.85   19.13
   3  -1  10  384.08   18.81
   3   1  10  334.23   18.97
   3   1  12  605.56   31.05
   3  -1  12  622.92   31.06
   3   1  12  660.31   31.42
   3  -1  12  561.29   31.02
   3   1  14   25.47    1.84
   3  -1  14   28.15    1.95
   3  -1  14   31.28    2.07
   3   1  16  236.42   12.96
   3  -1  16  249.06   13.01
   3  -1  16  263.99   13.07
   3  -1  18   24.71    2.21
   3   1  18   21.59    1.84
   3  -1  18   21.31    2.05
   3  -1  20  332.70   17.16
   3  -1  20  339.63   17.12
   3   1  20  312.43   17.06
   3  -1  22   16.36    2.05
   3  -1  22   15.97    1.97
   3   1  22   12.52    1.67
   3  -1  24   -0.45    1.59
   3  -1  24   -0.43    1.52
   3   1  24    1.91    1.76
   3  -1  26   -0.38    1.17
   3   1  26   -1.16    1.37
   3  -1  26   -1.32    1.22
  -3  -2  27   10.23    1.32
  -3  -2  25   12.89    1.74
  -3  -2  25   11.69    1.42
  -3  -2  23   17.89    1.81
  -3   2  23   22.32    2.43
  -3  -2  23   20.35    2.18
  -3   2  21  206.92   10.67
  -3  -2  21  209.37   10.63
  -3  -2  21  185.95   10.53
  -3  -2  19    4.39    1.48
  -3   2  19    1.78    1.79
  -3  -2  19    6.41    1.76
  -3  -2  19    7.97    1.63
  -3   2  17   97.16    5.97
  -3  -2  17   95.01    5.93
  -3  -2  17  124.60    6.00
  -3  -2  17  120.71    5.99
  -3  -2  15   39.00    2.41
  -3  -2  15   35.87    2.39
  -3  -2  15   34.02    2.37
  -3   2  15   40.07    2.47
  -3   2  13    5.09    1.12
  -3  -2  13    3.90    0.98
  -3   2  13    1.70    1.41
  -3  -2  13    4.55    1.55
  -3   2  11   59.68    3.71
  -3   2  11   54.18    3.19
  -3  -2  11   64.86    3.24
  -3   2  11   56.44    3.55
  -3  -2  11   61.86    3.83
  -3   2   9  330.19   17.33
  -3  -2   9  352.04   17.12
  -3   2   9  314.06   17.26
  -3   2   9  318.09   17.41
  -3  -2   9  312.74   17.21
  -3   2   9  338.51   17.09
   3   2  -9  290.46   17.30
   3   2  -9  360.83   17.56
  -3  -2   9  329.30   17.44
  -3   2   7   24.88    1.98
  -3   2   7   20.97    2.17
  -3   2   7   23.02    1.76
  -3  -2   7   25.04    1.66
  -3   2   7   25.22    1.58
   3   2  -7   23.75    2.32
  -3  -2   7   21.60    1.93
   3   2  -7   21.44    2.04
  -3  -2   7   22.28    2.25
  -3   2   5  247.14   13.40
  -3  -2   5  240.37   13.60
  -3   2   5  286.30   13.48
   3   2  -5  255.03   13.64
  -3  -2   5  258.73   13.55
  -3   2   3 5836.80  295.12
   3   2  -3 5835.23  295.14
   3   2  -3 5919.25  295.09
  -3  -2   3 5861.14  295.10
  -3   2   3 5571.90  294.96
  -3  -2   1 2882.35  140.18
   3   2  -1 2740.59  140.16
  -3   2   1 2570.45  140.13
  -3  -2  -1    2.71    1.78
  -3   2  -1    1.08    0.85
  -3   2  -1    2.07    0.78
  -3   2  -1    0.50    1.12
   3   2   1    2.26    1.64
  -3  -2  -1    2.75    0.76
   3  -2   1    3.45    0.76
   3  -2   3   53.01    2.84
  -3   2  -3   42.33    2.89
   3   2   5   98.65    5.57
  -3  -2  -5  105.74    5.17
  -3   2  -5   90.97    5.15
  -3   2  -5   91.25    5.40
   3  -2   5   97.73    5.37
  -3   2  -7   40.09    2.57
   3   2   7   42.27    3.14
  -3  -2  -7   49.63    2.55
   3  -2   7   40.95    2.87
   3   2   9   74.16    4.67
   3  -2   9   76.16    4.48
   3   2   9   76.97    4.59
   3   2  11    3.12    1.56
   3   2  11    1.90    1.03
   3   2  11    2.37    1.69
   3  -2  11    2.14    1.22
   3  -2  11    1.19    0.93
   3   2  11    0.66    1.17
   3  -2  11    1.57    1.04
   3   2  13  179.60    9.39
   3  -2  13  176.08    9.39
   3   2  15   32.99    2.41
   3  -2  15   35.23    2.40
   3  -2  17  746.08   38.22
   3  -2  17  746.24   38.23
   3   2  17  721.30   38.23
   3  -2  19    6.73    1.88
   3   2  19    4.98    1.93
   3  -2  19    3.77    1.72
   3  -2  21    2.03    1.69
   3   2  21    0.21    1.94
   3  -2  21    0.96    1.91
   3  -2  23  123.34    7.20
   3   2  23  136.55    7.29
   3  -2  23  143.05    7.30
   3  -2  25   17.01    1.74
   3  -2  25   15.32    1.51
   3   2  25   20.37    1.80
   3   2  27   16.71    1.33
  -3  -3  26    1.29    1.31
   3  -3 -26   -0.24    1.01
  -3   3  26    1.04    1.32
  -3   3  24  128.37    6.89
  -3  -3  24  123.41    6.86
  -3   3  22  177.27    9.54
  -3  -3  22  177.94    9.55
  -3   3  20  302.80   15.91
  -3  -3  18   44.32    2.92
  -3   3  18   41.72    2.88
  -3  -3  16   74.87    4.18
  -3   3  16   63.66    4.10
  -3  -3  16   78.14    4.20
  -3  -3  14  119.39    6.38
  -3   3  14  117.66    6.38
  -3   3  12   57.38    3.15
  -3   3  12   54.91    3.55
  -3  -3  12   53.26    3.17
  -3   3  10  216.18   10.61
  -3  -3  10  183.83   10.63
   3   3 -10  234.29   10.96
  -3   3  10  212.27   10.78
   3   3 -10  211.25   10.86
   3   3 -10  165.66   10.52
  -3   3  10  191.58   10.49
   3   3  -8   23.11    2.33
  -3  -3   8   21.49    1.67
  -3  -3   8   24.37    1.56
  -3   3   8   21.99    1.71
   3   3  -8   19.14    1.95
  -3   3   8   23.85    1.47
  -3   3   8   24.77    1.94
  -3  -3   8   20.19    1.95
  -3   3   6    2.55    0.91
  -3   3   6    2.60    0.76
  -3   3   6    1.57    1.75
  -3  -3   6    3.04    1.24
  -3   3   6    2.42    1.12
   3   3  -6    2.79    1.70
  -3  -3   6    2.64    0.86
   3   3  -4 1354.50   71.08
  -3   3   4 1407.04   71.13
  -3   3   4 1506.27   70.82
  -3  -3   4 1267.30   71.02
   3   3  -4 1379.81   71.03
  -3  -3   4 1282.31   70.82
  -3   3   4 1342.45   70.88
  -3  -3   2   95.63    5.69
   3   3  -2  106.64    5.75
  -3   3   2  105.91    5.77
   3   3  -2  100.31    5.74
   3   3   0   18.77    2.10
   3   3   2    1.77    1.74
  -3   3  -2    1.52    0.66
  -3   3  -2    1.43    0.64
  -3  -3  -2    0.10    0.62
  -3   3  -2    1.43    0.94
  -3   3  -2    0.79    1.21
  -3  -3  -2    1.37    0.68
   3  -3   4   30.17    1.93
  -3   3  -4   25.08    2.14
  -3  -3  -4   30.77    1.69
  -3   3  -4   28.03    1.74
   3   3   6  116.68    5.20
  -3   3  -6  103.29    4.91
   3  -3   6  105.53    4.76
   3  -3   8  120.57    6.96
   3   3   8  134.98    7.29
   3   3   8  131.96    7.30
   3  -3  10  191.13    9.91
   3   3  10  205.46   10.53
   3  -3  10  182.37   10.21
   3  -3  10  185.13    9.90
   3  -3  12   48.81    2.82
   3   3  12   41.12    2.72
   3  -3  12   48.43    2.77
  -3  -3 -12   46.84    2.67
   3  -3  14   73.65    3.90
   3   3  14   60.25    3.79
   3  -3  16    8.32    1.77
   3   3  16    7.60    1.58
   3   3  18   58.21    3.82
   3  -3  18   67.50    3.77
   3  -3  18   61.73    3.92
   3   3  20    1.11    1.77
  -3  -3 -20    0.96    1.62
   3   3  22   27.91    2.32
  -3  -3 -22   27.62    2.11
   3  -3  24  116.85    6.26
   3   3  24  111.63    6.21
   3  -3  26    0.09    1.08
   3   3  26    0.35    0.97
   3  -4 -25   22.66    1.84
  -3   4  25   24.93    1.82
  -3  -4  23    3.58    1.67
  -3   4  23    1.62    1.55
  -3  -4  21    2.84    1.94
  -3   4  21    1.29    1.66
  -3   4  19   -0.97    1.66
  -3  -4  19    1.59    1.88
  -3   4  17    1.10    1.48
  -3  -4  17    8.81    1.85
  -3   4  15   33.93    2.25
  -3  -4  15   29.87    2.38
  -3  -4  15   34.09    2.41
  -3  -4  13   49.07    2.93
  -3  -4  13   43.17    2.89
  -3   4  13   51.30    2.86
  -3   4  11    0.88    0.94
  -3  -4  11    0.94    1.21
  -3  -4  11   -0.43    0.96
  -3  -4  11    2.01    1.10
  -3  -4   9   37.90    2.38
  -3  -4   9   44.18    2.43
  -3   4   7    1.42    1.73
   3   4  -7    2.05    1.65
  -3   4   5    1.11    1.71
  -3   4   5    1.23    0.85
   3   4  -5    0.33    1.63
   3   4  -5    2.19    1.43
   3   4  -5    1.67    0.58
   3   4  -3   97.64    5.94
   3   4  -3   98.04    5.98
   3   4  -1  142.36    8.92
  -3   4   1  193.70    9.03
  -3   4   1  181.90    9.07
   3   4  -1  151.32    8.99
  -3   4  -1  329.24   16.98
   3   4   1  315.03   17.17
   3   4   3  103.74    5.85
  -3   4  -3  102.98    5.36
  -3   4  -3   91.28    5.47
  -3   4  -5   20.04    1.89
   3   4   5   27.62    2.49
  -3   4  -7  119.44    6.69
   3  -4   9   19.36    1.51
   3  -4   9   20.32    1.58
   3  -4  11  142.99    7.16
   3  -4  11  139.20    7.15
   3   4  11  121.58    7.07
  -3  -4 -11  135.01    7.10
   3  -4  13   -0.18    1.34
  -3  -4 -13    1.27    1.22
   3   4  13    4.03    1.21
   3  -4  13    2.41    1.47
  -3  -4 -15   77.10    4.11
   3  -4  15   78.39    4.32
   3   4  15   64.46    4.13
  -3  -4 -17    1.03    1.81
   3   4  17    3.04    1.51
   3  -4  17    0.82    1.83
  -3  -4 -19   31.53    2.46
   3   4  19   27.79    2.28
   3  -4  19   26.09    2.59
  -3  -4 -21    1.31    1.59
   3   4  21    0.85    1.47
   3  -4  21    3.09    1.85
  -3  -4 -23   -0.24    1.18
   3   4  23   -0.33    1.31
   3  -4  23   -1.34    1.57
   3   4  25    1.37    0.88
  -3  -5  26    1.33    0.75
  -3  -5  24    6.69    1.27
  -3   5  24    8.17    1.10
   3  -5 -24    5.61    1.36
  -3  -5  22    4.51    1.57
  -3   5  22    4.74    1.31
   3  -5 -22    2.85    1.74
  -3   5  20    7.35    1.48
   3  -5 -20    7.07    1.34
  -3  -5  20   10.67    1.81
  -3   5  18    1.96    1.48
   3  -5 -18    2.23    1.52
  -3   5  16   50.54    3.20
  -3  -5  16   55.10    3.48
  -3  -5  16   57.43    3.39
  -3  -5  14  112.01    6.15
  -3  -5  14  112.40    6.17
  -3  -5  12   18.68    1.86
  -3  -5  12   22.05    1.87
  -3  -5  10  153.93    8.70
  -3  -5  10  176.28    8.71
  -3  -5  10  165.46    8.71
  -3  -5   8    8.15    1.05
  -3  -5   8    9.06    1.25
  -3  -5   6  206.75   10.76
  -3  -5   6  204.92   10.75
  -3  -5   4  200.86   11.15
  -3   5   4  310.56   12.09
  -3   5   2   29.91    2.66
  -3   5   2   27.89    2.30
   3   5  -2   26.10    2.36
  -3  -5   2   23.26    1.79
   3   5   0    1.42    1.61
  -3  -5   0    0.43    1.16
  -3   5   0    1.47    1.27
  -3  -5  -2    0.56    0.90
  -3  -5  -2    0.89    1.00
  -3  -5  -2    1.25    1.20
  -3  -5  -4   12.09    1.27
  -3  -5  -4   10.62    1.22
  -3  -5  -6   91.76    4.98
  -3  -5  -8   22.29    1.82
  -3  -5  -8   20.15    1.74
   3  -5   8   20.92    1.59
   3  -5  10    0.24    1.27
  -3  -5 -10   -0.60    1.39
   3  -5  10    0.19    1.13
  -3  -5 -12   24.39    2.00
   3  -5  12   24.15    2.01
   3  -5  12   23.09    1.94
  -3  -5 -14    1.95    1.96
  -3  -5 -14    1.63    1.50
   3  -5  14    2.39    1.60
   3  -5  16    4.18    1.75
   3   5  16    6.06    1.38
  -3  -5 -16    6.46    2.04
  -3  -5 -16    5.52    1.54
  -3  -5 -18   16.02    2.17
   3  -5  18   15.90    1.99
   3   5  18   12.19    1.58
   3   5  20   17.54    1.65
  -3  -5 -20   17.43    1.98
   3  -5  20   18.36    1.96
  -3  -5 -22    1.00    1.35
   3  -5  22   -2.33    1.41
  -3  -5 -24    3.17    0.90
   3  -5  24    4.91    1.04
   3  -6 -23    7.83    1.29
  -3  -6  23    8.32    1.11
  -3  -6  21   81.71    4.54
   3  -6 -19    1.89    1.39
  -3  -6  19    2.61    1.49
  -3  -6  17   36.37    2.56
   3  -6 -17   37.01    2.60
  -3  -6  17   35.99    2.72
  -3  -6  15   19.36    2.03
  -3  -6  15   28.32    2.24
  -3  -6  13   74.08    4.50
  -3  -6  13   82.42    4.46
  -3  -6  11   18.97    1.80
  -3  -6  11   20.91    1.76
  -3  -6   9   10.09    1.52
  -3  -6   9   12.98    1.35
  -3  -6   7   14.71    1.56
  -3  -6   7   14.97    1.33
  -3  -6   5   69.24    3.72
  -3  -6   5   63.01    3.63
  -3  -6   3   24.72    1.88
  -3  -6   1   32.81    2.11
  -3  -6   1   28.29    1.89
  -3  -6  -1    7.20    1.22
  -3  -6  -1    7.89    1.44
  -3  -6  -1    7.00    1.13
  -3  -6  -3    8.28    1.31
  -3  -6  -3   10.64    1.55
  -3  -6  -3   10.47    1.37
  -3  -6  -5   68.88    3.91
  -3  -6  -5   68.15    3.90
  -3  -6  -7   35.32    2.47
   3  -6   9   34.89    2.43
  -3  -6  -9   38.82    2.69
  -3  -6  -9   40.86    2.66
  -3  -6 -11   18.99    2.14
   3  -6  11   15.40    1.65
  -3  -6 -11   16.91    1.95
  -3  -6 -13   92.57    5.25
   3  -6  13   92.87    5.19
  -3  -6 -15   84.29    4.80
   3  -6  15   82.95    4.78
   3  -6  17   17.34    1.96
  -3  -6 -17   21.29    1.88
  -3  -6 -17   20.57    2.28
  -3  -6 -19    4.44    1.69
   3  -6  19    3.21    1.46
  -3  -6 -21    3.08    1.39
  -3  -6 -21    6.38    1.29
   3  -6  21    3.90    1.22
   3  -7 -22    0.90    0.98
  -3  -7  20    2.44    0.95
   3  -7 -20   -0.01    1.43
   3  -7 -20    2.51    1.03
  -3  -7  18    3.85    1.19
   3  -7 -18    4.84    1.73
   3  -7 -18    5.76    1.40
   3  -7 -16    0.33    1.66
   3  -7 -16    1.95    1.87
  -3  -7  16    3.97    1.50
   3  -7 -14   12.57    1.93
   3  -7 -14    9.42    1.99
  -3  -7  14   11.91    1.72
  -3  -7  12    1.35    1.42
   3  -7 -12    2.44    1.79
  -3  -7  10   -1.01    1.27
   3  -7 -10    2.19    1.64
  -3  -7   8   36.24    2.36
  -3  -7   8   33.08    2.41
   3  -7  -8   40.91    2.52
   3  -7  -6   61.11    3.27
   3  -7  -6   55.13    3.16
  -3  -7   4  115.06    6.21
  -3  -7   2   87.23    4.61
  -3  -7   2   79.12    4.49
  -3  -7   0   62.90    3.72
  -3  -7   0   69.53    3.83
  -3  -7  -2   47.58    2.87
  -3  -7  -2   45.25    2.86
  -3  -7  -2   47.32    3.00
  -3  -7  -4  119.25    6.34
  -3  -7  -4  115.71    6.35
  -3  -7  -4  115.50    6.41
  -3  -7  -6   28.93    2.25
  -3  -7  -6   29.15    2.33
  -3  -7  -6   28.24    2.44
  -3  -7  -8   11.18    2.03
  -3  -7  -8   10.06    1.85
  -3  -7  -8   11.89    1.91
  -3  -7 -10   39.77    2.92
  -3  -7 -10   41.75    3.06
  -3  -7 -12   12.53    2.07
  -3  -7 -12   13.47    2.16
  -3  -7 -14   27.50    2.40
  -3  -7 -14   29.43    2.54
  -3  -7 -16   53.77    3.30
  -3  -7 -18    0.83    1.15
  -3  -7 -20    1.97    1.05
  -3  -7 -20    1.44    1.09
   3  -8 -19    1.15    0.84
   3  -8 -19   -0.51    1.05
   3  -8 -19   -0.59    1.05
   3  -8 -17    1.54    1.44
   3  -8 -17    0.22    1.33
   3  -8 -17   -0.22    1.26
   3  -8 -15    9.71    1.74
   3  -8 -15   11.74    1.62
   3  -8 -15   11.10    1.68
  -3  -8  13    0.67    1.22
   3  -8 -13    1.62    1.74
   3  -8 -13    1.18    1.59
  -3  -8  11    1.14    1.25
   3  -8 -11    2.39    1.80
   3  -8 -11    0.75    1.56
   3  -8 -11    1.72    1.67
   3  -8  -9   43.07    2.86
   3  -8  -9   36.36    2.77
   3  -8  -9   42.26    2.65
   3  -8  -7   -1.39    1.45
   3  -8  -7   -0.52    1.60
   3  -8  -5    7.14    1.52
  -3  -8   5    4.15    1.36
  -3  -8   3    5.76    1.44
   3  -8  -3    8.13    1.38
   3  -8  -1   18.96    1.52
  -3  -8   1   14.16    1.57
  -3  -8   1   17.14    1.76
  -3  -8  -1   10.10    1.54
  -3  -8  -1   10.93    1.66
  -3  -8  -3    8.06    1.68
  -3  -8  -3    5.63    1.43
  -3  -8  -3    7.06    1.63
  -3  -8  -5   40.03    2.76
  -3  -8  -5   41.26    2.87
  -3  -8  -5   45.82    2.93
  -3  -8  -7   30.91    2.52
  -3  -8  -7   32.15    2.54
  -3  -8  -7   28.16    2.35
  -3  -8  -9    9.68    1.77
  -3  -8  -9    7.18    2.01
  -3  -8  -9    5.92    1.93
  -3  -8 -11    9.15    1.79
  -3  -8 -11    8.52    1.94
  -3  -8 -13   76.53    4.04
  -3  -8 -13   68.48    4.00
  -3  -8 -15    0.76    1.48
  -3  -8 -15    0.86    1.43
  -3  -8 -15    0.51    1.34
  -3  -8 -17    9.70    1.24
  -3  -8 -17    8.71    1.10
   3  -9 -16   82.37    4.42
   3  -9 -14   -0.09    0.92
   3  -9 -14    1.06    0.98
   3  -9 -12   32.52    1.87
   3  -9 -12   14.13    1.58
   3  -9 -10   -0.15    1.47
   3  -9  -8   66.87    3.89
   3  -9  -6   57.38    3.39
   3  -9  -4   27.76    2.02
  -3  -9   2    3.10    1.25
  -3  -9   0    3.13    1.23
  -3  -9   0    3.36    1.34
  -3  -9  -2   25.05    1.88
  -3  -9  -2   21.47    1.93
  -3  -9  -4    0.48    1.46
  -3  -9  -4    0.96    1.45
  -3  -9  -6    0.37    1.53
  -3  -9  -6    0.26    1.22
  -3  -9  -6    0.95    1.53
  -3  -9  -8    2.18    1.29
  -3  -9  -8    2.19    1.48
  -3  -9  -8    3.64    1.56
  -3  -9 -10   11.66    1.50
  -3  -9 -10   12.74    1.58
  -3  -9 -10   13.35    1.64
  -3  -9 -12   43.45    2.42
  -3  -9 -12   33.79    2.42
  -3  -9 -14   25.24    1.71
  -3  -9 -14   18.69    1.72
   3 -10 -11    1.54    0.90
   3 -10  -9    3.63    1.02
   3 -10  -7   78.58    4.28
   3 -10  -5   29.09    1.87
  -3 -10  -3    1.41    1.01
  -3 -10  -5   25.86    1.49
  -3 -10  -5   11.57    1.37
  -3 -10  -7    3.08    1.08
  -3 -10  -7    1.07    0.93
  -3 -10  -9    0.93    0.77
  -3 -10  -9    4.04    0.98
  -3 -10 -11    3.07    0.77
  -4   0  28   35.04    2.21
  -4   0  26    1.48    1.52
  -4   0  26    0.82    1.11
  -4   0  24   33.66    2.65
  -4   0  24   32.36    2.28
  -4   0  22    0.01    1.87
  -4   0  22    0.89    1.46
  -4   0  20   48.93    3.44
  -4   0  20   55.29    3.22
  -4   0  18   16.87    1.94
  -4   0  18   17.85    1.63
  -4   0  16  175.52    9.23
  -4   0  16  183.28    9.13
  -4   0  16  162.72    9.11
  -4   0  14   50.71    2.88
  -4   0  14   52.15    3.01
   4   0 -12  592.47   30.01
  -4   0  12  566.22   29.91
  -4   0  12  562.62   29.83
   4   0 -10 1234.04   63.16
  -4   0  10 1199.64   63.14
   4   0 -10 1211.23   63.21
  -4   0  10 1240.34   63.19
  -4   0   8 1556.68   81.77
  -4   0   8 1613.62   81.80
   4   0  -8 1623.88   81.77
   4   0  -8 1624.50   81.82
   4   0  -8 1508.34   81.79
  -4   0   6 5980.79  323.59
  -4   0   6 6368.57  323.62
   4   0  -6 6090.46  323.61
   4   0  -6 6459.22  323.58
   4   0  -6 6570.19  323.63
   4   0  -4   33.94    2.33
  -4   0   4   33.50    2.41
   4   0  -2 4374.01  225.67
   4   0  -2 4393.39  225.65
  -4   0   0  339.32   17.15
   4   0   0  320.63   17.17
  -4   0  -2   63.58    3.58
   4   0   2   59.16    3.52
   4   0   4 1692.81   87.23
   4   0   6  227.04   12.27
   4   0   6  222.65   12.10
   4   0   6  249.11   12.19
   4   0   8  620.21   31.15
   4   0   8  597.21   31.05
   4   0   8  578.91   31.25
   4   0  10  372.39   20.28
   4   0  10  401.15   20.13
   4   0  10  383.12   20.33
   4   0  10  379.72   20.00
   4   0  12  190.78    9.71
   4   0  12  179.32    9.66
   4   0  14  139.05    6.98
   4   0  14  122.56    6.87
   4   0  16  266.02   14.45
   4   0  16  291.29   14.55
   4   0  18  113.81    6.19
   4   0  18  106.62    6.00
   4   0  20   70.45    4.38
   4   0  20   71.02    4.15
   4   0  22   10.53    2.06
   4   0  22    8.13    1.65
   4   0  24   34.93    2.55
   4   0  24   42.10    2.75
   4   0  26    6.54    1.37
  -4   1  29   16.24    1.20
  -4  -1  27   18.70    1.58
  -4  -1  27   20.05    1.54
  -4   1  27   18.88    1.79
  -4  -1  25   -0.74    1.44
  -4   1  25    3.19    1.81
  -4  -1  25   -1.21    1.49
  -4   1  23    2.80    2.05
  -4  -1  23    2.87    1.70
  -4  -1  23    3.28    1.64
  -4  -1  21    0.06    1.66
  -4  -1  21    2.80    1.60
  -4   1  21    0.18    2.00
  -4  -1  19   41.49    2.72
  -4   1  19   43.04    2.87
  -4  -1  19   39.15    2.63
  -4   1  19   36.77    2.47
  -4   1  17  203.06   10.93
  -4   1  17  201.28   10.79
  -4  -1  17  220.83   10.86
  -4  -1  17  199.33   10.85
  -4  -1  17  208.65   10.90
  -4  -1  15  155.27    7.59
  -4  -1  15  141.96    7.73
  -4  -1  15  134.37    7.56
  -4  -1  15  145.14    7.62
  -4   1  15  140.00    7.52
  -4  -1  13    1.98    1.07
  -4  -1  13    3.14    1.53
  -4  -1  13    1.25    0.96
   4   1 -13    1.22    1.59
  -4   1  13    1.69    1.43
  -4   1  13    1.54    1.02
  -4   1  13    2.96    1.25
  -4   1  13    3.22    1.52
  -4   1  11   17.56    1.42
   4   1 -11   10.21    1.83
  -4  -1  11   19.19    1.49
  -4   1  11   12.08    1.80
  -4   1  11   15.35    1.86
   4   1 -11   12.28    1.98
   4   1  -9   20.48    2.17
  -4   1   9   16.64    1.92
  -4   1   9   18.38    2.05
  -4  -1   9   17.86    1.48
   4  -1  -9   17.74    2.26
   4   1  -9   15.35    1.93
  -4   1   9   18.51    1.44
  -4   1   7  673.73   34.98
  -4   1   7  676.52   35.04
   4  -1  -7  708.83   35.11
   4   1  -7  649.87   35.02
  -4  -1   5  546.64   29.23
  -4   1   5  558.35   29.16
   4  -1  -5  598.85   29.18
   4   1  -5  542.06   29.22
   4  -1  -3 1589.79   77.25
  -4  -1   3 1533.39   77.23
  -4   1   3 1467.96   77.15
  -4   1   3 1411.54   77.22
   4  -1  -3 1509.15   77.15
   4  -1  -3 1499.20   77.09
   4  -1  -1   68.78    3.73
  -4   1   1   68.06    3.71
   4   1  -1   73.75    3.56
  -4  -1   1   62.10    3.53
   4  -1  -1   73.74    3.57
   4  -1   1  423.60   23.67
   4   1   1  418.18   23.82
   4  -1   1  463.60   23.70
  -4   1  -1  439.60   23.67
  -4   1  -1  501.31   23.67
  -4   1  -1  477.24   23.72
  -4  -1  -1  467.95   23.66
   4  -1   3   10.47    1.48
   4   1   3   11.54    1.88
  -4  -1  -3   12.25    1.89
  -4   1  -3   12.75    1.16
   4  -1   5  329.97   17.59
   4  -1   5  355.04   17.38
   4  -1   7  205.73   10.19
  -4  -1  -7  202.96   10.22
   4   1   7  182.02   10.42
   4   1   7  169.88   10.43
   4  -1   7  184.66   10.46
   4  -1   7  188.75   10.48
  -4   1  -7  198.91   10.22
   4   1   9  135.73    7.54
   4   1   9  134.73    7.72
  -4  -1  -9  149.28    7.39
   4  -1   9  137.03    7.72
  -4   1  -9  132.12    7.38
   4   1   9  132.14    7.65
   4  -1   9  143.21    7.35
   4   1  11   74.39    4.29
   4   1  11   84.95    4.74
   4  -1  11   78.03    4.26
   4  -1  11   80.09    4.76
   4  -1  13    8.77    1.43
   4   1  13   10.66    1.18
   4   1  13   11.66    1.44
   4  -1  13    9.51    1.28
   4  -1  15   63.99    3.64
   4  -1  15   65.11    3.77
   4   1  15   60.21    3.57
   4  -1  17  379.00   19.38
   4   1  17  352.16   19.33
   4  -1  17  390.66   19.43
   4  -1  19    7.83    1.92
   4  -1  19    5.82    1.76
   4   1  19    5.79    1.45
   4  -1  21    8.24    1.97
   4   1  21    7.61    1.56
   4  -1  21    5.38    1.79
   4  -1  23    8.31    1.86
   4  -1  23   11.57    1.80
   4   1  23   12.11    2.02
   4  -1  25   25.53    2.14
   4   1  25   29.81    2.29
   4  -1  25   30.91    2.17
   4   1  27    6.84    1.03
  -4  -2  28    2.51    0.89
  -4  -2  26   26.37    2.04
  -4  -2  24    4.89    1.68
  -4  -2  24    3.94    1.32
  -4   2  22    3.93    2.04
  -4  -2  22    0.70    1.86
  -4  -2  22    2.78    1.45
  -4   2  20   30.80    2.48
  -4  -2  20   24.57    2.08
  -4  -2  20   25.67    2.32
  -4   2  18   68.54    4.05
  -4  -2  18   69.38    3.94
  -4  -2  18   65.18    3.88
  -4  -2  18   67.37    4.00
  -4  -2  16   54.99    3.22
  -4  -2  16   53.49    3.18
  -4   2  16   58.73    3.31
  -4  -2  16   50.66    3.21
  -4  -2  14   83.22    4.47
  -4  -2  14   74.87    4.70
  -4  -2  14   83.97    4.48
   4   2 -12   34.56    2.73
  -4   2  12   42.84    2.90
  -4  -2  12   44.73    3.03
  -4   2  12   41.14    2.79
  -4  -2  12   36.02    2.23
  -4   2  10   29.09    2.48
   4   2 -10   25.74    2.39
  -4  -2  10   32.50    1.97
  -4  -2  10   30.01    2.59
  -4  -2  10   27.03    2.05
  -4   2  10   31.67    1.88
   4   2 -10   29.67    2.74
  -4   2  10   29.78    2.32
  -4   2   8  304.11   15.42
   4   2  -8  271.56   15.64
  -4  -2   8  297.66   15.44
  -4  -2   8  279.93   15.59
  -4  -2   8  294.86   15.74
   4   2  -8  320.35   15.84
  -4   2   8  313.17   15.63
  -4   2   8  297.43   15.73
  -4  -2   6   90.00    5.69
   4   2  -6  103.73    5.84
  -4  -2   6   92.58    5.74
   4   2  -4  595.21   31.47
  -4   2   4  615.66   31.50
  -4  -2   4  568.96   31.47
   4   2  -4  621.24   31.54
  -4   2   4  620.89   31.33
  -4   2   2 3603.82  182.50
   4   2  -2 3576.73  182.54
   4   2  -2 3482.07  182.53
   4   2  -2 3466.47  182.34
   4  -2  -2 3592.84  182.34
  -4  -2   2 3648.36  182.54
   4   2   0 1693.41   86.36
  -4   2   0 1644.69   86.16
  -4   2   0 1666.22   86.27
  -4  -2   0 1688.24   86.16
  -4  -2   0 1779.02   86.40
   4  -2   2  996.93   51.15
  -4   2  -2  988.34   51.14
   4  -2   4  218.88   11.77
   4   2   4  234.15   11.96
   4  -2   6   20.60    1.84
   4   2   6   19.15    2.22
  -4   2  -6   19.81    1.58
  -4  -2  -6   23.31    1.53
   4   2   8  190.26   10.46
  -4   2  -8  178.99   10.10
   4   2   8  196.48   10.46
   4  -2   8  180.59   10.33
  -4  -2  -8  212.28   10.10
   4  -2  10   17.62    1.74
   4   2  10   15.94    1.79
   4   2  10   18.27    2.08
   4  -2  10   17.13    1.41
   4   2  10   18.59    1.99
   4  -2  12   79.88    4.39
   4   2  12   80.39    4.39
   4  -2  12   78.11    4.39
   4   2  14    5.88    1.42
   4  -2  14    5.29    1.40
   4  -2  16    7.77    1.67
   4   2  16    8.70    1.72
   4  -2  16   10.63    1.69
   4  -2  18   89.27    5.12
   4  -2  18   87.42    5.16
   4   2  18   91.57    5.18
   4  -2  20  116.64    6.51
   4   2  20  118.12    6.49
   4  -2  20  113.45    6.43
   4  -2  22    0.12    1.62
   4  -2  22   -1.53    1.89
   4   2  22    2.12    1.93
   4  -2  24   11.48    1.71
   4   2  24   10.37    1.72
   4  -2  24   10.38    1.56
   4   2  26    1.38    1.18
   4  -2  26    2.29    1.14
  -4   3  27    7.00    1.18
  -4  -3  27    6.68    1.19
  -4  -3  25   -0.60    1.53
  -4   3  25    0.93    1.54
  -4  -3  23    3.16    1.87
  -4   3  23    3.13    1.77
  -4   3  21   84.98    4.96
  -4   3  19    2.09    1.89
  -4  -3  19   31.53    2.12
  -4   3  17  190.45    9.54
  -4  -3  17  189.40    9.55
  -4   3  15   26.61    1.95
  -4  -3  15   23.81    1.90
  -4  -3  15   25.51    1.96
  -4  -3  13   62.81    3.22
  -4  -3  13   55.59    3.16
  -4  -3  11   31.34    1.98
  -4   3  11   33.46    2.33
  -4  -3  11   30.63    2.41
  -4   3   9   11.88    1.40
  -4  -3   9   18.55    1.31
  -4  -3   9   13.98    1.43
  -4   3   9   15.42    1.64
  -4   3   9   18.20    1.23
   4   3  -9   12.58    1.76
  -4  -3   9   15.03    1.83
   4   3  -9   16.99    2.22
  -4   3   7  224.82   10.79
  -4  -3   7  193.39   11.00
  -4   3   7  202.50   11.17
   4   3  -7  194.15   11.20
  -4   3   7  191.24   10.86
  -4  -3   7  211.90   10.81
  -4   3   7  203.43   10.94
  -4  -3   5   39.37    2.24
   4   3  -5   39.68    2.79
  -4   3   5   40.67    2.86
  -4   3   5   39.13    2.20
   4   3  -5   40.70    2.86
  -4  -3   5   46.12    2.68
  -4   3   5   40.14    2.30
  -4   3   5   35.10    2.20
  -4   3   3   83.21    5.08
   4   3  -3   90.98    5.07
   4  -3  -3   81.86    4.56
  -4  -3   3   86.99    5.09
   4   3  -3   92.98    4.59
   4   3  -3   95.13    5.18
  -4   3   1  399.38   20.90
   4   3  -1  400.45   20.99
  -4  -3   1  402.08   21.00
  -4   3  -1   18.06    1.49
  -4   3  -1   15.82    1.22
  -4   3  -1   16.69    1.10
   4   3   1   19.72    2.05
  -4  -3  -1   16.77    1.12
  -4  -3  -3   30.27    1.67
  -4   3  -3   30.73    1.71
  -4  -3  -3   31.60    1.62
  -4   3  -3   23.07    1.67
   4  -3   3   27.10    1.75
   4   3   3   30.43    2.53
  -4   3  -3   25.40    1.68
  -4   3  -3   24.00    1.86
  -4   3  -3   22.46    1.93
  -4   3  -5  327.77   19.15
  -4   3  -5  370.42   18.95
   4  -3   5  356.09   19.09
  -4  -3  -5  378.42   18.93
  -4  -3  -7  144.03    6.95
  -4   3  -7  123.74    6.97
   4   3   7  124.02    7.47
   4  -3   7  123.76    7.16
   4  -3   9   56.69    3.64
   4  -3   9   58.77    3.38
   4  -3   9   62.36    3.41
   4  -3  11   29.37    1.92
   4  -3  11   26.29    1.82
  -4  -3 -11   27.78    1.76
   4   3  11   22.46    1.80
   4  -3  13  162.22    8.17
   4   3  13  144.75    8.12
   4   3  15    1.83    1.43
   4  -3  15    0.93    1.59
   4  -3  17    4.92    1.90
   4  -3  17    9.38    1.68
   4   3  17    8.48    1.74
   4   3  19   24.67    2.26
   4  -3  19   21.44    2.17
  -4  -3 -19   27.30    2.16
   4   3  21   39.47    2.78
  -4  -3 -21   37.94    2.54
   4  -3  23   16.32    1.90
   4   3  23   13.27    1.77
   4   3  25   29.97    2.10
   4  -3  25   32.11    2.18
   4  -4 -26   18.15    1.54
  -4   4  26   23.50    1.57
  -4   4  24   81.77    4.59
  -4   4  22  141.61    7.66
  -4  -4  22  141.07    7.71
  -4  -4  20   82.50    5.41
  -4   4  20   81.07    5.21
  -4  -4  18   44.39    3.00
  -4   4  18   41.26    2.86
  -4  -4  16   20.40    2.02
  -4   4  16   19.67    1.81
  -4  -4  14   15.31    1.72
  -4   4  14   19.54    1.64
  -4  -4  14   17.54    1.68
  -4  -4  12   46.38    2.86
  -4  -4  12   49.79    2.89
  -4   4  12   52.98    2.83
  -4  -4  12   42.89    2.94
  -4  -4  10   94.22    5.27
  -4  -4  10   96.76    5.24
  -4  -4  10  101.91    5.27
  -4  -4   8   63.24    3.45
  -4  -4   8   57.58    3.48
   4   4  -6   41.62    3.11
  -4   4   6   42.21    3.09
   4   4  -4   74.17    4.50
  -4   4   4   74.91    4.56
   4   4  -4   74.59    4.53
  -4   4   2  145.97    7.86
   4   4  -2  142.46    7.85
   4   4  -2  135.37    7.88
  -4   4   0    7.48    0.86
  -4   4   0    9.61    1.35
   4   4   0    9.18    1.85
   4   4   0    8.44    1.77
  -4   4   0    8.46    1.29
  -4   4  -2 1049.95   52.74
  -4   4  -2  925.53   52.63
  -4   4  -2 1106.53   52.67
   4   4   2 1026.15   52.89
   4   4   4   29.90    2.59
  -4   4  -4   25.88    2.00
  -4  -4  -6   19.60    1.46
   4  -4   8  435.85   22.67
   4  -4   8  450.85   22.69
  -4  -4  -8  428.33   22.66
   4  -4  10  433.65   22.27
   4  -4  10  441.23   22.27
  -4  -4 -10  415.17   22.24
   4  -4  12    0.01    1.39
   4   4  12    0.53    1.10
  -4  -4 -12    0.44    1.19
   4  -4  12    1.31    1.26
   4  -4  14   -0.40    1.62
   4   4  14    0.17    1.28
  -4  -4 -14    0.21    1.27
   4  -4  16   45.14    3.00
  -4  -4 -16   46.90    2.97
   4   4  16   36.98    2.71
   4   4  18    1.28    1.56
  -4  -4 -18    0.26    1.86
   4  -4  18    0.40    1.91
   4  -4  20   -1.30    1.91
   4   4  20    2.08    1.54
  -4  -4 -20    4.27    1.64
  -4  -4 -22    1.95    1.27
   4   4  22    1.47    1.39
   4  -4  22    1.38    1.65
   4   4  24   13.71    1.41
   4  -4  24   18.40    1.60
  -4  -5  25    8.70    1.13
   4  -5 -25    9.60    1.20
  -4   5  23   11.01    1.35
   4  -5 -23    8.91    1.71
  -4  -5  23    9.53    1.51
  -4   5  21  124.86    6.56
  -4  -5  21  116.01    6.64
  -4  -5  19    0.93    1.77
  -4   5  19   -1.00    1.39
   4  -5 -19    0.91    1.42
  -4   5  17   91.40    5.09
  -4  -5  17   87.69    5.19
  -4  -5  17   96.72    5.31
  -4   5  15   42.63    2.66
  -4  -5  15   41.63    2.84
  -4  -5  15   41.83    2.82
  -4  -5  13   46.14    2.98
  -4  -5  13   50.32    3.01
  -4  -5  11    2.92    1.17
  -4  -5  11    1.80    1.42
  -4  -5  11    3.42    1.17
  -4  -5   9   95.06    5.36
  -4  -5   9  107.78    5.36
  -4  -5   9   94.63    5.34
  -4  -5   7   77.09    4.15
  -4  -5   7   74.66    4.18
  -4  -5   5   26.47    1.78
  -4  -5   5   24.27    1.64
   4   5  -3   60.60    4.25
  -4  -5   3   64.98    3.80
  -4   5   3   79.92    4.53
  -4   5   3   80.62    4.55
  -4  -5   1  215.04   11.63
  -4   5   1  249.32   12.16
   4   5  -1  226.43   12.13
  -4  -5  -1    9.65    1.27
  -4  -5  -1    7.94    1.13
  -4  -5  -1    6.85    1.01
  -4  -5  -3    2.13    1.02
  -4  -5  -3    2.99    1.08
  -4  -5  -5    8.75    1.29
  -4  -5  -5    9.99    1.33
  -4  -5  -7  164.31    8.46
  -4  -5  -7  155.13    8.46
  -4  -5  -9   17.31    1.64
   4  -5   9   13.84    1.43
   4  -5   9   14.62    1.48
   4  -5  11   -0.59    1.29
  -4  -5 -11   -0.56    1.43
   4  -5  11    1.15    1.27
   4  -5  13   11.51    1.75
  -4  -5 -13   10.97    1.69
  -4  -5 -13   12.92    2.02
   4  -5  15   46.70    3.16
  -4  -5 -15   46.72    3.00
  -4  -5 -15   46.95    3.28
   4  -5  17    1.17    1.80
   4   5  17    1.94    1.36
  -4  -5 -17    1.97    1.38
  -4  -5 -17    1.91    1.95
   4   5  19    1.60    1.29
   4  -5  19   -0.34    1.70
  -4  -5 -19    0.13    1.73
   4  -5  21    2.86    1.53
  -4  -5 -21    8.31    1.46
  -4  -5 -23    3.84    1.06
  -4  -5 -23    3.09    0.81
   4  -6 -24   20.42    1.60
  -4  -6  24   26.72    1.54
  -4  -6  22    0.83    1.18
  -4  -6  20   47.54    2.88
   4  -6 -20   44.88    2.79
  -4  -6  18    5.12    1.65
   4  -6 -18    6.03    1.72
  -4  -6  16   52.26    3.32
  -4  -6  16   55.86    3.50
  -4  -6  14   58.15    3.46
  -4  -6  14   57.18    3.54
  -4  -6  12   45.18    2.88
  -4  -6  12   37.61    2.90
  -4  -6  10    4.45    1.54
  -4  -6  10    5.40    1.25
  -4  -6   8  113.73    6.23
  -4  -6   8  116.87    6.19
  -4  -6   6   12.49    1.27
  -4  -6   6   14.27    1.54
  -4  -6   4   12.76    1.20
  -4  -6   4   13.57    1.54
  -4  -6   2   32.03    2.07
  -4  -6   2   36.65    2.31
  -4  -6   0   15.42    1.37
  -4  -6   0   15.33    1.48
  -4  -6   0   16.25    1.63
  -4  -6  -2   72.53    4.09
  -4  -6  -2   80.65    4.17
  -4  -6  -2   68.77    4.07
  -4  -6  -4  179.94    9.73
  -4  -6  -4  198.59    9.80
  -4  -6  -4  178.94    9.75
  -4  -6  -6    2.72    1.50
  -4  -6  -6   -0.06    1.44
  -4  -6  -8   24.14    2.13
   4  -6  10   15.69    1.57
  -4  -6 -10   15.49    1.95
  -4  -6 -10   18.13    2.08
  -4  -6 -12   12.99    1.92
   4  -6  12   11.94    1.61
  -4  -6 -14   16.87    2.01
   4  -6  14   16.23    1.86
   4  -6  16    6.59    1.63
  -4  -6 -16    3.77    1.58
  -4  -6 -16    5.17    2.04
  -4  -6 -18    2.75    1.75
  -4  -6 -18    0.93    1.23
   4  -6  18    1.63    1.53
  -4  -6 -20   13.05    1.55
   4  -6  20   12.41    1.53
  -4  -6 -20   12.50    1.65
  -4  -6 -22    0.19    0.95
  -4  -6 -22   -0.02    0.79
   4  -6  22   -0.68    0.91
   4  -7 -21   12.84    1.44
   4  -7 -21   14.45    1.10
   4  -7 -21   10.69    1.47
  -4  -7  19   22.16    1.80
   4  -7 -19   23.83    1.97
   4  -7 -17    0.60    1.54
  -4  -7  17    1.93    1.18
  -4  -7  17    0.76    1.40
   4  -7 -17    1.93    1.85
   4  -7 -15   20.17    2.09
   4  -7 -15   21.60    2.19
   4  -7 -13    4.67    1.80
  -4  -7  13    5.10    1.52
   4  -7 -11    0.30    1.66
  -4  -7  11    0.56    1.47
  -4  -7  11    1.59    1.32
  -4  -7   9    1.16    1.45
  -4  -7   9    1.23    1.21
   4  -7  -9    2.06    1.51
  -4  -7   7    3.59    1.48
   4  -7  -7    3.62    1.50
  -4  -7   7    3.23    1.14
   4  -7  -7    2.79    1.39
  -4  -7   5  147.86    7.89
  -4  -7   3   34.03    2.39
  -4  -7   1   13.60    1.44
  -4  -7   1   13.71    1.73
  -4  -7  -1    3.69    1.54
  -4  -7  -1    3.58    1.36
  -4  -7  -1    3.98    1.36
  -4  -7  -3   10.43    1.78
  -4  -7  -3    8.58    1.62
  -4  -7  -3   11.02    1.62
  -4  -7  -5   15.90    1.83
  -4  -7  -5   14.18    1.83
  -4  -7  -5   13.23    2.04
  -4  -7  -7   24.12    2.21
  -4  -7  -7   24.38    2.28
  -4  -7  -7   27.38    2.40
  -4  -7  -9   32.62    2.74
  -4  -7  -9   34.05    2.65
  -4  -7 -11   22.08    2.33
  -4  -7 -11   20.98    2.48
  -4  -7 -11   22.72    2.34
  -4  -7 -13   38.10    3.00
  -4  -7 -13   42.19    2.90
  -4  -7 -15   23.99    2.13
  -4  -7 -17    2.77    1.32
  -4  -7 -19    5.32    1.30
  -4  -7 -19    7.52    1.25
   4  -8 -20    3.61    0.81
   4  -8 -18    5.98    1.24
   4  -8 -18    2.45    1.18
   4  -8 -18    6.29    1.17
   4  -8 -16  117.43    6.12
   4  -8 -16  100.32    6.13
   4  -8 -16  121.22    6.12
   4  -8 -14    2.48    1.69
  -4  -8  14    1.91    1.19
   4  -8 -14    3.05    1.55
  -4  -8  12    3.87    1.34
   4  -8 -12    3.39    1.65
   4  -8 -12    7.02    1.78
   4  -8 -12    5.02    1.60
   4  -8 -10   91.07    4.80
  -4  -8  10   75.43    4.62
   4  -8 -10   88.09    4.68
   4  -8 -10   82.02    4.72
  -4  -8   8  110.38    6.66
   4  -8  -8  144.84    6.80
  -4  -8   6   27.89    2.22
   4  -8  -6   36.39    2.37
  -4  -8   4    1.63    1.41
   4  -8  -4    4.50    1.38
   4  -8  -2   29.31    1.98
  -4  -8   2   24.36    2.13
  -4  -8   0    0.56    1.33
  -4  -8   0    0.85    1.55
  -4  -8  -2    8.24    1.45
  -4  -8  -2   10.07    1.62
  -4  -8  -2    9.25    1.71
  -4  -8  -4   38.68    2.73
  -4  -8  -4   40.12    2.76
  -4  -8  -4   37.90    2.62
  -4  -8  -6   18.35    2.13
  -4  -8  -6   17.37    1.94
  -4  -8  -6   19.47    2.09
  -4  -8  -8   10.87    1.83
  -4  -8  -8   11.22    1.97
  -4  -8  -8   11.56    2.02
  -4  -8 -10   18.40    2.14
  -4  -8 -10   18.63    2.05
  -4  -8 -12   46.87    3.13
  -4  -8 -12   54.90    3.19
  -4  -8 -12   44.99    3.20
  -4  -8 -14   17.13    1.88
  -4  -8 -14   22.01    1.86
  -4  -8 -14   19.21    1.88
  -4  -8 -16    7.10    1.21
  -4  -8 -16    8.40    1.33
  -4  -8 -16    7.79    1.31
   4  -9 -17    0.95    0.74
   4  -9 -13   47.06    2.86
   4  -9 -11   51.68    3.13
   4  -9  -9  186.99    9.88
   4  -9  -7   -0.34    1.40
   4  -9  -5   39.13    2.51
   4  -9  -3    8.38    1.27
  -4  -9   3    6.85    1.36
  -4  -9   1   11.87    1.52
  -4  -9  -1   28.47    2.17
  -4  -9  -1   30.97    2.14
  -4  -9  -3    1.41    1.47
  -4  -9  -3   -0.57    1.43
  -4  -9  -5    0.10    1.47
  -4  -9  -5    1.07    1.21
  -4  -9  -5    0.66    1.54
  -4  -9  -7   11.31    1.49
  -4  -9  -7   14.42    1.75
  -4  -9  -7   11.16    1.66
  -4  -9  -9   49.64    3.00
  -4  -9  -9   44.13    3.04
  -4  -9 -11    0.25    1.23
  -4  -9 -11    0.96    1.27
  -4  -9 -13    9.17    1.22
  -4  -9 -13    9.50    1.13
  -4  -9 -15    0.79    0.73
  -4  -9 -15    0.45    0.71
   4 -10 -12    8.88    0.95
   4 -10 -10    2.40    0.98
   4 -10  -8    9.08    1.13
   4 -10  -6   42.69    2.49
  -4 -10  -2    7.83    1.07
  -4 -10  -4   18.78    1.39
  -4 -10  -4   11.42    1.27
  -4 -10  -6    0.65    1.06
  -4 -10  -6    0.41    0.92
  -4 -10  -8    1.54    0.99
  -4 -10  -8    1.32    0.83
  -5   0  27    0.27    1.32
  -5   0  25   -0.34    1.75
  -5   0  25   -1.32    1.26
  -5   0  23   -0.09    1.88
  -5   0  23    0.11    1.40
  -5   0  21    0.04    1.41
  -5   0  21   -0.30    1.86
  -5   0  19   -2.42    1.32
  -5   0  19   -1.52    1.66
  -5   0  17   -0.24    1.12
  -5   0  17    0.74    1.44
  -5   0  15   -0.88    0.97
  -5   0  15   -0.29    0.91
  -5   0  15   -1.04    1.23
  -5   0  13    0.54    1.19
   5   0 -13    0.87    1.87
  -5   0  13   -0.62    1.60
   5   0 -11   -0.09    1.48
  -5   0  11   -0.76    1.43
  -5   0  11    0.12    1.73
   5   0 -11   -0.47    1.83
   5   0  -9    0.91    1.53
  -5   0   9   -0.70    1.56
   5   0  -9   -0.60    1.81
  -5   0   9    2.23    1.71
   5   0  -9    0.61    1.76
   5   0  -7    1.12    1.49
  -5   0   7    0.18    1.46
   5   0  -7   -0.84    1.81
  -5   0   7    0.35    1.62
   5   0  -7   -0.70    1.67
   5   0  -5   -0.84    1.67
  -5   0   5    0.11    1.56
   5   0  -3    0.15    1.47
   5   0  -3    0.37    1.51
   5   0  -1    1.02    1.38
  -5   0   1   -0.71    1.48
  -5   0  -1   -0.65    1.44
   5   0   1    0.46    1.47
   5   0   3   -0.73    1.47
  -5   0  -3    0.10    1.68
   5   0   5    0.36    1.38
   5   0   7   -0.11    0.91
   5   0   7   -1.39    1.36
   5   0   7   -1.45    1.52
   5   0   9    0.23    1.69
   5   0   9    0.38    1.36
   5   0   9   -0.59    1.47
   5   0   9   -0.68    0.80
   5   0  11    0.12    1.09
   5   0  11    0.94    0.94
   5   0  11   -0.23    1.67
   5   0  13   -0.09    1.36
   5   0  13    0.63    1.08
   5   0  15    0.79    1.26
   5   0  15    1.84    1.61
   5   0  17    0.43    1.41
   5   0  17    0.71    1.80
   5   0  19   -0.65    1.62
   5   0  19    0.81    1.97
   5   0  21   -0.78    2.09
   5   0  21   -1.38    1.59
   5   0  23   -0.47    1.82
   5   0  23    0.06    1.53
   5   0  25    0.77    1.14
   5   0  25   -0.81    1.51
  -5   1  28   26.10    1.79
  -5  -1  28   23.74    1.61
  -5  -1  28   23.01    1.54
  -5  -1  26    5.66    1.33
  -5  -1  26    4.34    1.37
  -5   1  26    4.74    1.67
  -5   1  24    0.39    1.99
  -5  -1  24   -0.87    1.53
  -5  -1  24   -0.64    1.62
  -5  -1  22   54.37    3.55
  -5   1  22   61.17    3.76
  -5  -1  22   56.40    3.55
  -5   1  20   74.66    4.37
  -5  -1  20   70.98    4.22
  -5  -1  20   73.33    4.17
  -5   1  20   68.77    4.01
  -5   1  18   11.54    1.33
  -5  -1  18   13.46    1.50
  -5  -1  18    9.72    1.66
  -5   1  18   13.64    1.84
  -5  -1  18   14.10    1.61
  -5  -1  16   60.57    3.33
  -5  -1  16   52.18    3.66
  -5   1  16   58.55    3.40
  -5  -1  16   52.41    3.24
  -5  -1  16   57.77    3.25
  -5   1  16   54.46    3.16
  -5   1  14  205.97   11.38
  -5  -1  14  239.16   11.30
  -5  -1  14  206.58   11.27
   5   1 -14  189.38   11.70
  -5  -1  14  229.14   11.27
  -5   1  14  208.48   11.26
  -5  -1  14  211.68   11.40
  -5  -1  14  213.63   11.27
   5   1 -12   46.21    3.50
  -5   1  12   58.41    3.54
  -5   1  12   53.58    3.44
   5   1 -12   56.00    3.60
  -5   1  10  159.45    9.00
   5  -1 -10  174.35    9.18
  -5   1  10  171.21    8.68
  -5  -1  10  158.03    8.69
  -5   1  10  163.52    8.94
   5   1 -10  159.45    9.02
   5   1 -10  176.76    9.09
   5   1  -8    2.78    1.74
  -5   1   8    3.23    1.69
   5  -1  -8    4.64    1.86
  -5   1   8    3.10    1.50
   5   1  -6  300.14   16.43
   5  -1  -6  320.07   16.38
  -5   1   6  334.11   16.38
   5  -1  -6  313.66   16.29
  -5  -1   6  293.77   16.42
   5  -1  -4 1804.04   93.91
  -5   1   4 1861.55   93.83
  -5   1   4 1834.76   93.90
  -5  -1   4 1743.36   93.90
   5  -1  -4 1815.43   93.82
   5  -1  -4 1832.12   93.76
   5  -1  -2 1625.94   80.33
  -5   1   2 1598.30   80.38
   5  -1  -2 1569.80   80.40
   5  -1  -2 1528.76   80.28
   5   1  -2 1558.36   80.28
  -5  -1   2 1477.61   80.42
  -5   1   0  763.62   36.40
  -5  -1   0  690.98   36.34
  -5   1   0  686.81   36.34
   5  -1   0  713.45   36.40
   5   1   2   51.58    3.21
  -5   1  -2   51.92    2.92
   5  -1   2   48.49    2.71
   5  -1   2   49.70    2.97
   5   1   4  176.97    9.39
   5  -1   4  174.00    9.32
   5  -1   6   27.66    1.75
   5  -1   6   24.11    2.25
   5   1   6   23.85    2.31
   5  -1   8    2.71    1.48
   5   1   8    3.96    1.19
   5  -1   8    4.19    1.56
  -5  -1  -8    5.38    1.27
   5   1   8    4.13    1.71
   5  -1   8    2.88    0.98
  -5   1  -8    3.29    1.22
   5   1  10  241.29   12.63
   5  -1  10  239.98   12.66
  -5  -1 -10  233.14   12.31
  -5   1 -10  233.50   12.31
   5   1  10  232.49   12.46
   5   1  12  115.15    6.08
   5  -1  12  114.46    6.13
   5   1  12  118.91    6.14
   5  -1  12  107.36    6.09
   5   1  14  113.92    6.17
   5  -1  14  115.78    6.21
   5  -1  14  121.23    6.28
   5   1  14  108.73    6.26
   5  -1  16   47.19    3.12
   5   1  16   46.93    2.92
   5  -1  16   47.60    3.02
   5  -1  18  204.46   10.46
   5   1  18  179.25   10.40
   5  -1  18  212.75   10.55
   5   1  20    1.76    1.52
   5  -1  20    2.09    1.80
   5  -1  20    2.54    2.00
   5  -1  22    6.73    1.90
   5   1  22    4.30    1.56
   5  -1  22    6.06    1.75
   5  -1  24   64.28    3.84
   5   1  24   66.50    3.90
   5  -1  24   62.51    3.80
   5  -1  26    6.32    1.06
   5   1  26    9.17    1.30
   5  -1  26    6.76    1.13
  -5  -2  27    2.37    1.18
  -5  -2  25    9.52    1.68
  -5  -2  25    8.65    1.31
  -5  -2  23    1.19    1.39
  -5  -2  23    3.16    1.84
  -5   2  21    2.27    1.96
  -5  -2  21   -0.16    1.75
  -5  -2  21   -0.76    1.38
  -5  -2  19   91.02    4.93
  -5  -2  19   87.25    4.96
  -5  -2  19   81.16    4.86
  -5   2  19   89.88    5.05
  -5  -2  17  136.09    7.70
  -5  -2  17  148.51    7.75
  -5   2  17  158.97    7.82
  -5  -2  17  137.86    7.73
  -5  -2  15   35.25    2.78
  -5  -2  15   37.03    2.34
  -5  -2  15   38.35    2.34
  -5  -2  15   36.01    2.38
  -5   2  13    8.71    1.10
  -5  -2  13    8.40    1.14
  -5  -2  13    8.79    1.70
   5   2 -13    6.84    1.70
  -5   2  13    9.31    1.56
  -5  -2  13    7.58    1.02
   5   2 -11    1.76    1.84
   5   2 -11    1.74    1.95
  -5  -2  11    1.82    1.71
   5   2 -11    0.74    1.59
  -5  -2  11    2.30    1.06
  -5  -2  11    1.65    1.06
  -5   2  11    1.78    1.34
  -5   2  11    1.72    1.01
  -5   2  11    0.43    1.65
  -5  -2   9   75.78    4.42
  -5  -2   9   79.52    4.85
  -5   2   9   84.24    4.90
  -5   2   9   89.78    4.41
  -5   2   9   91.34    4.69
   5   2  -9   90.65    5.05
  -5  -2   9   71.28    4.64
   5   2  -9   70.52    4.78
   5   2  -7  171.12   10.31
   5   2  -7  199.49   10.43
  -5  -2   7  190.16   10.35
  -5   2   7  210.72   10.19
  -5  -2   7  184.54   10.31
  -5   2   5    6.21    1.66
  -5  -2   5    8.16    1.79
  -5   2   5    7.25    1.15
   5   2  -5    6.93    1.79
  -5  -2   3  526.46   25.64
   5   2  -3  489.05   25.64
   5   2  -3  503.17   25.65
  -5   2   3  464.46   25.57
   5   2  -3  489.75   25.38
   5  -2  -3  492.39   25.38
  -5   2   1  100.25    5.51
   5   2  -1  102.44    5.78
  -5  -2   1  101.79    5.79
   5  -2   1 1631.23   84.64
  -5   2  -1 1598.33   84.61
  -5   2  -1 1624.49   84.68
  -5  -2  -1 1714.88   84.62
  -5   2  -3   99.83    5.50
   5   2   3  111.31    5.97
   5  -2   3  118.32    5.69
   5   2   5   64.78    3.98
   5  -2   5   62.35    3.67
  -5  -2  -7   90.53    4.38
   5  -2   7   76.30    4.61
   5   2   7   76.28    4.86
  -5   2  -7   72.76    4.39
   5   2   9   72.43    4.32
   5  -2   9   66.03    4.04
  -5   2  -9   64.19    3.78
  -5  -2  -9   66.92    3.72
   5   2   9   72.60    4.27
   5  -2  11   34.92    2.17
   5   2  11   32.45    2.15
   5  -2  11   33.03    2.18
   5   2  13   10.26    1.48
   5  -2  13   10.51    1.47
   5   2  15   23.88    2.10
   5  -2  15   24.96    2.13
   5  -2  17   48.68    3.05
   5   2  17   39.88    3.01
   5  -2  17   43.38    3.00
  -5  -2 -17   41.16    2.70
   5  -2  19    5.14    2.02
   5  -2  19    5.31    1.92
   5   2  19    6.42    2.04
   5  -2  21  113.53    6.44
   5   2  21  118.55    6.46
   5  -2  21  114.07    6.42
   5   2  23    3.70    1.75
   5  -2  23    2.50    1.77
   5  -2  23    2.63    1.51
   5  -2  25   13.01    1.55
   5  -2  25   11.04    1.25
  -5   3  28    4.60    0.85
  -5  -3  28    3.85    0.86
  -5   3  26   -1.76    1.40
  -5  -3  26   -0.18    1.34
  -5   3  24    0.13    1.70
  -5  -3  24   -0.05    1.73
  -5  -3  22    0.92    2.02
  -5   3  22    0.53    1.89
  -5  -3  20    9.74    1.90
  -5   3  20    1.03    1.87
  -5  -3  18    1.82    1.63
  -5   3  18    1.42    1.67
  -5   3  16   74.04    3.94
  -5  -3  16   69.35    3.93
  -5  -3  16   66.74    3.92
  -5  -3  14   64.14    3.37
  -5  -3  14   59.15    3.41
  -5  -3  12   48.05    2.78
  -5  -3  12   48.63    2.90
  -5  -3  12   41.56    3.06
  -5  -3  12   53.15    2.86
  -5  -3  10    2.61    1.50
   5   3 -10    1.54    1.38
  -5   3  10    4.32    0.84
  -5   3  10    2.36    1.24
  -5  -3  10    3.91    0.96
  -5   3   8   91.42    5.78
  -5  -3   8   95.74    5.59
  -5   3   8  106.49    5.32
   5   3  -8   83.17    5.68
  -5  -3   8  103.53    5.34
  -5   3   8   99.31    5.51
   5   3  -8  101.66    5.87
  -5   3   6   86.93    5.16
  -5  -3   6   89.22    5.08
   5   3  -6   90.29    5.22
  -5   3   6   87.87    4.78
   5   3  -4  612.36   33.10
  -5   3   4  624.99   33.07
  -5  -3   4  616.50   33.05
   5   3  -4  673.95   33.17
   5   3  -4  661.94   32.78
   5  -3  -4  616.37   32.77
  -5   3   2  223.75   11.46
   5   3  -2  202.15   11.53
   5   3  -2  209.79   11.55
  -5  -3   2  226.45   11.59
  -5   3   0    0.12    1.00
   5   3   0   -0.80    1.75
  -5  -3   0    0.72    1.80
  -5   3  -2  121.99    6.30
  -5  -3  -2  117.57    6.30
  -5   3  -2  123.85    6.40
   5   3   2  118.06    6.75
  -5  -3  -4    9.37    0.85
  -5   3  -4    3.71    0.39
   5  -3   4    6.96    0.99
  -5   3  -4    5.52    0.95
  -5  -3  -4    7.02    0.89
  -5   3  -4    7.50    1.01
  -5  -3  -6  130.72    6.92
  -5   3  -6  138.54    6.97
   5  -3   6  125.70    7.07
   5   3   6  124.78    7.44
  -5  -3  -8   52.44    2.79
  -5   3  -8   45.52    2.87
   5  -3   8   49.68    3.03
   5  -3  10   -0.89    1.11
  -5  -3 -10    0.52    0.94
   5   3  10    0.68    1.01
   5  -3  10    0.84    0.97
  -5  -3 -12   26.64    1.83
   5  -3  12   28.90    2.02
   5   3  12   23.56    1.91
   5  -3  14   77.95    4.35
   5   3  14   70.54    4.31
   5  -3  14   79.48    4.39
   5  -3  16    5.46    1.63
   5  -3  16    3.39    1.80
  -5  -3 -16    5.45    1.64
   5   3  16    4.81    1.61
  -5  -3 -18   42.64    2.89
   5  -3  18   45.52    3.00
   5  -3  18   48.59    3.23
   5   3  18   39.73    2.99
   5   3  20    4.86    1.78
   5  -3  20    7.96    1.72
  -5  -3 -20    6.68    1.53
   5   3  22    2.00    1.62
   5  -3  24    3.26    1.50
   5   3  24    3.02    1.37
  -5   4  27   15.10    1.14
  -5  -4  27   14.46    1.23
   5  -4 -25    0.70    1.35
  -5   4  25    1.70    1.25
  -5   4  23    1.97    1.57
  -5  -4  23    6.27    1.76
  -5   4  21   69.74    3.90
  -5  -4  21   61.83    4.01
  -5  -4  21   61.52    3.98
  -5   4  19   38.09    2.85
  -5  -4  19   38.63    2.96
  -5   4  17   61.59    3.58
  -5  -4  17   54.82    3.63
  -5  -4  15    3.60    1.49
  -5   4  15    6.32    1.37
  -5  -4  13    9.63    1.42
  -5   4  13   10.25    1.29
  -5  -4  13    9.20    1.58
  -5  -4  13   10.86    1.37
  -5  -4  11    1.68    1.30
  -5  -4  11    1.54    1.04
  -5  -4  11    0.94    1.10
  -5  -4   9   -0.31    0.96
   5   4  -9   -0.56    1.46
  -5  -4   9    0.60    1.13
  -5  -4   9    0.31    1.07
  -5  -4   9    0.32    0.91
   5   4  -7  581.95   30.81
  -5   4   7  592.96   30.80
  -5   4   5  498.05   26.22
  -5  -4   5  458.99   26.13
   5   4  -5  514.41   25.78
   5   4  -5  471.25   26.21
   5   4  -5  475.17   26.15
  -5   4   3  455.43   15.24
   5   4  -3  441.14   15.27
   5   4  -3  456.35   15.32
   5   4  -1  206.91   10.25
  -5   4   1  179.52    9.97
   5   4  -1  178.30   10.11
  -5   4  -1    1.89    1.34
  -5   4  -1   -0.13    0.93
   5   4   1   -0.40    1.77
  -5   4  -1   -0.54    0.43
   5   4   3  124.08    7.09
  -5  -4  -5  202.84   10.59
  -5  -4  -7   99.49    5.42
   5  -4   7  102.19    5.40
   5  -4   9   60.85    3.58
   5  -4   9   66.82    3.61
  -5  -4  -9   61.55    3.58
  -5  -4  -9   66.03    3.65
  -5  -4 -11    9.39    1.33
  -5  -4 -11   10.86    1.56
   5   4  11    6.97    1.21
   5  -4  11    9.52    1.47
   5  -4  13    2.72    1.55
   5   4  13    2.47    1.29
  -5  -4 -13    2.75    1.32
  -5  -4 -13    2.51    1.69
   5  -4  15    8.28    1.87
  -5  -4 -15    7.66    1.85
  -5  -4 -15    6.69    1.44
   5   4  15    5.51    1.47
   5   4  17    3.88    1.49
  -5  -4 -17    5.91    1.86
   5  -4  17    5.14    1.98
   5  -4  19    6.07    2.07
   5   4  19    6.85    1.61
  -5  -4 -19    8.35    1.72
  -5  -4 -21   12.53    1.57
   5  -4  21   15.07    1.98
   5   4  21   11.19    1.63
   5  -4  23    4.07    1.46
   5   4  23    2.59    1.20
   5  -4  25    2.89    0.90
  -5  -5  26    1.06    0.77
  -5   5  24   34.54    2.00
  -5  -5  24   30.71    2.12
  -5  -5  22  119.03    6.88
  -5   5  22  133.74    6.83
  -5  -5  20    0.25    1.71
   5  -5 -20    2.25    1.36
  -5   5  20    0.57    1.43
  -5  -5  18  131.89    6.94
  -5   5  18  122.32    6.74
  -5  -5  18  120.71    6.81
  -5   5  16   24.53    1.94
  -5  -5  16   24.56    2.25
  -5  -5  16   23.20    2.13
  -5  -5  14   51.80    3.37
  -5   5  14   57.10    3.25
  -5  -5  14   55.48    3.36
  -5  -5  12  118.00    6.71
  -5  -5  12  123.36    6.67
  -5  -5  12  130.36    6.68
  -5  -5  10   13.42    1.54
  -5  -5  10   12.44    1.32
  -5  -5  10   11.46    1.35
  -5  -5   8    2.77    1.02
  -5  -5   8    3.79    1.26
  -5  -5   6  549.66   29.52
  -5  -5   6  576.55   29.54
  -5  -5   6  593.32   29.55
  -5  -5   4   22.21    1.74
  -5   5   4   24.41    2.40
  -5  -5   2  466.85   22.79
  -5   5   2  546.97   23.33
   5   5  -2  496.90   23.33
   5   5  -2  481.87   23.28
  -5  -5   2  421.05   22.76
  -5  -5   2  403.78   22.75
  -5  -5   0   43.66    2.56
  -5  -5   0   40.77    2.51
  -5  -5   0   48.32    2.67
  -5  -5  -2   44.19    2.64
  -5  -5  -2   43.07    2.60
  -5  -5  -2   48.70    2.73
  -5  -5  -4   61.14    3.49
  -5  -5  -4   62.84    3.50
  -5  -5  -6    1.61    1.34
  -5  -5  -8   20.82    1.80
   5  -5   8   20.75    1.56
  -5  -5 -10  316.51   16.63
   5  -5  10  320.85   16.64
   5  -5  12   16.76    1.87
  -5  -5 -12   17.80    1.86
  -5  -5 -12   18.55    2.16
  -5  -5 -14   14.44    1.79
  -5  -5 -14   13.25    2.20
   5  -5  14   15.55    1.94
  -5  -5 -16  104.18    5.82
  -5  -5 -16  100.91    5.67
   5  -5  16  105.01    5.83
   5  -5  18   14.94    1.98
   5   5  18   10.70    1.54
  -5  -5 -18   14.08    1.94
  -5  -5 -20    6.25    1.56
   5  -5  20    4.41    1.68
  -5  -5 -22    2.36    1.23
  -5  -5 -22    1.03    0.92
  -5  -6  23   30.56    1.97
  -5  -6  21    0.82    1.29
   5  -6 -21    1.18    1.09
  -5  -6  19   13.89    1.72
   5  -6 -19   15.95    1.71
  -5  -6  19   15.18    1.92
  -5  -6  17    4.24    1.56
  -5  -6  17    5.30    1.93
  -5  -6  15   54.98    3.58
  -5  -6  15   60.23    3.50
  -5  -6  13    1.97    1.36
  -5  -6  13    1.24    1.59
  -5  -6  13    0.83    1.43
  -5  -6  11    1.65    1.55
  -5  -6  11    1.11    1.30
  -5  -6   9   94.88    5.22
  -5  -6   9   94.14    5.17
  -5  -6   7    4.29    1.45
  -5  -6   7    5.02    1.13
  -5  -6   5  232.95   11.81
  -5  -6   5  218.76   11.78
  -5  -6   3    1.55    0.97
  -5  -6   3    3.59    1.43
  -5  -6   3    2.39    1.17
  -5  -6   1  179.07    8.75
  -5  -6   1  158.34    8.67
  -5  -6   1  161.18    8.69
  -5  -6  -1    6.66    1.24
  -5  -6  -1    7.06    1.36
  -5  -6  -1    9.62    1.48
  -5  -6  -3   56.82    3.33
  -5  -6  -3   51.50    3.18
  -5  -6  -3   53.89    3.19
  -5  -6  -5   41.04    2.67
  -5  -6  -5   41.47    2.79
  -5  -6  -5   40.41    2.66
  -5  -6  -7   82.86    4.71
  -5  -6  -9   68.71    4.04
  -5  -6  -9   66.20    4.05
  -5  -6 -11    4.21    1.79
   5  -6  13   26.47    2.19
  -5  -6 -13   27.32    2.37
  -5  -6 -15   15.91    1.88
   5  -6  15   15.15    1.89
  -5  -6 -15   14.63    2.24
  -5  -6 -17   63.57    3.83
  -5  -6 -17   70.09    3.99
   5  -6  17   66.31    3.94
  -5  -6 -19   16.54    1.88
  -5  -6 -19   20.20    1.80
   5  -6  19   18.84    1.81
   5  -6  21   13.78    1.40
  -5  -6 -21   16.80    1.35
  -5  -6 -21   14.83    1.37
   5  -7 -22    0.32    1.00
   5  -7 -22    1.52    1.00
   5  -7 -20   38.23    2.50
   5  -7 -20   36.82    2.31
  -5  -7  20   38.04    2.24
   5  -7 -18   20.85    1.79
  -5  -7  18   17.28    1.53
   5  -7 -18   19.41    2.04
  -5  -7  18   16.38    1.76
   5  -7 -16   38.05    2.70
  -5  -7  16   30.69    2.54
   5  -7 -16   37.48    2.58
   5  -7 -14    0.86    1.80
  -5  -7  14    0.12    1.50
   5  -7 -12   61.74    3.43
  -5  -7  12   56.80    3.31
  -5  -7  10   74.41    4.28
  -5  -7  10   67.86    4.33
  -5  -7   8    0.22    1.51
   5  -7  -8   -0.63    1.47
  -5  -7   8   -0.02    1.16
   5  -7  -8    0.78    1.39
  -5  -7   6   26.80    2.11
  -5  -7   6   24.56    1.84
  -5  -7   4    3.56    1.49
  -5  -7   2   -0.23    1.18
  -5  -7   2   -0.53    1.21
  -5  -7   2    1.45    1.51
  -5  -7   0    5.12    1.58
  -5  -7   0    5.47    1.36
  -5  -7   0    3.96    1.34
  -5  -7  -2    3.76    1.66
  -5  -7  -2    2.57    1.48
  -5  -7  -2    2.89    1.48
  -5  -7  -4   28.38    2.38
  -5  -7  -4   27.18    2.27
  -5  -7  -4   25.80    2.17
  -5  -7  -6   19.78    2.10
  -5  -7  -6   24.38    2.26
  -5  -7  -6   22.83    2.25
  -5  -7  -8    3.39    2.02
  -5  -7  -8    0.90    1.83
  -5  -7 -10   17.34    2.18
  -5  -7 -10   17.16    2.29
  -5  -7 -10   17.35    2.36
  -5  -7 -12   12.82    2.15
  -5  -7 -12   10.64    2.01
  -5  -7 -14    3.78    1.71
  -5  -7 -16   12.43    1.61
  -5  -7 -18    7.40    1.38
  -5  -7 -18    8.27    1.35
  -5  -7 -18    6.41    1.08
  -5  -7 -20   10.35    1.08
  -5  -7 -20   15.14    1.07
   5  -8 -19    3.49    0.95
   5  -8 -19    5.45    1.07
   5  -8 -17    0.40    1.28
   5  -8 -17    0.92    1.25
   5  -8 -17    1.11    1.37
   5  -8 -15    9.55    1.68
   5  -8 -15   13.19    1.65
  -5  -8  15    9.04    1.34
   5  -8 -15   12.16    1.62
  -5  -8  13   25.73    2.07
   5  -8 -13   29.52    2.23
   5  -8 -13   29.38    2.25
   5  -8 -11   14.65    1.76
  -5  -8  11   10.83    1.52
   5  -8 -11   14.95    1.93
   5  -8 -11   17.08    1.67
   5  -8  -9   14.01    1.85
  -5  -8   9   10.92    1.61
  -5  -8   9   11.46    1.41
   5  -8  -7    0.49    1.55
  -5  -8   7    1.76    1.48
   5  -8  -5   43.22    2.62
  -5  -8   5   35.09    2.61
   5  -8  -3   23.07    1.83
  -5  -8   3   23.02    2.03
  -5  -8   1    1.64    1.32
  -5  -8   1    2.66    1.59
  -5  -8  -1    6.65    1.39
  -5  -8  -1    5.48    1.68
  -5  -8  -1    7.55    1.52
  -5  -8  -3    1.18    1.74
  -5  -8  -3    2.66    1.47
  -5  -8  -3    1.42    1.62
  -5  -8  -5   26.18    2.17
  -5  -8  -5   23.93    2.28
  -5  -8  -5   26.41    2.35
  -5  -8  -7    3.24    1.87
  -5  -8  -7   -0.99    1.67
  -5  -8  -7    1.44    1.89
  -5  -8  -9   -0.04    1.73
  -5  -8  -9    1.01    1.86
  -5  -8 -11   28.37    2.34
  -5  -8 -11   26.96    2.40
  -5  -8 -11   29.40    2.39
  -5  -8 -13    2.99    1.58
  -5  -8 -13    1.69    1.52
  -5  -8 -13    2.31    1.60
  -5  -8 -15   12.09    1.45
  -5  -8 -15   11.78    1.48
   5  -9 -16   16.51    1.34
   5  -9 -14    1.56    1.23
   5  -9 -12   11.52    1.51
   5  -9 -10   49.51    3.03
   5  -9  -8  242.92   12.73
   5  -9  -6    1.47    1.30
  -5  -9   6    3.31    1.26
  -5  -9   4    2.78    1.33
   5  -9  -4    1.76    1.19
  -5  -9   2   18.34    1.74
  -5  -9   0   16.42    1.60
  -5  -9   0   16.08    1.74
  -5  -9  -2   32.35    2.31
  -5  -9  -2   32.83    2.35
  -5  -9  -4   27.02    2.17
  -5  -9  -4   31.03    2.22
  -5  -9  -4   27.28    1.98
  -5  -9  -6    4.91    1.38
  -5  -9  -6    5.60    1.62
  -5  -9  -6    5.55    1.59
  -5  -9  -8    1.33    1.29
  -5  -9  -8    0.88    1.57
  -5  -9  -8    4.18    1.51
  -5  -9 -10   35.96    2.35
  -5  -9 -10   32.19    2.41
  -5  -9 -12    0.94    1.04
  -5  -9 -12    2.26    1.21
  -5  -9 -12    1.10    1.17
  -5  -9 -14    9.20    0.92
  -5  -9 -14    6.38    0.95
   5 -10 -11   15.35    1.22
   5 -10  -9   64.34    3.54
   5 -10  -7   39.13    2.31
  -5 -10   1   37.59    2.25
  -5 -10  -1   17.39    1.39
  -5 -10  -3    3.60    1.01
  -5 -10  -5   14.59    1.28
  -5 -10  -7    1.33    0.90
  -5 -10  -9   14.56    1.11
  -6   0  28   15.49    1.45
  -6   0  26    5.08    1.62
  -6   0  24   50.70    3.43
  -6   0  24   53.66    3.17
  -6   0  22   39.13    3.00
  -6   0  22   39.89    2.65
  -6   0  20   70.46    4.39
  -6   0  20   74.64    4.17
  -6   0  18   16.59    1.59
  -6   0  18   17.10    1.93
  -6   0  16   10.53    1.55
  -6   0  16    9.32    1.23
  -6   0  16   12.85    1.20
  -6   0  14    4.95    0.98
  -6   0  12  129.27    7.41
   6   0 -12  127.44    7.57
   6   0 -12  135.87    7.44
  -6   0  12  140.19    7.53
   6   0 -10  147.90    8.47
  -6   0  10  159.26    8.45
   6   0 -10  152.45    8.36
  -6   0  10  152.03    8.40
   6   0 -10  155.14    8.47
  -6   0   8  640.92   34.01
  -6   0   8  682.91   34.04
   6   0  -8  630.78   34.04
   6   0  -8  653.29   34.03
   6   0  -8  664.27   33.98
  -6   0   6 1036.50   54.24
   6   0  -6 1063.32   54.26
   6   0  -4   29.56    2.23
   6   0  -4   22.67    2.12
  -6   0   2  686.06   36.03
   6   0  -2  706.47   36.03
  -6   0   0 1062.14   54.83
  -6   0  -2  744.01   36.68
   6   0   2  672.56   36.69
  -6   0  -4  507.42   24.35
   6   0   4  435.59   24.30
   6   0   6  458.69   23.73
   6   0   6  433.82   23.54
   6   0   6  482.53   23.64
   6   0   8   25.28    1.68
   6   0   8   27.72    2.15
   6   0   8   28.27    2.35
   6   0  10  498.34   26.42
   6   0  10  560.61   26.91
   6   0  12   70.63    3.92
   6   0  12   66.72    3.83
   6   0  14  642.02   32.38
   6   0  14  610.88   32.33
   6   0  16  697.27   37.09
   6   0  16  741.58   37.15
   6   0  18  285.10   15.61
   6   0  18  315.08   15.72
   6   0  20  122.35    7.00
   6   0  20  136.24    7.19
   6   0  22   47.27    3.15
   6   0  22   51.09    3.43
   6   0  24    8.86    1.48
   6   0  24   13.47    1.78
   6   0  26    5.47    1.10
  -6   1  29    5.11    0.88
  -6  -1  27    1.66    1.04
  -6  -1  27    0.97    1.16
  -6   1  27    0.70    1.42
  -6  -1  25   -0.48    1.50
  -6  -1  25    1.10    1.42
  -6   1  25    0.17    1.88
  -6  -1  23  115.85    6.21
  -6   1  23  113.13    6.40
  -6  -1  23  108.01    6.22
  -6   1  21   18.43    2.30
  -6  -1  21   17.63    1.99
  -6  -1  21   19.61    1.99
  -6   1  19    4.96    1.22
  -6  -1  19    4.75    1.52
  -6   1  19    4.11    1.80
  -6  -1  19    5.31    1.57
  -6  -1  19    5.87    1.33
  -6  -1  17   -0.62    1.40
  -6   1  17    0.54    1.55
  -6   1  17    0.49    0.99
  -6  -1  17    1.78    2.10
  -6  -1  17    1.03    1.22
  -6  -1  17    0.96    1.29
  -6  -1  15    1.53    1.85
  -6  -1  15    1.65    1.12
  -6  -1  15    2.09    0.99
  -6  -1  15    3.06    1.24
  -6   1  15    1.47    1.71
  -6   1  15    2.12    1.21
  -6  -1  13  232.11   12.44
  -6   1  13  231.96   12.44
  -6   1  13  237.18   12.75
  -6   1  13  279.76   12.85
   6   1 -13  224.91   12.77
  -6  -1  13  230.03   12.33
  -6  -1  13  237.68   12.34
  -6   1  13  240.15   12.33
   6   1 -11  254.00   16.04
  -6   1  11  333.32   15.77
   6  -1 -11  293.72   16.21
  -6   1  11  255.86   16.03
  -6  -1  11  312.87   15.77
  -6  -1  11  298.34   16.17
  -6   1  11  302.95   16.07
   6   1 -11  314.85   16.24
   6   1 -11  303.82   16.12
  -6  -1   9    3.65    1.56
  -6   1   9    2.21    1.53
   6   1  -9    2.76    1.77
  -6  -1   9    4.32    1.77
   6  -1  -9    3.75    1.93
   6   1  -9    2.62    1.85
  -6   1   9    2.99    1.63
  -6  -1   7   18.61    2.21
   6   1  -7   14.55    2.10
  -6   1   7   21.47    1.95
   6  -1  -7   22.88    2.00
   6   1  -7   20.20    2.18
   6  -1  -7   18.82    1.61
   6   1  -5  428.83   23.53
   6   1  -5  384.85   23.50
  -6   1   5  446.09   23.50
   6  -1  -5  473.52   23.42
  -6  -1   5  434.81   23.52
   6  -1  -5  474.72   23.55
  -6   1   5  462.36   23.41
   6  -1  -5  467.71   23.33
  -6   1   3  636.56   33.58
   6  -1  -3  694.54   33.52
   6  -1  -3  705.24   33.62
   6   1  -3  573.79   33.61
   6   1  -3  620.40   33.44
  -6  -1   3  683.47   33.65
   6  -1  -3  653.55   33.44
  -6   1   1  248.89   12.71
   6  -1  -1  250.73   12.74
  -6   1   1  231.01   12.59
  -6  -1   1  229.36   12.59
   6   1  -1  255.42   12.63
   6  -1  -1  259.49   12.64
  -6  -1  -1   13.19    1.30
   6  -1   1   11.39    1.23
   6   1   1   10.30    1.94
  -6   1  -1   13.99    1.52
  -6   1  -1   13.87    1.27
  -6  -1  -1   12.34    2.00
  -6   1  -3   16.63    1.55
  -6  -1  -3   15.91    2.20
   6   1   3   14.09    1.87
   6  -1   3   13.43    1.58
   6   1   5   38.72    2.88
   6  -1   5   42.10    2.79
   6  -1   7  254.31   13.38
   6   1   7  244.95   13.59
   6  -1   7  271.74   13.67
  -6  -1  -7  274.28   13.39
  -6   1  -7  240.19   13.38
   6  -1   7  257.17   13.64
   6   1   9  257.64   14.31
  -6  -1  -9  274.79   14.08
  -6   1  -9  251.63   14.07
   6   1   9  278.65   14.24
   6  -1   9  285.25   14.44
   6  -1   9  282.57   14.40
   6  -1  11    3.81    1.09
   6  -1  11    2.83    1.15
   6   1  11    3.02    1.03
   6   1  11    4.44    1.18
  -6   1 -11    1.27    1.23
  -6  -1 -11    2.23    1.21
   6  -1  13    3.34    1.28
   6  -1  13    4.11    1.40
   6   1  13    4.78    1.19
   6   1  13    4.70    1.46
   6  -1  15   23.10    2.00
   6  -1  15   23.16    2.16
   6   1  15   21.43    1.87
   6  -1  17    6.70    1.92
   6   1  17    5.08    1.50
   6  -1  17    7.76    1.71
   6  -1  19   23.45    2.43
   6   1  19   20.39    2.05
   6  -1  19   22.00    2.23
   6  -1  21   64.84    3.59
   6  -1  21   67.01    3.68
   6  -1  23   14.72    1.96
   6  -1  23   14.66    1.87
   6  -1  25    4.43    1.27
   6   1  25    8.18    1.47
   6  -1  25    5.81    1.29
  -6  -2  28   -0.24    0.91
  -6  -2  26   13.52    1.59
  -6  -2  24    1.81    1.27
  -6  -2  24    3.34    1.70
  -6  -2  22    0.77    1.80
  -6  -2  22   -0.96    1.43
  -6  -2  20    2.78    1.79
  -6   2  20    3.33    1.93
  -6  -2  20    2.37    1.40
  -6  -2  20    3.88    1.54
  -6  -2  18   -1.06    1.29
  -6  -2  18   -0.20    1.47
  -6  -2  18    0.28    1.57
  -6   2  18   -0.27    1.68
  -6  -2  16    2.57    1.13
  -6  -2  16    2.83    2.04
  -6  -2  16   -0.33    1.37
  -6  -2  16    1.46    1.18
  -6   2  14  180.88    9.75
  -6  -2  14  180.01    9.92
  -6  -2  14  191.96    9.78
  -6  -2  14  177.88    9.79
  -6  -2  14  185.20    9.77
  -6  -2  14  198.32    9.78
  -6   2  12    7.18    1.49
  -6  -2  12    4.08    1.09
  -6   2  12    7.33    1.72
   6   2 -12    6.13    1.65
  -6  -2  12    5.93    1.74
  -6  -2  12    5.65    0.92
  -6   2  10  125.40    6.29
  -6  -2  10  109.08    6.51
  -6  -2  10  117.26    6.30
  -6   2  10  120.45    6.74
   6   2 -10  100.78    6.62
  -6   2  10  126.96    6.60
  -6  -2  10  113.90    6.71
   6   2 -10  129.08    6.90
  -6  -2   8  121.97    7.19
   6   2  -8  135.79    7.43
   6   2  -8  123.74    7.29
  -6   2   8  148.02    7.18
  -6  -2   8  128.30    7.35
  -6   2   6    7.05    1.79
  -6   2   6    7.19    1.28
  -6  -2   6    6.39    1.67
   6   2  -6    8.92    1.86
   6   2  -4  352.40   18.46
  -6   2   4  366.52   18.72
   6  -2  -4  355.66   18.47
   6   2  -4  372.92   18.80
   6   2  -4  367.97   18.76
  -6  -2   4  349.01   18.73
  -6  -2   2 1419.22   75.17
   6   2  -2 1388.67   75.16
  -6   2   2 1508.61   75.10
   6   2  -2 1476.54   74.94
   6  -2  -2 1443.17   74.94
  -6   2   0   76.41    4.02
  -6  -2   0   71.27    4.48
  -6   2   0   79.72    4.15
  -6  -2   0   71.27    4.01
   6  -2   0   74.77    3.95
  -6  -2  -2   18.59    1.38
  -6  -2  -2   17.64    2.17
   6  -2   2   16.75    1.40
   6   2   2   14.39    2.03
  -6   2  -2   18.79    1.44
  -6   2  -2   17.80    1.39
   6   2   4    4.81    1.80
   6  -2   4    6.04    1.19
   6   2   6  828.86   42.44
   6  -2   6  862.82   42.35
  -6  -2  -6  844.33   42.14
  -6   2  -6  768.07   42.14
   6   2   8  243.60   12.60
  -6  -2  -8  248.41   12.20
   6  -2   8  243.46   12.45
  -6   2  -8  210.83   12.19
   6  -2  10   84.61    4.40
  -6  -2 -10   71.37    4.38
   6   2  10   77.66    4.40
  -6   2 -10   79.25    4.45
   6  -2  10   88.27    4.43
   6  -2  10   82.86    4.74
   6  -2  12    1.93    1.25
   6   2  12    2.12    1.26
   6  -2  12    0.33    1.29
   6  -2  14   34.16    2.42
   6   2  14   30.23    2.35
   6   2  16    3.05    1.72
   6  -2  16    3.41    1.75
  -6  -2 -16    3.04    1.34
   6   2  18   83.41    4.91
   6  -2  18   84.43    4.94
   6  -2  18   83.32    4.93
   6  -2  20   30.35    2.59
   6  -2  20   32.55    2.67
   6   2  20   31.67    2.72
   6   2  22   -2.86    1.90
   6  -2  22   -4.42    1.94
   6  -2  22    1.12    1.69
   6  -2  24    5.88    1.57
   6  -2  24    4.11    1.26
   6   2  24    5.51    1.55
   6   2  26    0.89    0.88
  -6  -3  27    0.90    1.11
  -6   3  27   -1.01    1.17
   6  -3 -27    0.44    0.97
  -6  -3  25    0.72    1.55
  -6   3  25    0.89    1.56
  -6  -3  23    2.07    1.85
  -6   3  23    3.81    1.93
  -6  -3  21    0.55    1.93
  -6   3  21   -0.73    1.89
  -6  -3  21    0.10    1.72
  -6  -3  19  106.58    5.74
  -6   3  19   96.12    5.72
  -6  -3  17    2.12    2.01
  -6   3  17    5.45    1.61
  -6  -3  17    4.79    1.48
  -6  -3  15   29.04    2.68
  -6  -3  15   36.81    2.30
  -6  -3  15   35.27    2.37
  -6  -3  13   32.06    1.97
  -6  -3  13   28.58    1.90
  -6   3  13   29.33    1.87
  -6  -3  13   30.93    2.07
  -6  -3  13   25.00    2.42
  -6  -3  11   -0.52    1.05
  -6  -3  11   -0.23    1.18
   6   3 -11   -0.25    1.49
  -6  -3  11    0.91    0.93
  -6   3   9  683.80   31.24
  -6  -3   9  554.19   31.22
  -6   3   9  612.74   31.65
  -6   3   9  604.71   31.40
   6   3  -9  503.25   31.52
  -6  -3   9  611.33   31.50
   6   3  -9  635.30   31.72
  -6   3   7   98.78    5.64
  -6   3   7   95.89    5.24
   6   3  -7   95.01    5.68
  -6  -3   7   95.90    5.51
   6   3  -5    5.73    1.02
  -6  -3   5    5.28    1.70
  -6   3   5    8.05    1.71
   6   3  -5    5.05    1.84
   6   3  -5    6.99    1.92
   6  -3  -5    6.07    0.80
   6   3  -3   62.37    3.87
   6   3  -3   64.00    3.96
   6   3  -3   60.05    3.26
  -6   3   3   62.04    3.66
  -6  -3   3   65.84    3.86
   6  -3  -3   55.65    3.21
   6   3  -1   55.88    3.98
  -6   3   1   62.93    3.59
  -6  -3   1   63.49    4.04
   6   3   1   30.17    2.44
  -6   3  -1   28.71    1.74
  -6   3  -1   24.49    1.60
  -6  -3  -1   25.40    1.62
  -6   3  -3  102.75    4.54
  -6   3  -3  103.51    4.50
   6  -3   3  113.43    4.61
  -6   3  -3   70.14    4.48
  -6   3  -3   63.91    4.45
  -6  -3  -3  100.41    4.54
   6   3   5   19.69    2.29
   6  -3   5   20.17    1.51
  -6  -3  -5   23.72    1.41
   6   3   7  136.12    7.48
   6  -3   7  146.56    7.15
  -6  -3  -7  121.12    6.90
  -6   3  -7  132.92    6.97
  -6   3  -9  154.29    8.77
   6   3   9  163.71    8.72
  -6  -3  -9  188.24    8.73
  -6  -3  -9  175.58    8.73
  -6  -3  -9  131.36    8.70
   6  -3   9  193.55    8.77
  -6  -3 -11    9.11    1.24
   6   3  11    8.63    1.24
   6  -3  11   10.17    1.41
  -6  -3 -11    7.77    1.35
  -6  -3 -13   25.06    2.06
   6  -3  13   26.64    2.08
   6   3  13   23.79    1.98
   6  -3  13   26.95    2.14
   6  -3  15   29.76    2.39
   6  -3  15   31.71    2.52
   6   3  15   28.23    2.28
  -6  -3 -15   30.34    2.28
   6   3  17   32.92    2.57
   6  -3  17   34.95    2.70
   6  -3  17   36.04    2.82
   6  -3  19    3.71    1.72
   6   3  19    3.26    1.85
  -6  -3 -19    4.87    1.47
   6   3  21   24.28    2.22
   6  -3  23    8.43    1.78
   6   3  23    5.85    1.55
   6  -3  25    0.93    1.09
   6   3  25   -0.25    0.92
  -6   4  26   34.01    1.94
   6  -4 -26   23.97    1.90
  -6   4  24    6.01    1.51
  -6   4  22  123.62    6.46
  -6  -4  22  110.58    6.49
  -6   4  20  176.69    9.14
  -6  -4  20  181.14    9.21
  -6  -4  20  153.74    9.15
  -6   4  18   10.20    1.73
  -6  -4  18    9.59    1.96
  -6  -4  18    7.39    1.82
  -6   4  16   12.27    1.63
  -6  -4  16   12.66    1.75
  -6   4  14   82.01    4.51
  -6  -4  14   78.79    4.52
  -6  -4  12  208.32   10.56
  -6  -4  12  207.00   10.58
  -6  -4  12  187.76   10.57
  -6  -4  10   88.29    4.95
  -6  -4  10   86.80    4.96
  -6  -4  10   93.61    4.95
  -6  -4  10   95.66    4.95
  -6  -4   8   36.75    2.21
  -6  -4   8   33.97    2.21
  -6  -4   8   35.59    2.17
  -6  -4   6  651.45   33.79
  -6   4   6  629.91   33.82
   6   4  -6  662.99   33.89
  -6  -4   4 1908.88  102.63
  -6   4   4 1994.76  102.62
   6   4  -4 2036.56  102.69
   6   4  -4 2013.31  102.66
  -6   4   2  138.53    7.36
   6   4  -2  128.56    7.49
   6   4  -2  131.68    7.46
   6   4   0   13.33    2.06
  -6   4   0   11.75    1.28
   6   4   2  152.01    8.49
  -6  -4  -6   43.95    2.61
  -6  -4  -8   42.28    2.62
  -6  -4  -8   43.21    2.67
   6  -4   8   45.08    2.62
   6  -4  10    1.61    1.28
  -6  -4 -10    0.91    1.42
  -6  -4 -10    1.24    1.19
   6  -4  12    2.33    1.50
   6   4  12    1.34    1.22
  -6  -4 -12    1.77    1.31
  -6  -4 -12    0.93    1.61
   6  -4  14  149.84    7.89
  -6  -4 -14  156.75    7.75
   6   4  14  127.31    7.75
  -6  -4 -14  147.03    7.82
   6  -4  16   17.99    2.18
   6   4  16   13.54    1.80
  -6  -4 -16   17.79    2.02
   6  -4  18    4.55    2.00
   6   4  18    4.09    1.58
  -6  -4 -18    5.45    1.71
  -6  -4 -20   -0.05    1.40
   6  -4  20   -0.56    1.89
   6   4  20    0.81    1.46
   6  -4  22    6.33    1.66
   6   4  22    5.58    1.36
   6  -4  24    2.26    1.17
   6  -5 -25    1.92    1.18
  -6  -5  25    0.88    1.06
  -6   5  25    0.71    0.81
  -6  -5  23   19.69    1.90
  -6   5  23   24.62    1.80
  -6   5  21  108.25    5.15
  -6  -5  21   97.63    5.24
  -6   5  19   37.64    2.50
  -6  -5  19   30.97    2.62
  -6  -5  17   11.13    1.87
  -6   5  17   13.36    1.67
  -6  -5  15   20.49    2.06
  -6   5  15   22.52    1.83
  -6  -5  15   21.18    2.00
  -6  -5  13  134.46    7.27
  -6  -5  13  130.30    7.24
  -6  -5  13  138.62    7.24
  -6  -5  11   98.22    5.41
  -6  -5  11  100.26    5.41
  -6  -5   9    1.04    1.05
  -6  -5   9    0.74    1.36
  -6  -5   9    0.27    1.06
  -6  -5   7    4.99    1.26
  -6  -5   7    4.50    1.06
  -6  -5   7    4.47    1.27
  -6  -5   5  618.29   31.31
  -6  -5   5  588.32   31.27
  -6  -5   5  613.25   31.28
   6   5  -3   58.72    3.90
  -6  -5   3   59.78    3.16
  -6  -5   3   49.37    3.01
  -6   5   3   59.43    3.67
  -6  -5   3   53.10    3.06
  -6  -5   1   58.34    3.52
  -6  -5   1   63.35    3.58
  -6  -5  -1    2.52    1.11
  -6  -5  -1    4.03    1.30
  -6  -5  -1    3.88    1.02
  -6  -5  -3   74.13    4.09
  -6  -5  -3   74.19    4.10
  -6  -5  -5   81.06    4.47
  -6  -5  -7    6.81    1.41
   6  -5   9   32.96    2.24
  -6  -5  -9   32.41    2.37
   6  -5  11   22.24    1.98
  -6  -5 -11   24.09    2.23
  -6  -5 -11   23.74    2.06
   6  -5  13   14.84    1.94
  -6  -5 -13   16.48    1.84
  -6  -5 -13   16.61    2.14
  -6  -5 -15   76.37    4.37
   6  -5  15   76.48    4.55
  -6  -5 -15   75.42    4.54
   6  -5  17   39.24    2.77
  -6  -5 -17   33.22    2.70
  -6  -5 -19   -0.38    1.55
   6  -5  19    1.69    1.74
  -6  -5 -21   -0.26    1.15
   6  -5  21   -0.34    1.47
  -6  -5 -21    1.02    1.30
   6  -5  23    9.16    1.14
  -6  -6  24   12.45    1.08
  -6  -6  22    6.64    1.24
  -6  -6  20   30.65    2.18
   6  -6 -20   27.37    2.09
  -6  -6  20   32.35    2.33
  -6  -6  18  110.72    5.94
  -6  -6  18  101.30    5.78
  -6  -6  16   29.44    2.45
  -6  -6  16   30.49    2.29
  -6  -6  14   -1.22    1.62
  -6  -6  14    0.15    1.43
  -6  -6  12    1.45    1.72
  -6  -6  12    3.11    1.32
  -6  -6  12    2.88    1.40
  -6  -6  10   43.05    2.70
  -6  -6  10   43.95    2.88
  -6  -6   8   31.13    2.24
  -6  -6   8   28.78    2.04
  -6  -6   6    3.83    1.46
  -6  -6   6    3.65    1.13
  -6  -6   4   54.13    3.07
  -6  -6   4   48.18    2.96
  -6  -6   2  205.48   11.09
  -6  -6   2  206.14   11.07
  -6  -6   2  228.59   11.15
  -6  -6   0   79.73    4.15
  -6  -6   0   67.71    4.07
  -6  -6   0   74.46    4.10
  -6  -6  -2   32.08    2.27
  -6  -6  -2   27.88    2.13
  -6  -6  -2   31.58    2.15
  -6  -6  -4   50.92    3.14
  -6  -6  -4   54.78    3.27
  -6  -6  -4   50.24    3.14
  -6  -6  -6   69.00    4.04
  -6  -6  -8    1.44    1.78
  -6  -6  -8    2.25    1.80
  -6  -6 -10    4.41    1.84
  -6  -6 -12   19.82    2.12
   6  -6  12   20.07    1.92
  -6  -6 -14    6.30    1.72
  -6  -6 -14    4.60    2.08
   6  -6  14    4.74    1.65
   6  -6  16   29.82    2.37
  -6  -6 -16   29.54    2.52
  -6  -6 -16   30.48    2.27
  -6  -6 -18   14.42    1.85
   6  -6  18   17.09    1.75
  -6  -6 -18   14.68    1.80
  -6  -6 -20    0.57    1.13
  -6  -6 -20    0.01    1.17
   6  -6  20    0.34    1.20
   6  -7 -21   15.71    1.24
  -6  -7  21   15.97    1.18
   6  -7 -21   15.25    1.53
  -6  -7  19  146.95    7.57
   6  -7 -19  143.04    7.60
   6  -7 -19  145.82    7.68
  -6  -7  19  136.06    7.64
   6  -7 -17   14.51    1.92
  -6  -7  17    9.18    1.36
  -6  -7  17   10.40    1.71
   6  -7 -17   12.31    1.73
   6  -7 -15  106.30    5.72
  -6  -7  15   98.73    5.69
  -6  -7  13    1.03    1.46
   6  -7 -13    1.57    1.72
  -6  -7  11  121.08    6.85
  -6  -7  11  122.39    6.81
   6  -7 -11  133.67    6.83
  -6  -7   9  119.18    6.62
  -6  -7   9  119.06    6.55
   6  -7  -9  125.76    6.56
  -6  -7   7    1.71    1.16
  -6  -7   7    3.59    1.63
  -6  -7   5    5.56    1.19
  -6  -7   5    7.00    1.61
  -6  -7   3    4.12    1.29
  -6  -7   3    6.84    1.58
  -6  -7   3    5.23    1.23
  -6  -7   1   34.27    2.36
  -6  -7   1   33.41    2.37
  -6  -7  -1   -0.19    1.43
  -6  -7  -1   -1.02    1.42
  -6  -7  -1    1.43    1.64
  -6  -7  -3   19.12    1.98
  -6  -7  -3   24.14    2.10
  -6  -7  -3   24.59    2.19
  -6  -7  -5   15.41    2.02
  -6  -7  -5   14.37    2.03
  -6  -7  -5   14.66    1.89
  -6  -7  -7   20.04    2.29
  -6  -7  -7   22.24    2.18
  -6  -7  -9    1.29    1.94
  -6  -7  -9    3.48    1.98
  -6  -7 -11    4.73    2.08
  -6  -7 -11    3.18    1.97
  -6  -7 -13    5.88    1.75
  -6  -7 -15   21.46    2.15
  -6  -7 -15   20.83    1.94
  -6  -7 -17   19.19    1.83
  -6  -7 -17   23.64    1.84
  -6  -7 -17   21.19    1.66
  -6  -7 -19    1.67    1.00
  -6  -7 -19    5.96    0.98
   6  -8 -18   13.47    1.44
   6  -8 -18   14.37    1.40
   6  -8 -16   67.28    3.32
   6  -8 -16   61.18    3.29
  -6  -8  16   56.52    3.20
   6  -8 -14   -0.61    1.44
  -6  -8  14    0.27    1.28
   6  -8 -14    0.74    1.47
   6  -8 -12    0.06    1.73
  -6  -8  12   -0.18    1.25
   6  -8 -12   -0.32    1.49
  -6  -8  10   10.25    1.62
  -6  -8  10    9.17    1.39
  -6  -8   8   42.86    2.77
  -6  -8   8   49.47    2.96
  -6  -8   6    4.70    1.59
  -6  -8   4   75.32    4.21
   6  -8  -4   70.59    4.11
  -6  -8   2    5.85    1.66
  -6  -8   2    4.98    1.34
  -6  -8   0    9.53    1.73
  -6  -8   0    8.53    1.54
  -6  -8   0    8.69    1.44
  -6  -8  -2   11.63    1.84
  -6  -8  -2   11.74    1.60
  -6  -8  -2   12.00    1.76
  -6  -8  -4   53.46    3.43
  -6  -8  -4   58.81    3.41
  -6  -8  -4   49.00    3.28
  -6  -8  -6    1.31    1.68
  -6  -8  -6    0.51    1.85
  -6  -8  -6    1.36    1.79
  -6  -8  -8   25.49    2.41
  -6  -8  -8   22.30    2.16
  -6  -8  -8   20.75    2.29
  -6  -8 -10   14.32    1.97
  -6  -8 -10   12.53    1.90
  -6  -8 -12    4.30    1.63
  -6  -8 -12    4.28    1.67
  -6  -8 -14   56.65    3.42
  -6  -8 -14   60.89    3.43
   6  -9 -17   15.50    1.15
   6  -9 -13    9.34    1.37
   6  -9 -11   12.21    1.55
   6  -9  -9   13.44    1.60
  -6  -9   7    0.18    1.33
   6  -9  -7    2.05    1.34
   6  -9  -5   11.32    1.39
  -6  -9   5   10.08    1.50
  -6  -9   3    8.15    1.51
  -6  -9   1    3.52    1.48
  -6  -9  -1    0.97    1.51
  -6  -9  -1    0.81    1.35
  -6  -9  -3   31.83    2.22
  -6  -9  -3   27.85    2.18
  -6  -9  -3   25.45    2.01
  -6  -9  -5    1.89    1.30
  -6  -9  -5    2.16    1.59
  -6  -9  -5    0.78    1.50
  -6  -9  -7   35.14    2.47
  -6  -9  -7   40.60    2.57
  -6  -9  -7   33.84    2.34
  -6  -9  -9    3.37    1.37
  -6  -9  -9    0.04    1.44
  -6  -9  -9    0.19    1.24
  -6  -9 -11    1.94    1.10
  -6  -9 -11    1.59    1.18
  -6  -9 -13   14.17    1.42
  -6  -9 -13   25.70    1.41
   6 -10 -12    2.53    0.75
   6 -10 -10   17.26    1.31
   6 -10  -8   21.11    1.51
  -6 -10   2   -1.61    0.98
  -6 -10   0   10.54    1.23
  -6 -10  -2    1.36    1.04
  -6 -10  -4    6.72    1.09
  -6 -10  -6    0.59    0.95
  -6 -10  -8    4.09    0.86
  -7   0  29   -0.27    0.79
  -7   0  27   -1.08    1.39
  -7   0  25   -0.73    1.22
  -7   0  25   -0.40    1.63
  -7   0  23    1.01    1.86
  -7   0  23    0.75    1.40
  -7   0  21    0.08    1.84
  -7   0  21    0.35    1.41
  -7   0  19    0.15    1.31
  -7   0  19    0.77    1.70
  -7   0  17    0.77    1.45
  -7   0  17    0.99    1.13
  -7   0  15   -0.81    1.02
  -7   0  13   -0.29    1.57
   7   0 -11    6.37    1.62
  -7   0  11    6.27    1.79
   7   0 -11    5.26    1.86
   7   0 -11    9.70    1.91
   7   0  -9   -0.02    1.76
   7   0  -9    1.49    1.60
  -7   0   9    0.24    1.65
   7   0  -9   -0.11    1.77
   7   0  -7   -0.43    1.60
  -7   0   7   -0.67    1.56
   7   0  -5   -0.45    1.76
   7   0  -5   -1.29    1.61
   7   0  -3   -0.91    1.74
  -7   0   3    2.21    1.66
   7   0  -3   -0.41    1.53
  -7   0   1   -0.73    1.57
   7   0  -1   -0.87    1.51
  -7   0  -1   -0.01    1.67
   7   0   1    0.77    1.70
   7   0   3    0.69    1.66
  -7   0  -3    0.65    1.56
   7   0   5   22.01    2.06
   7   0   7   -0.67    0.82
   7   0   7   -1.57    1.48
   7   0   7   -0.76    1.49
   7   0   9    0.83    1.50
   7   0   9   -0.73    1.42
   7   0  11   -0.15    1.22
   7   0  11    0.15    1.10
   7   0  13    0.95    1.26
   7   0  13   -0.96    1.45
   7   0  15   -0.70    1.44
   7   0  15   -1.15    1.71
   7   0  17   -1.27    1.63
   7   0  17   -0.55    1.97
   7   0  19   -0.35    2.12
   7   0  19   -0.88    1.70
   7   0  21    0.32    1.72
   7   0  21    1.13    2.08
   7   0  23    1.36    1.48
   7   0  23   -1.04    1.85
   7   0  25   -0.53    1.29
  -7  -1  28   31.08    1.93
  -7  -1  28   30.68    1.88
  -7   1  28   33.58    2.11
  -7  -1  26    0.89    1.25
  -7  -1  26    1.94    1.34
  -7   1  26    0.91    1.63
  -7  -1  24   16.62    1.87
  -7  -1  24   15.88    1.89
  -7   1  24   18.38    2.28
  -7   1  22   75.64    4.57
  -7  -1  22   74.37    4.38
  -7  -1  22   73.91    4.35
  -7   1  20    2.41    1.90
  -7  -1  20    5.11    1.64
  -7  -1  20    6.53    1.35
  -7  -1  20    5.19    1.68
  -7   1  18   31.21    2.44
  -7  -1  18   26.46    2.90
  -7  -1  18   25.24    2.28
  -7  -1  18   33.85    2.18
  -7  -1  18   31.39    2.22
  -7   1  18   31.30    2.01
  -7  -1  16   75.17    4.62
  -7   1  16   70.36    4.57
  -7  -1  16   76.49    4.28
  -7  -1  16   82.29    4.22
  -7  -1  16   77.35    4.28
  -7   1  16   77.31    4.25
  -7  -1  16   76.28    4.25
  -7   1  16   71.35    4.13
  -7  -1  14   21.59    1.67
  -7  -1  14   25.21    2.27
  -7  -1  14   23.60    1.75
  -7   1  14   24.98    1.73
  -7  -1  14   24.49    1.75
  -7  -1  14   24.29    1.62
  -7   1  14   24.73    2.20
   7   1 -12    3.42    1.62
  -7   1  12    2.29    1.47
  -7   1  12    2.58    1.60
   7   1 -12    2.93    1.70
  -7  -1  12    1.83    1.18
  -7  -1  12    3.63    1.72
  -7   1  10    6.32    1.70
   7   1 -10    7.10    1.69
   7  -1 -10    7.26    2.07
  -7  -1  10    4.95    1.44
   7   1 -10    5.96    1.86
  -7   1  10    5.81    1.69
   7   1 -10    7.96    2.01
  -7  -1  10    7.16    1.78
  -7  -1   8   80.80    5.25
  -7  -1   8   88.16    5.27
  -7   1   8   99.25    5.19
   7   1  -8   81.00    5.27
   7   1  -8   86.24    5.30
   7  -1  -8  100.10    5.22
   7  -1  -8   92.65    4.98
   7   1  -6   10.15    1.87
   7  -1  -6   10.03    1.90
   7   1  -6    8.97    1.92
   7  -1  -6   12.61    1.59
  -7   1   6   11.05    1.82
   7  -1  -6   10.65    1.28
  -7  -1   6   10.41    1.89
  -7   1   6   11.19    1.59
   7   1  -4 1035.51   54.58
   7  -1  -4 1150.00   54.80
  -7   1   4 1089.80   54.76
  -7  -1   4 1046.39   54.79
   7   1  -4 1052.65   54.81
   7  -1  -4 1040.45   54.58
   7  -1  -4 1088.49   54.67
   7  -1  -2  525.07   25.55
   7  -1  -2  458.63   25.39
   7  -1  -2  503.99   25.45
  -7   1   2  496.44   25.52
   7   1  -2  500.58   25.39
   7  -1   0   32.32    2.21
  -7   1   0   32.90    2.34
   7   1   0   30.86    2.70
  -7  -1   0   30.60    2.55
  -7  -1   0   33.24    2.06
  -7   1   0   32.99    2.06
   7  -1   2  108.11    6.16
  -7   1  -2  123.79    6.22
  -7  -1  -2  123.60    6.20
  -7  -1  -2  128.21    6.58
   7   1   2  109.55    6.47
  -7   1  -2  113.86    6.32
  -7   1  -4  123.76    6.29
   7   1   4  102.85    6.44
  -7  -1  -4  128.61    6.57
   7  -1   4  109.39    6.32
   7   1   6  349.13   18.03
   7  -1   6  336.41   18.02
   7   1   8   59.17    3.74
  -7   1  -8   55.70    3.40
   7   1   8   59.56    3.57
  -7  -1  -8   55.47    3.40
   7  -1   8   61.72    3.71
   7  -1   8   61.56    3.69
   7   1  10  198.04    9.98
  -7   1 -10  186.83   10.06
   7  -1  10  196.20    9.98
   7  -1  10  178.18    9.95
   7  -1  10  209.33   10.49
   7   1  10  183.28    9.96
  -7  -1 -10  185.28   10.05
   7   1  10  202.51   10.35
   7  -1  12    4.33    1.30
   7   1  12    4.58    1.22
   7   1  12    3.37    1.35
   7  -1  12    3.75    1.41
   7  -1  14  166.96    8.46
   7  -1  14  153.69    8.37
   7   1  14  152.54    8.35
   7   1  14  155.06    8.41
   7  -1  16   34.44    2.55
   7  -1  16   35.41    2.76
   7   1  16   32.57    2.45
   7  -1  18   25.30    2.47
   7   1  18   19.48    2.10
   7  -1  18   23.95    2.25
   7  -1  20   42.81    2.91
   7  -1  20   39.40    2.76
   7  -1  22   73.08    4.37
   7  -1  22   74.71    4.46
   7  -1  24   24.05    2.10
   7  -1  24   30.85    2.15
   7   1  26   12.40    1.15
  -7  -2  27   39.88    2.47
  -7  -2  25    3.21    1.53
  -7  -2  25    3.15    1.21
  -7  -2  23   67.50    4.16
  -7  -2  23   82.51    4.38
  -7  -2  21    4.59    1.80
  -7  -2  21    4.10    1.39
  -7  -2  21    5.83    1.59
  -7  -2  19    7.52    1.75
  -7   2  19   11.42    1.98
  -7  -2  19    7.58    1.47
  -7  -2  19   10.08    1.62
  -7   2  17   67.09    3.93
  -7  -2  17   66.20    3.76
  -7  -2  17   67.66    3.79
  -7  -2  17   66.94    3.84
  -7  -2  17   55.72    4.19
  -7  -2  15   95.87    5.08
  -7  -2  15   90.74    5.37
  -7   2  15   91.10    5.08
  -7  -2  15   93.86    5.06
  -7  -2  15   88.78    5.09
  -7  -2  15   99.08    5.14
  -7  -2  13  218.27   11.63
  -7   2  13  225.28   11.90
  -7   2  13  237.71   11.62
  -7  -2  13  212.63   11.48
  -7   2  13  225.51   11.48
  -7  -2  13  222.12   11.49
  -7  -2  13  209.35   11.48
  -7   2  11  136.08    7.51
  -7  -2  11  119.03    7.28
   7   2 -11  118.79    7.46
  -7  -2  11  137.05    7.54
  -7   2  11  141.64    7.36
   7   2 -11  152.86    7.63
   7   2  -9   37.20    3.21
  -7  -2   9   41.14    3.03
  -7   2   9   57.31    3.07
   7   2  -9   53.42    3.43
  -7   2   7  167.08    9.11
   7   2  -7  141.46    9.05
  -7  -2   7  162.43    9.04
   7  -2  -7  165.99    9.19
  -7   2   7  182.75    8.86
   7   2  -7  167.02    9.13
  -7   2   5  168.09    9.13
  -7  -2   5  167.76    9.14
   7  -2  -5  168.50    8.77
   7  -2  -5  190.65    9.23
   7   2  -5  186.03    9.30
   7   2  -5  159.50    8.76
   7   2  -3  591.87   31.03
   7  -2  -3  599.27   30.72
  -7   2   3  606.68   30.95
   7   2  -3  625.03   30.73
   7  -2  -3  552.17   30.70
  -7  -2   3  661.88   31.03
   7   2  -3  589.29   31.01
   7  -2  -3  631.59   30.97
  -7   2   1  166.91    8.50
   7  -2  -1  155.92    8.29
  -7  -2   1  167.12    8.76
  -7   2  -1    8.09    1.39
  -7   2  -1    9.10    1.11
  -7   2  -1    8.91    1.14
  -7  -2  -1    8.03    1.08
  -7   2  -3  447.56   20.04
  -7  -2  -3  432.54   20.43
   7   2   3  351.13   20.28
  -7   2  -3  342.63   20.02
  -7  -2  -3  380.54   20.01
   7  -2   3  386.06   20.12
   7   2   5  312.54   14.35
   7  -2   5  243.49   14.09
   7   2   7  560.95   28.26
  -7   2  -7  524.39   27.90
  -7  -2  -7  524.49   27.88
   7  -2   7  598.19   28.16
   7  -2   9    2.04    1.04
   7   2   9    2.48    1.64
   7   2   9    1.76    1.26
   7   2   9    1.68    1.00
  -7  -2  -9    1.39    1.02
  -7   2  -9    2.23    1.31
   7  -2   9    1.54    1.10
   7  -2  11   -0.01    1.22
   7   2  11    0.08    1.16
   7  -2  11    0.64    1.27
  -7  -2 -11    0.17    1.12
   7   2  13  138.12    7.60
   7  -2  13  152.53    7.67
  -7  -2 -13  137.15    7.48
   7   2  15  179.88    9.85
   7  -2  15  189.59    9.91
   7  -2  17    3.77    1.91
   7   2  17    1.52    1.89
   7  -2  17    1.92    1.93
   7  -2  19   48.96    3.46
   7   2  19   48.62    3.39
   7  -2  19   47.61    3.38
   7  -2  21   47.11    3.25
   7   2  21   47.09    3.26
   7  -2  21   46.18    3.19
   7  -2  23    1.81    1.65
   7   2  23    0.14    1.64
   7  -2  23    1.02    1.39
   7   2  25   82.21    4.36
   7  -2  25   76.51    4.36
  -7   3  28   10.00    1.03
  -7  -3  28   10.45    1.03
  -7   3  26   75.98    4.19
  -7  -3  26   71.29    4.14
  -7  -3  24    4.95    1.72
  -7   3  24    4.12    1.74
  -7   3  22   79.17    4.65
  -7  -3  22   76.73    4.64
  -7   3  20   67.45    4.28
  -7  -3  20   73.43    4.24
  -7   3  18   30.10    2.46
  -7  -3  18   30.79    2.36
  -7  -3  16   14.25    1.69
  -7  -3  16   14.86    1.57
  -7  -3  16   12.18    2.22
  -7  -3  14    0.41    1.28
  -7  -3  14   -0.38    1.87
  -7  -3  14   -0.55    1.09
  -7   3  14    0.81    1.03
  -7  -3  14    1.04    1.13
  -7  -3  12   19.05    2.01
  -7  -3  12   22.79    1.57
  -7  -3  12   20.01    1.49
  -7   3  12   21.47    1.47
  -7  -3  12   22.32    1.65
  -7  -3  12   19.75    1.77
  -7  -3  10  169.18    9.96
   7   3 -10  176.93   10.37
  -7   3  10  215.09    9.98
  -7  -3  10  186.36    9.98
  -7  -3  10  199.37    9.99
  -7  -3   8   68.66    4.22
  -7   3   8   71.61    4.42
  -7   3   8   71.46    3.99
   7   3  -8   75.94    4.52
   7   3  -8   65.95    4.42
   7  -3  -6    9.39    0.96
  -7  -3   6    7.73    1.72
  -7   3   6    9.41    1.81
   7   3  -6   11.17    2.00
   7   3  -6    9.23    1.07
   7  -3  -4 1003.92   53.03
   7   3  -4 1052.78   53.04
  -7   3   4 1049.03   53.33
   7   3  -4  981.59   53.39
   7   3  -4 1080.45   53.44
  -7  -3   4 1043.11   53.39
  -7   3   2   11.90    1.64
  -7  -3   2   13.24    2.15
   7   3  -2   10.31    1.99
   7   3  -2   11.55    2.05
  -7  -3   0  350.77   17.94
  -7   3   0  345.32   17.65
   7   3   0  313.49   17.86
  -7   3  -2  505.16   22.39
  -7   3  -2  466.39   22.41
  -7  -3  -2  437.61   22.33
  -7   3  -2  461.66   22.33
  -7   3  -4  557.78   27.40
  -7  -3  -4  492.30   27.37
   7   3   4  526.06   27.78
   7  -3   4  566.83   27.49
  -7  -3  -6   78.24    3.50
   7   3   6   81.72    4.26
   7  -3   8   32.15    1.79
   7   3   8   27.35    1.73
  -7  -3  -8   33.08    1.81
  -7  -3  -8   30.74    1.80
   7   3  10   -0.25    1.07
  -7  -3 -10    0.75    1.13
   7  -3  10    0.67    1.22
  -7  -3 -10    0.01    1.22
   7  -3  12   80.64    4.45
   7   3  12   69.86    4.36
   7  -3  12   81.14    4.45
  -7  -3 -12   82.67    4.31
  -7  -3 -12   73.80    4.35
   7   3  14  220.47   12.52
   7  -3  14  259.35   12.61
  -7  -3 -14  231.70   12.49
   7  -3  14  248.38   12.60
   7  -3  16    1.47    1.92
   7  -3  16    1.48    1.81
   7   3  16    1.12    1.64
  -7  -3 -16    2.43    1.49
   7  -3  18   77.31    4.59
   7  -3  18   83.95    4.76
   7   3  18   73.11    4.56
  -7  -3 -18   75.84    4.34
   7   3  20    2.17    1.66
   7  -3  20    0.68    1.58
   7   3  22   24.11    2.09
   7  -3  24   -0.18    1.33
   7   3  24    0.49    1.10
  -7  -4  27   28.50    1.53
  -7   4  27   28.07    1.47
  -7   4  25    0.79    1.30
  -7   4  23   30.55    2.36
  -7   4  21    0.68    1.78
  -7  -4  21    0.76    1.90
  -7  -4  21   -1.09    1.82
  -7  -4  19   69.03    4.14
  -7   4  19   69.60    4.06
  -7  -4  19   63.38    4.07
  -7   4  17   91.61    5.11
  -7  -4  17   96.84    5.13
  -7  -4  17   81.29    5.05
  -7  -4  15   14.52    2.10
  -7   4  15   17.79    1.73
  -7  -4  15   17.37    1.78
  -7  -4  13   -1.01    1.51
  -7  -4  13   -0.37    1.28
  -7  -4  11   25.60    1.93
  -7  -4  11   22.55    1.91
  -7  -4  11   25.70    1.82
  -7  -4  11   25.65    1.85
  -7  -4   9   25.80    1.89
  -7  -4   9   26.85    1.83
  -7  -4   9   25.71    1.93
  -7  -4   9   28.41    1.80
  -7  -4   7    3.58    1.10
  -7  -4   7    2.01    1.31
  -7  -4   7    2.79    1.12
  -7   4   7    2.46    1.61
  -7  -4   5  590.83   30.71
   7   4  -5  573.44   30.71
  -7   4   5  603.93   30.67
   7   4  -5  574.25   30.73
  -7   4   3  681.50   35.76
   7   4  -3  696.23   35.92
  -7  -4   3  696.29   35.90
   7   4  -3  675.63   35.88
  -7   4   1  362.53   18.63
   7   4  -1  343.34   18.81
   7   4  -1  355.02   18.85
   7   4   1   12.77    2.05
  -7  -4  -5   71.99    3.98
  -7  -4  -7    1.98    1.25
  -7  -4  -7    2.12    1.16
   7  -4   7   -0.48    1.03
   7  -4   9   37.96    2.46
  -7  -4  -9   36.93    2.44
  -7  -4  -9   40.65    2.54
   7  -4  11   28.62    2.15
   7   4  11   24.58    1.99
  -7  -4 -11   30.57    2.22
  -7  -4 -11   26.59    2.05
   7  -4  13    7.75    1.76
  -7  -4 -13    6.81    1.47
   7   4  13    5.46    1.46
  -7  -4 -13    7.82    1.78
   7  -4  15   28.34    2.46
   7   4  15   20.68    2.03
  -7  -4 -15   26.61    2.26
  -7  -4 -17   25.43    2.15
   7  -4  17   26.62    2.49
   7   4  19    1.75    1.54
  -7  -4 -19    1.94    1.47
   7  -4  19    2.07    1.96
   7  -4  21    0.51    1.72
   7   4  21    0.33    1.38
   7  -4  23    9.94    1.47
   7   4  23    6.94    1.08
  -7  -5  26    1.40    0.80
   7  -5 -26   -0.06    0.82
  -7   5  24    1.02    1.07
  -7  -5  24    1.38    1.23
  -7  -5  22    2.14    1.54
  -7   5  22    3.05    1.38
  -7   5  20   40.67    2.68
  -7  -5  20   38.77    2.79
  -7   5  18    3.53    1.49
  -7  -5  18    3.11    1.67
  -7  -5  16    0.70    1.57
  -7   5  16   -0.37    1.38
  -7  -5  16    0.86    1.67
  -7  -5  14  224.97   11.98
  -7  -5  14  215.18   11.96
  -7   5  14  240.71   11.96
  -7  -5  12   15.48    1.61
  -7  -5  12   14.59    1.62
  -7  -5  12   17.37    1.84
  -7  -5  10   24.19    2.05
  -7  -5  10   26.69    1.93
  -7  -5  10   28.11    1.92
  -7  -5   8  193.51   10.27
  -7  -5   8  196.70   10.29
  -7  -5   8  194.81   10.29
  -7  -5   8  197.22   10.27
  -7  -5   6  307.75   15.55
  -7  -5   6  307.08   15.56
  -7  -5   6  283.88   15.54
  -7  -5   4  304.18   14.51
  -7  -5   4  261.31   14.46
  -7  -5   4  276.54   14.47
  -7  -5   2    0.60    1.20
  -7  -5   2    0.22    1.10
  -7  -5   2    0.22    0.97
  -7  -5   0   57.56    3.42
  -7  -5   0   65.23    3.49
  -7  -5   0   61.50    3.45
  -7  -5  -2   34.58    2.22
  -7  -5  -2   35.27    2.23
  -7  -5  -4   42.60    2.64
  -7  -5  -6   54.84    3.26
  -7  -5  -8    4.29    1.50
   7  -5  10    3.89    1.42
  -7  -5 -10    3.52    1.61
  -7  -5 -10    4.72    1.78
   7  -5  12  123.02    6.85
  -7  -5 -12  125.17    6.80
  -7  -5 -12  125.78    6.85
   7  -5  14  117.83    6.40
  -7  -5 -14  109.28    6.27
  -7  -5 -14  117.90    6.38
  -7  -5 -16   14.73    2.03
   7  -5  16   15.01    2.12
  -7  -5 -16   13.96    1.67
  -7  -5 -18    0.84    1.62
   7  -5  18    1.55    1.78
   7  -5  20    2.69    1.60
  -7  -5 -20    1.90    1.27
  -7  -5 -20    0.31    1.37
   7  -5  22   14.99    1.50
  -7  -6  23   60.76    3.39
   7  -6 -21    3.33    1.15
  -7  -6  21    3.89    1.32
  -7  -6  21    5.70    1.46
  -7  -6  19   19.75    2.11
  -7  -6  19   16.68    1.81
  -7  -6  17   18.63    2.06
  -7  -6  17   17.41    1.87
  -7  -6  15    0.29    1.47
  -7  -6  15    2.07    1.65
  -7  -6  13   15.06    2.02
  -7  -6  13   15.03    1.63
  -7  -6  13   14.79    1.77
  -7  -6  11  350.45   19.07
  -7  -6  11  354.46   19.04
  -7  -6  11  388.92   19.03
  -7  -6   9   15.95    1.57
  -7  -6   9   15.13    1.82
  -7  -6   7  183.75    9.30
  -7  -6   7  167.52    9.25
  -7  -6   5  276.84   14.05
  -7  -6   5  261.88   14.01
  -7  -6   3   12.02    1.34
  -7  -6   3   14.17    1.46
  -7  -6   3   14.18    1.66
  -7  -6   1  164.35    8.16
  -7  -6   1  146.16    8.10
  -7  -6   1  151.02    8.11
  -7  -6  -1    0.77    1.37
  -7  -6  -1   -0.12    1.26
  -7  -6  -1    0.35    1.45
  -7  -6  -3   98.77    5.40
  -7  -6  -3  101.09    5.38
  -7  -6  -3   92.97    5.34
  -7  -6  -5   10.23    1.72
  -7  -6  -5   13.81    1.79
  -7  -6  -7   28.55    2.37
  -7  -6  -9   28.67    2.49
  -7  -6  -9   29.24    2.58
  -7  -6 -11   95.47    5.42
  -7  -6 -13    4.41    2.04
   7  -6  13    0.28    1.56
  -7  -6 -13    5.79    1.77
  -7  -6 -15   31.48    2.73
  -7  -6 -15   34.44    2.49
   7  -6  15   36.37    2.60
  -7  -6 -15   37.10    2.74
   7  -6  17    1.16    1.62
  -7  -6 -17    5.19    1.63
  -7  -6 -17    4.35    1.29
  -7  -6 -17    3.41    1.70
  -7  -6 -19    6.65    1.37
   7  -6  19    4.79    1.38
  -7  -6 -19    7.39    1.32
   7  -7 -22    8.61    1.06
   7  -7 -22   10.80    1.16
  -7  -7  20   14.63    1.21
   7  -7 -20   13.06    1.34
   7  -7 -20   13.56    1.65
  -7  -7  18   12.93    1.34
   7  -7 -18   13.34    1.66
  -7  -7  18   12.41    1.63
   7  -7 -18   10.97    1.89
   7  -7 -16   39.87    2.79
  -7  -7  16   38.33    2.68
  -7  -7  14    0.39    1.57
   7  -7 -14   -1.69    1.78
  -7  -7  12  265.11   14.64
  -7  -7  12  274.52   14.64
   7  -7 -12  297.18   14.63
  -7  -7  10  424.51   22.01
   7  -7 -10  428.58   21.97
  -7  -7  10  415.16   22.00
  -7  -7   8   10.71    1.86
  -7  -7   8    8.14    1.38
  -7  -7   6   21.38    2.08
  -7  -7   6   21.50    1.73
  -7  -7   4   10.98    1.71
  -7  -7   4    9.20    1.45
  -7  -7   4    9.76    1.31
  -7  -7   2    0.39    1.07
  -7  -7   2    0.41    1.58
  -7  -7   2    0.52    1.36
  -7  -7   2   -1.03    1.28
  -7  -7   0  111.81    5.89
  -7  -7   0  106.73    5.80
  -7  -7   0  101.79    5.78
  -7  -7  -2   25.82    2.27
  -7  -7  -2   26.91    2.19
  -7  -7  -2   23.96    2.10
  -7  -7  -4   24.01    2.29
  -7  -7  -4   26.33    2.25
  -7  -7  -4   25.32    2.21
  -7  -7  -6   43.31    2.97
  -7  -7  -6   43.54    3.09
  -7  -7  -6   43.15    3.08
  -7  -7  -8   14.34    2.14
  -7  -7 -10   35.95    2.81
  -7  -7 -10   33.13    2.80
  -7  -7 -12    1.36    1.81
  -7  -7 -14    5.42    1.85
  -7  -7 -14    4.72    1.67
  -7  -7 -16    9.03    1.37
  -7  -7 -16    9.34    1.56
  -7  -7 -16    6.73    1.53
  -7  -7 -18    0.81    1.05
  -7  -7 -18    0.95    1.06
   7  -8 -19   -0.62    0.99
   7  -8 -19    0.33    0.93
   7  -8 -17    3.41    1.25
  -7  -8  17    3.11    1.05
   7  -8 -17    2.61    1.31
  -7  -8  15   -0.11    1.28
   7  -8 -15    0.40    1.42
   7  -8 -13    2.00    1.71
  -7  -8  13    5.52    1.34
   7  -8 -13    4.97    1.46
  -7  -8  11   15.65    1.78
  -7  -8  11   13.57    1.55
  -7  -8   9   11.63    1.71
  -7  -8   9    4.79    1.32
  -7  -8   7   72.63    4.09
  -7  -8   7   72.93    4.24
  -7  -8   5    3.22    1.63
   7  -8  -3   18.30    1.61
  -7  -8   3   21.48    2.00
  -7  -8   3   15.87    1.68
  -7  -8   1   11.71    1.64
  -7  -8   1   16.01    1.61
  -7  -8   1   16.33    1.90
  -7  -8  -1   52.93    3.51
  -7  -8  -1   55.10    3.39
  -7  -8  -3   74.01    4.07
  -7  -8  -3   67.79    4.08
  -7  -8  -3   62.80    3.94
  -7  -8  -5    9.73    1.92
  -7  -8  -5    8.82    1.74
  -7  -8  -5    8.43    1.95
  -7  -8  -7   11.93    1.94
  -7  -8  -7    7.86    2.03
  -7  -8  -7    6.04    1.80
  -7  -8  -9    3.52    1.84
  -7  -8  -9    2.59    1.69
  -7  -8 -11    8.81    1.72
  -7  -8 -11    8.92    1.81
  -7  -8 -13    1.84    1.41
  -7  -8 -13    2.38    1.45
  -7  -8 -17    0.49    0.67
  -7  -8 -17    1.28    0.66
   7  -9 -14    0.66    1.17
   7  -9 -12   10.56    1.44
   7  -9 -10   13.87    1.57
   7  -9  -8   15.02    1.58
  -7  -9   8   11.36    1.48
   7  -9  -6    0.82    1.24
  -7  -9   6    3.65    1.39
  -7  -9   4   61.88    3.61
  -7  -9   2    3.10    1.50
  -7  -9   0    5.93    1.55
  -7  -9  -2    1.01    1.44
  -7  -9  -2    0.35    1.52
  -7  -9  -2    0.85    1.23
  -7  -9  -4   30.60    2.22
  -7  -9  -4   31.49    2.26
  -7  -9  -4   26.48    2.07
  -7  -9  -6   50.91    3.09
  -7  -9  -6   48.84    3.01
  -7  -9  -6   46.14    2.89
  -7  -9  -8    0.83    1.37
  -7  -9  -8    0.11    1.24
  -7  -9  -8   -0.54    1.45
  -7  -9 -10   27.26    2.08
  -7  -9 -10   35.63    2.07
  -7  -9 -12    5.26    1.08
  -7  -9 -12   11.24    1.06
   7 -10 -11   19.10    1.31
   7 -10  -9    1.55    0.86
  -7 -10   3    3.09    0.97
  -7 -10   1   23.31    1.65
  -7 -10  -1   26.52    1.81
  -7 -10  -3   23.19    1.64
  -7 -10  -5    0.67    0.93
  -7 -10  -7    7.41    0.96
  -8   0  28   15.39    1.45
  -8   0  26   62.41    3.73
  -8   0  24   30.33    2.13
  -8   0  24   28.22    2.56
  -8   0  22   80.69    5.19
  -8   0  22   93.74    4.97
  -8   0  20    1.26    1.41
  -8   0  20    0.27    1.78
  -8   0  18  269.43   14.02
  -8   0  18  263.39   13.90
  -8   0  16  225.88   11.82
  -8   0  14    6.54    1.07
  -8   0  12  294.98   15.35
   8   0 -12  280.12   15.41
   8   0 -12  291.11   15.38
   8   0 -12  281.53   15.24
   8   0 -10    2.38    1.46
   8   0 -10    0.58    1.87
  -8   0  10    2.04    1.54
   8   0 -10    1.25    1.79
   8   0  -8  663.10   34.28
  -8   0   8  654.99   34.27
   8   0  -6 1469.15   74.18
   8   0  -6 1407.56   74.11
   8   0  -4  723.62   37.08
   8   0  -4  706.50   37.05
   8   0  -2   65.86    4.02
  -8   0   2   67.41    4.07
   8   0   0   46.49    3.02
  -8   0   0   43.44    3.05
  -8   0  -2   17.16    2.02
   8   0   2   15.34    1.95
  -8   0  -4  888.83   45.33
   8   0   4  862.24   45.29
   8   0   6  546.26   28.42
   8   0   8    2.29    1.52
   8   0   8    2.14    1.40
   8   0  10  115.36    6.28
   8   0  10  118.17    6.27
   8   0  12    0.21    1.26
   8   0  12    0.52    1.43
   8   0  14    2.44    1.47
   8   0  14    3.71    1.74
   8   0  16   30.77    2.68
   8   0  16   27.87    2.37
   8   0  18  290.29   16.14
   8   0  18  331.07   16.26
   8   0  20   66.69    4.00
   8   0  20   53.80    3.73
   8   0  22    6.40    1.70
   8   0  22   10.92    2.03
   8   0  24   15.18    1.75
  -8   1  29    2.05    0.85
  -8   1  27    1.72    1.45
  -8  -1  27    2.42    1.17
  -8  -1  27    2.18    1.06
  -8   1  25    5.50    1.92
  -8  -1  25    2.59    1.47
  -8  -1  25    4.68    1.45
  -8   1  23   36.55    2.84
  -8  -1  23   33.20    2.53
  -8  -1  23   32.48    2.48
  -8   1  21   36.02    2.89
  -8  -1  21   34.12    2.64
  -8  -1  21   38.11    2.61
  -8  -1  19   16.74    1.85
  -8   1  19   17.99    2.15
  -8  -1  19   17.04    1.89
  -8  -1  19   19.61    1.68
  -8  -1  17   29.26    1.86
  -8  -1  17   24.63    2.74
  -8  -1  17   24.38    2.04
  -8  -1  17   27.29    2.09
  -8   1  17   24.82    2.07
  -8   1  17   23.82    2.65
  -8  -1  17   24.09    1.98
  -8   1  17   23.91    1.75
  -8   1  15   13.00    1.44
  -8   1  15   11.94    2.07
  -8  -1  15   11.76    2.18
  -8  -1  15   12.22    1.36
  -8  -1  15   14.23    1.47
  -8  -1  15   15.32    1.24
  -8  -1  15   12.21    1.42
  -8   1  13   86.69    4.67
  -8  -1  13   74.16    4.07
  -8  -1  13   67.44    4.03
  -8   1  13   78.45    4.34
  -8   1  13   74.53    4.07
  -8  -1  13   64.67    4.37
  -8  -1  13   81.28    4.33
  -8  -1  13   76.05    4.07
  -8   1  11  122.82    7.23
   8   1 -11  113.49    7.24
   8  -1 -11  137.50    7.48
  -8  -1  11  114.10    7.13
  -8  -1  11  126.58    7.27
  -8   1  11  141.46    7.23
   8   1 -11  132.84    7.38
   8   1 -11  145.37    7.29
  -8   1   9  237.22   13.18
   8  -1  -9  267.13   13.26
  -8  -1   9  225.51   13.24
  -8  -1   9  238.82   13.29
   8   1  -9  248.93   13.34
   8  -1  -9  267.46   13.10
   8  -1  -7   45.37    3.39
  -8   1   7   41.78    3.27
  -8  -1   7   47.50    3.32
  -8   1   7   49.73    3.11
   8   1  -7   48.05    3.35
   8   1  -7   43.99    3.33
   8  -1  -7   47.96    3.10
   8  -1  -7   53.79    2.91
  -8   1   5  124.76    7.05
  -8  -1   5  128.24    7.11
   8  -1  -5  135.34    7.15
   8   1  -5  122.53    6.73
   8  -1  -5  126.12    6.74
   8   1  -5  131.00    7.14
   8  -1  -5  137.51    6.92
   8  -1  -3   57.40    3.44
  -8   1   3   54.07    3.54
   8   1  -3   60.01    3.27
   8  -1  -3   56.38    3.67
   8  -1  -3   58.96    3.30
   8   1  -3   57.33    3.77
  -8  -1   1   25.35    1.73
   8  -1  -1   24.67    2.19
  -8  -1   1   29.27    2.41
  -8   1   1   23.96    2.31
   8   1  -1   23.72    2.39
  -8   1   1   25.35    1.71
  -8   1  -1  115.84    6.26
  -8  -1  -1  123.79    6.49
   8   1   1  107.95    6.43
  -8   1  -1  113.25    6.02
   8  -1   1  110.52    6.13
  -8  -1  -1  115.19    6.04
  -8   1  -3   88.25    4.03
  -8  -1  -3   83.37    4.00
   8  -1   3   79.51    4.20
  -8   1  -3   82.91    4.18
  -8  -1  -3   87.94    4.58
   8   1   3   76.75    4.39
   8   1   5   56.04    3.25
   8  -1   5   39.60    2.94
   8   1   7   10.47    1.86
   8  -1   7    9.06    1.51
   8   1   9   12.77    1.29
   8   1   9    7.40    1.71
   8   1   9    8.86    1.22
   8  -1   9    9.98    1.30
   8  -1   9   12.08    1.57
  -8  -1  -9    6.89    1.38
  -8   1  -9    6.92    1.42
   8  -1  11  115.74    6.28
   8   1  11  121.04    6.30
   8   1  11  113.06    6.30
   8  -1  11  115.57    6.34
   8  -1  13   98.06    5.33
   8   1  13   94.04    5.31
   8   1  13   96.57    5.37
   8  -1  13   93.07    5.41
   8  -1  15   61.30    3.62
   8   1  15   58.29    3.70
   8  -1  15   59.39    3.74
   8   1  15   54.03    3.54
   8  -1  17   22.99    2.27
   8   1  17   21.37    2.17
   8  -1  17   25.62    2.52
   8  -1  19   33.99    2.83
   8  -1  19   32.97    2.60
   8  -1  21   35.75    2.51
   8  -1  21   38.84    2.67
   8  -1  23    1.16    1.59
   8  -1  23   -0.91    1.52
   8   1  25    3.01    1.14
   8  -1  25    0.17    0.93
  -8  -2  28    6.99    0.98
  -8  -2  26   54.48    3.25
  -8  -2  24   13.54    1.89
  -8  -2  24   12.32    1.51
  -8  -2  22    0.70    1.82
  -8  -2  22    0.32    1.36
  -8   2  20    5.67    1.99
  -8  -2  20    3.07    1.42
  -8  -2  20    5.23    1.80
  -8  -2  20    3.75    1.53
  -8   2  18   33.70    2.61
  -8  -2  18   37.81    2.35
  -8  -2  18   31.47    2.29
  -8  -2  18   34.11    2.45
  -8  -2  16  114.90    6.51
  -8  -2  16  125.11    6.50
  -8  -2  16  126.35    6.51
  -8   2  16  118.18    6.51
  -8  -2  16  120.96    6.57
  -8  -2  16  119.05    6.81
  -8  -2  14    1.99    1.23
  -8  -2  14    0.98    1.12
  -8   2  14    0.78    1.09
  -8   2  14    1.59    1.69
  -8  -2  14    0.24    1.22
  -8  -2  14    0.10    0.96
  -8  -2  14    0.86    1.88
  -8  -2  12    3.05    1.65
  -8  -2  12    4.53    1.13
  -8  -2  12    3.59    1.17
  -8   2  12    5.90    1.51
  -8  -2  12    4.26    0.91
  -8  -2  12    3.41    0.99
  -8   2  12    3.70    0.99
   8   2 -10  210.31   12.24
  -8  -2  10  213.26   12.12
  -8  -2   8    4.14    1.53
   8   2  -8    3.96    1.83
  -8   2   8    3.86    1.77
  -8   2   8    5.22    1.30
   8  -2  -8    8.06    2.03
  -8  -2   6  277.26   14.96
   8  -2  -6  305.56   15.07
  -8   2   6  301.34   14.97
   8   2  -6  266.11   14.61
   8  -2  -6  290.76   14.62
   8   2  -6  278.28   15.00
  -8  -2   4  452.61   22.78
  -8   2   4  463.49   22.72
   8  -2  -4  462.05   22.79
   8  -2  -4  432.30   22.46
   8  -2  -4  401.84   22.47
   8   2  -4  446.22   22.47
   8   2  -2  114.51    6.68
   8  -2  -2  109.39    6.19
   8  -2  -2  128.80    6.53
  -8   2   2  134.75    6.45
  -8  -2   2  125.15    6.70
  -8   2   0    0.61    0.98
  -8  -2   0    1.74    1.04
  -8   2   0    2.75    1.12
  -8   2   0    1.94    1.48
  -8  -2  -2    0.42    0.88
  -8   2  -2   -0.52    1.14
   8   2   2    1.63    1.78
  -8   2  -2    0.61    0.97
  -8  -2  -2    0.72    1.95
  -8  -2  -4   33.55    2.29
  -8   2  -4   35.39    2.26
   8   2   4   42.26    2.85
   8  -2   4   34.58    2.42
   8   2   6  190.09    9.97
   8  -2   6  175.14    9.75
  -8  -2  -8  160.51    9.09
   8  -2   8  184.66    9.08
   8   2   8  174.14    9.07
   8   2   8  192.18    9.58
   8  -2   8  213.65    9.49
  -8   2  -8  149.41    9.11
   8   2  10   -1.04    1.30
   8  -2  10   -1.37    1.28
   8   2  10   -0.02    1.13
   8  -2  10   -0.24    1.17
  -8  -2 -10   -0.06    1.05
   8   2  12    4.85    1.51
   8  -2  12    5.91    1.58
   8  -2  12   10.61    1.55
   8   2  12    8.39    1.48
  -8  -2 -12    5.31    1.23
   8   2  14  532.07   30.20
   8   2  14  592.16   30.22
   8  -2  14  636.69   30.28
   8   2  16   19.06    2.27
   8  -2  16   25.83    2.44
   8   2  18    1.54    2.00
   8  -2  18    1.66    2.00
   8  -2  18   -1.29    2.13
   8  -2  20    3.36    2.05
   8  -2  20    3.66    1.90
   8   2  20    3.34    1.95
   8  -2  22    3.87    1.83
   8  -2  22    1.54    1.56
   8   2  22    2.62    1.75
   8  -2  24    7.76    1.43
   8  -2  24    6.22    1.06
  -8   3  27   82.61    4.30
  -8  -3  27   73.71    4.27
  -8  -3  25    7.56    1.65
  -8   3  25    7.06    1.66
  -8   3  23   26.65    2.53
  -8  -3  23   30.30    2.49
  -8   3  21   11.52    2.08
  -8  -3  21    9.34    2.02
  -8  -3  21    9.92    1.81
  -8   3  19   26.08    2.44
  -8  -3  19   26.68    2.24
  -8  -3  17    0.64    2.21
  -8  -3  17   -1.16    1.46
  -8  -3  15  118.47    7.01
  -8  -3  15  134.91    6.81
  -8  -3  15  118.33    6.74
  -8   3  15  129.20    6.75
  -8  -3  15  130.02    6.85
  -8  -3  13   28.44    2.10
  -8  -3  13   26.50    2.42
  -8  -3  13   27.25    2.06
  -8  -3  13   28.98    1.94
  -8  -3  13   25.70    1.86
  -8   3  13   29.52    1.85
  -8  -3  13   30.75    2.02
  -8  -3  11    4.70    1.59
  -8  -3  11    5.23    1.29
  -8  -3  11    5.22    1.06
   8   3  -9  138.03    6.94
   8   3  -9  119.33    7.44
  -8  -3   9  128.21    6.95
  -8  -3   9  129.72    7.32
  -8   3   9  143.57    7.51
  -8  -3   9  129.24    6.96
   8  -3  -7  203.39    9.82
  -8  -3   7  173.89   10.23
  -8   3   7  190.74   10.29
   8   3  -7  178.03   10.32
   8   3  -7  178.21    9.83
  -8   3   5  217.57   11.32
   8   3  -5  216.92   10.89
   8  -3  -5  197.07   10.86
   8   3  -5  218.72   11.43
  -8  -3   5  226.21   11.38
  -8  -3   3   93.85    5.51
   8   3  -3   85.21    5.58
  -8   3   3   94.35    5.30
   8   3  -3   89.91    5.41
  -8  -3   1  104.67    5.89
  -8   3   1  102.44    5.46
  -8   3  -1   84.14    4.81
  -8   3  -1  105.66    4.96
  -8   3  -1  102.32    5.04
  -8  -3  -1   81.08    4.80
  -8  -3  -1  113.67    5.63
   8   3   3   48.58    3.13
  -8  -3  -3   38.42    2.42
  -8   3  -3   44.63    2.47
  -8   3  -5    5.83    1.11
  -8  -3  -5    3.29    0.93
   8  -3   7  104.82    4.38
  -8  -3  -7  102.86    4.36
  -8  -3  -7  112.83    4.41
  -8  -3  -9    2.47    1.14
   8   3   9    0.87    1.10
   8  -3   9    0.08    1.30
   8  -3   9    1.10    1.16
  -8  -3  -9    0.60    1.17
   8  -3  11  163.83    8.56
   8  -3  11  159.91    8.60
  -8  -3 -11  175.14    8.49
  -8  -3 -11  160.78    8.47
   8   3  11  140.59    8.48
   8  -3  13   45.60    2.91
   8   3  13   39.74    2.77
   8  -3  13   38.74    2.94
  -8  -3 -13   42.71    2.69
   8  -3  15   51.91    3.23
   8   3  15   40.36    3.00
   8  -3  15   43.63    3.17
  -8  -3 -15   44.95    2.86
   8   3  17   -0.86    1.76
   8  -3  17   -0.96    1.84
   8  -3  17    2.10    2.13
  -8  -3 -17    0.74    1.39
   8  -3  19   56.04    3.43
   8   3  19   49.23    3.39
   8   3  21   20.88    2.07
   8  -3  23   13.40    1.67
   8   3  23    7.73    1.39
  -8   4  26   14.13    1.37
  -8   4  24   31.79    2.32
  -8   4  22   90.87    5.01
  -8  -4  22   86.69    5.03
  -8  -4  22   84.70    5.04
  -8   4  20   18.07    2.09
  -8  -4  20   17.39    2.18
  -8  -4  20   18.89    2.22
  -8  -4  18    2.62    1.72
  -8   4  18    3.48    1.69
  -8  -4  18    3.87    1.73
  -8   4  16   45.56    2.76
  -8  -4  16   43.50    2.81
  -8  -4  16   40.50    2.75
  -8  -4  14   -0.61    1.88
  -8  -4  14    1.67    1.43
  -8  -4  14    2.69    1.35
  -8  -4  12    2.57    1.23
  -8  -4  12    1.72    1.45
  -8  -4  12    0.55    1.41
  -8  -4  10    1.46    1.07
  -8  -4  10    1.50    1.29
  -8  -4  10    0.55    1.24
  -8  -4  10    1.38    1.10
  -8  -4  10    0.18    1.18
  -8  -4   8   51.74    2.95
  -8  -4   8   50.78    2.94
  -8  -4   8   49.58    2.92
  -8   4   6 1059.56   45.51
  -8  -4   6 1025.17   45.56
  -8  -4   4  584.32   31.14
  -8   4   4  588.81   31.03
   8   4  -4  594.21   31.16
   8   4  -4  611.41   31.20
  -8  -4   2   12.26    1.88
  -8   4   2   13.71    1.65
   8   4  -2   10.60    2.09
   8   4  -2    9.74    1.84
  -8  -4   0  305.25   15.30
   8   4   0  332.56   15.83
  -8  -4   0  278.55   15.28
  -8  -4  -2   17.18    1.48
  -8  -4  -2   17.83    1.44
  -8  -4  -4  115.91    6.19
   8  -4   6   13.76    1.28
  -8  -4  -6   13.30    1.44
  -8  -4  -6   14.27    1.44
   8  -4   8   97.28    5.19
  -8  -4  -8   92.22    5.20
  -8  -4  -8   95.64    5.22
  -8  -4 -10   -0.07    1.36
   8  -4  10    0.52    1.43
  -8  -4 -10    0.60    1.49
   8  -4  12   53.97    3.32
   8   4  12   45.20    3.14
  -8  -4 -12   53.66    3.17
  -8  -4 -12   54.58    3.26
  -8  -4 -14   84.59    4.48
   8  -4  14   84.91    4.71
  -8  -4 -14   82.71    4.56
   8  -4  16   -1.26    2.06
   8   4  16    0.53    1.60
  -8  -4 -16    0.92    1.65
  -8  -4 -18   69.84    3.85
   8  -4  18   75.24    4.20
   8   4  20   -0.43    1.42
   8  -4  20   -0.34    1.86
   8   4  22    8.36    1.24
   8  -4  22   10.92    1.64
   8  -5 -25   27.68    2.16
  -8  -5  25   31.80    2.13
  -8  -5  23   47.85    3.15
  -8   5  23   55.87    3.09
  -8  -5  21   -0.87    1.67
  -8   5  21   -1.20    1.46
  -8  -5  21    1.18    1.75
  -8   5  19  160.37    7.92
  -8  -5  19  132.26    7.94
  -8   5  17  103.68    5.58
  -8  -5  17   96.47    5.61
  -8  -5  15    8.42    1.63
  -8   5  15   11.46    1.55
  -8  -5  15    9.22    1.74
  -8  -5  13   77.29    4.49
  -8  -5  13   71.49    4.35
  -8  -5  13   81.40    4.38
  -8  -5  11   67.01    3.93
  -8  -5  11   62.98    3.81
  -8  -5  11   68.93    3.81
  -8  -5   9    5.46    1.15
  -8  -5   9    6.08    1.51
  -8  -5   9    4.68    1.28
  -8  -5   9    6.04    1.42
  -8  -5   9    4.85    1.24
  -8  -5   7   36.14    2.32
  -8  -5   7   26.13    2.33
  -8  -5   5   78.30    4.13
  -8  -5   5   83.26    4.09
  -8  -5   5   74.95    4.08
  -8  -5   3   25.49    1.83
  -8  -5   3   22.06    1.66
  -8  -5   3   23.39    1.73
  -8  -5   1    0.24    1.13
  -8  -5   1    0.17    1.02
  -8  -5  -1    0.08    1.20
  -8  -5  -1    1.20    1.12
  -8  -5  -3  108.47    5.81
  -8  -5  -3  100.19    5.79
  -8  -5  -3  114.33    5.83
  -8  -5  -5   31.78    2.28
  -8  -5  -7    4.19    1.53
  -8  -5  -9   15.50    1.83
   8  -5   9   15.88    1.68
  -8  -5  -9   15.30    1.91
  -8  -5 -11   52.90    3.26
   8  -5  11   48.15    3.27
  -8  -5 -11   52.22    3.37
  -8  -5 -13    8.03    2.00
   8  -5  13    7.88    1.92
  -8  -5 -13    8.07    1.64
  -8  -5 -15    4.62    1.86
  -8  -5 -15    3.16    1.50
   8  -5  15    5.87    1.94
  -8  -5 -17    0.17    1.61
   8  -5  17    0.31    1.84
  -8  -5 -19    5.75    1.45
  -8  -5 -19    5.51    1.34
   8  -5  19    3.37    1.75
  -8  -5 -21    4.16    0.89
   8  -5  21    2.79    1.37
  -8  -6  24   18.85    1.33
  -8  -6  22    5.88    1.21
   8  -6 -22    4.88    0.97
   8  -6 -22    8.01    1.53
   8  -6 -20   -1.71    1.32
  -8  -6  20    0.12    1.38
  -8  -6  20    2.03    1.62
  -8  -6  18    4.56    1.55
  -8  -6  18    6.15    1.89
  -8  -6  16   15.40    2.02
  -8  -6  16   17.58    1.83
  -8  -6  14   55.73    3.78
  -8  -6  14   60.21    3.66
  -8  -6  14   64.35    3.61
  -8  -6  12    5.40    1.34
  -8  -6  12    5.05    1.83
  -8  -6  12    4.77    1.45
  -8  -6  10   19.05    2.05
  -8  -6  10   18.07    1.76
  -8  -6   8  176.96    9.84
  -8  -6   8  190.12    9.79
  -8  -6   6  157.19    8.10
  -8  -6   6  159.88    8.05
  -8  -6   6  148.05    8.06
  -8  -6   6  142.22    8.05
  -8  -6   4    1.18    1.12
  -8  -6   4   -0.05    1.52
  -8  -6   4    0.94    1.33
  -8  -6   2  123.50    6.77
  -8  -6   2  131.84    6.84
  -8  -6   2  126.16    6.77
  -8  -6   0   73.57    3.89
  -8  -6   0   64.36    3.79
  -8  -6   0   64.16    3.81
  -8  -6  -2   22.67    1.96
  -8  -6  -2   24.81    2.00
  -8  -6  -4    5.29    1.60
  -8  -6  -4    6.91    1.57
  -8  -6  -6    5.65    1.75
  -8  -6  -8   38.84    2.92
  -8  -6  -8   39.56    2.88
  -8  -6 -10   -0.10    2.01
  -8  -6 -10   -2.55    1.92
  -8  -6 -12   81.19    4.88
   8  -6  12   85.31    4.80
  -8  -6 -12   78.61    4.81
  -8  -6 -12   86.86    4.92
  -8  -6 -14   27.06    2.48
  -8  -6 -14   24.09    2.22
  -8  -6 -14   29.87    2.48
   8  -6  14   26.23    2.34
  -8  -6 -16    1.18    1.69
  -8  -6 -16    2.65    1.73
   8  -6  16    1.24    1.65
  -8  -6 -16   -0.31    1.31
  -8  -6 -18    8.86    1.44
   8  -6  18    7.65    1.57
  -8  -6 -18    9.16    1.41
  -8  -6 -20   -0.34    0.74
   8  -6  20    0.37    0.93
  -8  -6 -20    0.84    0.82
  -8  -7  21    7.57    0.89
   8  -7 -21    7.24    0.97
   8  -7 -21    7.66    1.32
   8  -7 -19    2.31    1.30
  -8  -7  19    2.40    1.01
  -8  -7  19    2.53    1.30
   8  -7 -19    2.44    1.58
   8  -7 -17   53.94    3.43
  -8  -7  17   53.78    3.34
  -8  -7  17   55.11    3.16
   8  -7 -15  147.35    7.77
  -8  -7  15  140.45    7.75
  -8  -7  13    8.82    1.62
  -8  -7  13    9.19    1.90
  -8  -7  11  137.08    7.21
   8  -7 -11  133.53    7.11
  -8  -7  11  126.09    7.13
  -8  -7   9   95.40    4.76
  -8  -7   9   71.42    4.51
  -8  -7   7   65.98    3.91
  -8  -7   7   63.52    3.72
  -8  -7   5    9.20    1.53
  -8  -7   5   10.78    1.82
  -8  -7   5    8.35    1.36
  -8  -7   3    1.56    1.31
  -8  -7   3    1.95    1.41
  -8  -7   3    1.73    1.72
  -8  -7   3    1.66    1.19
  -8  -7   1   42.83    2.87
  -8  -7   1   41.43    2.71
  -8  -7   1   39.70    2.68
  -8  -7  -1  209.40   11.40
  -8  -7  -1  226.48   11.46
  -8  -7  -1  215.68   11.44
  -8  -7  -3   46.39    3.08
  -8  -7  -3   46.33    3.05
  -8  -7  -3   43.89    2.97
  -8  -7  -5    3.88    1.81
  -8  -7  -5    3.12    1.85
  -8  -7  -7   74.17    4.43
  -8  -7  -9  105.62    5.86
  -8  -7  -9   99.37    5.81
  -8  -7 -11   32.04    2.72
  -8  -7 -11   34.77    2.70
  -8  -7 -13   -0.15    1.78
  -8  -7 -13    0.45    1.63
  -8  -7 -15   37.50    2.75
  -8  -7 -15   42.30    2.72
  -8  -7 -17    2.35    1.13
  -8  -7 -17    2.18    1.15
   8  -8 -18   61.20    3.87
  -8  -8  18   71.50    3.88
   8  -8 -16    1.12    1.39
  -8  -8  16   -0.35    1.17
   8  -8 -16   -0.26    1.29
  -8  -8  14    2.19    1.29
   8  -8 -14    1.76    1.38
  -8  -8  12   55.95    3.64
  -8  -8  12   65.59    3.58
  -8  -8  10   72.04    4.16
  -8  -8  10   70.66    4.04
  -8  -8   8   61.97    3.60
  -8  -8   8   55.80    3.37
  -8  -8   6    9.99    1.31
  -8  -8   6   13.05    1.83
  -8  -8   4   -2.13    1.69
  -8  -8   2   17.47    1.79
  -8  -8   2   22.34    2.05
  -8  -8   2   18.64    1.78
  -8  -8   0   18.88    1.99
  -8  -8   0   21.24    1.91
  -8  -8  -2   -3.18    1.85
  -8  -8  -2   -0.52    1.57
  -8  -8  -2    0.54    1.69
  -8  -8  -4   -0.37    1.58
  -8  -8  -4    0.16    1.84
  -8  -8  -4    1.16    1.83
  -8  -8  -6   11.72    1.94
  -8  -8  -6    6.64    1.74
  -8  -8  -6   10.11    2.04
  -8  -8  -8   29.19    2.37
  -8  -8 -10    3.29    1.66
  -8  -8 -10    1.19    1.78
  -8  -8 -12  144.33    8.02
  -8  -8 -12  159.86    8.09
  -8  -8 -14   -0.40    1.15
  -8  -8 -16   13.89    1.00
  -8  -8 -16    7.81    0.98
   8  -9 -17    1.06    0.73
   8  -9 -15    8.18    1.13
   8  -9 -13   16.50    1.55
   8  -9 -11    1.04    1.31
  -8  -9   9    8.28    1.36
   8  -9  -9    3.81    1.39
   8  -9  -7    6.60    1.34
  -8  -9   7    8.34    1.48
  -8  -9   5    5.04    1.49
   8  -9  -5    4.26    1.19
  -8  -9   3   -0.02    1.50
  -8  -9   1    3.15    1.48
  -8  -9  -1   12.87    1.68
  -8  -9  -1   10.32    1.47
  -8  -9  -3    1.04    1.50
  -8  -9  -3    1.18    1.29
  -8  -9  -3    1.25    1.49
  -8  -9  -5   17.61    1.79
  -8  -9  -5   17.73    1.87
  -8  -9  -5   16.53    1.65
  -8  -9  -7   29.87    2.24
  -8  -9  -7   32.01    2.18
  -8  -9  -7   36.54    2.37
  -8  -9  -9   22.93    1.89
  -8  -9  -9   28.37    1.84
  -8  -9 -11    0.34    0.96
  -8  -9 -11    1.42    0.99
  -8  -9 -13    0.30    0.67
   8 -10 -10    0.76    0.77
  -8 -10   4    1.98    0.99
  -8 -10   2    2.10    1.04
  -8 -10   0   16.93    1.42
  -8 -10  -2   -3.08    1.08
  -8 -10  -4    4.75    0.99
  -8 -10  -6   -1.00    0.83
  -9   0  29   -0.07    0.75
  -9   0  27    0.77    1.36
  -9   0  25   -0.57    1.20
  -9   0  25   -0.52    1.68
  -9   0  23   -0.15    1.86
  -9   0  23    0.17    1.40
  -9   0  21   -2.33    1.43
  -9   0  21   -0.34    1.84
  -9   0  19   -0.77    1.31
  -9   0  19    0.36    1.69
  -9   0  17    0.58    1.21
  -9   0  15    0.75    1.07
  -9   0  15    2.11    2.03
   9   0 -13    0.85    1.38
  -9   0  13    0.52    1.67
   9   0 -11   -0.69    1.92
   9   0 -11    0.05    1.40
  -9   0  11   -0.31    1.52
   9   0 -11   -1.84    1.84
   9   0  -9   -0.13    1.38
   9   0  -9   -0.74    1.69
  -9   0   9    1.54    1.63
   9   0  -7   -0.34    1.89
   9   0  -7   -0.30    1.66
   9   0  -5   -1.62    1.77
   9   0  -5    0.80    1.56
   9   0  -3    0.29    1.62
   9   0  -3    0.28    1.66
  -9   0   3   -0.25    1.83
  -9   0   1   -0.54    1.67
   9   0  -1   -1.01    1.58
  -9   0  -1   -0.03    1.53
   9   0   1    0.26    1.47
  -9   0  -3   -1.76    1.63
   9   0   3   -1.22    1.75
   9   0   5   25.37    2.28
   9   0   7    0.63    1.47
   9   0   7    0.56    1.31
   9   0   9   -0.76    1.17
   9   0  11    0.57    1.43
   9   0  11   -0.01    1.28
   9   0  13    0.25    1.69
   9   0  13    0.96    1.51
   9   0  15   -0.91    1.95
   9   0  15   -0.58    1.62
   9   0  17   -0.25    1.82
   9   0  17    0.66    2.19
   9   0  19    2.30    2.27
   9   0  19    0.46    1.88
   9   0  21   -0.46    2.03
   9   0  21    2.28    1.70
   9   0  23   -0.72    1.26
   9   0  23   -0.33    1.63
   9   0  25    0.18    1.11
   9   0  25   -0.46    0.90
  -9  -1  28    6.61    0.87
  -9   1  28    7.90    1.25
  -9  -1  28    6.15    0.95
  -9  -1  26   25.87    1.89
  -9  -1  26   23.77    1.95
  -9   1  26   25.65    2.26
  -9  -1  24    2.46    1.54
  -9   1  24    1.65    1.96
  -9  -1  24   -0.87    1.58
  -9  -1  22   29.05    2.39
  -9   1  22   30.36    2.72
  -9  -1  22   30.36    2.38
  -9   1  20  115.54    6.24
  -9  -1  20   95.36    6.09
  -9  -1  20  113.98    5.95
  -9  -1  20  110.98    6.04
  -9  -1  18   29.60    3.14
  -9  -1  18   27.11    2.41
  -9  -1  18   37.40    2.24
  -9  -1  18   32.27    2.46
  -9   1  18   34.92    2.47
  -9  -1  18   34.04    2.37
  -9   1  18   32.39    2.15
  -9   1  16    2.02    0.99
  -9  -1  16    2.55    2.25
  -9   1  16    1.11    2.03
  -9  -1  16    1.17    1.29
  -9  -1  16    2.11    1.39
  -9  -1  16    2.03    1.01
  -9   1  16    2.17    1.37
  -9  -1  14   85.27    4.81
  -9  -1  14   77.50    4.46
  -9  -1  14   81.00    4.52
  -9   1  14   76.65    4.51
  -9  -1  14   86.38    4.43
  -9   1  14   89.43    4.80
  -9  -1  14   82.54    4.52
  -9  -1  12   11.84    1.91
  -9  -1  12   11.55    1.79
  -9   1  12   13.67    1.78
  -9  -1  12   10.66    1.54
  -9   1  12   11.77    1.71
   9   1 -12   12.72    1.87
   9  -1 -10   33.68    2.28
   9   1 -10   28.17    2.77
  -9  -1  10   26.12    2.40
  -9   1  10   35.37    2.47
   9   1 -10   32.16    2.71
   9  -1 -10   34.96    2.57
  -9   1   8   38.89    2.89
   9   1  -8   32.60    2.96
  -9  -1   8   39.53    2.96
   9  -1  -8   37.42    3.13
   9   1  -8   38.35    2.97
   9  -1  -8   41.14    2.80
   9  -1  -8   41.75    2.51
   9  -1  -6   17.67    2.28
  -9  -1   6   19.15    2.14
   9   1  -6   18.26    1.48
   9   1  -6   21.11    2.21
   9  -1  -6   19.05    1.53
   9  -1  -6   17.89    1.77
  -9   1   6   14.73    2.02
   9  -1  -4   77.09    4.42
   9   1  -4   74.69    4.65
   9  -1  -4   80.51    4.70
   9   1  -4   79.21    4.28
   9  -1  -4   78.59    4.27
   9   1  -4   76.51    4.69
   9   1  -2    4.51    1.40
  -9  -1   2    5.31    1.77
   9  -1  -2    4.75    1.40
   9  -1  -2    3.62    1.67
   9  -1  -2    4.58    1.38
  -9   1   2    4.67    1.68
  -9   1   0  176.62    9.19
  -9  -1   0  176.45    9.20
  -9  -1   0  183.50    9.54
   9  -1   0  172.65    9.34
   9   1   0  175.30    9.55
  -9   1   0  170.75    9.40
   9  -1   2  711.48   38.17
  -9   1  -2  778.32   38.29
   9   1   2  795.68   38.44
  -9  -1  -2  854.50   38.47
  -9  -1  -2  703.78   38.13
  -9   1  -4   93.54    4.71
   9   1   4   74.07    4.82
  -9  -1  -4   87.50    4.95
  -9   1  -4   85.32    4.48
  -9  -1  -4   73.74    4.43
   9  -1   4   83.56    4.65
   9  -1   6    6.29    1.33
   9   1   6    3.07    1.65
   9  -1   8   -0.15    1.18
   9   1   8    0.03    1.57
   9   1   8    1.41    1.06
   9  -1   8    0.40    1.16
   9   1   8    1.01    1.23
  -9  -1  -8    0.04    1.25
  -9   1  -8   -0.85    1.28
   9  -1   8    0.46    1.20
   9   1  10    9.89    1.48
   9   1  10   11.74    1.45
   9  -1  10    9.56    1.48
   9  -1  10    9.63    1.40
   9  -1  12   12.01    1.63
   9   1  12   13.49    1.69
   9   1  12   12.05    1.68
   9  -1  12   11.79    1.78
   9  -1  14  157.00    8.41
   9   1  14  142.67    8.39
   9   1  14  157.14    8.46
   9  -1  14  170.03    8.50
   9   1  16    0.73    1.75
   9  -1  16   -1.88    2.12
   9  -1  16    2.31    1.87
   9  -1  18  135.72    6.81
   9  -1  18  126.90    6.70
   9  -1  20    5.74    1.98
   9  -1  20    5.23    2.20
   9   1  20    2.65    1.67
   9  -1  22    5.22    1.73
   9  -1  22    7.14    1.83
   9  -1  24    7.42    1.26
  -9   2  29    3.80    0.76
  -9  -2  27    1.80    1.14
  -9  -2  25   28.44    2.24
  -9  -2  23    7.24    1.83
  -9  -2  23    4.65    1.36
  -9  -2  21   -0.01    1.82
  -9  -2  21   -0.30    1.34
  -9  -2  21   -1.26    1.42
  -9  -2  19   11.65    1.79
  -9  -2  19   10.32    2.63
  -9  -2  19    7.20    1.46
  -9   2  19    8.94    2.02
  -9  -2  19   11.46    1.59
  -9  -2  17   20.91    1.84
  -9  -2  17   17.38    2.70
  -9  -2  17   25.59    1.85
  -9  -2  17   22.70    1.95
  -9   2  17   24.24    1.97
  -9  -2  17   24.33    2.07
  -9  -2  15   -0.15    1.34
  -9   2  15    0.86    1.21
  -9  -2  15    2.01    2.11
  -9   2  15    1.57    1.84
  -9  -2  15    0.42    1.33
  -9  -2  15    0.42    1.22
  -9  -2  15    0.47    1.03
  -9   2  13   28.23    2.20
  -9  -2  13   25.96    1.84
  -9  -2  13   26.23    2.31
  -9  -2  13   25.10    1.70
  -9  -2  13   23.44    1.76
  -9   2  13   22.96    1.76
  -9  -2  11   22.91    2.07
  -9  -2  11   17.85    1.91
  -9  -2  11   21.67    1.63
  -9   2  11   23.05    1.97
  -9  -2  11   24.21    1.56
  -9  -2   9   55.80    3.78
  -9   2   9   58.84    3.91
   9  -2  -9   62.56    4.18
  -9   2   9   67.11    3.66
   9   2  -9   51.03    3.83
  -9   2   7   73.66    4.46
   9   2  -7   63.89    4.51
  -9  -2   7   71.83    4.46
   9  -2  -7   79.25    4.72
   9  -2  -7   78.83    3.98
   9   2  -7   68.79    3.97
  -9   2   5  233.57   12.22
  -9  -2   5  219.74   12.29
   9  -2  -5  256.32   12.39
   9  -2  -5  223.69   11.96
   9   2  -5  230.90   11.91
   9  -2  -5  224.85   11.90
   9   2  -3  147.11    7.02
   9  -2  -3  139.55    6.98
  -9  -2   3  123.62    7.38
  -9   2   3  131.30    7.23
   9   2  -3  128.15    7.44
   9  -2  -3  146.71    7.41
   9  -2  -3  115.14    6.93
  -9   2   1   36.81    2.32
   9  -2  -1   30.61    2.35
   9  -2  -1   30.18    1.97
  -9  -2  -1    3.26    1.95
   9   2   1    2.67    1.75
  -9   2  -1    0.28    1.20
  -9   2  -1    0.74    0.94
  -9  -2  -1    1.78    0.97
  -9   2  -3    4.47    1.12
  -9  -2  -3    5.31    1.92
   9   2   3    4.38    1.79
  -9   2  -3    6.43    1.15
  -9  -2  -3    5.60    0.98
  -9   2  -5   48.34    2.44
   9   2   5   33.36    2.96
  -9  -2  -5   27.78    2.21
   9  -2   5   42.33    2.48
   9  -2   7   33.13    1.61
   9   2   7   14.21    2.35
   9   2   7   18.01    1.59
   9  -2   7   39.31    2.03
   9   2   9    0.39    1.42
   9   2   9    0.78    1.13
   9  -2   9    2.09    1.32
   9  -2   9    0.25    1.19
  -9  -2  -9   -0.09    1.05
   9   2  11  221.24   11.91
   9   2  11  226.75   11.86
   9  -2  11  230.32   11.93
   9  -2  11  232.94   11.88
  -9  -2 -11  219.17   11.75
   9   2  13  102.42    5.67
   9   2  13   90.94    5.67
   9   2  15   89.40    4.71
   9  -2  15   95.50    4.85
   9  -2  17   14.91    2.32
   9  -2  17   15.11    2.31
   9   2  17   11.42    2.21
   9  -2  19   46.12    3.49
   9   2  19   48.23    3.48
   9  -2  19   50.91    3.45
   9   2  21   48.20    3.28
   9  -2  21   50.78    3.35
   9  -2  21   46.21    3.19
   9   2  23   44.57    2.62
   9  -2  23   40.03    2.65
  -9   3  28    4.49    0.87
  -9  -3  28    4.34    0.86
  -9   3  26    0.87    1.36
  -9  -3  26    0.38    1.31
  -9   3  24    9.46    1.86
  -9  -3  24    9.46    1.79
  -9   3  22   59.71    3.90
  -9  -3  22   60.03    3.68
  -9  -3  22   63.38    3.86
  -9   3  20   19.53    2.38
  -9  -3  20   23.34    2.15
  -9  -3  18    3.87    2.32
  -9   3  18    6.45    1.88
  -9  -3  18    4.39    1.58
  -9  -3  16   59.65    4.12
  -9  -3  16   66.42    3.70
  -9  -3  16   61.21    3.77
  -9  -3  14  176.24    9.56
  -9  -3  14  178.24    9.39
  -9  -3  14  195.67    9.40
  -9  -3  14  159.51    9.33
  -9   3  14  184.02    9.34
  -9  -3  14  177.52    9.41
  -9  -3  12   -0.31    0.94
  -9   3  12    0.83    1.00
  -9  -3  12    0.32    1.31
  -9  -3  12   -0.46    1.73
  -9  -3  12    0.73    1.06
  -9  -3  12   -0.01    1.14
  -9  -3  10   93.11    5.42
  -9  -3  10   83.61    5.60
  -9  -3  10   87.11    5.24
  -9  -3  10   99.87    5.27
   9   3 -10   97.56    5.22
   9  -3  -8   22.87    1.46
  -9   3   8   16.87    2.15
   9   3  -8   25.45    1.63
  -9  -3   8   14.37    1.93
   9  -3  -6  263.19   13.58
  -9  -3   6  261.49   14.04
   9   3  -6  249.74   13.58
   9   3  -6  284.15   14.16
  -9   3   6  288.40   14.03
   9   3  -4  345.70   18.33
  -9  -3   4  338.03   18.31
  -9   3   4  360.97   18.18
   9   3  -4  324.05   18.33
   9   3  -4  359.70   17.88
   9  -3  -4  333.86   17.85
  -9   3   2   94.54    5.20
   9   3  -2   87.24    5.52
  -9  -3   2   93.88    5.56
   9   3  -2   90.16    5.53
  -9  -3   0   65.94    4.41
  -9   3   0   69.92    3.83
   9   3   0   62.00    4.24
  -9   3  -2    0.26    0.92
  -9  -3  -2    0.51    0.89
   9   3   2   -0.63    1.76
  -9   3  -4   57.68    3.08
  -9  -3  -4   51.46    3.02
  -9  -3  -6   41.44    2.16
   9  -3   6   55.07    2.15
  -9   3  -6   24.99    2.12
  -9  -3  -6   51.92    2.18
   9  -3   8   90.93    4.51
   9   3   8   78.70    4.46
   9  -3   8   95.61    4.59
  -9  -3  -8   95.53    4.50
  -9  -3  -8   86.12    4.45
   9  -3  10    6.86    1.50
  -9  -3 -10    6.13    1.34
   9  -3  10    7.83    1.57
   9   3  10    5.51    1.32
  -9  -3 -10    6.64    1.36
   9   3  12   54.37    3.60
   9  -3  12   64.57    3.74
   9  -3  12   63.41    3.78
  -9  -3 -12   61.36    3.57
   9  -3  14    4.07    1.92
   9   3  14    4.57    1.71
   9  -3  14    5.66    1.94
  -9  -3 -14    7.36    1.53
  -9  -3 -16   12.47    1.59
   9   3  16   11.85    1.96
   9  -3  16   14.66    2.17
   9  -3  16   16.46    2.32
   9   3  18   10.44    2.00
   9  -3  18   12.91    2.02
   9  -3  20   16.83    1.83
   9   3  20   15.69    1.97
   9   3  22   -1.34    1.40
   9  -3  24    1.72    0.97
  -9   4  27    1.87    0.76
  -9  -4  27    0.86    0.90
   9  -4 -27    0.83    0.86
  -9   4  25   -0.52    1.29
  -9   4  23    3.85    1.68
  -9  -4  21    1.22    1.91
  -9   4  21    2.05    1.86
  -9  -4  21    0.79    1.78
  -9  -4  19    1.19    1.81
  -9   4  19   -0.23    1.75
  -9  -4  19    1.02    1.79
  -9   4  17   17.51    2.00
  -9  -4  17   18.82    1.95
  -9  -4  17   19.89    1.98
  -9  -4  15    4.19    1.53
  -9  -4  15    2.97    2.05
  -9  -4  15    4.40    1.43
  -9  -4  13   -0.54    1.32
  -9  -4  13    1.46    1.78
  -9  -4  13    0.99    1.62
  -9  -4  13    2.17    1.27
  -9  -4  11   -2.52    1.19
  -9  -4  11   -2.21    1.37
  -9  -4  11   -0.02    1.45
  -9  -4  11   -1.03    1.60
  -9  -4   9   12.94    1.57
  -9  -4   9   18.01    1.53
  -9  -4   9   17.40    1.81
  -9  -4   9   11.16    1.45
  -9  -4   7    9.98    1.33
  -9  -4   7   12.18    1.29
  -9  -4   7   11.90    1.71
  -9  -4   5   12.35    1.87
  -9  -4   5   11.51    1.24
  -9   4   5   12.15    1.83
  -9  -4   5   10.12    1.24
   9   4  -3   21.25    2.45
  -9  -4   3   18.84    1.52
  -9   4   3   23.62    2.01
  -9  -4   1   28.71    1.94
  -9  -4   1   31.21    1.95
  -9  -4   1   29.41    1.95
  -9  -4  -1   53.36    3.08
  -9  -4  -1   53.49    3.07
  -9  -4  -3   -0.98    1.18
  -9  -4  -5   65.53    3.78
  -9  -4  -5   67.60    3.74
   9  -4   7   89.97    4.60
  -9  -4  -7   77.12    4.62
  -9  -4  -7   81.12    4.62
   9  -4   9   74.02    4.21
  -9  -4  -9   75.61    4.19
  -9  -4  -9   70.07    4.19
   9  -4  11   74.75    4.22
  -9  -4 -11   80.25    4.11
  -9  -4 -11   75.27    4.15
   9  -4  13   10.51    2.05
   9   4  13    9.93    1.69
  -9  -4 -13   11.76    1.64
  -9  -4 -13   15.54    1.83
  -9  -4 -15    2.34    1.62
   9  -4  15    1.81    2.10
   9   4  15    0.76    1.57
  -9  -4 -17    0.32    1.48
   9  -4  17   -0.06    2.13
   9   4  17    1.49    1.62
   9  -4  19    1.36    1.99
  -9  -4 -19   -0.51    1.37
   9   4  19   -0.07    1.46
   9  -4  21    0.48    1.60
   9  -4  21   -0.97    1.37
   9   4  21    0.37    1.18
   9  -4  23    0.71    0.98
  -9  -5  26    0.71    0.78
   9  -5 -26    1.10    0.83
  -9  -5  24   39.14    2.65
  -9   5  24   47.07    2.59
  -9   5  22   54.22    2.82
  -9  -5  22   53.74    2.95
  -9  -5  22   50.60    2.88
  -9   5  20   71.25    4.06
  -9  -5  20   71.32    4.28
  -9  -5  20   65.80    4.11
  -9  -5  18    3.99    1.72
  -9   5  18    3.18    1.58
  -9   5  16   39.13    2.69
  -9  -5  16   39.85    2.72
  -9  -5  14  110.27    6.02
  -9  -5  14   98.18    5.89
  -9  -5  14  113.32    5.90
  -9  -5  12  383.40   19.70
  -9  -5  12  372.37   19.71
  -9  -5  12  378.49   19.70
  -9  -5  10  309.51   16.59
  -9  -5  10  332.52   16.64
  -9  -5  10  305.26   16.60
  -9  -5  10  331.78   16.65
  -9  -5  10  320.18   16.62
  -9  -5   8   17.45    1.77
  -9  -5   8   19.64    1.70
  -9  -5   8   17.06    1.50
  -9  -5   8   18.60    1.67
  -9  -5   6  306.17   15.61
  -9  -5   6  306.97   15.58
  -9  -5   6  285.93   15.59
  -9  -5   4  129.36    6.45
  -9  -5   4  124.75    6.46
  -9  -5   4  109.78    6.43
  -9  -5   2   51.45    3.00
  -9  -5   2   52.22    3.01
  -9  -5   0  183.12    9.63
  -9  -5   0  183.29    9.62
  -9  -5  -2   32.97    2.25
  -9  -5  -2   32.48    2.20
  -9  -5  -2   32.39    2.20
  -9  -5  -4   53.35    3.11
  -9  -5  -4   48.17    3.22
  -9  -5  -6   47.32    2.96
  -9  -5  -6   45.85    2.96
   9  -5   8   55.72    3.32
  -9  -5  -8   52.51    3.41
  -9  -5  -8   57.35    3.45
  -9  -5 -10   60.47    3.66
  -9  -5 -10   58.16    3.72
   9  -5  10   59.84    3.66
  -9  -5 -12    0.87    1.84
  -9  -5 -12    0.87    1.62
   9  -5  12   -0.30    1.79
  -9  -5 -14   14.47    2.00
  -9  -5 -14    9.89    1.70
   9  -5  14   12.41    2.13
  -9  -5 -16   36.06    2.77
   9  -5  16   39.54    2.97
  -9  -5 -16   39.68    2.70
  -9  -5 -18   28.50    2.22
   9  -5  18   32.93    2.57
  -9  -5 -18   31.10    2.16
  -9  -5 -20   -0.06    0.87
   9  -5  20    0.02    1.46
  -9  -6  23    2.47    0.95
   9  -6 -23    0.69    1.27
  -9  -6  21    4.37    1.28
   9  -6 -21    3.29    1.16
  -9  -6  19    5.08    1.50
  -9  -6  17   20.47    2.16
  -9  -6  17   19.71    1.90
  -9  -6  15   13.51    1.88
  -9  -6  15   16.41    1.73
  -9  -6  13   95.49    5.38
  -9  -6  13   90.50    5.25
  -9  -6  13   94.81    5.19
  -9  -6  11   52.90    3.23
  -9  -6  11   44.63    2.97
  -9  -6  11   46.95    2.92
  -9  -6   9   28.51    2.28
  -9  -6   9   38.06    2.53
  -9  -6   7  878.20   44.08
  -9  -6   7  879.54   44.09
  -9  -6   7  857.27   44.11
  -9  -6   7  805.85   44.06
  -9  -6   5   42.21    2.72
  -9  -6   5   38.24    2.60
  -9  -6   3  233.79   11.43
  -9  -6   3  207.76   11.38
  -9  -6   3  212.63   11.38
  -9  -6   1   10.83    1.51
  -9  -6   1   11.35    1.67
  -9  -6   1   10.46    1.49
  -9  -6  -1   19.37    1.89
  -9  -6  -1   23.37    1.90
  -9  -6  -3  136.20    7.33
  -9  -6  -3  134.97    7.30
  -9  -6  -5   33.64    2.48
  -9  -6  -5   28.91    2.42
  -9  -6  -7   21.02    2.20
  -9  -6  -7   14.52    2.09
  -9  -6  -9    1.06    1.97
  -9  -6  -9   -0.13    1.85
  -9  -6 -11   37.19    2.92
  -9  -6 -11   38.94    2.89
  -9  -6 -11   41.11    3.01
  -9  -6 -13   12.82    2.05
   9  -6  13    9.37    1.93
  -9  -6 -13   15.06    2.08
  -9  -6 -13   11.51    1.85
   9  -6  15   58.88    3.93
  -9  -6 -15   64.71    3.84
  -9  -6 -15   62.80    3.75
  -9  -6 -15   68.12    3.84
  -9  -6 -17    0.95    1.37
  -9  -6 -17    0.19    1.51
  -9  -6 -17    3.51    1.36
   9  -6  17    2.95    1.53
  -9  -6 -19    3.39    0.90
  -9  -6 -19    2.70    0.88
   9  -6  19    1.73    1.07
   9  -7 -22    0.24    0.95
  -9  -7  20    2.61    0.89
   9  -7 -20    2.08    1.40
   9  -7 -20    2.44    1.11
  -9  -7  20    1.81    1.15
  -9  -7  18    4.77    1.12
  -9  -7  18    4.81    1.52
   9  -7 -18    3.58    1.62
   9  -7 -16   43.08    3.04
  -9  -7  16   45.71    2.97
  -9  -7  16   47.53    2.77
  -9  -7  14   24.43    2.07
  -9  -7  12   58.40    3.63
  -9  -7  12   55.14    3.44
  -9  -7  10   86.81    4.85
  -9  -7  10   80.95    4.67
  -9  -7   8  224.09   11.22
  -9  -7   8  201.50   11.17
  -9  -7   6   12.58    1.87
  -9  -7   6   11.38    1.63
  -9  -7   6   11.71    1.48
  -9  -7   4    7.87    1.59
  -9  -7   4   10.84    1.77
  -9  -7   4    8.36    1.38
  -9  -7   2   74.42    4.00
  -9  -7   2   61.08    3.88
  -9  -7   2   67.88    3.89
  -9  -7   0   26.17    2.15
  -9  -7   0   26.41    2.29
  -9  -7   0   24.71    2.10
  -9  -7  -2   21.35    2.19
  -9  -7  -2   20.57    2.12
  -9  -7  -2   21.43    2.04
  -9  -7  -4   61.13    3.70
  -9  -7  -4   55.74    3.61
  -9  -7  -6    9.77    2.06
  -9  -7  -8   11.43    2.28
  -9  -7  -8   15.08    2.22
  -9  -7 -10    0.87    1.93
  -9  -7 -10    0.98    1.97
  -9  -7 -12   11.51    1.92
  -9  -7 -12   12.40    1.89
  -9  -7 -14    3.77    1.56
  -9  -7 -14    7.68    1.65
  -9  -7 -14    7.29    1.52
  -9  -7 -16    4.54    1.25
  -9  -7 -16    2.36    1.19
  -9  -7 -18   -0.60    0.71
   9  -8 -19    0.80    0.89
   9  -8 -17    1.30    1.23
  -9  -8  17    0.01    1.06
   9  -8 -17    0.28    1.05
  -9  -8  15   18.91    1.66
  -9  -8  13   67.53    3.87
  -9  -8  11   53.22    3.03
  -9  -8  11   40.46    2.85
  -9  -8   9    4.88    1.80
  -9  -8   9    5.43    1.26
  -9  -8   7   76.31    4.11
  -9  -8   7   64.63    3.91
  -9  -8   5    0.95    1.73
  -9  -8   5   -2.04    1.20
  -9  -8   3   70.72    4.10
  -9  -8   3   67.24    3.95
  -9  -8   1   85.71    5.22
  -9  -8   1   91.54    5.18
  -9  -8  -1   16.81    1.99
  -9  -8  -1   13.85    1.90
  -9  -8  -1   14.93    1.76
  -9  -8  -3   40.19    2.90
  -9  -8  -3   41.21    2.88
  -9  -8  -3   39.85    2.72
  -9  -8  -5    2.59    1.64
  -9  -8  -5    3.21    1.84
  -9  -8  -5    2.75    1.91
  -9  -8  -7    2.35    1.73
  -9  -8  -7    2.65    1.91
  -9  -8  -9    3.49    1.66
  -9  -8 -11    3.10    1.47
  -9  -8 -11   -0.59    1.57
  -9  -8 -13   15.36    1.49
  -9  -8 -15    0.97    0.87
  -9  -8 -15    0.27    0.83
   9  -9 -14   41.05    2.24
  -9  -9  14   32.93    2.04
   9  -9 -12    3.33    1.28
  -9  -9  12    2.14    0.92
  -9  -9  10   28.95    2.12
   9  -9 -10   33.40    2.17
   9  -9  -8   24.99    1.84
  -9  -9   8   20.52    1.87
   9  -9  -6    6.83    1.26
  -9  -9   6    7.59    1.52
  -9  -9   4    8.54    1.54
  -9  -9   2   54.96    3.31
  -9  -9   0   69.33    3.76
  -9  -9   0   61.09    3.65
  -9  -9  -2    6.12    1.55
  -9  -9  -2    5.58    1.34
  -9  -9  -4    7.34    1.48
  -9  -9  -4    7.59    1.39
  -9  -9  -6    9.29    1.38
  -9  -9  -6    7.91    1.46
  -9  -9  -8   86.03    4.98
  -9  -9  -8   97.79    4.98
  -9  -9 -10    7.82    1.12
  -9  -9 -12    1.78    0.74
  -9 -10   5   -0.65    0.88
  -9 -10   3    0.83    0.98
  -9 -10   1    9.09    1.19
  -9 -10  -1   25.05    1.73
  -9 -10  -3   13.85    1.25
  -9 -10  -5    4.33    0.88
 -10   0  28   52.94    3.05
 -10   0  26   27.60    2.21
 -10   0  24   40.90    3.00
 -10   0  24   41.69    2.64
 -10   0  22   71.10    4.56
 -10   0  22   77.90    4.31
 -10   0  20  430.75   22.72
 -10   0  20  437.04   22.60
 -10   0  18  198.79   10.49
 -10   0  16   15.95    2.46
 -10   0  16   15.60    1.57
 -10   0  14   11.82    2.03
 -10   0  14    9.96    1.23
 -10   0  12   62.42    3.63
 -10   0  12   57.15    3.88
  10   0 -12   57.85    3.73
  10   0 -10  167.79    8.90
  10   0 -10  173.38    8.77
  10   0  -8   28.90    2.70
 -10   0   8   28.78    2.58
  10   0  -8   31.93    2.52
  10   0  -6  540.65   28.03
  10   0  -6  531.37   27.95
  10   0  -4    4.56    1.91
 -10   0   4    2.15    1.80
  10   0  -4    3.27    1.69
  10   0  -2    6.16    1.78
 -10   0   2    6.48    1.81
 -10   0   0   39.95    2.78
  10   0   0   38.88    2.73
 -10   0  -2    2.57    1.74
  10   0   2    3.14    1.44
 -10   0  -4 2907.40  149.25
  10   0   4 2881.46  149.23
  10   0   6 1634.89   84.48
  10   0   8   -0.49    1.23
  10   0  10   65.82    3.82
  10   0  12    6.14    1.57
  10   0  12    5.15    1.70
  10   0  14    0.80    1.71
  10   0  14    0.58    1.94
  10   0  16    0.91    1.87
  10   0  16    1.01    2.25
  10   0  18   57.84    3.95
  10   0  18   52.47    3.62
  10   0  20    3.49    1.82
  10   0  20    2.86    2.29
  10   0  22   16.54    1.88
  10   0  22   30.09    2.29
  10   0  24   25.09    1.70
  10   0  24   15.63    1.80
 -10   1  29   15.91    1.20
 -10  -1  27    0.05    0.97
 -10   1  27    0.70    1.41
 -10  -1  27   -0.10    1.08
 -10   1  25   70.46    4.22
 -10  -1  25   63.36    4.02
 -10  -1  25   73.67    3.99
 -10   1  23   44.80    3.26
 -10  -1  23   39.94    2.95
 -10  -1  23   46.24    2.92
 -10  -1  21    6.35    1.65
 -10   1  21    4.25    2.14
 -10  -1  21    3.09    1.69
 -10  -1  21    5.36    1.23
 -10  -1  19    2.16    1.53
 -10  -1  19    1.46    1.58
 -10  -1  19    1.54    1.27
 -10  -1  19    1.80    2.67
 -10   1  17  101.87    5.99
 -10  -1  17   96.36    5.63
 -10   1  17  109.68    5.64
 -10  -1  17  107.42    5.53
 -10  -1  17  103.78    5.62
 -10  -1  17   99.16    6.04
 -10   1  17   96.06    5.50
 -10  -1  15   -0.12    1.23
 -10  -1  15    0.65    1.28
 -10   1  15    0.46    1.27
 -10   1  15   -0.15    0.99
 -10  -1  15   -0.56    2.14
 -10   1  15    0.37    2.01
 -10  -1  15    1.51    1.19
 -10  -1  15    0.61    0.91
 -10  -1  13   10.99    1.29
 -10  -1  13   14.35    2.01
 -10   1  13   12.89    1.98
 -10  -1  13   11.44    1.39
 -10   1  13   12.59    1.37
 -10  -1  13   12.57    1.09
 -10   1  13    8.85    1.73
  10  -1 -11   28.03    2.47
 -10   1  11   30.14    2.41
 -10  -1  11   23.92    2.32
  10   1  -9   49.77    3.78
 -10  -1   9   58.85    3.60
  10  -1  -9   51.53    3.90
  10   1  -9   60.20    3.75
 -10   1   9   43.22    3.64
  10  -1  -9   59.58    3.59
  10  -1  -9   54.33    3.27
  10  -1  -7  594.63   30.63
 -10   1   7  561.65   30.55
 -10  -1   7  549.40   30.55
  10   1  -7  568.34   30.57
  10   1  -7  564.76   30.21
  10  -1  -7  581.08   30.22
  10  -1  -7  608.90   30.44
  10  -1  -7  650.19   30.33
  10   1  -5   48.57    3.87
 -10  -1   5   57.93    3.89
  10  -1  -5   62.64    4.02
  10   1  -5   59.90    3.44
  10   1  -5   61.34    4.03
  10  -1  -5   61.93    3.59
  10  -1  -5   64.75    3.44
  10   1  -3   54.13    4.15
  10  -1  -3   77.27    3.83
  10  -1  -3   63.12    4.20
 -10   1   3   60.90    4.22
  10   1  -3   62.25    4.26
  10  -1  -3   59.24    3.88
  10   1  -3   77.20    3.84
 -10   1   1   19.73    2.05
  10  -1  -1   23.29    2.09
  10   1  -1   18.94    2.34
 -10  -1   1   20.10    2.28
 -10  -1   1   20.93    1.58
 -10   1  -1   -0.33    1.08
 -10  -1  -1   -0.09    1.89
  10  -1   1   -0.25    1.19
 -10   1  -1    0.21    1.40
 -10  -1  -1   -0.14    1.05
  10   1   1    0.59    1.75
  10  -1   3   27.72    1.92
 -10  -1  -3   30.33    2.50
 -10  -1  -3   23.90    1.64
 -10   1  -3   26.38    1.70
  10   1   3   23.67    2.46
 -10   1  -3   23.79    2.05
  10   1   5  181.83   10.39
  10  -1   5  198.10   10.28
  10   1   7   92.53    6.17
  10   1   7  100.89    5.77
  10  -1   7  101.24    5.84
  10  -1   7  114.55    6.16
  10  -1   9   19.26    1.88
  10   1   9   18.66    1.77
  10   1  11    0.92    1.56
  10   1  11   -0.97    1.49
  10  -1  11    0.62    1.61
  10  -1  11   -0.01    1.49
  10   1  13   13.23    1.98
  10   1  13   11.88    1.94
  10  -1  13   13.86    1.90
  10  -1  13   10.60    2.04
  10   1  15   28.14    2.49
  10   1  15   30.33    2.74
  10  -1  15   29.58    2.77
  10  -1  15   26.89    2.52
  10   1  17    1.43    1.85
  10  -1  17   -0.24    2.35
  10  -1  17   -0.70    2.02
  10  -1  19   23.25    2.41
  10  -1  19   21.68    2.48
  10  -1  21    0.53    1.78
  10  -1  21   -0.16    1.90
  10  -1  23   12.79    1.60
  10  -1  23   16.82    1.63
 -10  -2  28    0.76    0.83
 -10  -2  26   46.50    2.85
 -10  -2  24   -0.27    1.65
 -10  -2  24    0.55    1.22
 -10  -2  22   16.56    1.73
 -10  -2  22   17.74    2.12
 -10  -2  22   17.95    1.71
 -10  -2  20   63.10    4.04
 -10  -2  20   66.92    4.73
 -10  -2  20   78.98    4.10
 -10  -2  20   70.46    4.21
 -10  -2  18    5.09    1.64
 -10  -2  18    2.95    1.59
 -10   2  18    2.68    1.57
 -10  -2  18    3.90    2.60
 -10  -2  18    2.28    1.32
 -10  -2  18    5.89    1.36
 -10  -2  16    3.10    1.51
 -10  -2  16    2.76    1.38
 -10   2  16    2.26    1.40
 -10   2  16    1.97    2.06
 -10  -2  16    2.61    1.46
 -10  -2  16    2.97    2.33
 -10  -2  16    2.98    1.16
 -10  -2  14    2.74    1.29
 -10   2  14    1.76    1.21
 -10  -2  14    2.99    2.03
 -10   2  14    4.10    1.83
 -10  -2  14    2.28    1.30
 -10  -2  14    3.12    1.04
 -10  -2  14    2.94    1.21
 -10   2  12    7.97    1.67
 -10  -2  12    7.04    1.23
 -10  -2  12    6.47    1.81
 -10  -2  12    5.26    1.00
 -10   2  12    5.56    1.14
 -10  -2  12    5.18    1.14
  10   2 -10  100.94    5.39
 -10  -2  10   89.65    5.83
 -10  -2  10  104.58    5.39
 -10  -2  10  109.45    5.42
 -10  -2  10  112.73    5.64
  10   2  -8   15.01    1.31
  10  -2  -8   16.87    1.29
 -10   2   8   14.32    2.03
  10   2  -8   12.69    2.09
  10  -2  -8   16.45    2.46
 -10  -2   8   15.69    1.93
  10   2  -8   14.36    2.13
 -10  -2   6  502.26   27.86
 -10   2   6  538.69   27.85
  10  -2  -6  566.64   27.99
  10   2  -6  519.93   27.96
  10   2  -6  547.13   27.53
  10  -2  -6  499.09   27.62
  10  -2  -6  541.33   27.53
 -10   2   4   26.50    2.25
 -10  -2   4   23.40    2.47
  10  -2  -4   27.25    1.81
  10   2  -4   28.30    1.93
  10  -2  -4   28.08    2.50
  10  -2  -4   23.54    1.78
  10  -2  -2    5.84    1.63
  10  -2  -2    5.13    1.02
 -10   2   0  220.23   10.75
  10   2   0  204.06   10.96
 -10  -2   0  225.87   10.99
 -10   2   0  202.48   10.49
 -10  -2   0  187.94   10.48
 -10  -2  -2   41.28    3.01
 -10   2  -2   37.29    2.36
  10   2   2   32.60    2.81
 -10   2  -2   35.63    2.22
 -10  -2  -2   31.90    2.15
  10  -2   2   39.37    2.26
  10   2   4    1.60    1.66
  10   2   6    5.98    1.13
  10  -2   6    7.86    1.18
  10  -2   6    6.70    1.37
  10   2   6    7.71    1.75
  10  -2   8   74.25    4.11
  10   2   8   66.04    4.08
  10  -2   8   76.07    4.19
 -10  -2  -8   84.66    4.09
  10   2   8   78.00    4.24
 -10  -2  -8   66.04    4.00
  10  -2  10    0.30    1.37
  10   2  10    0.90    1.61
  10   2  10    0.72    1.34
  10  -2  10    2.30    1.60
  10   2  12    5.76    1.80
  10   2  12    7.36    1.68
  10  -2  12    6.11    1.88
  10  -2  12    7.97    1.76
  10   2  14  310.36   15.48
  10  -2  14  337.18   15.56
  10   2  16    9.13    1.84
  10   2  16   12.70    2.15
  10  -2  16   13.90    2.39
  10  -2  18   28.12    2.84
  10   2  18   24.50    2.69
  10  -2  18   28.20    2.76
  10  -2  20   18.89    2.38
  10   2  20   18.04    2.23
  10  -2  20   17.12    2.16
  10  -2  22    0.17    1.62
  10   2  22   -0.90    1.51
  10  -2  22    0.58    1.34
  10  -2  24    0.98    1.08
  10   2  24    0.14    0.91
 -10   3  27    5.11    1.18
 -10  -3  27    5.16    1.09
 -10   3  25   68.36    4.05
 -10  -3  25   69.31    4.02
 -10  -3  23    5.70    1.87
 -10   3  23    2.57    1.99
 -10   3  21    6.32    2.07
 -10  -3  21    6.91    1.99
 -10  -3  21    7.38    1.72
 -10  -3  19   26.84    3.08
 -10   3  19   32.54    2.70
 -10  -3  19   34.44    2.42
 -10  -3  17   77.91    5.32
 -10  -3  17   92.47    4.93
 -10  -3  15    1.23    1.49
 -10  -3  15   -0.43    2.23
 -10   3  15    1.90    1.27
 -10  -3  15   -0.38    1.60
 -10  -3  15    1.67    1.25
 -10  -3  15    1.97    1.22
 -10  -3  13    1.06    1.05
 -10   3  13    1.62    1.06
 -10  -3  13   -0.90    1.41
 -10  -3  13   -0.73    1.92
 -10  -3  13   -0.19    1.53
 -10  -3  13    0.94    1.14
 -10  -3  13    2.61    1.30
 -10   3  11   21.87    1.58
 -10  -3  11   17.57    1.55
 -10  -3  11   24.70    2.26
 -10  -3  11   23.14    1.69
  10   3 -11   22.39    1.57
  10  -3 -11   25.49    1.53
  10   3  -9    0.91    0.96
  10  -3  -9   -0.50    0.77
 -10  -3   9   -0.57    1.16
 -10  -3   9    1.73    1.69
 -10  -3   9   -0.03    1.24
 -10  -3   9    0.55    1.11
 -10  -3   7   87.12    5.42
  10   3  -7   94.31    4.94
 -10   3   7   79.99    5.42
  10  -3  -7   93.02    4.88
  10   3  -5   21.07    1.64
 -10   3   5   15.69    1.98
 -10  -3   5   19.63    2.23
  10  -3  -5   19.82    1.39
  10   3  -5   20.41    2.49
 -10   3   3  270.60   14.27
  10   3  -3  255.65   14.57
  10   3  -3  281.80   14.57
 -10  -3   3  268.37   14.53
 -10   3   1   68.43    3.89
  10   3  -1   59.63    4.41
 -10  -3   1   68.41    4.48
 -10   3  -1    0.29    0.88
 -10  -3  -1    0.83    0.87
 -10  -3  -3   33.61    1.86
 -10  -3  -3   27.92    1.72
 -10   3  -3   22.86    1.67
 -10  -3  -3   18.91    1.61
  10  -3   5   72.58    3.97
 -10  -3  -5   73.41    4.02
 -10  -3  -5   69.09    3.94
  10  -3   7   13.67    1.36
 -10  -3  -7    3.14    1.33
  10   3   7    3.14    1.23
  10  -3   7   10.75    1.49
 -10  -3  -7    2.66    1.27
 -10   3  -7    0.02    1.19
  10  -3   9   38.92    2.40
  10  -3   9   31.73    2.49
 -10  -3  -9   37.87    2.35
 -10  -3  -9   36.18    2.28
  10  -3  11   25.97    2.24
  10   3  11   21.96    2.06
  10  -3  11   22.92    2.31
 -10  -3 -11   26.06    1.98
 -10  -3 -11   25.32    1.96
  10  -3  13   92.11    4.94
  10   3  13   72.76    4.75
  10  -3  13   82.63    4.93
 -10  -3 -13   83.82    4.60
  10  -3  15   27.55    2.68
  10   3  15   23.74    2.39
  10  -3  15   25.47    2.56
 -10  -3 -15   28.21    2.04
  10  -3  17   60.17    3.90
  10   3  17   52.20    3.61
  10  -3  17   54.48    3.67
  10  -3  19   10.95    2.23
  10   3  19    6.81    1.78
  10  -3  19    8.03    1.74
  10   3  21    2.85    1.47
  10  -3  23    9.18    1.18
  10   3  23    6.75    1.08
 -10   4  26   33.02    2.11
 -10   4  24   72.27    4.17
 -10   4  22   74.41    4.30
 -10  -4  22   74.47    4.27
 -10  -4  22   68.92    4.32
 -10   4  20   28.88    2.49
 -10  -4  20   29.92    2.52
 -10  -4  20   27.19    2.52
 -10  -4  18    0.18    1.72
 -10  -4  18    0.36    2.15
 -10   4  18    0.19    1.75
 -10  -4  18   -0.84    1.70
 -10  -4  16  185.35    8.96
 -10  -4  16  167.63    8.96
 -10  -4  14  382.63   19.59
 -10  -4  14  336.90   19.65
 -10  -4  14  400.71   19.60
 -10  -4  14  377.22   19.60
 -10  -4  12   -0.51    1.30
 -10  -4  12    1.52    1.45
 -10  -4  12   -1.17    1.78
 -10  -4  12    0.96    1.57
 -10  -4  12    0.53    1.29
 -10  -4  10   40.80    2.54
 -10  -4  10   39.57    2.56
 -10  -4  10   39.53    2.79
 -10  -4  10   39.68    2.52
 -10  -4   8   63.24    3.61
 -10  -4   8   66.91    3.83
 -10  -4   8   62.89    3.63
 -10  -4   6   73.66    3.99
 -10  -4   6   65.87    3.72
 -10  -4   6   64.35    3.73
 -10  -4   4  272.83   14.01
 -10  -4   4  265.11   14.01
 -10   4   4  312.08   14.45
 -10  -4   4  265.49   14.02
 -10  -4   4  262.70   14.00
 -10  -4   2   14.25    1.40
 -10  -4   2   17.41    1.47
 -10  -4   2   17.74    1.42
 -10  -4   0  165.92    7.99
 -10  -4   0  141.75    7.83
 -10  -4   0  146.02    7.86
 -10  -4  -2   11.55    1.33
 -10  -4  -2   13.75    1.73
 -10  -4  -4   40.62    2.66
 -10  -4  -4   45.91    2.73
 -10  -4  -4   45.92    2.67
 -10  -4  -6   50.00    3.29
 -10  -4  -6   50.65    3.25
 -10  -4  -8   31.45    2.33
 -10  -4  -8   28.33    2.33
 -10  -4 -10    3.80    1.61
  10  -4  10    5.74    1.71
 -10  -4 -10    4.00    1.53
  10   4  10    3.93    1.46
  10  -4  12  359.24   17.34
 -10  -4 -12  348.14   17.23
 -10  -4 -12  336.66   17.20
  10   4  14   68.21    4.53
 -10  -4 -14   79.02    4.48
  10  -4  16  165.14    7.94
 -10  -4 -16  147.08    7.59
 -10  -4 -18    9.23    1.47
  10   4  18    9.58    1.67
  10  -4  18   13.08    2.24
  10  -4  20   14.72    1.94
  10  -4  20   10.19    1.74
  10   4  20   12.48    1.51
  10  -4  22    8.71    1.30
 -10   5  25   13.70    1.08
 -10  -5  25   10.97    1.21
 -10  -5  23    0.09    1.36
 -10   5  23   -0.65    1.22
 -10  -5  21  111.83    6.05
 -10   5  21  110.23    5.92
 -10  -5  21  102.03    5.94
 -10  -5  19   17.69    2.08
 -10   5  19   22.13    2.02
 -10  -5  19   20.65    2.26
 -10  -5  17    2.31    1.62
 -10   5  17   -0.18    1.50
 -10  -5  15  260.26   13.69
 -10  -5  13  263.43   13.41
 -10  -5  13  246.37   13.37
 -10  -5  11   64.45    3.79
 -10  -5  11   65.92    3.74
 -10  -5  11   60.30    3.68
 -10  -5  11   60.83    3.65
 -10  -5   9    3.94    1.52
 -10  -5   9    1.96    1.41
 -10  -5   9    4.69    1.44
 -10  -5   9    5.24    1.35
 -10  -5   9    4.41    1.19
 -10  -5   7   20.51    1.87
 -10  -5   7   22.55    1.79
 -10  -5   7   22.11    1.87
 -10  -5   5  161.70    8.01
 -10  -5   5  140.37    8.01
 -10  -5   3  113.35    6.38
 -10  -5   3  124.41    6.37
 -10  -5   1   60.78    3.57
 -10  -5   1   62.89    3.58
 -10  -5   1   62.75    3.54
 -10  -5  -1   15.65    1.57
 -10  -5  -1   15.68    1.61
 -10  -5  -1   15.35    1.60
 -10  -5  -3    0.36    1.67
 -10  -5  -3   -1.66    1.42
 -10  -5  -5   22.00    1.96
 -10  -5  -5   19.94    1.93
 -10  -5  -7    3.29    1.68
 -10  -5  -7    2.59    1.66
 -10  -5  -7    1.33    1.62
 -10  -5  -9   79.01    4.73
 -10  -5  -9   85.12    4.73
  10  -5   9   77.84    4.71
 -10  -5  -9   85.44    4.74
  10  -5  11   96.61    5.62
 -10  -5 -11   94.63    5.55
 -10  -5 -11   95.98    5.55
 -10  -5 -11  106.98    5.59
 -10  -5 -13   28.81    2.50
  10  -5  13   30.61    2.68
 -10  -5 -13   28.98    2.38
 -10  -5 -13   33.32    2.51
 -10  -5 -15    5.61    1.73
 -10  -5 -15    5.93    1.74
  10  -5  15    6.09    2.12
  10  -5  17    2.02    1.95
 -10  -5 -17    0.26    1.38
 -10  -5 -17    0.77    1.43
 -10  -5 -19    3.42    0.99
  10  -5  19    2.11    1.59
  10  -5  21   10.62    1.20
 -10  -6  24    6.07    0.84
  10  -6 -24    4.62    1.01
 -10  -6  22    7.03    1.18
  10  -6 -22    3.19    0.97
 -10  -6  20   40.33    2.60
 -10  -6  18   52.68    3.23
 -10  -6  16   25.04    2.26
 -10  -6  16   24.24    2.05
 -10  -6  14   10.36    1.55
 -10  -6  14    7.95    2.09
 -10  -6  14    7.11    1.73
 -10  -6  12  128.59    7.05
 -10  -6  12  123.88    6.96
 -10  -6  12  130.78    6.90
 -10  -6  10   92.00    4.97
 -10  -6  10  101.57    5.13
 -10  -6   8  104.63    5.69
 -10  -6   8  105.59    5.63
 -10  -6   8  102.76    5.65
 -10  -6   8   96.71    5.61
 -10  -6   6   84.86    4.70
 -10  -6   6   88.78    4.63
 -10  -6   6   74.62    4.65
 -10  -6   4   13.58    1.78
 -10  -6   4   14.34    1.66
 -10  -6   2    0.63    1.37
 -10  -6   2   -0.64    1.31
 -10  -6   0  110.42    5.84
 -10  -6   0  102.99    5.79
 -10  -6  -2    5.98    1.61
 -10  -6  -2    9.08    1.69
 -10  -6  -4   -0.44    1.67
 -10  -6  -4   -0.37    1.74
 -10  -6  -6    4.31    1.83
 -10  -6  -6    5.38    1.82
 -10  -6  -8   44.53    3.19
 -10  -6  -8   48.38    3.23
 -10  -6 -10    4.76    2.02
 -10  -6 -10    7.29    2.09
 -10  -6 -10    8.37    1.96
 -10  -6 -10    9.89    2.07
 -10  -6 -12    1.38    1.95
 -10  -6 -12    0.32    1.88
 -10  -6 -12    1.20    1.94
 -10  -6 -12    2.21    1.74
  10  -6  12    2.60    1.78
 -10  -6 -14    5.01    1.78
 -10  -6 -14    1.99    1.72
  10  -6  14    3.32    1.75
 -10  -6 -14    0.68    1.89
 -10  -6 -14    3.25    1.55
 -10  -6 -16   59.97    3.14
  10  -6  16   45.49    3.29
 -10  -6 -16   33.53    3.25
 -10  -6 -16   64.86    3.17
 -10  -6 -18    0.08    0.88
  10  -6  18   -0.18    1.16
 -10  -6 -18   -0.22    0.94
 -10  -7  21   38.14    1.93
  10  -7 -21   32.73    2.00
 -10  -7  19   33.72    2.08
  10  -7 -19   32.66    2.24
  10  -7 -19   32.05    2.37
 -10  -7  19   37.41    2.34
 -10  -7  17    9.83    1.25
 -10  -7  17   10.49    1.65
 -10  -7  15   12.71    1.73
 -10  -7  13   44.27    3.10
 -10  -7  13   43.38    2.85
 -10  -7  11   54.51    3.30
 -10  -7  11   44.23    3.05
 -10  -7   9    8.67    1.97
 -10  -7   9    7.23    1.50
 -10  -7   7    8.60    1.94
 -10  -7   7    9.33    1.60
 -10  -7   7   10.27    1.49
 -10  -7   5    2.87    1.55
 -10  -7   5    1.31    1.76
 -10  -7   5    1.21    1.31
 -10  -7   3    7.43    1.60
 -10  -7   3    9.41    1.82
 -10  -7   1   43.99    3.16
 -10  -7   1   48.84    3.10
 -10  -7  -1   10.21    1.71
 -10  -7  -1    8.32    1.76
 -10  -7  -3    2.76    1.72
 -10  -7  -3    2.98    1.89
 -10  -7  -5   41.41    2.97
 -10  -7  -5   35.47    2.79
 -10  -7  -7   16.90    2.27
 -10  -7  -7   19.65    2.23
 -10  -7  -9   82.88    4.92
 -10  -7  -9   87.77    5.02
 -10  -7 -11    7.84    1.81
 -10  -7 -11    6.94    1.85
 -10  -7 -13   41.22    2.56
 -10  -7 -13   31.82    2.49
 -10  -7 -15    9.50    1.34
 -10  -7 -15    7.66    1.32
 -10  -7 -17    0.15    0.74
 -10  -7 -17    0.25    0.82
  10  -8 -18   11.28    1.23
 -10  -8  18   10.03    1.11
 -10  -8  16    1.11    1.15
 -10  -8  14   11.76    1.45
 -10  -8  12    6.86    1.67
 -10  -8  12    4.14    1.33
 -10  -8  10  134.74    6.76
 -10  -8  10  115.62    6.64
 -10  -8   8    5.98    1.78
 -10  -8   8    3.93    1.22
 -10  -8   6   26.44    2.13
 -10  -8   6   17.38    1.70
 -10  -8   4   54.59    3.12
 -10  -8   4   48.46    2.95
 -10  -8   2  177.90    9.19
 -10  -8   2  167.41    9.12
 -10  -8   0   15.94    2.03
 -10  -8   0   14.59    1.89
 -10  -8   0   15.40    1.81
 -10  -8  -2    0.31    1.79
 -10  -8  -2    2.29    1.56
 -10  -8  -2    2.81    1.77
 -10  -8  -4    2.66    1.63
 -10  -8  -4    1.97    1.87
 -10  -8  -6   22.83    2.43
 -10  -8  -6   24.30    2.13
 -10  -8  -8   34.57    2.50
 -10  -8 -10    0.18    1.51
 -10  -8 -10   -1.39    1.50
 -10  -8 -10    0.87    1.69
 -10  -8 -12    2.18    1.24
 -10  -8 -14   -0.32    0.87
 -10  -8 -14    0.43    0.92
  10  -9 -15    0.88    0.94
  10  -9 -13   11.07    1.31
 -10  -9  13    9.75    1.01
  10  -9 -11   -0.66    1.27
 -10  -9  11    0.22    0.95
  10  -9  -9   13.07    1.44
 -10  -9   9    7.72    1.51
 -10  -9   7    1.48    1.42
  10  -9  -7    2.55    1.19
 -10  -9   5    9.37    1.59
 -10  -9   3    3.28    1.50
 -10  -9   1    1.44    1.49
 -10  -9   1    0.01    1.28
 -10  -9  -1   89.58    4.77
 -10  -9  -1   82.11    4.70
 -10  -9  -3    9.86    1.54
 -10  -9  -3   12.12    1.47
 -10  -9  -5   14.88    1.61
 -10  -9  -5   16.18    1.55
 -10  -9  -7    4.14    1.28
 -10  -9  -9    1.40    1.03
 -10  -9 -11   12.10    1.04
 -10 -10   6    0.29    0.88
 -10 -10   4    0.50    0.94
 -10 -10   2    5.71    1.06
 -10 -10   0    9.37    1.12
 -10 -10  -2   -0.31    0.90
 -10 -10  -4    4.51    0.85
 -11   0  27   -0.41    1.31
 -11   0  25    0.13    1.15
 -11   0  25   -1.48    1.71
 -11   0  23   -0.31    1.37
 -11   0  23   -0.34    1.88
 -11   0  21    1.80    1.89
 -11   0  21   -0.73    1.39
 -11   0  19    0.81    2.71
 -11   0  19   -0.87    1.35
 -11   0  17    0.70    1.27
 -11   0  17   -0.02    2.49
 -11   0  15    0.09    1.15
 -11   0  15   -0.37    2.19
 -11   0  13    1.19    1.82
 -11   0  13   -1.54    1.04
  11   0 -11    8.13    1.68
 -11   0  11   14.05    1.81
  11   0 -11   13.69    2.01
  11   0  -9   -2.45    1.95
 -11   0   9   -1.84    1.76
  11   0  -9   -1.96    1.73
  11   0  -7    0.54    1.94
  11   0  -7   -0.58    1.65
  11   0  -5    0.71    1.82
 -11   0   5    0.20    1.75
  11   0  -5   -0.31    1.65
  11   0  -3   -0.37    1.81
 -11   0   3   -1.74    1.72
  11   0  -3   -0.16    1.79
  11   0  -1    0.64    1.51
 -11   0   1   -1.25    1.67
  11   0   1    1.24    1.48
 -11   0  -1   -0.51    1.68
  11   0   3   -1.00    1.20
 -11   0  -3    1.12    1.58
 -11   0  -5   -0.71    1.59
  11   0   7   -0.53    1.34
  11   0   9    0.03    1.43
  11   0  11    1.94    1.67
  11   0  11    1.33    1.68
  11   0  13   -0.30    1.85
  11   0  13   -0.67    1.93
  11   0  15   -0.35    2.00
  11   0  15   -0.83    2.25
  11   0  17   -0.33    2.00
  11   0  17    2.20    2.41
  11   0  19    1.38    1.85
  11   0  19   -0.08    2.37
  11   0  21   -1.03    1.57
  11   0  21   -0.65    1.91
  11   0  23    0.12    1.52
  11   0  23    0.81    1.32
 -11   1  28   32.01    1.94
 -11  -1  28   25.75    1.69
 -11  -1  26    5.14    1.24
 -11   1  26    4.67    1.63
 -11  -1  26    5.90    1.33
 -11   1  24   22.04    2.42
 -11  -1  24   20.36    1.99
 -11  -1  24   23.25    1.96
 -11   1  22   72.28    4.37
 -11  -1  22   63.20    4.11
 -11  -1  22   71.57    4.09
 -11   1  20   70.79    4.18
 -11  -1  20   69.13    3.77
 -11  -1  20   66.93    4.63
 -11  -1  20   68.71    3.93
 -11  -1  18    8.70    1.63
 -11  -1  18    7.35    2.72
 -11   1  18    9.75    2.56
 -11   1  18    9.08    1.30
 -11   1  18    8.15    1.76
 -11  -1  18    6.67    1.75
 -11  -1  18    8.64    1.28
 -11   1  16   14.46    1.66
 -11   1  16   18.86    2.52
 -11  -1  16   13.75    2.55
 -11  -1  16   12.57    1.66
 -11  -1  16   14.01    1.57
 -11  -1  16   15.16    1.29
 -11  -1  16   14.68    1.64
 -11   1  16   12.59    1.35
 -11   1  14    1.22    1.97
 -11  -1  14    1.18    1.18
 -11  -1  14    1.08    2.07
 -11  -1  14    2.60    0.86
 -11  -1  14    3.62    1.30
 -11   1  14    2.78    1.25
 -11   1  14    3.11    0.95
 -11   1  12  442.41   20.94
 -11  -1  12  381.51   20.80
  11   1 -10  491.67   26.81
 -11  -1  10  499.07   27.19
  11  -1 -10  539.18   26.84
  11  -1 -10  570.29   27.19
 -11  -1   8  517.75   28.31
  11   1  -8  563.27   28.00
  11  -1  -8  554.59   28.00
  11  -1  -8  552.13   28.47
  11   1  -8  546.80   28.37
  11  -1  -8  524.10   28.21
  11  -1  -8  505.14   28.07
 -11  -1   6  546.81   30.02
  11   1  -6  554.35   30.04
  11  -1  -6  586.04   30.11
  11   1  -6  620.97   30.13
  11  -1  -6  552.71   29.89
  11   1  -6  589.33   29.72
  11  -1  -6  571.21   29.72
  11   1  -4    5.27    1.38
  11   1  -4    4.57    1.80
  11  -1  -4    5.88    1.86
  11  -1  -4    5.28    1.41
 -11   1   4    7.65    1.78
  11   1  -4    6.90    1.86
  11  -1  -4    6.36    1.49
  11  -1  -2    7.29    1.83
 -11  -1   2    7.17    1.91
 -11   1   2    8.29    1.78
  11  -1  -2    9.25    1.57
 -11  -1   0   84.61    4.88
 -11   1   0   82.19    4.72
 -11   1   0   81.55    4.37
 -11  -1   0   77.42    4.36
  11  -1   0   76.76    4.60
  11   1   0   80.32    4.90
 -11   1  -2  256.72   12.69
  11   1   2  256.62   12.90
 -11  -1  -2  261.27   12.87
  11  -1   2  235.37   12.51
 -11   1  -2  239.79   12.46
 -11  -1  -2  223.82   12.44
 -11   1  -4  208.18   10.91
  11   1   4  195.51   11.07
 -11  -1  -4  209.58   11.10
  11  -1   4  201.63   10.91
  11   1   6   73.09    3.98
  11  -1   6   67.44    3.87
  11   1   6   68.08    4.36
  11   1   6   65.44    3.83
  11  -1   6   64.92    3.91
  11  -1   6   71.25    4.13
  11   1   8   20.35    1.91
  11   1   8   16.67    1.67
  11  -1   8   15.85    1.81
  11   1  10   63.31    3.82
  11   1  10   66.78    3.92
  11  -1  10   63.00    3.89
  11  -1  12    3.92    1.76
  11   1  12    3.83    1.79
  11   1  12    3.03    1.84
  11  -1  12    4.55    1.95
  11  -1  14   33.41    2.76
  11   1  14   33.27    2.72
  11   1  14   33.32    2.86
  11  -1  14   29.75    2.89
  11  -1  16   19.83    2.46
  11   1  16   22.09    2.59
  11  -1  16   15.79    2.64
  11   1  16   13.01    2.21
  11  -1  18    2.31    2.16
  11   1  18   -0.42    1.74
  11  -1  18    2.02    2.29
  11  -1  20   21.24    2.38
  11  -1  20   28.47    2.57
  11  -1  22   -0.85    1.43
  11  -1  22    0.70    1.50
  11  -1  24    4.93    1.09
 -11  -2  27    0.85    1.10
 -11  -2  25   39.30    2.64
 -11  -2  23   25.41    2.02
 -11  -2  23   29.08    2.38
 -11  -2  21  158.68    7.74
 -11  -2  21  159.80    7.83
 -11  -2  19   -0.34    1.69
 -11  -2  19    4.24    2.79
 -11  -2  19    0.55    1.38
 -11  -2  19    1.33    1.32
 -11  -2  17    6.56    1.61
 -11  -2  17    3.96    2.59
 -11   2  17    7.05    2.24
 -11   2  17    7.47    1.56
 -11  -2  17    6.36    1.53
 -11  -2  17    6.88    1.29
 -11  -2  15    5.26    1.43
 -11  -2  15    1.88    1.34
 -11   2  15    4.13    1.34
 -11  -2  15    5.17    2.29
 -11   2  15    3.09    2.09
 -11  -2  15    3.02    1.43
 -11  -2  15    2.66    1.04
 -11  -2  13   80.99    4.70
 -11  -2  13   75.88    4.70
 -11   2  13   85.81    4.72
 -11  -2  13   89.40    4.69
 -11  -2  13   90.88    5.03
 -11  -2  11    5.21    1.29
  11   2 -11    3.15    1.04
 -11  -2  11    4.90    1.83
 -11   2  11    5.23    1.64
  11  -2 -11    2.07    1.03
 -11  -2  11    4.46    1.20
 -11  -2  11    3.29    0.99
 -11  -2   9  167.74    8.36
  11   2  -9  155.39    8.18
 -11   2   9  137.80    8.61
 -11  -2   9  133.57    8.56
 -11  -2   9  149.07    8.14
 -11  -2   9  143.94    8.15
  11  -2  -9  183.96    8.21
 -11   2   7   83.22    5.19
  11  -2  -7   94.75    5.52
  11   2  -7   84.39    5.33
 -11  -2   7   75.49    5.20
  11  -2  -7   87.09    4.90
  11   2  -7   85.24    4.72
  11  -2  -7   92.02    4.71
  11   2  -5  125.10    6.19
  11  -2  -5  123.52    6.17
 -11  -2   5  107.47    6.64
  11   2  -5   92.98    6.64
  11  -2  -5  121.93    6.77
  11   2  -5  120.78    6.82
  11  -2  -5  109.23    6.22
 -11   2   5  102.56    6.54
 -11   2   3   11.00    1.82
 -11  -2   3   11.02    2.03
  11  -2  -3   12.91    1.96
  11   2  -3   12.45    2.20
  11  -2  -3    8.66    1.16
 -11  -2   1    5.54    1.89
  11  -2  -1    3.31    1.46
 -11   2   1    3.80    1.53
  11   2  -1    3.91    1.87
  11  -2  -1    3.04    1.01
 -11   2  -1   42.68    2.86
 -11  -2  -1   46.72    3.36
 -11   2  -1   44.29    2.57
  11   2   1   40.98    3.29
 -11  -2  -1   36.97    2.53
  11  -2   1   47.88    2.59
  11   2   3   37.39    3.09
 -11  -2  -3   41.77    3.19
  11  -2   5   35.28    2.25
  11   2   5   29.55    2.24
  11  -2   5   32.36    2.36
  11   2   7    8.15    1.35
  11  -2   7   11.78    1.47
  11  -2   7   11.89    1.69
 -11  -2  -7   10.57    1.43
 -11  -2  -7    9.44    1.27
  11   2   7   11.95    1.69
  11  -2   9   55.88    3.20
  11   2   9   46.68    3.17
  11  -2   9   51.08    3.33
  11   2   9   54.41    3.36
  11   2  11    0.56    1.72
  11  -2  11    0.72    1.66
  11   2  11    1.11    1.60
  11  -2  11    0.20    1.78
  11   2  13   12.68    2.09
  11   2  13   17.51    2.14
  11  -2  13   18.02    2.37
  11   2  15  158.78    7.99
  11  -2  15  172.85    8.09
  11   2  17   35.18    3.02
  11  -2  17   38.29    3.13
  11  -2  19    2.61    2.22
  11   2  19    1.47    2.03
  11  -2  19   -1.83    2.02
  11  -2  21    3.51    1.81
  11   2  21    4.16    1.68
  11  -2  21    1.81    1.50
  11  -2  23   16.91    1.65
 -11  -3  28    7.36    0.87
 -11   3  28    7.88    0.91
 -11  -3  26   31.53    2.21
 -11   3  26   34.44    2.29
 -11   3  24   27.47    2.34
 -11  -3  24   27.08    2.29
 -11   3  22   47.51    3.44
 -11  -3  22   49.74    3.08
 -11  -3  22   46.67    3.31
 -11  -3  20   34.05    3.38
 -11   3  20   36.94    3.07
 -11  -3  20   43.80    2.75
 -11  -3  18    2.51    2.51
 -11  -3  18    1.89    1.49
 -11  -3  16  299.76   16.11
 -11  -3  16  306.90   16.30
 -11  -3  16  335.16   16.13
 -11  -3  16  284.40   16.06
 -11   3  16  320.56   16.09
 -11   3  14  325.19   15.11
 -11  -3  14  271.73   14.99
 -11  -3  14  251.79   14.95
 -11   3  14  298.24   14.98
 -11  -3  14  298.03   15.03
 -11  -3  14  303.95   15.05
 -11  -3  12   85.78    4.92
 -11   3  12   84.65    4.56
 -11  -3  12   95.73    4.63
  11  -3 -10   23.81    1.54
 -11  -3  10   22.19    1.78
 -11  -3  10   22.46    1.80
 -11  -3  10   26.40    2.31
  11   3 -10   22.30    1.62
  11   3  -8    0.72    1.00
 -11  -3   8    2.23    1.74
 -11  -3   8   -0.34    1.12
  11  -3  -8   -0.80    0.75
 -11  -3   8    1.31    1.16
 -11  -3   8    1.23    1.13
 -11  -3   6   21.40    2.30
  11  -3  -6   22.79    1.44
 -11   3   6   18.30    2.08
 -11  -3   6   18.82    1.61
 -11  -3   6   18.89    1.55
  11   3  -6   25.97    1.68
 -11  -3   6   19.93    1.61
 -11  -3   4   55.28    4.09
 -11   3   4   62.42    3.74
 -11   3   2  463.92   23.73
  11   3  -2  443.07   24.00
 -11  -3   2  448.69   24.01
 -11  -3   0   51.87    2.94
 -11  -3  -2   13.74    1.46
 -11  -3  -2   14.05    1.33
  11  -3   4   22.75    1.73
 -11  -3  -4   17.38    1.53
 -11  -3  -4   22.81    1.75
  11  -3   4   19.83    1.76
  11  -3   4   22.23    1.94
 -11  -3  -4   19.21    1.60
  11  -3   6  108.26    5.92
  11   3   6  109.27    5.92
 -11  -3  -6  116.99    5.94
  11  -3   6  111.93    5.99
 -11  -3  -6  102.40    5.85
  11  -3   8   77.66    4.22
  11   3   8   66.61    4.15
  11  -3   8   78.59    4.30
 -11  -3  -8   78.37    4.17
 -11  -3  -8   66.69    4.08
 -11  -3 -10    6.45    1.38
  11   3  10    5.78    1.57
  11  -3  10    8.74    1.73
 -11  -3 -10    5.19    1.48
  11  -3  10    6.54    1.85
  11  -3  12  217.39   10.66
  11   3  12  191.10   10.58
  11  -3  12  198.83   10.70
 -11  -3 -12  192.48   10.44
  11   3  14   95.43    5.53
  11  -3  14   94.34    5.61
  11  -3  14  106.53    5.67
 -11  -3 -14   91.51    5.24
  11  -3  16   27.03    2.89
  11   3  16   25.80    2.45
  11  -3  16   23.26    2.57
  11  -3  18   17.04    2.50
  11   3  18   11.01    1.96
  11  -3  18   11.66    1.93
  11   3  20   13.87    1.76
  11  -3  20   18.62    2.29
  11   3  22    1.66    0.84
  11  -3  22    2.18    1.30
  11   3  22    4.47    1.10
 -11  -4  27    0.05    0.80
 -11   4  27   -0.24    0.72
 -11   4  25   29.43    2.08
 -11   4  23   38.11    2.67
 -11  -4  23   36.63    2.54
 -11  -4  21    2.13    1.93
 -11   4  21    0.52    1.75
 -11  -4  21   -0.74    1.78
 -11   4  19   55.13    3.51
 -11  -4  19   60.85    3.44
 -11  -4  19   53.91    3.46
 -11  -4  17    7.83    1.81
 -11  -4  17    6.84    2.35
 -11  -4  17    8.97    1.67
 -11  -4  15    4.40    2.23
 -11  -4  15    2.26    1.63
 -11  -4  15    3.74    1.48
 -11  -4  13    1.15    1.47
 -11  -4  13    3.06    2.12
 -11  -4  13   -0.37    1.49
 -11  -4  13    3.81    1.69
 -11  -4  11   54.63    3.56
 -11  -4  11   57.80    3.29
 -11  -4  11   56.57    3.31
 -11  -4  11   51.93    3.32
 -11  -4   9   10.29    2.02
 -11  -4   9    8.80    1.42
 -11  -4   9    8.34    1.49
 -11  -4   7    0.64    1.82
 -11  -4   7   -0.56    1.21
 -11  -4   7   -0.08    1.27
 -11  -4   5   48.00    2.95
 -11  -4   5   52.00    2.98
 -11  -4   5   54.85    3.40
 -11  -4   5   51.34    2.99
 -11  -4   3    0.84    1.10
 -11  -4   3    0.72    1.10
 -11  -4   3    0.42    1.70
 -11  -4   3   -0.21    1.09
 -11  -4   3   -0.66    1.15
 -11  -4   1   49.71    2.96
 -11  -4   1   50.85    2.97
 -11  -4   1   52.37    3.05
 -11  -4   1   53.08    3.30
 -11  -4  -1    8.28    1.73
 -11  -4  -1    8.48    1.21
 -11  -4  -3    2.67    1.22
 -11  -4  -3    1.25    1.23
 -11  -4  -3    2.96    1.32
 -11  -4  -5    0.40    1.34
 -11  -4  -5    0.60    1.25
  11  -4   5    0.52    1.31
 -11  -4  -5    2.23    1.39
 -11  -4  -7    3.78    1.50
 -11  -4  -7    4.95    1.40
  11  -4   7    7.65    1.51
 -11  -4  -7    4.81    1.53
  11  -4   7    9.49    1.83
 -11  -4  -9   27.13    2.21
  11  -4   9   27.95    2.34
 -11  -4  -9   27.87    2.20
  11  -4  11  110.86    5.86
 -11  -4 -11  109.32    5.72
 -11  -4 -11  107.88    5.69
  11  -4  13  185.76    9.26
 -11  -4 -13  180.95    9.00
 -11  -4 -15   24.11    2.07
  11  -4  15   29.66    2.77
 -11  -4 -15   27.96    2.05
  11  -4  17   50.08    3.21
  11  -4  17   42.00    3.11
  11   4  19    1.68    1.34
  11  -4  19    5.69    1.94
  11  -4  19    2.79    1.75
  11  -4  21   -1.29    1.32
 -11  -5  26    3.89    0.76
 -11  -5  24    1.78    1.17
 -11   5  24    1.34    1.02
 -11   5  22   17.91    1.74
 -11  -5  22   18.57    1.91
 -11  -5  22   19.52    1.86
 -11  -5  20    3.28    1.68
 -11   5  20    3.37    1.53
 -11  -5  20    3.86    1.83
 -11   5  18   81.44    4.84
 -11  -5  18   91.86    4.97
 -11  -5  18   81.91    4.84
 -11  -5  16    9.50    1.73
 -11   5  16    9.96    1.66
 -11  -5  14  192.69    9.94
 -11  -5  14  179.85    9.88
 -11  -5  12  411.36   20.59
 -11  -5  12  387.17   20.54
 -11  -5  12  388.49   20.57
 -11  -5  10    6.75    1.34
 -11  -5  10    8.87    1.64
 -11  -5  10    6.72    1.61
 -11  -5  10    8.98    1.70
 -11  -5  10    9.39    1.50
 -11  -5   8    2.99    1.46
 -11  -5   8    0.38    1.40
 -11  -5   6   19.76    1.71
 -11  -5   6   17.60    1.75
 -11  -5   4    3.73    1.31
 -11  -5   4    2.38    1.20
 -11  -5   2   60.82    3.41
 -11  -5   2   57.01    3.42
 -11  -5   2   58.16    3.38
 -11  -5   0   60.88    3.60
 -11  -5   0   64.05    3.78
 -11  -5   0   57.90    3.54
 -11  -5   0   64.74    3.55
 -11  -5  -2    2.32    1.36
 -11  -5  -2    3.68    1.78
 -11  -5  -2    3.89    1.42
 -11  -5  -4  105.75    5.77
 -11  -5  -4  102.91    5.93
 -11  -5  -4  108.29    5.84
 -11  -5  -6   51.37    3.20
 -11  -5  -6   50.39    3.26
 -11  -5  -6   50.92    3.21
 -11  -5  -8  118.63    6.47
 -11  -5  -8  113.72    6.51
 -11  -5  -8  119.66    6.50
  11  -5   8  119.72    6.53
 -11  -5 -10   28.20    2.38
  11  -5  10   28.15    2.50
 -11  -5 -10   25.96    2.37
 -11  -5 -10   31.07    2.45
 -11  -5 -12    1.06    1.79
  11  -5  12    1.92    2.00
 -11  -5 -12    0.40    1.83
 -11  -5 -12    1.51    1.63
 -11  -5 -14    9.46    1.77
  11  -5  14    9.14    2.20
 -11  -5 -14   10.61    1.80
 -11  -5 -16   14.17    1.68
  11  -5  16   13.97    2.24
 -11  -5 -16   16.28    1.67
 -11  -5 -18    1.17    0.97
  11  -5  18    0.21    1.67
 -11  -5 -20    1.49    1.18
  11  -5  20    0.63    1.09
 -11  -6  23    5.60    0.96
  11  -6 -23    4.40    1.20
 -11  -6  21   22.67    1.79
 -11  -6  19    8.19    1.49
 -11  -6  17   10.55    1.61
 -11  -6  15    1.20    1.43
 -11  -6  15    0.93    1.63
 -11  -6  13  232.70   12.39
 -11  -6  13  232.36   12.33
 -11  -6  13  234.82   12.28
 -11  -6  11   16.08    2.14
 -11  -6  11   11.67    1.52
 -11  -6  11   11.73    1.76
 -11  -6   9  196.49   11.14
 -11  -6   9  226.31   11.21
 -11  -6   9  222.10   11.17
 -11  -6   9  203.30   11.19
 -11  -6   7   35.80    2.60
 -11  -6   7   36.18    2.51
 -11  -6   7   35.23    2.56
 -11  -6   5  117.94    6.03
 -11  -6   5  103.27    6.05
 -11  -6   3  544.62   29.17
 -11  -6   3  580.93   29.16
 -11  -6   1   38.04    2.62
 -11  -6   1   39.44    2.59
 -11  -6  -1   96.24    5.19
 -11  -6  -1   86.96    5.22
 -11  -6  -1   94.91    5.17
 -11  -6  -3   20.06    2.03
 -11  -6  -3   20.35    2.13
 -11  -6  -3   20.66    2.02
 -11  -6  -5  118.22    6.49
 -11  -6  -7   -0.47    1.84
 -11  -6  -7   -0.29    1.89
 -11  -6  -7   -0.50    1.93
 -11  -6  -9   18.06    2.23
 -11  -6  -9   17.01    2.14
 -11  -6  -9   12.50    2.21
 -11  -6  -9   18.00    2.20
 -11  -6 -11   10.31    2.00
 -11  -6 -11    6.86    1.88
 -11  -6 -11    3.55    2.02
 -11  -6 -11    8.05    1.91
 -11  -6 -13   14.90    1.87
 -11  -6 -13   16.58    1.95
  11  -6  13   15.02    1.98
 -11  -6 -15   -0.29    1.43
 -11  -6 -15    2.10    1.47
 -11  -6 -15    0.65    1.71
  11  -6  15    0.20    1.57
 -11  -6 -17    5.88    1.02
 -11  -6 -17    6.96    1.07
 -11  -7  20   57.59    2.96
  11  -7 -20   53.27    3.05
 -11  -7  20   62.40    3.14
 -11  -7  18   10.86    1.17
 -11  -7  18    9.92    1.55
  11  -7 -18    7.56    1.59
  11  -7 -16   84.79    5.10
 -11  -7  16   95.65    5.14
 -11  -7  16   93.49    4.98
 -11  -7  14   22.28    2.04
 -11  -7  12   22.27    2.28
 -11  -7  12   13.50    1.77
 -11  -7  10   39.10    2.82
 -11  -7  10   34.70    2.49
 -11  -7   8    7.57    1.92
 -11  -7   8   13.59    1.70
 -11  -7   6   50.10    3.18
 -11  -7   6   45.55    2.98
 -11  -7   6   47.70    3.04
 -11  -7   4   25.21    2.24
 -11  -7   4   22.95    2.11
 -11  -7   2    0.26    1.59
 -11  -7   0   47.72    3.24
 -11  -7   0   52.31    3.18
 -11  -7  -2   -0.24    1.69
 -11  -7  -2    1.03    1.84
 -11  -7  -4   71.39    4.09
 -11  -7  -4   63.91    4.17
 -11  -7  -4   66.40    4.05
 -11  -7  -6  102.03    5.82
 -11  -7  -6  105.74    5.85
 -11  -7  -8   14.20    2.01
 -11  -7  -8   13.49    2.26
 -11  -7 -10    6.08    1.73
 -11  -7 -10    5.22    1.88
 -11  -7 -12   10.29    1.71
 -11  -7 -12    8.47    1.59
 -11  -7 -14   -0.42    1.21
 -11  -7 -14    1.11    1.29
 -11  -7 -16    1.25    0.91
 -11  -7 -16    0.28    0.78
  11  -8 -19    1.80    0.82
 -11  -8  19    1.19    0.71
  11  -8 -17   49.14    2.89
 -11  -8  17   48.51    2.85
 -11  -8  15   24.34    1.83
 -11  -8  13   -0.24    1.26
 -11  -8  11   11.44    1.84
 -11  -8  11    8.81    1.41
 -11  -8   9  175.91    8.86
 -11  -8   9  157.14    8.75
 -11  -8   7    5.33    1.74
 -11  -8   7    2.58    1.22
 -11  -8   5   48.02    2.84
 -11  -8   5   41.61    2.63
 -11  -8   3    8.14    1.82
 -11  -8   3    6.54    1.59
 -11  -8   3    5.63    1.25
 -11  -8   1   -0.33    1.55
 -11  -8   1   -0.93    1.79
 -11  -8  -1   -1.16    1.84
 -11  -8  -1    0.42    1.57
 -11  -8  -3   70.94    4.13
 -11  -8  -3   65.14    3.97
 -11  -8  -5    1.50    1.65
 -11  -8  -5   -0.44    1.89
 -11  -8  -7   21.79    2.01
 -11  -8  -9    3.86    1.48
 -11  -8  -9    5.65    1.53
 -11  -8 -11    9.58    1.35
 -11  -8 -13   -0.56    0.92
 -11  -8 -13    0.96    0.97
  11  -9 -16   23.74    1.50
  11  -9 -14    0.23    1.01
 -11  -9  14    0.46    0.68
  11  -9 -12    5.15    1.23
 -11  -9  12    4.12    0.91
 -11  -9  10   70.98    4.02
  11  -9 -10   70.69    4.01
 -11  -9  10   72.09    3.90
 -11  -9   8    2.13    1.37
  11  -9  -8    1.41    1.18
 -11  -9   6   23.09    1.95
 -11  -9   4    6.74    1.51
 -11  -9   2   40.28    2.66
 -11  -9   2   41.10    2.52
 -11  -9   0   18.27    1.78
 -11  -9   0   17.01    1.63
 -11  -9  -2   45.90    2.80
 -11  -9  -2   44.00    2.75
 -11  -9  -4   31.22    2.17
 -11  -9  -4   31.63    2.12
 -11  -9  -6   10.74    1.34
 -11  -9  -8    7.25    1.13
 -11  -9 -10    7.65    0.96
 -11  -9 -10   13.53    1.02
 -11 -10   7    0.06    0.74
 -11 -10   5    0.46    0.85
 -11 -10   3   45.20    2.59
 -11 -10   1   14.86    1.27
 -11 -10  -1    1.03    0.86
 -11 -10  -3    0.36    0.79
 -12   0  28    3.38    1.06
 -12   0  26   10.50    1.64
 -12   0  24    9.49    1.88
 -12   0  24    9.08    1.37
 -12   0  22   19.55    2.29
 -12   0  22   19.13    1.82
 -12   0  20    0.55    1.41
 -12   0  20    0.17    2.80
 -12   0  18   56.85    4.02
 -12   0  18   50.96    3.19
 -12   0  16   76.67    5.01
 -12   0  16   82.28    4.51
 -12   0  14  142.89    7.09
 -12   0  14  122.18    6.75
 -12   0  12    4.72    1.78
 -12   0  12    5.21    1.07
 -12   0  10   71.00    3.94
  12   0 -10   59.41    4.18
  12   0  -8  149.27    8.43
  12   0  -8  148.11    8.25
  12   0  -6   65.56    4.33
 -12   0   6   64.75    4.23
  12   0  -6   66.44    4.11
  12   0  -4  207.31   10.71
 -12   0   4  187.10   10.62
  12   0  -4  195.30   10.60
  12   0  -2    6.30    1.79
 -12   0   2    6.84    1.91
 -12   0   0  417.55   22.45
  12   0   0  436.85   22.40
 -12   0  -2  112.00    6.16
  12   0   2  104.08    5.98
 -12   0  -4   19.03    2.09
  12   0   4   20.33    1.79
  12   0   4   16.62    1.67
  12   0   6   42.57    2.77
  12   0   8  146.59    7.90
  12   0  10  133.86    7.35
  12   0  12  266.03   14.36
  12   0  12  278.75   14.42
  12   0  14   19.81    2.41
  12   0  14   21.06    2.66
  12   0  16    3.48    2.47
  12   0  16    0.80    2.11
  12   0  18   12.56    2.15
  12   0  18   16.12    2.63
  12   0  20    6.72    1.72
  12   0  20    9.94    2.12
  12   0  22    4.16    1.72
  12   0  22    3.55    1.49
 -12   1  29    3.42    0.76
 -12   1  27    1.67    1.35
 -12  -1  27    2.58    1.04
 -12  -1  27    3.72    0.95
 -12   1  25   22.01    2.22
 -12  -1  25   19.30    1.87
 -12  -1  25   22.64    1.83
 -12   1  23   72.21    4.33
 -12  -1  23   62.43    4.07
 -12  -1  23   72.24    4.06
 -12   1  21   48.94    3.39
 -12  -1  21   48.86    3.94
 -12  -1  21   41.24    3.10
 -12  -1  21   47.85    3.03
 -12  -1  19    2.24    1.65
 -12   1  19    1.96    1.84
 -12  -1  19    2.16    1.82
 -12  -1  19    5.54    2.89
 -12   1  19   -1.00    2.63
 -12  -1  17   31.67    3.16
 -12  -1  17   28.02    2.12
 -12   1  17   29.75    3.00
 -12  -1  17   30.67    2.32
 -12   1  17   32.82    2.32
 -12  -1  17   27.88    1.94
 -12  -1  17   27.93    2.24
 -12   1  17   27.38    2.00
 -12   1  15    3.82    1.05
 -12   1  15    2.06    2.24
 -12  -1  15    2.11    1.31
 -12  -1  15    2.90    0.94
 -12  -1  15    4.97    1.44
 -12   1  15    4.57    1.41
 -12  -1  15    3.33    1.35
 -12  -1  13   66.84    3.82
 -12  -1  13   67.99    3.74
 -12   1  13   72.82    4.19
 -12   1  11   34.08    2.43
 -12  -1  11   30.61    2.05
  12  -1 -11   27.27    2.56
  12   1 -11   31.77    2.09
  12  -1 -11   33.61    2.15
 -12  -1   9    0.20    1.65
  12   1  -9    1.34    1.18
  12  -1  -9   -1.57    1.47
  12  -1  -9    1.65    1.28
  12   1  -7  444.21   26.77
 -12  -1   7  459.17   26.76
  12  -1  -7  527.35   26.91
 -12   1   7  476.89   26.80
  12   1  -7  551.88   26.89
  12  -1  -7  502.50   26.64
  12   1  -7  522.59   26.44
  12  -1  -7  538.36   26.44
  12   1  -5  110.05    5.69
  12  -1  -5  112.39    5.72
  12  -1  -5  105.57    6.21
 -12   1   5   94.70    6.14
  12  -1  -5  108.15    5.90
  12   1  -5  106.55    6.18
  12   1  -3   75.38    5.16
 -12  -1   3   82.90    5.26
 -12   1   3   81.00    5.28
  12  -1  -3   93.45    5.28
  12   1  -3   97.81    5.45
  12  -1  -3   95.56    5.03
 -12  -1   1    9.79    1.20
 -12   1   1    8.83    1.15
  12  -1  -1    8.40    1.63
 -12  -1   1    8.41    1.95
 -12   1   1   12.24    1.81
 -12  -1  -1   10.09    2.01
  12  -1   1    7.59    1.38
 -12   1  -1    7.13    1.60
  12   1   1   11.11    1.95
  12  -1   3   78.76    4.30
 -12   1  -3   69.30    4.40
 -12  -1  -3   76.77    4.68
  12   1   3   67.27    4.63
  12  -1   5    1.33    1.00
  12  -1   5    0.76    1.34
  12   1   5    2.32    1.65
  12   1   5    0.51    1.51
  12   1   5    1.90    1.24
  12  -1   5   -1.31    1.40
  12   1   7    1.27    1.61
  12   1   7    1.97    1.36
  12  -1   7    0.45    1.45
  12   1   9   24.22    2.20
  12   1   9   20.19    2.03
  12  -1   9   19.60    2.16
  12  -1  11   16.21    2.03
  12   1  11   12.55    2.07
  12  -1  11   10.92    2.08
  12   1  11   11.86    1.98
  12   1  13    6.35    2.04
  12   1  13    8.50    2.19
  12  -1  13    4.69    2.31
  12  -1  13    6.41    2.14
  12   1  15   19.66    2.41
  12  -1  15   22.83    2.65
  12   1  15   24.34    2.75
  12  -1  15   21.78    2.78
  12  -1  17    5.53    2.30
  12   1  17    3.26    1.92
  12   1  17    9.21    2.49
  12  -1  17    6.04    2.48
  12  -1  19   20.24    2.39
  12  -1  19   21.75    2.45
  12  -1  21    5.42    1.64
  12  -1  21    8.60    1.75
  12   1  23    0.12    1.10
  12  -1  23    1.06    0.94
 -12  -2  28    8.83    0.95
 -12   2  28   12.75    1.19
 -12  -2  26    0.34    1.27
 -12  -2  24    1.43    1.64
 -12  -2  22   -0.38    1.79
 -12  -2  22    0.57    1.31
 -12  -2  22   -0.56    1.26
 -12  -2  20   13.51    1.97
 -12  -2  20   12.10    3.02
 -12  -2  20   10.80    1.59
 -12  -2  20   16.15    1.62
 -12  -2  18  111.31    6.41
 -12  -2  18  114.55    5.82
 -12  -2  18  106.41    5.89
 -12   2  18  116.45    5.91
 -12  -2  18  118.71    5.99
 -12  -2  16    4.22    1.63
 -12   2  16    2.95    1.48
 -12  -2  16    2.28    2.56
 -12   2  16    1.22    2.17
 -12  -2  16    3.03    1.54
 -12  -2  16    3.76    1.46
 -12  -2  16    3.73    1.15
 -12  -2  14   -2.97    2.25
 -12   2  14    0.23    2.01
 -12  -2  14   -2.58    1.40
 -12  -2  14   -1.87    1.35
 -12   2  14   -0.09    1.34
 -12  -2  12   10.47    1.44
 -12  -2  12    7.45    2.04
 -12   2  12    5.21    1.79
 -12  -2  12    8.65    1.38
 -12  -2  12    3.84    1.09
  12   2 -10   13.97    1.45
  12  -2 -10   12.94    1.41
 -12  -2  10   17.26    2.11
 -12  -2  10   15.91    1.55
 -12  -2  10   19.10    1.51
 -12  -2   8   25.56    1.91
 -12  -2   8   25.33    2.40
 -12   2   8   26.70    2.49
  12   2  -8   28.50    1.86
  12  -2  -8   30.22    1.84
 -12  -2   6   80.68    5.22
  12   2  -6   84.68    4.74
  12  -2  -6   90.81    4.71
  12  -2  -6   87.83    5.42
 -12   2   6   85.64    5.19
  12  -2  -4   54.06    3.78
 -12   2   4   58.92    3.71
 -12  -2   4   52.26    3.78
  12   2  -4   58.68    3.91
 -12   2   2  442.39   22.55
  12  -2  -2  416.70   22.54
 -12   2   0   98.11    5.50
  12   2   0   90.59    5.80
 -12  -2   0  100.03    5.80
  12   2   2  219.83   11.99
  12  -2   4  157.61    8.44
  12   2   4  155.89    8.43
  12  -2   4  164.16    8.48
  12  -2   6   25.04    1.98
  12   2   6   26.12    1.99
  12  -2   6   26.55    2.12
 -12  -2  -6   24.95    1.80
  12  -2   8   66.15    3.90
  12   2   8   61.46    3.85
  12  -2   8   72.23    4.02
  12  -2  10    8.37    1.81
  12   2  10    5.11    1.86
  12   2  10    5.34    1.67
  12  -2  10    6.74    1.91
  12   2  12    2.49    1.87
  12  -2  12    5.63    2.13
  12  -2  12    4.15    2.03
  12   2  12    4.42    1.86
  12   2  14   10.48    2.18
  12  -2  14   10.64    2.38
  12   2  16    2.55    2.20
  12  -2  16    1.61    2.37
  12  -2  18   14.30    2.51
  12   2  18   12.11    2.22
  12  -2  18   13.43    2.32
  12  -2  20   -0.52    1.84
  12   2  20   -1.15    1.75
  12  -2  20   -0.33    1.64
  12   2  22    2.37    1.22
  12   2  22    1.41    1.08
  12  -2  22    0.03    1.47
 -12  -3  27   41.28    2.44
 -12   3  27   41.48    2.49
 -12   3  25   19.30    1.94
 -12  -3  25   19.70    1.88
 -12   3  23   31.93    2.72
 -12  -3  23   34.04    2.34
 -12  -3  23   37.10    2.65
 -12   3  21  117.24    7.04
 -12  -3  21  133.56    6.87
 -12  -3  21  122.25    6.96
 -12  -3  19    8.62    2.74
 -12  -3  19   14.00    1.75
 -12  -3  17  112.08    6.97
 -12  -3  17  127.33    6.58
 -12  -3  17  111.84    6.54
 -12   3  17  128.52    6.58
 -12  -3  15   83.51    4.76
 -12  -3  15   73.07    4.61
 -12   3  15   89.96    4.67
 -12  -3  15   86.93    4.67
 -12  -3  15   82.28    5.11
 -12  -3  15   87.20    4.78
 -12  -3  13  164.77    8.75
 -12  -3  13  155.82    8.52
 -12   3  13  174.70    8.50
 -12  -3  13  174.88    8.54
 -12  -3  11   11.63    1.61
 -12  -3  11   17.51    2.19
 -12  -3   9    2.30    1.20
 -12  -3   9    2.07    1.31
  12   3  -9    2.22    1.02
 -12  -3   9    2.68    1.94
 -12  -3   9    2.67    1.24
  12  -3  -9    2.66    0.79
 -12  -3   7    4.45    1.24
 -12  -3   7    5.54    1.88
 -12  -3   7    5.02    1.22
  12   3  -7    5.27    1.14
 -12  -3   7    3.88    1.11
 -12   3   7    3.99    1.64
  12  -3  -7    5.43    0.87
  12  -3  -7    3.82    1.46
 -12  -3   5   29.27    1.98
 -12   3   5   28.40    2.48
 -12  -3   5   33.86    2.09
 -12  -3   3   10.76    1.16
 -12  -3   3    9.89    1.84
 -12  -3   1   51.87    3.32
 -12  -3   1   51.36    2.95
 -12  -3  -1   28.85    1.92
 -12  -3  -1   30.25    2.37
 -12  -3  -1   32.55    2.16
  12  -3   1   31.20    2.27
 -12  -3  -1   29.38    1.97
 -12  -3  -3   93.17    5.63
  12  -3   3  117.16    5.80
  12   3   3  107.73    5.77
 -12  -3  -3  113.82    5.80
  12  -3   3  113.34    5.85
 -12  -3  -3  102.22    5.67
 -12  -3  -5   -2.73    1.32
 -12  -3  -5   -2.81    1.11
 -12  -3  -5   -2.80    1.42
  12   3   5   -1.48    1.32
 -12  -3  -7   12.98    1.41
  12  -3   7   14.52    1.80
 -12  -3  -7   15.36    1.70
  12  -3   7   13.65    1.91
  12   3   7   13.98    1.64
 -12  -3  -7   14.60    1.55
 -12  -3  -9    0.63    1.29
  12  -3   9    0.76    1.68
 -12  -3  -9   -0.10    1.48
  12   3   9   -0.43    1.52
  12  -3   9    0.47    1.77
  12  -3  11   77.81    4.37
  12   3  11   60.66    4.20
  12  -3  11   66.02    4.37
 -12  -3 -11   73.23    3.99
  12  -3  13   10.93    2.38
 -12  -3 -13   13.16    1.54
  12   3  13   11.54    2.05
  12  -3  13   11.89    2.23
  12  -3  15   35.51    3.09
  12   3  15   33.09    2.73
  12  -3  15   27.02    2.78
  12   3  17   46.91    3.31
  12  -3  17   45.46    3.35
  12  -3  19    1.75    2.15
  12   3  19   -0.64    1.50
  12   3  19   -0.33    1.55
  12  -3  19    1.16    1.47
  12  -3  21    4.85    1.13
  12   3  21    5.56    1.06
  12  -3  21    7.64    1.55
  12   3  21    5.85    1.23
 -12  -4  26   12.28    1.37
 -12   4  26   16.34    1.31
 -12   4  24   20.82    1.89
 -12   4  22   10.09    1.85
 -12  -4  22   10.45    1.85
 -12  -4  22   10.69    1.67
 -12  -4  20   16.97    2.20
 -12   4  20   17.23    2.18
 -12  -4  20   20.43    2.06
 -12  -4  18   66.35    3.72
 -12  -4  18   62.75    3.78
 -12  -4  16   62.47    4.66
 -12  -4  16   71.89    4.39
 -12  -4  14   -0.13    1.56
 -12  -4  14    0.63    2.12
 -12  -4  14   -0.51    1.49
 -12  -4  12   63.92    4.14
 -12  -4  12   64.03    3.86
 -12  -4  12   70.04    3.90
 -12  -4  10   86.11    4.92
 -12  -4  10   93.03    5.18
 -12  -4  10   88.89    4.90
 -12  -4   8   61.88    3.63
 -12  -4   8   62.55    3.95
 -12  -4   8   61.47    3.63
 -12  -4   8   68.34    3.68
 -12  -4   6   87.74    4.72
 -12  -4   6   93.57    5.06
 -12  -4   6   85.01    4.74
 -12  -4   6   83.55    4.76
 -12  -4   4   21.69    1.66
 -12  -4   4   22.96    2.30
 -12  -4   4   20.15    1.69
 -12  -4   4   20.58    1.68
 -12  -4   2   35.19    2.17
 -12  -4   2   33.54    2.66
 -12  -4   2   32.21    2.19
 -12  -4   0    1.99    1.08
 -12  -4   0    1.65    1.76
 -12  -4   0    1.97    1.32
 -12  -4  -2    0.54    1.23
 -12  -4  -2   -0.57    1.13
 -12  -4  -2    0.62    1.72
 -12  -4  -4    0.02    1.21
  12  -4   4   -1.21    1.33
 -12  -4  -4    0.40    1.30
 -12  -4  -4    1.72    1.46
 -12  -4  -6   13.17    1.62
 -12  -4  -6   12.61    1.48
  12  -4   6   12.50    1.72
 -12  -4  -6   13.07    1.70
  12  -4   6   14.01    1.96
 -12  -4  -8  100.38    5.55
  12  -4   8   96.54    5.72
 -12  -4  -8  109.19    5.66
  12  -4   8  102.44    5.79
 -12  -4  -8   98.81    5.58
 -12  -4 -10  165.20    8.62
  12   4  10  150.08    8.69
 -12  -4 -10  164.17    8.70
  12  -4  10  155.14    8.86
  12  -4  10  175.50    8.82
 -12  -4 -10  160.03    8.64
 -12  -4 -12   30.46    2.36
  12  -4  12   36.99    2.92
  12   4  12   26.77    2.50
  12  -4  12   35.21    3.01
 -12  -4 -12   32.86    2.39
 -12  -4 -14    8.04    1.54
  12  -4  14   12.98    2.43
 -12  -4 -14    8.33    1.58
  12  -4  14    6.53    2.41
  12   4  14    6.22    1.78
  12   4  16   57.86    3.99
  12  -4  16   67.95    4.30
  12  -4  18    1.49    1.88
  12  -4  18    5.24    2.03
  12   4  18    3.64    1.42
  12   4  20   32.50    2.15
  12  -4  20   34.08    2.20
 -12  -5  25    1.00    0.94
 -12   5  25    2.24    0.74
 -12   5  23   -0.74    1.18
 -12  -5  23   -2.32    1.30
 -12  -5  21    2.77    1.61
 -12   5  21    0.18    1.45
 -12  -5  21   -1.46    1.72
 -12  -5  19    3.17    1.64
 -12   5  19    0.21    1.57
 -12  -5  19    0.43    1.78
 -12   5  17   18.79    2.05
 -12  -5  17   19.87    2.12
 -12  -5  17   20.73    2.03
 -12  -5  15    2.04    1.57
 -12  -5  15    1.65    1.60
 -12  -5  13   11.02    2.12
 -12  -5  13   10.05    1.99
 -12  -5  11   20.54    2.16
 -12  -5  11   22.14    2.01
 -12  -5  11   16.30    1.96
 -12  -5  11   16.87    1.79
 -12  -5   9   -0.44    1.58
 -12  -5   9    0.70    1.50
 -12  -5   7   16.96    1.70
 -12  -5   7   17.03    1.80
 -12  -5   5   42.09    2.52
 -12  -5   5   38.07    2.87
 -12  -5   5   38.22    2.57
 -12  -5   5   37.08    2.57
 -12  -5   3   35.50    2.44
 -12  -5   3   38.04    2.84
 -12  -5   3   38.94    2.36
 -12  -5   3   33.87    2.41
 -12  -5   1   -1.18    1.35
 -12  -5   1   -1.82    1.35
 -12  -5   1   -0.31    1.86
 -12  -5   1   -1.03    1.44
 -12  -5  -1  195.96   10.40
 -12  -5  -1  192.92   10.56
 -12  -5  -1  203.47   10.47
 -12  -5  -3  112.94    6.04
 -12  -5  -3  103.34    5.83
 -12  -5  -5   77.13    4.50
 -12  -5  -5   78.97    4.63
 -12  -5  -5   78.22    4.77
 -12  -5  -5   83.06    4.55
 -12  -5  -7   39.48    2.83
 -12  -5  -7   43.05    2.96
 -12  -5  -7   43.47    2.92
 -12  -5  -9   46.95    2.99
  12  -5   9   37.62    3.12
 -12  -5  -9   44.13    3.08
 -12  -5  -9   48.80    3.10
 -12  -5 -11   18.89    2.06
 -12  -5 -11   14.76    1.97
 -12  -5 -11   15.42    2.00
  12  -5  11   16.17    2.31
 -12  -5 -13    1.43    1.64
 -12  -5 -13    0.75    1.59
  12  -5  13    1.00    2.09
  12  -5  15   29.77    2.75
 -12  -5 -15   29.25    2.20
 -12  -5 -15   31.30    2.22
 -12  -5 -17   18.83    2.23
 -12  -5 -17   18.83    1.44
  12  -5  17   19.84    2.11
 -12  -5 -19    0.12    1.38
 -12  -6  24    0.27    0.66
  12  -6 -24    0.19    0.84
 -12  -6  22   25.07    1.66
 -12  -6  22   23.52    1.56
 -12  -6  20    2.36    1.30
 -12  -6  18   10.16    1.55
 -12  -6  16   13.88    1.67
 -12  -6  14    8.51    1.53
 -12  -6  14   11.00    2.18
 -12  -6  14    8.08    1.76
 -12  -6  12   10.53    2.14
 -12  -6  12    7.10    1.50
 -12  -6  12    7.34    1.75
 -12  -6  10   19.26    2.05
 -12  -6  10   22.15    2.12
 -12  -6  10   16.51    2.28
 -12  -6  10   23.84    2.09
 -12  -6  10   20.04    1.80
 -12  -6   8    4.57    1.82
 -12  -6   8    1.51    1.59
 -12  -6   8    1.99    1.64
 -12  -6   8    0.09    1.47
 -12  -6   6   89.68    4.76
 -12  -6   6   79.68    4.81
 -12  -6   4    1.41    1.56
 -12  -6   2    2.71    1.53
 -12  -6   0   12.05    1.76
 -12  -6   0   12.54    1.78
 -12  -6   0   13.65    1.73
 -12  -6  -2   29.46    2.27
 -12  -6  -2   26.15    2.36
 -12  -6  -2   27.31    2.25
 -12  -6  -4   80.05    4.60
 -12  -6  -6   53.52    3.07
 -12  -6  -6   45.57    3.22
 -12  -6  -8   58.15    3.42
 -12  -6  -8   58.41    3.57
 -12  -6  -8   58.40    3.52
 -12  -6 -10  114.53    5.90
 -12  -6 -10  107.74    6.00
 -12  -6 -10  125.17    5.99
 -12  -6 -12    8.98    1.80
 -12  -6 -12    6.91    1.66
 -12  -6 -12    2.94    2.00
 -12  -6 -14    4.27    1.81
 -12  -6 -14    6.57    1.49
 -12  -6 -14    5.68    1.40
  12  -6  14    3.47    1.60
 -12  -6 -16    4.93    1.02
 -12  -6 -16    5.57    1.08
 -12  -6 -16    2.60    1.39
  12  -7 -21   26.70    1.56
 -12  -7  21   32.71    1.67
 -12  -7  19    9.49    1.04
 -12  -7  19   11.18    1.44
  12  -7 -19    7.68    1.41
 -12  -7  17   64.94    3.41
 -12  -7  17   57.74    3.19
 -12  -7  15   13.83    1.74
 -12  -7  13   90.66    5.14
 -12  -7  13   86.96    4.97
 -12  -7  11   35.24    2.88
 -12  -7  11   37.34    2.55
 -12  -7   9    1.06    1.53
 -12  -7   9    4.84    1.98
 -12  -7   9    5.32    1.57
 -12  -7   7  199.65    9.79
 -12  -7   7  174.19    9.74
 -12  -7   7  178.41    9.72
 -12  -7   5   46.88    3.04
 -12  -7   5   41.91    2.95
 -12  -7   3    1.08    1.65
 -12  -7   1   49.75    3.17
 -12  -7  -1    3.20    1.69
 -12  -7  -1    3.19    1.83
 -12  -7  -3    4.51    1.90
 -12  -7  -3    4.51    1.82
 -12  -7  -3    4.61    2.02
 -12  -7  -5  359.44   18.77
 -12  -7  -5  360.17   18.78
 -12  -7  -7   82.94    4.92
 -12  -7  -7   91.95    5.16
 -12  -7  -9    4.52    1.68
 -12  -7 -11    0.36    1.59
 -12  -7 -11    0.22    1.51
 -12  -7 -13   71.84    4.65
 -12  -7 -13  102.51    4.72
 -12  -7 -15    3.06    0.87
 -12  -7 -15    3.96    1.00
  12  -8 -18    1.00    0.95
 -12  -8  18    0.71    0.86
 -12  -8  16    4.68    1.15
 -12  -8  14   15.36    1.50
 -12  -8  12   16.38    1.97
 -12  -8  12   20.25    1.67
 -12  -8  10   29.28    2.35
 -12  -8  10   27.24    2.02
 -12  -8   8   38.91    2.68
 -12  -8   8   34.20    2.35
 -12  -8   6   22.11    1.92
 -12  -8   6   20.56    1.81
 -12  -8   4    1.44    1.52
 -12  -8   4    1.02    1.76
 -12  -8   4    1.90    1.21
 -12  -8   2   13.99    1.74
 -12  -8   2   13.81    1.94
 -12  -8   2    9.88    1.39
 -12  -8   0    2.18    1.58
 -12  -8  -2   45.78    2.99
 -12  -8  -4    5.23    1.66
 -12  -8  -6   93.82    5.32
 -12  -8  -6   98.32    5.32
 -12  -8  -8   14.90    1.75
 -12  -8  -8   20.00    1.78
 -12  -8 -10   14.42    1.49
 -12  -8 -12   12.40    1.32
 -12  -8 -12   21.62    1.39
  12  -9 -15    2.20    0.84
  12  -9 -13    5.54    1.10
 -12  -9  13    5.24    0.84
  12  -9 -11   15.68    1.46
 -12  -9  11   15.02    1.22
 -12  -9   9   18.28    1.63
  12  -9  -9   17.20    1.49
 -12  -9   9   14.94    1.28
 -12  -9   7    0.85    1.40
  12  -9  -7    1.19    1.03
 -12  -9   5    7.47    1.50
 -12  -9   3   -0.40    1.41
 -12  -9   3    1.01    1.14
 -12  -9   1    1.25    1.42
 -12  -9   1   -0.18    1.26
 -12  -9  -1   44.94    2.78
 -12  -9  -1   45.30    2.76
 -12  -9  -3   -0.49    1.24
 -12  -9  -5    0.59    1.17
 -12  -9  -7    6.52    1.12
 -12  -9  -9    3.67    0.81
 -12  -9  -9    6.20    0.90
 -12 -10   6    9.86    0.95
 -12 -10   4    1.02    0.89
 -12 -10   2   -0.63    0.89
 -12 -10   0    0.28    0.83
 -12 -10  -2    1.42    0.74
 -13   0  27   -0.09    1.23
 -13   0  25   -1.63    1.12
 -13   0  25    0.78    1.62
 -13   0  23   -0.54    1.87
 -13   0  23    2.05    1.40
 -13   0  21   -1.37    1.42
 -13   0  21    1.65    1.92
 -13   0  19    2.55    1.45
 -13   0  19   -3.33    2.90
 -13   0  17   -0.19    1.37
 -13   0  17    0.28    2.59
 -13   0  15   -2.82    2.38
 -13   0  13  120.13    6.63
 -13   0  13  134.37    6.98
 -13   0  11    0.39    1.75
 -13   0  11    0.81    1.08
 -13   0   9   -2.47    1.74
  13   0  -9   -1.62    1.62
  13   0  -9   -1.49    1.58
  13   0  -7   -4.11    1.98
 -13   0   7   -0.15    1.70
  13   0  -7   -0.30    1.55
 -13   0   5   -0.74    1.66
  13   0  -5    0.20    1.73
  13   0  -5   -1.23    1.71
  13   0  -3    0.46    1.78
 -13   0   3   -0.93    1.65
  13   0  -3    0.37    1.63
  13   0  -1    0.29    1.63
 -13   0   1   -1.17    1.63
  13   0   1    0.38    1.38
 -13   0  -1   -0.82    1.66
 -13   0  -3    0.11    1.55
  13   0   3    0.25    1.51
  13   0   3   -1.03    1.41
  13   0   5   -2.05    1.55
  13   0   7   -1.93    1.65
  13   0   9    2.38    1.81
  13   0  11    0.44    1.98
  13   0  13   -0.75    2.12
  13   0  13    0.91    2.34
  13   0  15    1.75    2.17
  13   0  15   -0.67    2.50
  13   0  17    2.61    2.46
  13   0  17   -1.44    2.03
  13   0  19    1.89    2.13
  13   0  21   -1.31    1.80
  13   0  21   -0.19    1.58
  13   0  23    0.62    0.98
 -13   1  28   12.93    1.29
 -13   1  26   44.71    2.84
 -13  -1  26   37.97    2.60
 -13  -1  26   44.30    2.56
 -13  -1  24    2.07    1.46
 -13   1  24    0.09    1.83
 -13  -1  24    0.26    1.51
 -13   1  22   35.15    2.91
 -13  -1  22   31.95    2.54
 -13  -1  22   33.45    2.49
 -13  -1  20    0.69    1.62
 -13  -1  20    0.21    2.97
 -13  -1  20    0.25    1.64
 -13  -1  20    0.65    1.91
 -13   1  20    1.97    1.93
 -13   1  18  177.98    9.35
 -13  -1  18  167.65    9.06
 -13   1  18  174.27    9.05
 -13  -1  18  178.17    9.06
 -13   1  18  156.33    8.93
 -13   1  16   79.94    4.62
 -13  -1  16   68.30    4.00
 -13  -1  16   69.04    4.11
 -13   1  16   72.44    4.13
 -13  -1  16   69.70    3.89
 -13  -1  16   72.90    4.11
 -13   1  16   68.34    3.95
 -13  -1  14   81.53    4.71
 -13  -1  14   83.84    4.62
 -13   1  12   33.74    2.48
 -13  -1  12   33.39    2.05
 -13   1  10   -0.16    1.68
  13   1 -10   -2.66    1.20
 -13  -1  10   -1.84    1.24
 -13  -1  10    1.08    1.16
  13  -1 -10   -3.64    1.32
  13  -1  -8 1158.42   60.21
  13  -1  -8 1105.53   60.42
  13   1  -8 1164.76   60.18
  13  -1  -8 1204.16   60.19
  13   1  -6    6.07    1.88
  13  -1  -6    8.13    2.07
 -13   1   6    9.50    1.90
  13   1  -6    8.77    1.28
  13  -1  -6   10.33    1.38
  13   1  -6    7.49    2.02
  13  -1  -6    6.83    1.43
  13   1  -4   12.73    1.90
  13  -1  -4    9.01    1.97
 -13  -1   4    7.31    1.85
 -13   1   4    6.17    1.83
  13   1  -4    6.57    2.00
  13  -1  -4    7.83    1.51
  13   1  -2   -0.03    1.57
  13  -1  -2    1.73    1.66
 -13  -1   2    1.62    1.70
 -13   1   2    1.15    1.57
  13  -1  -2   -0.81    1.40
 -13   1   0  165.51    8.97
  13   1   0  168.48    9.05
  13  -1   0  159.47    8.86
 -13  -1   0  165.08    9.12
 -13  -1  -2   32.93    2.67
 -13   1  -2   32.23    2.48
  13  -1   2   33.41    2.26
  13  -1   2   29.28    2.24
  13  -1   2   29.72    2.36
  13  -1   4   -0.32    1.38
  13   1   4    0.90    1.67
  13   1   4    0.05    1.31
  13  -1   4   -0.15    1.41
  13   1   6   11.03    1.78
  13   1   6   10.16    1.59
  13  -1   6   12.23    1.70
  13  -1   6   10.04    1.64
  13   1   8   80.40    4.83
  13   1   8   80.22    4.71
  13  -1   8   85.51    4.80
  13   1  10  100.82    5.93
  13   1  10  104.63    5.88
  13  -1  10  105.64    5.95
  13   1  12   87.84    5.22
  13   1  12   93.17    5.28
  13  -1  12   89.64    5.36
  13  -1  12   79.96    5.26
  13   1  14   22.14    2.51
  13  -1  14   23.13    2.76
  13   1  14   28.22    2.81
  13  -1  14   22.76    2.85
  13  -1  16   -1.75    2.36
  13   1  16    1.66    1.93
  13   1  16   -2.38    2.58
  13  -1  16   -1.19    2.44
  13  -1  18   15.50    2.32
  13   1  18   14.91    2.47
  13  -1  18   16.86    2.49
  13  -1  20    2.36    1.67
  13   1  20    1.43    1.86
  13  -1  20    2.65    1.78
  13   1  22    1.43    1.27
  13  -1  22    2.41    1.15
 -13  -2  27   72.15    4.09
 -13   2  27   79.05    4.19
 -13  -2  25    1.19    1.44
 -13  -2  23   41.53    2.86
 -13  -2  23   55.83    3.15
 -13  -2  21   20.05    1.86
 -13  -2  21   20.46    3.15
 -13  -2  21   23.18    1.86
 -13  -2  21   22.95    2.28
 -13  -2  19    3.33    1.74
 -13   2  19    1.20    1.75
 -13  -2  19    2.31    1.81
 -13  -2  19    2.33    2.96
 -13  -2  19    1.62    1.39
 -13  -2  19    2.82    1.26
 -13   2  17  186.60    9.66
 -13  -2  17  176.53    9.78
 -13  -2  17  167.68    9.39
 -13  -2  17  163.63    9.39
 -13   2  17  189.36    9.42
 -13  -2  17  176.56    9.35
 -13  -2  17  183.37    9.48
 -13  -2  15  123.21    6.65
 -13   2  15  122.37    6.56
 -13  -2  15  114.08    6.27
 -13  -2  15  106.21    6.26
 -13   2  15  120.77    6.28
 -13  -2  15  114.03    6.20
 -13  -2  13  103.29    5.66
 -13   2  13  106.36    5.56
 -13  -2  13   89.92    5.29
 -13  -2  13   96.05    5.26
 -13  -2  11   35.51    2.61
 -13  -2  11   45.10    3.12
 -13   2  11   41.66    2.85
 -13  -2  11   44.04    2.61
 -13  -2   9   63.51    3.66
 -13  -2   9   67.39    4.05
 -13  -2   9   67.69    3.70
  13  -2  -9   63.57    3.89
  13   2  -9   64.48    3.68
  13  -2  -9   65.75    3.68
  13   2  -7   28.39    1.92
  13  -2  -7   25.35    1.82
  13  -2  -7   28.11    2.23
 -13  -2   7   27.24    2.42
 -13  -2   5   24.47    2.33
  13  -2  -5   27.53    2.67
 -13   2   5   22.63    2.38
  13   2  -5   25.33    1.92
 -13  -2   5   26.16    1.82
  13  -2  -5   26.28    1.82
 -13  -2   3    8.98    1.72
  13  -2  -3    5.79    1.80
 -13   2   3    7.40    1.76
 -13  -2   1    1.40    1.61
 -13   2   1    3.11    1.51
  13  -2   1  108.03    6.41
  13  -2   1  126.26    6.39
  13  -2   3  270.72   13.13
  13   2   3  253.90   13.12
  13  -2   3  251.44   13.15
  13  -2   3  245.74   13.14
  13   2   3  248.84   13.11
 -13  -2  -3  237.97   13.01
  13   2   5   17.07    1.81
  13   2   5   13.38    1.63
  13  -2   5   11.52    1.79
 -13  -2  -5   13.20    1.38
  13  -2   5   16.65    1.72
  13  -2   7   13.45    1.79
  13   2   7   13.21    1.70
  13  -2   7   10.07    1.90
  13   2   9   14.15    1.90
  13  -2   9   13.66    2.14
  13  -2   9   17.02    2.08
  13  -2  11   20.77    2.43
  13   2  11   22.04    2.32
  13  -2  11   21.60    2.58
  13   2  13    2.78    2.13
  13  -2  13    5.57    2.37
  13  -2  13    5.22    2.37
  13   2  15    5.23    2.20
  13  -2  15    2.98    2.33
  13   2  17   24.87    2.67
  13  -2  17   26.32    2.67
  13  -2  19   -0.49    1.99
  13  -2  19   -0.61    2.27
  13   2  19   -0.26    1.75
  13   2  19    0.70    1.81
  13  -2  19   -1.42    1.73
  13   2  21   71.62    3.67
  13  -2  21   66.64    3.77
 -13   3  28    6.13    0.78
 -13   3  26   16.78    1.65
 -13  -3  26   19.33    1.61
 -13   3  24   19.75    2.16
 -13  -3  24   25.33    2.11
 -13  -3  22    0.54    1.89
 -13   3  22    1.85    2.09
 -13  -3  22    0.62    1.36
 -13   3  20  104.41    5.89
 -13  -3  20  109.83    5.66
 -13  -3  20   99.83    5.78
 -13  -3  18   70.39    4.85
 -13  -3  18   78.94    4.21
 -13  -3  18   63.82    4.17
 -13   3  18   75.93    4.21
 -13  -3  16  430.71   22.71
 -13  -3  16  434.53   22.51
 -13  -3  16  387.87   22.46
 -13   3  16  455.73   22.51
 -13  -3  16  466.69   22.52
 -13  -3  14   67.35    4.17
 -13  -3  14   63.98    3.70
 -13   3  14   63.22    3.61
 -13  -3  14   69.22    3.64
 -13  -3  12   24.14    2.10
 -13  -3  12   27.59    2.65
 -13  -3  12   26.23    1.98
 -13  -3  10   33.80    2.36
 -13  -3  10   35.74    2.34
 -13  -3  10   34.39    2.90
  13  -3  -8   51.84    2.89
 -13  -3   8   48.54    3.47
 -13  -3   8   48.39    3.00
 -13  -3   8   51.35    2.96
  13  -3  -8   52.73    3.19
  13   3  -8   50.35    2.98
 -13  -3   8   50.34    3.02
 -13  -3   6    3.39    1.06
 -13  -3   6    2.38    1.99
 -13  -3   6    2.91    1.25
 -13   3   6    0.92    1.49
  13  -3  -6    5.65    1.63
 -13  -3   4   11.09    2.06
 -13  -3   4   11.85    1.47
 -13   3   4   14.75    1.95
  13  -3  -4   15.52    1.84
 -13  -3   4   14.31    1.30
 -13  -3   2    4.61    1.02
 -13  -3   2    4.11    1.78
  13  -3  -2    6.05    1.68
 -13  -3   2    5.95    1.18
 -13  -3   0   37.11    2.27
 -13  -3   0   39.27    2.74
  13   3   0   40.04    2.51
  13  -3   0   40.78    2.65
 -13  -3   0   35.51    2.34
 -13  -3  -2  144.20    8.19
  13  -3   2  166.61    8.34
 -13  -3  -2  170.54    8.41
  13  -3   2  149.06    8.28
  13   3   2  163.74    8.33
  13  -3   2  164.33    8.37
 -13  -3  -2  152.90    8.22
 -13  -3  -4    0.29    1.19
 -13  -3  -4    0.21    1.00
 -13  -3  -4    2.17    1.44
  13  -3   4    3.00    1.73
  13  -3   4    0.74    1.40
  13   3   4    0.62    1.34
 -13  -3  -6  127.03    7.13
  13  -3   6  137.04    7.33
  13   3   6  132.12    7.27
  13  -3   6  137.59    7.36
  13  -3   6  148.15    7.39
 -13  -3  -6  135.60    7.18
  13  -3   8   -1.13    1.69
 -13  -3  -8    1.94    1.34
  13   3   8    0.02    1.77
  13   3   8    1.99    1.60
  13  -3   8   -0.57    1.80
  13  -3  10    7.62    2.17
  13   3  10   10.98    1.98
  13  -3  10    8.26    2.16
 -13  -3 -10   12.22    1.54
  13  -3  12   68.62    4.22
  13   3  12   61.71    3.97
  13  -3  12   60.91    4.12
 -13  -3 -12   61.62    3.62
  13  -3  14   25.10    2.83
  13   3  14   19.28    2.34
  13  -3  14   18.92    2.54
  13  -3  16    1.97    2.50
  13  -3  16    0.48    2.55
  13   3  16   -0.27    1.82
  13   3  16    1.03    1.88
  13  -3  16   -2.13    1.95
  13  -3  18   12.83    2.31
  13  -3  18   12.32    2.34
  13   3  18   10.09    1.69
  13   3  18   11.73    1.82
  13  -3  18    9.35    1.80
  13  -3  20    1.89    1.24
  13   3  20    3.36    1.15
  13  -3  20    3.45    1.63
  13   3  20    4.24    1.26
 -13  -4  27   34.49    1.99
 -13   4  25    2.47    1.21
 -13   4  23    0.57    1.58
 -13  -4  23   -1.29    1.30
 -13  -4  21   10.73    1.94
 -13   4  21    9.13    1.90
 -13  -4  21    9.12    1.71
 -13  -4  19    7.95    1.94
 -13  -4  19    5.90    2.43
 -13   4  19    7.65    1.94
 -13  -4  19    8.29    1.71
 -13  -4  17    7.20    1.86
 -13  -4  17    6.58    2.50
 -13  -4  17    9.37    1.65
 -13  -4  15   13.47    2.57
 -13  -4  15   17.94    1.83
 -13  -4  15   17.59    1.95
 -13  -4  13    7.39    2.24
 -13  -4  13    9.90    1.60
 -13  -4  13   10.08    1.63
 -13  -4  11   -0.25    1.53
 -13  -4  11    0.45    2.12
 -13  -4  11    1.27    1.51
 -13  -4  11    0.86    1.42
 -13  -4   9    7.33    1.54
 -13  -4   9    4.26    2.12
 -13  -4   9    5.79    1.48
 -13  -4   9    5.37    1.49
 -13  -4   7    1.71    1.25
 -13  -4   7    1.58    1.40
 -13  -4   7    2.09    2.03
 -13  -4   7    1.13    1.30
 -13  -4   5    0.61    1.18
 -13  -4   5    1.24    1.27
 -13  -4   5   -1.39    2.09
 -13  -4   5    0.98    1.31
 -13  -4   3   24.23    1.82
 -13  -4   3   25.29    1.92
 -13  -4   3   26.63    2.49
 -13  -4   1    7.20    1.25
 -13  -4   1   11.18    2.01
 -13  -4   1   10.51    1.37
 -13  -4  -1    6.02    1.21
 -13  -4  -1    6.91    1.31
 -13  -4  -1    5.33    1.96
 -13  -4  -3    6.95    1.39
 -13  -4  -3    6.74    1.25
 -13  -4  -3    8.67    1.64
  13  -4   3    5.40    1.73
 -13  -4  -3    6.98    2.02
 -13  -4  -5   21.44    1.77
  13  -4   5   20.91    2.00
 -13  -4  -5   21.74    2.08
  13  -4   5   20.24    2.22
 -13  -4  -5   22.85    1.90
 -13  -4  -7    1.72    1.52
 -13  -4  -7    4.66    1.38
  13  -4   7    2.70    1.79
 -13  -4  -7    3.77    1.68
  13  -4   7    1.31    2.03
 -13  -4  -9   11.03    1.70
 -13  -4  -9    9.51    1.59
  13  -4   9    8.79    2.13
  13  -4   9    9.72    2.38
  13   4   9    8.30    1.80
 -13  -4 -11   82.89    4.71
  13  -4  11   87.61    5.14
  13   4  11   73.21    4.87
  13  -4  11   86.20    5.19
 -13  -4 -11   91.09    4.76
 -13  -4 -13   78.64    4.55
  13  -4  13   87.06    5.07
 -13  -4 -13   89.63    4.58
  13  -4  13   97.89    5.15
  13  -4  15   26.85    2.71
  13  -4  15   31.68    2.77
  13  -4  17   67.02    3.58
  13  -4  17   58.38    3.43
  13  -4  19    6.13    1.62
  13  -4  19    4.55    1.38
  13   4  19    4.20    1.08
 -13   5  24   21.81    1.57
 -13  -5  24   23.28    1.68
 -13  -5  22    2.98    1.44
 -13   5  22    3.57    1.32
 -13  -5  22    5.30    1.49
 -13  -5  20    0.33    1.57
 -13   5  20    0.98    1.55
 -13  -5  20    5.11    1.66
 -13   5  18    0.49    1.61
 -13  -5  18    1.39    1.65
 -13  -5  18   -0.83    1.88
 -13  -5  18    1.17    1.66
 -13  -5  16   53.94    3.07
 -13  -5  16   47.00    3.04
 -13  -5  14   36.54    2.77
 -13  -5  14   35.90    2.67
 -13  -5  14   28.08    2.76
 -13  -5  14   33.71    2.55
 -13  -5  14   31.94    2.45
 -13  -5  12  109.86    5.57
 -13  -5  12   99.55    5.52
 -13  -5  10   61.19    3.68
 -13  -5  10   56.12    3.86
 -13  -5  10   63.74    3.66
 -13  -5   8   90.66    5.47
 -13  -5   8   94.48    5.24
 -13  -5   8   97.64    5.29
 -13  -5   6  103.26    5.58
 -13  -5   6   96.14    5.81
 -13  -5   6  106.00    5.57
 -13  -5   6   99.75    5.61
 -13  -5   4   46.95    2.99
 -13  -5   4   51.99    2.98
 -13  -5   4   51.27    3.48
 -13  -5   4   46.80    3.02
 -13  -5   2   29.17    2.12
 -13  -5   2   29.43    2.63
 -13  -5   2   28.87    2.14
 -13  -5   0   -0.02    1.32
 -13  -5   0    0.05    1.58
 -13  -5   0    0.48    1.94
 -13  -5  -2   30.94    2.30
 -13  -5  -2   40.71    2.83
 -13  -5  -4  110.72    6.14
 -13  -5  -4  113.15    6.39
 -13  -5  -4  116.98    6.30
 -13  -5  -4  112.46    6.17
 -13  -5  -6   11.83    1.86
 -13  -5  -6   11.97    1.68
 -13  -5  -6   14.10    2.32
 -13  -5  -6   10.47    2.00
 -13  -5  -8   16.46    1.86
 -13  -5  -8   17.98    2.02
 -13  -5  -8   16.00    2.52
 -13  -5  -8   15.71    2.08
  13  -5   8   13.89    2.09
 -13  -5 -10    0.54    1.74
 -13  -5 -10   -0.44    1.60
  13  -5  10    0.84    1.93
 -13  -5 -12   -0.25    1.62
 -13  -5 -12   -0.04    1.51
  13  -5  12    2.16    2.05
 -13  -5 -14   11.22    1.55
 -13  -5 -14   10.89    1.48
  13  -5  14   12.22    2.16
 -13  -5 -16    2.51    1.07
 -13  -5 -16    0.04    1.99
  13  -5  16    0.29    1.77
 -13  -5 -18    3.72    1.55
 -13  -6  23   41.27    1.95
  13  -6 -23   20.80    2.01
 -13  -6  21    1.78    1.14
 -13  -6  21    0.49    1.34
 -13  -6  19    1.71    1.31
 -13  -6  17   11.75    1.58
 -13  -6  15   -1.09    1.44
 -13  -6  13   39.69    2.95
 -13  -6  13   35.53    2.61
 -13  -6  13   32.85    2.46
 -13  -6  11   32.59    2.70
 -13  -6  11   32.98    2.50
 -13  -6  11   31.03    2.47
 -13  -6  11   31.04    2.24
 -13  -6   9   86.77    5.21
 -13  -6   9  102.30    5.22
 -13  -6   9   88.93    5.22
 -13  -6   7   50.62    3.09
 -13  -6   7   47.34    3.17
 -13  -6   5  152.69    7.76
 -13  -6   5  136.06    7.81
 -13  -6   3  112.39    6.01
 -13  -6   3  105.96    5.99
 -13  -6   1   21.79    2.04
 -13  -6   1   20.62    2.05
 -13  -6  -1  252.47   13.27
 -13  -6  -1  259.69   13.36
 -13  -6  -1  248.43   13.27
 -13  -6  -3    1.41    1.68
 -13  -6  -3    3.09    1.96
 -13  -6  -5   29.32    2.30
 -13  -6  -5   33.23    2.64
 -13  -6  -7   17.09    2.17
 -13  -6  -7   17.33    1.94
 -13  -6  -7   13.33    2.27
 -13  -6  -7   18.18    2.28
 -13  -6  -9   40.50    2.78
 -13  -6  -9   48.12    2.94
 -13  -6 -11   43.74    2.74
 -13  -6 -11   49.35    2.86
 -13  -6 -13   10.89    1.47
 -13  -6 -13   12.46    1.57
 -13  -6 -13    7.49    1.93
 -13  -6 -15    7.29    1.05
 -13  -6 -15    4.32    1.58
  13  -7 -20    1.78    0.98
  13  -7 -20    1.53    1.01
 -13  -7  18    0.21    0.93
 -13  -7  18   -0.54    1.30
  13  -7 -18    0.47    1.25
 -13  -7  16    2.22    1.08
 -13  -7  16    1.77    1.42
 -13  -7  14   23.20    2.00
 -13  -7  12    4.39    2.01
 -13  -7  12    4.24    1.49
 -13  -7  10    7.87    2.08
 -13  -7  10    6.18    1.59
 -13  -7   8   73.60    4.41
 -13  -7   8   71.51    4.42
 -13  -7   6    2.00    1.66
 -13  -7   6    1.76    1.43
 -13  -7   4   13.52    1.86
 -13  -7   2   12.19    1.85
 -13  -7   0   97.55    5.43
 -13  -7   0   96.20    5.42
 -13  -7  -2   17.38    2.08
 -13  -7  -2   20.26    2.09
 -13  -7  -4   22.45    2.24
 -13  -7  -4   26.25    2.35
 -13  -7  -6   27.28    2.31
 -13  -7  -8   82.80    4.70
 -13  -7 -10   82.92    4.91
 -13  -7 -10   95.58    4.97
 -13  -7 -12    7.99    1.33
 -13  -7 -12    7.95    1.40
 -13  -7 -14    0.45    0.82
 -13  -7 -14   -0.06    0.98
  13  -8 -19    2.63    0.71
 -13  -8  19    2.51    0.64
 -13  -8  17   34.40    2.11
 -13  -8  15    2.60    1.14
 -13  -8  13    0.06    1.18
 -13  -8  11   14.11    1.91
 -13  -8  11   11.19    1.42
 -13  -8   9    7.22    1.83
 -13  -8   9    3.26    1.23
 -13  -8   7    1.46    1.38
 -13  -8   7    3.73    1.77
 -13  -8   7    1.42    1.21
 -13  -8   5   20.03    2.03
 -13  -8   5   15.36    1.78
 -13  -8   5   15.40    1.58
 -13  -8   3   43.90    3.07
 -13  -8   3   64.09    3.26
 -13  -8   1    6.16    1.64
 -13  -8   1    3.37    1.18
 -13  -8  -1   37.09    2.60
 -13  -8  -3    3.00    1.60
 -13  -8  -5   23.94    2.11
 -13  -8  -5   26.46    2.15
 -13  -8  -7    3.45    1.41
 -13  -8  -7    5.93    1.49
 -13  -8  -9   20.32    1.65
 -13  -8 -11    3.53    0.97
 -13  -8 -11    6.99    1.07
  13  -9 -14   48.69    2.74
  13  -9 -12   14.03    1.35
 -13  -9  12   15.42    1.14
  13  -9 -10    2.75    1.10
 -13  -9  10    1.47    1.28
 -13  -9  10    1.16    0.83
  13  -9  -8   14.70    1.41
 -13  -9   8   16.89    1.28
 -13  -9   6   19.36    1.76
 -13  -9   4   29.50    1.98
 -13  -9   4   31.53    2.16
 -13  -9   2   17.45    1.68
 -13  -9   2   17.60    1.52
 -13  -9   0   17.84    1.66
 -13  -9   0   18.50    1.62
 -13  -9  -2   71.85    3.99
 -13  -9  -4   -0.32    1.16
 -13  -9  -6   28.12    2.07
 -13  -9  -6   40.61    2.12
 -13  -9  -8    4.39    0.84
 -13  -9  -8    9.28    0.93
 -13 -10   5    5.45    0.80
 -13 -10   3    4.17    0.80
 -13 -10   1    1.62    0.78
 -13 -10  -1    0.46    0.66
 -14   0  28    0.16    0.89
 -14   0  26   90.29    5.03
 -14   0  24   71.72    4.68
 -14   0  24   84.04    4.43
 -14   0  22  106.71    6.41
 -14   0  22  117.24    6.19
 -14   0  20   75.13    4.96
 -14   0  20   69.50    4.09
 -14   0  18   31.57    3.45
 -14   0  18   33.94    2.39
 -14   0  16   70.26    4.39
 -14   0  16   59.80    3.63
 -14   0  16   68.26    3.75
 -14   0  14  194.95    9.72
 -14   0  14  173.40    9.43
 -14   0  12  499.27   24.52
 -14   0  12  457.23   24.37
 -14   0  10    4.33    1.78
 -14   0  10    2.64    1.25
 -14   0   8 1087.08   54.36
  14   0  -8 1050.97   54.35
  14   0  -8  977.70   54.64
  14   0  -6    2.57    1.95
  14   0  -6    6.22    1.77
  14   0  -6    1.03    1.59
  14   0  -4   10.08    1.93
 -14   0   4    9.21    1.93
  14   0  -4   11.87    1.82
 -14   0   2   25.86    2.36
  14   0  -2   22.62    2.39
  14   0   0  397.35   21.39
  14   0   0  411.73   21.17
 -14   0   0  407.18   21.50
 -14   0  -2   32.65    2.71
  14   0   2   37.07    2.43
  14   0   2   31.80    2.51
  14   0   4  181.13    9.13
  14   0   4  161.34    9.11
  14   0   6    0.94    1.64
  14   0   8   51.74    3.48
  14   0  10  537.18   27.99
  14   0  12  162.60    8.96
  14   0  14    5.78    2.28
  14   0  14   10.82    2.60
  14   0  16   10.75    2.23
  14   0  16   13.62    2.75
  14   0  18   15.95    2.50
  14   0  20   92.60    4.98
  14   0  20   79.32    4.96
  14   0  22    6.16    1.20
  14   0  22    5.10    1.10
 -14  -1  27    7.12    0.96
 -14   1  27    8.16    1.36
 -14  -1  27    7.20    1.03
 -14   1  25   18.74    2.06
 -14  -1  25   16.90    1.75
 -14  -1  25   20.30    1.69
 -14   1  23   14.47    2.30
 -14  -1  23   14.08    1.87
 -14  -1  23   16.68    1.82
 -14  -1  21   38.83    2.82
 -14  -1  21   39.38    2.74
 -14  -1  19    0.97    1.66
 -14  -1  19    0.83    1.83
 -14   1  19    0.51    1.84
 -14   1  19   -0.23    2.63
 -14  -1  17  121.60    6.74
 -14   1  17  134.01    7.21
 -14  -1  17  114.63    6.84
 -14   1  17  130.59    6.85
 -14  -1  17  133.04    6.85
 -14   1  17  122.88    6.72
 -14   1  15  184.86    9.82
 -14  -1  15  175.87    9.49
 -14  -1  15  173.25    9.57
 -14   1  15  189.05    9.57
 -14   1  13  101.06    5.43
 -14  -1  13   97.49    5.13
 -14  -1  13   87.26    5.00
 -14   1  11   60.70    3.83
 -14  -1  11   62.18    3.55
 -14  -1   9  444.75   23.60
 -14  -1   9  492.37   23.77
 -14   1   9  486.18   23.73
 -14  -1   9  479.30   23.64
  14   1  -9  432.55   23.67
  14  -1  -9  438.87   23.72
  14   1  -9  429.19   23.71
  14  -1  -9  462.15   23.70
 -14  -1   7   73.41    4.00
 -14  -1   7   76.76    4.31
  14   1  -7   71.54    4.07
  14  -1  -7   72.67    4.10
  14  -1  -7   75.65    4.27
  14   1  -7   64.61    4.21
  14   1  -5    6.67    1.37
 -14  -1   5    7.10    1.77
  14  -1  -5    7.29    1.41
  14  -1  -5    6.85    1.96
 -14   1   5    5.34    1.85
  14  -1  -5    7.73    1.84
  14  -1  -5    6.02    1.51
  14   1  -3   71.98    5.03
  14  -1  -3   75.16    5.03
 -14  -1   3   92.50    4.73
  14  -1  -3   76.28    4.86
  14  -1  -3   94.78    4.79
 -14   1   3   72.96    5.00
 -14  -1   1  166.70    8.46
 -14   1   1  136.57    8.70
  14   1  -1  131.64    8.68
  14  -1  -1  163.65    8.43
  14   1  -1  167.35    8.44
  14  -1  -1  160.23    8.49
 -14   1  -1   24.06    2.38
  14  -1   1   29.07    2.20
  14   1   1   28.97    2.22
 -14  -1  -1   29.79    2.25
  14   1   1   31.44    2.22
  14  -1   1   29.99    2.36
  14   1   1   32.34    2.31
  14  -1   1   26.93    2.24
  14  -1   3   27.09    2.05
  14   1   3   22.29    2.03
  14  -1   3   22.52    2.10
  14  -1   3   24.69    2.24
  14   1   3   20.12    2.12
  14  -1   5    2.05    1.56
  14   1   5    0.79    1.67
  14   1   5    0.03    1.48
  14  -1   5    2.11    1.61
  14  -1   7   51.10    3.39
  14   1   7   50.26    3.36
  14  -1   7   47.84    3.46
  14   1   9    1.87    2.02
  14   1   9    3.21    1.91
  14  -1   9    2.93    2.04
  14  -1  11   12.91    2.38
  14   1  11   15.34    2.34
  14   1  11   13.68    2.29
  14  -1  11   11.47    2.41
  14  -1  13   15.33    2.56
  14   1  13   14.74    2.32
  14   1  13   11.38    2.55
  14  -1  13   15.84    2.64
  14  -1  15   20.81    2.81
  14   1  15   22.94    2.85
  14  -1  15   20.55    2.92
  14  -1  17    7.78    2.26
  14   1  17   10.28    2.36
  14  -1  17    5.97    2.47
  14   1  19   -0.46    1.92
  14   1  19   -0.05    1.88
  14  -1  19    0.72    1.90
  14  -1  21   23.76    1.92
  14   1  21   24.34    1.94
 -14   2  28   -0.83    0.90
 -14  -2  26    5.19    1.27
 -14   2  26    4.15    1.48
 -14  -2  24   36.07    2.57
 -14  -2  22    0.05    1.77
 -14  -2  22    2.42    1.30
 -14  -2  22    3.02    1.15
 -14  -2  20   94.22    5.81
 -14  -2  20   99.25    5.00
 -14  -2  20   85.57    5.14
 -14   2  20   97.34    5.16
 -14  -2  20   97.80    5.23
 -14  -2  18   48.66    4.03
 -14   2  18   52.60    3.65
 -14  -2  18   48.44    3.13
 -14  -2  18   46.33    3.16
 -14   2  18   47.80    3.13
 -14  -2  18   45.14    2.88
 -14  -2  18   49.58    3.26
 -14  -2  16   46.88    3.73
 -14   2  16   49.15    3.47
 -14  -2  16   46.71    3.01
 -14  -2  16   44.08    2.98
 -14   2  16   46.73    3.01
 -14  -2  16   45.60    2.79
 -14  -2  16   45.98    3.10
 -14  -2  14    4.35    2.46
 -14   2  14   10.84    2.17
 -14  -2  14    5.53    1.63
 -14  -2  14    3.61    1.16
 -14  -2  14    5.18    1.55
 -14   2  14   10.32    1.57
 -14  -2  12    9.22    1.67
 -14   2  12   20.57    2.10
 -14  -2  12   11.15    2.41
 -14  -2  12   18.08    1.71
 -14  -2  12    9.21    1.38
 -14  -2  10  100.38    5.21
 -14  -2  10  104.19    5.60
 -14   2  10   93.28    5.35
 -14  -2  10   89.04    5.23
 -14  -2   8    2.01    1.09
 -14  -2   8    1.36    1.97
  14  -2  -8    2.73    1.76
  14   2  -8    2.98    1.55
  14   2  -8    1.98    1.11
  14  -2  -8    2.21    1.01
 -14  -2   6    6.22    1.07
 -14  -2   6    6.64    1.30
 -14  -2   6    6.45    1.94
  14   2  -6    8.63    1.31
  14  -2  -6    6.46    1.13
  14  -2  -6    5.53    1.78
 -14  -2   4   10.76    1.89
 -14   2   4    9.21    1.75
  14  -2  -4   11.28    1.84
 -14  -2   4    7.62    1.28
 -14   2   2  186.30   10.55
  14  -2  -2  194.97   10.25
  14   2  -2  203.23   10.28
  14  -2  -2  196.95   10.33
 -14  -2   2  189.57   10.16
  14  -2   0   88.84    5.02
  14   2   0   94.07    5.06
  14  -2   0   90.49    5.14
  14   2   0   95.29    5.11
 -14  -2   0   87.89    4.90
  14  -2   2  100.81    5.46
  14   2   2   95.44    5.46
  14  -2   2  103.13    5.48
  14   2   2   97.99    5.45
  14  -2   2  105.44    5.56
  14   2   2   98.89    5.48
 -14  -2  -2   94.34    5.30
  14  -2   4   29.22    2.21
  14   2   4   26.48    2.16
  14  -2   4   27.09    2.29
  14  -2   4   29.66    2.44
  14   2   4   28.50    2.30
 -14  -2  -4   27.39    1.90
  14   2   6   93.65    5.11
  14  -2   6   89.83    5.19
  14  -2   6   92.52    5.23
  14   2   6   90.24    5.13
  14  -2   6   85.75    5.13
  14  -2   8   21.60    2.26
  14   2   8   22.31    2.15
  14  -2   8   22.27    2.39
  14  -2  10   44.39    3.27
  14   2  10   40.34    3.16
  14  -2  10   48.76    3.36
  14  -2  12   66.71    4.72
  14   2  12   78.60    4.63
  14  -2  12   76.64    4.78
  14   2  14   33.09    2.98
  14  -2  14   32.49    3.11
  14   2  16    7.87    2.22
  14  -2  16    8.91    2.39
  14  -2  18    5.17    2.11
  14  -2  18   -0.25    2.35
  14   2  18   -1.17    1.79
  14   2  18   -1.03    1.83
  14  -2  18   -0.91    1.89
  14  -2  20   -0.03    1.76
  14   2  20    0.37    1.32
  14   2  20   -0.44    1.44
 -14  -3  27   52.38    3.01
 -14   3  27   56.31    3.06
 -14   3  25    0.01    1.46
 -14  -3  25    2.13    1.36
 -14  -3  23   16.72    1.99
 -14   3  23   14.02    2.10
 -14  -3  23   15.35    1.50
 -14   3  21   21.42    2.42
 -14  -3  21   17.36    2.91
 -14  -3  21   21.95    1.90
 -14  -3  21   21.20    2.31
 -14  -3  19   49.55    4.23
 -14  -3  19   58.86    3.44
 -14  -3  17  143.20    8.43
 -14  -3  17  157.66    8.07
 -14  -3  17  158.68    7.99
 -14  -3  17  130.51    7.95
 -14   3  17  155.25    8.00
 -14  -3  15  156.12    8.83
 -14  -3  15  156.69    8.53
 -14   3  15  171.57    8.50
 -14  -3  15  172.29    8.51
 -14  -3  15  174.85    8.60
 -14  -3  13    2.80    1.64
 -14  -3  13    2.66    2.32
 -14  -3  13    2.15    1.63
 -14  -3  13    2.10    1.29
 -14  -3  13    2.69    1.29
 -14   3  13    5.10    1.35
 -14  -3  11    4.90    2.26
 -14  -3  11    4.26    1.47
 -14  -3   9   26.37    2.11
 -14  -3   9   28.91    2.01
 -14  -3   9   29.96    2.69
 -14  -3   9   26.45    2.07
 -14  -3   7    1.42    2.04
 -14  -3   7    1.56    1.29
  14  -3  -7    1.24    1.73
 -14  -3   7    0.60    1.20
 -14  -3   5    0.93    1.06
 -14  -3   5   -0.37    2.03
 -14  -3   5   -0.13    1.29
  14  -3  -5   -0.29    1.65
 -14  -3   3   40.06    2.47
 -14  -3   3   36.91    3.03
  14  -3  -3   44.53    2.85
 -14  -3   3   41.87    2.56
 -14  -3   1   82.84    4.67
 -14  -3   1   92.55    5.03
  14  -3  -1   77.75    4.76
  14   3  -1   87.89    4.83
  14  -3  -1   94.11    4.96
 -14  -3   1   89.84    4.73
 -14  -3  -1   -0.28    1.00
 -14  -3  -1    0.45    1.18
 -14  -3  -1    0.28    1.82
  14  -3   1   -0.91    1.77
  14  -3   1    1.33    1.34
  14   3   1    1.09    1.50
 -14  -3  -3    2.34    1.21
 -14  -3  -3    2.13    1.04
  14  -3   3    3.27    1.49
  14  -3   3    4.49    1.80
  14  -3   3    2.63    1.46
  14   3   3    3.94    1.60
  14   3   3    2.81    1.41
 -14  -3  -5   14.68    1.54
  14  -3   5   12.69    1.87
  14  -3   5   14.41    2.18
  14   3   5   12.98    1.74
  14  -3   7   39.85    2.76
  14   3   7   31.89    2.62
  14  -3   7   31.98    2.82
  14  -3   7   34.37    2.94
 -14  -3  -7   37.06    2.35
  14  -3   9   66.82    4.12
  14   3   9   59.94    3.94
  14  -3   9   56.69    4.10
  14  -3   9   69.93    4.26
  14   3   9   63.64    3.99
 -14  -3  -9   62.98    3.65
 -14  -3 -11    9.06    1.43
  14  -3  11    8.71    2.36
  14  -3  11   11.44    2.63
  14   3  11    7.14    2.04
  14   3  11    9.17    2.02
  14  -3  11    6.68    2.19
  14  -3  13    6.31    2.55
  14  -3  13    5.53    2.71
  14   3  13    6.67    2.01
  14   3  13    6.54    2.07
  14  -3  13    5.00    2.21
  14  -3  15   -0.20    2.42
  14  -3  15    0.25    2.59
  14   3  15   -0.32    1.83
  14   3  15    1.34    1.85
  14  -3  15   -0.23    1.99
  14   3  17   35.15    2.72
  14   3  17   35.17    2.64
  14  -3  17   41.49    3.21
  14  -3  19    4.02    1.38
  14   3  19    7.71    1.25
  14  -3  19    6.12    1.76
  14   3  19    4.33    1.40
 -14  -4  26    4.69    0.98
 -14   4  26    0.61    0.87
 -14   4  24   57.17    3.40
 -14   4  22    8.96    1.84
 -14  -4  22   14.73    1.69
 -14   4  20   91.18    5.50
 -14  -4  20   94.49    5.43
 -14  -4  20   77.56    5.56
 -14  -4  18    5.74    1.96
 -14  -4  18    5.86    2.60
 -14  -4  18    6.38    1.64
 -14  -4  16  188.11    9.41
 -14  -4  16  177.39    9.45
 -14  -4  14   -0.20    1.62
 -14  -4  14    1.13    2.33
 -14  -4  14    0.31    1.48
 -14  -4  12    6.16    1.88
 -14  -4  12    5.79    2.36
 -14  -4  12    8.31    1.78
 -14  -4  12    8.89    1.64
 -14  -4  10    3.96    1.61
 -14  -4  10    3.83    1.64
 -14  -4  10    3.99    2.30
 -14  -4  10    3.53    1.59
 -14  -4   8   38.72    2.57
 -14  -4   8   38.70    3.13
 -14  -4   8   38.79    2.58
 -14  -4   8   41.04    2.66
 -14  -4   6    4.00    1.29
 -14  -4   6    4.91    1.50
 -14  -4   6    5.45    2.21
 -14  -4   6    3.64    1.41
 -14  -4   4   46.04    2.81
 -14  -4   4   49.87    3.45
 -14  -4   4   46.79    2.88
 -14  -4   2  171.06    9.13
 -14  -4   2  166.78    9.42
 -14  -4   2  180.44    9.18
 -14  -4   0    4.65    1.21
 -14  -4   0    4.15    1.35
 -14  -4   0    5.62    2.01
 -14  -4   0    5.01    1.33
  14  -4   0    4.22    1.70
 -14  -4  -2   51.87    3.11
 -14  -4  -2   60.03    3.60
  14  -4   2   52.35    3.42
 -14  -4  -2   53.98    3.20
 -14  -4  -4   46.42    2.82
  14  -4   4   42.79    3.01
 -14  -4  -4   51.92    3.34
  14  -4   4   45.72    3.16
 -14  -4  -4   46.10    2.88
 -14  -4  -6  119.03    6.65
  14  -4   6  123.00    6.89
  14  -4   6  128.92    6.93
 -14  -4  -6  129.14    6.71
 -14  -4  -8  160.11    8.83
  14  -4   8  174.35    9.09
  14  -4   8  170.94    9.11
 -14  -4  -8  168.02    8.88
  14  -4  10   17.54    2.54
 -14  -4 -10   22.79    1.88
  14   4  10   20.86    2.19
  14  -4  10   25.37    2.75
 -14  -4 -10   25.44    2.01
 -14  -4 -12   -3.30    1.44
  14  -4  12    0.78    2.30
  14   4  12   -1.02    1.74
  14  -4  12    1.29    2.39
  14   4  12    2.07    1.73
  14   4  14   33.45    2.71
  14  -4  14   39.41    3.22
  14  -4  16    7.02    2.11
  14  -4  16    7.29    2.07
  14   4  16    5.25    1.50
  14   4  18   28.09    2.07
  14  -4  18   29.14    2.27
 -14  -4 -20    3.60    1.17
 -14  -5  25    4.09    0.89
 -14   5  23   27.31    2.00
 -14  -5  23   33.20    2.04
 -14  -5  23   30.26    2.09
 -14  -5  21   14.59    1.76
 -14   5  21   10.92    1.61
 -14  -5  21   15.74    1.71
 -14  -5  19   15.41    2.14
 -14   5  19   15.33    1.91
 -14  -5  19   20.58    2.03
 -14  -5  19   20.83    1.94
 -14  -5  17   16.24    2.35
 -14  -5  17   21.90    2.09
 -14  -5  17   19.44    2.04
 -14  -5  15    0.07    1.64
 -14  -5  15    0.17    2.12
 -14  -5  15   -0.31    1.67
 -14  -5  13    3.56    1.56
 -14  -5  13    3.31    2.02
 -14  -5  13    5.26    1.87
 -14  -5  13    3.29    1.68
 -14  -5  11    6.10    2.15
 -14  -5  11    7.41    1.75
 -14  -5  11    5.90    1.53
 -14  -5   9    2.35    1.67
 -14  -5   9    1.87    1.71
 -14  -5   9    2.35    2.09
 -14  -5   9   -0.48    1.60
 -14  -5   7   10.03    1.66
 -14  -5   7    9.57    1.77
 -14  -5   7    9.55    2.16
 -14  -5   7   11.72    1.65
 -14  -5   5   32.56    2.41
 -14  -5   5   35.69    2.94
 -14  -5   5   37.08    2.39
 -14  -5   5   32.64    2.49
 -14  -5   3   54.91    3.47
 -14  -5   3   57.07    3.93
 -14  -5   3   62.14    3.48
 -14  -5   3   62.85    3.54
 -14  -5   1    5.33    1.45
 -14  -5   1    5.59    2.15
 -14  -5  -1   96.65    5.26
 -14  -5  -1   93.65    5.58
 -14  -5  -3  394.89   21.35
 -14  -5  -3  413.23   21.51
 -14  -5  -3  428.79   21.38
 -14  -5  -5    9.29    1.71
 -14  -5  -5    5.17    1.54
 -14  -5  -5    6.80    2.30
 -14  -5  -7   17.43    1.95
 -14  -5  -7   13.83    1.74
  14  -5   7   14.37    2.01
 -14  -5  -7   15.67    2.52
 -14  -5  -9  159.83    8.49
 -14  -5  -9  158.72    8.80
  14  -5   9  143.13    8.70
 -14  -5  -9  170.92    8.56
 -14  -5 -11   12.30    1.66
 -14  -5 -11   14.01    2.60
  14  -5  11    9.20    2.22
 -14  -5 -11   16.65    1.82
 -14  -5 -13   -0.81    1.27
 -14  -5 -13   -1.62    1.39
 -14  -5 -13   -0.42    2.32
  14  -5  13    0.74    1.98
 -14  -5 -15   -0.88    1.07
 -14  -5 -15   -1.62    2.04
  14  -5  15    0.83    1.79
 -14  -5 -17   24.73    2.16
 -14  -6  22    0.85    0.96
  14  -6 -22    1.72    0.83
 -14  -6  22    2.83    1.10
 -14  -6  20   21.83    1.85
 -14  -6  20   19.58    1.68
 -14  -6  18    0.76    1.34
 -14  -6  18    0.32    1.59
 -14  -6  16   11.36    1.59
 -14  -6  14    6.56    1.50
 -14  -6  14    7.44    2.20
 -14  -6  12   32.25    2.70
 -14  -6  12   30.89    2.44
 -14  -6  12   25.97    2.18
 -14  -6  10   -1.13    1.33
 -14  -6  10   -0.53    1.71
 -14  -6  10    2.25    1.70
 -14  -6  10    0.92    1.61
 -14  -6   8  129.22    6.80
 -14  -6   8  121.02    6.85
 -14  -6   6    1.27    1.75
 -14  -6   6    1.80    1.47
 -14  -6   4    1.86    1.62
 -14  -6   4    0.57    1.69
 -14  -6   2   46.61    3.03
 -14  -6   2   48.37    3.09
 -14  -6   0   76.66    4.19
 -14  -6   0   77.03    4.22
 -14  -6  -2   50.47    2.95
 -14  -6  -2   36.54    3.20
 -14  -6  -4    8.13    1.69
 -14  -6  -4    8.46    2.09
 -14  -6  -6    9.49    1.73
 -14  -6  -6   11.01    1.93
 -14  -6  -6    7.81    2.15
 -14  -6  -8  269.06   13.01
 -14  -6  -8  280.73   13.06
 -14  -6 -10   35.12    2.37
 -14  -6 -10   37.82    2.49
 -14  -6 -12    8.01    1.40
 -14  -6 -12    7.95    1.50
 -14  -6 -12    5.15    1.96
 -14  -6 -14    3.38    0.96
 -14  -6 -14    3.58    1.12
 -14  -6 -14    1.76    1.56
  14  -7 -21    8.28    0.88
 -14  -7  19    2.73    0.81
 -14  -7  17   25.41    1.89
 -14  -7  17   21.84    1.62
 -14  -7  15   -0.65    1.43
 -14  -7  13    3.47    1.96
 -14  -7  13    3.39    1.45
 -14  -7  11    7.40    2.05
 -14  -7  11    5.64    1.58
 -14  -7   9    2.52    1.96
 -14  -7   9    0.42    1.57
 -14  -7   9    1.00    1.52
 -14  -7   7   20.81    1.96
 -14  -7   7   21.29    2.09
 -14  -7   5   11.25    1.88
 -14  -7   3    0.25    1.76
 -14  -7   1  182.11    9.78
 -14  -7   1  185.14    9.78
 -14  -7  -1   29.42    2.43
 -14  -7  -1   30.69    2.46
 -14  -7  -3   70.27    4.26
 -14  -7  -3   75.96    4.34
 -14  -7  -5   -0.35    1.65
 -14  -7  -7   29.19    2.27
 -14  -7  -9    2.00    1.41
 -14  -7  -9    0.62    1.60
 -14  -7 -11   11.45    1.38
 -14  -7 -11   10.92    1.51
 -14  -7 -13    2.37    0.81
 -14  -7 -13    4.07    1.03
  14  -8 -18    1.67    0.83
 -14  -8  18   -0.35    0.72
 -14  -8  16   11.21    1.22
 -14  -8  14    1.94    1.12
 -14  -8  12   24.61    2.15
 -14  -8  12   27.14    1.89
 -14  -8  10   22.10    2.13
 -14  -8  10   22.16    1.75
 -14  -8   8   25.96    2.20
 -14  -8   8   22.09    1.82
 -14  -8   6   83.68    4.60
 -14  -8   6   91.49    4.71
 -14  -8   6   74.57    4.57
 -14  -8   4   14.52    1.58
 -14  -8   4   22.48    1.87
 -14  -8   2    9.13    1.64
 -14  -8   2    4.87    1.21
 -14  -8   0    0.55    1.62
 -14  -8   0    0.04    1.09
 -14  -8  -2   85.90    4.93
 -14  -8  -2   90.78    4.95
 -14  -8  -4    1.37    1.48
 -14  -8  -4    1.79    1.53
 -14  -8  -6    3.69    1.46
 -14  -8  -6    1.46    1.36
 -14  -8  -8    5.37    1.22
 -14  -8 -10   43.46    2.82
 -14  -8 -10   60.17    2.89
  14  -9 -13   10.36    1.06
  14  -9 -11    2.32    1.00
 -14  -9  11    0.76    0.73
 -14  -9   9   25.68    1.77
 -14  -9   9   24.80    1.47
 -14  -9   7    0.33    1.25
 -14  -9   7    0.47    0.76
 -14  -9   5   28.01    2.04
 -14  -9   3    1.25    1.27
 -14  -9   3    1.61    1.12
 -14  -9   1    0.40    1.14
 -14  -9  -1    0.09    1.15
 -14  -9  -3    1.49    1.11
 -14  -9  -5   -0.70    0.93
 -14  -9  -5   -0.09    1.00
 -14  -9  -7    1.40    0.71
 -14  -9  -7    2.91    0.82
 -15   0  27    1.29    1.11
 -15   0  25    0.82    1.50
 -15   0  23   -1.54    1.29
 -15   0  23   -0.82    1.83
 -15   0  21   -0.96    1.40
 -15   0  21   -1.52    2.96
 -15   0  19   -0.57    1.48
 -15   0  19   -1.31    2.96
 -15   0  17   -2.33    1.49
 -15   0  17   -2.28    2.75
 -15   0  15    1.95    2.44
 -15   0  15    3.37    1.32
 -15   0  13   33.75    2.26
 -15   0  13   22.68    2.94
 -15   0  11   -1.60    1.32
 -15   0  11   -2.81    1.96
 -15   0   9    1.39    1.87
  15   0  -9    0.67    1.86
 -15   0   7    1.10    1.75
  15   0  -7   -1.09    1.89
 -15   0   5   -1.08    1.67
  15   0  -5    1.64    1.91
  15   0  -5    0.50    1.61
 -15   0   3   -1.44    1.62
  15   0  -3    1.37    1.73
  15   0  -3   -0.23    1.87
  15   0  -3   -0.24    1.53
 -15   0   1    0.13    1.58
  15   0  -1   -0.29    1.83
 -15   0  -1   -0.01    1.68
  15   0   1    1.29    1.74
  15   0   1   -0.61    1.60
  15   0   3    0.32    1.75
  15   0   3   -0.33    1.56
  15   0   5   -0.61    1.84
  15   0   5    0.03    1.62
  15   0   7   -0.70    1.92
  15   0   9    1.44    2.11
  15   0  11   -0.51    2.22
  15   0  13    1.25    2.30
  15   0  15   -0.53    2.15
  15   0  15    1.85    2.67
  15   0  17    2.73    2.49
  15   0  17    0.96    2.38
  15   0  19   -0.31    1.97
  15   0  19   -1.25    1.82
  15   0  21    0.23    1.26
 -15   1  28    0.86    0.85
 -15   1  26   35.59    2.61
 -15  -1  26   30.00    2.36
 -15   1  24  120.13    6.18
 -15  -1  24  120.89    5.98
 -15  -1  22    5.52    1.61
 -15   1  22    6.98    2.22
 -15  -1  22    3.58    1.70
 -15  -1  20   19.37    2.31
 -15   1  20   20.51    2.27
 -15   1  20   20.44    2.97
 -15  -1  20   19.02    2.07
 -15  -1  18   21.32    2.32
 -15   1  18   24.74    2.31
 -15   1  18   20.98    3.05
 -15  -1  18   22.44    2.02
 -15  -1  18   25.17    2.22
 -15   1  18   21.56    1.83
 -15   1  16  264.53   13.21
 -15  -1  16  240.52   12.89
 -15  -1  16  241.46   12.98
 -15   1  16  258.60   12.98
 -15   1  16  237.89   12.89
 -15   1  14   -0.31    2.18
 -15  -1  14    1.57    1.44
 -15   1  12  155.03    7.87
 -15  -1  12  144.96    7.67
 -15  -1  12  138.57    7.60
 -15   1  10  200.90   10.69
 -15  -1  10  209.72   10.76
 -15   1  10  192.11   10.52
 -15  -1  10  191.16   10.57
  15  -1 -10  231.14   10.75
 -15  -1   8   -0.74    0.97
 -15  -1   8    1.53    1.92
 -15   1   8    1.16    1.64
  15  -1  -8    2.03    1.89
  15   1  -8    0.52    1.83
 -15  -1   6    1.69    1.14
 -15  -1   6    0.78    1.84
  15   1  -6    1.69    1.27
  15  -1  -6   -0.15    1.31
 -15   1   6    2.98    1.65
  15  -1  -6    0.08    1.89
  15   1  -6    1.72    1.78
 -15  -1   4   63.23    3.69
  15  -1  -4   51.98    3.94
  15  -1  -4   62.17    3.76
  15   1  -4   59.08    3.68
 -15  -1   4   57.84    3.32
 -15  -1   2   14.35    1.93
 -15   1   2   14.59    2.00
  15  -1  -2   12.23    2.06
  15   1  -2   13.47    1.99
  15  -1  -2   14.27    1.78
  15   1  -2   16.05    1.80
 -15  -1   0    2.39    1.65
  15  -1   0    2.41    1.81
  15   1   0    3.70    1.73
  15  -1   0    3.54    1.57
  15   1   0    2.97    1.60
 -15  -1  -2   28.90    2.43
 -15   1  -2   34.02    2.34
  15  -1   2   30.55    2.32
  15   1   2   27.27    2.30
  15   1   2   27.36    2.30
  15  -1   2   29.86    2.51
  15   1   2   28.34    2.43
  15  -1   2   33.38    2.44
  15  -1   4    5.44    1.69
  15  -1   4    8.66    1.95
  15   1   4    4.85    1.82
  15   1   4    5.98    1.65
  15  -1   4    7.37    1.76
  15  -1   6    5.01    1.83
  15   1   6    2.91    1.88
  15   1   6    5.10    1.72
  15  -1   6    3.37    1.84
  15   1   8    4.25    1.88
  15  -1   8    4.02    1.99
  15   1  10   26.05    2.63
  15  -1  10   22.47    2.75
  15  -1  12   10.59    2.53
  15   1  12    8.76    2.47
  15  -1  12    8.23    2.54
  15  -1  14   28.45    3.13
  15   1  14   31.33    3.12
  15  -1  14   32.30    3.18
  15  -1  16   -1.47    2.23
  15   1  16    1.59    2.34
  15   1  16    3.61    2.37
  15  -1  16    2.28    2.40
  15   1  18   35.74    2.81
  15  -1  18   34.28    2.77
 -15  -1 -20    0.18    1.70
  15  -1  20    0.25    1.45
  15   1  20   -0.29    1.38
  15   1  20    0.44    1.43
  15   1  20    3.88    1.45
  15  -1  20    0.84    1.39
 -15  -2  27   29.58    1.91
 -15   2  27   34.11    2.07
 -15  -2  25    3.58    1.36
 -15  -2  23   12.85    1.83
 -15  -2  21    0.72    1.82
 -15  -2  21    1.52    3.07
 -15  -2  21   -0.05    1.32
 -15  -2  21    0.14    1.19
 -15  -2  19  108.27    6.59
 -15  -2  19  103.64    5.84
 -15  -2  19  105.30    6.01
 -15   2  19  114.41    6.00
 -15  -2  19  108.31    6.09
 -15  -2  17    6.83    1.91
 -15  -2  17    9.26    1.78
 -15   2  17    8.43    1.76
 -15  -2  17   14.11    3.04
 -15   2  17   10.79    2.42
 -15  -2  17    9.03    1.83
 -15  -2  17    8.11    1.28
 -15  -2  15   38.29    3.35
 -15   2  15   36.46    3.02
 -15  -2  15   36.50    2.56
 -15  -2  15   33.15    2.52
 -15   2  15   37.75    2.55
 -15  -2  15   33.42    2.26
 -15  -2  13   50.84    3.71
 -15   2  13   54.65    3.48
 -15  -2  13   49.50    3.19
 -15  -2  13   50.72    3.01
 -15  -2  11   93.63    5.00
 -15   2  11   85.45    5.16
 -15  -2  11   99.31    5.43
 -15  -2  11   87.16    5.01
 -15  -2   9   39.36    3.02
 -15  -2   9   39.32    2.49
 -15  -2   9   36.62    2.37
  15  -2  -9   33.01    2.76
 -15  -2   7   32.00    2.11
 -15  -2   7   28.43    1.96
 -15  -2   7   33.91    2.70
  15  -2  -7   31.29    2.53
  15   2  -7   25.07    2.34
 -15  -2   5   46.42    2.76
 -15  -2   5   55.15    3.37
  15  -2  -5   49.88    3.28
 -15  -2   5   51.90    2.93
 -15  -2   3   -0.48    1.26
  15  -2  -3    1.25    1.89
  15   2  -3    0.75    1.68
  15  -2  -1   36.22    2.54
  15   2  -1   34.43    2.57
  15  -2  -1   40.12    2.81
  15   2  -1   34.95    2.66
 -15  -2   1   37.34    2.34
 -15  -2  -1    0.38    1.16
  15  -2   1    2.00    1.81
  15   2   1    0.61    1.67
  15  -2   1    1.99    1.58
  15   2   1    2.20    1.60
 -15  -2  -3    1.37    1.14
  15  -2   3    0.51    1.58
  15  -2   3   -0.13    1.59
  15   2   3    0.08    1.63
  15  -2   3    0.78    1.88
  15   2   3    1.22    1.72
  15   2   3    1.53    1.50
 -15  -2  -5   -0.45    1.17
  15  -2   5    0.51    1.69
  15  -2   5    1.42    1.98
  15   2   5   -0.89    1.84
  15   2   5    0.09    1.58
  15  -2   5   -1.89    1.83
  15  -2   7  127.35    6.80
  15   2   7  116.46    6.70
  15  -2   7  111.64    6.84
  15  -2   7  133.57    6.87
  15   2   7  118.51    6.73
  15  -2   9   41.99    3.22
  15   2   9   37.70    3.04
  15  -2   9   42.04    3.27
  15  -2   9   42.02    3.41
  15   2   9   41.11    3.12
  15  -2  11   11.16    2.47
  15   2  11   10.58    2.26
  15   2  11   11.72    2.24
  15  -2  11    9.77    2.55
  15  -2  13   28.53    3.06
  15  -2  13   22.90    2.91
  15  -2  13   26.03    3.38
  15   2  13   20.69    2.64
  15   2  13   23.13    2.67
  15  -2  15   24.61    2.80
  15  -2  15   28.42    3.21
  15   2  15   20.27    2.51
  15   2  15   21.27    2.57
  15  -2  17    6.91    2.54
  15   2  17    5.09    1.88
  15   2  17    5.26    1.96
  15  -2  17    3.88    2.02
  15  -2  19    0.48    1.56
  15   2  19    1.25    1.37
  15  -2  19    0.65    1.88
  15   2  19    2.73    1.37
  15   2  19    1.50    1.46
 -15  -2 -21    1.94    1.15
  15  -2  21    2.75    1.05
 -15   3  26    6.97    1.31
 -15  -3  26   10.32    1.27
 -15  -3  24   -0.28    1.52
 -15   3  24   -0.08    1.59
 -15   3  22   16.12    2.26
 -15  -3  22   21.80    1.76
 -15  -3  22   20.67    2.17
 -15  -3  20   20.59    3.21
 -15  -3  20   22.22    1.91
 -15  -3  20   24.18    2.40
 -15  -3  18   40.48    3.76
 -15  -3  18   42.26    2.97
 -15  -3  18   41.87    2.65
 -15  -3  18   36.14    2.70
 -15   3  18   42.57    2.75
 -15  -3  16   39.81    3.45
 -15  -3  16   39.79    2.73
 -15  -3  16   29.00    2.43
 -15   3  16   32.89    2.52
 -15  -3  16   37.19    2.41
 -15  -3  14    2.92    2.56
 -15  -3  14    3.42    1.77
 -15  -3  14    4.06    1.38
 -15  -3  14    2.72    1.40
 -15   3  14    3.66    1.43
 -15  -3  12   15.06    1.86
 -15  -3  12   13.92    2.60
 -15  -3  12   12.98    1.61
 -15  -3  10   17.41    1.90
 -15  -3  10   19.52    1.81
 -15  -3   8   30.73    2.09
 -15  -3   8   28.11    2.19
 -15  -3   8   28.08    2.85
  15  -3  -8   30.80    2.47
 -15  -3   6   11.20    1.32
 -15  -3   6   10.91    2.31
 -15  -3   6    9.10    1.51
  15  -3  -6   11.22    1.91
 -15  -3   4   45.32    2.70
 -15  -3   4   41.52    2.85
 -15  -3   4   49.06    3.40
  15  -3  -4   48.07    3.15
 -15  -3   4   48.19    2.82
 -15  -3   2  125.31    6.55
 -15  -3   2  109.39    6.17
  15  -3  -2  121.75    6.47
 -15  -3   2  118.95    6.25
 -15  -3   0   59.79    3.64
  15  -3   0   64.50    3.83
  15   3   0   70.33    3.89
 -15  -3   0   74.05    4.13
  15  -3   0   70.32    4.04
 -15  -3   0   67.67    3.75
 -15  -3  -2    1.55    1.25
  15  -3   2   -0.74    1.87
 -15  -3  -2    1.26    1.97
  15  -3   2    1.05    1.47
  15   3   2    1.49    1.59
 -15  -3  -4    1.65    1.30
  15  -3   4    0.94    1.68
 -15  -3  -4    3.79    2.08
  15  -3   4    0.43    2.01
  15  -3   4   -0.32    1.59
  15   3   4    0.62    1.69
  15   3   4    2.15    1.62
  15  -3   6   78.14    4.62
  15  -3   6   75.58    4.52
  15   3   6   74.97    4.51
  15  -3   6   80.18    4.69
  15   3   6   78.87    4.57
 -15  -3  -6   76.16    4.31
 -15  -3  -8   11.69    1.49
  15  -3   8   11.20    2.19
  15  -3   8   12.66    2.45
  15   3   8    9.87    2.08
  15   3   8    9.96    1.90
  15  -3   8    9.09    2.19
  15  -3  10   16.50    2.62
  15  -3  10   15.54    2.82
  15   3  10   15.11    2.26
  15   3  10   16.23    2.17
  15  -3  10   14.97    2.49
 -15  -3 -10   19.38    1.62
  15  -3  12    6.47    2.54
  15  -3  12    7.32    2.71
  15   3  12    5.31    2.03
  15   3  12    6.10    2.00
  15  -3  12    5.20    2.32
  15  -3  14   17.47    2.71
  15  -3  14   21.54    2.90
  15   3  14   15.32    2.09
  15   3  14   15.85    2.15
  15  -3  14   11.69    2.31
  15  -3  16    9.27    2.39
  15  -3  16    6.56    2.40
  15   3  16    3.69    1.62
  15   3  16    7.97    1.79
  15  -3  18   23.00    1.97
  15   3  18   24.74    1.86
  15   3  18   22.89    1.96
  15  -3  18   26.50    2.31
  15  -3  20    0.75    1.03
 -15   4  25    2.08    1.08
 -15   4  23   -0.16    1.45
 -15  -4  23    0.13    1.14
 -15  -4  21    4.07    1.75
 -15   4  21    1.83    1.79
 -15  -4  21    2.41    1.44
 -15  -4  19   30.43    2.26
 -15  -4  19   28.21    2.53
 -15  -4  17   14.61    2.04
 -15   4  17   13.68    1.56
 -15  -4  17   11.55    2.74
 -15  -4  17   13.77    1.79
 -15  -4  15   76.51    4.39
 -15  -4  15   81.26    4.51
 -15  -4  13    2.97    1.91
 -15  -4  13    1.73    2.50
 -15  -4  13    2.40    1.60
 -15  -4  11   43.41    2.94
 -15  -4  11   44.12    3.44
 -15  -4  11   43.34    2.92
 -15  -4   9    7.38    1.67
 -15  -4   9    5.64    1.51
 -15  -4   9    6.68    2.46
 -15  -4   9    7.04    1.63
 -15  -4   7   38.00    2.46
 -15  -4   7   36.73    3.17
 -15  -4   7   36.29    2.51
  15  -4  -7   31.19    2.66
 -15  -4   7   42.03    2.60
 -15  -4   5    0.76    1.24
  15  -4  -5    0.31    1.72
 -15  -4   3    5.51    1.24
 -15  -4   3    7.59    2.28
 -15  -4   3    5.13    1.42
  15  -4  -3    2.87    1.76
 -15  -4   1    2.99    1.20
 -15  -4   1    2.87    1.41
 -15  -4   1    1.83    2.10
 -15  -4   1    3.22    1.38
  15  -4  -1    5.08    1.80
 -15  -4  -1   64.62    3.92
 -15  -4  -1   67.58    4.39
 -15  -4  -1   80.11    4.03
  15  -4   1   65.00    4.27
 -15  -4  -1   72.75    4.01
 -15  -4  -3    0.27    1.19
 -15  -4  -3    0.93    1.40
 -15  -4  -3    1.76    2.19
  15  -4   3    1.69    1.93
 -15  -4  -5   17.16    1.63
 -15  -4  -5   23.56    2.63
  15  -4   5   17.49    2.11
  15  -4   5   17.95    2.35
 -15  -4  -5   20.17    1.85
 -15  -4  -7   -0.11    1.51
 -15  -4  -7   -0.73    1.27
 -15  -4  -7    0.32    2.51
  15  -4   7    0.09    1.99
  15  -4   7   -4.59    2.26
 -15  -4  -9   16.66    1.58
  15  -4   9   20.01    2.45
  15  -4   9   20.87    2.58
 -15  -4  -9   19.61    1.79
  15  -4  11   26.13    2.89
  15  -4  11   23.03    2.50
  15   4  11   31.28    2.46
  15   4  11   26.55    2.48
  15  -4  11   26.71    2.96
 -15  -4 -11   34.75    2.16
  15  -4  13    3.35    2.31
  15  -4  13    0.34    2.33
  15   4  13    1.00    1.63
 -15  -4 -15   30.19    2.86
  15  -4  15   26.72    2.57
  15  -4  15   26.85    2.47
 -15  -4 -17    1.55    1.99
  15  -4  17    2.49    1.57
 -15  -4 -19    0.66    1.25
 -15  -5  24    1.53    0.98
 -15   5  24    0.51    0.79
 -15  -5  22   81.56    3.90
 -15  -5  22   72.12    3.88
 -15  -5  20   49.85    2.82
 -15  -5  20   44.55    2.78
 -15  -5  18   31.83    2.76
 -15  -5  18   39.89    2.55
 -15  -5  18   37.99    2.51
 -15  -5  16    1.23    1.66
 -15  -5  16   -0.80    2.18
 -15  -5  16    0.15    1.65
 -15  -5  14   38.41    3.31
 -15  -5  14   47.63    3.17
 -15  -5  14   48.58    3.07
 -15  -5  14   46.22    3.04
 -15  -5  12    1.53    2.11
 -15  -5  12    2.55    1.80
 -15  -5  12    3.18    1.71
 -15  -5  12    3.82    1.48
 -15  -5  10    7.56    1.84
 -15  -5  10    6.58    1.82
 -15  -5  10    7.62    2.22
 -15  -5  10    6.73    1.73
 -15  -5   8   42.02    2.83
 -15  -5   8   39.70    3.25
 -15  -5   8   40.79    2.78
 -15  -5   8   44.61    2.92
 -15  -5   6   13.31    1.69
 -15  -5   6   14.18    2.40
 -15  -5   6   15.58    1.89
 -15  -5   6   12.05    1.73
 -15  -5   4   70.68    4.17
 -15  -5   4   71.96    4.17
 -15  -5   4   66.34    4.21
 -15  -5   2  270.89   14.65
 -15  -5   2  284.65   14.88
 -15  -5   2  289.46   14.66
 -15  -5   0    9.63    1.51
 -15  -5   0   11.41    2.34
 -15  -5  -2  250.97   13.58
 -15  -5  -2  272.48   13.80
 -15  -5  -2  263.05   13.61
 -15  -5  -4  471.82   24.83
 -15  -5  -4  483.59   25.00
 -15  -5  -4  484.86   24.86
 -15  -5  -6   -0.22    1.40
 -15  -5  -6    1.72    1.64
 -15  -5  -6   -2.25    2.36
 -15  -5  -8   12.33    1.58
 -15  -5  -8   12.57    1.84
 -15  -5  -8   12.02    2.59
 -15  -5 -10    2.57    1.34
 -15  -5 -10    4.28    1.55
 -15  -5 -10    1.13    2.51
 -15  -5 -12    3.12    1.21
 -15  -5 -12    4.26    2.42
 -15  -5 -12    2.30    1.38
 -15  -5 -14   10.01    1.23
 -15  -5 -14    9.81    2.19
 -15  -5 -16    0.55    1.67
 -15  -6  23    9.82    0.89
 -15  -6  21    0.52    1.00
 -15  -6  21    0.36    1.22
 -15  -6  19   81.17    4.39
 -15  -6  19   73.76    4.29
 -15  -6  17    7.19    1.44
 -15  -6  17    8.80    1.65
 -15  -6  15   18.55    1.78
 -15  -6  13    2.63    1.44
 -15  -6  11   26.03    2.20
 -15  -6  11   23.83    2.16
 -15  -6  11   20.66    1.90
 -15  -6   9   20.05    2.16
 -15  -6   9   23.83    2.04
 -15  -6   9   22.06    2.10
 -15  -6   9   18.44    1.75
 -15  -6   7   17.51    2.03
 -15  -6   7   15.49    2.08
 -15  -6   7   18.92    1.85
 -15  -6   5   25.20    2.19
 -15  -6   5   24.14    2.01
 -15  -6   5   24.98    2.29
 -15  -6   3   24.09    2.10
 -15  -6   3   23.00    2.19
 -15  -6   1  107.18    5.63
 -15  -6   1  115.72    5.68
 -15  -6  -1    1.01    1.52
 -15  -6  -1    1.36    2.07
 -15  -6  -3   54.29    3.07
 -15  -6  -3   38.26    3.41
 -15  -6  -5    4.20    1.62
 -15  -6  -5    4.78    1.86
 -15  -6  -5    4.51    2.14
 -15  -6  -7   14.13    1.77
 -15  -6  -7   10.91    2.30
 -15  -6  -9   10.59    1.59
 -15  -6  -9   14.81    1.80
 -15  -6 -11    5.75    1.29
 -15  -6 -11    8.75    1.51
 -15  -6 -11    5.50    1.93
 -15  -6 -13    7.83    1.80
 -15  -6 -13   16.22    1.38
 -15  -6 -15    2.28    1.07
  15  -7 -20    7.74    1.00
 -15  -7  16   47.66    2.95
 -15  -7  14    0.90    1.36
 -15  -7  12    5.33    1.97
 -15  -7  12    2.69    1.45
 -15  -7  10   12.38    1.67
 -15  -7   8    6.28    1.69
 -15  -7   8    3.28    1.50
 -15  -7   6  107.87    6.31
 -15  -7   6  122.51    6.32
 -15  -7   4   14.02    1.97
 -15  -7   4   13.88    1.93
 -15  -7   2    7.20    1.76
 -15  -7   2    6.82    1.86
 -15  -7   0   45.44    2.99
 -15  -7   0   45.91    3.07
 -15  -7  -2   12.80    1.95
 -15  -7  -2    9.88    1.77
 -15  -7  -4    1.04    1.59
 -15  -7  -6   24.66    2.10
 -15  -7  -6   28.64    2.29
 -15  -7  -8   51.69    3.21
 -15  -7  -8   57.57    3.33
 -15  -7 -10    2.31    1.17
 -15  -7 -10    2.95    1.36
 -15  -7 -12    3.33    0.84
 -15  -7 -12    5.29    1.06
 -15  -8  17    1.04    0.79
 -15  -8  15    7.75    1.12
 -15  -8  13    0.38    1.06
 -15  -8  11    1.12    1.57
 -15  -8  11    0.83    1.14
 -15  -8   9    9.87    1.76
 -15  -8   9    9.90    1.30
 -15  -8   7    1.24    1.37
 -15  -8   7   -0.78    1.19
 -15  -8   5    0.96    1.49
 -15  -8   5    0.07    1.15
 -15  -8   3    9.76    1.64
 -15  -8   3    6.98    1.31
 -15  -8   1   47.28    2.60
 -15  -8   1   53.85    2.63
 -15  -8  -1    4.15    1.50
 -15  -8  -1    3.80    1.61
 -15  -8  -3    0.60    1.37
 -15  -8  -3    0.75    1.48
 -15  -8  -5    3.51    1.34
 -15  -8  -5    4.87    1.45
 -15  -8  -7    4.41    1.15
 -15  -8  -9   -0.32    0.86
 -15  -8  -9    1.74    1.04
  15  -9 -12   16.54    1.25
  15  -9 -10    7.43    1.01
 -15  -9  10   11.94    0.92
 -15  -9   8    2.13    1.17
 -15  -9   8    2.15    0.73
 -15  -9   6    1.42    1.20
 -15  -9   4   26.13    1.80
 -15  -9   4   31.24    1.96
 -15  -9   2    3.05    1.09
 -15  -9   0   -0.93    1.05
 -15  -9  -2   22.56    1.76
 -15  -9  -2   30.25    1.79
 -15  -9  -4   -0.25    0.90
 -15  -9  -4   -0.26    0.96
 -15  -9  -6    1.92    0.73
 -15  -9  -6    5.39    0.79
 -16   0  26   33.80    2.28
 -16   0  24   22.47    2.13
 -16   0  24   21.39    1.65
 -16   0  22   73.97    4.48
 -16   0  22   74.44    4.21
 -16   0  20  298.32   15.71
 -16   0  20  291.63   15.38
 -16   0  18  371.02   20.07
 -16   0  18  384.58   19.82
 -16   0  16   46.66    3.62
 -16   0  16   42.38    2.67
 -16   0  14   88.52    5.00
 -16   0  14   78.07    4.48
 -16   0  12  275.01   14.01
 -16   0  12  259.55   13.82
 -16   0  10  475.12   25.72
 -16   0  10  515.58   25.85
  16   0 -10  515.91   25.86
 -16   0   8   98.64    5.67
  16   0  -8  100.93    5.71
 -16   0   6  176.45    9.56
  16   0  -6  180.58    9.62
 -16   0   4   12.88    1.96
  16   0  -4   14.98    2.24
 -16   0   2    9.34    1.81
  16   0  -2    7.15    2.04
 -16   0   0   20.60    2.13
  16   0   0   19.01    2.23
 -16   0  -2  124.39    6.62
  16   0   2  115.01    6.61
  16   0   2  119.72    6.62
  16   0   4  309.20   15.31
  16   0   4  274.50   15.26
  16   0   6    7.05    2.12
  16   0   8   75.38    4.71
  16   0  10   24.68    2.74
  16   0  10   18.97    2.93
  16   0  12   75.14    4.96
  16   0  14  119.77    7.03
  16   0  16    1.83    2.52
  16   0  16    4.48    2.37
  16   0  18   31.64    2.45
  16   0  18   28.95    2.54
  16   0  20   26.77    2.04
 -16   1  27    9.42    1.27
 -16  -1  25    0.69    1.16
 -16   1  25    1.32    1.59
 -16  -1  25    0.58    1.22
 -16  -1  23    6.81    1.51
 -16   1  23    5.04    2.03
 -16  -1  23    6.24    1.59
 -16  -1  21    2.17    1.61
 -16  -1  21    1.93    1.99
 -16   1  21    1.08    1.97
 -16  -1  21    1.57    1.70
 -16   1  19  171.49    9.22
 -16  -1  19  169.77    8.92
 -16   1  19  172.01    8.92
 -16  -1  19  167.69    8.90
 -16   1  19  154.56    8.75
 -16   1  17  229.49   12.30
 -16  -1  17  220.66   11.95
 -16  -1  17  231.61   12.06
 -16   1  17  242.63   12.06
 -16  -1  17  231.26   12.07
 -16   1  17  218.17   11.94
 -16   1  15  127.98    6.76
 -16  -1  15  111.66    6.34
 -16  -1  13    4.77    2.35
 -16   1  13    1.34    2.10
 -16  -1  13    3.18    1.47
 -16  -1  11   53.71    3.59
 -16   1  11   49.52    3.35
 -16   1  11   44.57    2.95
 -16  -1  11   55.49    3.08
 -16  -1   9   36.43    2.83
 -16   1   9   31.52    2.62
 -16  -1   9   35.76    2.41
  16  -1  -9   36.18    2.86
  16   1  -9   31.18    2.72
 -16  -1   7   -0.41    1.26
 -16  -1   7   -0.88    1.95
 -16   1   7    0.98    1.74
  16  -1  -7    0.36    2.06
  16   1  -7    0.46    1.91
 -16  -1   5  180.20   10.02
 -16  -1   5  205.80   10.25
 -16   1   5  187.12   10.15
  16  -1  -5  207.07   10.29
  16   1  -5  189.20   10.23
 -16  -1   3   74.34    4.20
  16  -1  -3   67.15    4.09
  16   1  -3   75.49    4.11
  16  -1  -3   72.20    4.31
  16   1  -3   64.34    4.21
 -16   1   3   64.07    4.09
 -16  -1   3   67.20    3.83
 -16  -1   1    0.14    1.78
 -16   1   1    0.17    1.63
  16  -1  -1    1.56    1.98
  16   1  -1    0.01    1.86
 -16  -1   1   -0.58    1.10
  16  -1  -1   -0.66    1.67
  16   1  -1    0.78    1.69
 -16  -1  -1   41.68    2.94
 -16   1  -1   39.76    2.86
  16  -1   1   40.80    2.82
  16   1   1   39.31    2.84
  16  -1   1   42.16    3.00
  16   1   1   39.10    2.92
 -16  -1  -3  105.34    6.09
 -16   1  -3  101.37    6.02
  16  -1   3  106.28    6.02
  16   1   3  109.74    6.01
  16   1   3  115.73    6.04
  16   1   3  106.59    6.04
  16  -1   3  109.25    6.12
 -16   1  -5    1.04    1.90
  16   1   5    0.66    1.95
  16   1   5    0.34    1.70
  16  -1   5    0.01    1.89
  16  -1   7   39.19    3.01
  16   1   7   38.03    2.90
  16  -1   7   37.00    3.04
  16   1   7   37.72    3.00
  16   1   9    1.83    2.29
  16   1   9    3.07    2.16
  16  -1   9    2.99    2.30
  16   1  11    6.75    2.49
  16   1  11    5.98    2.40
  16  -1  11    8.88    2.53
  16  -1  13    0.45    2.54
  16   1  13   -1.12    2.50
  16   1  13    1.28    2.42
  16  -1  13    0.78    2.66
  16   1  15    4.48    2.45
  16   1  15    5.38    2.48
  16  -1  15    8.89    2.50
  16   1  17    0.21    2.02
  16   1  17   -0.75    2.05
  16  -1  17   -1.44    2.09
 -16  -1 -19    1.22    1.74
  16  -1  19    1.43    1.54
  16   1  19    2.71    1.46
  16   1  19    1.00    1.54
  16   1  19    2.72    1.52
 -16   2  28   -0.29    0.70
 -16   2  26   17.85    1.64
 -16  -2  26   16.86    1.44
 -16  -2  24    7.52    1.57
 -16  -2  22   37.12    3.57
 -16  -2  22   37.37    2.71
 -16  -2  20   -1.24    1.86
 -16  -2  20    0.51    1.80
 -16   2  20    0.48    1.82
 -16  -2  20   -1.57    3.11
 -16  -2  20   -0.04    1.35
 -16  -2  20   -0.51    1.13
 -16  -2  18    0.34    1.84
 -16  -2  18    1.20    1.76
 -16  -2  18    1.88    3.10
 -16   2  18   -2.03    2.38
 -16  -2  18    0.41    1.80
 -16  -2  18   -0.79    1.13
 -16   2  18   -2.29    1.80
 -16  -2  16   17.06    2.94
 -16   2  16   15.43    2.46
 -16  -2  16   13.93    1.95
 -16  -2  16   14.62    1.42
 -16  -2  16   13.24    1.87
 -16   2  16   15.16    1.87
 -16  -2  14   14.80    2.73
 -16  -2  14   13.91    1.92
 -16  -2  14   11.40    1.41
 -16  -2  12   -0.73    2.39
 -16   2  12   -1.61    1.86
 -16  -2  12    1.58    1.61
 -16  -2  10   21.43    1.80
 -16   2  10   19.07    2.02
 -16  -2  10   22.90    2.65
 -16  -2  10   20.18    1.94
 -16  -2   8    1.77    1.22
 -16  -2   8    2.25    1.42
 -16  -2   8    4.38    2.22
  16  -2  -8    3.71    2.02
  16   2  -8    1.89    1.79
 -16  -2   6    1.58    1.11
 -16  -2   6    1.59    1.36
  16  -2  -6    0.26    2.01
  16   2  -6   -0.38    1.80
 -16  -2   4   13.42    1.60
  16  -2  -4   15.89    2.22
  16   2  -4   14.37    2.02
  16  -2  -2   29.32    2.24
  16   2  -2   26.65    2.31
  16  -2  -2   29.40    2.62
  16   2  -2   28.10    2.52
 -16  -2   2   28.29    2.06
  16  -2   0   42.22    2.95
  16   2   0   43.37    2.99
  16  -2   0   44.87    3.18
  16   2   0   45.24    3.11
 -16  -2   0   47.22    2.75
  16  -2   2   97.86    5.44
  16   2   2   93.25    5.46
  16  -2   2   99.21    5.56
  16   2   2   95.84    5.49
 -16  -2  -2   97.68    5.26
 -16  -2  -4    3.74    1.28
  16  -2   4    2.68    1.75
  16   2   4    2.86    1.82
  16  -2   4    2.38    2.11
  16   2   4    3.67    1.87
  16   2   4    3.28    1.70
  16  -2   6   58.84    3.76
  16   2   6   56.63    3.66
  16  -2   6   55.14    3.84
  16  -2   6   60.90    3.92
  16   2   6   57.21    3.75
  16  -2   8  102.16    5.87
  16   2   8   98.16    5.78
  16  -2   8   99.74    5.95
  16  -2   8  106.81    6.00
  16   2   8   98.75    5.79
  16  -2  10   33.99    3.19
  16   2  10   36.68    2.98
  16  -2  10   37.32    3.27
  16  -2  10   40.08    3.50
  16   2  10   32.82    3.03
  16   2  12  133.93    7.35
  16  -2  12  135.77    7.46
  16  -2  12  138.11    7.57
  16   2  12  113.70    7.25
  16  -2  12  134.29    7.48
  16  -2  14    7.25    2.91
  16   2  14    0.46    2.17
  16   2  14    5.92    2.24
  16  -2  14    4.92    2.39
  16  -2  16    5.20    2.58
  16   2  16    0.13    1.93
  16   2  16    2.03    1.93
  16  -2  16    0.64    2.07
 -16  -2 -18    9.02    2.10
  16  -2  18   11.34    1.76
  16   2  18    7.81    1.51
  16  -2  18    9.19    2.05
  16   2  18    7.12    1.48
  16   2  18    8.49    1.65
 -16  -2 -20    1.53    1.27
  16  -2  20    0.88    1.17
  16  -2  20   -0.27    0.90
  16   2  20    0.84    0.83
 -16  -3  27   -0.51    0.72
 -16   3  27   -0.39    0.77
 -16  -3  25    9.15    1.36
 -16   3  25    8.74    1.43
 -16  -3  23    5.68    1.64
 -16   3  23    4.24    1.79
 -16  -3  23    4.48    1.02
 -16  -3  21    9.76    1.93
 -16  -3  21    5.66    2.70
 -16   3  21    7.16    2.03
 -16  -3  21    8.75    1.37
 -16  -3  19   29.44    3.46
 -16  -3  19   30.14    2.17
 -16  -3  19   27.04    2.30
 -16   3  19   34.31    2.39
 -16  -3  17    9.76    1.67
 -16   3  17   11.63    1.69
 -16  -3  17   13.88    3.06
 -16  -3  17   10.20    2.03
 -16  -3  17   11.10    1.52
 -16  -3  15  122.76    6.93
 -16  -3  15  120.97    6.53
 -16  -3  15   99.99    6.41
 -16   3  15  124.92    6.45
 -16  -3  15  126.21    6.43
 -16  -3  13   -0.67    1.76
 -16  -3  13    1.68    2.62
 -16  -3  13    0.41    1.79
 -16  -3  13   -0.73    1.36
 -16  -3  11  218.28   11.69
 -16  -3  11  229.16   11.98
 -16  -3   9    7.55    1.49
 -16  -3   9    6.19    2.41
 -16  -3   9    6.06    1.60
 -16  -3   7   63.94    3.76
 -16  -3   7   70.85    3.87
  16  -3  -7   60.88    4.09
 -16  -3   7   69.57    4.39
 -16  -3   5    0.30    1.49
 -16  -3   5    0.89    1.15
 -16  -3   5    1.89    2.31
 -16  -3   5    0.22    1.45
  16  -3  -5    1.39    1.92
 -16  -3   3   16.93    1.54
 -16  -3   3   19.76    2.46
  16  -3  -3   19.36    2.36
 -16  -3   3   20.45    1.81
 -16  -3   1   42.22    3.07
 -16  -3   1   35.03    2.41
  16  -3  -1   39.38    2.65
  16   3  -1   45.50    2.76
  16  -3  -1   40.16    3.02
 -16  -3   1   41.18    2.58
 -16  -3  -1   37.87    2.90
  16  -3   1   29.10    2.47
  16   3   1   32.22    2.54
  16  -3   1   36.66    2.84
 -16  -3  -1   35.30    2.31
 -16  -3  -3   15.08    2.29
  16  -3   3   14.99    2.29
  16  -3   3   11.88    1.88
  16   3   3   15.97    2.01
 -16  -3  -3   17.86    1.62
 -16  -3  -5   34.14    2.91
  16  -3   5   30.70    2.59
  16  -3   5   24.68    2.44
  16   3   5   33.11    2.54
  16   3   5   23.19    2.39
  16  -3   5   28.14    2.77
 -16  -3  -5   30.12    2.10
  16   3   7   21.59    2.30
  16  -3   7   19.72    2.40
  16   3   7   20.99    2.32
  16  -3   7   19.83    2.27
  16  -3   7   22.73    2.68
  16   3   7   16.88    2.17
 -16  -3  -7   19.79    1.76
  16  -3   9   34.16    2.91
  16  -3   9   29.22    2.67
  16   3   9   29.04    2.62
  16   3   9   26.51    2.54
  16  -3   9   34.38    3.08
  16   3   9   25.12    2.63
 -16  -3  -9   28.79    2.05
  16  -3  11    8.19    2.47
  16  -3  11    6.15    2.72
  16   3  11    5.49    2.02
  16   3  11    6.65    2.06
  16  -3  13    6.35    2.54
  16  -3  13    6.30    2.18
  16   3  13    6.88    1.92
  16  -3  13    5.13    2.65
  16   3  13    4.51    1.89
  16   3  13    2.58    1.97
  16   3  15   19.97    2.05
  16  -3  15   23.87    2.67
  16  -3  15   27.10    2.73
  16  -3  15   22.72    2.27
  16   3  15   17.60    1.98
  16   3  15   16.89    2.13
  16  -3  17    0.35    1.88
  16  -3  17    1.21    1.51
  16   3  17   -0.01    1.28
  16   3  17    0.32    1.35
  16  -3  19    6.43    1.26
 -16   4  26    4.78    0.76
 -16  -4  26    3.51    0.83
 -16   4  24   50.35    3.02
 -16   4  22   37.95    3.05
 -16  -4  22   53.38    2.91
 -16  -4  20    6.51    1.86
 -16  -4  20    4.71    2.37
 -16   4  20    3.98    1.78
 -16  -4  20    6.90    1.47
 -16  -4  18   11.87    2.07
 -16  -4  18   14.05    2.78
 -16  -4  18   11.85    1.70
 -16  -4  16    2.06    1.82
 -16   4  16    1.60    1.30
 -16  -4  16    2.41    2.63
 -16  -4  16    0.59    1.47
 -16  -4  14  106.47    6.79
 -16  -4  14  127.54    6.47
 -16  -4  14  112.56    6.50
 -16  -4  12  115.82    6.33
 -16  -4  12  103.57    6.61
 -16  -4  12  114.76    6.31
 -16  -4  12  118.35    6.31
 -16  -4  10    2.21    1.63
 -16  -4  10    1.58    1.73
 -16  -4  10    1.20    2.43
 -16  -4  10    0.80    1.67
 -16  -4   8   15.62    1.73
 -16  -4   8   12.74    2.54
 -16  -4   8   13.75    1.76
 -16  -4   8   14.65    1.90
 -16  -4   6    0.98    1.33
 -16  -4   6   -2.71    2.39
 -16  -4   6   -1.07    1.53
  16  -4  -6    0.83    1.87
 -16  -4   4   73.75    3.92
 -16  -4   4   71.48    4.59
 -16  -4   4   69.28    4.00
  16  -4  -4   59.53    4.16
 -16  -4   2   97.52    5.94
 -16  -4   2   98.28    5.46
 -16  -4   2  104.61    5.56
  16  -4  -2   92.76    5.74
 -16  -4   2  107.72    5.55
 -16  -4   0  127.39    7.30
 -16  -4   0  141.02    7.67
 -16  -4   0  145.54    7.39
  16  -4   0  137.86    7.56
 -16  -4   0  143.03    7.38
 -16  -4  -2    2.07    1.21
 -16  -4  -2    3.71    2.28
 -16  -4  -2    3.89    1.46
  16  -4   2    1.63    1.98
 -16  -4  -4   33.42    2.28
 -16  -4  -4   40.14    3.15
  16  -4   4   35.26    2.90
 -16  -4  -4   35.23    2.44
 -16  -4  -6   -1.62    1.20
 -16  -4  -6   -0.25    1.48
 -16  -4  -6    1.00    2.49
  16  -4   6    1.38    2.17
 -16  -4  -8    0.26    1.42
 -16  -4  -8    0.37    2.66
  16  -4   8    1.86    2.06
  16  -4   8    0.88    2.33
 -16  -4 -10    3.83    1.38
 -16  -4 -10    6.11    2.77
  16  -4  10    4.15    2.23
  16  -4  10    3.56    2.35
  16  -4  10    3.53    1.81
  16   4  10    2.98    1.74
  16   4  10    3.83    1.78
 -16  -4 -12   13.97    2.89
  16  -4  12   12.23    2.38
  16  -4  12    9.54    2.43
  16   4  12   10.57    1.79
 -16  -4 -14  112.44    5.28
  16  -4  14   99.06    5.02
 -16  -4 -16    0.64    2.00
  16  -4  16   -1.32    1.64
 -16  -4 -18   11.65    1.55
 -16  -5  25    0.36    0.65
 -16  -5  23    1.46    1.11
 -16   5  23    2.80    0.97
 -16  -5  23    1.90    0.97
 -16  -5  21    9.29    1.51
 -16   5  21    6.09    1.37
 -16  -5  21    9.64    1.47
 -16  -5  19   -0.12    1.51
 -16  -5  19    1.35    1.90
 -16   5  19    0.47    1.49
 -16  -5  19    0.41    1.47
 -16  -5  17    0.69    1.65
 -16  -5  17    0.87    2.10
 -16  -5  17    0.94    1.62
 -16  -5  15    3.00    1.67
 -16  -5  15    0.75    2.26
 -16  -5  15   -0.43    2.00
 -16  -5  15    2.32    1.65
 -16  -5  13   10.77    1.74
 -16  -5  13   10.70    2.16
 -16  -5  13    9.50    2.30
 -16  -5  13   13.96    1.99
 -16  -5  13    9.73    1.87
 -16  -5  11    0.60    1.88
 -16  -5  11    0.88    2.22
 -16  -5  11   -0.09    1.79
 -16  -5  11    3.88    1.70
 -16  -5   9   33.51    2.57
 -16  -5   9   32.22    2.51
 -16  -5   9   32.02    2.47
 -16  -5   9   28.72    2.96
 -16  -5   7    0.44    1.60
 -16  -5   7    0.04    2.25
 -16  -5   7    1.16    1.78
 -16  -5   7   -1.66    1.61
 -16  -5   5   17.14    1.85
 -16  -5   5   23.25    2.66
 -16  -5   5   20.81    1.93
 -16  -5   5   21.08    2.11
 -16  -5   3   27.84    2.16
 -16  -5   3   27.78    2.99
 -16  -5   3   28.35    2.18
 -16  -5   1  131.28    7.18
 -16  -5   1  134.37    7.56
 -16  -5   1  136.45    7.18
 -16  -5  -1   70.88    4.08
 -16  -5  -1   68.75    4.59
 -16  -5  -1   75.41    4.22
 -16  -5  -3   59.90    3.66
 -16  -5  -3   65.52    4.22
 -16  -5  -3   65.73    3.79
 -16  -5  -5   33.77    2.39
 -16  -5  -5   34.28    3.17
 -16  -5  -5   38.45    2.57
 -16  -5  -7   50.81    3.25
 -16  -5  -7   55.02    4.02
 -16  -5  -7   60.00    3.40
 -16  -5  -9    2.28    1.30
 -16  -5  -9    4.55    2.54
 -16  -5  -9    2.25    1.53
 -16  -5 -11   -0.07    1.36
 -16  -5 -11    0.72    2.36
 -16  -5 -13   18.61    2.47
 -16  -5 -13   21.46    1.61
 -16  -5 -15    0.05    1.68
 -16  -6  22   25.56    1.37
 -16  -6  22   21.53    1.31
 -16  -6  20    0.54    1.09
 -16  -6  20    1.58    1.23
 -16  -6  18   14.15    1.68
 -16  -6  18   13.94    1.50
 -16  -6  16   10.24    1.52
 -16  -6  16   13.76    1.71
 -16  -6  14    2.04    1.41
 -16  -6  12    6.94    1.49
 -16  -6  12   11.06    1.84
 -16  -6  10   10.75    1.52
 -16  -6  10   14.40    1.92
 -16  -6  10   14.37    1.88
 -16  -6  10   12.33    1.85
 -16  -6   8    2.44    1.85
 -16  -6   8    3.97    1.83
 -16  -6   8    0.65    1.61
 -16  -6   6    5.18    1.75
 -16  -6   6    6.70    1.89
 -16  -6   6    3.00    2.03
 -16  -6   6    5.16    1.53
 -16  -6   4   39.11    2.75
 -16  -6   4   44.56    2.60
 -16  -6   4   42.40    2.85
 -16  -6   2   -0.84    1.57
 -16  -6   2    0.45    1.79
 -16  -6   2   -0.32    2.04
 -16  -6   0    7.44    1.61
 -16  -6   0    7.87    2.22
 -16  -6  -2   -0.20    1.47
 -16  -6  -2    1.62    2.14
 -16  -6  -4   93.95    5.07
 -16  -6  -4  104.38    5.21
 -16  -6  -6   28.88    2.12
 -16  -6  -6   31.86    2.35
 -16  -6  -8   75.07    4.07
 -16  -6  -8   82.64    4.18
 -16  -6 -10    3.98    1.17
 -16  -6 -10    4.25    1.48
 -16  -6 -10    3.66    1.98
 -16  -6 -12   10.14    1.97
 -16  -6 -12   23.53    1.62
 -16  -6 -14    0.61    1.12
 -16  -7  15    7.04    1.37
 -16  -7  13    0.33    1.82
 -16  -7  13    1.18    1.39
 -16  -7  11    2.09    1.42
 -16  -7   9    4.19    1.51
 -16  -7   7    4.76    1.69
 -16  -7   7    3.94    1.57
 -16  -7   5    2.90    1.75
 -16  -7   5    6.99    1.79
 -16  -7   3   20.34    2.05
 -16  -7   3   22.41    2.16
 -16  -7   1    6.70    1.66
 -16  -7   1    7.70    1.86
 -16  -7  -1    1.16    1.83
 -16  -7  -1    2.49    1.54
 -16  -7  -3   85.13    4.77
 -16  -7  -5   15.19    1.74
 -16  -7  -5   19.93    1.99
 -16  -7  -7   37.78    2.65
 -16  -7  -7   48.14    2.79
 -16  -7  -9   -0.36    1.07
 -16  -7  -9    0.09    1.31
 -16  -7 -11    3.43    0.78
 -16  -7 -11    7.09    1.08
 -16  -8  16    1.41    0.82
 -16  -8  14    0.20    0.96
 -16  -8  12   15.12    1.38
 -16  -8  10   23.36    2.03
 -16  -8  10   24.22    1.74
 -16  -8   8    0.17    1.12
 -16  -8   6    9.28    1.49
 -16  -8   6    6.83    1.25
 -16  -8   4   12.55    1.39
 -16  -8   4   15.89    1.67
 -16  -8   2    1.90    1.48
 -16  -8   2    0.17    1.54
 -16  -8   2   -0.05    1.07
 -16  -8   0   54.16    2.72
 -16  -8   0   56.63    2.80
 -16  -8  -2   12.46    1.53
 -16  -8  -2   13.67    1.68
 -16  -8  -4    0.74    1.23
 -16  -8  -4    1.42    1.38
 -16  -8  -6   11.16    1.25
 -16  -8  -8   30.43    2.23
 -16  -8  -8   54.24    2.37
 -16  -9   9   10.21    1.10
 -16  -9   9    6.67    0.78
 -16  -9   7   -0.95    1.11
 -16  -9   7    0.35    0.62
 -16  -9   3    0.30    0.91
 -16  -9   1   -0.06    0.98
 -16  -9  -1    2.13    0.98
 -16  -9  -1    1.27    0.95
 -16  -9  -3   -0.10    0.79
 -16  -9  -3    0.01    0.89
 -16  -9  -5    3.56    0.72
 -17   0  27   -0.29    0.93
 -17   0  25    0.64    1.40
 -17   0  23   -0.68    1.17
 -17   0  23   -2.03    1.73
 -17   0  21    0.15    1.34
 -17   0  21   -1.25    2.84
 -17   0  19   -0.76    1.49
 -17   0  19   -2.51    2.96
 -17   0  17   -1.07    2.78
 -17   0  17    0.68    1.31
 -17   0  17    0.16    1.48
 -17   0  15    3.52    2.83
 -17   0  15   10.26    1.71
 -17   0  13   -0.98    2.29
 -17   0  13   -1.42    1.44
 -17   0  11    0.45    2.07
 -17   0  11    0.21    1.44
 -17   0   9   -0.19    1.97
  17   0  -9   -1.93    2.23
 -17   0   7    0.50    1.93
  17   0  -7    0.61    2.18
 -17   0   5    0.43    1.91
  17   0  -5   -0.12    2.19
 -17   0   3   -1.63    1.90
  17   0  -3    1.07    2.15
 -17   0   1    0.95    1.90
  17   0  -1   -0.04    2.07
 -17   0  -1    0.90    1.89
  17   0   1   -0.73    2.00
 -17   0  -3   -0.48    2.05
  17   0   3    3.20    2.05
  17   0   3   -0.10    1.86
 -17   0  -5   -2.37    2.12
  17   0   5    1.11    2.09
  17   0   5    1.85    1.97
  17   0   7    1.26    2.31
  17   0   9    1.92    2.54
  17   0  11    0.33    2.68
  17   0  13    0.56    2.76
  17   0  15   -0.44    2.51
 -17   0 -17    0.78    1.96
  17   0  17   -0.29    2.08
  17   0  17    1.54    1.97
 -17   0 -19   -1.31    1.22
  17   0  19   -0.72    1.42
 -17   1  26   24.12    1.86
 -17  -1  26   26.99    1.58
 -17   1  24   19.19    2.03
 -17  -1  24   15.28    1.72
 -17  -1  24   21.01    1.71
 -17   1  22   47.35    3.21
 -17  -1  22   49.09    2.91
 -17   1  20  131.77    7.63
 -17  -1  20  133.10    7.35
 -17   1  20  132.46    7.34
 -17  -1  20  134.29    7.29
 -17   1  18  143.17    7.58
 -17  -1  18  131.42    7.08
 -17  -1  18  138.32    7.26
 -17   1  18  134.35    7.24
 -17  -1  18  134.50    7.22
 -17   1  18  118.91    7.05
 -17   1  16    3.18    2.60
 -17  -1  16    3.72    1.61
 -17  -1  16    5.53    1.93
 -17   1  16    4.09    1.88
 -17  -1  14   49.21    3.69
 -17   1  14   48.21    3.51
 -17  -1  14   45.58    3.02
 -17   1  12   51.55    3.45
 -17   1  12   48.14    2.92
 -17  -1  12   49.44    3.08
 -17  -1  12   48.93    3.63
 -17  -1  10   75.10    4.65
 -17   1  10   75.69    4.49
 -17   1  10   72.67    4.19
 -17  -1  10   69.51    4.27
  17  -1 -10   87.68    4.67
 -17  -1   8    9.03    2.19
 -17   1   8    8.42    1.91
  17  -1  -8    9.31    2.32
  17   1  -8    8.58    2.17
 -17  -1   6   18.30    1.72
 -17  -1   6   23.50    2.43
 -17   1   6   18.59    2.15
  17   1  -6   21.40    2.41
 -17  -1   4    6.37    1.33
 -17  -1   4    4.60    2.07
 -17   1   4    5.71    1.95
  17  -1  -4    9.56    2.31
  17   1  -4    5.93    2.21
 -17  -1   2   53.76    3.48
 -17   1   2   54.62    3.40
  17  -1  -2   53.96    3.36
  17   1  -2   53.45    3.37
  17   1  -2   54.77    3.56
 -17  -1   2   46.39    2.99
 -17  -1   0   58.01    3.83
 -17   1   0   59.05    3.72
  17  -1   0   59.84    3.72
  17   1   0   58.89    3.72
  17   1   0   62.17    3.82
 -17  -1  -2  112.59    6.13
 -17   1  -2  115.95    6.08
  17  -1   2  105.29    6.02
  17   1   2  104.60    6.03
  17   1   2  101.48    6.06
 -17  -1  -4  120.05    6.27
 -17   1  -4  113.73    6.21
  17  -1   4  103.54    6.14
  17   1   4  107.23    6.14
  17   1   4  110.94    6.19
  17   1   4  107.12    6.18
  17  -1   4  109.26    6.25
 -17   1  -6    7.51    2.15
  17   1   6    8.77    2.20
  17   1   6    9.60    2.03
  17  -1   6    8.63    2.22
  17   1   8   75.93    4.60
  17  -1   8   73.63    4.71
  17   1   8   69.73    4.62
  17   1  10   35.10    3.11
  17  -1  10   34.98    3.25
  17   1  10   34.41    3.17
  17   1  12   64.03    4.28
  17  -1  12   62.66    4.37
  17   1  12   57.44    4.22
 -17   1 -14    0.84    2.17
  17   1  14    4.14    2.41
  17   1  14    2.46    2.43
  17  -1  14    3.26    2.50
  17   1  16   22.55    2.54
  17   1  16   18.06    2.36
  17  -1  16   19.47    2.52
 -17  -1 -18    4.33    1.87
  17  -1  18    7.28    1.69
  17   1  18    8.38    1.58
  17   1  18    6.97    1.67
  17   1  18    8.45    1.66
  17  -1  20    1.25    0.88
  17   1  20    2.19    0.84
 -17  -2  27   37.20    2.32
 -17   2  27   50.27    2.46
 -17   2  25   57.65    3.54
 -17  -2  25   60.97    3.43
 -17  -2  23    8.17    1.61
 -17  -2  21    3.23    1.77
 -17  -2  21    4.52    2.96
 -17  -2  21    1.56    1.30
 -17  -2  19  109.41    6.53
 -17   2  19  114.19    6.13
 -17  -2  19  106.08    5.84
 -17  -2  19  102.15    5.87
 -17   2  19  109.34    5.87
 -17  -2  19   99.49    5.68
 -17  -2  19  105.55    5.98
 -17  -2  17   71.32    4.68
 -17   2  17   60.33    4.22
 -17  -2  17   69.94    3.90
 -17  -2  17   59.30    3.89
 -17   2  17   66.69    3.91
 -17  -2  17   59.43    3.61
 -17  -2  17   66.59    4.02
 -17  -2  15   22.97    3.07
 -17   2  15   18.08    2.54
 -17  -2  15   18.77    2.09
 -17  -2  15   18.25    2.04
 -17   2  15   20.50    2.01
 -17  -2  15   19.03    1.60
 -17  -2  13   86.96    5.00
 -17   2  13   71.27    4.67
 -17  -2  13   79.29    4.53
 -17  -2  13   77.94    4.38
 -17  -2  11  158.50    8.17
 -17  -2  11  165.04    8.56
 -17   2  11  138.92    8.28
 -17  -2  11  153.60    8.22
 -17  -2   9   24.80    1.94
 -17  -2   9   24.52    2.18
  17  -2  -9   28.61    2.67
 -17  -2   7   23.78    2.00
 -17  -2   7   21.91    1.74
  17   2  -7   22.86    2.42
  17  -2  -7   23.56    2.56
  17   2  -5   17.85    2.46
  17  -2  -5   18.39    2.54
 -17  -2   5   20.65    1.86
  17  -2  -3   69.09    4.04
  17   2  -3   57.64    3.87
 -17  -2   3   58.15    3.55
  17  -2  -1    2.43    1.66
  17   2  -1    1.69    1.77
 -17  -2   1    1.15    1.41
  17  -2  -1    1.43    2.16
  17   2  -1    2.30    1.98
  17  -2   1  185.47   10.21
  17   2   1  183.20   10.22
  17  -2   1  197.65   10.33
  17   2   1  185.05   10.25
 -17  -2  -1  201.98   10.10
 -17  -2  -3    4.84    2.16
 -17  -2  -3    4.41    1.32
  17  -2   3    4.38    2.18
  17   2   3    1.54    2.02
  17  -2   3    3.04    1.81
  17   2   3    2.89    1.89
 -17  -2  -5   40.53    3.15
  17  -2   5   35.47    2.88
  17   2   5   34.11    2.85
  17   2   5   35.08    2.83
  17  -2   5   38.32    3.14
  17   2   5   39.57    2.93
  17  -2   7   15.44    2.35
  17   2   7   18.56    2.33
  17  -2   7   21.29    2.73
  17   2   7   17.20    2.36
  17   2   7   15.51    2.27
  17  -2   7   16.02    2.51
  17  -2   9   74.24    4.77
  17   2   9   64.21    4.56
  17  -2   9   73.79    4.88
  17  -2   9   85.41    4.91
  17   2   9   73.80    4.60
  17  -2  11   44.06    3.56
  17   2  11   36.60    3.23
  17  -2  11   40.34    3.48
  17  -2  11   46.94    3.77
  17   2  11   37.93    3.21
  17  -2  13   11.50    2.91
  17   2  13   11.45    2.23
  17   2  13    9.72    2.35
  17  -2  13   13.17    2.62
  17  -2  15   61.05    3.82
  17   2  15   59.93    3.63
  17   2  15   46.26    3.73
  17  -2  15   70.96    4.12
  17   2  15   51.61    3.63
 -17  -2 -17    0.79    2.04
  17  -2  17    2.47    2.01
  17  -2  17    0.14    1.69
  17   2  17    0.25    1.44
  17   2  17    0.19    1.49
  17   2  17    0.48    1.58
 -17  -2 -19   19.28    1.69
  17   2  19   15.58    1.26
  17  -2  19   16.90    1.59
 -17   3  26    1.49    0.97
 -17  -3  26   -0.18    0.90
 -17   3  24   11.70    1.74
 -17  -3  24   17.41    1.65
 -17  -3  22   43.72    3.60
 -17   3  22   39.97    3.14
 -17  -3  22   49.50    2.78
 -17  -3  22   47.60    3.09
 -17  -3  20    0.79    1.93
 -17  -3  20   -2.29    2.81
 -17  -3  20   -0.38    1.21
 -17  -3  18   33.65    3.61
 -17  -3  18   34.94    2.65
 -17  -3  18   31.13    2.20
 -17  -3  18   26.51    2.32
 -17   3  18   33.20    2.38
 -17  -3  16   11.57    1.72
 -17   3  16   14.51    1.81
 -17  -3  16   16.70    2.97
 -17  -3  16   16.44    2.13
 -17  -3  16   15.16    1.57
 -17  -3  14    8.94    2.90
 -17  -3  14   10.21    2.01
 -17  -3  14   10.72    1.56
 -17  -3  14   10.15    1.62
 -17   3  14    9.34    1.69
 -17  -3  12  138.19    7.42
 -17  -3  12  134.41    7.80
 -17  -3  10    1.23    1.52
 -17  -3  10   -0.88    2.58
 -17  -3   8   41.07    2.57
 -17  -3   8   40.10    3.40
 -17  -3   8   36.30    2.67
  17  -3  -8   37.39    3.00
 -17  -3   6   16.15    1.57
 -17  -3   6   15.23    2.64
 -17  -3   6   15.92    1.86
  17  -3  -6   15.04    2.38
 -17  -3   6   18.12    1.87
 -17  -3   4    2.49    1.22
 -17  -3   4    2.71    1.57
 -17  -3   4    4.23    2.38
 -17  -3   4    0.87    1.52
  17  -3  -4    3.37    2.15
 -17  -3   2   11.89    1.30
 -17  -3   2   11.51    1.65
 -17  -3   2    8.18    2.38
  17  -3  -2   11.73    2.26
 -17  -3   0  472.48   24.83
  17  -3   0  457.11   24.71
  17   3   0  487.94   24.75
  17  -3   0  479.36   24.80
 -17  -3   0  482.14   24.67
 -17  -3  -2  123.13    6.76
  17  -3   2  111.50    6.54
  17   3   2  124.44    6.61
  17  -3   2  119.34    6.73
 -17  -3  -2  119.74    6.44
 -17  -3  -4    8.46    1.49
 -17  -3  -4   10.33    2.48
  17  -3   4    7.18    2.28
  17  -3   4    9.57    1.89
  17   3   4    7.94    1.96
 -17  -3  -6    7.00    1.44
 -17  -3  -6    8.37    2.62
  17  -3   6    5.24    2.40
  17   3   6    6.09    2.01
  17  -3   6    6.65    1.95
  17   3   6    6.69    2.01
  17   3   6    7.16    1.89
 -17  -3  -8    0.67    1.28
  17  -3   8   -2.75    2.04
  17  -3   8    3.07    2.53
  17   3   8    1.11    1.98
  17   3   8    1.43    1.97
  17   3   8    1.40    1.88
  17  -3  10    0.31    2.36
  17  -3  10    1.00    2.12
  17   3  10   -2.31    1.99
  17  -3  10    0.72    2.61
  17   3  10   -0.74    1.97
  17   3  10   -0.83    1.92
  17  -3  12    9.79    2.19
  17   3  12   11.31    2.00
  17  -3  12   12.68    2.78
  17   3  12    7.49    1.96
  17   3  12   12.02    2.05
  17  -3  14    0.44    2.40
  17  -3  14   -1.05    1.93
  17   3  14    0.76    1.68
  17   3  14    1.87    1.74
  17  -3  16    2.22    2.01
  17  -3  16    0.04    1.51
  17   3  16   -1.26    1.31
  17  -3  18    7.23    1.39
 -17   4  25    2.43    0.90
 -17   4  23    3.05    1.33
 -17  -4  23    2.34    0.94
 -17  -4  21    6.83    1.63
 -17  -4  21    5.16    2.17
 -17   4  21    3.36    1.68
 -17  -4  21    4.46    1.31
 -17  -4  19   13.15    2.06
 -17  -4  19   13.19    2.70
 -17  -4  19   17.34    1.70
 -17  -4  17    3.75    1.91
 -17   4  17    1.57    1.32
 -17  -4  17    2.12    2.66
 -17  -4  17    5.83    2.10
 -17  -4  17    2.24    1.51
 -17  -4  15   14.25    2.05
 -17  -4  15   10.43    2.73
 -17   4  15   14.37    1.58
 -17  -4  15   15.20    1.81
 -17  -4  13   69.01    4.39
 -17  -4  13   67.47    4.79
 -17  -4  13   79.61    4.31
 -17  -4  11   22.11    2.19
 -17  -4  11   23.32    2.93
 -17  -4  11   19.78    2.18
 -17  -4   9    0.59    1.59
 -17  -4   9   -0.60    1.80
 -17  -4   9    0.57    2.48
 -17  -4   9    1.06    1.72
 -17  -4   7   40.03    2.64
 -17  -4   7   45.03    3.45
 -17  -4   7   41.86    2.72
 -17  -4   5    6.19    1.41
 -17  -4   5    4.45    2.53
 -17  -4   5    6.64    1.62
  17  -4  -5    4.64    1.99
 -17  -4   3   -0.52    1.26
 -17  -4   3    0.83    1.65
 -17  -4   3    0.11    2.43
 -17  -4   3    2.07    1.52
  17  -4  -3   -0.88    1.97
 -17  -4   1    0.30    1.20
 -17  -4   1    1.27    1.57
 -17  -4   1    1.70    2.37
 -17  -4   1    0.24    1.51
  17  -4  -1    0.26    2.06
 -17  -4  -1    5.00    1.24
 -17  -4  -1    5.03    1.57
 -17  -4  -1    5.72    2.43
 -17  -4  -1    5.20    1.52
  17  -4   1    3.18    2.12
 -17  -4  -3   49.29    3.15
 -17  -4  -3   59.51    3.94
  17  -4   3   49.70    3.75
 -17  -4  -3   62.98    3.35
 -17  -4  -5   21.61    2.90
  17  -4   5   25.39    2.65
 -17  -4  -5   22.11    1.99
 -17  -4  -7   -0.08    1.43
 -17  -4  -7    1.06    2.66
  17  -4   7    0.58    2.28
 -17  -4  -9   -0.22    1.35
 -17  -4  -9   -3.27    2.86
  17  -4   9   -1.74    2.36
  17  -4   9    0.42    1.76
  17   4   9   -0.12    1.74
 -17  -4 -11    2.89    2.74
  17  -4  11   -0.25    2.31
 -17  -4 -13    4.19    2.57
  17  -4  13   -1.35    2.10
 -17  -4 -15    8.37    2.12
  17  -4  15    7.82    1.79
 -17  -4 -17    1.09    1.43
 -17  -5  24   29.99    1.82
 -17  -5  22    7.89    1.30
 -17   5  22    5.31    1.13
 -17  -5  20    8.03    1.49
 -17   5  20    4.95    1.42
 -17  -5  20    7.91    1.43
 -17  -5  18   31.54    2.21
 -17  -5  18   27.93    2.22
 -17  -5  16    2.44    1.65
 -17  -5  16    2.16    2.22
 -17  -5  16    4.56    1.57
 -17  -5  14   25.34    2.82
 -17  -5  14   32.77    2.57
 -17  -5  14   30.57    2.41
 -17  -5  14   27.05    2.34
 -17  -5  12   17.86    2.24
 -17  -5  12   16.32    2.51
 -17  -5  12   21.19    2.13
 -17  -5  12   18.66    2.03
 -17  -5  12   14.82    1.87
 -17  -5  10   10.52    1.98
 -17  -5  10   10.57    2.02
 -17  -5  10   10.33    2.48
 -17  -5  10   12.24    1.88
 -17  -5   8    3.49    1.68
 -17  -5   8    3.69    1.87
 -17  -5   8    4.30    2.41
 -17  -5   8    2.72    1.68
 -17  -5   6   22.73    2.04
 -17  -5   6   17.99    2.79
 -17  -5   6   20.57    2.11
 -17  -5   4  184.34   10.05
 -17  -5   4  188.53   10.36
 -17  -5   4  197.43   10.07
 -17  -5   2   40.09    2.67
 -17  -5   2   43.53    2.70
 -17  -5   2   42.20    3.42
 -17  -5   0   31.76    2.29
 -17  -5   0   34.00    3.10
 -17  -5   0   36.76    2.56
 -17  -5  -2    0.45    1.31
 -17  -5  -2   -0.97    1.68
 -17  -5  -2   -1.50    2.36
 -17  -5  -4   32.13    3.04
 -17  -5  -4   30.46    2.20
 -17  -5  -4   34.91    2.44
 -17  -5  -6  148.09    8.17
 -17  -5  -6  153.08    8.59
 -17  -5  -6  163.97    8.26
 -17  -5  -8    1.79    1.19
 -17  -5  -8    2.20    1.52
 -17  -5  -8    3.67    2.54
 -17  -5 -10   -0.65    2.42
 -17  -5 -10    0.16    1.34
 -17  -5 -12    0.39    1.11
 -17  -5 -12    0.57    2.17
 -17  -5 -14    1.28    1.77
 -17  -5 -16    6.03    1.21
 -17  -6  21    1.92    0.89
 -17  -6  21    1.75    1.05
 -17  -6  19   17.03    1.56
 -17  -6  19   13.68    1.43
 -17  -6  17   13.18    1.63
 -17  -6  17   12.60    1.48
 -17  -6  15   21.30    1.90
 -17  -6  15   16.84    1.74
 -17  -6  13    0.84    1.32
 -17  -6  11    5.76    1.40
 -17  -6  11    5.93    1.99
 -17  -6  11    8.50    1.78
 -17  -6   9   29.62    2.37
 -17  -6   9   26.33    2.40
 -17  -6   9   18.62    2.41
 -17  -6   9   31.12    2.22
 -17  -6   9   27.99    2.31
 -17  -6   9   21.53    1.93
 -17  -6   7   45.60    3.01
 -17  -6   7   44.12    2.93
 -17  -6   7   45.36    2.79
 -17  -6   5    2.70    1.65
 -17  -6   5    2.92    1.87
 -17  -6   5    2.33    2.04
 -17  -6   5    2.09    1.42
 -17  -6   3    3.44    1.56
 -17  -6   3    2.57    1.88
 -17  -6   3    1.27    2.12
 -17  -6   1   19.35    1.85
 -17  -6   1   15.27    2.44
 -17  -6  -1    7.02    1.52
 -17  -6  -1    2.47    2.19
 -17  -6  -3    1.71    1.46
 -17  -6  -3    0.46    1.82
 -17  -6  -3    3.42    2.18
 -17  -6  -5   12.19    1.58
 -17  -6  -5   15.75    1.89
 -17  -6  -5   10.57    2.29
 -17  -6  -7    9.35    1.45
 -17  -6  -7   12.78    1.72
 -17  -6  -7    7.96    2.22
 -17  -6  -9   -0.18    1.09
 -17  -6  -9    0.98    1.92
 -17  -6  -9    1.16    1.38
 -17  -6 -11    9.62    1.30
 -17  -6 -11    4.34    1.72
 -17  -6 -13    3.75    1.20
  17  -7 -20    0.63    0.67
 -17  -7  20    1.27    0.69
 -17  -7  14   32.97    2.25
 -17  -7  12    1.40    1.34
 -17  -7  10    4.50    1.46
 -17  -7   8   16.32    1.85
 -17  -7   8   16.25    2.01
 -17  -7   8   13.84    1.77
 -17  -7   6   77.20    4.27
 -17  -7   6   75.11    4.26
 -17  -7   6   66.82    4.21
 -17  -7   4   20.83    2.04
 -17  -7   4   20.16    2.12
 -17  -7   2   21.77    2.02
 -17  -7   2   23.64    2.20
 -17  -7   0    9.92    1.63
 -17  -7   0   12.44    1.95
 -17  -7  -2    2.82    1.42
 -17  -7  -4   41.95    2.74
 -17  -7  -4   46.89    2.94
 -17  -7  -6    0.77    1.21
 -17  -7  -6   -0.26    1.53
 -17  -7  -8   12.93    1.26
 -17  -7  -8   13.92    1.51
 -17  -7 -10    3.85    1.07
 -17  -8  15    0.67    0.78
 -17  -8  13   -0.76    0.94
 -17  -8  11    2.21    1.02
 -17  -8   9   29.66    1.97
 -17  -8   7   16.27    1.45
 -17  -8   5   -0.39    1.34
 -17  -8   5    1.28    1.44
 -17  -8   5    0.43    1.06
 -17  -8   3    0.55    1.38
 -17  -8   3    0.21    1.41
 -17  -8   3    0.48    1.05
 -17  -8   1    2.00    1.34
 -17  -8   1    2.56    1.43
 -17  -8   1    1.06    0.96
 -17  -8  -1    0.13    1.26
 -17  -8  -1    1.59    1.42
 -17  -8  -1    0.14    0.84
 -17  -8  -3    9.06    1.27
 -17  -8  -3   11.13    1.48
 -17  -8  -5   26.09    1.74
 -17  -8  -7    3.81    0.82
 -17  -8  -7    8.60    1.08
 -17  -9   8    2.02    0.90
 -17  -9   2   12.41    1.05
 -17  -9   2    7.46    1.11
 -17  -9   0   15.08    1.08
 -17  -9   0    8.76    1.11
 -17  -9  -2    0.75    0.73
 -17  -9  -2    0.06    0.76
 -18   0  26    6.39    1.15
 -18   0  24    1.22    1.48
 -18   0  22  105.99    5.81
 -18   0  22   87.53    5.41
 -18   0  22   95.63    5.20
 -18   0  20  132.36    7.12
 -18   0  20  114.52    6.48
 -18   0  18   42.48    3.76
 -18   0  18   40.52    2.76
 -18   0  16   12.15    2.76
 -18   0  16   11.71    1.53
 -18   0  14  565.47   27.88
 -18   0  14  519.90   27.67
 -18   0  12  191.09   10.25
 -18   0  12  188.22   10.00
 -18   0  10  301.00   16.88
 -18   0  10  315.46   16.74
  18   0 -10  357.49   16.98
 -18   0   8   80.81    4.90
  18   0  -8   83.84    5.10
 -18   0   6  113.27    6.79
  18   0  -6  132.76    6.99
 -18   0   4  322.01   16.93
  18   0  -4  322.26   16.99
 -18   0   2   33.44    2.73
  18   0  -2   30.14    2.94
 -18   0   0   62.15    3.90
  18   0   0   57.08    3.94
 -18   0  -2    4.80    2.14
  18   0   2    3.40    2.15
 -18   0  -4   81.84    4.74
  18   0   4   71.13    4.66
 -18   0  -6   -0.16    2.28
  18   0   6    1.18    2.35
  18   0   6    3.01    2.19
 -18   0  -8   83.85    5.35
  18   0   8   91.56    5.40
  18   0  10  135.99    7.75
 -18   0 -12   64.38    4.86
  18   0  12   90.33    5.07
 -18   0 -14    2.65    2.29
  18   0  14    5.11    2.59
 -18   0 -16   12.40    2.21
  18   0  16   22.85    2.37
 -18   0 -18   -0.42    1.25
  18   0  18    5.13    1.52
 -18   1  27    1.02    0.87
 -18   1  25   82.67    4.42
 -18  -1  25   85.77    4.25
 -18  -1  23    4.90    1.40
 -18   1  23    3.91    1.82
 -18  -1  23    5.22    1.44
 -18  -1  21   10.11    1.71
 -18  -1  21   10.58    2.09
 -18   1  21   10.45    1.99
 -18   1  21    7.24    2.55
 -18   1  19   98.56    6.01
 -18  -1  19   92.51    5.47
 -18  -1  19  102.80    5.70
 -18   1  19  103.80    5.67
 -18  -1  19  103.57    5.63
 -18  -1  17  291.93   15.01
 -18   1  17  276.72   14.94
 -18  -1  17  266.29   14.64
 -18  -1  17  276.10   14.75
 -18   1  17  292.66   14.74
 -18  -1  17  297.59   14.76
 -18   1  17  272.45   14.63
 -18  -1  15   68.87    4.44
 -18   1  15   57.42    4.20
 -18  -1  15   61.91    3.73
 -18  -1  13   63.30    4.15
 -18   1  13   55.06    3.90
 -18  -1  13   58.28    3.55
 -18  -1  11   70.50    4.20
 -18   1  11   59.15    3.94
 -18   1  11   55.90    3.54
 -18  -1  11   65.79    3.69
 -18  -1   9  143.01    7.70
 -18   1   9  132.09    7.56
 -18  -1   9  137.95    7.46
  18  -1  -9  137.02    7.75
  18   1  -9  140.42    7.69
 -18  -1   7   14.06    2.41
 -18   1   7   11.28    1.99
  18   1  -7   12.36    2.42
 -18  -1   5    7.04    1.42
 -18  -1   5    5.76    2.32
 -18   1   5    3.49    1.90
  18   1  -5    7.01    2.31
 -18  -1   3   26.67    1.96
 -18  -1   3   28.11    2.70
 -18   1   3   25.88    2.58
  18   1  -3   27.88    2.76
  18  -1  -1    3.44    1.86
  18   1  -1    1.73    1.90
 -18  -1   1    0.96    1.24
 -18  -1   1    2.02    2.13
 -18   1   1    0.67    1.94
  18   1  -1    1.85    2.17
 -18  -1  -1   12.33    2.27
 -18   1  -1   12.15    2.07
  18   1   1   11.13    2.21
  18  -1   1   10.00    2.01
  18   1   1    9.98    2.03
 -18  -1  -3    4.48    2.20
  18   1   3    3.58    2.12
  18  -1   3    3.94    1.94
  18   1   3    4.02    1.95
 -18   1  -3    3.91    2.08
 -18  -1  -5   29.34    2.81
 -18   1  -5   20.98    2.63
  18  -1   5   24.22    2.54
  18   1   5   26.00    2.55
  18   1   5   21.95    2.55
  18   1   5   30.25    2.68
 -18  -1  -7    9.99    2.55
 -18   1  -7    6.05    2.29
  18  -1   7    8.49    2.30
  18   1   7    7.51    2.23
  18   1   7    5.82    2.37
  18   1   7    6.39    2.23
  18  -1   7    9.48    2.45
 -18   1  -9    4.63    2.29
  18   1   9    5.39    2.47
  18   1   9    5.05    2.33
  18  -1   9    6.12    2.56
  18   1  11   86.20    5.19
  18  -1  11   87.23    5.31
  18   1  11   86.59    5.09
 -18  -1 -13    3.78    2.57
 -18   1 -13    0.89    2.21
  18   1  13    2.56    2.34
  18   1  13    3.52    2.39
  18  -1  13    3.06    2.62
 -18  -1 -15    3.82    2.27
  18  -1  15    3.71    2.14
  18   1  15    3.88    2.00
  18   1  15    5.89    2.04
  18   1  15    3.76    2.13
 -18  -1 -17   -0.67    1.84
  18   1  17    1.00    1.58
  18  -1  17    1.48    1.64
  18   1  17   -0.33    1.51
  18  -1  19    1.53    0.95
  18   1  19    1.83    0.90
 -18  -2  26    2.38    0.89
 -18   2  26    2.49    1.10
 -18   2  24   43.82    2.83
 -18  -2  24   42.38    2.69
 -18  -2  22  154.67    9.28
 -18  -2  22  173.67    8.95
 -18  -2  20    8.91    1.94
 -18  -2  20    9.50    1.91
 -18   2  20   12.69    1.80
 -18  -2  20   10.10    3.20
 -18  -2  20    6.51    1.42
 -18   2  18   26.83    2.81
 -18  -2  18   34.35    3.63
 -18  -2  18   30.79    2.43
 -18  -2  18   29.30    2.43
 -18   2  18   29.06    2.43
 -18  -2  18   25.89    1.93
 -18  -2  18   31.77    2.59
 -18  -2  16   94.37    5.61
 -18   2  16   78.72    5.22
 -18  -2  16   93.10    4.99
 -18  -2  16   85.95    5.01
 -18   2  16   90.25    4.99
 -18  -2  16   83.41    4.77
 -18  -2  14    5.06    2.79
 -18   2  14    1.06    2.15
 -18  -2  14    2.20    1.79
 -18  -2  14    0.75    1.12
 -18   2  12   12.32    2.06
 -18  -2  12   14.34    1.95
 -18  -2  10   10.62    1.57
 -18   2  10    7.96    1.80
 -18  -2  10    8.37    1.81
 -18  -2   8   12.75    1.54
 -18  -2   8   14.45    1.80
  18  -2  -8   13.88    2.53
  18   2  -8   13.41    2.18
 -18  -2   6    4.56    1.57
  18  -2  -6    2.48    2.36
  18   2  -6    4.51    2.06
 -18  -2   4    2.76    1.52
  18  -2  -4    5.63    2.36
  18   2  -4    1.63    2.08
  18  -2  -2   18.82    2.59
  18   2  -2   16.96    2.33
 -18  -2   2   17.87    1.80
  18  -2   0    2.06    1.81
  18   2   0    4.16    1.88
 -18  -2   0    3.56    1.47
 -18  -2   0    7.40    2.29
  18  -2   0    5.06    2.27
  18   2   0    2.24    2.09
 -18  -2  -2    2.66    1.40
 -18  -2  -2    2.23    2.24
  18  -2   2    2.20    2.27
  18   2   2   -1.32    2.06
  18  -2   2    2.99    1.87
  18   2   2    2.26    1.91
 -18  -2  -4   -0.47    2.35
  18  -2   4    0.13    2.32
  18   2   4    0.79    2.06
  18  -2   4    1.05    1.92
  18   2   4    1.04    1.98
 -18  -2  -6   -0.45    2.56
  18  -2   6   -2.24    2.47
  18   2   6    0.71    2.13
  18  -2   6   -0.20    2.06
  18   2   6    0.79    2.05
  18   2   6    0.34    1.96
 -18  -2  -8   71.44    4.56
  18  -2   8   62.78    4.23
  18   2   8   63.02    4.20
  18   2   8   61.74    4.16
  18  -2   8   74.30    4.50
  18   2   8   61.52    4.17
 -18  -2 -10  107.22    6.17
  18  -2  10   98.84    5.86
  18   2  10   91.77    5.77
  18   2  10   96.58    5.80
  18  -2  10  114.32    6.16
  18   2  10   91.84    5.73
 -18  -2 -12    2.76    2.83
  18  -2  12    1.03    2.30
  18   2  12    1.89    2.04
  18  -2  12   -0.30    2.79
  18   2  12    1.41    2.11
  18   2  12    2.00    2.17
 -18  -2 -14    4.50    2.50
  18  -2  14    5.18    2.14
  18   2  14    3.74    1.90
  18  -2  14    5.71    2.63
  18   2  14    2.36    1.89
  18   2  14    3.64    1.98
 -18  -2 -16    8.75    2.16
  18  -2  16   12.39    2.17
  18   2  16    9.75    1.65
  18  -2  16   12.59    1.85
  18   2  16    9.59    1.62
 -18  -2 -18   14.36    1.62
  18   2  18   10.78    1.19
  18  -2  18   12.67    1.58
  18  -2  18   11.83    1.31
 -18   3  25   36.08    2.47
 -18  -3  25   44.88    2.46
 -18   3  23   29.12    2.46
 -18  -3  23   37.41    2.39
 -18  -3  21   24.88    3.12
 -18  -3  21   29.38    1.95
 -18  -3  21   27.33    2.42
 -18  -3  19    2.60    2.01
 -18  -3  19    1.08    1.51
 -18  -3  19    0.24    2.93
 -18   3  19    1.34    1.52
 -18  -3  19    0.53    1.20
 -18  -3  17    2.63    1.50
 -18   3  17    1.05    1.51
 -18  -3  17    1.08    2.99
 -18  -3  17    3.09    1.97
 -18  -3  17    1.31    1.24
 -18  -3  15    1.06    2.86
 -18  -3  15    3.48    1.96
 -18  -3  15    2.18    1.32
 -18  -3  15    1.44    1.52
 -18   3  15    1.32    1.50
 -18  -3  13  111.55    6.72
 -18  -3  13  116.25    6.31
 -18  -3  13  111.29    6.20
 -18  -3  11    3.16    1.69
 -18  -3  11    4.78    2.80
 -18  -3   9   11.37    1.72
 -18  -3   9   12.88    2.76
 -18  -3   9   13.72    1.91
  18  -3  -9    8.91    2.28
 -18  -3   7  294.15   14.31
 -18  -3   7  265.83   14.24
 -18  -3   7  289.61   14.58
 -18  -3   7  263.68   14.29
  18  -3  -7  255.59   14.44
 -18  -3   5    0.46    1.25
 -18  -3   5    1.73    1.68
 -18  -3   5    3.53    2.49
 -18  -3   5    1.62    1.65
  18  -3  -5   -1.15    2.25
 -18  -3   3   -1.83    1.24
 -18  -3   3   -1.38    1.68
 -18  -3   3   -2.66    2.44
  18  -3  -3   -0.45    2.24
 -18  -3   1   96.89    5.76
  18  -3  -1   96.35    5.69
 -18  -3   1   96.36    5.38
 -18  -3  -1  565.37   27.01
  18  -3   1  454.62   26.87
  18   3   1  519.28   26.92
  18  -3   1  522.36   26.99
 -18  -3  -1  541.35   26.83
  18  -3   3   39.53    3.13
  18   3   3   44.40    3.22
  18  -3   3   42.67    3.49
 -18  -3  -3   48.90    2.93
 -18  -3  -5   -1.23    1.42
  18  -3   5   -0.49    2.39
  18   3   5   -0.45    2.02
  18  -3   5   -1.84    1.93
  18   3   5   -0.67    1.98
 -18  -3  -7    2.84    1.35
  18  -3   7    4.08    2.64
  18   3   7    4.09    2.03
  18  -3   7    3.84    2.01
  18   3   7    3.43    2.02
  18  -3   9   34.72    2.81
  18   3   9   32.16    2.71
  18   3   9   22.86    2.65
  18  -3   9   36.89    3.26
  18   3   9   26.10    2.63
  18  -3  11   10.25    2.67
  18   3  11    5.22    1.91
  18  -3  11    6.49    2.09
  18   3  11    8.23    1.94
  18   3  11    4.91    1.91
  18  -3  13   10.19    2.48
  18  -3  13    7.38    1.98
  18   3  13    6.63    1.75
  18  -3  15   22.51    2.02
  18   3  15   22.00    1.85
  18  -3  15   25.07    2.39
  18  -3  17    3.55    1.42
 -18   4  24   16.35    1.44
 -18   4  22   12.87    1.68
 -18  -4  22   17.61    1.43
 -18  -4  20   10.62    1.81
 -18  -4  20    8.18    2.45
 -18  -4  20   12.46    1.45
 -18  -4  18   13.04    2.03
 -18  -4  18   12.20    2.81
 -18  -4  18   15.29    1.62
 -18  -4  16    8.71    1.90
 -18   4  16    6.68    1.36
 -18  -4  16    9.97    2.76
 -18  -4  16    9.88    1.55
 -18  -4  14   31.01    3.20
 -18   4  14   26.14    2.12
 -18  -4  14   34.73    2.37
 -18  -4  12   13.35    2.00
 -18  -4  12   10.33    2.81
 -18  -4  12   13.31    2.04
 -18  -4  12   11.08    1.76
 -18  -4  10   27.53    2.31
 -18  -4  10   27.56    3.23
 -18  -4  10   28.02    2.36
 -18  -4   8    3.28    1.56
 -18  -4   8    3.89    2.63
 -18  -4   8    1.66    1.74
 -18  -4   6  110.31    5.82
 -18  -4   6  121.02    6.41
 -18  -4   6  101.94    5.90
  18  -4  -6   97.97    6.06
 -18  -4   4   36.60    2.45
 -18  -4   4   40.27    3.45
 -18  -4   4   36.97    2.60
 -18  -4   4   42.93    2.77
 -18  -4   2  128.36    6.93
 -18  -4   2  121.28    7.41
 -18  -4   2  138.43    7.03
  18  -4  -2  110.57    7.23
 -18  -4   2  140.72    7.07
 -18  -4   0   38.07    2.53
 -18  -4   0   38.82    3.42
 -18  -4   0   44.01    2.75
  18  -4   0   39.32    3.21
 -18  -4   0   46.34    2.83
 -18  -4  -2   36.48    2.51
 -18  -4  -2   41.67    3.44
 -18  -4  -2   44.71    2.71
  18  -4   2   40.04    3.23
 -18  -4  -2   45.98    2.78
 -18  -4  -4   55.78    4.10
  18  -4   4   52.26    3.86
 -18  -4  -4   57.78    3.41
  18   4   6    4.72    1.78
 -18  -4  -6    5.01    1.51
 -18  -4  -6    7.10    2.73
  18  -4   6    6.12    2.41
 -18  -4  -8   20.90    3.08
  18  -4   8   17.81    2.10
  18  -4   8   21.95    2.68
 -18  -4  -8   20.24    1.77
  18   4   8   18.31    2.08
 -18  -4 -10   18.02    3.02
  18  -4  10   18.67    2.61
 -18  -4 -12   43.84    3.66
  18  -4  12   43.83    3.27
 -18  -4 -14    0.71    2.09
  18  -4  14   -1.07    1.71
 -18  -4 -16    4.11    1.54
 -18  -5  23    2.74    0.93
 -18   5  23    1.78    0.74
 -18  -5  23    2.86    0.72
 -18  -5  21    0.57    1.23
 -18   5  21    0.90    1.10
 -18  -5  21    1.47    1.11
 -18  -5  19    2.60    1.45
 -18  -5  19    5.60    1.84
 -18   5  19    2.93    1.37
 -18  -5  19    2.21    1.37
 -18  -5  17   20.36    2.58
 -18  -5  17   24.55    2.05
 -18  -5  17   26.13    2.12
 -18  -5  15    1.58    1.65
 -18  -5  15    2.88    2.27
 -18  -5  15    2.37    1.97
 -18  -5  15    2.61    1.61
 -18  -5  13    3.43    1.62
 -18  -5  13    3.06    1.97
 -18  -5  13    2.03    2.37
 -18  -5  13    3.92    1.94
 -18  -5  13    3.85    1.68
 -18  -5  11   -0.25    1.86
 -18  -5  11    1.00    2.34
 -18  -5  11    0.60    1.79
 -18  -5  11   -1.31    1.68
 -18  -5   9   14.37    1.95
 -18  -5   9   16.09    2.09
 -18  -5   9   14.40    2.61
 -18  -5   9   14.21    1.93
 -18  -5   7   29.36    2.53
 -18  -5   7   27.20    2.28
 -18  -5   7   28.64    3.04
 -18  -5   7   31.96    2.34
 -18  -5   5    4.08    1.50
 -18  -5   5    4.85    2.49
 -18  -5   5    4.61    1.61
 -18  -5   3   17.16    1.72
 -18  -5   3   15.17    2.73
 -18  -5   3   18.30    1.81
 -18  -5   1    6.69    1.43
 -18  -5   1    7.65    1.86
 -18  -5   1    9.49    2.57
 -18  -5   1    8.71    1.47
 -18  -5  -1   54.79    3.32
 -18  -5  -1   57.16    4.03
 -18  -5  -1   60.47    3.57
 -18  -5  -3   26.73    2.05
 -18  -5  -3   31.11    3.03
 -18  -5  -3   32.70    2.37
 -18  -5  -5    0.12    1.20
 -18  -5  -5    0.25    1.60
 -18  -5  -5    0.46    2.56
 -18  -5  -7   30.05    3.10
 -18  -5  -7   33.37    2.36
 -18  -5  -9    1.44    1.40
 -18  -5  -9    1.39    2.42
 -18  -5 -11    0.09    1.10
 -18  -5 -11   -1.78    2.15
 -18  -5 -13    0.38    1.78
 -18  -5 -15    7.99    1.29
 -18  -6  22    0.98    0.60
 -18  -6  20    2.50    0.93
 -18  -6  20    3.10    1.02
 -18  -6  18    0.68    1.07
 -18  -6  18   -1.18    1.23
 -18  -6  16    3.12    1.22
 -18  -6  16    3.76    1.39
 -18  -6  14    0.82    1.30
 -18  -6  14    3.05    1.49
 -18  -6  12    0.50    1.30
 -18  -6  12    0.69    1.89
 -18  -6  12   -0.29    1.66
 -18  -6  10   54.86    3.07
 -18  -6  10   27.75    3.03
 -18  -6  10   55.06    2.91
 -18  -6  10   38.06    2.72
 -18  -6   8    2.10    1.75
 -18  -6   8    0.24    1.86
 -18  -6   8   -0.85    1.98
 -18  -6   8   -3.65    1.56
 -18  -6   6    3.85    1.65
 -18  -6   6    4.19    1.89
 -18  -6   6    2.20    2.06
 -18  -6   6    2.22    1.46
 -18  -6   4    7.60    1.63
 -18  -6   4    8.62    1.96
 -18  -6   4    3.37    2.14
 -18  -6   4    7.11    1.42
 -18  -6   2   11.62    1.61
 -18  -6   2    6.97    2.24
 -18  -6   0   -0.52    1.42
 -18  -6   0    0.08    2.17
 -18  -6  -2   47.53    2.94
 -18  -6  -2   56.72    3.22
 -18  -6  -4    6.91    1.36
 -18  -6  -4    7.97    1.76
 -18  -6  -6    0.28    1.19
 -18  -6  -6    1.03    1.57
 -18  -6  -6   -0.20    2.09
 -18  -6  -8    7.14    2.11
 -18  -6  -8   15.74    1.60
 -18  -6 -10    1.47    1.14
 -18  -6 -10   -0.74    1.70
 -18  -6 -12    1.77    1.17
 -18  -7  19    5.01    0.83
 -18  -7  13    3.25    1.25
 -18  -7  11   16.10    1.65
 -18  -7   9   -0.10    1.66
 -18  -7   9   -0.05    1.33
 -18  -7   7    0.81    1.61
 -18  -7   7    0.93    1.63
 -18  -7   7    0.17    1.38
 -18  -7   5    4.07    1.58
 -18  -7   5    4.62    1.69
 -18  -7   3   17.22    1.81
 -18  -7   3   18.67    2.04
 -18  -7   1   11.81    1.63
 -18  -7   1   15.84    1.95
 -18  -7  -1    0.75    1.33
 -18  -7  -3    7.61    1.40
 -18  -7  -3   10.07    1.72
 -18  -7  -5    7.67    1.27
 -18  -7  -5   13.42    1.62
 -18  -7  -7    6.02    0.99
 -18  -7  -7   12.24    1.40
 -18  -7  -9   14.30    1.29
 -18  -8  16    7.48    0.75
 -18  -8  14    1.11    0.77
 -18  -8  12    0.87    0.87
 -18  -8  10   -0.69    0.93
 -18  -8   8    2.38    1.02
 -18  -8   6   15.51    1.55
 -18  -8   6   10.42    1.25
 -18  -8   4    9.57    1.39
 -18  -8   4    9.52    1.39
 -18  -8   4    6.43    1.10
 -18  -8   2   -0.25    1.23
 -18  -8   2    1.55    1.33
 -18  -8   2   -0.51    0.94
 -18  -8   0    4.85    1.22
 -18  -8   0    4.00    1.35
 -18  -8   0    2.56    0.89
 -18  -8  -2    2.70    1.08
 -18  -8  -2    0.33    0.71
 -18  -8  -4   23.68    1.60
 -18  -8  -6   23.50    1.59
 -18  -9   3   10.37    1.04
 -18  -9   1    4.89    0.81
 -19   0  25    0.64    1.22
 -19   0  23   -0.19    1.01
 -19   0  23   -0.18    1.58
 -19   0  21   -0.18    1.30
 -19   0  21   -0.17    2.75
 -19   0  19   -0.59    1.49
 -19   0  19   -3.90    3.01
 -19   0  17   -0.12    2.83
 -19   0  17    2.07    1.39
 -19   0  15    1.09    2.57
 -19   0  15   -0.58    1.46
 -19   0  13    0.49    2.41
 -19   0  13    0.49    1.49
 -19   0  11    1.90    2.28
 -19   0  11   -0.72    1.59
 -19   0   9    0.43    2.21
  19   0  -9    0.95    2.53
 -19   0   7   -0.06    2.16
  19   0  -7   -1.55    2.57
 -19   0   5   -0.07    2.16
  19   0  -5    0.81    2.56
 -19   0   3   -0.17    2.16
  19   0  -3   -0.55    2.49
 -19   0   1   -1.35    2.17
  19   0  -1    0.36    2.35
 -19   0  -1   -0.51    2.20
  19   0   1    1.11    2.24
 -19   0  -3   -0.99    2.29
  19   0   3    1.85    2.27
 -19   0  -5   -0.28    2.37
  19   0   5   -0.24    2.39
 -19   0  -7    2.11    2.47
  19   0   7   -0.03    2.48
 -19   0  -9    1.67    2.44
  19   0   9   -2.57    2.69
 -19   0 -11   -0.83    2.43
  19   0  11    0.52    2.69
 -19   0 -13    0.67    2.27
  19   0  13   -0.43    2.56
 -19   0 -15   -0.24    1.95
  19   0  15   -0.65    2.13
  19   0  17    0.37    1.53
 -19   1  26   20.82    1.60
 -19  -1  26   19.91    1.30
 -19  -1  24    2.71    1.12
 -19   1  24    1.27    1.51
 -19  -1  24    1.05    1.16
 -19  -1  22  100.51    6.56
 -19  -1  22  141.86    6.58
 -19   1  20   42.00    3.61
 -19  -1  20   48.27    3.21
 -19   1  20   42.38    3.13
 -19  -1  20   46.44    3.01
 -19  -1  18   80.09    5.18
 -19   1  18   70.13    4.82
 -19  -1  18   74.19    4.26
 -19  -1  18   79.02    4.52
 -19   1  18   79.01    4.49
 -19  -1  18   80.60    4.44
 -19   1  18   66.27    4.17
 -19  -1  16    2.32    2.86
 -19   1  16    3.58    2.60
 -19  -1  16    3.21    1.66
 -19  -1  16    5.47    1.94
 -19   1  16    3.83    1.89
 -19  -1  14    4.21    2.68
 -19   1  14    2.95    2.37
 -19  -1  14    3.65    1.72
 -19  -1  12    7.93    2.58
 -19   1  12    8.51    2.22
 -19   1  12    8.81    1.46
 -19  -1  12   10.68    1.82
 -19  -1  10    0.78    2.43
 -19   1  10   -1.12    2.05
 -19   1  10    0.92    1.46
 -19  -1  10    0.07    1.69
 -19  -1   8   23.92    2.70
 -19   1   8   16.83    2.31
 -19  -1   8   18.50    2.05
  19   1  -8   20.47    2.68
 -19  -1   6   80.03    4.72
  19   1  -6   82.38    4.75
 -19  -1   4   51.00    3.26
 -19  -1   4   62.09    3.87
 -19   1   4   57.47    3.64
  19   1  -4   57.49    3.91
  19  -1  -2    3.77    1.96
  19   1  -2    2.12    2.00
 -19  -1   2    3.66    1.36
 -19  -1   2    3.18    2.28
 -19   1   2    5.18    2.05
  19   1  -2    4.04    2.33
  19  -1   0   13.25    2.14
  19   1   0   14.69    2.19
 -19  -1   0   13.82    2.46
 -19   1   0   14.52    2.24
  19   1   0   13.92    2.41
 -19  -1  -2   23.93    2.70
 -19   1  -2   22.00    2.47
  19  -1   2   21.22    2.42
  19   1   2   23.84    2.59
  19   1   2   20.16    2.40
 -19  -1  -4   37.20    3.11
 -19   1  -4   34.79    2.99
  19  -1   4   31.92    2.82
  19   1   4   34.20    2.83
  19   1   4   32.29    2.98
 -19  -1  -6   94.07    5.45
 -19   1  -6   77.84    5.27
  19  -1   6   86.17    5.27
  19   1   6   89.52    5.23
  19   1   6   88.67    5.28
  19   1   6   93.01    5.31
 -19  -1  -8   11.71    2.73
 -19   1  -8    9.18    2.36
  19  -1   8   11.57    2.47
  19   1   8   11.71    2.37
  19   1   8   12.50    2.52
  19   1   8   11.64    2.49
 -19  -1 -10   20.11    2.92
 -19   1 -10   11.87    2.53
  19  -1  10   20.73    2.75
  19   1  10   20.02    2.67
  19   1  10   21.28    2.73
  19   1  10   20.72    2.80
 -19  -1 -12   79.38    4.79
  19  -1  12   80.52    4.70
  19   1  12   83.90    4.62
  19   1  12   82.81    4.79
  19   1  12   74.40    4.66
 -19  -1 -14    2.59    2.22
  19   1  14    4.17    2.05
  19  -1  14    3.82    2.13
  19   1  14    2.65    2.00
  19   1  14    4.75    2.13
 -19  -1 -16    1.65    1.82
  19   1  16    1.55    1.62
  19  -1  16    0.10    1.65
  19   1  16    1.22    1.52
  19  -1  18    8.98    1.16
  19   1  18    9.78    1.10
 -19   2  27   21.93    1.39
 -19   2  25   11.67    1.44
 -19  -2  25   12.91    1.25
 -19   2  23   67.51    3.98
 -19  -2  23   66.13    3.84
 -19  -2  21   26.12    3.39
 -19  -2  21   28.80    2.36
 -19   2  21   30.78    2.34
 -19  -2  21   30.21    2.39
 -19  -2  19    5.95    1.95
 -19  -2  19    7.78    1.84
 -19   2  19    8.33    1.82
 -19  -2  19    8.14    3.31
 -19   2  19    6.44    2.18
 -19  -2  19    9.16    1.80
 -19  -2  17   41.66    3.80
 -19   2  17   32.29    2.99
 -19  -2  17   38.41    2.73
 -19  -2  17   34.26    2.71
 -19   2  17   38.81    2.72
 -19  -2  17   34.04    2.25
 -19  -2  17   39.46    2.85
 -19   2  15   -0.71    2.18
 -19  -2  15   -1.06    1.84
 -19  -2  15    2.02    1.07
 -19   2  13    4.75    2.03
 -19  -2  13    7.00    1.89
 -19  -2  13    7.01    1.24
 -19   2  11   -1.08    1.76
 -19  -2  11   -0.86    1.79
 -19  -2   9   23.96    1.92
 -19  -2   9   23.91    2.26
  19  -2  -9   21.23    2.86
 -19  -2   7   71.84    4.05
  19  -2  -7   67.56    4.55
  19   2  -7   62.86    4.33
 -19  -2   5   16.99    1.90
  19  -2  -5   12.72    2.70
  19   2  -5   13.85    2.41
  19  -2  -3   20.45    2.80
  19   2  -3   18.12    2.59
 -19  -2   3   21.07    1.97
 -19  -2   1   25.40    2.71
  19  -2  -1   20.06    2.30
  19   2  -1   24.32    2.43
  19  -2  -1   21.61    2.83
  19   2  -1   24.17    2.64
 -19  -2   1   22.58    2.00
 -19  -2  -1   79.18    4.64
  19  -2   1   61.17    4.33
  19   2   1   73.11    4.39
  19  -2   1   66.08    4.60
  19   2   1   70.20    4.49
 -19  -2  -1   76.78    4.12
 -19  -2  -3   23.64    2.88
  19  -2   3   20.95    2.42
  19   2   3   24.08    2.46
  19   2   3   23.41    2.60
  19  -2   3   25.04    2.84
 -19  -2  -5    7.19    2.65
  19  -2   5    5.21    2.58
  19   2   5    6.23    2.21
  19  -2   5    3.30    2.06
  19   2   5    7.24    2.11
 -19  -2  -7   32.62    3.30
  19  -2   7   30.04    2.81
  19   2   7   28.87    2.77
  19  -2   7   32.56    3.26
  19   2   7   28.37    2.83
 -19  -2  -9   82.59    5.04
  19  -2   9   70.19    4.72
  19   2   9   72.87    4.64
  19   2   9   70.29    4.66
  19   2   9   71.46    4.68
 -19  -2 -11   24.92    3.04
  19  -2  11   25.61    3.07
  19   2  11   18.18    2.41
  19  -2  11   19.18    2.63
  19   2  11   19.26    2.45
  19   2  11   16.05    2.51
 -19  -2 -13   32.20    3.25
  19  -2  13   35.03    2.89
  19   2  13   33.79    2.68
  19  -2  13   39.38    3.25
  19   2  13   28.32    2.65
 -19  -2 -15   22.91    2.46
  19  -2  15   21.16    2.13
  19   2  15   20.90    1.91
  19  -2  15   24.66    2.45
  19   2  15   19.33    1.94
 -19  -2 -17   10.44    1.62
  19   2  17   11.65    1.18
  19  -2  17   10.92    1.59
  19  -2  17    9.38    1.29
 -19   3  26    0.12    0.73
 -19  -3  26    0.09    0.68
 -19  -3  24    4.52    1.24
 -19   3  24    3.03    1.28
 -19  -3  22    4.68    1.50
 -19  -3  22    3.40    2.26
 -19   3  22    2.84    1.66
 -19  -3  20    1.19    1.82
 -19  -3  20    2.57    2.74
 -19  -3  20    4.94    1.11
 -19  -3  18   -1.11    1.52
 -19   3  18    0.16    1.55
 -19  -3  18    2.83    2.99
 -19  -3  18    0.20    1.91
 -19  -3  18    0.20    1.15
 -19  -3  16    7.60    2.97
 -19  -3  16    5.62    2.02
 -19  -3  16    4.13    1.26
 -19  -3  16    3.64    1.55
 -19   3  16    5.96    1.57
 -19  -3  14   17.46    3.07
 -19  -3  14   16.80    2.15
 -19  -3  14   13.02    1.57
 -19  -3  14   11.03    1.76
 -19   3  14   12.59    1.76
 -19  -3  12    6.60    2.91
 -19  -3  10    7.56    1.69
 -19  -3  10    8.44    2.81
 -19  -3   8   10.10    1.60
 -19  -3   8   12.79    1.96
 -19  -3   8   11.89    2.81
 -19  -3   8    8.53    1.88
  19  -3  -8   11.05    2.41
 -19  -3   6    6.32    1.43
 -19  -3   6   10.25    1.83
 -19  -3   6    7.46    2.69
 -19  -3   6    7.03    1.83
  19  -3  -6    7.89    2.42
 -19  -3   4   17.69    2.89
 -19  -3   4   13.84    1.98
  19  -3  -4   10.60    2.58
 -19  -3   4   21.12    2.04
 -19  -3   2  114.82    6.70
  19  -3  -2  106.10    6.64
 -19  -3   2  120.67    6.33
 -19  -3   0  162.08    8.65
  19  -3   0  147.79    8.60
 -19  -3   0  156.98    8.34
 -19  -3  -2  152.79    8.12
  19  -3   2  134.55    7.86
  19   3   2  143.75    7.91
  19  -3   2  146.44    8.08
  19   3   2  129.67    7.92
 -19  -3  -2  158.92    7.77
  19  -3   4  188.87   10.64
  19   3   4  202.63   10.67
  19  -3   4  209.39   10.79
  19   3   4  178.46   10.65
 -19  -3  -4  211.84   10.51
 -19  -3  -6   12.98    1.56
  19  -3   6   13.23    2.69
  19   3   6   11.31    2.18
  19  -3   6   12.41    2.13
  19   3   6   10.92    2.13
  19  -3   8   42.96    3.34
  19   3   8   48.48    3.35
  19   3   8   44.06    3.31
  19  -3  10   25.50    2.86
  19   3  10   16.87    2.22
  19  -3  10   19.10    2.39
  19   3  10   18.42    2.21
  19  -3  12    5.19    2.45
  19  -3  12    3.67    1.91
  19   3  12    4.89    1.72
  19  -3  14    1.83    2.05
  19  -3  14    2.10    1.55
  19   3  14    2.01    1.37
 -19  -3 -16   48.31    2.54
  19  -3  16   37.91    2.37
 -19  -4  25    8.95    0.90
 -19   4  23   11.51    1.36
 -19  -4  21    0.65    1.40
 -19  -4  21   -0.66    1.97
 -19   4  21    0.13    1.46
 -19  -4  21    0.19    1.07
 -19  -4  19    0.25    1.73
 -19  -4  19   -0.89    2.42
 -19  -4  19   -1.38    1.24
 -19  -4  17    7.80    1.90
 -19   4  17    6.59    1.32
 -19  -4  17    6.55    2.76
 -19  -4  17    5.72    2.06
 -19  -4  17    6.95    1.40
 -19   4  15    2.85    1.28
 -19  -4  15    4.79    2.68
 -19  -4  15    6.32    1.50
 -19  -4  15    4.09    1.88
 -19  -4  13   52.13    3.90
 -19   4  13   41.47    2.99
 -19  -4  11   12.71    1.95
 -19  -4  11   13.63    2.87
 -19  -4  11   14.39    2.06
 -19  -4   9    4.12    1.62
 -19  -4   9    3.16    2.78
 -19  -4   9    5.15    1.83
 -19  -4   7   29.29    2.29
 -19  -4   7   31.35    3.28
 -19  -4   7   35.01    2.44
  19  -4  -7   25.02    2.72
 -19  -4   5    7.78    1.46
 -19  -4   5    8.19    1.92
 -19  -4   5   10.06    2.77
 -19  -4   5    9.21    1.78
  19  -4  -5    4.20    2.23
 -19  -4   3   11.91    1.51
 -19  -4   3   14.82    1.98
 -19  -4   3   10.97    2.83
 -19  -4   3   14.19    1.83
  19  -4  -3   11.10    2.35
 -19  -4   1   15.03    1.58
 -19  -4   1   20.44    2.84
 -19  -4   1   21.01    1.92
  19  -4  -1   15.16    2.51
 -19  -4   1   21.55    2.05
 -19  -4  -1   20.54    2.90
 -19  -4  -1   21.61    1.93
  19  -4   1   16.09    2.54
 -19  -4  -1   19.80    2.06
 -19  -4  -3   -0.43    1.56
 -19  -4  -3    0.39    2.63
 -19  -4  -3   -1.92    1.41
  19  -4   3   -0.27    2.32
  19   4   5    1.08    1.72
 -19  -4  -5    1.54    1.52
 -19  -4  -5    2.40    2.73
  19  -4   5    1.65    2.35
  19   4   7    1.67    1.71
 -19  -4  -7    3.42    1.40
 -19  -4  -7    4.62    2.81
  19  -4   7    3.75    2.37
 -19  -4  -9   22.34    3.04
  19  -4   9   19.29    2.68
 -19  -4 -11   13.68    2.62
  19  -4  11   10.58    2.27
 -19  -4 -13    0.80    2.11
  19  -4  13    0.21    1.80
 -19  -4 -15    1.07    1.49
 -19  -5  22    0.04    0.97
 -19   5  22    0.24    0.83
 -19  -5  22    0.10    0.78
 -19  -5  20   26.77    2.27
 -19   5  20   19.94    2.08
 -19  -5  18    3.00    1.45
 -19  -5  18    1.60    1.92
 -19  -5  18    0.31    1.28
 -19  -5  16    0.53    1.49
 -19  -5  16    3.16    2.20
 -19  -5  16   -0.03    1.36
 -19  -5  14   22.30    2.75
 -19  -5  14   28.80    2.40
 -19  -5  14   25.07    2.18
 -19  -5  14   25.12    2.19
 -19  -5  12   37.29    2.65
 -19  -5  12   29.94    3.07
 -19  -5  12   37.08    2.62
 -19  -5  12   27.97    2.54
 -19  -5  10    4.33    1.78
 -19  -5  10    1.77    2.45
 -19  -5  10    3.18    1.78
 -19  -5   8   33.57    2.61
 -19  -5   8   30.02    2.36
 -19  -5   8   31.55    2.41
 -19  -5   6   39.26    2.61
 -19  -5   6   36.41    3.38
 -19  -5   6   39.38    2.71
 -19  -5   4   42.07    2.95
 -19  -5   4   50.45    3.81
 -19  -5   4   48.60    3.00
 -19  -5   2  228.86   12.28
 -19  -5   2  207.39   12.60
 -19  -5   2  231.82   12.31
 -19  -5   0   34.06    2.27
 -19  -5   0   30.91    3.17
 -19  -5   0   35.86    2.62
 -19  -5  -2   65.35    4.03
 -19  -5  -2   71.19    4.71
 -19  -5  -4   22.87    1.80
 -19  -5  -4   26.38    2.95
 -19  -5  -4   28.42    2.16
 -19  -5  -6    4.79    1.56
 -19  -5  -6    6.20    2.50
 -19  -5  -8   10.57    2.54
 -19  -5  -8   15.65    1.62
 -19  -5 -10   25.86    2.71
 -19  -5 -10   30.31    1.93
 -19  -5 -12   -1.52    1.81
 -19  -5 -14   -0.05    1.21
 -19  -6  21    6.21    0.77
 -19  -6  21    7.72    0.82
 -19  -6  19    0.96    0.93
 -19  -6  19    1.53    1.04
 -19  -6  17    9.48    1.27
 -19  -6  17   12.28    1.37
 -19  -6  15   30.93    2.07
 -19  -6  15   24.43    1.95
 -19  -6  13    2.74    1.28
 -19  -6  13    4.14    1.64
 -19  -6  13    4.84    1.49
 -19  -6  11    0.75    1.22
 -19  -6  11   -0.06    1.75
 -19  -6  11    0.08    1.82
 -19  -6  11    0.85    1.60
 -19  -6   9    1.86    1.68
 -19  -6   9    1.93    1.91
 -19  -6   9    1.37    1.55
 -19  -6   9    1.08    1.21
 -19  -6   7    0.77    1.59
 -19  -6   7   -0.38    1.83
 -19  -6   7   -1.02    2.03
 -19  -6   7   -0.45    1.44
 -19  -6   5    8.61    1.66
 -19  -6   5   12.79    2.01
 -19  -6   5    9.04    2.21
 -19  -6   5    9.22    1.50
 -19  -6   3   36.59    2.35
 -19  -6   3   24.96    2.84
 -19  -6   1    9.19    1.48
[truncated: 89,632 more chars]
