# Supplementary material for: Free Radical‐Mediated Photocyclization of Triphenylphosphindole Oxides for Photoactivated and Self‐Reported Lipid Peroxidation
Source: Adv Sci (Weinh). 2023 Oct 23;10(35):2305516. doi: 10.1002/advs.202305516 (PMC10724397; doi:10.1002/advs.202305516)
Supplement: Supplementary file 2 — Supporting Information [file ADVS-10-2305516-s001.zip › advs202305516-sup-0002-cif/p-CNTBPIO (CCDC 2239441).cif]

data_4
_audit_creation_date               2023-01-15
_audit_creation_method
;
Olex2 1.3
(compiled 2020.11.12 svn.r5f609507 for OlexSys, GUI svn.r6408)
;
_shelx_SHELXL_version_number       '2018/3'
_audit_contact_author_address      ?
_audit_contact_author_email        ?
_audit_contact_author_name         ''
_audit_contact_author_phone        ?
_publ_contact_author_id_orcid      ?
_chemical_name_common              ?
_chemical_name_systematic          ?
_chemical_formula_moiety           'C28 H15 N2 O P'
_chemical_formula_sum              'C28 H0.50 N2 O P'
_chemical_formula_weight           411.77
_chemical_melting_point            ?
loop_
  _atom_type_symbol
  _atom_type_description
  _atom_type_scat_dispersion_real
  _atom_type_scat_dispersion_imag
  _atom_type_scat_source
 'C' 'C' 0.0181 0.0091 'International Tables Vol C Tables 4.2.6.8 and 6.1.1.4'
 'N' 'N' 0.0311 0.0180 'International Tables Vol C Tables 4.2.6.8 and 6.1.1.4'
 'O' 'O' 0.0492 0.0322 'International Tables Vol C Tables 4.2.6.8 and 6.1.1.4'
 'P' 'P' 0.2955 0.4335 'International Tables Vol C Tables 4.2.6.8 and 6.1.1.4'
 'H' 'H' 0.0000 0.0000 'International Tables Vol C Tables 4.2.6.8 and 6.1.1.4'

_shelx_space_group_comment
;
The symmetry employed for this shelxl refinement is uniquely defined
by the following loop, which should always be used as a source of
symmetry information in preference to the above space-group names.
They are only intended as comments.
;
_space_group_crystal_system        'triclinic'
_space_group_IT_number             2
_space_group_name_H-M_alt          'P -1'
_space_group_name_Hall             '-P 1'
loop_
  _space_group_symop_operation_xyz
 'x, y, z'
 '-x, -y, -z'

_cell_length_a                     8.7794(3)
_cell_length_b                     9.9425(3)
_cell_length_c                     12.4182(3)
_cell_angle_alpha                  68.803(3)
_cell_angle_beta                   78.720(2)
_cell_angle_gamma                  82.079(3)
_cell_volume                       988.44(6)
_cell_formula_units_Z              2
_cell_measurement_reflns_used      ?
_cell_measurement_temperature      293(2)
_cell_measurement_theta_max        ?
_cell_measurement_theta_min        ?
_shelx_estimated_absorpt_T_max     ?
_shelx_estimated_absorpt_T_min     ?
_exptl_absorpt_coefficient_mu      1.426
_exptl_absorpt_correction_T_max    ?
_exptl_absorpt_correction_T_min    ?
_exptl_absorpt_correction_type     ?
_exptl_absorpt_process_details     ?
_exptl_absorpt_special_details     ?
_exptl_crystal_colour              ?
_exptl_crystal_density_diffrn      1.384
_exptl_crystal_density_meas        ?
_exptl_crystal_density_method      ?
_exptl_crystal_description         ?
_exptl_crystal_F_000               411
_exptl_crystal_size_max            ?
_exptl_crystal_size_mid            ?
_exptl_crystal_size_min            ?
_exptl_transmission_factor_max     ?
_exptl_transmission_factor_min     ?
_diffrn_reflns_av_R_equivalents    0.0173
_diffrn_reflns_av_unetI/netI       0.0175
_diffrn_reflns_Laue_measured_fraction_full  0.981
_diffrn_reflns_Laue_measured_fraction_max  0.941
_diffrn_reflns_limit_h_max         10
_diffrn_reflns_limit_h_min         -10
_diffrn_reflns_limit_k_max         12
_diffrn_reflns_limit_k_min         -7
_diffrn_reflns_limit_l_max         15
_diffrn_reflns_limit_l_min         -12
_diffrn_reflns_number              8259
_diffrn_reflns_point_group_measured_fraction_full  0.981
_diffrn_reflns_point_group_measured_fraction_max  0.941
_diffrn_reflns_theta_full          67.684
_diffrn_reflns_theta_max           74.347
_diffrn_reflns_theta_min           3.866
_diffrn_ambient_temperature        293(2)
_diffrn_detector_area_resol_mean   ?
_diffrn_measured_fraction_theta_full  0.981
_diffrn_measured_fraction_theta_max  0.941
_diffrn_measurement_device_type    ?
_diffrn_measurement_method         ?
_diffrn_radiation_type             CuK\a
_diffrn_radiation_wavelength       1.54184
_diffrn_source                     ?
_reflns_Friedel_coverage           0.000
_reflns_Friedel_fraction_full      .
_reflns_Friedel_fraction_max       .
_reflns_number_gt                  3712
_reflns_number_total               3804
_reflns_special_details
;
 Reflections were merged by SHELXL according to the crystal
 class for the calculation of statistics and refinement.
 
 _reflns_Friedel_fraction is defined as the number of unique
 Friedel pairs measured divided by the number that would be
 possible theoretically, ignoring centric projections and
 systematic absences.
;
_reflns_threshold_expression       'I > 2\s(I)'
_computing_cell_refinement         ?
_computing_data_collection         ?
_computing_data_reduction          ?
_computing_molecular_graphics      'Olex2 1.3 (Dolomanov et al., 2009)'
_computing_publication_material    'Olex2 1.3 (Dolomanov et al., 2009)'
_computing_structure_refinement    'SHELXL-2018/3 (Sheldrick, 2018)'
_computing_structure_solution      'SHELXT 2018/2 (Sheldrick, 2018)'
_refine_diff_density_max           0.313
_refine_diff_density_min           -0.611
_refine_diff_density_rms           0.142
_refine_ls_extinction_coef         .
_refine_ls_extinction_method       none
_refine_ls_goodness_of_fit_ref     1.095
_refine_ls_hydrogen_treatment      constr
_refine_ls_matrix_type             full
_refine_ls_number_parameters       289
_refine_ls_number_reflns           3804
_refine_ls_number_restraints       0
_refine_ls_R_factor_all            0.0391
_refine_ls_R_factor_gt             0.0386
_refine_ls_restrained_S_all        1.095
_refine_ls_shift/su_max            0.000
_refine_ls_shift/su_mean           0.000
_refine_ls_structure_factor_coef   Fsqd
_refine_ls_weighting_details      
 'w=1/[\s^2^(Fo^2^)+(0.0615P)^2^+0.4278P] where P=(Fo^2^+2Fc^2^)/3'
_refine_ls_weighting_scheme        calc
_refine_ls_wR_factor_gt            0.1045
_refine_ls_wR_factor_ref           0.1050
_refine_special_details            ?
_olex2_refinement_description
;
1.a Aromatic/amide H refined with riding coordinates:
 C008(H008), C00E(H00E), C00F(H00F), C00G(H00G), C00I(H00I), C00K(H00K),
 C00L(H00L), C00M(H00M), C00N(H00N), C00O(H00O), C00R(H00R), C00S(H00S),
 C00T(H00T), C00V(H00V), C00W(H00W)
;
_atom_sites_solution_hydrogens     geom
_atom_sites_solution_primary       ?
_atom_sites_solution_secondary     ?
loop_
  _atom_site_label
  _atom_site_type_symbol
  _atom_site_fract_x
  _atom_site_fract_y
  _atom_site_fract_z
  _atom_site_U_iso_or_equiv
  _atom_site_adp_type
  _atom_site_occupancy
  _atom_site_site_symmetry_order
  _atom_site_calc_flag
  _atom_site_refinement_flags_posn
  _atom_site_refinement_flags_adp
  _atom_site_refinement_flags_occupancy
  _atom_site_disorder_assembly
  _atom_site_disorder_group
 P01 P 0.20878(4) 0.74871(4) 0.72985(3) 0.01677(12) Uani 1 1 d . . . . .
 O002 O 0.05932(11) 0.82285(11) 0.69239(9) 0.0232(2) Uani 1 1 d . . . . .
 N003 N 1.11774(16) 0.88905(16) 0.17944(13) 0.0328(3) Uani 1 1 d . . . . .
 C004 C 0.18714(16) 0.56711(15) 0.83155(12) 0.0183(3) Uani 1 1 d . . . . .
 C005 C 0.47247(16) 0.86050(14) 0.71711(12) 0.0180(3) Uani 1 1 d . . . . .
 C006 C 0.63799(16) 0.79942(14) 0.53610(12) 0.0178(3) Uani 1 1 d . . . . .
 C007 C 0.49832(16) 0.79861(14) 0.62085(12) 0.0177(3) Uani 1 1 d . . . . .
 C008 C 0.75875(16) 0.78055(15) 0.34729(12) 0.0196(3) Uani 1 1 d . . . . .
 H008 H 0.753580 0.758858 0.281309 0.023 Uiso 1 1 calc R U . . .
 C009 C 0.89286(16) 0.83134(15) 0.35566(12) 0.0205(3) Uani 1 1 d . . . . .
 C00A C 0.34603(16) 0.59373(15) 0.34017(13) 0.0205(3) Uani 1 1 d . . . . .
 C00B C 0.62912(15) 0.76106(14) 0.43764(12) 0.0177(3) Uani 1 1 d . . . . .
 C00C C 0.49022(16) 0.70131(14) 0.43164(12) 0.0174(3) Uani 1 1 d . . . . .
 C00D C 0.36118(16) 0.68761(14) 0.52296(12) 0.0174(3) Uani 1 1 d . . . . .
 C00E C 0.05415(17) 0.50056(17) 0.83764(13) 0.0245(3) Uani 1 1 d . . . . .
 H00E H -0.021234 0.550497 0.791499 0.029 Uiso 1 1 calc R U . . .
 C00F C 0.29785(17) 0.49330(16) 0.90296(13) 0.0235(3) Uani 1 1 d . . . . .
 H00F H 0.385190 0.538452 0.900301 0.028 Uiso 1 1 calc R U . . .
 C00G C 0.78339(16) 0.83501(15) 0.54730(13) 0.0207(3) Uani 1 1 d . . . . .
 H00G H 0.794674 0.846374 0.616384 0.025 Uiso 1 1 calc R U . . .
 C00H C 0.32285(16) 0.83783(14) 0.78504(12) 0.0189(3) Uani 1 1 d . . . . .
 C00I C 0.56878(17) 0.94163(15) 0.74262(12) 0.0215(3) Uani 1 1 d . . . . .
 H00I H 0.666787 0.960983 0.698203 0.026 Uiso 1 1 calc R U . . .
 C00J C 0.36802(16) 0.74181(14) 0.61388(12) 0.0179(3) Uani 1 1 d . . . . .
 C00K C 0.22705(16) 0.62482(15) 0.52144(12) 0.0202(3) Uani 1 1 d . . . . .
 H00K H 0.143307 0.615269 0.581886 0.024 Uiso 1 1 calc R U . . .
 C00L C 0.47914(16) 0.65317(15) 0.34006(12) 0.0197(3) Uani 1 1 d . . . . .
 H00L H 0.562020 0.661467 0.279128 0.024 Uiso 1 1 calc R U . . .
 C00M C 0.37222(18) 0.96741(16) 0.90234(13) 0.0234(3) Uani 1 1 d . . . . .
 H00M H 0.341080 1.001790 0.964261 0.028 Uiso 1 1 calc R U . . .
 C00N C 0.90800(16) 0.85312(15) 0.45869(13) 0.0219(3) Uani 1 1 d . . . . .
 H00N H 1.001631 0.879559 0.466667 0.026 Uiso 1 1 calc R U . . .
 C00O C 0.51794(17) 0.99369(16) 0.83478(13) 0.0228(3) Uani 1 1 d . . . . .
 H00O H 0.583253 1.047285 0.851355 0.027 Uiso 1 1 calc R U . . .
 C00P C 1.01865(17) 0.86260(16) 0.25792(13) 0.0239(3) Uani 1 1 d . . . . .
 N00Q N 0.32205(17) 0.5081(2) 0.17157(14) 0.0410(4) Uani 1 1 d . . . . .
 C00R C 0.27302(17) 0.88938(15) 0.87693(12) 0.0220(3) Uani 1 1 d . . . . .
 H00R H 0.174509 0.871969 0.920979 0.026 Uiso 1 1 calc R U . . .
 C00S C 0.21917(16) 0.57796(16) 0.43197(13) 0.0217(3) Uani 1 1 d . . . . .
 H00S H 0.130909 0.536069 0.431690 0.026 Uiso 1 1 calc R U . . .
 C00T C 0.03511(19) 0.35936(17) 0.91300(14) 0.0297(3) Uani 1 1 d . . . . .
 H00T H -0.052858 0.314324 0.916807 0.036 Uiso 1 1 calc R U . . .
 C00U C 0.33408(16) 0.54678(18) 0.24559(14) 0.0265(3) Uani 1 1 d . . . . .
 C00V C 0.2776(2) 0.35218(17) 0.97813(14) 0.0300(3) Uani 1 1 d . . . . .
 H00V H 0.351825 0.302544 1.025461 0.036 Uiso 1 1 calc R U . . .
 C00W C 0.1468(2) 0.28522(17) 0.98265(14) 0.0309(4) Uani 1 1 d . . . . .
 H00W H 0.133964 0.190383 1.032495 0.037 Uiso 1 1 calc R U . . .

loop_
  _atom_site_aniso_label
  _atom_site_aniso_U_11
  _atom_site_aniso_U_22
  _atom_site_aniso_U_33
  _atom_site_aniso_U_23
  _atom_site_aniso_U_13
  _atom_site_aniso_U_12
 P01 0.01560(19) 0.01775(19) 0.01699(19) -0.00597(14) -0.00101(13) -0.00352(13)
 O002 0.0187(5) 0.0243(5) 0.0259(5) -0.0077(4) -0.0040(4) -0.0013(4)
 N003 0.0252(7) 0.0379(8) 0.0335(8) -0.0126(6) 0.0052(6) -0.0092(6)
 C004 0.0189(6) 0.0191(6) 0.0169(6) -0.0079(5) 0.0020(5) -0.0036(5)
 C005 0.0204(7) 0.0160(6) 0.0173(6) -0.0047(5) -0.0034(5) -0.0024(5)
 C006 0.0175(7) 0.0157(6) 0.0183(6) -0.0036(5) -0.0029(5) -0.0018(5)
 C007 0.0191(7) 0.0160(6) 0.0164(6) -0.0032(5) -0.0026(5) -0.0024(5)
 C008 0.0197(7) 0.0196(6) 0.0177(7) -0.0048(5) -0.0017(5) -0.0021(5)
 C009 0.0173(6) 0.0189(6) 0.0221(7) -0.0049(5) 0.0004(5) -0.0016(5)
 C00A 0.0210(7) 0.0209(7) 0.0214(7) -0.0088(6) -0.0052(5) -0.0004(5)
 C00B 0.0169(6) 0.0161(6) 0.0178(6) -0.0034(5) -0.0026(5) -0.0008(5)
 C00C 0.0182(6) 0.0154(6) 0.0167(6) -0.0033(5) -0.0033(5) -0.0007(5)
 C00D 0.0175(6) 0.0154(6) 0.0178(6) -0.0038(5) -0.0027(5) -0.0013(5)
 C00E 0.0225(7) 0.0279(7) 0.0229(7) -0.0077(6) -0.0013(6) -0.0077(6)
 C00F 0.0206(7) 0.0248(7) 0.0244(7) -0.0082(6) -0.0017(6) -0.0027(5)
 C00G 0.0195(7) 0.0214(7) 0.0228(7) -0.0087(6) -0.0039(5) -0.0023(5)
 C00H 0.0201(7) 0.0170(6) 0.0189(7) -0.0049(5) -0.0030(5) -0.0029(5)
 C00I 0.0209(7) 0.0231(7) 0.0207(7) -0.0066(6) -0.0032(5) -0.0052(5)
 C00J 0.0177(6) 0.0168(6) 0.0174(6) -0.0038(5) -0.0022(5) -0.0022(5)
 C00K 0.0178(6) 0.0218(7) 0.0208(7) -0.0071(5) -0.0014(5) -0.0035(5)
 C00L 0.0188(7) 0.0202(7) 0.0194(7) -0.0066(5) -0.0021(5) -0.0012(5)
 C00M 0.0297(8) 0.0240(7) 0.0187(7) -0.0094(6) -0.0047(6) -0.0021(6)
 C00N 0.0161(6) 0.0215(7) 0.0279(7) -0.0080(6) -0.0033(5) -0.0029(5)
 C00O 0.0269(7) 0.0223(7) 0.0224(7) -0.0082(6) -0.0079(6) -0.0046(6)
 C00P 0.0197(7) 0.0242(7) 0.0271(8) -0.0080(6) -0.0016(6) -0.0040(5)
 N00Q 0.0269(7) 0.0697(11) 0.0424(9) -0.0379(8) -0.0042(6) -0.0066(7)
 C00R 0.0232(7) 0.0229(7) 0.0189(7) -0.0068(6) -0.0008(5) -0.0031(6)
 C00S 0.0180(7) 0.0234(7) 0.0252(7) -0.0090(6) -0.0042(5) -0.0041(5)
 C00T 0.0319(8) 0.0276(8) 0.0293(8) -0.0089(7) 0.0029(6) -0.0149(6)
 C00U 0.0177(7) 0.0361(8) 0.0296(8) -0.0159(7) -0.0029(6) -0.0035(6)
 C00V 0.0322(8) 0.0263(8) 0.0269(8) -0.0053(6) -0.0045(6) 0.0024(6)
 C00W 0.0398(9) 0.0203(7) 0.0268(8) -0.0052(6) 0.0052(7) -0.0060(6)

_geom_special_details
;
 All esds (except the esd in the dihedral angle between two l.s. planes)
 are estimated using the full covariance matrix.  The cell esds are taken
 into account individually in the estimation of esds in distances, angles
 and torsion angles; correlations between esds in cell parameters are only
 used when they are defined by crystal symmetry.  An approximate (isotropic)
 treatment of cell esds is used for estimating esds involving l.s. planes.
;
loop_
  _geom_bond_atom_site_label_1
  _geom_bond_atom_site_label_2
  _geom_bond_distance
  _geom_bond_site_symmetry_2
  _geom_bond_publ_flag
 P01 O002 1.4852(10) . ?
 P01 C004 1.8008(14) . ?
 P01 C00H 1.7916(14) . ?
 P01 C00J 1.8140(14) . ?
 N003 C00P 1.150(2) . ?
 C004 C00E 1.396(2) . ?
 C004 C00F 1.393(2) . ?
 C005 C007 1.4988(19) . ?
 C005 C00H 1.4137(19) . ?
 C005 C00I 1.394(2) . ?
 C006 C007 1.4502(19) . ?
 C006 C00B 1.424(2) . ?
 C006 C00G 1.4155(19) . ?
 C007 C00J 1.3737(19) . ?
 C008 H008 0.9300 . ?
 C008 C009 1.379(2) . ?
 C008 C00B 1.4127(19) . ?
 C009 C00N 1.406(2) . ?
 C009 C00P 1.445(2) . ?
 C00A C00L 1.380(2) . ?
 C00A C00S 1.410(2) . ?
 C00A C00U 1.438(2) . ?
 C00B C00C 1.4535(19) . ?
 C00C C00D 1.4200(19) . ?
 C00C C00L 1.408(2) . ?
 C00D C00J 1.4297(19) . ?
 C00D C00K 1.4131(19) . ?
 C00E H00E 0.9300 . ?
 C00E C00T 1.389(2) . ?
 C00F H00F 0.9300 . ?
 C00F C00V 1.389(2) . ?
 C00G H00G 0.9300 . ?
 C00G C00N 1.371(2) . ?
 C00H C00R 1.386(2) . ?
 C00I H00I 0.9300 . ?
 C00I C00O 1.393(2) . ?
 C00K H00K 0.9300 . ?
 C00K C00S 1.367(2) . ?
 C00L H00L 0.9300 . ?
 C00M H00M 0.9300 . ?
 C00M C00O 1.387(2) . ?
 C00M C00R 1.389(2) . ?
 C00N H00N 0.9300 . ?
 C00O H00O 0.9300 . ?
 N00Q C00U 1.144(2) . ?
 C00R H00R 0.9300 . ?
 C00S H00S 0.9300 . ?
 C00T H00T 0.9300 . ?
 C00T C00W 1.387(2) . ?
 C00V H00V 0.9300 . ?
 C00V C00W 1.387(2) . ?
 C00W H00W 0.9300 . ?

loop_
  _geom_angle_atom_site_label_1
  _geom_angle_atom_site_label_2
  _geom_angle_atom_site_label_3
  _geom_angle
  _geom_angle_site_symmetry_1
  _geom_angle_site_symmetry_3
  _geom_angle_publ_flag
 O002 P01 C004 112.62(6) . . ?
 O002 P01 C00H 118.55(6) . . ?
 O002 P01 C00J 116.22(6) . . ?
 C004 P01 C00J 107.80(6) . . ?
 C00H P01 C004 108.39(6) . . ?
 C00H P01 C00J 91.05(6) . . ?
 C00E C004 P01 117.92(11) . . ?
 C00F C004 P01 122.05(11) . . ?
 C00F C004 C00E 120.03(13) . . ?
 C00H C005 C007 112.45(12) . . ?
 C00I C005 C007 129.62(13) . . ?
 C00I C005 C00H 117.80(13) . . ?
 C00B C006 C007 118.57(12) . . ?
 C00G C006 C007 123.04(13) . . ?
 C00G C006 C00B 118.38(12) . . ?
 C006 C007 C005 127.55(12) . . ?
 C00J C007 C005 112.80(12) . . ?
 C00J C007 C006 119.58(12) . . ?
 C009 C008 H008 119.6 . . ?
 C009 C008 C00B 120.85(13) . . ?
 C00B C008 H008 119.6 . . ?
 C008 C009 C00N 120.45(13) . . ?
 C008 C009 C00P 119.84(13) . . ?
 C00N C009 C00P 119.72(13) . . ?
 C00L C00A C00S 121.18(13) . . ?
 C00L C00A C00U 120.27(13) . . ?
 C00S C00A C00U 118.55(13) . . ?
 C006 C00B C00C 120.44(12) . . ?
 C008 C00B C006 118.54(12) . . ?
 C008 C00B C00C 121.02(13) . . ?
 C00D C00C C00B 118.96(12) . . ?
 C00L C00C C00B 122.72(12) . . ?
 C00L C00C C00D 118.30(13) . . ?
 C00C C00D C00J 118.94(12) . . ?
 C00K C00D C00C 120.06(13) . . ?
 C00K C00D C00J 120.98(12) . . ?
 C004 C00E H00E 120.2 . . ?
 C00T C00E C004 119.60(14) . . ?
 C00T C00E H00E 120.2 . . ?
 C004 C00F H00F 120.1 . . ?
 C00V C00F C004 119.90(14) . . ?
 C00V C00F H00F 120.1 . . ?
 C006 C00G H00G 119.2 . . ?
 C00N C00G C006 121.54(13) . . ?
 C00N C00G H00G 119.2 . . ?
 C005 C00H P01 111.42(10) . . ?
 C00R C00H P01 126.37(11) . . ?
 C00R C00H C005 122.06(13) . . ?
 C005 C00I H00I 120.1 . . ?
 C00O C00I C005 119.89(13) . . ?
 C00O C00I H00I 120.1 . . ?
 C007 C00J P01 112.14(10) . . ?
 C007 C00J C00D 122.71(13) . . ?
 C00D C00J P01 125.14(10) . . ?
 C00D C00K H00K 119.7 . . ?
 C00S C00K C00D 120.66(13) . . ?
 C00S C00K H00K 119.7 . . ?
 C00A C00L C00C 120.40(13) . . ?
 C00A C00L H00L 119.8 . . ?
 C00C C00L H00L 119.8 . . ?
 C00O C00M H00M 120.2 . . ?
 C00O C00M C00R 119.57(13) . . ?
 C00R C00M H00M 120.2 . . ?
 C009 C00N H00N 120.3 . . ?
 C00G C00N C009 119.37(13) . . ?
 C00G C00N H00N 120.3 . . ?
 C00I C00O H00O 119.2 . . ?
 C00M C00O C00I 121.52(13) . . ?
 C00M C00O H00O 119.2 . . ?
 N003 C00P C009 179.15(18) . . ?
 C00H C00R C00M 119.12(13) . . ?
 C00H C00R H00R 120.4 . . ?
 C00M C00R H00R 120.4 . . ?
 C00A C00S H00S 120.3 . . ?
 C00K C00S C00A 119.39(13) . . ?
 C00K C00S H00S 120.3 . . ?
 C00E C00T H00T 119.9 . . ?
 C00W C00T C00E 120.24(15) . . ?
 C00W C00T H00T 119.9 . . ?
 N00Q C00U C00A 178.67(17) . . ?
 C00F C00V H00V 120.0 . . ?
 C00W C00V C00F 120.04(15) . . ?
 C00W C00V H00V 120.0 . . ?
 C00T C00W H00W 119.9 . . ?
 C00V C00W C00T 120.17(14) . . ?
 C00V C00W H00W 119.9 . . ?

loop_
  _geom_torsion_atom_site_label_1
  _geom_torsion_atom_site_label_2
  _geom_torsion_atom_site_label_3
  _geom_torsion_atom_site_label_4
  _geom_torsion
  _geom_torsion_site_symmetry_1
  _geom_torsion_site_symmetry_2
  _geom_torsion_site_symmetry_3
  _geom_torsion_site_symmetry_4
  _geom_torsion_publ_flag
 P01 C004 C00E C00T 178.49(11) . . . . ?
 P01 C004 C00F C00V -178.56(11) . . . . ?
 P01 C00H C00R C00M -174.39(11) . . . . ?
 O002 P01 C004 C00E 18.71(13) . . . . ?
 O002 P01 C004 C00F -161.15(11) . . . . ?
 O002 P01 C00H C005 -120.51(10) . . . . ?
 O002 P01 C00H C00R 55.15(14) . . . . ?
 O002 P01 C00J C007 124.88(10) . . . . ?
 O002 P01 C00J C00D -53.66(13) . . . . ?
 C004 P01 C00H C005 109.53(10) . . . . ?
 C004 P01 C00H C00R -74.81(14) . . . . ?
 C004 P01 C00J C007 -107.64(10) . . . . ?
 C004 P01 C00J C00D 73.82(13) . . . . ?
 C004 C00E C00T C00W 0.6(2) . . . . ?
 C004 C00F C00V C00W -0.4(2) . . . . ?
 C005 C007 C00J P01 -3.83(14) . . . . ?
 C005 C007 C00J C00D 174.75(12) . . . . ?
 C005 C00H C00R C00M 0.8(2) . . . . ?
 C005 C00I C00O C00M -0.3(2) . . . . ?
 C006 C007 C00J P01 178.88(9) . . . . ?
 C006 C007 C00J C00D -2.5(2) . . . . ?
 C006 C00B C00C C00D 2.68(19) . . . . ?
 C006 C00B C00C C00L -175.87(12) . . . . ?
 C006 C00G C00N C009 -2.1(2) . . . . ?
 C007 C005 C00H P01 -2.51(14) . . . . ?
 C007 C005 C00H C00R -178.39(12) . . . . ?
 C007 C005 C00I C00O 177.35(13) . . . . ?
 C007 C006 C00B C008 171.56(12) . . . . ?
 C007 C006 C00B C00C -9.31(19) . . . . ?
 C007 C006 C00G C00N -171.39(13) . . . . ?
 C008 C009 C00N C00G -5.4(2) . . . . ?
 C008 C00B C00C C00D -178.21(12) . . . . ?
 C008 C00B C00C C00L 3.2(2) . . . . ?
 C009 C008 C00B C006 2.0(2) . . . . ?
 C009 C008 C00B C00C -177.14(12) . . . . ?
 C00B C006 C007 C005 -167.59(12) . . . . ?
 C00B C006 C007 C00J 9.25(19) . . . . ?
 C00B C006 C00G C00N 9.3(2) . . . . ?
 C00B C008 C009 C00N 5.4(2) . . . . ?
 C00B C008 C009 C00P -174.51(12) . . . . ?
 C00B C00C C00D C00J 4.10(19) . . . . ?
 C00B C00C C00D C00K -177.61(12) . . . . ?
 C00B C00C C00L C00A 178.26(12) . . . . ?
 C00C C00D C00J P01 174.16(10) . . . . ?
 C00C C00D C00J C007 -4.2(2) . . . . ?
 C00C C00D C00K C00S -0.6(2) . . . . ?
 C00D C00C C00L C00A -0.3(2) . . . . ?
 C00D C00K C00S C00A -0.5(2) . . . . ?
 C00E C004 C00F C00V 1.6(2) . . . . ?
 C00E C00T C00W C00V 0.5(2) . . . . ?
 C00F C004 C00E C00T -1.6(2) . . . . ?
 C00F C00V C00W C00T -0.6(2) . . . . ?
 C00G C006 C007 C005 13.1(2) . . . . ?
 C00G C006 C007 C00J -170.01(13) . . . . ?
 C00G C006 C00B C008 -9.14(19) . . . . ?
 C00G C006 C00B C00C 169.99(12) . . . . ?
 C00H P01 C004 C00E 151.88(11) . . . . ?
 C00H P01 C004 C00F -27.99(13) . . . . ?
 C00H P01 C00J C007 2.07(10) . . . . ?
 C00H P01 C00J C00D -176.47(12) . . . . ?
 C00H C005 C007 C006 -178.81(12) . . . . ?
 C00H C005 C007 C00J 4.17(16) . . . . ?
 C00H C005 C00I C00O 1.9(2) . . . . ?
 C00I C005 C007 C006 5.5(2) . . . . ?
 C00I C005 C007 C00J -171.52(14) . . . . ?
 C00I C005 C00H P01 173.74(10) . . . . ?
 C00I C005 C00H C00R -2.1(2) . . . . ?
 C00J P01 C004 C00E -110.82(12) . . . . ?
 C00J P01 C004 C00F 69.31(13) . . . . ?
 C00J P01 C00H C005 0.36(10) . . . . ?
 C00J P01 C00H C00R 176.02(13) . . . . ?
 C00J C00D C00K C00S 177.62(13) . . . . ?
 C00K C00D C00J P01 -4.12(19) . . . . ?
 C00K C00D C00J C007 177.49(13) . . . . ?
 C00L C00A C00S C00K 1.2(2) . . . . ?
 C00L C00C C00D C00J -177.28(12) . . . . ?
 C00L C00C C00D C00K 1.01(19) . . . . ?
 C00O C00M C00R C00H 0.8(2) . . . . ?
 C00P C009 C00N C00G 174.51(13) . . . . ?
 C00R C00M C00O C00I -1.0(2) . . . . ?
 C00S C00A C00L C00C -0.8(2) . . . . ?
 C00U C00A C00L C00C 179.01(13) . . . . ?
 C00U C00A C00S C00K -178.61(14) . . . . ?

_shelx_res_file
;
TITL 4_a.res in P-1
    4.res
    created by SHELXL-2018/3 at 14:56:07 on 25-Oct-2022
REM Old TITL 4 in P-1 #2
REM SHELXT solution in P-1: R1 0.097, Rweak 0.007, Alpha 0.045
REM <I/s> 0.000 for 0 systematic absences, Orientation as input
REM Formula found by SHELXT: C28 N2 O Cl
CELL 1.54184 8.7794 9.9425 12.4182 68.803 78.72 82.079
ZERR 2 0.0003 0.0003 0.0003 0.003 0.002 0.003
LATT 1
SFAC C N O P H
UNIT 56 4 2 2 1

L.S. 99
PLAN  5
CONF
BOND
list 4
fmap 2
ACTA
MORE -1
BOND $H
REM <olex2.extras>
REM <HklSrc "%.\\4.hkl">
REM </olex2.extras>

WGHT    0.061500    0.427800
FVAR       0.83029
P01   4    0.208780    0.748711    0.729849    11.00000    0.01560    0.01775 =
         0.01699   -0.00597   -0.00101   -0.00352
O002  3    0.059320    0.822848    0.692387    11.00000    0.01871    0.02428 =
         0.02592   -0.00769   -0.00399   -0.00129
N003  2    1.117743    0.889051    0.179444    11.00000    0.02519    0.03787 =
         0.03347   -0.01256    0.00522   -0.00922
C004  1    0.187141    0.567113    0.831549    11.00000    0.01886    0.01911 =
         0.01687   -0.00786    0.00198   -0.00364
C005  1    0.472474    0.860499    0.717110    11.00000    0.02038    0.01604 =
         0.01728   -0.00471   -0.00344   -0.00241
C006  1    0.637993    0.799418    0.536101    11.00000    0.01750    0.01570 =
         0.01831   -0.00355   -0.00287   -0.00179
C007  1    0.498315    0.798608    0.620849    11.00000    0.01906    0.01599 =
         0.01638   -0.00316   -0.00264   -0.00239
C008  1    0.758748    0.780553    0.347286    11.00000    0.01968    0.01958 =
         0.01773   -0.00480   -0.00167   -0.00206
AFIX  43
H008  5    0.753580    0.758858    0.281309    11.00000   -1.20000
AFIX   0
C009  1    0.892860    0.831339    0.355665    11.00000    0.01734    0.01893 =
         0.02211   -0.00494    0.00039   -0.00158
C00A  1    0.346027    0.593727    0.340167    11.00000    0.02101    0.02094 =
         0.02136   -0.00876   -0.00515   -0.00035
C00B  1    0.629118    0.761061    0.437641    11.00000    0.01691    0.01614 =
         0.01779   -0.00340   -0.00262   -0.00079
C00C  1    0.490222    0.701310    0.431637    11.00000    0.01820    0.01543 =
         0.01674   -0.00335   -0.00330   -0.00069
C00D  1    0.361184    0.687614    0.522962    11.00000    0.01750    0.01543 =
         0.01775   -0.00376   -0.00273   -0.00127
C00E  1    0.054151    0.500561    0.837640    11.00000    0.02248    0.02787 =
         0.02291   -0.00765   -0.00130   -0.00774
AFIX  43
H00E  5   -0.021234    0.550497    0.791499    11.00000   -1.20000
AFIX   0
C00F  1    0.297848    0.493299    0.902957    11.00000    0.02058    0.02483 =
         0.02436   -0.00821   -0.00169   -0.00275
AFIX  43
H00F  5    0.385190    0.538452    0.900301    11.00000   -1.20000
AFIX   0
C00G  1    0.783393    0.835009    0.547304    11.00000    0.01947    0.02143 =
         0.02276   -0.00872   -0.00390   -0.00226
AFIX  43
H00G  5    0.794674    0.846374    0.616384    11.00000   -1.20000
AFIX   0
C00H  1    0.322849    0.837831    0.785037    11.00000    0.02008    0.01699 =
         0.01888   -0.00486   -0.00297   -0.00288
C00I  1    0.568776    0.941632    0.742621    11.00000    0.02093    0.02311 =
         0.02068   -0.00658   -0.00322   -0.00516
AFIX  43
H00I  5    0.666787    0.960983    0.698203    11.00000   -1.20000
AFIX   0
C00J  1    0.368019    0.741810    0.613876    11.00000    0.01766    0.01680 =
         0.01736   -0.00379   -0.00219   -0.00221
C00K  1    0.227053    0.624819    0.521436    11.00000    0.01784    0.02180 =
         0.02080   -0.00708   -0.00142   -0.00351
AFIX  43
H00K  5    0.143307    0.615269    0.581886    11.00000   -1.20000
AFIX   0
C00L  1    0.479136    0.653165    0.340063    11.00000    0.01879    0.02020 =
         0.01942   -0.00657   -0.00206   -0.00117
AFIX  43
H00L  5    0.562020    0.661467    0.279128    11.00000   -1.20000
AFIX   0
C00M  1    0.372220    0.967412    0.902341    11.00000    0.02967    0.02404 =
         0.01872   -0.00943   -0.00468   -0.00209
AFIX  43
H00M  5    0.341080    1.001790    0.964261    11.00000   -1.20000
AFIX   0
C00N  1    0.908000    0.853119    0.458689    11.00000    0.01612    0.02147 =
         0.02794   -0.00801   -0.00327   -0.00287
AFIX  43
H00N  5    1.001631    0.879559    0.466667    11.00000   -1.20000
AFIX   0
C00O  1    0.517939    0.993685    0.834779    11.00000    0.02688    0.02230 =
         0.02239   -0.00822   -0.00790   -0.00460
AFIX  43
H00O  5    0.583253    1.047285    0.851355    11.00000   -1.20000
AFIX   0
C00P  1    1.018647    0.862595    0.257923    11.00000    0.01971    0.02417 =
         0.02712   -0.00805   -0.00159   -0.00404
N00Q  2    0.322050    0.508081    0.171572    11.00000    0.02690    0.06970 =
         0.04239   -0.03794   -0.00416   -0.00662
C00R  1    0.273021    0.889383    0.876930    11.00000    0.02324    0.02289 =
         0.01894   -0.00684   -0.00077   -0.00308
AFIX  43
H00R  5    0.174509    0.871969    0.920979    11.00000   -1.20000
AFIX   0
C00S  1    0.219165    0.577960    0.431971    11.00000    0.01797    0.02343 =
         0.02520   -0.00902   -0.00416   -0.00407
AFIX  43
H00S  5    0.130909    0.536069    0.431690    11.00000   -1.20000
AFIX   0
C00T  1    0.035106    0.359363    0.913003    11.00000    0.03194    0.02756 =
         0.02928   -0.00890    0.00289   -0.01488
AFIX  43
H00T  5   -0.052858    0.314324    0.916807    11.00000   -1.20000
AFIX   0
C00U  1    0.334079    0.546777    0.245587    11.00000    0.01765    0.03614 =
         0.02959   -0.01591   -0.00292   -0.00354
C00V  1    0.277623    0.352182    0.978126    11.00000    0.03218    0.02633 =
         0.02691   -0.00531   -0.00450    0.00243
AFIX  43
H00V  5    0.351825    0.302544    1.025461    11.00000   -1.20000
AFIX   0
C00W  1    0.146821    0.285219    0.982651    11.00000    0.03977    0.02031 =
         0.02681   -0.00521    0.00516   -0.00604
AFIX  43
H00W  5    0.133964    0.190383    1.032495    11.00000   -1.20000
AFIX   0
HKLF 4


REM  4_a.res in P-1
REM wR2 = 0.1050, GooF = S = 1.095, Restrained GooF = 1.095 for all data
REM R1 = 0.0386 for 3712 Fo > 4sig(Fo) and 0.0391 for all 3804 data
REM 289 parameters refined using 0 restraints

END

WGHT      0.0615      0.4278

REM Highest difference peak  0.313,  deepest hole -0.611,  1-sigma level  0.142
Q1    1   0.4256  0.6655  0.9090  11.00000  0.05    0.31
Q2    1   0.3412  0.7639  0.1538  11.00000  0.05    0.31
Q3    1   0.4844  0.1991  0.9559  11.00000  0.05    0.31
Q4    1   0.3267  0.2263  1.1808  11.00000  0.05    0.31
Q5    1   0.3393  0.2742  1.1775  11.00000  0.05    0.30
;
_shelx_res_checksum                72839
_shelx_hkl_file
;
   0   0  -1  805.85   10.87
   0   0  -2  336.94    5.62
   0   0  -2  421.26    5.62
   0   0   2  476.02    5.62
   0   0   2  391.20    5.65
   0   0   3  188.19    2.93
   0   0  -3  183.24    2.90
   0   0   4   66.93    1.18
   0   0  -4   61.68    1.23
   0   0   5  132.91    2.27
   0   0   5  140.92    2.18
   0   0   6    2.05    0.23
   0   0  -6    2.36    0.24
   0   0   7  293.62    4.92
   0   0   7  290.41    4.99
   0   0  -7  301.32    4.91
   0   0   7  279.59    4.92
   0   0   7  296.13    5.02
   0   0   8    5.52    0.46
   0   0  -8    5.10    0.44
   0   0   9    7.80    0.66
   0   0   9    8.17    0.59
   0   0  -9    8.48    0.59
   0   0  10  180.59    3.58
   0   0 -10  175.33    3.54
   0   0  10  181.81    3.85
   0   0  11  792.76   11.91
   0   0  11  795.80   12.28
   0   0 -11  785.81   11.89
   0   0  12   43.12    1.44
   0   0  12   40.69    1.34
   0   0  13   35.17    1.13
   0   0  13   32.93    1.09
   0   0  14   19.34    0.63
   0  -1  13    3.41    0.32
   0  -1  13    3.21    0.33
   0  -1  12  424.60    6.98
   0  -1  11  470.09    7.75
   0   1 -11  449.47    7.37
   0  -1  10  425.96    7.34
   0   1 -10  417.78    7.00
   0   1  -9    7.34    0.59
   0   1  -8  220.63    4.06
   0   1  -8  211.28    3.85
   0  -1   8  218.26    4.18
   0  -1   7   99.32    2.29
   0   1  -7   97.21    2.09
   0  -1   6  783.50   11.10
   0  -1   6  773.70   11.09
   0  -1   5   17.19    0.61
   0  -1   5   16.60    0.56
   0   1  -4   40.73    0.98
   0  -1   4   42.65    0.93
   0   1  -3  457.26    6.79
   0  -1   3  462.15    6.72
   0  -1   2  477.21    6.52
   0   1  -2  481.33    6.56
   0   1  -1  155.11    2.49
   0  -1   1  161.52    2.50
   0  -1   0   38.10    0.61
   0   1   0   36.56    0.61
   0   1   1  783.43   10.62
   0  -1  -1  787.90   10.62
   0  -1  -2  471.56    6.49
   0   1   2  472.47    6.48
   0  -1  -2  474.83    6.55
   0  -1  -3 1298.14   17.96
   0  -1  -3 1269.94   17.83
   0   1   3 1316.80   17.90
   0   1   4   72.71    1.21
   0  -1  -4   71.47    1.19
   0  -1  -5  620.71    8.64
   0   1   5  629.06    8.54
   0  -1  -6  158.71    2.71
   0   1   6  164.54    2.65
   0   1   7  324.48    5.33
   0   1   7  333.48    5.34
   0   1   8   43.59    1.37
   0  -1  -8   44.53    1.25
   0  -1  -9   23.99    0.97
   0   1   9   25.14    1.10
   0   1  10  631.01    9.89
   0   1  10  623.45    9.98
   0   1  11  325.10    5.85
   0   1  11  327.19    5.78
   0   1  12    1.12    0.30
   0   1  12    0.84    0.32
   0   1  12    0.83    0.31
   0   1  13    7.55    0.52
   0   1  13    8.28    0.54
   0   1  13    7.86    0.58
   0   1  14   23.39    0.80
   0  -2  13    0.20    0.11
   0  -2  12  276.87    4.76
   0  -2  11   31.85    1.30
   0   2 -11   30.52    1.14
   0  -2  10  270.74    5.22
   0   2 -10  269.27    4.94
   0   2  -9   33.70    1.31
   0   2  -8   46.87    1.53
   0   2  -8   46.03    1.42
   0   2  -7  126.75    2.64
   0   2  -6    6.80    0.47
   0   2  -5  150.38    2.57
   0  -2   5  148.89    2.81
   0  -2   4    1.04    0.17
   0  -2   4    1.38    0.17
   0  -2   3 1094.43   14.73
   0   2  -3 1040.43   14.69
   0  -2   2  719.49    9.50
   0   2  -2  715.11    9.48
   0   2  -1 7802.02  104.69
   0  -2   0 1189.95   16.48
   0  -2   0 1230.46   16.46
   0   2   0 1225.79   16.48
   0  -2  -1  882.69   11.85
   0  -2  -1  872.05   11.97
   0  -2  -2  185.13    2.80
   0  -2  -2  192.01    2.72
   0   2   2  187.27    2.73
   0  -2  -3 3628.59   49.82
   0  -2  -3 3758.13   50.21
   0  -2  -4 3467.22   51.98
   0   2   4 3630.22   51.89
   0   2   5   76.14    1.43
   0  -2  -5   77.51    1.54
   0   2   6  304.53    4.30
   0  -2  -6  317.60    4.69
   0   2   7   15.99    0.69
   0   2   7   15.73    0.73
   0   2   8   58.47    1.67
   0   2   8   61.20    1.62
   0   2   8   62.45    1.64
   0   2   9   38.42    1.38
   0   2   9   36.65    1.28
   0   2  10  215.68    4.26
   0   2  10  210.37    4.13
   0   2  11   79.99    2.14
   0   2  11   85.18    2.32
   0   2  12  105.97    2.63
   0   2  12  114.06    2.72
   0   2  12  112.09    2.73
   0   2  13  104.30    2.39
   0   2  13  104.16    2.39
   0   2  13   98.61    2.31
   0   2  14  145.35    2.48
   0   2  14  139.43    2.49
   0  -3  12   52.45    1.33
   0   3 -11   30.11    1.05
   0   3 -11   28.86    0.93
   0   3 -10  250.16    4.58
   0   3  -9   13.32    0.83
   0   3  -8    1.88    0.37
   0   3  -8    1.75    0.34
   0   3  -7   17.36    0.86
   0  -3   7   18.58    0.98
   0   3  -6    0.36    0.21
   0  -3   6    0.24    0.25
   0   3  -5   83.08    1.92
   0  -3   5   83.77    2.04
   0   3  -4    0.23    0.16
   0   3  -4    0.34    0.11
   0  -3   3  496.53    7.00
   0   3  -3  488.62    6.96
   0  -3   2 2355.90   32.26
   0   3  -2 2298.30   32.09
   0   3  -1    5.69    0.27
   0  -3   1    6.28    0.28
   0  -3   0 1525.47   22.26
   0  -3   0 1636.77   22.30
   0  -3  -1 1696.16   22.32
   0  -3  -1 1622.79   22.18
   0   3   1 1662.96   22.31
   0  -3  -1 1595.72   22.29
   0  -3  -2  323.74    4.60
   0  -3  -2  325.54    4.39
   0   3   3    2.69    0.18
   0  -3  -3    2.69    0.22
   0  -3  -3    2.54    0.16
   0   3   4  132.08    2.08
   0  -3  -4  134.08    2.29
   0   3   5   51.07    1.05
   0  -3  -5   54.41    1.16
   0  -3  -6    7.72    0.43
   0   3   6    8.38    0.38
   0   3   7   93.93    2.07
   0   3   8  176.21    3.28
   0   3   8  171.55    3.45
   0   3   9   50.99    1.41
   0   3   9   50.71    1.63
   0   3  10   69.37    1.75
   0   3  10   75.23    2.16
   0   3  11   54.88    1.86
   0   3  11   59.28    1.90
   0   3  11   61.56    1.98
   0   3  12  153.17    3.43
   0   3  12  161.62    3.54
   0   3  12  162.01    3.54
   0   3  13   13.85    0.81
   0   3  13   14.79    0.83
   0   3  13   12.97    0.79
   0   3  14   10.67    0.59
   0   3  14   12.23    0.67
   0   3  14   11.29    0.63
   0   4 -11    1.49    0.20
   0   4 -11    1.74    0.25
   0  -4  11    1.69    0.29
   0   4 -10    7.48    0.55
   0  -4  10    8.19    0.66
   0   4  -9   26.58    1.13
   0  -4   9   25.00    1.20
   0   4  -8    3.85    0.45
   0   4  -8    4.23    0.51
   0  -4   7    0.89    0.35
   0   4  -7    0.97    0.31
   0   4  -6  162.38    3.34
   0  -4   6  161.91    3.45
   0   4  -5   28.01    1.07
   0  -4   5   26.01    1.09
   0  -4   4    0.84    0.25
   0   4  -4    0.67    0.20
   0   4  -3    6.46    0.44
   0  -4   2  164.80    2.68
   0   4  -2  162.72    2.65
   0  -4   1   21.68    0.68
   0  -4   1   21.08    0.62
   0   4  -1   20.29    0.61
   0   4   0   29.25    0.72
   0  -4   0   27.70    0.69
   0  -4  -1  168.76    2.53
   0   4   1  165.12    2.54
   0  -4  -2   59.67    0.98
   0   4   2   61.86    1.24
   0  -4  -2   62.79    1.24
   0  -4  -2   57.90    1.17
   0  -4  -3    3.34    0.22
   0  -4  -3    3.61    0.09
   0  -4  -3    3.28    0.08
   0  -4  -4  176.50    2.79
   0  -4  -4  187.35    3.08
   0  -4  -5   75.98    1.67
   0  -4  -5   74.66    1.40
   0   4   5   78.83    1.45
   0   4   6   67.15    1.70
   0  -4  -6   74.38    1.56
   0   4   7 1158.30   16.19
   0   4   7 1135.65   15.87
   0   4   7 1126.05   16.10
   0   4   8  254.37    4.34
   0   4   8  254.15    4.67
   0   4   9  827.03   12.39
   0   4   9  775.85   11.73
   0   4  10    2.47    0.47
   0   4  10    1.68    0.29
   0   4  11  434.28    7.34
   0   4  11  430.62    7.39
   0   4  12   10.49    0.83
   0   4  12    9.72    0.78
   0   4  13   32.91    1.30
   0   4  13   33.91    1.31
   0   4  14   64.85    1.70
   0   4  14   68.91    1.72
   0   4  14   69.95    1.76
   0  -5  10  275.91    4.54
   0   5 -10  266.86    4.45
   0   5  -9   91.16    2.19
   0  -5   9   96.61    2.32
   0  -5   8   20.14    1.05
   0   5  -8   19.78    0.94
   0   5  -7  362.02    6.29
   0   5  -6   51.64    1.66
   0  -5   6   49.33    1.68
   0  -5   5    3.75    0.47
   0   5  -4   53.77    1.59
   0  -5   4   54.40    1.61
   0   5  -4   49.37    1.45
   0   5  -3   27.21    0.96
   0   5  -3   27.75    1.03
   0  -5   3   28.00    1.05
   0   5  -2   22.72    0.88
   0   5  -2   23.15    0.84
   0   5  -2   23.37    0.80
   0   5  -1   35.56    1.07
   0  -5   1   31.94    0.88
   0   5  -1   35.21    0.98
   0   5  -1   35.57    1.04
   0  -5   0   21.10    0.63
   0  -5   0   22.75    0.69
   0   5   0   21.90    0.66
   0  -5  -1 1505.80   21.29
   0  -5  -1 1658.51   21.52
   0  -5  -1 1475.76   21.08
   0   5   1 1614.67   21.30
   0  -5  -2   38.61    0.74
   0  -5  -2   37.09    0.95
   0  -5  -3  617.78    8.79
   0  -5  -3  607.02    8.92
   0  -5  -4  594.02    8.51
   0  -5  -4  597.77    8.78
   0   5   5    2.16    0.27
   0   5   5    2.49    0.34
   0   5   6    2.74    0.31
   0   5   6    2.65    0.34
   0   5   6    2.57    0.29
   0   5   7   18.42    0.79
   0   5   7   17.38    0.74
   0   5   7   18.14    0.91
   0   5   7   17.15    0.85
   0   5   7   16.81    0.84
   0   5   8  231.14    4.17
   0   5   8  240.38    4.09
   0   5   8  239.85    4.50
   0   5   8  240.32    4.56
   0   5   8  230.39    4.41
   0   5   9    2.82    0.47
   0   5   9    3.59    0.47
   0   5  10  198.04    3.77
   0   5  10  201.97    4.22
   0   5  11   15.48    1.00
   0   5  11   14.58    0.75
   0   5  12  315.01    5.92
   0   5  13   30.60    1.31
   0   5  13   27.75    1.20
   0   5  14   63.64    1.69
   0   5  14   64.39    1.68
   0   5  15    0.35    0.14
   0  -6   9   81.24    1.77
   0   6  -8   33.22    1.16
   0  -6   8   34.36    1.21
   0   6  -7  113.61    2.62
   0   6  -7  113.76    2.65
   0  -6   7  115.52    2.71
   0   6  -6   84.05    1.90
   0  -6   5  104.96    2.57
   0   6  -4  212.07    4.02
   0  -6   4  215.86    4.01
   0   6  -3   40.64    1.33
   0   6  -3   42.38    1.41
   0  -6   3   41.10    1.36
   0   6  -2   59.68    1.57
   0   6  -2   59.75    1.63
   0   6  -1  125.46    2.57
   0   6  -1  121.59    2.45
   0   6  -1  126.02    2.59
   0   6   0  131.99    2.59
   0   6   0  132.09    2.66
   0   6   0  137.58    2.60
   0   6   0  134.95    2.64
   0   6   1    0.85    0.20
   0   6   1    0.97    0.22
   0   6   1    0.99    0.23
   0   6   2  205.32    3.62
   0  -6  -2  206.44    3.54
   0   6   2  198.26    3.52
   0   6   2  196.45    3.56
   0  -6  -3   61.55    1.45
   0   6   3   64.68    1.62
   0   6   3   66.51    1.60
   0   6   4   81.00    1.92
   0   6   4   82.02    1.86
   0   6   5  573.99    8.86
   0   6   5  572.21    8.66
   0   6   5  572.41    8.82
   0   6   6  556.48    8.85
   0   6   6  554.01    8.76
   0   6   6  557.71    8.53
   0   6   6  572.04    8.74
   0   6   7  170.06    3.59
   0   6   7  158.02    3.13
   0   6   7  165.58    3.39
   0   6   8  140.72    2.98
   0   6   8  141.56    2.90
   0   6   8  148.38    3.26
   0   6   9   47.65    1.41
   0   6   9   50.56    1.83
   0   6   9   49.90    1.70
   0   6   9   53.37    1.57
   0   6   9   48.55    1.73
   0   6  10   91.42    2.51
   0   6  10   93.01    2.70
   0   6  11   10.92    0.83
   0   6  11    8.54    0.74
   0   6  12    3.37    0.52
   0   6  13   72.70    2.00
   0   6  13   70.67    1.98
   0   6  14   86.73    1.98
   0   7  -8  136.89    2.52
   0   7  -7  392.98    6.28
   0  -7   7  392.15    6.19
   0   7  -6    1.08    0.31
   0  -7   6    0.93    0.27
   0   7  -6    0.94    0.20
   0  -7   5    6.92    0.57
   0   7  -5    7.67    0.52
   0   7  -5    8.37    0.66
   0   7  -4    1.35    0.35
   0   7  -3   11.65    0.74
   0   7  -3   13.30    0.79
   0   7  -2    4.40    0.47
   0   7  -2    4.03    0.44
   0   7  -1   41.67    1.36
   0   7  -1   40.33    1.34
   0   7  -1   42.13    1.29
   0   7   0   35.64    1.17
   0   7   0   36.16    1.24
   0   7   0   32.72    1.14
   0   7   1    9.83    0.63
   0   7   1    9.44    0.59
   0   7   2   33.46    1.13
   0   7   2   31.20    1.15
   0   7   3  165.99    3.22
   0   7   3  155.97    3.21
   0   7   3  165.61    3.18
   0   7   4  383.32    6.35
   0   7   5  105.79    2.39
   0   7   5  107.52    2.41
   0   7   5  104.45    2.44
   0   7   6   29.87    1.12
   0   7   6   30.93    1.15
   0   7   6   30.18    1.20
   0   7   7   47.80    1.60
   0   7   7   45.50    1.53
   0   7   7   46.34    1.49
   0   7   7   44.95    1.43
   0   7   7   48.87    1.64
   0   7   8   86.62    2.40
   0   7   8   83.65    2.32
   0   7   8   82.28    2.07
   0   7   8   85.16    2.17
   0   7   8   91.25    2.36
   0   7   9  121.98    3.00
   0   7   9  121.28    2.62
   0   7   9  121.70    2.99
   0   7   9  125.83    3.10
   0   7  10   83.50    2.36
   0   7  10   81.13    2.32
   0   7  10   78.55    2.07
   0   7  10   80.38    2.36
   0   7  11    7.61    0.69
   0   7  11    6.85    0.68
   0   7  11    6.69    0.66
   0   7  11    7.54    0.56
   0   7  12   10.45    0.77
   0   7  12   11.60    0.81
   0   7  12   10.95    0.59
   0   7  12   11.27    0.74
   0   7  13    8.62    0.59
   0   7  14   35.08    1.03
   0   8  -7   33.63    0.87
   0   8  -6   15.21    0.66
   0   8  -5   32.28    1.12
   0   8  -5   32.96    1.18
   0   8  -5   34.34    1.00
   0   8  -4   34.79    1.13
   0   8  -4   32.88    1.25
   0   8  -3   33.02    1.24
   0   8  -3   34.33    1.29
   0   8  -2   16.21    0.87
   0   8  -2   16.84    0.89
   0   8  -1  298.78    5.25
   0   8  -1  291.35    5.18
   0   8   0  145.46    3.01
   0   8   0  151.22    3.16
   0   8   0  144.52    3.00
   0   8   1    0.91    0.29
   0   8   1    4.16    0.43
   0   8   2  287.41    5.02
   0   8   3    4.43    0.49
   0   8   3    4.47    0.49
   0   8   3    4.69    0.48
   0   8   4   15.96    0.72
   0   8   4   15.30    0.86
   0   8   4   15.28    0.81
   0   8   4   15.18    0.84
   0   8   5   49.08    1.61
   0   8   5   48.94    1.58
   0   8   6   38.06    1.42
   0   8   6   37.59    1.34
   0   8   6   39.95    1.40
   0   8   7   84.37    2.21
   0   8   7   85.82    2.28
   0   8   8   48.07    1.58
   0   8   8   46.86    1.65
   0   8   9   50.71    1.60
   0   8   9   51.43    1.73
   0   8  10   17.23    0.98
   0   8  10   18.33    0.90
   0   8  11  167.04    3.47
   0   8  11  164.69    3.20
   0   8  12    2.74    0.30
   0   8  12    2.93    0.41
   0   8  13  135.83    2.65
   0   8  14   14.62    0.55
   0   9  -5   11.23    0.40
   0   9  -5    8.99    0.40
   0   9  -4    0.40    0.16
   0   9  -4    0.35    0.17
   0   9  -3  104.81    2.14
   0   9  -3  100.94    2.20
   0   9  -2    9.17    0.62
   0   9  -2    9.51    0.62
   0   9  -2    9.19    0.61
   0   9  -1   73.23    1.96
   0   9  -1   72.46    1.87
   0   9   0   22.14    1.03
   0   9   0   21.81    0.91
   0   9   0   23.54    1.02
   0   9   1   17.29    0.86
   0   9   1   17.71    0.89
   0   9   1   18.65    0.96
   0   9   2    9.03    0.64
   0   9   2   10.04    0.65
   0   9   3   18.29    0.92
   0   9   3   19.58    0.87
   0   9   3   16.75    0.92
   0   9   4  104.89    2.30
   0   9   4  112.76    2.58
   0   9   4  109.20    2.61
   0   9   5    0.29    0.27
   0   9   5    0.16    0.27
   0   9   6   43.80    1.48
   0   9   6   44.80    1.57
   0   9   7  115.95    2.68
   0   9   7  121.42    2.74
   0   9   7  119.26    2.82
   0   9   8   99.99    2.36
   0   9   8   98.60    2.50
   0   9   8  100.06    2.43
   0   9   9    2.41    0.39
   0   9   9    2.58    0.44
   0   9   9    2.22    0.34
   0   9  10    2.88    0.37
   0   9  10    2.11    0.29
   0   9  10    2.30    0.38
   0   9  11    0.95    0.25
   0   9  11    0.98    0.29
   0   9  12   47.83    1.14
   0   9  12   47.55    1.33
   0   9  13    3.33    0.29
   0  10  -3   25.13    0.73
   0  10  -2  402.98    6.19
   0  10  -1    5.22    0.45
   0  10   0   70.13    1.75
   0  10   0   72.18    1.86
   0  10   1   29.46    1.12
   0  10   1   28.59    1.05
   0  10   2    1.62    0.30
   0  10   2    2.04    0.35
   0  10   2    1.99    0.38
   0  10   3  160.37    3.12
   0  10   3  171.29    3.30
   0  10   4  386.02    6.62
   0  10   4  391.56    6.25
   0  10   5  142.43    3.03
   0  10   5  138.27    3.00
   0  10   6  212.14    4.01
   0  10   7    1.61    0.35
   0  10   7    1.57    0.32
   0  10   7    1.34    0.33
   0  10   8   93.94    2.29
   0  10   8   99.47    2.27
   0  10   8   96.38    2.18
   0  10   9   11.55    0.60
   0  10   9   11.96    0.67
   0  10  10   53.77    1.41
   0  10  10   54.25    1.50
   0  10  11  108.58    2.08
   0  10  11  112.27    2.24
   0  10  12    0.51    0.16
   0  11   0    4.11    0.31
   0  11   1  136.58    2.42
   0  11   1  141.04    2.65
   0  11   1  133.03    2.48
   0  11   2    2.83    0.35
   0  11   2    3.60    0.32
   0  11   3  118.98    2.28
   0  11   3  122.91    2.41
   0  11   4    4.22    0.40
   0  11   4    3.75    0.40
   0  11   4    3.47    0.29
   0  11   5   88.00    1.99
   0  11   5   86.99    2.02
   0  11   6   15.42    0.72
   0  11   6   13.78    0.69
   0  11   7   34.77    1.07
   0  11   8  198.82    3.44
   0  11   8  191.38    3.32
   0  11   9   15.22    0.56
   0  11   9   19.43    0.70
   0  11  10    4.28    0.30
   0  12   4    5.32    0.35
   0  12   5   20.87    0.69
   0  12   6   12.98    0.50
   0  12   6   11.66    0.48
   0  12   7   21.78    0.64
   0  12   8   11.50    0.44
  -1  12   6   18.84    0.58
  -1  12   5   72.15    1.43
  -1  12   4    0.53    0.14
  -1  11  10    0.04    0.09
  -1  11   9    4.87    0.31
  -1  11   9    7.71    0.41
  -1  11   8   18.58    0.69
  -1  11   7   27.13    0.91
  -1  11   7   28.73    0.93
  -1  11   6  109.57    2.27
  -1  11   6  110.58    2.24
  -1  11   5   37.75    1.16
  -1  11   5   40.21    1.15
  -1  11   4   32.50    1.00
  -1  11   3  105.57    2.07
  -1  11   3  102.47    1.96
  -1  11   2   40.31    1.14
  -1  11   2   37.39    1.00
  -1  11   1    1.50    0.24
  -1  11   1    1.20    0.16
  -1  11   1    1.38    0.21
  -1  11   0   68.88    1.46
  -1  11   0   71.10    1.43
  -1  11  -1    6.64    0.32
  -1  10  12   17.54    0.56
  -1  10  11   45.27    1.08
  -1  10  11   41.88    1.13
  -1  10  10   50.47    1.35
  -1  10  10   51.67    1.28
  -1  10   9   12.23    0.62
  -1  10   9   12.16    0.64
  -1  10   9   12.47    0.69
  -1  10   8   91.53    2.09
  -1  10   8   88.34    2.16
  -1  10   7    0.19    0.26
  -1  10   7    0.40    0.26
  -1  10   7    0.28    0.25
  -1  10   6   34.29    1.22
  -1  10   6   32.99    1.22
  -1  10   5   92.11    2.25
  -1  10   5   92.57    2.19
  -1  10   4   16.15    0.81
  -1  10   4   14.35    0.64
  -1  10   3    1.67    0.31
  -1  10   3    1.49    0.34
  -1  10   3    1.70    0.28
  -1  10   2  151.51    3.05
  -1  10   2  145.94    2.86
  -1  10   2  146.40    2.89
  -1  10   1  149.24    2.94
  -1  10   1  155.97    3.06
  -1  10   0   60.81    1.56
  -1  10   0   61.29    1.61
  -1  10  -1  103.16    2.14
  -1  10  -1  102.56    2.15
  -1  10  -2   11.52    0.54
  -1  10  -2    9.77    0.46
  -1  10  -3  111.71    2.00
  -1   9  12    0.99    0.18
  -1   9  11    7.70    0.49
  -1   9  10    6.48    0.51
  -1   9  10    5.34    0.43
  -1   9   9    0.42    0.32
  -1   9   9    0.11    0.27
  -1   9   9    0.21    0.21
  -1   9   8  117.36    2.80
  -1   9   8  120.11    2.72
  -1   9   8  119.04    2.67
  -1   9   7   87.10    2.31
  -1   9   7   83.77    2.19
  -1   9   6    0.06    0.24
  -1   9   6    0.39    0.27
  -1   9   6    0.28    0.31
  -1   9   5  166.15    3.50
  -1   9   5  165.82    3.36
  -1   9   4   11.24    0.61
  -1   9   4   11.57    0.74
  -1   9   3   75.15    1.95
  -1   9   3   76.57    1.86
  -1   9   2  163.51    3.39
  -1   9   2  159.80    3.22
  -1   9   1   70.12    1.91
  -1   9   1   62.46    1.71
  -1   9   0  139.46    2.94
  -1   9   0  142.20    2.77
  -1   9  -1    4.91    0.47
  -1   9  -1    4.24    0.43
  -1   9  -2   18.25    0.84
  -1   9  -2   17.01    0.81
  -1   9  -2   16.20    0.77
  -1   9  -3    9.12    0.57
  -1   9  -3    9.71    0.57
  -1   9  -4   45.93    1.15
  -1   9  -4   44.18    1.22
  -1   9  -5    4.38    0.29
  -1   9  -5    5.36    0.28
  -1   8  13   19.45    0.59
  -1   8  13   25.42    0.83
  -1   8  12   20.02    0.76
  -1   8  11    8.94    0.58
  -1   8  10    9.95    0.68
  -1   8  10    9.86    0.61
  -1   8   9   53.16    1.67
  -1   8   9   55.77    1.62
  -1   8   8   27.53    1.17
  -1   8   8   27.55    1.13
  -1   8   7  161.56    3.49
  -1   8   7  174.99    3.53
  -1   8   6   54.78    1.80
  -1   8   6   58.68    1.75
  -1   8   5  276.53    5.17
  -1   8   5  289.95    5.11
  -1   8   4   88.35    2.30
  -1   8   4   85.12    2.14
  -1   8   4   82.24    2.19
  -1   8   3  251.58    4.72
  -1   8   3  254.63    4.57
  -1   8   2   72.78    1.91
  -1   8   2   76.49    2.03
  -1   8   1   64.82    1.72
  -1   8   1   70.46    1.91
  -1   8   1   67.02    1.77
  -1   8   0    0.94    0.27
  -1   8   0    0.69    0.27
  -1   8   0    0.55    0.24
  -1   8  -1   30.99    1.20
  -1   8  -1   33.29    1.11
  -1   8  -1   31.64    1.19
  -1   8  -2   10.79    0.68
  -1   8  -2   11.04    0.72
  -1   8  -3   28.96    1.16
  -1   8  -3   27.92    1.07
  -1   8  -4   80.61    1.91
  -1   8  -4   75.81    2.01
  -1   8  -5  100.47    2.30
  -1   8  -5  102.46    2.07
  -1   8  -6  188.05    3.31
  -1   8  -6  188.69    3.27
  -1   8  -7   24.98    0.73
  -1   7  14  103.96    1.94
  -1   7  13  105.34    2.16
  -1   7  13   88.93    1.78
  -1   7  12    5.32    0.43
  -1   7  12    4.98    0.53
  -1   7  11  103.70    2.60
  -1   7  10   74.08    1.88
  -1   7   9    2.47    0.48
  -1   7   9    3.08    0.41
  -1   7   8    3.86    0.45
  -1   7   7    0.39    0.25
  -1   7   6   26.50    1.08
  -1   7   5   11.93    0.72
  -1   7   5   12.36    0.72
  -1   7   4  149.61    3.13
  -1   7   4  148.47    3.02
  -1   7   4  144.76    3.04
  -1   7   3  493.72    7.84
  -1   7   3  512.00    8.05
  -1   7   2   85.85    2.13
  -1   7   2   84.14    1.99
  -1   7   2   85.20    2.10
  -1   7   1  124.55    2.64
  -1   7   1  116.12    2.49
  -1   7   1  119.53    2.51
  -1   7   0  406.40    6.52
  -1   7   0  421.25    6.71
  -1   7   0  418.23    6.70
  -1   7   0  402.96    6.60
  -1   7  -1  101.04    2.36
  -1   7  -1   99.76    2.21
  -1   7  -1  107.08    2.43
  -1   7  -1  105.34    2.45
  -1   7  -2    4.02    0.43
  -1   7  -2    4.36    0.48
  -1   7  -3    1.08    0.31
  -1   7  -3    1.02    0.29
   1  -7   4   15.53    0.83
  -1   7  -4   14.82    0.77
  -1   7  -4   16.23    0.89
   1  -7   5   45.68    1.46
  -1   7  -5   44.04    1.51
  -1   7  -6    0.89    0.21
  -1   7  -7   41.44    1.28
  -1   7  -7   43.51    1.29
   1  -7   7   42.24    1.25
   1  -7   8  219.68    3.60
  -1   7  -8  231.86    3.76
  -1   6  14    3.16    0.31
  -1   6  13    0.73    0.28
  -1   6  13    0.52    0.17
  -1   6  13    1.01    0.29
  -1   6  12   33.14    1.31
  -1   6  12   33.51    1.35
  -1   6  11   65.57    2.09
  -1   6  11   65.93    1.79
  -1   6  11   63.31    2.08
  -1   6  10  594.48    9.64
  -1   6  10  577.05    8.91
  -1   6  10  589.40    9.07
  -1   6   9   30.18    1.21
  -1   6   9   31.83    1.18
  -1   6   9   33.17    1.42
  -1   6   8  172.20    3.86
  -1   6   8  178.26    3.50
  -1   6   8  180.57    3.58
  -1   6   7  206.31    4.05
  -1   6   7  203.34    4.09
  -1   6   7  200.52    3.78
  -1   6   6  111.14    2.60
  -1   6   6  108.43    2.42
  -1   6   6  108.08    2.63
  -1   6   6  113.31    2.45
  -1   6   5   24.94    0.97
  -1   6   4  147.54    2.89
  -1   6   3   13.08    0.65
  -1   6   2   37.37    1.20
  -1   6   2   36.86    1.17
  -1   6   1    6.23    0.47
  -1   6   1    5.82    0.41
  -1   6   1    6.10    0.47
  -1   6   0  222.04    3.75
  -1   6   0  210.69    3.79
  -1   6   0  220.65    3.87
  -1   6  -1  139.40    2.77
  -1   6  -1  138.01    2.72
  -1   6  -1  131.94    2.58
  -1   6  -2   13.64    0.64
  -1   6  -2   14.37    0.77
  -1   6  -2   15.11    0.73
  -1   6  -2   16.00    0.81
  -1   6  -3    5.21    0.44
   1  -6   3    4.98    0.49
  -1   6  -3    5.09    0.50
  -1   6  -4    0.17    0.25
  -1   6  -4    0.37    0.22
   1  -6   4    0.36    0.27
   1  -6   5   11.02    0.75
   1  -6   6   10.65    0.76
  -1   6  -6    9.85    0.71
  -1   6  -7  147.15    3.11
  -1   6  -8   65.58    1.68
   1  -6   8   65.55    1.77
   1  -6   9    0.23    0.20
  -1   5  14   59.20    1.46
  -1   5  13    4.35    0.47
  -1   5  12   65.86    1.95
  -1   5  12   64.78    1.67
  -1   5  12   70.76    2.10
  -1   5  12   70.47    2.11
  -1   5  11  102.32    2.65
  -1   5  11  100.57    2.37
  -1   5  10  571.13    9.01
  -1   5  10  555.45    9.42
  -1   5  10  573.37    8.86
  -1   5   9  306.53    5.74
  -1   5   9  292.51    5.15
  -1   5   9  287.99    5.04
  -1   5   9  297.93    5.59
  -1   5   9  292.01    5.43
  -1   5   8  196.23    3.94
  -1   5   8  199.61    3.67
  -1   5   8  192.30    3.99
  -1   5   8  200.48    4.13
  -1   5   7  179.47    3.62
  -1   5   7  167.75    3.50
  -1   5   7  173.05    3.32
  -1   5   7  179.27    3.37
  -1   5   6    4.95    0.43
  -1   5   6    4.83    0.46
  -1   5   6    5.86    0.54
  -1   5   6    4.62    0.47
  -1   5   6    5.00    0.42
   1  -5  -5  221.95    3.75
  -1   5   5  225.05    3.95
  -1   5   5  246.35    4.27
  -1   5   5  242.46    4.17
  -1   5   4  147.31    2.73
   1  -5  -4  143.39    2.59
  -1   5   4  150.86    2.92
  -1   5   4  151.38    2.77
   1  -5  -3  438.41    6.39
   1  -5  -3  406.22    6.45
   1  -5  -2    0.60    0.17
   1  -5  -2    0.44    0.14
  -1   5   2    0.29    0.13
  -1   5   1  405.10    6.11
   1  -5  -1  416.06    6.15
   1  -5  -1  406.41    6.15
  -1   5   0  525.90    7.85
   1  -5   0  532.84    7.55
  -1   5   0  530.26    7.82
  -1   5   0  534.40    7.94
  -1   5  -1    8.70    0.48
  -1   5  -1    9.00    0.50
  -1   5  -2  118.03    2.28
   1  -5   2  125.08    2.52
  -1   5  -2  125.03    2.52
  -1   5  -2  126.85    2.43
  -1   5  -3  212.09    3.85
  -1   5  -3  212.26    3.87
   1  -5   3  210.30    3.84
  -1   5  -4   47.94    1.36
   1  -5   4   49.00    1.53
  -1   5  -5   11.24    0.72
   1  -5   5   10.94    0.74
  -1   5  -6   32.38    1.26
   1  -5   6   31.54    1.32
   1  -5   7   53.48    1.77
  -1   5  -7   55.32    1.71
  -1   5  -8   23.11    1.01
   1  -5   9   88.33    2.21
  -1   5  -9   87.63    2.11
  -1   5 -10    0.59    0.21
   1  -5  10    0.82    0.27
  -1   4  14  150.51    2.74
  -1   4  13    7.18    0.58
  -1   4  13    7.18    0.60
  -1   4  13    6.98    0.57
  -1   4  12  170.92    3.65
  -1   4  12  170.43    3.57
  -1   4  11    9.73    0.81
  -1   4  11    9.93    0.63
  -1   4  11    9.53    0.80
  -1   4  11   10.40    0.78
  -1   4  10   76.78    2.23
  -1   4  10   79.38    2.02
  -1   4  10   84.49    2.43
  -1   4  10   84.33    2.37
  -1   4   9   27.82    1.23
  -1   4   9   26.92    1.27
  -1   4   9   26.40    1.06
  -1   4   9   30.28    1.30
  -1   4   8    2.56    0.41
  -1   4   8    2.61    0.39
  -1   4   8    2.90    0.36
  -1   4   7  691.85   10.42
  -1   4   7  680.61   10.37
  -1   4   7  683.10   10.28
  -1   4   7  654.15   10.04
  -1   4   6   49.08    1.31
  -1   4   6   51.33    1.43
  -1   4   6   45.93    1.20
  -1   4   6   51.61    1.48
  -1   4   6   50.70    1.48
   1  -4  -5   28.70    0.80
  -1   4   5   30.58    0.87
   1  -4  -4  357.70    5.24
   1  -4  -4  362.27    5.51
   1  -4  -3  344.06    5.14
   1  -4  -3  344.45    5.30
   1  -4  -2   12.55    0.51
   1  -4  -2   12.95    0.29
  -1   4   2   12.53    0.50
  -1   4   1  121.21    2.17
   1  -4  -1  123.89    1.93
   1  -4  -1  124.52    2.22
  -1   4   0  399.56    6.10
   1  -4   0  413.58    6.22
   1  -4   0  421.46    5.92
   1  -4   0  410.38    6.12
  -1   4  -1 1069.80   15.02
   1  -4   1 1126.77   14.94
  -1   4  -2 2937.22   41.03
   1  -4   2 2976.43   40.96
   1  -4   3  708.59   10.19
  -1   4  -3  702.39   10.15
  -1   4  -4  246.61    4.31
   1  -4   4  250.12    4.35
  -1   4  -5   91.89    2.19
   1  -4   5   93.70    2.28
   1  -4   6   31.25    1.26
  -1   4  -6   31.44    1.19
  -1   4  -7    6.08    0.55
   1  -4   7    6.17    0.62
   1  -4   8   34.98    1.41
  -1   4  -8   34.26    1.28
  -1   4  -9    5.02    0.51
  -1   4  -9    4.43    0.45
  -1   4 -10   14.44    0.75
   1  -4  10   16.45    0.88
   1  -4  11  217.47    3.80
  -1   4 -11  212.92    3.61
  -1   3  14    0.14    0.17
  -1   3  14    0.20    0.13
  -1   3  13   99.83    2.31
  -1   3  13   96.08    2.27
  -1   3  12    5.86    0.59
  -1   3  12    6.68    0.60
  -1   3  12    6.34    0.61
  -1   3  12    5.32    0.43
  -1   3  11   28.81    1.30
  -1   3  11   29.21    1.33
  -1   3  11   27.58    1.24
  -1   3  11   31.09    1.11
  -1   3  10  345.14    6.10
  -1   3  10  331.89    6.23
  -1   3   9 1160.23   17.06
  -1   3   9 1143.34   17.21
  -1   3   9 1183.41   17.23
  -1   3   8  346.34    5.94
  -1   3   8  344.06    5.90
  -1   3   8  328.96    5.75
  -1   3   7  285.21    4.93
  -1   3   7  288.86    4.98
  -1   3   7  272.74    4.80
   1  -3  -6 2248.60   33.03
  -1   3   6 2586.61   33.10
   1  -3  -5   41.14    1.10
  -1   3   5   40.54    1.01
   1  -3  -4 1222.80   17.57
  -1   3   4 1336.26   17.62
   1  -3  -3    9.54    0.37
   1  -3  -3    7.97    0.40
   1  -3  -2    2.06    0.21
   1  -3  -2    2.00    0.19
  -1   3   2    1.97    0.20
  -1   3   2    1.92    0.19
  -1   3   1 1328.83   18.36
   1  -3  -1 1362.19   18.36
   1  -3  -1 1346.66   18.09
   1  -3  -1 1300.68   18.33
   1  -3   0 3407.00   46.15
  -1   3   0 3323.92   46.12
   1  -3   0 3485.28   45.95
   1  -3   0 3415.14   46.11
  -1   3   0 3390.46   45.95
  -1   3  -1   30.92    0.84
   1  -3   1   32.69    0.85
  -1   3  -2  137.57    2.37
  -1   3  -2  137.54    2.41
   1  -3   2  139.60    2.37
  -1   3  -3  886.21   13.30
   1  -3   3  924.98   13.23
  -1   3  -4   76.88    1.69
   1  -3   4   74.84    1.79
   1  -3   5   12.92    0.70
  -1   3  -5   13.31    0.66
  -1   3  -6  235.86    4.17
   1  -3   6  234.44    4.37
   1  -3   7  136.54    3.05
  -1   3  -7  134.85    2.86
  -1   3  -8  166.82    3.38
  -1   3  -9   24.27    1.02
  -1   3 -10   59.45    1.71
  -1   3 -11  179.90    3.31
   1  -3  11  174.33    3.51
   1  -3  12  295.91    4.62
  -1   3 -12  267.72    4.30
  -1   2  14  123.38    2.31
  -1   2  13    8.13    0.55
  -1   2  13    8.53    0.59
  -1   2  13    9.47    0.60
  -1   2  12  229.53    4.34
  -1   2  12  231.96    4.38
  -1   2  12  228.47    4.37
  -1   2  11   80.30    2.19
  -1   2  11   79.39    2.25
  -1   2  11   83.64    2.30
  -1   2  11   82.05    2.25
  -1   2  10  604.73   10.10
  -1   2  10  629.81    9.99
  -1   2   9  501.30    8.00
  -1   2   9  469.85    7.83
  -1   2   8   33.20    1.23
  -1   2   8   29.90    1.13
  -1   2   7   60.17    1.63
  -1   2   7   59.31    1.57
   1  -2  -6   70.38    1.59
  -1   2   6   67.85    1.45
   1  -2  -5  698.05    9.34
   1  -2  -5  700.33    9.45
   1  -2  -4  395.12    5.71
   1  -2  -4  360.78    5.63
   1  -2  -4  359.42    5.75
  -1   2   4  414.00    5.34
  -1   2   4  356.71    5.64
   1  -2  -3 3385.48   45.95
   1  -2  -3 3455.62   46.06
  -1   2   3 3383.27   45.98
  -1   2   2  193.43    2.85
   1  -2  -2  184.12    2.82
   1  -2  -1   36.73    0.57
  -1   2   1   34.64    0.71
   1  -2  -1   35.90    0.74
   1  -2   0  234.75    3.29
   1  -2   0  226.32    3.41
   1  -2   1 9999.00  138.05
  -1   2  -2 6125.23   81.32
   1  -2   2 6175.30   81.25
  -1   2  -3  261.95    3.80
   1  -2   3  262.19    3.84
  -1   2  -4    1.67    0.22
   1  -2   4    4.04    0.28
   1  -2   5    0.28    0.12
  -1   2  -5    0.30    0.13
  -1   2  -6    1.06    0.22
   1  -2   6    0.91    0.22
   1  -2   7    2.80    0.41
  -1   2  -7    2.78    0.33
  -1   2  -8  300.35    5.13
   1  -2   8  300.87    5.42
  -1   2  -9  291.82    5.07
   1  -2   9  297.49    5.45
  -1   2 -10   20.57    0.98
   1  -2  11  108.71    2.65
  -1   2 -11  111.37    2.44
   1  -2  12  260.19    4.48
  -1   2 -12  246.44    4.14
   1  -2  13   30.90    0.88
  -1   1  14   13.55    0.52
  -1   1  13  124.31    2.54
  -1   1  12   42.82    1.36
  -1   1  12   47.59    1.52
  -1   1  12   43.68    1.38
  -1   1  12   45.93    1.49
  -1   1  11  125.69    2.76
  -1   1  11  130.37    2.94
  -1   1  11  133.05    2.96
  -1   1  11  129.68    3.05
  -1   1  10 1061.86   15.48
  -1   1  10 1015.19   15.60
   1  -1  -9 1419.35   20.03
  -1   1   9 1374.37   20.14
  -1   1   9 1387.95   20.32
  -1   1   8   94.52    2.28
   1  -1  -8   93.85    2.17
  -1   1   8   96.08    2.34
  -1   1   7  131.55    2.75
   1  -1  -7  128.43    2.57
  -1   1   7  135.64    2.71
  -1   1   6  599.46    8.84
  -1   1   6  619.17    9.14
  -1   1   5  438.80    6.41
  -1   1   5  472.63    6.15
   1  -1  -4  127.87    2.19
   1  -1  -4  123.77    2.11
   1  -1  -3 2096.77   28.08
   1  -1  -3 2127.17   28.08
  -1   1   3 2058.43   27.88
   1  -1  -2 3868.40   51.99
   1  -1  -2 3912.72   52.00
   1  -1  -2 3781.54   51.98
  -1   1   2 3898.52   52.00
   1  -1  -1  502.13    6.22
  -1   1   1  456.00    6.03
  -1   1   0  837.46   10.35
   1  -1   0  831.48   10.35
  -1   1  -1  465.53    6.26
   1  -1   1  443.23    6.26
  -1   1  -1  453.86    6.34
  -1   1  -2  527.27    8.17
  -1   1  -2  586.80    8.29
   1  -1   3  411.75    5.61
   1  -1   3  373.17    5.60
   1  -1   4  112.09    1.95
  -1   1  -4  109.08    1.96
   1  -1   5   14.07    0.52
  -1   1  -5   13.72    0.53
   1  -1   5   14.00    0.52
   1  -1   6   65.50    1.41
   1  -1   6   64.80    1.55
   1  -1   6   64.01    1.61
  -1   1  -7   85.68    1.86
   1  -1   7   82.35    1.89
   1  -1   7   84.20    2.06
   1  -1   8   82.65    2.00
   1  -1   8   83.09    2.12
  -1   1  -8   80.35    1.88
   1  -1   8   86.08    2.02
   1  -1   8   84.03    2.16
   1  -1   9  168.64    3.38
  -1   1  -9  174.39    3.50
   1  -1   9  177.17    3.63
  -1   1 -10  179.11    3.56
   1  -1  11  269.17    5.10
  -1   1 -11  274.70    4.78
   1  -1  12    3.71    0.47
  -1   1 -12    4.01    0.36
   1  -1  13   25.29    0.89
  -1   0  13    0.45    0.19
  -1   0  12   32.99    1.25
  -1   0  12   31.90    1.06
  -1   0  11  110.39    2.76
   1   0 -10   82.27    2.17
  -1   0  10   81.37    2.36
  -1   0   9  145.71    3.08
  -1   0   9  144.45    3.35
   1   0  -9  153.11    3.18
  -1   0   8   86.27    2.33
  -1   0   8   88.90    2.13
   1   0  -8   91.18    2.18
   1   0  -7  180.90    3.37
  -1   0   7  171.03    3.29
  -1   0   7  182.09    3.52
  -1   0   6  243.58    3.75
  -1   0   5  149.35    2.37
  -1   0   5  146.05    2.55
  -1   0   4  307.78    4.66
   1   0  -4  293.95    4.61
  -1   0   3  157.24    2.24
  -1   0   3  142.88    2.30
   1   0  -3  133.65    2.27
  -1   0   3  147.29    2.32
  -1   0   2  124.75    2.06
  -1   0   2  127.95    2.05
   1   0  -1  242.57    3.31
  -1   0   1  230.45    3.33
   1   0   0  552.00    7.44
   1   0   0  560.92    7.51
   1   0   0  552.82    7.49
  -1   0   0  543.70    7.50
  -1   0   0  547.98    7.49
  -1   0  -1 2915.73   39.08
  -1   0  -2   43.85    0.73
   1   0   2   42.72    0.73
  -1   0  -2   41.38    0.77
   1   0   3  153.23    2.44
  -1   0  -3  158.33    2.45
  -1   0  -3  174.76    2.46
   1   0   3  170.76    2.46
   1   0   4 1489.55   20.08
  -1   0  -4 1517.89   20.09
   1   0   5    0.22    0.11
  -1   0  -5    0.27    0.11
  -1   0  -5    0.25    0.10
  -1   0  -6    0.50    0.14
  -1   0  -6    0.48    0.13
   1   0   6    0.49    0.14
   1   0   7   60.35    1.51
   1   0   7   58.82    1.51
   1   0   7   58.74    1.54
   1   0   8   14.55    0.77
   1   0   8   15.60    0.76
   1   0   8   15.74    0.80
   1   0   8   16.75    0.84
   1   0   9   19.92    0.94
  -1   0  -9   19.62    0.87
   1   0   9   18.62    0.95
   1   0   9   19.23    0.93
   1   0   9   19.26    0.97
  -1   0 -10   43.51    1.39
   1   0  10   42.97    1.46
   1   0  11  205.38    4.14
   1   0  11  202.44    3.92
   1   0  12   89.00    2.09
   1   0  12   92.40    2.30
   1   0  13   13.95    0.68
   1   0  13   13.87    0.69
   1   0  14   15.81    0.61
  -1  -1  13   19.35    0.64
  -1  -1  12    0.59    0.21
  -1  -1  12    0.68    0.30
  -1  -1  11   62.80    1.92
   1   1 -11   61.43    1.75
   1   1 -10   41.64    1.34
   1   1 -10   42.02    1.48
  -1  -1  10   42.72    1.64
   1   1  -9  238.97    4.48
  -1  -1   9  231.29    4.72
   1   1  -8  214.77    4.10
  -1  -1   8  207.66    4.26
   1   1  -7  154.89    3.11
   1   1  -6  290.56    4.87
   1   1  -6  293.21    4.78
  -1  -1   5  156.55    2.59
  -1  -1   4  167.95    2.51
   1   1  -4  132.18    2.48
  -1  -1   3   49.43    0.96
   1   1  -3   47.77    0.99
  -1  -1   2 1527.92   19.90
  -1  -1   2 1499.10   19.83
  -1  -1   1 2061.77   27.39
   1   1  -1 1995.72   27.41
  -1  -1   0  333.18    4.60
  -1  -1  -1    2.23    0.07
  -1  -1  -2 1621.72   22.36
   1   1   2 1689.49   22.33
   1   1   3   46.45    0.86
  -1  -1  -3   47.83    0.88
  -1  -1  -4   88.72    1.55
  -1  -1  -4   86.77    1.48
  -1  -1  -5  307.39    4.34
  -1  -1  -5  306.46    4.42
   1   1   5  300.25    4.30
   1   1   6   56.93    1.13
  -1  -1  -6   56.05    1.20
  -1  -1  -7  410.97    6.18
  -1  -1  -7  401.74    5.97
   1   1   7  431.70    6.36
   1   1   7  420.43    6.33
   1   1   8   23.84    0.96
   1   1   8   22.88    0.91
   1   1   8   22.11    0.92
   1   1   9    2.57    0.38
   1   1   9    2.83    0.38
   1   1   9    3.58    0.43
   1   1  10    0.23    0.26
   1   1  10    0.10    0.26
   1   1  11   12.09    0.78
   1   1  11   12.71    0.81
   1   1  12    0.84    0.30
   1   1  12    0.37    0.25
   1   1  13  185.23    3.44
   1   1  13  184.35    3.49
   1   1  14    1.41    0.23
  -1  -2  12   39.06    1.23
  -1  -2  12   40.45    1.11
   1   2 -11   41.05    1.34
  -1  -2  11   40.87    1.45
  -1  -2  10  110.75    2.86
   1   2 -10  112.53    2.65
   1   2  -9    0.64    0.31
   1   2  -8  132.26    2.99
   1   2  -7    0.22    0.22
   1   2  -7    0.31    0.21
  -1  -2   6    7.82    0.59
   1   2  -6    8.07    0.53
  -1  -2   5  941.39   13.83
   1   2  -5  961.41   13.68
  -1  -2   4    4.15    0.29
  -1  -2   3  207.39    3.09
   1   2  -3  206.74    2.96
  -1  -2   2   95.31    1.68
   1   2  -2  101.50    1.54
  -1  -2   1  709.69    9.54
   1   2  -1  681.12    9.32
  -1  -2   0  772.54   10.56
   1   2   0  794.91   10.57
  -1  -2  -1  594.35    8.08
  -1  -2  -2  648.46    8.77
   1   2   3  154.39    2.20
  -1  -2  -3  166.16    2.29
  -1  -2  -4  859.06   11.98
   1   2   4  868.67   11.93
  -1  -2  -5  199.48    2.96
   1   2   5  199.82    2.94
   1   2   5  193.28    2.95
  -1  -2  -6   22.43    0.57
   1   2   6   22.60    0.56
  -1  -2  -7   29.71    0.89
   1   2   7   28.69    1.00
   1   2   7   28.63    0.93
  -1  -2  -7   27.38    0.72
   1   2   8  319.15    5.44
   1   2   8  325.38    5.35
   1   2   9    1.90    0.34
   1   2   9    1.96    0.35
   1   2   9    2.09    0.36
   1   2  10  217.38    4.09
   1   2  10  227.49    4.31
   1   2  11  101.24    2.43
   1   2  11  101.62    2.59
   1   2  12  121.88    2.87
   1   2  13   14.95    0.85
   1   2  13   14.27    0.79
   1   2  14   56.61    1.44
   1   2  14   63.84    1.58
  -1  -3  12   62.82    1.30
   1   3 -11   11.83    0.56
   1   3 -11   12.93    0.66
   1   3 -10  100.65    2.42
  -1  -3   9  174.70    3.84
   1   3  -9  169.03    3.60
  -1  -3   8  107.82    2.83
   1   3  -8  109.28    2.67
   1   3  -7  176.29    3.52
   1   3  -7  169.66    3.59
  -1  -3   6  326.55    5.74
   1   3  -6  323.97    5.53
  -1  -3   5  442.55    7.10
   1   3  -5  436.86    6.94
  -1  -3   4    4.20    0.39
   1   3  -4    1.23    0.23
   1   3  -3  179.62    2.77
  -1  -3   2  254.57    3.95
  -1  -3   2  256.61    3.91
   1   3  -2  251.84    3.66
   1   3  -1  106.64    1.58
  -1  -3   1  102.46    1.77
   1   3   0   44.65    0.73
  -1  -3   0   39.09    0.71
  -1  -3  -1  401.21    5.59
  -1  -3  -2 1424.83   20.03
  -1  -3  -2 1552.27   20.11
  -1  -3  -3  309.28    4.45
  -1  -3  -3  317.09    4.45
  -1  -3  -4 1338.93   18.09
  -1  -3  -5 2958.15   40.93
  -1  -3  -5 3016.04   41.22
  -1  -3  -6  525.20    7.05
  -1  -3  -6  536.22    7.44
   1   3   7   36.80    1.16
   1   3   7   35.87    1.10
  -1  -3  -7   36.36    1.02
   1   3   8   52.76    1.48
   1   3   8   51.26    1.40
   1   3   9  321.48    5.45
   1   3   9  333.49    5.56
   1   3  10    3.55    0.48
   1   3  10    3.20    0.44
   1   3  11   51.42    1.74
   1   3  12   36.63    1.43
   1   3  12   36.34    1.45
   1   3  13   84.33    2.25
   1   3  13   81.61    2.17
   1   3  13   84.54    2.19
   1   3  14    8.92    0.59
   1   3  14    8.48    0.57
   1   3  14    9.27    0.59
   1   3  15   55.04    1.25
  -1  -4  11   38.61    1.09
   1   4 -11   32.16    0.84
   1   4 -10   25.93    0.94
  -1  -4  10   25.59    1.06
   1   4 -10   26.79    1.02
   1   4  -9   24.39    1.09
  -1  -4   9   24.57    1.18
  -1  -4   8   20.51    1.13
  -1  -4   7   20.38    1.11
   1   4  -7   20.39    1.02
   1   4  -6  254.32    4.72
  -1  -4   5  378.05    6.52
   1   4  -5  395.36    6.43
   1   4  -4  290.06    4.95
  -1  -4   4  303.14    5.11
   1   4  -3  350.38    5.61
   1   4  -3  346.50    5.56
  -1  -4   2    5.80    0.36
  -1  -4   1 1115.02   15.30
   1   4  -1 1073.60   14.92
  -1  -4   1 1114.44   15.21
  -1  -4   0  881.91   11.69
   1   4   0  810.17   11.47
  -1  -4  -1  145.63    2.35
  -1  -4  -1  165.30    2.44
  -1  -4  -2  100.21    1.71
  -1  -4  -2  102.00    1.70
  -1  -4  -3    6.98    0.33
  -1  -4  -3    7.93    0.30
  -1  -4  -4  612.34    8.03
  -1  -4  -4  591.97    8.43
  -1  -4  -5  155.82    2.24
  -1  -4  -5  170.27    2.82
  -1  -4  -6    1.73    0.24
  -1  -4  -6    1.40    0.19
   1   4   7  250.23    4.37
   1   4   7  256.97    4.44
   1   4   7  258.54    4.32
   1   4   8  317.04    5.24
   1   4   8  328.57    5.58
   1   4   8  328.84    5.51
   1   4   8  324.80    5.40
   1   4   9   12.60    0.75
   1   4   9   11.68    0.74
   1   4   9   11.69    0.67
   1   4   9   12.05    0.78
   1   4  10  135.93    3.04
   1   4  10  128.11    2.83
   1   4  11   40.96    1.52
   1   4  12    7.59    0.69
   1   4  12    7.76    0.71
   1   4  12    7.75    0.71
   1   4  13    6.06    0.57
   1   4  13    5.63    0.58
   1   4  13    5.64    0.59
   1   4  14   10.77    0.66
   1   4  14   11.24    0.67
   1   4  14   10.50    0.68
   1   4  15   78.42    1.65
   1   4  15   80.05    1.69
   1   5 -10   19.61    0.69
  -1  -5  10   19.51    0.76
   1   5 -10   19.56    0.74
  -1  -5   9    0.33    0.27
   1   5  -8    1.17    0.35
  -1  -5   8    0.70    0.35
   1   5  -7   63.25    1.93
   1   5  -7   64.99    1.90
   1   5  -6  728.95   11.32
   1   5  -6  702.68   11.36
   1   5  -5   31.59    1.05
   1   5  -4    6.80    0.55
  -1  -5   4    7.89    0.60
   1   5  -4    7.42    0.58
   1   5  -3  312.26    5.24
   1   5  -3  305.65    5.16
  -1  -5   3  302.22    5.20
   1   5  -2    0.59    0.19
   1   5  -2    0.66    0.20
  -1  -5   1   12.50    0.54
   1   5  -1   12.32    0.59
   1   5  -1   11.00    0.56
   1   5  -1   11.47    0.55
  -1  -5   0  254.69    4.02
  -1  -5  -1  193.85    3.19
  -1  -5  -1  196.01    3.01
  -1  -5  -2   55.11    1.04
  -1  -5  -2   53.74    1.14
  -1  -5  -3   22.86    0.56
  -1  -5  -3   23.84    0.71
  -1  -5  -4  225.10    3.57
  -1  -5  -4  213.83    3.27
  -1  -5  -5 1161.99   16.42
   1   5   6    4.68    0.41
   1   5   6    4.66    0.39
   1   5   6    4.13    0.40
   1   5   7  508.11    8.01
   1   5   7  513.49    7.76
   1   5   7  531.42    8.14
   1   5   7  509.00    7.97
   1   5   7  497.60    7.78
   1   5   8   45.62    1.49
   1   5   8   47.71    1.42
   1   5   8   49.62    1.61
   1   5   8   47.95    1.52
   1   5   8   47.62    1.34
   1   5   9  197.91    4.00
   1   5   9  197.64    3.87
   1   5   9  187.62    3.86
   1   5  10    0.37    0.32
   1   5  10    0.83    0.37
   1   5  10    0.22    0.28
   1   5  11   80.52    2.34
   1   5  11   73.98    2.22
   1   5  11   79.18    2.36
   1   5  12   14.10    0.94
   1   5  12   14.73    0.91
   1   5  13    3.64    0.47
   1   5  14    6.72    0.51
   1   5  14    7.31    0.60
   1   5  14    6.09    0.52
   1   5  15    2.04    0.25
   1   5  15    2.26    0.26
   1   6  -9   70.11    1.54
   1   6  -9   68.47    1.57
  -1  -6   9   66.11    1.49
  -1  -6   8  131.35    2.74
   1   6  -8  136.45    2.77
  -1  -6   7    0.38    0.29
   1   6  -7    0.54    0.28
   1   6  -6  131.38    3.02
  -1  -6   6  138.23    3.08
   1   6  -5    0.89    0.23
  -1  -6   5    0.91    0.33
   1   6  -5    0.86    0.33
   1   6  -4    0.83    0.31
   1   6  -4    0.29    0.21
   1   6  -3   25.72    1.08
   1   6  -3   23.27    1.02
   1   6  -3   22.74    0.88
   1   6  -2    5.83    0.50
   1   6  -2    6.42    0.51
   1   6  -1    9.78    0.56
   1   6  -1    9.02    0.57
   1   6  -1    8.96    0.57
   1   6   0  194.18    3.42
   1   6   0  186.22    3.40
   1   6   1  198.90    3.50
   1   6   1  198.04    3.56
   1   6   2  372.34    6.14
   1   6   2  419.67    6.26
   1   6   3 1020.42   14.44
   1   6   3 1007.21   14.43
   1   6   3  996.03   14.42
   1   6   4   10.69    0.57
   1   6   4   10.43    0.48
   1   6   4   10.51    0.58
   1   6   5  163.95    3.02
   1   6   5  163.30    3.15
   1   6   5  167.02    3.17
   1   6   5  164.71    3.09
   1   6   6  107.91    2.29
   1   6   6  102.86    2.19
   1   6   6  110.84    2.51
   1   6   6  103.12    2.36
   1   6   7  105.40    2.23
   1   6   7  103.40    2.41
   1   6   8  521.81    8.42
   1   6   8  528.73    8.29
   1   6   9    2.10    0.39
   1   6   9    2.07    0.40
   1   6   9    2.18    0.43
   1   6  10  307.76    5.64
   1   6  10  304.38    5.73
   1   6  10  300.33    5.59
   1   6  11   24.18    1.17
   1   6  11   26.01    1.24
   1   6  11   26.69    1.30
   1   6  12   94.79    2.53
   1   6  12   92.53    2.55
   1   6  12   89.76    2.37
   1   6  13   98.67    2.47
   1   6  13  106.79    2.65
   1   6  14   98.65    2.22
   1   6  14   97.50    2.17
   1   6  15    3.11    0.30
   1   6  15    3.67    0.28
   1   7  -8    0.16    0.14
   1   7  -7   38.76    1.19
   1   7  -6    7.75    0.57
   1   7  -5   12.01    0.75
   1   7  -5   12.60    0.80
   1   7  -5   11.82    0.62
   1   7  -4   16.27    0.90
   1   7  -4   15.02    0.76
   1   7  -3   21.15    1.02
   1   7  -3   22.79    0.97
   1   7  -3   21.16    1.03
   1   7  -2   12.37    0.76
   1   7  -2   14.22    0.77
   1   7  -2   12.91    0.79
   1   7  -1    2.30    0.34
   1   7  -1    2.35    0.35
   1   7  -1    2.66    0.39
   1   7   0  139.48    2.84
   1   7   0  137.92    2.82
   1   7   0  135.53    2.87
   1   7   1    1.58    0.29
   1   7   2  133.19    2.72
   1   7   2  126.29    2.68
   1   7   3    9.04    0.60
   1   7   3    9.88    0.61
   1   7   3   10.04    0.56
   1   7   4   16.53    0.80
   1   7   4   16.65    0.80
   1   7   4   17.90    0.81
   1   7   4   18.27    0.72
   1   7   5  131.39    2.74
   1   7   5  134.54    2.78
   1   7   5  129.82    2.77
   1   7   6   21.34    0.94
   1   7   6   22.49    0.99
   1   7   6   22.40    0.99
   1   7   7  140.96    3.09
   1   7   7  135.63    3.04
   1   7   7  141.93    2.94
   1   7   8    8.42    0.69
   1   7   8    8.08    0.60
   1   7   8    9.28    0.70
   1   7   8    8.36    0.65
   1   7   9  464.02    7.98
   1   7   9  459.65    7.51
   1   7   9  470.63    7.86
   1   7   9  484.32    7.85
   1   7  10  117.71    2.60
   1   7  10  114.54    2.85
   1   7  10  118.89    2.89
   1   7  11   11.03    0.85
   1   7  11   10.52    0.79
   1   7  11   11.33    0.81
   1   7  11   11.79    0.65
   1   7  12    4.19    0.56
   1   7  12    4.70    0.52
   1   7  12    4.51    0.53
   1   7  13   59.00    1.71
   1   7  13   61.61    1.77
   1   7  13   59.43    1.67
   1   7  14   62.45    1.60
   1   7  14   67.31    1.58
   1   8  -7   16.77    0.59
   1   8  -6    9.92    0.51
   1   8  -5  235.85    3.86
   1   8  -5  236.04    4.12
   1   8  -4    0.45    0.22
   1   8  -4    0.33    0.24
   1   8  -4    0.44    0.22
   1   8  -3    1.23    0.29
   1   8  -3    1.43    0.29
   1   8  -3    1.48    0.34
   1   8  -2   24.75    1.09
   1   8  -2   25.00    1.11
   1   8  -2   27.82    1.09
   1   8  -2   24.32    0.96
   1   8  -1  449.50    7.37
   1   8  -1  439.50    7.44
   1   8   0  143.83    3.02
   1   8   0  149.56    3.10
   1   8   1  158.79    3.23
   1   8   1  156.86    3.24
   1   8   2   57.05    1.70
   1   8   2   56.27    1.60
   1   8   2   56.86    1.65
   1   8   3   18.08    0.90
   1   8   3   18.79    0.84
   1   8   3   18.26    0.88
   1   8   4  141.42    3.07
   1   8   4  144.47    3.10
   1   8   4  144.01    2.86
   1   8   5  455.56    7.37
   1   8   5  458.24    7.32
   1   8   5  444.34    6.93
   1   8   5  450.97    7.35
   1   8   6  648.52    9.96
   1   8   6  636.48   10.06
   1   8   6  653.39    9.99
   1   8   7  437.52    7.17
   1   8   7  425.46    7.06
   1   8   8   54.09    1.57
   1   8   8   57.78    1.79
   1   8   8   54.53    1.65
   1   8   9  231.67    4.49
   1   8   9  229.19    4.30
   1   8   9  229.77    4.40
   1   8  10   31.26    1.27
   1   8  10   32.75    1.36
   1   8  10   34.75    1.36
   1   8  10   34.02    1.19
   1   8  11   15.91    0.92
   1   8  11   16.11    0.74
   1   8  11   16.72    0.92
   1   8  11   14.69    0.87
   1   8  12  290.89    5.09
   1   8  13   31.36    1.06
   1   8  14   30.17    0.86
   1   9  -5    2.49    0.25
   1   9  -4   30.05    0.88
   1   9  -3    1.93    0.28
   1   9  -2  193.08    3.64
   1   9  -2  194.74    3.49
   1   9  -2  188.49    3.48
   1   9  -1    1.99    0.30
   1   9  -1    1.69    0.31
   1   9  -1    1.55    0.34
   1   9  -1    1.38    0.36
   1   9   0    1.25    0.34
   1   9   1   38.15    1.32
   1   9   1   38.34    1.34
   1   9   2  149.54    3.12
   1   9   2  142.33    3.13
   1   9   2  146.89    3.04
   1   9   3   10.19    0.69
   1   9   3   10.69    0.72
   1   9   3   10.44    0.65
   1   9   4  150.91    3.00
   1   9   4  155.91    3.27
   1   9   5   66.17    1.89
   1   9   5   65.47    1.87
   1   9   5   64.19    1.61
   1   9   5   69.45    1.91
   1   9   6  544.15    9.10
   1   9   6  556.52    9.14
   1   9   7    2.05    0.40
   1   9   7    2.19    0.36
   1   9   7    2.05    0.38
   1   9   8  197.51    3.80
   1   9   8  193.14    3.68
   1   9   8  193.86    3.89
   1   9   9  267.37    4.66
   1   9   9  277.79    4.86
   1   9  10   28.59    1.15
   1   9  10   30.40    1.08
   1   9  11    3.64    0.35
   1   9  11    3.26    0.41
   1   9  12   12.35    0.64
   1   9  13   81.24    1.69
   1  10  -3    1.51    0.20
   1  10  -2   42.46    1.14
   1  10  -1  226.36    3.76
   1  10  -1  201.76    3.48
   1  10   0    0.17    0.26
   1  10   0    0.04    0.17
   1  10   0    0.51    0.25
   1  10   1    2.13    0.34
   1  10   2   18.70    0.87
   1  10   2   18.11    0.83
   1  10   2   15.94    0.87
   1  10   3   18.20    0.88
   1  10   3   18.74    0.92
   1  10   3   18.32    0.82
   1  10   4    0.41    0.21
   1  10   4    0.42    0.29
   1  10   5    2.41    0.39
   1  10   5    1.72    0.26
   1  10   6   24.79    1.04
   1  10   6   24.13    1.05
   1  10   7   18.55    0.86
   1  10   7   17.73    0.88
   1  10   7   17.20    0.87
   1  10   8   25.29    0.97
   1  10   8   28.51    1.09
   1  10   8   27.60    1.06
   1  10   9    0.49    0.25
   1  10   9    0.80    0.28
   1  10   9    0.58    0.18
   1  10  10   56.03    1.45
   1  10  10   58.75    1.55
   1  10  11    8.70    0.51
   1  10  11    8.77    0.45
   1  10  12   33.92    0.93
   1  11  -1    9.77    0.42
   1  11   0    2.16    0.19
   1  11   0    3.18    0.29
   1  11   1    7.91    0.46
   1  11   1    8.02    0.53
   1  11   1    7.75    0.43
   1  11   2  104.40    2.12
   1  11   2  107.73    2.18
   1  11   3    3.01    0.32
   1  11   3    2.95    0.38
   1  11   4    0.87    0.26
   1  11   4    0.91    0.28
   1  11   4    1.03    0.21
   1  11   5  152.69    2.99
   1  11   6   33.24    1.10
   1  11   6   32.65    1.09
   1  11   7    3.57    0.37
   1  11   7    1.02    0.24
   1  11   8    2.89    0.33
   1  11   8    2.41    0.27
   1  11   9  135.70    2.52
   1  11  10   18.28    0.63
   1  12   3    3.84    0.30
   1  12   3    3.34    0.24
   1  12   4   33.49    0.92
   1  12   4   32.04    0.87
   1  12   5    4.34    0.32
   1  12   7    6.73    0.34
   1  12   7    7.10    0.38
   1  12   8   22.00    0.65
  -2  11   9    3.03    0.23
  -2  11   8    3.95    0.29
  -2  11   8    4.25    0.30
  -2  11   7   31.72    0.89
  -2  11   7   32.89    0.94
  -2  11   6    4.48    0.34
  -2  11   6    4.18    0.35
  -2  11   5   48.93    1.18
  -2  11   4  112.87    2.09
  -2  11   4  116.24    2.26
  -2  11   3   72.82    1.61
  -2  11   2    0.18    0.11
  -2  11   2    0.26    0.16
  -2  11   1   31.01    0.84
  -2  11   1   30.59    0.79
  -2  10  11    0.37    0.12
  -2  10  11    0.15    0.10
  -2  10  10    7.04    0.41
  -2  10  10    7.75    0.44
  -2  10   9   32.98    1.00
  -2  10   9   35.37    1.09
  -2  10   8   51.55    1.38
  -2  10   8   49.29    1.37
  -2  10   8   50.68    1.44
  -2  10   7    0.04    0.22
  -2  10   7   -0.02    0.21
  -2  10   6   60.96    1.71
  -2  10   6   61.73    1.64
  -2  10   5    5.04    0.45
  -2  10   4  180.00    3.46
  -2  10   4  173.15    3.27
  -2  10   3  108.91    2.28
  -2  10   3  106.06    2.15
  -2  10   2   10.88    0.63
  -2  10   2   10.48    0.55
  -2  10   2   11.26    0.58
  -2  10   1    0.38    0.21
  -2  10   1    0.19    0.18
  -2  10   0   10.76    0.57
  -2  10   0   10.47    0.56
  -2  10  -1    9.40    0.51
  -2  10  -1    8.46    0.45
  -2  10  -2   66.65    1.36
  -2  10  -3   46.66    1.02
  -2   9  12   16.90    0.59
  -2   9  12   16.25    0.53
  -2   9  11    0.05    0.11
  -2   9  11    0.18    0.19
  -2   9  11    0.34    0.18
  -2   9  10    3.38    0.39
  -2   9  10    2.83    0.32
  -2   9  10    3.38    0.37
  -2   9   9   62.12    1.75
  -2   9   8    3.45    0.46
  -2   9   7   52.53    1.68
  -2   9   7   52.03    1.60
  -2   9   6   45.42    1.47
  -2   9   6   43.56    1.54
  -2   9   6   42.87    1.50
  -2   9   5   28.85    1.14
  -2   9   4    4.05    0.49
  -2   9   4    4.21    0.46
  -2   9   3  117.33    2.58
  -2   9   3  121.37    2.76
  -2   9   2   37.14    1.22
  -2   9   2   37.66    1.34
  -2   9   1  175.19    3.28
  -2   9   1  177.89    3.51
  -2   9   0    0.64    0.20
  -2   9   0    0.50    0.25
  -2   9   0    0.31    0.20
  -2   9  -1  161.15    3.15
  -2   9  -1  165.01    3.14
  -2   9  -2  165.42    3.12
  -2   9  -2  155.78    2.95
  -2   9  -3    2.92    0.33
  -2   9  -3    2.39    0.32
  -2   9  -4   91.74    1.80
  -2   9  -4   86.40    1.86
  -2   9  -5    2.25    0.20
  -2   9  -5    1.88    0.17
  -2   9  -5    2.50    0.24
  -2   8  13   36.26    0.88
  -2   8  12    5.06    0.36
  -2   8  12    5.24    0.40
  -2   8  11    6.44    0.42
  -2   8  11    7.18    0.50
  -2   8  11    6.26    0.51
  -2   8  10    1.27    0.31
  -2   8  10    1.06    0.27
  -2   8  10    1.87    0.36
  -2   8   9  164.41    3.53
  -2   8   9  171.98    3.45
  -2   8   9  163.87    3.33
  -2   8   8  109.31    2.56
  -2   8   8  107.93    2.69
  -2   8   7   51.92    1.67
  -2   8   7   52.16    1.67
  -2   8   7   51.12    1.72
  -2   8   6  340.78    5.89
  -2   8   6  342.78    6.07
  -2   8   6  330.90    5.88
  -2   8   5  173.15    3.56
  -2   8   5  179.16    3.72
  -2   8   4  125.05    2.89
  -2   8   4  121.64    2.72
  -2   8   3   16.72    0.83
  -2   8   3   15.87    0.88
  -2   8   3   14.96    0.89
  -2   8   2   16.41    0.89
  -2   8   2   17.64    0.83
  -2   8   1   36.05    1.20
  -2   8   1   36.41    1.24
  -2   8   1   36.61    1.31
  -2   8   1   36.45    1.22
  -2   8   0   16.82    0.84
  -2   8   0   16.86    0.86
  -2   8   0   17.00    0.77
  -2   8   0   17.24    0.86
  -2   8  -1   16.30    0.81
  -2   8  -1   15.80    0.85
  -2   8  -2  173.86    3.42
  -2   8  -2  194.02    3.69
  -2   8  -3  139.27    2.90
  -2   8  -3  127.14    2.61
  -2   8  -4    0.91    0.29
  -2   8  -5   54.19    1.34
  -2   8  -5   48.41    1.42
  -2   8  -6    2.32    0.27
  -2   8  -6    1.87    0.20
  -2   8  -6    2.06    0.27
  -2   8  -7    6.13    0.33
  -2   7  13  144.60    2.42
  -2   7  13  116.69    2.16
  -2   7  12   15.65    0.69
  -2   7  12   14.17    0.73
  -2   7  11   57.33    1.71
  -2   7  11   58.47    1.50
  -2   7  10    0.92    0.28
  -2   7  10    0.51    0.33
  -2   7   9   61.19    1.78
  -2   7   9   62.96    1.96
  -2   7   8  104.85    2.71
  -2   7   8  108.59    2.56
  -2   7   7  141.76    3.19
  -2   7   7  133.90    3.02
  -2   7   6    6.27    0.59
  -2   7   6    8.04    0.64
  -2   7   5   65.87    1.92
  -2   7   5   66.42    1.84
  -2   7   5   66.43    1.87
  -2   7   4    0.27    0.23
  -2   7   4    0.41    0.27
  -2   7   3    3.63    0.40
  -2   7   3    3.48    0.44
  -2   7   2    9.29    0.59
  -2   7   2   10.05    0.67
  -2   7   1  103.53    2.37
  -2   7   1   97.86    2.20
  -2   7   1  102.71    2.29
  -2   7   0  178.87    3.52
  -2   7   0  183.45    3.36
  -2   7   0  188.46    3.58
  -2   7  -1   56.06    1.61
  -2   7  -1   56.35    1.67
  -2   7  -2    6.66    0.59
  -2   7  -2    5.99    0.56
  -2   7  -2    6.18    0.50
   2  -7   3  161.35    3.26
  -2   7  -3  158.48    3.35
   2  -7   4  438.06    7.21
  -2   7  -4  445.46    7.34
   2  -7   5    4.55    0.47
  -2   7  -5    6.23    0.56
   2  -7   6   56.60    1.56
  -2   7  -7    5.44    0.44
   2  -7   7    5.14    0.42
   2  -7   8   78.36    1.58
  -2   7  -8   84.90    1.70
  -2   6  13   39.73    1.03
  -2   6  13   47.61    1.25
  -2   6  12  112.66    2.52
  -2   6  11  160.28    3.24
  -2   6  11  165.82    3.13
  -2   6  11  161.70    3.45
  -2   6  10   57.27    1.95
  -2   6  10   56.68    1.73
  -2   6  10   58.90    1.87
  -2   6  10   58.01    1.66
  -2   6   9  121.51    3.04
  -2   6   9  126.35    2.99
  -2   6   9  123.28    2.83
  -2   6   9  119.26    2.72
  -2   6   8   90.18    2.40
  -2   6   8   88.76    2.50
  -2   6   8   89.21    2.25
  -2   6   7    0.03    0.27
  -2   6   7    0.24    0.25
  -2   6   6   20.35    0.94
  -2   6   6   21.78    0.97
  -2   6   6   23.03    1.05
  -2   6   5   28.84    1.16
  -2   6   5   27.55    1.08
  -2   6   5   30.20    1.13
  -2   6   4   23.25    0.99
  -2   6   3   56.12    1.50
  -2   6   3   55.68    1.60
  -2   6   3   58.84    1.59
  -2   6   2  211.56    3.79
  -2   6   2  216.77    3.90
  -2   6   2  213.80    3.72
  -2   6   1    9.87    0.57
  -2   6   1   10.55    0.64
  -2   6   1   10.65    0.56
  -2   6   0  187.31    3.49
  -2   6   0  183.75    3.31
  -2   6   0  195.20    3.51
  -2   6  -1  118.66    2.46
  -2   6  -2 1091.91   15.85
  -2   6  -2 1123.20   16.13
   2  -6   2 1100.77   16.09
  -2   6  -3  442.53    6.99
  -2   6  -3  455.29    7.42
   2  -6   3  452.33    7.33
  -2   6  -3  445.03    7.37
  -2   6  -4  515.82    8.45
   2  -6   4  529.14    8.46
   2  -6   5  305.94    5.53
   2  -6   6   17.54    0.94
  -2   6  -6   18.02    0.92
   2  -6   7   63.90    1.80
  -2   6  -7   63.24    1.76
  -2   6  -8    0.38    0.21
   2  -6   9   72.39    1.65
  -2   6  -9   74.86    1.64
  -2   5  14   48.75    1.08
  -2   5  13   32.10    1.06
  -2   5  12   44.47    1.48
  -2   5  12   42.54    1.28
  -2   5  11   34.73    1.41
  -2   5  11   33.95    1.14
  -2   5  11   34.79    1.25
  -2   5  10  323.89    5.52
  -2   5  10  324.43    5.99
  -2   5  10  315.45    5.62
  -2   5   9  106.00    2.79
  -2   5   9  108.06    2.54
  -2   5   8 1796.51   25.95
  -2   5   8 1862.32   26.46
  -2   5   8 1856.64   26.46
  -2   5   7  229.23    4.45
  -2   5   7  231.72    4.52
  -2   5   7  217.10    4.14
  -2   5   6   62.63    1.87
  -2   5   6   59.65    1.73
  -2   5   6   60.43    1.81
  -2   5   5   51.62    1.46
  -2   5   5   54.12    1.46
  -2   5   5   52.37    1.53
  -2   5   4  102.16    2.17
  -2   5   4  101.21    2.24
  -2   5   3   90.81    1.95
  -2   5   3   91.14    2.03
  -2   5   3   93.33    2.00
  -2   5   2   87.17    1.89
  -2   5   2   87.81    1.95
  -2   5   1  281.28    4.56
  -2   5   1  277.76    4.57
  -2   5   1  278.72    4.64
  -2   5   0  233.45    3.99
  -2   5  -1 1324.47   18.68
  -2   5  -1 1298.78   18.54
   2  -5   1 1340.66   18.65
  -2   5  -2   92.72    2.11
   2  -5   2   92.22    2.11
  -2   5  -2   90.59    1.94
  -2   5  -3  527.02    8.35
   2  -5   3  542.17    8.38
   2  -5   4  536.68    8.50
  -2   5  -4  527.64    8.45
   2  -5   5   50.03    1.64
  -2   5  -5   49.88    1.61
  -2   5  -6   19.07    0.95
   2  -5   6   19.97    1.05
   2  -5   7    1.11    0.36
  -2   5  -7    1.42    0.35
   2  -5   8  246.39    4.59
  -2   5  -8  238.57    4.40
  -2   5  -9    0.72    0.23
  -2   5  -9    0.65    0.26
   2  -5  10  183.94    3.29
  -2   5 -10  177.64    3.13
  -2   4  14    1.56    0.19
  -2   4  13   78.45    1.61
  -2   4  12   60.49    1.75
  -2   4  12   59.26    1.73
  -2   4  12   58.51    1.55
  -2   4  11  214.84    4.09
  -2   4  11  216.50    4.33
  -2   4  11  227.35    4.49
  -2   4  11  229.19    4.59
  -2   4  10  405.04    7.01
  -2   4  10  367.55    6.68
  -2   4  10  398.02    6.96
  -2   4  10  374.72    6.40
  -2   4   9   14.84    0.83
  -2   4   9   15.15    0.97
  -2   4   9   14.08    0.87
  -2   4   9   16.27    1.04
  -2   4   8  892.42   13.77
  -2   4   8  922.61   14.03
  -2   4   8  889.88   13.57
  -2   4   7    6.41    0.62
  -2   4   7    6.56    0.55
  -2   4   6  280.15    4.90
  -2   4   6  278.02    5.07
  -2   4   5    1.45    0.26
  -2   4   5    1.12    0.27
   2  -4  -5    1.32    0.20
  -2   4   5    1.29    0.29
  -2   4   5    1.54    0.26
   2  -4  -4   11.05    0.52
  -2   4   4   12.25    0.56
  -2   4   3   65.80    1.52
   2  -4  -3   66.00    1.44
   2  -4  -2  125.39    2.38
   2  -4  -2  129.53    2.35
  -2   4   2  131.17    2.43
  -2   4   1    3.43    0.29
  -2   4   1    3.62    0.18
   2  -4  -1    3.31    0.29
   2  -4  -1    3.14    0.17
  -2   4   0  138.12    2.19
   2  -4   0  127.99    2.45
  -2   4   0  123.69    2.40
   2  -4   0  133.27    2.16
   2  -4   0  132.38    2.45
  -2   4  -1   15.15    0.64
   2  -4   1   15.74    0.53
  -2   4  -1   15.74    0.54
   2  -4   2 4504.83   61.72
  -2   4  -2 4610.05   61.98
  -2   4  -2 4381.57   61.98
   2  -4   2 4711.23   61.74
   2  -4   3 3081.84   42.36
  -2   4  -3 3080.98   42.32
   2  -4   4  573.55    8.87
   2  -4   5  330.30    5.72
  -2   4  -5  332.36    5.63
  -2   4  -6  319.59    5.62
   2  -4   6  332.97    5.81
   2  -4   7   73.81    2.14
  -2   4  -7   72.90    1.97
  -2   4  -8   43.64    1.44
   2  -4   8   46.60    1.61
   2  -4   9  168.81    3.53
  -2   4  -9  167.67    3.28
  -2   4 -10    0.04    0.19
  -2   4 -11   61.37    1.40
  -2   3  13    2.01    0.30
  -2   3  12   74.51    1.78
  -2   3  12   74.66    1.96
  -2   3  12   77.32    2.01
  -2   3  11  163.70    3.61
  -2   3  11  153.56    3.18
  -2   3  11  157.97    3.44
  -2   3  10  229.35    4.64
  -2   3  10  233.80    4.60
  -2   3  10  219.06    4.42
  -2   3   9  672.52   10.58
  -2   3   9  664.91   10.43
  -2   3   8  583.93    9.31
  -2   3   8  574.38    9.15
  -2   3   8  588.79    9.41
  -2   3   7  196.32    3.87
  -2   3   7  194.83    3.68
  -2   3   7  193.52    3.79
  -2   3   6  295.26    5.01
  -2   3   6  283.49    4.85
  -2   3   6  291.72    5.06
   2  -3  -5 1990.52   27.56
  -2   3   5 1995.52   27.62
   2  -3  -5 2010.73   27.50
   2  -3  -4  326.42    5.09
  -2   3   4  321.56    4.97
   2  -3  -4  331.36    4.95
  -2   3   3   72.41    1.52
   2  -3  -3   71.12    1.47
  -2   3   3   74.54    1.55
  -2   3   2   14.84    0.55
   2  -3  -2   14.57    0.53
  -2   3   1    2.76    0.25
   2  -3  -1    2.94    0.25
  -2   3   1    3.60    0.18
  -2   3   0  187.17    2.79
   2  -3   0  189.00    2.78
   2  -3   1    2.78    0.27
  -2   3  -1    3.03    0.28
   2  -3   2   41.55    0.94
   2  -3   2   42.14    0.97
   2  -3   2   40.28    1.07
  -2   3  -2   39.69    1.05
  -2   3  -2   41.29    0.98
  -2   3  -3 1064.68   14.50
   2  -3   3  990.17   14.44
  -2   3  -3  986.78   14.49
   2  -3   3 1058.76   14.38
   2  -3   3 1051.62   14.67
   2  -3   4   90.37    1.98
  -2   3  -4   86.48    1.91
   2  -3   4   90.25    1.73
  -2   3  -5   95.19    2.16
   2  -3   5   96.87    2.24
   2  -3   6  229.77    4.29
  -2   3  -6  229.81    4.14
  -2   3  -7  258.37    4.61
  -2   3  -8   56.25    1.64
  -2   3  -9  103.64    2.38
  -2   3 -10   38.52    1.19
   2  -3  10   39.12    1.43
  -2   3 -10   40.76    1.34
  -2   3 -11    1.66    0.26
   2  -3  11    1.53    0.36
   2  -3  12  201.20    3.49
  -2   2  13   76.29    1.73
  -2   2  12   34.33    1.22
  -2   2  12   31.28    1.01
  -2   2  11  223.15    4.41
  -2   2  11  229.06    4.40
  -2   2  11  228.42    4.36
  -2   2  10    6.83    0.56
  -2   2  10    7.10    0.62
  -2   2  10    7.21    0.63
  -2   2  10    7.33    0.67
  -2   2   9    5.86    0.56
  -2   2   9    6.35    0.58
  -2   2   9    6.14    0.62
  -2   2   9    6.17    0.54
  -2   2   9    6.83    0.63
  -2   2   8   31.62    1.22
  -2   2   8   32.40    1.26
  -2   2   8   31.28    1.16
  -2   2   8   33.54    1.32
  -2   2   7    2.37    0.37
  -2   2   7    2.12    0.32
  -2   2   7    2.77    0.37
  -2   2   7    2.15    0.31
  -2   2   6   94.85    2.12
  -2   2   6   93.94    2.12
  -2   2   6   96.57    2.20
   2  -2  -5  488.75    7.62
  -2   2   5  517.92    7.70
   2  -2  -4  666.42    9.21
   2  -2  -4  638.98    9.10
  -2   2   4  646.80    9.16
   2  -2  -4  651.59    9.10
   2  -2  -3   21.41    0.67
   2  -2  -3   19.89    0.59
  -2   2   3   20.01    0.39
   2  -2  -3   18.97    0.56
  -2   2   3   22.09    0.66
  -2   2   2   76.41    1.48
  -2   2   2   73.18    1.45
   2  -2  -2   67.94    1.41
   2  -2  -2   81.33    1.53
  -2   2   2   87.57    1.23
  -2   2   1  106.64    1.93
   2  -2  -1  100.23    1.87
   2  -2   0    9.16    0.38
   2  -2   0    8.25    0.27
  -2   2   0    8.96    0.28
   2  -2   1  368.94    5.41
   2  -2   1  376.33    5.25
  -2   2  -1  381.00    5.24
  -2   2  -2  289.91    4.16
   2  -2   2  275.77    4.08
   2  -2   2  270.42    4.27
   2  -2   2  277.44    4.17
  -2   2  -2  296.09    4.38
   2  -2   3  177.97    2.78
   2  -2   3  161.09    2.62
  -2   2  -3  150.83    2.80
  -2   2  -3  189.66    2.84
   2  -2   4   14.40    0.51
  -2   2  -4   15.86    0.65
  -2   2  -4   15.85    0.57
  -2   2  -5  178.55    3.23
  -2   2  -5  186.55    3.33
   2  -2   5  177.89    3.02
  -2   2  -6   18.40    0.77
  -2   2  -6   19.35    0.82
   2  -2   6   18.56    0.76
   2  -2   6   18.36    0.84
  -2   2  -7  161.28    3.08
   2  -2   7  159.21    3.14
   2  -2   7  155.44    3.27
  -2   2  -8  151.66    3.00
   2  -2   8  148.59    3.27
   2  -2   8  148.54    3.12
  -2   2  -9  138.61    2.85
   2  -2   9  141.15    3.16
   2  -2  10  249.31    4.76
  -2   2 -10  253.87    4.61
  -2   2 -11    5.53    0.46
   2  -2  12  198.46    3.67
   2  -2  13    4.40    0.31
  -2   1  13   83.92    1.75
  -2   1  12   98.04    2.24
  -2   1  12  101.07    2.02
  -2   1  11   59.08    1.73
  -2   1  11   56.75    1.68
  -2   1  11   55.97    1.63
  -2   1  10   73.81    2.06
  -2   1  10   68.38    1.93
  -2   1  10   72.10    2.01
  -2   1  10   75.36    2.20
  -2   1   9    1.77    0.37
  -2   1   9    1.85    0.41
  -2   1   9    1.89    0.34
  -2   1   8   96.46    2.45
  -2   1   8   95.86    2.33
  -2   1   8   98.39    2.40
  -2   1   7  162.42    3.18
  -2   1   7  155.52    3.27
   2  -1  -7  159.89    3.17
  -2   1   7  164.91    3.25
  -2   1   6    1.24    0.26
   2  -1  -6    0.08    0.15
  -2   1   5  318.14    4.56
   2  -1  -5  307.98    4.86
   2  -1  -5  306.82    4.82
  -2   1   5  308.56    4.89
  -2   1   4  553.71    7.86
   2  -1  -4  569.99    8.14
   2  -1  -4  567.60    8.11
  -2   1   4  577.17    8.19
   2  -1  -3    0.66    0.13
   2  -1  -3    0.69    0.14
  -2   1   3    0.91    0.15
   2  -1  -2 1593.07   21.74
  -2   1   2 1594.50   21.79
   2  -1  -2 1613.06   21.82
  -2   1   1 1165.46   15.66
  -2   1   1 1130.14   15.80
   2  -1  -1 1181.86   15.82
   2  -1  -1 1191.77   15.82
   2  -1   0 1795.84   24.52
   2  -1   0 1787.15   24.49
  -2   1   0 1867.28   24.53
  -2   1   0 1810.16   24.38
  -2   1   0 1768.11   24.51
   2  -1   1 2032.90   27.05
  -2   1  -1 1964.71   26.96
   2  -1   1 2018.46   27.08
   2  -1   1 2026.53   26.96
   2  -1   2  962.56   12.81
  -2   1  -2  975.53   12.81
   2  -1   3  104.65    1.66
  -2   1  -3  108.70    1.91
  -2   1  -4  527.52    7.49
   2  -1   4  530.32    7.21
  -2   1  -5    0.22    0.11
  -2   1  -5    0.13    0.14
   2  -1   5    0.39    0.11
   2  -1   6  348.60    5.84
  -2   1  -6  350.55    5.73
   2  -1   6  366.37    5.75
  -2   1  -7   60.19    1.48
   2  -1   7   60.10    1.58
   2  -1   7   62.86    1.67
   2  -1   7   62.62    1.56
   2  -1   8  141.90    2.84
   2  -1   8  138.49    3.01
   2  -1   8  142.24    2.97
   2  -1   9   12.67    0.80
   2  -1   9   12.42    0.80
   2  -1   9   13.39    0.73
   2  -1  10  105.50    2.62
   2  -1  10  102.95    2.46
   2  -1  11   97.45    2.25
  -2   1 -11  100.63    2.24
   2  -1  12   27.25    1.11
   2  -1  13    0.42    0.20
  -2   0  12    0.28    0.20
  -2   0  12    0.97    0.23
  -2   0  11   35.47    1.26
  -2   0  11   35.53    1.42
  -2   0  11   35.20    1.28
  -2   0  10   62.95    2.02
   2   0  -9  302.81    5.26
  -2   0   9  300.61    5.68
   2   0  -9  318.53    5.57
   2   0  -8  220.05    3.98
  -2   0   8  213.04    4.35
   2   0  -8  211.92    4.15
  -2   0   7  196.54    3.89
   2   0  -7  187.97    3.66
  -2   0   6   49.60    1.52
   2   0  -6   50.19    1.41
  -2   0   5   46.15    1.02
   2   0  -5   45.30    1.10
   2   0  -4  822.32   12.06
  -2   0   4  873.63   12.19
   2   0  -4  902.64   12.03
  -2   0   4  846.40   11.94
   2   0  -3 1208.40   16.49
   2   0  -3 1261.72   16.51
  -2   0   2   27.01    0.59
   2   0  -2   25.31    0.57
   2   0  -2   25.65    0.58
   2   0  -1 1126.41   15.23
   2   0  -1 1154.36   15.17
  -2   0   1 1107.27   15.14
  -2   0   1 1120.92   15.25
   2   0   0  396.04    5.40
  -2   0   0  374.05    5.37
  -2   0   0  396.97    5.40
   2   0   0  374.21    5.24
   2   0   0  394.14    5.39
  -2   0  -1  481.11    6.35
   2   0   1  436.39    6.29
  -2   0  -1  464.81    6.32
  -2   0  -1  441.13    6.36
   2   0   2 1202.77   16.08
   2   0   2 1167.39   16.22
  -2   0  -2 1202.50   16.35
   2   0   3  170.54    2.66
   2   0   3  168.40    2.80
  -2   0  -3  196.07    2.86
   2   0   3  200.21    2.78
  -2   0  -3  196.67    2.69
  -2   0  -4    1.29    0.14
   2   0   4    1.39    0.13
  -2   0  -4    1.61    0.14
   2   0   5   55.89    1.13
  -2   0  -5   54.54    1.14
  -2   0  -5   57.54    1.19
  -2   0  -6   38.92    0.99
  -2   0  -6   35.99    0.93
   2   0   6   36.44    0.96
   2   0   7  127.39    2.61
   2   0   7  136.64    2.62
   2   0   7  128.31    2.56
  -2   0  -7  128.48    2.41
   2   0   8    8.10    0.57
   2   0   8    8.23    0.57
   2   0   8    8.09    0.55
   2   0   9   88.16    2.19
   2   0   9   88.09    2.13
   2   0  10   26.78    1.14
   2   0  10   27.16    1.19
   2   0  10   26.63    1.15
   2   0  10   24.70    1.09
   2   0  11  263.93    4.82
   2   0  12   31.77    1.14
   2   0  12   30.50    1.19
   2   0  13  181.12    3.31
   2   0  14    4.28    0.29
   2   0  14    7.75    0.42
  -2  -1  12    8.42    0.45
  -2  -1  12    8.70    0.49
  -2  -1  11   76.15    2.00
  -2  -1  11   76.94    2.13
   2   1 -10   14.05    0.75
  -2  -1  10   15.07    0.97
   2   1  -9  473.04    7.68
   2   1  -9  481.17    7.95
  -2  -1   9  474.04    8.16
  -2  -1   8    4.76    0.59
   2   1  -8    4.94    0.52
   2   1  -7  947.53   13.90
  -2  -1   7  919.52   14.14
   2   1  -6  312.34    5.27
   2   1  -5 1352.09   18.55
  -2  -1   5 1290.43   18.31
   2   1  -5 1327.16   18.66
   2   1  -4  922.61   12.68
  -2  -1   4  943.70   12.93
   2   1  -4  918.82   12.90
  -2  -1   3  307.21    4.62
   2   1  -3  325.12    4.43
  -2  -1   2  101.54    1.82
   2   1  -2  108.52    1.64
   2   1  -1   13.99    0.40
   2   1  -1   14.89    0.30
  -2  -1   1   17.58    0.47
  -2  -1   1   18.78    0.43
  -2  -1   0  831.06   11.34
  -2  -1   0  853.52   11.25
  -2  -1  -1   88.50    1.29
  -2  -1  -1   88.91    1.39
   2   1   2 1825.81   23.66
  -2  -1  -2 1815.25   23.83
   2   1   3   77.21    1.14
  -2  -1  -3   74.00    1.29
  -2  -1  -4  569.68    8.47
   2   1   4  592.08    8.55
  -2  -1  -5  927.68   12.72
  -2  -1  -5  904.20   12.65
   2   1   5  924.59   12.75
   2   1   6 1134.31   16.35
  -2  -1  -6 1152.26   16.33
  -2  -1  -7  341.47    5.05
   2   1   7  328.25    5.29
   2   1   8  295.07    4.93
   2   1   8  291.26    4.97
   2   1   9   86.91    2.13
   2   1   9   93.07    2.21
   2   1  10  117.35    2.79
   2   1  10  124.39    2.77
   2   1  10  115.32    2.66
   2   1  11   64.87    1.92
   2   1  11   64.72    1.86
   2   1  12  135.58    2.97
   2   1  12  133.88    2.89
   2   1  13   55.72    1.48
   2   1  13   62.39    1.63
   2   1  14  214.61    3.44
   2   1  14  217.09    3.45
  -2  -2  12   94.95    1.85
  -2  -2  11   86.87    2.08
  -2  -2  11   88.77    2.21
   2   2 -10  238.50    4.32
   2   2 -10  241.47    4.54
   2   2  -9  322.17    5.63
   2   2  -9  319.94    5.80
   2   2  -8    6.26    0.60
  -2  -2   7   19.34    1.07
   2   2  -7   18.54    0.96
  -2  -2   6   15.09    0.89
   2   2  -6   14.56    0.79
   2   2  -5   73.71    1.80
  -2  -2   5   77.60    1.99
  -2  -2   4 2988.23   40.69
   2   2  -3   33.56    0.65
  -2  -2   3   33.70    0.85
   2   2  -2 1149.33   15.70
   2   2  -2 1150.99   15.70
  -2  -2   1   20.20    0.52
  -2  -2   0  161.55    2.43
  -2  -2  -1   71.21    1.14
  -2  -2  -2  287.05    3.91
  -2  -2  -3    8.46    0.29
  -2  -2  -4  453.21    6.24
  -2  -2  -4  432.84    6.24
  -2  -2  -5   28.59    0.69
  -2  -2  -5   30.48    0.71
  -2  -2  -6  663.06    8.63
   2   2   6  610.03    8.47
  -2  -2  -7   45.47    1.04
   2   2   7   47.63    1.23
   2   2   8  184.08    3.42
   2   2   9   17.06    0.89
   2   2   9   16.24    0.82
   2   2   9   17.25    0.85
   2   2  10    0.81    0.31
   2   2  10    0.51    0.28
   2   2  10    0.84    0.31
   2   2  11    0.79    0.34
   2   2  11    0.72    0.33
   2   2  11    0.86    0.33
   2   2  12    5.21    0.54
   2   2  13   53.97    1.63
   2   2  13   55.23    1.67
   2   2  14    0.32    0.22
   2   2  14    0.46    0.21
   2   2  14    0.41    0.21
   2   2  15    6.42    0.35
   2   3 -11   15.98    0.60
  -2  -3  11   18.25    0.76
   2   3 -10   58.48    1.59
  -2  -3  10   58.56    1.82
   2   3 -10   60.67    1.72
   2   3  -9   68.45    1.91
  -2  -3   9   69.91    2.13
   2   3  -9   66.59    2.00
  -2  -3   8   13.23    0.95
   2   3  -8   11.87    0.83
  -2  -3   7   62.63    2.04
  -2  -3   6  112.67    2.77
   2   3  -6  103.41    2.54
   2   3  -5 1114.29   16.15
  -2  -3   5 1091.65   16.37
   2   3  -5 1129.07   16.21
   2   3  -4  364.40    5.97
  -2  -3   4  375.74    6.13
   2   3  -4  375.06    6.01
  -2  -3   3  784.70   11.23
  -2  -3   2   78.17    1.52
  -2  -3   1  715.36   10.08
  -2  -3   0   23.67    0.62
  -2  -3  -1    2.28    0.08
  -2  -3  -2  651.31    8.95
  -2  -3  -3  236.53    3.43
  -2  -3  -4  581.38    8.08
  -2  -3  -5   22.16    0.62
  -2  -3  -5   23.60    0.56
  -2  -3  -6  578.30    7.94
  -2  -3  -6  544.73    8.12
   2   3   7  166.71    3.01
  -2  -3  -7  165.72    2.88
   2   3   7  170.73    3.10
   2   3   8  388.91    6.34
   2   3   8  383.63    6.15
   2   3   8  385.31    6.22
   2   3   9    3.04    0.38
   2   3   9    3.70    0.43
   2   3  10  104.75    2.58
   2   3  10  121.38    2.64
   2   3  11   25.81    1.21
   2   3  11   25.22    1.13
   2   3  12    7.11    0.65
   2   3  12    7.43    0.65
   2   3  13    0.09    0.24
   2   3  13    0.34    0.30
   2   3  14    0.26    0.22
   2   3  14    0.53    0.25
   2   3  14    0.42    0.25
   2   3  15   29.60    0.85
   2   3  15   28.37    0.86
  -2  -4  11   56.94    1.26
  -2  -4  10   14.27    0.75
   2   4 -10   13.76    0.64
   2   4  -9   43.09    1.40
  -2  -4   9   44.12    1.55
  -2  -4   8  115.92    2.92
   2   4  -7   61.28    1.91
  -2  -4   7   61.02    2.03
  -2  -4   6  182.81    3.91
   2   4  -6  173.95    3.70
   2   4  -5  570.78    9.18
  -2  -4   5  588.60    9.39
   2   4  -5  593.25    9.23
  -2  -4   4  118.63    2.72
   2   4  -4  125.07    2.34
   2   4  -4  117.87    2.34
   2   4  -4  120.76    2.64
   2   4  -3    2.63    0.33
   2   4  -3    2.58    0.27
  -2  -4   3    2.53    0.33
   2   4  -3    2.46    0.27
   2   4  -3    3.26    0.36
   2   4  -2   47.64    1.30
   2   4  -2   46.97    1.30
  -2  -4   1  423.54    6.25
  -2  -4   1  414.81    6.23
  -2  -4   0  378.81    5.65
  -2  -4  -1  781.80   10.57
  -2  -4  -2   54.27    0.96
  -2  -4  -3 1423.21   19.72
  -2  -4  -3 1522.85   19.90
  -2  -4  -4  105.63    1.80
  -2  -4  -4   94.37    1.61
  -2  -4  -5  745.55   10.32
  -2  -4  -5  747.47   10.77
  -2  -4  -6  111.20    2.05
   2   4   7   60.73    1.46
   2   4   7   63.18    1.62
   2   4   7   60.50    1.55
  -2  -4  -7   65.17    1.46
   2   4   7   62.58    1.55
   2   4   8  395.82    6.47
   2   4   8  401.51    6.43
   2   4   8  380.49    6.20
   2   4   8  398.00    6.34
   2   4   9   37.57    1.38
   2   4   9   36.60    1.21
   2   4   9   37.04    1.29
   2   4  10  113.71    2.74
   2   4  10  102.72    2.57
   2   4  10  103.63    2.48
   2   4  10  111.85    2.60
   2   4  11  349.40    6.35
   2   4  11  352.85    6.15
   2   4  11  363.53    6.31
   2   4  12    2.29    0.41
   2   4  13   13.12    0.85
   2   4  13   12.87    0.79
   2   4  14   14.16    0.73
   2   4  14   13.74    0.75
   2   4  15    6.89    0.41
   2   4  15    6.10    0.40
   2   4  15    7.00    0.46
   2   5 -10   85.58    1.66
  -2  -5   9    7.04    0.53
   2   5  -9    7.13    0.49
   2   5  -9    6.13    0.49
  -2  -5   8   63.82    1.88
   2   5  -8   64.76    1.83
  -2  -5   7    0.25    0.35
   2   5  -7    0.63    0.31
  -2  -5   6   22.02    1.13
   2   5  -6   23.80    1.11
   2   5  -5    7.78    0.64
  -2  -5   5    7.82    0.68
  -2  -5   4  136.10    3.03
   2   5  -4  139.88    2.66
   2   5  -4  136.88    2.98
   2   5  -4  138.53    2.96
   2   5  -3   94.35    2.23
   2   5  -3   91.62    2.21
   2   5  -3   93.19    2.02
  -2  -5   3   91.99    2.21
   2   5  -3   86.37    1.96
   2   5  -2    0.23    0.18
   2   5  -2    0.19    0.15
   2   5  -1    8.05    0.50
   2   5  -1    7.87    0.48
   2   5  -1    6.86    0.46
   2   5   0   83.59    1.79
  -2  -5   0   85.71    1.73
   2   5   0   83.56    1.83
  -2  -5  -1   79.63    1.55
  -2  -5  -2  237.47    3.67
  -2  -5  -3  446.94    6.43
  -2  -5  -4  187.44    3.09
  -2  -5  -4  189.18    2.86
  -2  -5  -5  245.53    3.96
   2   5   6  260.58    4.29
   2   5   6  267.08    4.52
   2   5   6  267.57    4.46
   2   5   7   59.39    1.61
   2   5   7   64.33    1.73
   2   5   7   66.87    1.69
   2   5   7   60.14    1.53
   2   5   8  302.52    5.25
   2   5   8  310.53    5.26
   2   5   8  296.84    5.08
   2   5   9   55.98    1.72
   2   5   9   54.29    1.67
   2   5   9   54.86    1.49
   2   5   9   54.66    1.61
   2   5  10  192.86    3.96
   2   5  10  183.34    3.86
   2   5  10  198.89    4.10
   2   5  10  193.12    3.65
   2   5  10  192.38    3.83
   2   5  11  336.90    6.10
   2   5  11  346.05    6.31
   2   5  11  335.89    6.03
   2   5  11  334.33    5.73
   2   5  12   24.45    1.17
   2   5  12   24.37    1.14
   2   5  12   23.83    1.20
   2   5  13    3.22    0.49
   2   5  13    2.96    0.46
   2   5  13    3.08    0.43
   2   5  14   34.95    1.25
   2   5  14   38.58    1.21
   2   5  15   21.57    0.77
   2   6  -9    0.59    0.16
  -2  -6   8   42.11    1.24
   2   6  -8   42.04    1.26
   2   6  -8   43.19    1.28
  -2  -6   7   40.99    1.37
   2   6  -7   42.32    1.40
  -2  -6   6    0.79    0.31
   2   6  -6    0.33    0.28
  -2  -6   5    4.13    0.50
   2   6  -5    3.71    0.47
   2   6  -5    3.88    0.36
   2   6  -4  252.58    4.38
  -2  -6   4  247.49    4.73
   2   6  -4  256.05    4.73
   2   6  -4  254.08    4.79
   2   6  -3    8.95    0.66
   2   6  -3    7.85    0.59
   2   6  -3    6.64    0.60
   2   6  -3    7.64    0.54
   2   6  -3    7.43    0.52
   2   6  -2   90.57    2.20
   2   6  -2   86.88    2.19
   2   6  -2   90.23    2.08
   2   6  -2   87.15    2.06
   2   6  -1   70.62    1.81
   2   6  -1   70.75    1.78
   2   6   0 1466.94   20.32
   2   6   0 1416.10   20.17
   2   6   0 1416.20   20.18
   2   6   1  937.60   13.95
   2   6   1  967.24   13.95
   2   6   2  197.14    3.60
   2   6   2  202.66    3.59
   2   6   3  420.01    6.46
   2   6   3  425.64    6.57
   2   6   3  424.55    6.59
   2   6   4   74.78    1.62
   2   6   4   77.70    1.75
   2   6   5  429.80    6.55
   2   6   5  421.44    6.64
   2   6   6    2.18    0.29
   2   6   6    3.26    0.36
   2   6   6    2.68    0.35
   2   6   7 1196.26   17.03
   2   6   7 1180.77   16.70
   2   6   8    6.43    0.47
   2   6   8    6.33    0.54
   2   6   8    6.50    0.57
   2   6   8    7.02    0.57
   2   6   9  478.18    7.69
   2   6   9  459.13    7.63
   2   6   9  453.73    7.75
   2   6  10  200.94    4.05
   2   6  10  198.53    4.07
   2   6  10  201.89    4.19
   2   6  11   39.29    1.46
   2   6  11   36.75    1.50
   2   6  11   34.64    1.44
   2   6  12   56.16    1.82
   2   6  12   59.69    1.91
   2   6  12   54.34    1.74
   2   6  13   19.91    1.00
   2   6  13   19.26    1.01
   2   6  14   90.64    2.14
   2   6  14   91.59    2.07
   2   6  15   30.07    0.89
   2   6  15   28.51    0.88
   2   6  15   27.94    0.80
   2   7  -7   46.63    1.31
   2   7  -7   45.46    1.26
   2   7  -6    8.56    0.58
   2   7  -5   10.10    0.53
   2   7  -5    9.98    0.67
   2   7  -4   10.23    0.61
   2   7  -4   10.88    0.71
   2   7  -3   25.07    1.11
   2   7  -3   25.82    1.01
   2   7  -3   22.37    0.91
   2   7  -3   23.41    1.03
   2   7  -2   31.67    1.25
   2   7  -2   34.67    1.35
   2   7  -2   33.29    1.20
   2   7  -2   32.47    1.16
   2   7  -2   32.46    1.19
   2   7  -1  269.54    4.66
   2   7  -1  251.09    4.66
   2   7   0  123.99    2.64
   2   7   0  122.33    2.64
   2   7   0  118.12    2.61
   2   7   1  286.03    4.96
   2   7   1  279.65    4.83
   2   7   2    6.11    0.49
   2   7   2    6.01    0.50
   2   7   2    5.47    0.45
   2   7   3  710.69   10.88
   2   7   3  736.24   10.90
   2   7   3  722.30   10.74
   2   7   3  742.79   10.79
   2   7   4   27.59    1.03
   2   7   4   27.76    1.03
   2   7   4   28.01    1.00
   2   7   4   27.91    0.94
   2   7   5  137.87    2.76
   2   7   5  128.64    2.68
   2   7   5  134.94    2.73
   2   7   5  133.04    2.53
   2   7   6  427.83    6.79
   2   7   6  431.15    6.87
   2   7   6  430.65    6.93
   2   7   7  295.86    5.08
   2   7   7  301.21    5.25
   2   7   7  296.04    5.19
   2   7   8  142.25    2.93
   2   7   8  141.19    3.10
   2   7   9   23.87    1.08
   2   7   9   22.56    1.07
   2   7   9   21.66    0.92
   2   7  10  417.82    7.46
   2   7  10  451.04    7.57
   2   7  11  137.68    3.13
   2   7  11  129.73    3.06
   2   7  12    4.15    0.53
   2   7  12    3.84    0.50
   2   7  12    4.21    0.49
   2   7  13    0.68    0.29
   2   7  13    0.87    0.31
   2   7  13    0.86    0.27
   2   7  14   33.23    1.07
   2   7  14   33.21    1.00
   2   8  -6    7.41    0.45
   2   8  -6    6.78    0.39
   2   8  -5    9.71    0.54
   2   8  -4    0.58    0.20
   2   8  -4    0.51    0.21
   2   8  -3   21.50    0.82
   2   8  -3   24.67    0.96
   2   8  -3   22.89    0.93
   2   8  -2    7.49    0.65
   2   8  -2    7.45    0.53
   2   8  -2    7.29    0.57
   2   8  -1   78.21    2.05
   2   8  -1   75.58    2.16
   2   8  -1   85.96    2.14
   2   8  -1   85.97    2.10
   2   8   0  465.59    7.42
   2   8   1   18.11    0.93
   2   8   1   18.53    0.88
   2   8   1   17.03    0.88
   2   8   2   12.11    0.75
   2   8   2   12.19    0.71
   2   8   3  135.58    2.76
   2   8   3  135.02    2.87
   2   8   4  145.08    3.00
   2   8   4  145.76    3.04
   2   8   4  136.22    2.87
   2   8   4  142.80    2.84
   2   8   5  187.55    3.40
   2   8   5  190.39    3.65
   2   8   5  186.31    3.63
   2   8   5  181.53    3.56
   2   8   6   30.45    1.11
   2   8   6   29.09    1.14
   2   8   6   30.53    1.16
   2   8   7    1.37    0.31
   2   8   7    1.44    0.27
   2   8   7    1.37    0.31
   2   8   8   82.09    2.06
   2   8   8   86.26    2.19
   2   8   9    6.47    0.51
   2   8   9    5.99    0.56
   2   8   9    7.68    0.63
   2   8  10  142.95    2.77
   2   8  10  136.85    3.01
   2   8  10  138.19    3.07
   2   8  11   81.20    2.10
   2   8  11   88.46    2.25
   2   8  11   84.63    2.16
   2   8  12   98.43    2.33
   2   8  12   97.53    2.23
   2   8  13   51.21    1.38
   2   8  14    2.89    0.25
   2   9  -5   19.63    0.62
   2   9  -4    6.63    0.42
   2   9  -3   26.41    0.90
   2   9  -2   18.27    0.80
   2   9  -2   16.54    0.70
   2   9  -1   68.06    1.96
   2   9  -1   66.11    1.73
   2   9   0    2.05    0.35
   2   9   1   27.34    1.20
   2   9   1   34.19    1.24
   2   9   2   11.05    0.70
   2   9   2   10.69    0.75
   2   9   3   23.02    1.05
   2   9   3   23.84    0.99
   2   9   3   25.07    1.09
   2   9   4  211.66    4.03
   2   9   4  210.74    4.03
   2   9   4  200.72    3.81
   2   9   5   72.02    1.95
   2   9   5   70.35    1.94
   2   9   5   71.70    1.77
   2   9   6    0.47    0.27
   2   9   6    0.49    0.25
   2   9   6    0.81    0.26
   2   9   7  331.16    5.74
   2   9   7  331.05    5.63
   2   9   7  346.64    5.78
   2   9   8   20.55    0.95
   2   9   8   22.40    1.00
   2   9   9    0.63    0.25
   2   9   9    0.91    0.29
   2   9  10   50.08    1.37
   2   9  10   48.24    1.48
   2   9  11   14.86    0.74
   2   9  12    1.04    0.23
   2   9  13   42.94    1.06
   2  10  -3   11.16    0.43
   2  10  -2   27.85    0.86
   2  10  -1    3.21    0.35
   2  10  -1    2.42    0.27
   2  10   0   71.48    1.71
   2  10   1   17.80    0.89
   2  10   1   17.26    0.81
   2  10   1   17.12    0.81
   2  10   2    0.83    0.32
   2  10   2    1.10    0.29
   2  10   3    0.61    0.26
   2  10   3    0.39    0.27
   2  10   4   14.45    0.81
   2  10   4   14.31    0.73
   2  10   4   14.21    0.81
   2  10   5  137.89    2.76
   2  10   5  142.28    2.98
   2  10   5  146.98    3.03
   2  10   6   13.13    0.76
   2  10   6   11.54    0.69
   2  10   7  184.07    3.55
   2  10   7  181.93    3.42
   2  10   8    6.30    0.51
   2  10   8    6.36    0.49
   2  10   9  208.77    3.73
   2  10   9  209.69    3.74
   2  10  10    1.83    0.26
   2  10  10    1.83    0.27
   2  10  11   74.51    1.62
   2  10  12   18.61    0.60
   2  11  -1    7.13    0.34
   2  11   0    4.21    0.27
   2  11   1  109.44    2.14
   2  11   1  107.93    2.08
   2  11   2   32.48    1.01
   2  11   2   35.15    1.13
   2  11   2   33.72    1.04
   2  11   3   50.19    1.33
   2  11   3   51.08    1.45
   2  11   4  239.99    4.23
   2  11   5  104.43    2.28
   2  11   5  103.73    2.05
   2  11   6    0.39    0.21
   2  11   6    0.32    0.24
   2  11   7  195.97    3.42
   2  11   7  179.00    3.25
   2  11   8  122.70    2.41
   2  11   9    6.73    0.41
   2  11  10  148.20    2.48
   2  12   3  106.49    1.85
   2  12   3  117.38    1.98
   2  12   4   64.55    1.37
   2  12   5  137.08    2.42
   2  12   6  255.80    4.05
   2  12   6  271.61    4.17
   2  12   7   41.51    0.99
  -3  11   6   38.25    0.95
  -3  11   5   17.27    0.61
  -3  11   4   27.43    0.79
  -3  11   3   23.12    0.68
  -3  10   9   15.71    0.58
  -3  10   9   17.86    0.62
  -3  10   8   98.25    1.94
  -3  10   8   95.72    1.97
  -3  10   7  170.71    2.99
  -3  10   7  159.08    3.03
  -3  10   6   24.86    0.86
  -3  10   5  279.61    4.42
  -3  10   5  255.34    4.54
  -3  10   4    5.15    0.45
  -3  10   4    4.89    0.37
  -3  10   3   41.09    1.21
  -3  10   3   37.90    1.02
  -3  10   2   32.45    1.02
  -3  10   2   32.05    0.92
  -3  10   1    4.62    0.36
  -3  10   1    4.16    0.33
  -3  10   0    0.91    0.21
  -3  10   0    1.09    0.18
  -3  10  -1   11.81    0.52
  -3  10  -2    1.50    0.19
  -3   9  11    0.18    0.12
  -3   9  11    0.18    0.11
  -3   9  10   54.80    1.40
  -3   9  10   87.60    1.68
  -3   9   9   34.22    1.10
  -3   9   9   33.78    1.10
  -3   9   8  127.62    2.66
  -3   9   8  134.49    2.76
  -3   9   7  192.54    3.63
  -3   9   7  194.99    3.74
  -3   9   6  450.33    7.23
  -3   9   6  431.69    7.03
  -3   9   5    0.05    0.22
  -3   9   5    0.44    0.30
  -3   9   4  216.89    3.93
  -3   9   4  218.26    4.14
  -3   9   3    0.26    0.20
  -3   9   3    0.17    0.25
  -3   9   2    7.39    0.48
  -3   9   2    8.16    0.59
  -3   9   1   25.79    0.93
  -3   9   1   29.29    1.07
  -3   9   0    0.91    0.24
  -3   9   0    0.76    0.23
  -3   9  -1  397.50    6.21
  -3   9  -1  382.35    6.04
  -3   9  -2   35.22    1.09
  -3   9  -3    1.88    0.26
  -3   9  -4  139.98    2.54
  -3   9  -4  148.30    2.51
  -3   8  12   78.15    1.50
  -3   8  11    0.19    0.18
  -3   8  11    0.21    0.18
  -3   8  10   95.94    2.17
  -3   8  10   98.19    2.10
  -3   8   9  124.45    2.62
  -3   8   9  118.66    2.67
  -3   8   8    7.21    0.61
  -3   8   8    7.92    0.62
  -3   8   8    7.98    0.63
  -3   8   7    1.18    0.34
  -3   8   7    1.01    0.35
  -3   8   7    1.28    0.36
  -3   8   6   52.80    1.71
  -3   8   6   53.36    1.64
  -3   8   5  201.42    3.93
  -3   8   5  205.12    4.03
  -3   8   5  208.96    4.11
  -3   8   4   29.44    1.12
  -3   8   4   28.21    1.22
  -3   8   3   36.21    1.23
  -3   8   3   38.38    1.38
  -3   8   2   15.28    0.84
  -3   8   2   13.75    0.73
  -3   8   2   15.39    0.75
  -3   8   1   78.03    1.97
  -3   8   1   77.67    1.81
  -3   8   1   76.00    1.99
  -3   8   0    6.54    0.54
  -3   8   0    5.55    0.50
  -3   8   0    5.68    0.51
  -3   8  -1   19.17    0.93
  -3   8  -1   18.62    0.82
  -3   8  -1   18.33    0.90
  -3   8  -2  123.82    2.72
  -3   8  -3  130.84    2.79
  -3   8  -4  348.81    5.74
  -3   8  -5  227.72    3.93
  -3   8  -6   86.81    1.59
  -3   7  12   97.92    1.86
  -3   7  12   97.95    1.86
  -3   7  11  163.61    3.13
  -3   7  11  169.47    3.03
  -3   7  10    4.69    0.45
  -3   7  10    4.56    0.48
  -3   7   9   45.77    1.48
  -3   7   9   44.82    1.51
  -3   7   8  477.41    7.82
  -3   7   8  468.84    7.76
  -3   7   7  905.96   13.64
  -3   7   7  897.25   13.56
  -3   7   6  363.94    6.33
  -3   7   5   31.05    1.20
  -3   7   5   31.69    1.28
  -3   7   4  237.47    4.31
  -3   7   4  232.64    4.47
  -3   7   4  228.15    4.39
  -3   7   3   88.91    2.13
  -3   7   3   93.13    2.18
  -3   7   3   91.22    2.32
  -3   7   3   92.53    2.28
  -3   7   2   92.65    2.13
  -3   7   2   94.48    2.22
  -3   7   1  322.82    5.30
  -3   7   1  316.00    5.50
  -3   7   1  328.87    5.56
  -3   7   0  410.92    6.85
  -3   7   0  441.16    7.03
  -3   7  -1   60.82    1.65
  -3   7  -1   61.54    1.79
  -3   7  -2  539.73    8.35
  -3   7  -2  550.32    8.78
   3  -7   2  551.76    8.65
   3  -7   3   87.40    2.20
  -3   7  -3   86.33    2.28
  -3   7  -3   87.31    2.29
   3  -7   4    0.41    0.27
  -3   7  -4    0.41    0.28
   3  -7   5  482.33    7.66
   3  -7   6   36.13    1.17
  -3   7  -7  153.57    2.61
  -3   7  -7  120.09    2.19
  -3   7  -8    0.41    0.13
  -3   6  13    5.73    0.30
  -3   6  12    0.19    0.14
  -3   6  12    0.19    0.18
  -3   6  11  222.05    3.95
  -3   6  11  215.81    3.81
  -3   6  11  210.11    3.95
  -3   6  10  415.72    6.78
  -3   6  10  419.38    6.87
  -3   6  10  411.68    6.93
  -3   6   9  459.26    7.78
  -3   6   9  469.85    7.87
  -3   6   8    0.71    0.32
  -3   6   8    0.80    0.33
  -3   6   7   31.89    1.27
  -3   6   7   33.26    1.28
  -3   6   7   32.84    1.32
  -3   6   6   64.03    1.86
  -3   6   6   69.06    1.96
  -3   6   6   66.04    1.89
  -3   6   5   47.69    1.48
  -3   6   5   44.37    1.49
  -3   6   4   94.85    2.27
  -3   6   4   92.31    2.12
  -3   6   4   92.10    2.28
  -3   6   3   67.62    1.80
  -3   6   3   67.39    1.84
  -3   6   3   67.45    1.75
  -3   6   2   91.56    2.05
  -3   6   2   90.27    2.14
  -3   6   2   90.21    2.13
  -3   6   2   90.55    2.20
  -3   6   1  231.57    4.02
  -3   6   1  222.74    4.06
  -3   6   0  117.24    2.52
  -3   6   0  120.26    2.62
   3  -6   0  120.06    2.55
  -3   6  -1  588.03    8.93
   3  -6   1  582.21    8.86
  -3   6  -2   54.02    1.65
  -3   6  -2   50.09    1.40
   3  -6   2   54.52    1.63
  -3   6  -3 1136.51   16.54
   3  -6   3 1109.85   16.55
  -3   6  -4  865.81   13.02
   3  -6   4  884.40   13.00
   3  -6   5   19.84    1.02
  -3   6  -6  489.09    7.87
   3  -6   6  486.12    7.96
   3  -6   7    2.92    0.41
  -3   6  -7    2.87    0.37
  -3   6  -8    4.78    0.40
   3  -6   8    4.58    0.43
   3  -6   9   28.63    0.87
  -3   6  -9   27.59    0.83
  -3   5  13   38.00    0.92
  -3   5  12    0.60    0.23
  -3   5  12    0.58    0.18
  -3   5  12    0.54    0.22
  -3   5  11   30.69    1.16
  -3   5  11   29.20    1.04
  -3   5  11   27.88    1.09
  -3   5  10  122.65    2.67
  -3   5  10  114.42    2.69
  -3   5  10  116.55    2.77
  -3   5   9  273.93    4.89
  -3   5   9  248.65    4.89
  -3   5   8   52.69    1.71
  -3   5   7  924.17   14.02
  -3   5   7  963.06   14.16
  -3   5   6   38.02    1.32
  -3   5   6   38.20    1.37
  -3   5   5   55.81    1.54
  -3   5   5   56.02    1.64
  -3   5   5   55.53    1.57
  -3   5   4  441.11    6.79
  -3   5   4  433.15    6.85
  -3   5   4  434.51    6.86
  -3   5   3    0.32    0.21
  -3   5   3    0.32    0.19
  -3   5   3    0.28    0.18
  -3   5   3    0.39    0.18
  -3   5   2  246.45    4.22
  -3   5   2  243.08    4.19
  -3   5   2  243.36    4.25
   3  -5  -2  240.79    4.14
  -3   5   1   46.01    1.21
  -3   5   1   47.47    1.31
  -3   5   1   46.16    1.35
   3  -5  -1   51.19    1.37
  -3   5   1   47.31    1.36
  -3   5   0   72.09    1.69
  -3   5   0   73.48    1.83
   3  -5   0   74.52    1.79
  -3   5  -1  115.37    2.48
  -3   5  -1  111.20    2.28
   3  -5   1  117.77    2.45
  -3   5  -2   64.86    1.75
   3  -5   2   67.36    1.77
  -3   5  -3  934.46   14.06
   3  -5   3  969.62   14.11
   3  -5   4  862.55   12.59
  -3   5  -4  788.39   12.40
   3  -5   5    0.44    0.32
  -3   5  -5    0.35    0.27
  -3   5  -6   83.37    2.20
   3  -5   6   86.22    2.31
   3  -5   7   78.96    2.17
  -3   5  -7   76.54    2.03
   3  -5   8   48.39    1.54
  -3   5  -8   46.87    1.42
   3  -5   9   29.76    1.09
  -3   5  -9   30.66    0.98
   3  -5  10    7.55    0.47
  -3   5 -10    7.36    0.41
  -3   4  13   23.34    0.69
  -3   4  12    8.38    0.46
  -3   4  12    8.80    0.55
  -3   4  12    9.21    0.55
  -3   4  11   10.65    0.67
  -3   4  10    1.60    0.40
  -3   4  10    0.80    0.34
  -3   4   9   13.73    0.83
  -3   4   9   11.80    0.83
  -3   4   9   12.02    0.79
  -3   4   8  101.27    2.61
  -3   4   8   95.44    2.25
  -3   4   8  101.78    2.49
  -3   4   8  103.04    2.45
  -3   4   7   62.99    1.91
  -3   4   7   61.76    1.66
  -3   4   6   54.35    1.68
  -3   4   6   49.02    1.42
  -3   4   5   78.64    1.91
  -3   4   5   75.49    1.83
  -3   4   4   20.40    0.80
  -3   4   4   22.52    0.87
  -3   4   4   20.35    0.82
  -3   4   3  299.83    4.89
  -3   4   3  309.92    4.84
  -3   4   2  195.56    3.39
  -3   4   2  194.27    3.45
  -3   4   1   96.35    2.03
  -3   4   0    0.34    0.18
   3  -4   0    1.56    0.24
   3  -4   1    0.68    0.13
  -3   4  -1    0.76    0.14
  -3   4  -1    0.73    0.22
   3  -4   1    1.09    0.23
  -3   4  -2   33.28    1.11
   3  -4   2   32.81    1.09
   3  -4   3  266.05    4.61
   3  -4   4  383.87    6.37
  -3   4  -5  276.27    4.97
   3  -4   5  280.82    5.06
  -3   4  -6  108.02    2.61
  -3   4  -6  110.67    2.58
   3  -4   6  108.72    2.66
   3  -4   7    6.42    0.62
  -3   4  -7    6.49    0.55
  -3   4  -8   13.46    0.75
   3  -4   8   13.77    0.88
  -3   4  -9   28.59    1.04
  -3   4 -10   49.51    1.24
  -3   4 -10   52.19    1.39
  -3   4 -11    0.97    0.16
  -3   3  13   77.35    1.50
  -3   3  12  207.78    3.64
  -3   3  12  205.67    3.46
  -3   3  11   40.44    1.34
  -3   3  11   44.56    1.39
  -3   3  11   43.48    1.40
  -3   3  10   31.72    1.27
  -3   3  10   34.03    1.30
  -3   3  10   32.20    1.16
  -3   3   9  103.71    2.61
  -3   3   9  101.45    2.53
  -3   3   9  100.73    2.39
  -3   3   8   27.95    1.12
  -3   3   8   31.72    1.39
  -3   3   8   29.28    1.26
  -3   3   8   28.78    1.17
  -3   3   7   99.96    2.56
  -3   3   7   98.63    2.44
  -3   3   7   95.02    2.29
  -3   3   7   95.27    2.25
  -3   3   6    3.96    0.40
  -3   3   6    4.59    0.52
  -3   3   6    4.44    0.46
  -3   3   6    4.40    0.41
  -3   3   5   48.12    1.35
  -3   3   5   48.25    1.43
  -3   3   5   48.77    1.34
   3  -3  -4  426.76    6.44
  -3   3   3   88.07    1.91
   3  -3  -3   92.49    1.91
   3  -3  -3   89.37    1.93
  -3   3   2   49.24    1.24
  -3   3   2   45.94    1.18
   3  -3  -2   50.20    1.26
  -3   3   2   45.97    0.84
  -3   3   1    3.03    0.18
  -3   3   1    3.14    0.29
   3  -3  -1    3.03    0.28
   3  -3  -1    2.92    0.27
   3  -3   0  196.98    3.37
  -3   3   0  203.20    3.09
  -3   3  -1  683.32    9.47
  -3   3  -1  702.70    9.83
   3  -3   1  674.06    9.44
  -3   3  -2 1644.50   21.57
   3  -3   2 1543.62   21.71
   3  -3   2 1486.94   21.33
  -3   3  -2 1577.00   21.82
   3  -3   2 1581.38   21.52
  -3   3  -3   22.69    0.84
   3  -3   3   22.77    0.86
  -3   3  -4  159.52    3.02
   3  -3   4  155.59    3.07
  -3   3  -5    1.91    0.31
   3  -3   5    6.28    0.53
  -3   3  -6    2.52    0.37
  -3   3  -7  878.40   13.07
  -3   3  -8   12.35    0.71
  -3   3  -9   55.36    1.56
   3  -3   9   52.70    1.73
   3  -3  10    7.51    0.62
  -3   3 -10    7.21    0.47
  -3   3 -11    1.40    0.23
   3  -3  12    0.15    0.17
  -3   2  12    9.93    0.53
  -3   2  12    9.79    0.53
  -3   2  11   90.37    2.12
  -3   2  11   78.15    1.93
  -3   2  10   15.45    0.84
  -3   2  10   15.41    0.85
  -3   2   9   17.86    0.93
  -3   2   9   18.38    0.95
  -3   2   9   17.31    0.91
  -3   2   8  425.47    7.21
  -3   2   8  447.72    7.37
  -3   2   8  459.10    7.55
  -3   2   8  429.40    7.16
  -3   2   7    0.90    0.31
  -3   2   7    0.93    0.28
  -3   2   7    0.66    0.23
  -3   2   7    0.58    0.25
  -3   2   6  125.40    2.76
  -3   2   6  121.90    2.66
  -3   2   6  118.20    2.47
  -3   2   6  120.71    2.60
  -3   2   5   46.70    1.44
  -3   2   5   46.24    1.33
   3  -2  -4   38.41    1.01
   3  -2  -4   42.55    1.15
  -3   2   3 1010.48   14.10
   3  -2  -3 1003.81   14.04
   3  -2  -3 1032.79   13.87
   3  -2  -2  928.19   12.14
  -3   2   2  853.50   12.30
   3  -2  -2  848.92   12.31
   3  -2  -2  815.54   12.23
  -3   2   2  890.08   11.98
  -3   2   1   21.14    0.69
  -3   2   1   21.28    0.69
   3  -2  -1   21.63    0.68
   3  -2  -1   20.57    0.68
  -3   2   0  223.62    3.63
  -3   2   0  219.32    3.59
   3  -2   0  226.98    3.66
   3  -2   0  220.02    3.56
   3  -2   1  646.92    9.39
  -3   2  -1  646.71    9.42
   3  -2   1  595.00    9.10
  -3   2  -1  710.96    9.21
   3  -2   1  696.16    9.41
  -3   2  -2  379.42    5.49
   3  -2   2  373.30    5.50
   3  -2   2  360.85    5.31
  -3   2  -3   79.16    1.55
   3  -2   3   81.19    1.40
   3  -2   3   81.50    1.70
  -3   2  -3   82.00    1.78
   3  -2   3   79.59    1.61
  -3   2  -4   10.41    0.53
   3  -2   4    9.56    0.48
  -3   2  -4   10.73    0.58
   3  -2   5  101.91    2.02
   3  -2   5   97.79    2.20
  -3   2  -5   99.50    2.13
  -3   2  -6   23.00    0.93
   3  -2   6   24.64    0.88
   3  -2   6   24.26    0.99
  -3   2  -7    1.41    0.26
   3  -2   7    1.65    0.28
   3  -2   7    0.93    0.30
  -3   2  -8  200.19    3.66
   3  -2   8  189.39    3.70
   3  -2   8  197.56    3.96
  -3   2  -9   19.27    0.84
   3  -2   9   19.80    1.02
   3  -2  10   68.48    1.93
   3  -2  10   60.63    1.66
  -3   2 -11   16.64    0.73
   3  -2  12   17.25    0.78
  -3   1  12    8.35    0.45
  -3   1  12    6.96    0.42
  -3   1  11   81.93    2.02
  -3   1  11   86.07    2.01
  -3   1  10  222.16    4.13
  -3   1  10  218.33    4.25
  -3   1   9   52.97    1.62
  -3   1   9   54.02    1.75
  -3   1   8  692.88   10.65
  -3   1   8  662.65   10.32
  -3   1   8  679.59   10.62
  -3   1   7   73.49    2.07
   3  -1  -7   71.10    1.81
  -3   1   7   70.55    1.95
  -3   1   7   75.55    2.02
   3  -1  -6  563.64    8.69
  -3   1   6  561.03    8.90
  -3   1   6  588.42    9.06
  -3   1   6  585.46    8.95
  -3   1   5    0.33    0.20
  -3   1   5    0.33    0.19
   3  -1  -5    0.18    0.09
   3  -1  -4  225.75    3.55
   3  -1  -4  217.71    3.50
   3  -1  -3 1125.02   15.35
   3  -1  -3 1076.80   15.20
  -3   1   2 1010.92   14.38
   3  -1  -2 1045.31   14.47
   3  -1  -2 1030.62   14.30
   3  -1  -2 1064.75   14.43
  -3   1   2 1047.37   14.52
  -3   1   1   26.82    0.73
   3  -1  -1   25.37    0.70
   3  -1  -1   25.55    0.56
  -3   1   1   24.32    0.58
  -3   1   1   24.37    0.67
   3  -1   0  169.82    2.52
  -3   1   0  181.73    2.83
  -3   1   0  166.24    2.77
   3  -1   0  171.43    2.77
   3  -1   0  188.90    2.86
  -3   1   0  181.65    2.68
  -3   1  -1  803.96   11.37
  -3   1  -1  823.58   11.23
   3  -1   1  799.06   11.31
  -3   1  -2    5.98    0.29
   3  -1   2    5.21    0.17
  -3   1  -2    5.66    0.35
   3  -1   2    5.75    0.31
  -3   1  -3  168.43    2.84
   3  -1   3  176.20    2.61
  -3   1  -3  180.11    3.03
   3  -1   3  174.39    2.85
   3  -1   4  354.03    4.92
   3  -1   4  340.41    5.18
   3  -1   5  145.38    2.61
   3  -1   5  146.79    2.67
   3  -1   5  153.48    2.80
  -3   1  -5  154.66    2.92
  -3   1  -6  208.96    3.67
   3  -1   6  215.45    3.71
   3  -1   6  211.84    3.67
   3  -1   6  210.71    3.80
   3  -1   7  732.78   11.34
   3  -1   7  748.69   11.19
   3  -1   8  256.59    4.58
   3  -1   8  265.19    4.67
   3  -1   9    0.48    0.30
   3  -1   9    0.45    0.26
   3  -1   9    0.59    0.24
   3  -1  10   80.92    2.15
   3  -1  10   78.86    2.06
   3  -1  10   79.96    2.10
   3  -1  10   74.75    1.93
   3  -1  11  190.58    3.64
   3  -1  11  197.21    3.82
   3  -1  12  122.98    2.59
   3  -1  12  116.92    2.34
   3  -1  13   33.18    0.97
  -3   0  12   32.68    0.85
  -3   0  12   28.37    0.89
  -3   0  11  112.12    2.48
  -3   0  10    5.50    0.47
  -3   0  10    5.10    0.54
   3   0  -9  622.59    9.48
  -3   0   9  601.65   10.01
  -3   0   9  595.71    9.78
   3   0  -8   38.79    1.35
  -3   0   8   37.59    1.55
  -3   0   7  552.00    8.95
   3   0  -7  543.58    8.59
   3   0  -6    2.95    0.35
  -3   0   6    2.91    0.42
   3   0  -6    2.96    0.38
   3   0  -5   83.95    1.90
  -3   0   5   83.15    2.06
   3   0  -5   81.18    1.96
   3   0  -4   25.83    0.75
   3   0  -4   31.69    0.88
   3   0  -3 1613.84   21.89
   3   0  -3 1660.86   21.92
   3   0  -2  590.32    8.25
   3   0  -2  582.54    8.26
  -3   0   2  592.47    8.46
  -3   0   1  768.90   11.04
   3   0  -1  837.89   11.20
   3   0  -1  787.66   10.98
   3   0  -1  827.43   11.10
  -3   0   1  805.39   11.18
   3   0   0   60.52    1.07
  -3   0   0   57.16    1.05
   3   0   0   53.55    0.85
  -3   0   0   58.57    1.10
   3   0   0   53.82    1.04
  -3   0  -1   13.88    0.43
   3   0   1   13.38    0.40
  -3   0  -1   13.08    0.43
  -3   0  -1   12.97    0.42
  -3   0  -2  242.81    3.60
  -3   0  -2  244.18    3.70
   3   0   2  237.18    3.53
   3   0   3  188.16    2.83
  -3   0  -3  175.35    3.01
   3   0   4   86.09    1.53
  -3   0  -4   88.61    1.78
  -3   0  -5  173.14    2.75
  -3   0  -5  169.46    2.98
   3   0   6  108.21    2.17
   3   0   6  106.71    2.19
   3   0   7   88.59    2.01
   3   0   7   87.92    2.00
   3   0   7   88.40    2.04
   3   0   8   14.86    0.76
   3   0   8   13.50    0.74
   3   0   8   13.18    0.72
   3   0   9    2.87    0.41
   3   0   9    3.18    0.42
   3   0   9    2.85    0.38
   3   0  10  127.15    2.88
   3   0  10  133.18    2.95
   3   0  10  133.71    2.88
   3   0  11   43.32    1.45
   3   0  11   39.12    1.40
   3   0  11   43.26    1.41
   3   0  12   62.27    1.69
   3   0  12   60.93    1.70
   3   0  13    5.55    0.40
   3   0  13    5.51    0.41
   3   0  14   30.34    0.89
   3   0  14   41.13    0.96
  -3  -1  12   61.24    1.34
  -3  -1  11  114.95    2.48
   3   1 -10  307.89    5.16
  -3  -1  10  295.76    5.43
   3   1  -9   44.13    1.47
  -3  -1   9   45.31    1.73
   3   1  -8  118.51    2.72
   3   1  -8  120.72    2.89
   3   1  -7   39.42    1.38
   3   1  -7   38.99    1.46
   3   1  -6  313.33    5.25
   3   1  -6  291.29    5.32
   3   1  -5   93.93    2.13
  -3  -1   5   92.58    2.28
  -3  -1   4  844.06   11.92
   3   1  -4  877.11   12.33
   3   1  -3  594.43    8.52
  -3  -1   3  578.51    8.65
   3   1  -3  614.76    8.27
  -3  -1   3  560.79    8.45
  -3  -1   2  331.75    4.97
   3   1  -2  326.96    4.62
   3   1  -2  343.91    4.83
  -3  -1   1  118.63    1.92
   3   1  -1  118.63    1.82
  -3  -1   0  565.26    7.90
  -3  -1   0  586.08    8.07
  -3  -1   0  574.02    7.88
  -3  -1  -1   91.37    1.60
  -3  -1  -1  122.44    1.71
   3   1   2   39.55    0.72
  -3  -1  -2   37.32    0.72
  -3  -1  -3  254.28    3.75
  -3  -1  -3  252.72    3.66
  -3  -1  -4  462.08    6.43
  -3  -1  -4  465.51    6.70
   3   1   4  475.46    6.46
   3   1   5  343.24    5.04
  -3  -1  -5  338.97    5.07
   3   1   6    6.56    0.42
   3   1   6    6.25    0.35
   3   1   7  228.21    3.91
   3   1   7  219.49    3.97
   3   1   8   24.50    0.95
   3   1   8   27.23    1.01
   3   1   8   25.21    1.00
   3   1   9  188.42    3.57
   3   1   9  182.59    3.56
   3   1  10    8.83    0.66
   3   1  10    8.65    0.62
   3   1  10    9.18    0.67
   3   1  11  156.34    3.32
   3   1  11  146.36    3.10
   3   1  11  151.21    3.28
   3   1  11  153.53    3.22
   3   1  12   23.34    0.98
   3   1  12   25.36    1.09
   3   1  13    6.74    0.51
   3   1  14    0.22    0.14
   3   1  14    0.45    0.18
  -3  -2  11  181.83    3.31
   3   2 -10   62.21    1.63
  -3  -2  10   60.11    1.80
   3   2  -9  136.13    2.99
   3   2  -8  138.82    3.10
  -3  -2   8  136.54    3.36
   3   2  -8  140.81    3.25
   3   2  -7  175.67    3.59
  -3  -2   7  167.31    3.81
  -3  -2   6    1.43    0.40
  -3  -2   5  462.03    7.61
   3   2  -5  452.49    7.35
  -3  -2   4    2.15    0.34
   3   2  -4    2.17    0.30
  -3  -2   3  349.21    5.34
  -3  -2   2   19.53    0.62
  -3  -2   2   19.59    0.67
  -3  -2   1  200.08    3.11
  -3  -2   1  206.25    3.22
  -3  -2   0  924.21   12.49
  -3  -2   0  883.38   12.35
  -3  -2  -1   33.83    0.65
  -3  -2  -1   35.16    0.71
  -3  -2  -1   35.74    0.62
  -3  -2  -2 1848.72   24.69
  -3  -2  -2 1886.47   24.83
  -3  -2  -3   11.68    0.28
  -3  -2  -3   12.49    0.42
  -3  -2  -4   81.30    1.27
  -3  -2  -4   75.43    1.43
  -3  -2  -5    9.05    0.31
  -3  -2  -5    9.20    0.38
  -3  -2  -6  277.74    4.27
   3   2   7    6.03    0.36
   3   2   7    4.92    0.40
   3   2   8  169.54    3.24
   3   2   9    2.42    0.37
   3   2   9    2.95    0.40
   3   2  10    2.25    0.41
   3   2  10    1.89    0.37
   3   2  10    1.73    0.36
   3   2  11   28.22    1.19
   3   2  11   30.34    1.26
   3   2  12  318.77    5.63
   3   2  12  309.16    5.55
   3   2  13  127.86    2.72
   3   2  13  121.13    2.73
   3   2  14   36.73    1.13
   3   2  14   40.18    1.15
   3   2  15    2.26    0.22
  -3  -3  11   45.94    1.16
   3   3 -10    3.22    0.35
  -3  -3  10    3.36    0.43
   3   3  -9   74.27    1.98
  -3  -3   9   75.92    2.18
   3   3  -8  117.50    2.79
  -3  -3   8  118.35    3.02
  -3  -3   7   41.45    1.62
   3   3  -7   34.93    1.43
  -3  -3   6  227.30    4.63
   3   3  -6  229.80    4.45
  -3  -3   5    5.04    0.56
   3   3  -5    5.44    0.52
  -3  -3   4   13.64    0.80
   3   3  -4   13.71    0.73
   3   3  -4   13.99    0.65
  -3  -3   3   67.82    1.77
   3   3  -3   66.34    1.57
   3   3  -3   68.33    1.68
  -3  -3   2   57.42    1.37
  -3  -3   2   58.40    1.31
  -3  -3   1  144.62    2.56
  -3  -3   1  153.24    2.51
  -3  -3   0  322.07    4.56
  -3  -3   0  286.72    4.48
  -3  -3  -1    2.52    0.18
  -3  -3  -1    2.35    0.17
  -3  -3  -2  864.53   11.32
  -3  -3  -2  795.98   11.31
  -3  -3  -3  903.51   12.52
  -3  -3  -4  105.17    1.82
  -3  -3  -5  125.69    2.03
  -3  -3  -5  119.89    2.07
  -3  -3  -6   36.24    0.90
   3   3   7   57.19    1.43
   3   3   7   55.54    1.47
   3   3   8   90.20    2.05
   3   3   8   88.28    2.09
   3   3   9  100.12    2.35
   3   3   9  104.57    2.41
   3   3  10   78.16    2.01
   3   3  10   72.85    2.01
   3   3  11  207.48    4.03
   3   3  12  183.12    3.71
   3   3  12  176.34    3.63
   3   3  12  185.09    3.83
   3   3  13   32.41    1.25
   3   3  13   32.93    1.20
   3   3  14   12.52    0.68
   3   3  14   12.15    0.63
   3   3  15   23.18    0.74
   3   3  15   23.91    0.78
   3   3  15   22.15    0.67
   3   4 -10   45.08    1.15
  -3  -4  10   44.58    1.23
   3   4  -9   44.63    1.37
   3   4  -8   39.67    1.41
  -3  -4   8   41.93    1.54
   3   4  -8   38.78    1.45
  -3  -4   7  132.61    3.22
   3   4  -7  131.98    3.09
   3   4  -6    4.42    0.51
  -3  -4   6    4.54    0.57
  -3  -4   5  277.10    5.27
   3   4  -5  278.66    5.12
  -3  -4   4   30.85    1.26
   3   4  -4   31.67    1.20
   3   4  -4   30.23    1.04
   3   4  -3  466.53    6.90
   3   4  -3  451.52    7.21
   3   4  -3  456.00    7.02
   3   4  -2   49.49    1.25
   3   4  -2   46.54    1.33
   3   4  -1   51.68    1.37
   3   4  -1   49.32    1.23
   3   4  -1   50.17    1.30
  -3  -4   0   22.92    0.70
  -3  -4  -1 1121.50   15.56
  -3  -4  -2 2326.82   31.48
  -3  -4  -3  763.36   10.56
  -3  -4  -4 1084.01   14.72
  -3  -4  -4 1036.23   14.62
  -3  -4  -5   10.11    0.39
   3   4   6  497.44    7.31
   3   4   6  481.14    7.39
   3   4   7    1.09    0.22
   3   4   7    0.82    0.22
   3   4   8  271.14    4.77
   3   4   8  269.07    4.62
   3   4   8  267.93    4.57
   3   4   8  265.91    4.65
   3   4   9    1.86    0.36
   3   4   9    2.51    0.35
   3   4   9    2.86    0.40
   3   4  10  202.99    4.11
   3   4  10  207.95    3.96
   3   4  10  198.42    3.81
   3   4  10  196.36    3.93
   3   4  11  109.58    2.76
   3   4  11  105.99    2.59
   3   4  11  110.80    2.55
   3   4  11  111.70    2.66
   3   4  12  143.62    3.10
   3   4  12  145.79    3.28
   3   4  12  140.98    3.20
   3   4  13   27.07    1.21
   3   4  13   26.30    1.09
   3   4  14    0.99    0.31
   3   4  14    0.41    0.26
   3   4  14    0.53    0.22
   3   4  15  110.63    2.14
   3   5  -9  264.04    4.39
  -3  -5   9  269.10    4.49
   3   5  -8   25.17    1.03
   3   5  -8   24.61    1.02
  -3  -5   7   65.22    1.95
   3   5  -7   64.34    1.91
   3   5  -7   65.50    1.90
  -3  -5   6   61.74    1.95
   3   5  -6   64.08    1.92
  -3  -5   5    0.67    0.33
   3   5  -5    0.28    0.27
  -3  -5   4   88.01    2.34
   3   5  -4   92.93    2.01
   3   5  -4   89.59    2.27
   3   5  -4   83.96    2.02
   3   5  -3  262.37    4.37
   3   5  -3  254.97    4.60
   3   5  -2  218.34    4.18
   3   5  -2  232.47    3.96
   3   5  -2  218.70    4.03
   3   5  -2  237.43    4.05
   3   5  -1  415.31    6.67
   3   5  -1  412.56    6.43
   3   5  -1  408.85    6.52
   3   5   0  318.00    5.10
   3   5   0  320.56    5.26
   3   5   1  444.10    6.77
   3   5   1  442.47    6.84
   3   5   2  374.70    5.76
   3   5   2  368.45    5.72
   3   5   3   44.93    1.15
   3   5   4  140.29    2.45
  -3  -5  -4  126.39    2.21
   3   5   5   13.60    0.53
   3   5   5   15.06    0.58
   3   5   7  668.05    9.87
   3   5   7  672.26   10.00
   3   5   7  674.10   10.10
   3   5   8   12.00    0.71
   3   5   8   11.99    0.67
   3   5   8   11.44    0.62
   3   5   8   12.20    0.67
   3   5   9  310.38    5.40
   3   5   9  297.22    5.24
   3   5   9  292.89    5.07
   3   5   9  305.61    5.24
   3   5  10  155.66    3.36
   3   5  10  162.62    3.30
   3   5  10  143.46    3.03
   3   5  10  148.57    3.19
   3   5  11  273.12    5.16
   3   5  11  282.50    5.07
   3   5  11  268.10    4.83
   3   5  11  269.76    5.00
   3   5  12   10.42    0.76
   3   5  12    9.60    0.78
   3   5  12    9.43    0.68
   3   5  12    8.79    0.62
   3   5  13    1.86    0.39
   3   5  13    1.59    0.37
   3   5  13    1.87    0.34
   3   5  14    0.71    0.28
   3   5  14    0.75    0.28
   3   5  14    0.79    0.23
   3   5  15   12.29    0.58
   3   5  15    6.62    0.35
  -3  -6   8    0.28    0.21
   3   6  -8    0.18    0.19
   3   6  -7    1.78    0.32
  -3  -6   6    8.23    0.62
   3   6  -6    7.44    0.61
  -3  -6   5   19.90    0.98
   3   6  -5   18.42    0.95
   3   6  -4   33.37    1.29
   3   6  -4   35.11    1.13
   3   6  -4   32.34    1.11
   3   6  -3    1.74    0.29
   3   6  -3    1.18    0.28
   3   6  -3    1.51    0.31
   3   6  -2   10.26    0.62
   3   6  -2    9.93    0.62
   3   6  -2   10.73    0.66
   3   6  -1    2.79    0.40
   3   6  -1    2.55    0.38
   3   6   0  105.58    2.40
   3   6   0  103.51    2.26
   3   6   1 1413.46   20.55
   3   6   1 1506.01   20.69
   3   6   2  248.57    4.13
   3   6   2  237.15    4.17
   3   6   2  236.80    4.14
   3   6   3    5.59    0.41
   3   6   3    5.34    0.41
   3   6   3    5.14    0.40
   3   6   4   32.86    1.04
   3   6   4   33.68    1.03
   3   6   4   34.20    1.03
   3   6   5   44.62    1.25
   3   6   6   36.34    1.10
   3   6   8   30.56    1.15
   3   6   8   31.95    1.21
   3   6   9   23.89    1.06
   3   6   9   22.12    1.06
   3   6   9   23.20    0.98
   3   6  10   14.07    0.85
   3   6  10   13.41    0.86
   3   6  10   15.45    0.85
   3   6  10   13.24    0.70
   3   6  10   13.69    0.78
   3   6  11   50.30    1.70
   3   6  11   50.70    1.75
   3   6  11   55.31    1.68
   3   6  11   49.96    1.46
   3   6  12   39.23    1.46
   3   6  12   40.37    1.50
   3   6  13   38.95    1.36
   3   6  13   40.13    1.42
   3   6  14   21.05    0.89
   3   6  14   20.19    0.77
   3   6  15    0.25    0.15
   3   6  15    0.39    0.16
   3   7  -7    9.41    0.51
  -3  -7   7    9.06    0.49
   3   7  -6  146.53    2.92
   3   7  -6  141.87    2.80
   3   7  -5   94.37    2.28
   3   7  -5   86.90    2.13
   3   7  -4   88.56    1.96
   3   7  -4   87.43    2.15
   3   7  -3    2.92    0.37
   3   7  -3    2.81    0.38
   3   7  -3    3.06    0.37
   3   7  -2   16.12    0.83
   3   7  -2   17.53    0.84
   3   7  -1   15.51    0.81
   3   7  -1   16.24    0.91
   3   7  -1   14.54    0.80
   3   7   0    4.90    0.47
   3   7   0    5.89    0.55
   3   7   1  253.10    4.54
   3   7   1  258.99    4.67
   3   7   2  169.75    3.35
   3   7   2  178.79    3.43
   3   7   2  174.43    3.34
   3   7   3  510.55    8.06
   3   7   3  522.30    8.08
   3   7   3  517.15    7.97
   3   7   4   27.62    0.99
   3   7   4   27.84    1.02
   3   7   4   27.70    1.03
   3   7   5  423.46    6.61
   3   7   5  426.60    6.77
   3   7   5  422.38    6.68
   3   7   6   11.84    0.65
   3   7   6   11.38    0.58
   3   7   7   15.54    0.75
   3   7   8  129.74    2.77
   3   7   9  223.78    4.36
   3   7   9  207.00    4.03
   3   7  10   28.15    1.17
   3   7  10   31.24    1.32
   3   7  10   29.93    1.18
   3   7  11    6.92    0.60
   3   7  11    8.26    0.70
   3   7  11    7.12    0.58
   3   7  12  107.33    2.60
   3   7  12   97.73    2.25
   3   7  13   17.49    0.84
   3   7  13   18.82    0.79
   3   7  14   28.65    0.97
   3   7  14   28.77    0.84
   3   8  -6   55.21    1.27
   3   8  -5  102.03    2.16
   3   8  -4  109.88    2.41
   3   8  -3    3.97    0.39
   3   8  -3    3.25    0.34
   3   8  -2   78.20    1.93
   3   8  -2   70.46    1.82
   3   8  -1  112.97    2.61
   3   8  -1  123.25    2.66
   3   8   0    6.93    0.64
   3   8   0    7.57    0.61
   3   8   0    6.83    0.57
   3   8   1   20.44    1.01
   3   8   2   74.09    1.98
   3   8   2   75.50    2.04
   3   8   2   74.18    1.93
   3   8   3   45.86    1.51
   3   8   3   48.29    1.53
   3   8   3   48.28    1.47
   3   8   4  568.28    8.94
   3   8   4  565.79    8.90
   3   8   4  577.67    8.82
   3   8   5   36.64    1.18
   3   8   5   35.76    1.25
   3   8   5   35.78    1.22
   3   8   6   57.86    1.65
   3   8   6   55.63    1.55
   3   8   6   58.64    1.51
   3   8   7   90.52    2.15
   3   8   8   31.60    1.12
   3   8   9   50.58    1.50
   3   8  10    8.34    0.61
   3   8  10    8.92    0.60
   3   8  11  156.87    3.11
   3   8  11  140.16    2.93
   3   8  12   14.10    0.71
   3   8  12   15.07    0.76
   3   8  13   24.73    0.90
   3   8  13   35.92    0.95
   3   9  -4    9.23    0.44
   3   9  -3  108.76    2.21
   3   9  -3  119.31    2.20
   3   9  -2  132.46    2.66
   3   9  -2  140.67    2.64
   3   9  -1   -0.04    0.22
   3   9  -1    0.21    0.23
   3   9   0   68.79    1.99
   3   9   0   70.37    1.88
   3   9   0   69.87    1.86
   3   9   1    1.71    0.41
   3   9   1    1.57    0.36
   3   9   2  209.01    4.16
   3   9   2  210.42    3.98
   3   9   3   27.65    1.12
   3   9   3   28.38    1.17
   3   9   3   28.53    1.12
   3   9   4   12.22    0.70
   3   9   4   12.43    0.77
   3   9   4   11.29    0.73
   3   9   5 1387.05   19.79
   3   9   5 1364.69   19.73
   3   9   6  639.30    9.73
   3   9   6  610.04    9.54
   3   9   6  631.18    9.41
   3   9   7   39.55    1.32
   3   9   8  210.59    3.86
   3   9   9  117.64    2.43
   3  10  -2   31.87    0.85
   3  10  -1   64.69    1.43
   3  10   0   24.12    0.91
   3  10   0   23.15    0.86
   3  10   1   19.43    0.85
   3  10   2   94.46    2.28
   3  10   2   88.73    2.12
   3  10   2   95.14    2.22
   3  10   3  241.37    4.35
   3  10   3  248.21    4.50
   3  10   4  135.99    2.92
   3  10   4  145.71    3.01
   3  10   5  236.41    4.26
   3  10   5  229.13    4.23
   3  10   5  232.31    4.08
   3  10   6  200.15    3.75
   3  10   6  202.93    3.58
   3  10   7   57.78    1.59
   3  10   8  585.94    8.88
   3  10   9    3.63    0.34
   3  11   0    2.62    0.20
   3  11   0    2.87    0.24
   3  11   1   14.16    0.57
   3  11   1   11.82    0.54
   3  11   2  222.86    3.78
   3  11   2  230.77    3.83
   3  11   3   15.59    0.66
   3  11   3   16.50    0.73
   3  11   4  205.88    3.63
   3  11   4  196.70    3.43
   3  11   5  265.36    4.39
   3  11   5  254.91    4.17
   3  11   5  262.84    4.46
   3  11   6    4.55    0.37
   3  11   6    4.07    0.29
   3  11   6    4.65    0.42
   3  11   7    6.32    0.44
   3  11   7    6.92    0.46
   3  11   8   93.30    1.75
   3  11   8   64.84    1.57
   3  11   9   42.36    1.02
   3  12   3   92.72    1.67
   3  12   5   47.94    1.11
   3  12   6   30.51    0.82
   3  12   7   16.31    0.53
  -4  10   7  137.09    2.35
  -4  10   7  152.63    2.54
  -4  10   6    4.58    0.28
  -4  10   6    4.60    0.35
  -4  10   5   67.35    1.51
  -4  10   4   82.68    1.73
  -4  10   3   13.85    0.58
  -4  10   2   27.52    0.78
  -4  10   1   36.55    0.87
  -4  10   0    4.19    0.27
  -4  10  -1    2.06    0.18
  -4   9  10    1.40    0.17
  -4   9   9   10.53    0.48
  -4   9   9    7.88    0.44
  -4   9   8   13.38    0.60
  -4   9   8   12.79    0.62
  -4   9   7   61.19    1.48
  -4   9   6  226.80    3.89
  -4   9   6  229.92    4.08
  -4   9   5  312.60    5.07
  -4   9   5  316.31    5.29
  -4   9   4   45.41    1.22
  -4   9   4   46.81    1.40
  -4   9   3  247.13    4.32
  -4   9   2   10.09    0.59
  -4   9   1   51.71    1.34
  -4   9   1   52.28    1.34
  -4   9   0  173.80    3.12
  -4   9  -1    9.17    0.50
  -4   9  -2   97.07    1.95
  -4   9  -3  165.35    2.82
  -4   9  -4   24.40    0.65
  -4   8  10   85.12    1.77
  -4   8  10   88.40    1.77
  -4   8   9  188.55    3.35
  -4   8   9  186.95    3.35
  -4   8   8  396.92    6.33
  -4   8   8  389.98    6.37
  -4   8   8  386.26    6.27
  -4   8   7   94.87    2.20
  -4   8   7   92.63    2.20
  -4   8   6   67.12    1.77
  -4   8   6   66.89    1.86
  -4   8   6   65.01    1.81
  -4   8   5    0.63    0.27
  -4   8   5    0.50    0.29
  -4   8   4   45.25    1.35
  -4   8   3  273.02    4.78
  -4   8   3  275.89    4.72
  -4   8   2  130.68    2.79
  -4   8   2  125.17    2.69
  -4   8   1   75.57    1.88
  -4   8   1   73.04    1.91
  -4   8   0   20.20    0.84
  -4   8   0   22.11    0.96
  -4   8  -1   21.00    0.93
  -4   8  -1   19.26    0.90
  -4   8  -2    0.55    0.25
  -4   8  -2    0.56    0.27
  -4   8  -3   28.09    1.03
  -4   8  -4   73.40    1.72
  -4   8  -5  441.02    6.67
  -4   7  12   72.85    1.37
  -4   7  11   37.79    1.00
  -4   7  10   19.35    0.80
  -4   7  10   18.23    0.73
  -4   7   9   19.33    0.85
  -4   7   9   21.25    0.93
  -4   7   8   29.00    1.15
  -4   7   8   26.67    1.08
  -4   7   7   15.67    0.86
  -4   7   6  134.50    3.05
  -4   7   6  138.57    3.03
  -4   7   5  129.54    2.83
  -4   7   5  129.32    2.92
  -4   7   5  130.88    2.94
  -4   7   4    0.21    0.21
  -4   7   4    1.18    0.30
  -4   7   4    1.37    0.34
  -4   7   4    0.35    0.26
  -4   7   3  247.29    4.38
  -4   7   3  243.00    4.55
  -4   7   3  251.48    4.54
  -4   7   2  334.52    5.51
  -4   7   2  345.69    5.83
  -4   7   1  177.52    3.60
  -4   7   1  188.34    3.57
  -4   7   0  274.76    4.85
  -4   7   0  294.13    5.12
  -4   7  -1  119.66    2.77
   4  -7   1  119.67    2.68
  -4   7  -2   12.62    0.80
   4  -7   2   13.13    0.77
  -4   7  -3   31.72    1.23
  -4   7  -3   31.21    1.23
   4  -7   3   30.14    1.17
  -4   7  -4  237.23    4.39
   4  -7   4  236.31    4.33
   4  -7   5    0.82    0.27
   4  -7   6   52.62    1.37
  -4   7  -6   52.78    1.40
  -4   7  -7   24.08    0.72
  -4   7  -7   12.32    0.44
  -4   6  12   18.73    0.56
  -4   6  11    1.94    0.27
  -4   6  11    1.81    0.23
  -4   6  10   71.82    1.79
  -4   6  10   66.66    1.67
  -4   6   9    0.75    0.33
  -4   6   9    0.89    0.31
  -4   6   9    0.50    0.24
  -4   6   8    1.93    0.39
  -4   6   8    2.50    0.42
  -4   6   8    1.70    0.33
  -4   6   7   17.10    0.92
  -4   6   7   17.87    0.92
  -4   6   6   72.01    1.92
  -4   6   6   69.88    1.93
  -4   6   5   24.25    1.01
  -4   6   5   22.61    1.01
  -4   6   5   24.17    1.09
  -4   6   5   23.38    1.05
  -4   6   4    9.54    0.64
  -4   6   4   10.79    0.72
  -4   6   4   10.51    0.70
  -4   6   3    7.88    0.60
  -4   6   3    7.46    0.54
  -4   6   3    7.81    0.60
  -4   6   3    7.73    0.59
  -4   6   2  309.62    5.38
  -4   6   2  305.96    5.26
  -4   6   2  298.99    5.05
  -4   6   1  103.58    2.50
  -4   6   1  107.84    2.38
   4  -6  -1  104.05    2.41
  -4   6   0   32.29    1.24
  -4   6   0   31.61    1.11
   4  -6   0   33.80    1.22
  -4   6  -1  338.73    5.90
   4  -6   1  346.17    5.90
  -4   6  -2    2.87    0.45
   4  -6   2    2.55    0.42
  -4   6  -3    9.49    0.71
   4  -6   3    9.05    0.69
  -4   6  -4   35.50    1.39
   4  -6   4   36.69    1.39
  -4   6  -5   99.62    2.49
   4  -6   5  115.78    2.63
   4  -6   6    0.47    0.28
  -4   6  -6    0.45    0.25
   4  -6   7    0.14    0.23
  -4   6  -7    0.38    0.23
  -4   6  -8    3.45    0.31
   4  -6   8    3.53    0.35
  -4   5  12   35.32    0.96
  -4   5  12   32.39    0.85
  -4   5  11   99.38    2.15
  -4   5  11   94.66    2.05
  -4   5  10    0.51    0.31
  -4   5  10    0.17    0.24
  -4   5  10    0.37    0.21
  -4   5   9  161.22    3.31
  -4   5   9  149.09    3.15
  -4   5   8  180.71    3.63
  -4   5   8  173.65    3.49
  -4   5   7   22.18    0.98
  -4   5   7   22.52    1.04
  -4   5   7   21.21    1.00
  -4   5   6    3.10    0.40
  -4   5   6    2.83    0.41
  -4   5   6    2.87    0.39
  -4   5   5   48.77    1.55
  -4   5   5   51.74    1.61
  -4   5   5   47.11    1.49
  -4   5   5   52.11    1.55
  -4   5   4    1.77    0.32
  -4   5   4    2.45    0.38
  -4   5   4    1.60    0.31
  -4   5   4    2.93    0.37
  -4   5   3  144.66    3.00
  -4   5   3  140.55    2.81
  -4   5   3  144.51    2.92
   4  -5  -3  139.35    2.85
  -4   5   3  144.18    2.95
  -4   5   2  113.24    2.54
  -4   5   2  114.36    2.46
  -4   5   2  115.88    2.50
   4  -5  -2  115.74    2.49
  -4   5   1   55.70    1.63
  -4   5   1   56.15    1.51
   4  -5  -1   57.76    1.61
  -4   5   0   89.49    2.20
  -4   5   0   86.74    1.97
   4  -5   0   91.31    2.17
  -4   5  -1    5.19    0.49
   4  -5   1    4.87    0.48
  -4   5  -2   77.87    2.04
   4  -5   2   81.78    2.10
  -4   5  -3  374.86    6.55
   4  -5   3  412.59    6.70
   4  -5   4  110.51    2.68
  -4   5  -5  204.15    4.10
   4  -5   5  212.83    4.18
  -4   5  -6   28.28    1.19
   4  -5   6   29.33    1.25
  -4   5  -7   19.32    0.90
   4  -5   7   19.24    0.97
  -4   5  -8   64.33    1.64
   4  -5   8   65.35    1.77
   4  -5   9  139.50    2.77
  -4   5  -9  144.15    2.57
   4  -5  10   45.32    1.11
  -4   4  12   85.08    1.75
  -4   4  12   81.41    1.62
  -4   4  11    2.46    0.33
  -4   4  11    2.74    0.36
  -4   4  10   37.59    1.32
  -4   4  10   35.76    1.20
  -4   4   9   25.92    1.06
  -4   4   9   23.76    1.00
  -4   4   8   69.12    1.96
  -4   4   8   69.57    1.91
  -4   4   8   67.52    1.87
  -4   4   7   88.49    2.21
  -4   4   7   93.30    2.30
  -4   4   7   87.43    2.23
  -4   4   6    8.46    0.62
  -4   4   6    7.99    0.60
  -4   4   6    8.18    0.59
  -4   4   5  138.98    2.94
  -4   4   5  141.88    3.02
  -4   4   4    9.34    0.62
   4  -4  -4    8.15    0.53
  -4   4   4    7.89    0.54
  -4   4   4    8.44    0.55
  -4   4   3   94.68    2.20
  -4   4   3   93.77    2.06
   4  -4  -3   94.33    2.10
  -4   4   3   92.08    2.06
  -4   4   2 1561.70   22.10
  -4   4   2 1555.39   21.94
  -4   4   2 1568.97   21.77
   4  -4  -2 1557.03   21.96
  -4   4   2 1554.37   21.86
  -4   4   1  365.81    6.00
  -4   4   1  367.32    5.80
   4  -4  -1  369.32    5.95
  -4   4   1  367.54    5.83
  -4   4   0   27.14    1.03
  -4   4   0   28.67    0.92
   4  -4   0   29.07    1.04
  -4   4  -1  352.29    5.87
   4  -4   1  356.43    5.83
   4  -4   2   39.45    1.31
   4  -4   3   46.43    1.47
  -4   4  -4   37.66    1.31
   4  -4   4   35.50    1.32
  -4   4  -5   98.25    2.40
   4  -4   5   98.88    2.47
  -4   4  -6   84.24    2.24
   4  -4   6   85.95    2.32
   4  -4   7    2.57    0.47
  -4   4  -7    2.80    0.40
  -4   4  -8   13.42    0.74
  -4   4  -9   32.75    1.05
  -4   4 -10    0.27    0.16
   4  -4  11    6.80    0.40
  -4   3  12   53.16    1.27
  -4   3  12   49.19    1.15
  -4   3  11    3.73    0.40
  -4   3  10   37.08    1.30
  -4   3  10   34.84    1.19
  -4   3   9    3.80    0.44
  -4   3   8  276.07    5.03
  -4   3   7  141.51    3.08
  -4   3   6  132.10    2.88
   4  -3  -5  676.41   10.07
  -4   3   5  668.10   10.24
   4  -3  -4   12.19    0.62
  -4   3   4   10.99    0.65
   4  -3  -3   95.43    2.07
  -4   3   3   93.87    2.13
  -4   3   2  403.28    6.39
   4  -3  -2  400.32    6.32
  -4   3   1    4.71    0.41
   4  -3  -1    6.33    0.44
   4  -3   0   12.22    0.61
  -4   3   0   11.17    0.61
   4  -3   1    1.72    0.26
  -4   3  -2  679.77   10.15
  -4   3  -3  138.67    2.78
   4  -3   3  135.61    2.77
   4  -3   3  136.95    2.82
  -4   3  -4  268.39    4.67
   4  -3   4  273.93    4.78
  -4   3  -5    6.44    0.52
  -4   3  -6  576.29    9.04
  -4   3  -7    0.76    0.32
   4  -3   7    0.84    0.36
  -4   3  -7    0.79    0.26
  -4   3  -8  306.87    5.26
   4  -3   8  304.80    5.56
  -4   3  -9  169.36    3.22
   4  -3   9  171.55    3.56
   4  -3  10   14.69    0.80
   4  -3  12    3.28    0.26
  -4   2  12  387.06    5.87
  -4   2  11    4.99    0.45
  -4   2  11    4.72    0.40
  -4   2  10   51.76    1.56
  -4   2   9    6.35    0.59
  -4   2   8  133.07    3.03
   4  -2  -7   37.27    1.25
  -4   2   7   41.04    1.46
   4  -2  -6  370.74    6.06
  -4   2   6  369.08    6.30
  -4   2   5    0.90    0.27
   4  -2  -5    0.90    0.23
  -4   2   4   11.20    0.65
   4  -2  -4   10.62    0.58
   4  -2  -3  344.83    5.54
  -4   2   3  346.81    5.62
  -4   2   2  450.56    6.86
   4  -2  -2  457.64    6.91
   4  -2  -2  454.07    6.91
  -4   2   2  473.17    7.08
   4  -2  -1  552.26    8.06
   4  -2  -1  563.71    8.13
  -4   2   1  552.48    7.73
  -4   2   0  675.50    9.41
   4  -2   0  670.95    9.66
  -4   2   0  675.58    9.69
   4  -2   0  660.59    9.68
  -4   2  -1   79.74    1.80
   4  -2   1   81.44    1.74
  -4   2  -2  574.59    8.60
  -4   2  -2  572.91    8.36
  -4   2  -2  589.18    8.69
   4  -2   2  594.10    8.63
   4  -2   2  564.05    8.50
   4  -2   3    6.19    0.40
  -4   2  -3    6.43    0.45
   4  -2   3    6.00    0.43
   4  -2   4    1.03    0.25
  -4   2  -4    0.86    0.22
  -4   2  -5  192.16    3.52
   4  -2   5  189.56    3.59
  -4   2  -6    2.97    0.37
   4  -2   6    3.28    0.35
   4  -2   6    2.95    0.33
   4  -2   6    3.02    0.41
  -4   2  -7   77.19    1.97
   4  -2   7   78.84    1.89
   4  -2   7   72.87    1.83
   4  -2   7   75.68    2.08
  -4   2  -8  136.38    2.82
   4  -2   8  138.25    2.86
   4  -2   8  138.32    3.09
   4  -2   8  134.04    2.76
  -4   2  -9    2.78    0.33
   4  -2   9    2.91    0.46
   4  -2   9    2.17    0.36
   4  -2  10   65.67    1.86
   4  -2  11    8.49    0.60
   4  -2  12   58.29    1.43
  -4   1  12    9.65    0.44
  -4   1  11   50.50    1.39
  -4   1  10    2.49    0.40
  -4   1   9  472.37    7.84
  -4   1   8    0.13    0.29
   4  -1  -8    0.12    0.20
   4  -1  -7   55.86    1.64
  -4   1   7   54.07    1.78
   4  -1  -6    4.31    0.44
  -4   1   6    4.45    0.49
  -4   1   5   13.21    0.76
   4  -1  -5   11.95    0.66
   4  -1  -4  251.73    4.38
  -4   1   4  264.27    4.56
   4  -1  -3  602.47    9.02
   4  -1  -3  595.10    8.64
  -4   1   3  590.56    9.09
  -4   1   2  147.52    2.71
  -4   1   2  141.61    2.51
   4  -1  -2  150.64    2.62
   4  -1  -2  146.96    2.35
   4  -1  -2  148.32    2.56
  -4   1   2  138.36    2.35
  -4   1   1  728.57   10.80
   4  -1  -1  743.70   10.78
   4  -1  -1  778.29   10.45
  -4   1   1  759.12   10.62
   4  -1   0    0.95    0.08
   4  -1   0    0.86    0.16
  -4   1   0    1.02    0.19
  -4   1   0    0.81    0.15
   4  -1   0    0.78    0.16
  -4   1  -1  403.45    6.09
   4  -1   1  410.83    5.99
  -4   1  -1  415.46    5.92
  -4   1  -2   72.24    1.61
   4  -1   2   73.71    1.50
  -4   1  -3  341.08    5.67
   4  -1   3  387.71    5.56
   4  -1   4    4.51    0.34
   4  -1   4    4.99    0.37
   4  -1   4    4.60    0.38
   4  -1   4    4.85    0.32
  -4   1  -5   42.72    1.20
   4  -1   5   44.24    1.29
  -4   1  -6  100.55    2.15
   4  -1   6  100.37    2.15
   4  -1   6  100.27    2.26
  -4   1  -7  227.33    4.06
   4  -1   7  229.40    4.11
   4  -1   7  235.56    4.14
   4  -1   7  224.21    4.23
   4  -1   8  241.69    4.57
   4  -1   8  238.55    4.38
   4  -1   9   55.64    1.74
   4  -1   9   55.22    1.65
   4  -1   9   57.94    1.62
   4  -1  10  190.06    3.82
   4  -1  10  193.29    3.76
   4  -1  10  192.91    3.62
   4  -1  11   56.21    1.63
   4  -1  11   53.97    1.45
   4  -1  11   54.98    1.57
   4  -1  12   11.58    0.57
   4  -1  13   77.57    1.54
  -4   0  12   41.73    0.91
  -4   0  11    2.37    0.32
  -4   0  10  232.72    4.35
   4   0  -9    2.59    0.36
  -4   0   9    2.60    0.47
   4   0  -8  314.99    5.55
  -4   0   8  314.17    5.81
   4   0  -7   23.79    1.06
  -4   0   7   22.63    1.15
   4   0  -6   47.57    1.53
  -4   0   6   47.39    1.62
   4   0  -5   44.54    1.41
  -4   0   5   47.22    1.53
   4   0  -4   20.52    0.87
   4   0  -3  314.65    5.10
  -4   0   3  321.21    5.17
   4   0  -2  208.17    3.31
  -4   0   2  197.54    3.52
  -4   0   1    0.61    0.13
   4   0  -1    0.78    0.14
  -4   0   0  106.14    1.91
   4   0   0  103.30    1.84
  -4   0   0   95.29    1.76
  -4   0   0   98.29    1.77
   4   0   1    1.35    0.16
  -4   0  -1    1.31    0.17
  -4   0  -1    1.36    0.18
  -4   0  -1    1.31    0.17
   4   0   2  300.60    4.47
  -4   0  -2  295.29    4.59
  -4   0  -2  302.96    4.54
   4   0   3 1561.34   21.84
  -4   0  -3 1626.58   22.15
  -4   0  -3 1618.20   21.96
  -4   0  -4    8.07    0.48
   4   0   4    8.49    0.36
   4   0   5  182.14    3.11
   4   0   5  181.48    3.13
   4   0   5  172.96    3.17
   4   0   6   82.59    1.79
   4   0   6   80.12    1.87
   4   0   7  341.31    5.53
   4   0   7  326.02    5.53
   4   0   8  110.36    2.53
   4   0   8  116.21    2.54
   4   0   8  110.69    2.51
   4   0   9  185.26    3.72
   4   0   9  189.30    3.69
   4   0   9  193.12    3.72
   4   0  10  102.89    2.48
   4   0  10  110.16    2.55
   4   0  10  106.38    2.46
   4   0  11   30.32    1.15
   4   0  11   29.03    1.19
   4   0  11   31.87    1.23
   4   0  11   32.13    1.16
   4   0  12   14.20    0.74
   4   0  13   96.86    1.97
  -4  -1  11   98.97    2.06
   4   1 -10    8.03    0.51
  -4  -1  10    8.57    0.64
   4   1  -9    4.44    0.46
  -4  -1   9    4.52    0.56
   4   1  -8  107.83    2.61
  -4  -1   8  106.46    2.78
   4   1  -7   60.85    1.85
  -4  -1   7   61.20    2.00
   4   1  -6   12.63    0.78
   4   1  -5   63.43    1.79
   4   1  -4   20.93    0.90
   4   1  -3   32.54    1.11
  -4  -1   3   36.06    1.19
  -4  -1   2  175.35    3.07
  -4  -1   1   56.93    1.27
  -4  -1   0  142.44    2.29
  -4  -1   0  158.10    2.52
  -4  -1  -1  129.06    2.13
  -4  -1  -1  128.26    2.08
   4   1   2  434.10    6.06
  -4  -1  -2  430.60    6.07
  -4  -1  -2  418.79    6.17
  -4  -1  -2  411.46    6.22
   4   1   3    2.43    0.15
  -4  -1  -3    1.85    0.21
  -4  -1  -4  144.23    2.54
  -4  -1  -4  153.71    2.72
   4   1   5   25.75    0.79
   4   1   5   25.88    0.84
  -4  -1  -5   25.67    0.89
   4   1   6  363.89    5.64
   4   1   6  357.90    5.70
   4   1   7   19.93    0.76
   4   1   7   18.46    0.81
   4   1   7   18.77    0.78
   4   1   8   31.03    1.10
   4   1   8   33.63    1.16
   4   1   8   30.69    1.15
   4   1   9   68.15    1.85
   4   1   9   68.25    1.88
   4   1   9   67.05    1.80
   4   1  10   22.74    0.99
   4   1  10   25.32    1.08
   4   1  10   24.80    1.08
   4   1  11  369.79    6.40
   4   1  11  351.30    6.02
   4   1  11  363.54    6.21
   4   1  12  138.19    2.99
   4   1  12  133.07    2.88
   4   1  13  248.11    4.29
   4   1  14   13.36    0.53
   4   1  14   14.43    0.53
  -4  -2  11    2.09    0.25
   4   2 -10   88.20    1.91
  -4  -2  10   88.01    2.08
  -4  -2   9    9.85    0.74
   4   2  -9    9.61    0.65
   4   2  -8  156.51    3.34
  -4  -2   8  148.45    3.47
   4   2  -7  270.49    5.09
   4   2  -6  167.32    3.53
  -4  -2   6  160.44    3.69
   4   2  -5   23.67    1.07
  -4  -2   5   23.08    1.15
   4   2  -5   23.68    1.07
   4   2  -4  195.42    3.76
  -4  -2   4  191.11    3.89
   4   2  -4  193.08    3.75
  -4  -2   3   10.50    0.67
   4   2  -3   10.60    0.62
   4   2  -2   53.54    1.43
  -4  -2   2   50.27    1.16
   4   2  -2   52.64    1.35
  -4  -2   1   73.55    1.40
  -4  -2   1   74.38    1.55
  -4  -2   0  338.72    4.94
  -4  -2   0  351.74    5.16
  -4  -2  -1   44.27    0.78
  -4  -2  -1   46.95    0.83
  -4  -2  -1   46.10    0.98
  -4  -2  -2  736.06   10.51
  -4  -2  -2  734.81   10.69
  -4  -2  -3 2121.58   29.65
  -4  -2  -3 2235.44   29.73
  -4  -2  -4  280.61    4.81
  -4  -2  -4  384.41    5.06
   4   2   5  754.84   10.79
   4   2   5  750.86   10.93
  -4  -2  -5  770.97   11.00
   4   2   6    1.28    0.20
   4   2   6    1.08    0.22
   4   2   6    1.14    0.17
   4   2   7  299.77    4.78
   4   2   8    1.41    0.24
   4   2   9  198.07    3.85
   4   2  10   19.98    0.98
   4   2  11  106.86    2.66
   4   2  11  107.56    2.56
   4   2  12   11.57    0.78
   4   2  12   11.70    0.74
   4   2  13  222.24    4.12
   4   2  13  229.51    3.99
   4   2  14  124.52    2.39
   4   2  14  120.50    2.24
   4   3 -10   43.08    1.10
  -4  -3  10   43.34    1.22
   4   3  -9    3.68    0.41
   4   3  -8  109.62    2.63
   4   3  -7  189.30    3.94
   4   3  -6   48.55    1.67
  -4  -3   6   47.19    1.78
   4   3  -6   49.39    1.70
   4   3  -5  154.49    3.38
  -4  -3   5  162.23    3.59
   4   3  -5  156.09    3.43
  -4  -3   4   12.89    0.83
   4   3  -4   11.64    0.73
   4   3  -3   45.74    1.45
  -4  -3   3   45.19    1.50
   4   3  -3   46.91    1.34
   4   3  -3   43.97    1.41
   4   3  -2  551.24    8.48
   4   3  -2  563.24    8.36
   4   3  -2  540.16    8.15
   4   3  -2  550.94    8.41
   4   3  -1    0.19    0.15
   4   3  -1    0.17    0.13
  -4  -3   0  134.78    2.28
  -4  -3   0  139.29    2.43
   4   3   0  140.76    2.58
  -4  -3  -1   97.84    1.72
  -4  -3  -1  110.91    1.84
  -4  -3  -2  125.23    1.97
  -4  -3  -3  188.56    2.88
  -4  -3  -3  177.08    2.99
  -4  -3  -4  418.77    6.63
  -4  -3  -4  486.64    6.68
   4   3   5  347.91    5.45
   4   3   5  376.23    5.61
   4   3   6    0.62    0.16
   4   3   6    0.54    0.18
   4   3   6    0.56    0.13
   4   3   7  139.45    2.53
   4   3   7  140.63    2.72
   4   3   8  393.33    5.95
   4   3   8  385.32    6.34
   4   3   9    5.47    0.51
   4   3   9    5.70    0.52
   4   3  10  391.33    6.47
   4   3  10  372.00    6.47
   4   3  11   26.46    1.23
   4   3  11   29.16    1.16
   4   3  11   28.02    1.16
   4   3  12  367.96    6.12
   4   3  12  364.92    6.19
   4   3  13   23.10    1.03
   4   3  13   24.07    0.93
   4   3  14    0.31    0.22
   4   3  14    0.64    0.25
   4   3  14    0.24    0.17
   4   3  15   60.47    1.28
   4   3  15   60.67    1.31
   4   4  -9   57.67    1.46
  -4  -4   9   56.67    1.52
   4   4  -8   27.11    1.10
  -4  -4   8   27.64    1.16
   4   4  -7    1.73    0.42
   4   4  -6    3.09    0.48
  -4  -4   6    2.74    0.49
   4   4  -6    3.06    0.47
  -4  -4   5  200.64    4.22
   4   4  -5  207.37    4.14
   4   4  -4    0.75    0.29
  -4  -4   4    0.85    0.31
  -4  -4   3  448.12    7.55
   4   4  -3  472.45    7.35
   4   4  -3  465.17    7.49
   4   4  -2   11.91    0.70
   4   4  -2   10.55    0.63
   4   4  -2   11.80    0.65
   4   4  -1   23.25    0.84
   4   4  -1   24.78    0.94
   4   4  -1   21.74    0.88
   4   4  -1   22.56    0.85
   4   4   0  105.68    2.18
   4   4   0  112.60    2.28
   4   4   1    0.52    0.18
   4   4   2  379.26    5.90
   4   4   3   20.46    0.73
   4   4   4   53.15    1.27
   4   4   4   55.76    1.29
   4   4   5    8.00    0.43
   4   4   5    8.13    0.46
   4   4   5    8.39    0.44
   4   4   6  111.63    2.13
   4   4   6  111.95    2.24
   4   4   6  113.82    2.11
   4   4   7    0.61    0.16
   4   4   7    0.71    0.21
   4   4   7    0.97    0.24
   4   4   8   93.96    1.91
   4   4   8   98.40    2.19
   4   4   8   94.23    2.23
   4   4   9  295.58    5.16
   4   4   9  305.27    5.29
   4   4  10   94.17    2.44
   4   4  10   87.64    2.17
   4   4  10   93.65    2.27
   4   4  10   88.31    2.27
   4   4  11   90.69    2.22
   4   4  11   87.16    2.21
   4   4  11   87.60    2.31
   4   4  12    1.62    0.40
   4   4  12    1.87    0.33
   4   4  12    1.53    0.35
   4   4  12    1.68    0.38
   4   4  13    5.51    0.53
   4   4  13    5.83    0.46
   4   4  13    5.32    0.49
   4   4  14   59.32    1.56
   4   4  14   54.99    1.32
   4   4  15    1.75    0.23
   4   4  15    2.07    0.23
   4   5  -9    5.06    0.32
  -4  -5   9    5.24    0.34
   4   5  -8   27.86    0.99
  -4  -5   8   26.90    1.02
   4   5  -7  126.80    2.98
  -4  -5   7  162.13    3.23
   4   5  -5  170.74    3.63
   4   5  -5  165.11    3.56
   4   5  -4    0.24    0.28
   4   5  -4    0.25    0.25
   4   5  -3   15.52    0.79
   4   5  -3   15.98    0.86
   4   5  -2  373.33    6.05
   4   5  -2  365.56    6.19
   4   5  -1   11.63    0.64
   4   5  -1   12.32    0.70
   4   5  -1   13.61    0.72
   4   5   0    2.39    0.31
   4   5   0    2.45    0.31
   4   5   1    1.06    0.23
   4   5   1    1.11    0.24
   4   5   2   50.08    1.35
   4   5   2   52.14    1.38
   4   5   2   54.56    1.46
   4   5   3   69.43    1.57
   4   5   4   37.83    1.09
   4   5   5   70.37    1.55
   4   5   5   67.44    1.56
   4   5   5   67.46    1.55
   4   5   6  343.86    5.32
   4   5   6  339.98    5.43
   4   5   6  341.49    5.31
   4   5   6  340.01    5.49
   4   5   7   90.05    2.09
   4   5   7   88.01    1.83
   4   5   7   94.09    2.03
   4   5   7   92.45    2.08
   4   5   8   25.44    1.04
   4   5   8   25.70    0.97
   4   5   8   25.72    1.02
   4   5   9  217.39    4.15
   4   5   9  214.38    3.96
   4   5   9  211.33    4.04
   4   5  10    3.72    0.48
   4   5  10    3.56    0.42
   4   5  10    3.52    0.44
   4   5  11   50.82    1.68
   4   5  11   51.44    1.55
   4   5  11   49.63    1.54
   4   5  11   49.97    1.61
   4   5  12    7.20    0.63
   4   5  12    7.93    0.68
   4   5  12    7.58    0.55
   4   5  12    6.60    0.55
   4   5  12    6.79    0.59
   4   5  13   10.28    0.69
   4   5  13    9.61    0.67
   4   5  13    9.91    0.57
   4   5  13    9.40    0.59
   4   5  14    2.26    0.33
   4   5  14    2.12    0.33
   4   5  15   45.78    1.14
   4   5  15   50.09    1.20
   4   6  -8   25.60    0.78
  -4  -6   8   26.68    0.77
  -4  -6   7    5.37    0.45
   4   6  -6   52.63    1.61
   4   6  -5   33.60    1.32
   4   6  -5   30.31    1.19
   4   6  -4  351.58    6.09
   4   6  -4  339.39    5.48
   4   6  -4  332.07    5.91
   4   6  -3   74.62    2.12
   4   6  -3   70.37    1.95
   4   6  -3   72.13    1.89
   4   6  -2  138.75    2.86
   4   6  -2  140.68    3.09
   4   6  -2  136.29    2.90
   4   6  -2  137.19    2.95
   4   6  -1  731.90   11.00
   4   6  -1  714.08   11.13
   4   6  -1  749.83   11.13
   4   6   0    3.31    0.38
   4   6   0    3.23    0.37
   4   6   0    3.81    0.45
   4   6   0    4.03    0.44
   4   6   1  693.84   10.56
   4   6   1  715.38   10.71
   4   6   2   25.13    0.98
   4   6   2   22.86    0.92
   4   6   3    0.81    0.23
   4   6   3    0.91    0.22
   4   6   3    0.72    0.21
   4   6   4   25.61    0.91
   4   6   5   43.55    1.20
   4   6   5   46.58    1.27
   4   6   6   25.31    0.84
   4   6   6   24.00    0.84
   4   6   7  208.70    3.53
   4   6   8  219.24    3.95
   4   6   8  229.76    4.04
   4   6   9    3.16    0.41
   4   6   9    2.73    0.39
   4   6   9    3.02    0.36
   4   6   9    2.71    0.37
   4   6  10   27.28    1.15
   4   6  10   26.52    1.15
   4   6  10   25.83    1.00
   4   6  10   26.27    1.07
   4   6  11    3.19    0.45
   4   6  11    3.65    0.48
   4   6  11    3.90    0.41
   4   6  11    3.11    0.42
   4   6  12  253.92    4.64
   4   6  12  246.98    4.63
   4   6  12  248.12    4.33
   4   6  13   81.73    2.05
   4   6  13   85.93    2.08
   4   6  14    2.64    0.32
   4   6  14    1.05    0.27
   4   6  15    1.78    0.20
   4   7  -7   75.69    1.52
   4   7  -6   13.84    0.66
  -4  -7   6   12.43    0.59
   4   7  -5  214.16    3.97
  -4  -7   5  216.56    3.90
   4   7  -4  764.84   11.49
   4   7  -4  744.89   10.88
   4   7  -3  127.96    2.89
   4   7  -3  124.11    2.64
   4   7  -2  161.74    3.43
   4   7  -2  158.63    3.29
   4   7  -1   51.54    1.62
   4   7  -1   54.26    1.66
   4   7   0   73.05    1.93
   4   7   0   69.92    1.86
   4   7   0   74.99    2.00
   4   7   1   50.38    1.55
   4   7   1   53.32    1.68
   4   7   2  365.57    6.15
   4   7   2  359.86    6.30
   4   7   3   48.60    1.46
   4   7   3   46.75    1.46
   4   7   4  136.13    2.78
   4   7   4  133.52    2.76
   4   7   5    5.96    0.47
   4   7   5    4.29    0.41
   4   7   6 1240.50   17.76
   4   7   6 1245.47   17.58
   4   7   6 1253.29   17.69
   4   7   7 1322.17   18.59
   4   7  10   10.85    0.68
   4   7  11  115.03    2.62
   4   7  11  125.96    2.84
   4   7  12    4.19    0.43
   4   7  12    4.98    0.49
   4   7  13   41.43    1.26
   4   7  13   44.90    1.30
   4   7  14   33.40    0.96
   4   7  14   34.83    0.95
   4   8  -5    9.24    0.48
   4   8  -4  493.10    7.59
   4   8  -3  110.08    2.43
   4   8  -3  113.78    2.25
   4   8  -2  416.68    6.84
   4   8  -2  428.49    6.76
   4   8  -1  271.61    4.76
   4   8  -1  269.68    4.81
   4   8   0  225.53    4.25
   4   8   0  229.60    4.32
   4   8   1    8.87    0.70
   4   8   1    8.57    0.67
   4   8   2  186.76    3.69
   4   8   2  193.64    3.85
   4   8   3  306.56    5.39
   4   8   3  310.78    5.44
   4   8   4    1.97    0.36
   4   8   4    2.62    0.37
   4   8   5  662.41   10.13
   4   8   5  668.54   10.09
   4   8   6  173.70    3.30
   4   8   6  163.40    3.02
   4   8   6  167.20    3.17
   4   8   7  214.29    3.81
   4   8   7  204.04    3.62
   4   9  -3    7.06    0.35
   4   9  -2    3.43    0.32
   4   9  -2    3.24    0.31
   4   9  -1  178.47    3.30
   4   9  -1  171.72    3.25
   4   9   0   31.88    1.14
   4   9   1   39.89    1.38
   4   9   2   29.65    1.22
   4   9   3   72.30    1.96
   4   9   3   66.94    1.91
   4   9   4    8.68    0.63
   4   9   4    9.84    0.63
   4   9   4    9.11    0.67
   4   9   5    3.50    0.43
   4   9   5    2.91    0.38
   4   9   5    3.04    0.33
   4   9   5    2.86    0.37
   4   9   6  743.95   11.03
   4   9   6  724.91   10.83
   4   9   7  216.71    3.82
   4   9   7  202.16    3.58
   4   9   8    2.58    0.32
   4  10  -1   66.91    1.42
   4  10   0   35.69    1.05
   4  10   0   32.53    1.01
   4  10   1   38.38    1.19
   4  10   2   35.49    1.17
   4  10   2   36.36    1.22
   4  10   3  110.88    2.38
   4  10   4  133.90    2.78
   4  10   4  130.37    2.50
   4  10   4  136.36    2.72
   4  10   4  139.18    2.86
   4  10   5   91.31    2.10
   4  10   5   92.30    2.04
   4  10   5   94.29    2.20
   4  10   6  226.98    3.85
   4  10   6  227.07    4.10
   4  10   7  146.76    2.89
   4  10   8  118.18    2.34
   4  11   1   14.24    0.52
   4  11   1   13.45    0.45
   4  11   2   22.23    0.63
   4  11   2   23.25    0.74
   4  11   2   21.72    0.75
   4  11   3   24.82    0.80
   4  11   4   31.32    0.91
   4  11   4   33.01    1.02
   4  11   5    0.62    0.18
   4  11   5    0.75    0.23
   4  11   6   13.30    0.52
   4  11   6   15.82    0.67
   4  11   7   77.28    1.66
   4  11   8   11.30    0.47
   4  12   5   14.09    0.48
  -5   9   8   11.19    0.45
  -5   9   7   60.23    1.22
  -5   9   7   64.29    1.39
  -5   9   6   21.68    0.76
  -5   9   5    5.45    0.40
  -5   9   4  109.99    2.19
  -5   9   3    0.88    0.20
  -5   9   2   65.14    1.41
  -5   9   1   12.26    0.53
  -5   9   0    0.43    0.14
  -5   9  -1   60.81    1.30
  -5   9  -2    3.43    0.24
  -5   8   9   23.49    0.72
  -5   8   8   64.07    1.45
  -5   8   7    4.04    0.36
  -5   8   7    4.85    0.42
  -5   8   6   14.24    0.65
  -5   8   6   14.90    0.73
  -5   8   5   26.74    0.90
  -5   8   4   31.12    1.02
  -5   8   4   36.31    1.19
  -5   8   3    6.08    0.46
  -5   8   3    6.08    0.49
  -5   8   2   34.25    1.15
  -5   8   2   34.52    1.12
  -5   8   1  194.29    3.61
  -5   8   1  193.40    3.40
  -5   8   0   15.24    0.75
  -5   8  -1   44.90    1.35
  -5   8  -1   45.11    1.34
  -5   8  -2   13.40    0.68
  -5   8  -2   13.10    0.66
  -5   8  -3   78.76    1.76
  -5   8  -4    2.41    0.27
  -5   8  -5    0.21    0.12
  -5   7  10  140.18    2.51
  -5   7  10  143.34    2.52
  -5   7   9    0.10    0.18
  -5   7   9    0.01    0.19
  -5   7   8  262.11    4.48
  -5   7   7   31.32    1.17
  -5   7   7   31.75    1.11
  -5   7   7   29.60    1.00
  -5   7   6   12.32    0.69
  -5   7   6   12.65    0.76
  -5   7   6   12.72    0.67
  -5   7   5    3.67    0.40
  -5   7   5    4.28    0.43
  -5   7   5    3.61    0.46
  -5   7   4    1.61    0.29
  -5   7   4    1.66    0.35
  -5   7   4    1.91    0.34
  -5   7   3  150.44    3.14
  -5   7   3  153.48    3.14
  -5   7   2   21.57    1.00
  -5   7   1  207.75    4.03
  -5   7   1  211.71    3.84
   5  -7  -1  213.60    3.92
  -5   7   0   36.58    1.33
   5  -7   0   36.53    1.26
  -5   7  -1    8.45    0.64
   5  -7   1    7.94    0.58
  -5   7  -2    1.22    0.33
   5  -7   2    1.66    0.32
  -5   7  -3    0.51    0.27
   5  -7   3    0.31    0.24
  -5   7  -4   25.09    0.99
   5  -7   4   24.65    0.95
   5  -7   5    5.17    0.41
   5  -7   6   61.47    1.38
  -5   7  -6   63.87    1.42
  -5   6  11  121.85    2.14
  -5   6  10    9.50    0.53
  -5   6   9  120.45    2.55
  -5   6   8   16.82    0.83
  -5   6   7    8.38    0.62
  -5   6   7    7.76    0.64
  -5   6   7    7.19    0.52
  -5   6   6   13.22    0.76
  -5   6   6   12.77    0.80
  -5   6   6   13.08    0.74
  -5   6   5   27.99    1.14
  -5   6   5   28.81    1.18
  -5   6   5   27.79    1.07
  -5   6   4  117.10    2.72
  -5   6   4  120.77    2.74
  -5   6   4  119.09    2.61
  -5   6   3   37.33    1.37
  -5   6   3   37.38    1.19
  -5   6   3   36.50    1.31
   5  -6  -3   36.39    1.26
  -5   6   2   39.26    1.42
  -5   6   2   35.04    1.25
  -5   6   1  260.92    4.87
  -5   6   1  254.66    4.54
   5  -6  -1  268.31    4.80
  -5   6   0  563.89    9.00
   5  -6   0  558.51    8.91
  -5   6  -1   92.69    2.37
   5  -6   1   96.29    2.38
  -5   6  -2   98.26    2.46
   5  -6   2   95.19    2.45
  -5   6  -3    7.09    0.63
   5  -6   3    8.41    0.66
   5  -6   4    3.45    0.46
  -5   6  -5   10.84    0.69
   5  -6   5   11.63    0.72
  -5   6  -6   14.71    0.73
   5  -6   6   14.05    0.76
  -5   6  -7    8.33    0.49
   5  -6   8   48.59    1.14
  -5   6  -8   47.65    1.06
  -5   5  11    8.52    0.45
  -5   5  10   66.50    1.69
  -5   5  10   72.77    1.71
  -5   5   9    7.48    0.58
  -5   5   9    7.55    0.59
  -5   5   8   33.71    1.19
  -5   5   8   35.37    1.29
  -5   5   7  237.67    4.21
  -5   5   7  221.82    4.15
  -5   5   6   37.96    1.40
  -5   5   6   38.12    1.43
  -5   5   6   40.93    1.41
  -5   5   5  397.38    6.69
  -5   5   5  392.86    6.51
  -5   5   5  389.15    6.67
  -5   5   4  635.98   10.15
  -5   5   4  652.46    9.88
   5  -5  -4  631.55    9.90
  -5   5   3  190.55    3.81
  -5   5   3  185.48    3.48
  -5   5   3  192.05    3.69
   5  -5  -3  187.09    3.67
  -5   5   2    1.47    0.30
  -5   5   2    1.33    0.35
   5  -5  -2    1.21    0.30
  -5   5   1  260.46    4.86
  -5   5   1  256.87    4.54
   5  -5  -1  270.90    4.81
  -5   5   0  203.16    4.06
   5  -5   0  205.83    3.99
  -5   5  -1  183.12    3.76
   5  -5   1  188.12    3.79
  -5   5  -2   99.10    2.47
   5  -5   2  105.40    2.56
   5  -5   3  468.72    7.72
  -5   5  -4   91.98    2.38
   5  -5   4   93.47    2.45
  -5   5  -5    7.63    0.63
   5  -5   5    7.40    0.65
  -5   5  -6   31.09    1.23
  -5   5  -6   32.66    1.22
   5  -5   6   32.70    1.27
  -5   5  -7   68.60    1.77
   5  -5   7   72.14    1.91
   5  -5   8    1.35    0.30
  -5   5  -8    1.54    0.25
   5  -5   9   26.19    0.86
  -5   4  11  199.35    3.36
  -5   4  11  189.58    3.28
  -5   4  10    0.23    0.22
  -5   4   9   44.12    1.41
  -5   4   9   37.24    1.25
  -5   4   8    0.23    0.30
  -5   4   8    0.19    0.26
  -5   4   7  197.52    3.86
  -5   4   7  191.34    3.90
  -5   4   6  121.13    2.72
  -5   4   6  116.76    2.77
  -5   4   5  238.37    4.56
   5  -4  -5  231.69    4.31
  -5   4   4  160.54    3.17
   5  -4  -4  154.71    3.19
  -5   4   4  161.43    3.40
  -5   4   3  394.74    6.65
  -5   4   3  388.01    6.24
   5  -4  -3  390.51    6.46
  -5   4   2    0.74    0.29
  -5   4   2    1.07    0.26
   5  -4  -2    0.90    0.26
  -5   4   1  210.38    4.03
  -5   4   1  207.17    3.73
   5  -4  -1  212.94    3.97
  -5   4   0  277.58    5.03
   5  -4   0  290.41    5.06
   5  -4   1   14.52    0.80
   5  -4   2  216.03    4.07
   5  -4   2  207.87    4.08
  -5   4  -3    6.44    0.56
   5  -4   3    6.85    0.60
  -5   4  -4  120.77    2.79
   5  -4   4  124.13    2.88
  -5   4  -5   62.66    1.85
   5  -4   5   62.85    1.89
  -5   4  -6    6.12    0.56
   5  -4   6    5.70    0.62
  -5   4  -7   18.30    0.88
  -5   4  -8   22.27    0.89
  -5   4  -9   41.80    1.11
   5  -4  10   12.57    0.59
  -5   4 -10   10.97    0.45
  -5   3  12   26.57    0.70
  -5   3  11   77.18    1.71
  -5   3  10    4.41    0.40
  -5   3   9    6.11    0.57
  -5   3   9    6.05    0.53
  -5   3   8  161.70    3.41
  -5   3   7   61.62    1.87
   5  -3  -6  433.82    7.08
  -5   3   6  442.23    7.33
   5  -3  -5    2.49    0.36
  -5   3   5    2.33    0.39
   5  -3  -4   96.05    2.28
  -5   3   4   93.72    2.35
  -5   3   3  126.63    2.78
   5  -3  -3  119.90    2.65
  -5   3   2  303.68    5.30
   5  -3  -2  306.19    5.23
  -5   3   1  798.60   12.35
   5  -3  -1  856.75   12.33
   5  -3   0  599.27    9.20
  -5   3  -1  152.13    3.12
   5  -3   1  160.97    3.15
  -5   3  -2    4.94    0.47
  -5   3  -3   28.10    1.10
   5  -3   3   27.40    1.07
   5  -3   3   26.66    1.10
  -5   3  -4    5.25    0.50
  -5   3  -5  116.39    2.65
  -5   3  -6  153.69    3.16
   5  -3   6  142.54    3.21
  -5   3  -7    0.53    0.26
   5  -3   7    0.63    0.34
  -5   3  -8   76.89    1.92
   5  -3   8   76.61    2.12
   5  -3   9    4.68    0.52
  -5   3  -9    5.04    0.40
   5  -3  10   87.19    2.02
  -5   2  11   19.40    0.73
  -5   2  11   17.42    0.65
  -5   2  10    0.60    0.23
  -5   2   9  141.34    3.04
  -5   2   8    7.20    0.64
   5  -2  -7  227.18    4.19
  -5   2   7  218.43    4.38
  -5   2   6    1.19    0.34
   5  -2  -6    1.62    0.31
   5  -2  -5  295.97    5.17
  -5   2   5  287.78    5.28
   5  -2  -4   75.78    1.94
  -5   2   4   72.01    1.98
   5  -2  -3  228.85    4.17
  -5   2   3  229.03    4.23
   5  -2  -2  262.53    4.57
   5  -2  -1   47.24    1.37
  -5   2   1   45.26    1.39
  -5   2   0  521.61    8.09
   5  -2   0  518.69    8.03
  -5   2  -1  264.28    4.44
   5  -2   1  246.34    4.07
  -5   2  -2  235.69    4.14
   5  -2   2  234.75    4.16
  -5   2  -3  144.65    2.90
   5  -2   3  145.14    2.91
  -5   2  -4  742.62   10.93
   5  -2   4  728.38   10.91
   5  -2   4  710.48   11.01
  -5   2  -5  305.98    5.20
   5  -2   5  303.44    5.30
  -5   2  -6   71.40    1.86
   5  -2   6   69.29    1.73
   5  -2   6   69.12    1.95
  -5   2  -7   59.48    1.69
   5  -2   7   57.62    1.57
   5  -2   7   54.75    1.57
   5  -2   7   58.02    1.79
  -5   2  -8   89.07    2.10
   5  -2   8   88.36    2.08
   5  -2   8   91.01    2.09
   5  -2   8   90.31    2.34
   5  -2   9   93.32    2.13
   5  -2   9   98.24    2.40
   5  -2  10    3.83    0.45
   5  -2  11   96.42    2.03
   5  -2  11   82.06    1.78
   5  -2  12    1.79    0.22
  -5   1  11    7.83    0.45
  -5   1  11    7.60    0.42
  -5   1  10   40.01    1.27
  -5   1   9    0.18    0.27
  -5   1   8    1.81    0.42
   5  -1  -8    0.47    0.23
   5  -1  -7  449.99    7.24
  -5   1   7  421.17    7.47
   5  -1  -6   13.93    0.81
  -5   1   6   12.85    0.84
  -5   1   5   19.70    0.99
   5  -1  -5   19.18    0.92
   5  -1  -4   20.77    0.93
   5  -1  -3    1.99    0.31
   5  -1  -2  331.07    5.47
  -5   1   2  327.06    5.49
  -5   1   1   34.02    1.01
   5  -1  -1   34.62    1.13
   5  -1  -1   34.81    0.99
  -5   1   1   34.88    1.13
  -5   1   0   64.02    1.63
  -5   1   0   61.50    1.48
   5  -1   0   66.34    1.49
  -5   1  -1  150.23    2.88
   5  -1   1  144.23    2.84
   5  -1   1  149.87    2.70
  -5   1  -1  150.13    2.82
   5  -1   2  283.50    4.47
   5  -1   2  276.04    4.67
   5  -1   2  284.66    4.49
  -5   1  -2  275.13    4.67
  -5   1  -3   24.21    0.90
   5  -1   3   24.26    0.92
  -5   1  -4   59.39    1.53
   5  -1   4   58.92    1.47
   5  -1   4   57.43    1.41
   5  -1   4   57.07    1.51
  -5   1  -5  140.67    2.79
   5  -1   5  151.79    2.80
   5  -1   5  148.83    2.86
   5  -1   5  137.00    2.92
  -5   1  -6  340.51    5.79
   5  -1   6  357.70    6.00
  -5   1  -7   58.43    1.59
   5  -1   7   58.19    1.61
   5  -1   7   56.21    1.70
   5  -1   8  134.55    2.84
   5  -1   8  127.26    2.80
   5  -1   8  135.36    3.00
   5  -1   9   92.47    2.17
   5  -1   9   86.44    2.14
   5  -1   9   91.14    2.30
   5  -1  10   50.71    1.48
   5  -1  10   51.84    1.58
   5  -1  10   49.66    1.43
   5  -1  11    9.17    0.59
   5  -1  11    8.61    0.58
   5  -1  11    9.54    0.53
   5  -1  12  142.91    2.60
  -5   0  11   28.75    0.81
  -5   0  11   26.57    0.80
  -5   0  10    0.26    0.24
   5   0  -9   92.23    2.12
  -5   0   9   92.44    2.33
   5   0  -8   18.50    0.92
  -5   0   8   19.33    1.06
  -5   0   7    8.41    0.74
   5   0  -7    8.68    0.66
   5   0  -6   70.41    1.99
  -5   0   6   68.59    2.10
   5   0  -5   22.48    1.02
   5   0  -4   44.19    1.43
  -5   0   4   42.39    1.48
   5   0  -3   61.22    1.68
  -5   0   3   62.22    1.75
   5   0  -2   13.76    0.71
  -5   0   2   15.24    0.76
   5   0  -1  578.81    8.62
  -5   0   1  611.77    8.98
  -5   0   0   19.50    0.73
   5   0   0   19.83    0.80
   5   0   0   20.59    0.72
  -5   0   0   20.21    0.79
   5   0   1   13.15    0.53
   5   0   1   12.31    0.60
  -5   0  -1   12.98    0.56
  -5   0  -1   12.41    0.53
   5   0   1   12.79    0.56
   5   0   2   10.98    0.49
   5   0   2   11.23    0.57
  -5   0  -2   11.25    0.55
   5   0   2   11.07    0.53
   5   0   3  194.57    3.30
   5   0   3  195.52    3.41
  -5   0  -3  190.77    3.42
   5   0   3  194.63    3.35
  -5   0  -4 1375.35   19.50
   5   0   4 1380.68   19.50
   5   0   4 1402.90   19.46
   5   0   4 1411.06   19.55
   5   0   4 1388.02   19.51
   5   0   5  568.96    8.19
   5   0   5  544.10    8.12
   5   0   5  543.05    8.27
   5   0   6  773.48   11.61
   5   0   6  809.65   11.67
   5   0   6  793.04   11.75
   5   0   7  315.00    5.37
   5   0   7  317.29    5.41
   5   0   8   59.90    1.70
   5   0   8   59.27    1.71
   5   0   8   55.58    1.68
   5   0   9   48.63    1.53
   5   0   9   47.74    1.54
   5   0   9   49.75    1.55
   5   0  10   68.92    1.88
   5   0  10   68.17    1.88
   5   0  11   71.71    1.85
   5   0  11   75.14    1.87
   5   0  12    2.64    0.35
   5   0  12    2.35    0.30
   5   0  13   12.61    0.53
  -5  -1  11   36.66    0.85
  -5  -1  11   35.64    0.88
   5   1 -10  131.34    2.40
  -5  -1  10  141.31    2.70
   5   1  -9  260.19    4.44
  -5  -1   9  246.75    4.64
   5   1  -8   20.96    0.99
  -5  -1   8   19.52    1.06
   5   1  -7  131.12    3.02
   5   1  -6  166.23    3.58
  -5  -1   5    0.38    0.29
   5   1  -5    0.97    0.31
   5   1  -4   72.74    2.02
  -5  -1   4   75.31    2.08
   5   1  -3   47.76    1.52
  -5  -1   3   49.85    1.55
  -5  -1   2   15.57    0.79
   5   1  -1  613.14    9.27
   5   1  -1  593.17    8.93
  -5  -1   0    2.98    0.28
   5   1   0    3.00    0.32
   5   1   0    2.76    0.27
  -5  -1   0    2.56    0.30
  -5  -1  -1  512.03    7.59
   5   1   1  519.53    7.81
   5   1   1  522.80    7.67
   5   1   2    8.71    0.44
  -5  -1  -2    8.68    0.43
   5   1   2    8.50    0.46
   5   1   3  284.49    4.35
   5   1   3  283.91    4.39
   5   1   4  308.30    4.75
  -5  -1  -4  301.60    4.89
   5   1   4  298.55    4.75
   5   1   5  728.20   10.71
   5   1   5  704.61   10.67
   5   1   6   62.33    1.51
   5   1   6   60.49    1.55
   5   1   6   57.15    1.50
   5   1   7  169.30    3.14
   5   1   7  167.95    3.24
   5   1   7  160.62    3.15
   5   1   8    0.34    0.21
   5   1   8    0.22    0.26
   5   1   8    0.03    0.24
   5   1   9   86.65    2.13
   5   1   9   94.46    2.27
   5   1   9   90.19    2.27
   5   1  10  169.47    3.36
   5   1  10  169.50    3.52
   5   1  11  132.75    2.87
   5   1  11  135.59    2.88
   5   1  12   66.38    1.78
   5   1  12   61.99    1.69
   5   1  12   64.28    1.68
   5   1  13  244.13    4.13
   5   2 -10    3.58    0.26
  -5  -2  10    3.83    0.35
  -5  -2   9    2.75    0.40
   5   2  -9    3.25    0.36
   5   2  -8   47.51    1.53
   5   2  -7   23.32    1.13
  -5  -2   7   20.61    1.13
  -5  -2   6    2.56    0.49
   5   2  -6    2.39    0.43
   5   2  -5   11.45    0.80
  -5  -2   5   11.39    0.84
   5   2  -4   15.65    0.90
  -5  -2   4   19.19    1.01
  -5  -2   3  141.10    3.08
   5   2  -2   15.10    0.79
  -5  -2   2   15.11    0.79
   5   2  -1   71.72    1.80
  -5  -2   1   72.99    1.78
   5   2   0   15.36    0.71
   5   2   0   15.75    0.64
  -5  -2   0   15.24    0.69
   5   2   1   82.82    1.79
   5   2   1   80.39    1.68
   5   2   1   82.22    1.71
   5   2   2   75.95    1.63
   5   2   2   77.02    1.66
   5   2   3  166.96    2.99
   5   2   3  177.99    3.04
   5   2   4  371.73    5.75
   5   2   5   75.98    1.66
   5   2   5   76.76    1.68
   5   2   6  244.67    4.09
   5   2   6  245.13    4.06
   5   2   7   26.02    0.92
   5   2   7   26.32    0.88
   5   2   8   17.41    0.77
   5   2   9  165.85    3.49
   5   2  10  125.76    2.95
   5   2  10  148.43    3.09
   5   2  11   52.61    1.64
   5   2  11   56.13    1.69
   5   2  12   96.76    2.36
   5   2  12   96.28    2.24
   5   2  12   92.56    2.23
   5   2  13   65.30    1.67
   5   2  14    1.15    0.21
   5   3  -9    6.32    0.43
   5   3  -8    4.50    0.46
  -5  -3   8    4.74    0.52
   5   3  -7   23.99    1.11
  -5  -3   7   24.76    1.18
   5   3  -6   11.16    0.81
  -5  -3   6   11.57    0.86
  -5  -3   5  510.76    8.60
  -5  -3   4  350.13    6.27
   5   3  -3   12.49    0.79
  -5  -3   3   15.64    0.89
   5   3  -2   23.84    1.04
   5   3  -2   22.04    0.81
  -5  -3   2   24.64    1.05
   5   3  -1   26.52    0.90
  -5  -3   1   26.71    1.02
   5   3   0    0.10    0.16
   5   3   0    0.38    0.19
   5   3   1  275.61    4.69
   5   3   1  281.47    4.71
   5   3   2   70.57    1.60
   5   3   2   71.31    1.61
   5   3   2   69.48    1.62
   5   3   3  170.95    2.92
   5   3   3  149.49    2.82
   5   3   4   46.88    1.22
   5   3   4   47.29    1.23
   5   3   5  201.80    3.45
   5   3   5  199.89    3.45
   5   3   6    2.00    0.26
   5   3   6    1.88    0.29
   5   3   6    1.75    0.24
   5   3   7 1258.59   17.90
   5   3   7 1287.76   18.13
   5   3   7 1265.86   17.82
   5   3   8  242.66    4.19
   5   3   8  250.06    4.45
   5   3   8  243.90    4.50
   5   3   9   34.70    1.09
   5   3   9   31.94    1.25
   5   3   9   33.29    1.29
   5   3  10  215.35    4.13
   5   3  10  213.11    4.17
   5   3  11    1.17    0.36
   5   3  11    1.94    0.40
   5   3  12    9.90    0.71
   5   3  12    9.69    0.66
   5   3  13   60.79    1.60
   5   3  13   61.46    1.63
   5   3  14   55.52    1.40
   5   3  14   60.92    1.47
   5   4  -9   13.56    0.53
  -5  -4   9   13.96    0.57
   5   4  -8   37.99    1.17
  -5  -4   8   35.34    1.18
  -5  -4   7    0.33    0.29
   5   4  -7    0.31    0.28
  -5  -4   6    3.59    0.52
  -5  -4   5   94.89    2.58
   5   4  -4   51.71    1.77
  -5  -4   4   51.84    1.78
   5   4  -3  565.95    8.93
  -5  -4   3  559.14    8.94
   5   4  -2  409.45    6.91
   5   4  -2  398.56    6.43
   5   4  -2  415.34    6.75
   5   4  -1   30.64    1.18
   5   4  -1   29.89    1.02
  -5  -4   1   32.31    1.16
   5   4   0   79.37    1.87
   5   4   0   82.83    1.99
   5   4   1    5.15    0.42
   5   4   1    5.56    0.42
   5   4   1    6.62    0.49
   5   4   2   86.50    1.94
   5   4   2   97.70    2.07
   5   4   3    8.65    0.50
   5   4   3    8.18    0.50
   5   4   4   19.95    0.77
   5   4   4   20.53    0.78
   5   4   4   18.70    0.72
   5   4   5    6.49    0.43
   5   4   5    1.35    0.23
   5   4   6    0.78    0.23
   5   4   6    0.68    0.19
   5   4   7   44.46    1.22
   5   4   7   46.01    1.37
   5   4   7   46.08    1.21
   5   4   8   35.30    1.07
   5   4   8   35.01    1.24
   5   4   8   33.75    1.25
   5   4   9  150.99    2.81
   5   4   9  146.56    3.14
   5   4  10  226.74    4.32
   5   4  10  222.08    4.36
   5   4  11   45.72    1.52
   5   4  11   46.62    1.55
   5   4  12   39.54    1.42
   5   4  12   39.48    1.31
   5   4  12   37.70    1.33
   5   4  13  177.48    3.38
   5   4  13  167.99    3.20
   5   4  13  170.43    3.30
   5   4  14   29.40    0.97
   5   4  14   30.40    0.97
   5   5  -8   34.59    0.97
  -5  -5   8   35.50    0.98
  -5  -5   7  108.88    2.35
   5   5  -6   52.29    1.68
  -5  -5   6   62.08    1.76
   5   5  -5   13.79    0.85
  -5  -5   5   12.84    0.83
   5   5  -4   12.69    0.85
  -5  -5   4   12.22    0.83
   5   5  -3 1239.11   18.02
   5   5  -3 1247.04   17.28
   5   5  -2 1545.77   22.55
   5   5  -2 1588.75   22.07
  -5  -5   2 1581.28   22.48
   5   5  -2 1531.98   22.35
   5   5  -1  494.85    8.06
   5   5  -1  495.96    7.78
   5   5  -1  505.97    8.00
   5   5   0   13.45    0.74
   5   5   0   13.08    0.70
   5   5   1  181.45    3.39
   5   5   1  177.79    3.37
   5   5   1  177.35    3.45
   5   5   2   35.88    1.21
   5   5   3   16.62    0.74
   5   5   3   13.76    0.71
   5   5   4   18.30    0.77
   5   5   4   17.62    0.76
   5   5   5    5.11    0.40
   5   5   5    2.66    0.31
   5   5   6    4.96    0.40
   5   5   6    5.06    0.42
   5   5   6    4.63    0.38
   5   5   7 1426.42   19.69
   5   5   7 1372.36   19.85
   5   5   7 1382.68   19.65
   5   5   7 1423.85   20.00
   5   5   8 1912.89   27.06
   5   5   8 1867.90   26.98
   5   5   8 1892.26   27.04
   5   5   9  420.23    6.87
   5   5   9  401.27    6.33
   5   5   9  426.75    6.74
   5   5   9  396.11    6.77
   5   5  10  223.61    4.25
   5   5  10  216.10    4.08
   5   5  10  213.81    4.14
   5   5  11  136.26    3.02
   5   5  11  134.85    2.84
   5   5  11  132.91    2.92
   5   5  12   86.77    2.20
   5   5  12   80.57    2.00
   5   5  12   83.82    2.10
   5   5  13   18.82    0.85
   5   5  13   19.36    0.85
   5   5  13   17.52    0.77
   5   5  14   24.17    0.86
   5   5  14   24.98    0.83
   5   6  -7  100.25    1.95
  -5  -6   7   92.36    1.80
   5   6  -6   19.86    0.84
  -5  -6   6   18.68    0.78
   5   6  -5    3.53    0.45
  -5  -6   5    3.62    0.42
   5   6  -4  101.01    2.51
  -5  -6   4  100.26    2.43
   5   6  -3  569.05    9.00
   5   6  -3  559.66    8.36
   5   6  -2  238.65    4.39
   5   6  -2  225.57    4.48
   5   6  -2  237.85    4.20
   5   6  -1   93.86    2.39
   5   6  -1  100.07    2.29
   5   6  -1   98.63    2.41
   5   6   0  945.22   13.81
   5   6   0  916.62   13.73
   5   6   1   19.44    0.89
   5   6   1   16.59    0.87
   5   6   2  227.15    4.22
   5   6   3   22.14    0.94
   5   6   3   23.68    0.99
   5   6   4  102.44    2.29
   5   6   4  105.39    2.35
   5   6   5    1.00    0.23
   5   6   5    1.20    0.25
   5   6   5    0.90    0.24
   5   6   6  108.83    2.29
   5   6   6  111.06    2.31
   5   6   6  110.44    2.31
   5   6   7   45.36    1.25
   5   6   7   44.65    1.31
   5   6   7   43.24    1.23
   5   6   8   82.63    1.81
   5   6   8   83.55    1.99
   5   6   8   81.77    2.01
   5   6   9   39.73    1.30
   5   6   9   40.32    1.32
   5   6  10    1.32    0.28
   5   6  10    0.89    0.28
   5   6  11  295.15    5.16
   5   6  11  287.82    4.93
   5   6  11  291.46    5.06
   5   6  12  111.88    2.49
   5   6  12  111.29    2.42
   5   6  12  112.08    2.33
   5   6  12  110.93    2.42
   5   6  13  201.54    3.65
   5   6  13  190.45    3.42
   5   6  14   66.15    1.49
   5   7  -6   42.06    1.04
   5   7  -5   13.23    0.65
   5   7  -4  405.45    6.57
   5   7  -3 1014.84   14.93
   5   7  -3 1011.07   14.42
   5   7  -2   10.10    0.69
   5   7  -2   10.67    0.62
   5   7  -2   10.20    0.67
   5   7  -1    1.42    0.32
   5   7  -1    1.79    0.34
   5   7  -1    1.62    0.37
   5   7   0   24.49    1.01
   5   7   0   24.27    1.04
   5   7   0   25.68    1.12
   5   7   1    9.59    0.66
   5   7   2   75.99    2.06
   5   7   3  126.00    2.76
   5   7   3  124.68    2.85
   5   7   4    8.78    0.60
   5   7   4    9.94    0.66
   5   7   5   60.09    1.58
   5   7   5   55.92    1.57
   5   7   5   55.29    1.62
   5   7   6  112.30    2.36
   5   7   6  112.47    2.40
   5   7   6  116.52    2.48
   5   7   7  278.46    4.65
   5   7   7  285.24    4.71
   5   7   8   74.05    1.66
   5   7  11    3.17    0.35
   5   7  12    5.55    0.43
   5   7  13    6.13    0.40
   5   8  -4   71.61    1.54
   5   8  -3  552.17    8.38
   5   8  -3  562.17    8.06
   5   8  -2  256.54    4.59
   5   8  -2  292.00    4.53
   5   8  -1   94.19    2.11
   5   8  -1   90.41    2.17
   5   8   0   32.22    1.17
   5   8   0   30.05    1.19
   5   8   1    6.68    0.56
   5   8   2   12.14    0.78
   5   8   3   92.11    2.25
   5   8   3   97.56    2.39
   5   8   4  153.51    3.09
   5   8   4  146.20    3.16
   5   8   5    1.46    0.30
   5   8   5    1.20    0.30
   5   8   6  202.78    3.61
   5   8   6  204.73    3.71
   5   8   6  199.12    3.79
   5   8   7   91.15    1.94
   5   8   7   88.88    1.99
   5   8   7   94.03    2.10
   5   9  -2   85.25    1.62
   5   9  -1    0.35    0.18
   5   9  -1    0.46    0.20
   5   9   0    0.32    0.23
   5   9   0    0.35    0.21
   5   9   1  114.73    2.47
   5   9   1  117.04    2.58
   5   9   3    7.29    0.56
   5   9   3    8.07    0.61
   5   9   4    2.41    0.33
   5   9   4    1.99    0.33
   5   9   4    1.94    0.37
   5   9   5    5.29    0.42
   5   9   5    5.28    0.45
   5   9   5    5.20    0.50
   5   9   6  113.64    2.25
   5   9   6  114.57    2.37
   5   9   6  112.63    2.49
   5   9   7   20.84    0.79
   5   9   7   20.31    0.84
   5  10  -1   56.43    1.16
   5  10  -1   52.31    1.06
   5  10   0  217.36    3.51
   5  10   1   35.33    1.01
   5  10   1   34.43    1.04
   5  10   3   31.31    0.95
   5  10   3   29.54    0.99
   5  10   3   29.33    1.04
   5  10   4   12.39    0.57
   5  10   4   11.69    0.61
   5  10   4   12.06    0.66
   5  10   5    1.84    0.23
   5  10   5    2.04    0.29
   5  10   5    1.75    0.31
   5  10   6    8.45    0.48
   5  10   6    8.47    0.54
   5  10   7   19.29    0.67
   5  10   7   18.96    0.74
   5  11   2   13.90    0.52
   5  11   4   62.58    1.33
   5  11   4   61.16    1.41
   5  11   5   64.12    1.35
   5  11   5   66.22    1.46
   5  11   6   64.78    1.31
   5  11   6   68.02    1.45
   5  11   7   49.08    1.11
  -6   8   7   15.22    0.57
  -6   8   6    0.98    0.20
  -6   8   5   23.38    0.79
  -6   8   4  120.10    2.31
  -6   8   4  143.03    2.48
  -6   8   3   32.21    0.96
  -6   8   3   30.05    0.90
  -6   8   2   17.44    0.71
  -6   8   1    8.61    0.51
  -6   8   0  113.46    2.27
  -6   8  -1  120.68    2.33
  -6   8  -1  117.08    2.27
  -6   8  -2   22.16    0.74
  -6   8  -3    0.56    0.15
  -6   7   8   82.67    1.62
  -6   7   8   85.99    1.77
  -6   7   7   27.95    0.84
  -6   7   7   28.53    0.96
  -6   7   6   59.02    1.37
  -6   7   6   61.78    1.56
  -6   7   5   40.80    1.21
  -6   7   5   41.77    1.26
  -6   7   4  244.63    4.36
  -6   7   4  257.48    4.37
  -6   7   3    0.61    0.26
  -6   7   2  260.64    4.54
  -6   7   2  256.21    4.27
   6  -7  -2  245.05    4.33
  -6   7   1    4.76    0.47
   6  -7  -1    4.80    0.43
  -6   7   0   85.94    2.11
   6  -7   0   88.48    2.04
  -6   7  -1   35.60    1.23
   6  -7   1   36.21    1.17
  -6   7  -2   20.44    0.88
   6  -7   2   19.51    0.83
  -6   7  -3   57.86    1.53
  -6   7  -3   57.00    1.52
   6  -7   3   55.36    1.44
  -6   7  -4   82.93    1.83
   6  -7   4   85.47    1.79
   6  -7   5    1.30    0.19
  -6   6  10  199.61    3.15
  -6   6   8   26.07    0.94
  -6   6   7   34.68    1.08
  -6   6   7   35.82    1.20
  -6   6   6   93.94    2.19
  -6   6   6  100.13    2.30
  -6   6   5  212.81    3.96
  -6   6   5  204.46    3.69
  -6   6   5  207.86    3.93
  -6   6   4    7.79    0.62
  -6   6   4    6.73    0.55
  -6   6   3  160.45    3.36
  -6   6   3  158.10    3.17
  -6   6   2    9.14    0.59
   6  -6  -2   10.70    0.70
  -6   6   1   25.91    1.15
   6  -6  -1   25.40    1.09
  -6   6   0    5.60    0.57
   6  -6   0    5.61    0.54
  -6   6  -1   86.45    2.23
   6  -6   1   90.15    2.24
  -6   6  -2   13.53    0.81
   6  -6   2   13.93    0.80
   6  -6   3   17.70    0.88
   6  -6   4    0.62    0.29
  -6   6  -5   78.79    1.86
   6  -6   5   76.99    1.88
  -6   6  -6    2.78    0.30
   6  -6   6    2.69    0.32
   6  -6   7    0.16    0.14
  -6   6  -7    0.11    0.11
  -6   5  10   13.12    0.54
  -6   5   9  110.84    2.22
  -6   5   8    3.78    0.37
  -6   5   8    3.43    0.38
  -6   5   8    3.87    0.42
  -6   5   7   11.85    0.68
  -6   5   7   11.90    0.70
  -6   5   7   12.12    0.74
  -6   5   6  232.45    4.40
  -6   5   6  236.87    4.25
  -6   5   6  240.06    4.41
  -6   5   5  246.42    4.61
  -6   5   5  245.73    4.34
  -6   5   5  241.26    4.53
  -6   5   4  368.01    6.31
  -6   5   4  377.60    6.18
  -6   5   3   55.03    1.76
  -6   5   3   56.16    1.63
   6  -5  -3   53.82    1.65
  -6   5   2    7.53    0.66
  -6   5   2    7.63    0.56
   6  -5  -2    7.89    0.63
  -6   5   1    9.33    0.73
   6  -5  -1    9.47    0.68
  -6   5   0  306.90    5.51
   6  -5   0  296.91    5.40
   6  -5   1    0.04    0.27
  -6   5  -1    0.24    0.33
   6  -5   2  177.64    3.70
  -6   5  -3    2.16    0.42
   6  -5   3    2.88    0.46
  -6   5  -4   22.52    1.03
   6  -5   4   22.02    1.06
  -6   5  -5    4.01    0.47
   6  -5   5    3.96    0.48
  -6   5  -6   58.38    1.59
   6  -5   6   57.18    1.64
  -6   5  -7   84.93    1.85
   6  -5   7   83.89    1.98
   6  -5   8    0.13    0.18
  -6   5  -8    0.06    0.10
  -6   4  10   21.33    0.74
  -6   4  10   21.56    0.75
  -6   4   9   29.30    0.97
  -6   4   9   32.71    1.06
  -6   4   8  354.19    5.99
  -6   4   8  372.21    6.00
  -6   4   7  128.24    2.89
  -6   4   7  132.68    2.81
  -6   4   6  242.48    4.36
  -6   4   6  239.86    4.58
   6  -4  -6  228.95    4.20
  -6   4   5   33.72    1.37
  -6   4   5   32.71    1.19
   6  -4  -5   32.78    1.21
  -6   4   4  169.43    3.66
  -6   4   4  170.97    3.30
   6  -4  -4  170.35    3.47
  -6   4   3   71.04    2.09
  -6   4   3   73.29    1.94
   6  -4  -3   72.42    2.01
  -6   4   2   27.89    1.23
  -6   4   2   26.87    1.05
   6  -4  -2   27.04    1.15
  -6   4   1  160.16    3.41
   6  -4  -1  153.63    3.34
   6  -4   0   28.97    1.22
   6  -4   1  195.53    3.91
   6  -4   2    0.45    0.32
  -6   4  -2    0.12    0.26
   6  -4   2    0.51    0.28
  -6   4  -3  201.65    4.01
   6  -4   3  206.44    4.09
  -6   4  -4   18.95    0.98
   6  -4   4   18.91    0.99
  -6   4  -5  132.54    2.91
   6  -4   5  126.37    2.96
  -6   4  -6   45.71    1.48
  -6   4  -7    0.62    0.24
  -6   4  -8   69.86    1.60
   6  -4   9    9.25    0.52
  -6   3  10   21.73    0.73
  -6   3  10   23.80    0.81
  -6   3  10   23.43    0.81
  -6   3   9    5.00    0.44
  -6   3   9    5.69    0.47
  -6   3   8   68.57    1.91
  -6   3   8   73.10    1.87
  -6   3   7   45.60    1.57
   6  -3  -7   44.03    1.36
  -6   3   6  160.70    3.26
  -6   3   6  154.28    3.39
  -6   3   5  322.77    5.90
   6  -3  -5  311.46    5.64
  -6   3   4   13.32    0.87
  -6   3   4   13.82    0.73
   6  -3  -4   13.36    0.80
  -6   3   3    0.19    0.28
  -6   3   3    0.31    0.19
   6  -3  -3    0.05    0.21
  -6   3   2   81.03    2.25
   6  -3  -2   90.41    2.29
   6  -3  -1    3.10    0.43
  -6   3   0   77.75    2.11
   6  -3   0   78.61    2.10
  -6   3  -1    1.67    0.35
   6  -3   1    1.36    0.33
  -6   3  -2   37.06    1.36
  -6   3  -3  451.70    7.40
   6  -3   3  441.00    7.34
  -6   3  -4  112.64    2.62
  -6   3  -5    5.30    0.52
   6  -3   5    5.01    0.56
  -6   3  -6   32.68    1.23
   6  -3   6   31.44    1.29
  -6   3  -7   44.85    1.43
   6  -3   7   44.63    1.54
  -6   3  -8   13.37    0.67
   6  -3   8   13.16    0.80
   6  -3   9   89.87    2.11
   6  -3  10   12.06    0.58
  -6   2  10   10.51    0.52
  -6   2  10   10.20    0.53
  -6   2   9   19.05    0.84
  -6   2   9   18.45    0.83
   6  -2  -8   50.45    1.40
  -6   2   8   51.68    1.62
   6  -2  -7  122.70    2.66
  -6   2   7  116.33    2.82
  -6   2   6    0.33    0.30
   6  -2  -6    0.76    0.29
   6  -2  -5  182.52    3.77
  -6   2   5  186.45    3.87
   6  -2  -4  156.25    3.29
  -6   2   4  148.24    3.35
   6  -2  -3  386.39    6.57
  -6   2   2   44.64    1.58
   6  -2  -2   55.75    1.66
  -6   2   1   19.80    0.97
   6  -2  -1   19.75    0.95
  -6   2   0  175.36    3.51
   6  -2   0  165.95    3.40
  -6   2  -1    1.47    0.32
  -6   2  -2   34.43    1.24
   6  -2   2   32.52    1.21
  -6   2  -3    9.48    0.64
   6  -2   3    8.20    0.61
  -6   2  -4   51.87    1.56
   6  -2   4   48.44    1.54
   6  -2   4   48.72    1.60
  -6   2  -5  160.96    3.26
   6  -2   5  157.85    3.36
  -6   2  -6  572.71    8.91
   6  -2   6  567.65    9.09
  -6   2  -7  267.37    4.69
   6  -2   7  260.84    4.61
   6  -2   7  260.94    4.88
  -6   2  -8  270.53    4.60
   6  -2   8  262.13    4.55
   6  -2   8  267.50    4.89
   6  -2   9    5.38    0.52
   6  -2  10    2.12    0.32
   6  -2  11    2.93    0.29
   6  -2  11    1.88    0.22
  -6   1  10   22.51    0.78
  -6   1   9  132.89    2.74
   6  -1  -8   74.69    1.84
  -6   1   8   71.78    2.01
   6  -1  -7    7.26    0.58
  -6   1   7    6.88    0.64
   6  -1  -6   66.27    1.93
  -6   1   6   64.69    2.01
   6  -1  -5   63.75    1.91
   6  -1  -4  116.05    2.76
   6  -1  -3  298.86    5.31
  -6   1   3  293.94    5.35
   6  -1  -2  244.16    4.56
  -6   1   2  245.93    4.57
   6  -1  -1    4.58    0.46
  -6   1   1    4.72    0.48
  -6   1   0  594.48    9.24
  -6   1  -1    3.64    0.42
   6  -1   1    3.85    0.42
  -6   1  -2  276.76    4.80
   6  -1   2  274.45    4.55
   6  -1   2  274.28    4.82
  -6   1  -3   84.94    2.03
   6  -1   3   81.57    1.87
   6  -1   3   84.99    1.90
   6  -1   3   81.45    2.03
  -6   1  -4   84.73    2.03
   6  -1   4   84.39    1.94
   6  -1   4   80.39    1.88
   6  -1   4   83.33    2.04
  -6   1  -5   28.22    1.04
   6  -1   5   27.12    0.99
   6  -1   5   26.15    1.05
   6  -1   5   27.66    1.12
  -6   1  -6  121.79    2.62
   6  -1   6  124.67    2.63
   6  -1   6  125.71    2.79
  -6   1  -7   33.86    1.16
   6  -1   7   33.15    1.18
   6  -1   7   31.90    1.26
   6  -1   8  215.25    3.96
   6  -1   8  217.00    4.04
   6  -1   8  215.20    4.16
   6  -1   9   31.54    1.11
   6  -1   9   32.49    1.14
   6  -1   9   32.07    1.21
   6  -1  10    1.12    0.30
   6  -1  10    0.97    0.24
   6  -1  10    0.94    0.24
   6  -1  11    0.15    0.19
   6  -1  11    0.09    0.19
   6  -1  12    7.51    0.37
  -6   0  10  206.58    3.44
  -6   0   9    0.91    0.28
   6   0  -9    0.63    0.19
   6   0  -8   82.54    2.00
  -6   0   8   78.18    2.12
  -6   0   7    1.29    0.40
   6   0  -7    1.54    0.34
   6   0  -6   11.09    0.76
   6   0  -5  100.75    2.49
  -6   0   5   85.59    2.48
  -6   0   4    0.41    0.31
   6   0  -4    0.28    0.26
   6   0  -3   53.72    1.68
  -6   0   3   52.55    1.70
  -6   0   2   74.04    2.00
   6   0  -1  291.58    4.85
  -6   0   1  311.29    5.24
   6   0   0  179.19    3.43
   6   0   0  177.45    3.16
  -6   0   0  175.73    3.40
  -6   0  -1  539.12    8.28
   6   0   1  538.48    8.31
   6   0   1  528.67    7.93
   6   0   1  531.44    8.11
  -6   0  -2   12.13    0.66
   6   0   2   11.26    0.56
   6   0   2   11.35    0.65
   6   0   3  179.62    3.18
   6   0   3  180.17    3.35
  -6   0  -4    1.40    0.26
   6   0   4    1.35    0.26
   6   0   4    1.12    0.25
   6   0   4    0.86    0.23
   6   0   5   56.59    1.51
   6   0   5   52.70    1.48
   6   0   5   55.44    1.52
   6   0   5   52.60    1.57
   6   0   6   51.67    1.52
   6   0   6   56.15    1.63
   6   0   7   12.93    0.74
   6   0   7   12.40    0.74
   6   0   8   99.67    2.36
   6   0   8  100.56    2.41
   6   0   8   97.56    2.37
   6   0   9   42.34    1.39
   6   0   9   42.11    1.42
   6   0   9   41.13    1.38
   6   0  10  212.02    4.00
   6   0  10  222.23    4.07
   6   0  11   15.89    0.69
   6   0  11   17.17    0.76
   6   0  11   17.51    0.76
   6   0  12   25.01    0.87
   6   0  12   24.35    0.77
  -6  -1  10   24.31    0.73
   6   1  -9   48.46    1.22
  -6  -1   9   48.08    1.37
   6   1  -8   66.14    1.73
   6   1  -7  100.78    2.46
  -6  -1   6    0.38    0.33
   6   1  -6    0.38    0.30
   6   1  -5   72.25    2.11
  -6  -1   5   70.56    2.14
   6   1  -4   32.69    1.35
  -6  -1   4   34.09    1.40
  -6  -1   3  198.91    4.02
   6   1  -2   61.83    1.84
  -6  -1   2   71.74    1.95
   6   1  -1    9.44    0.64
   6   1  -1    9.15    0.51
  -6  -1   1   10.07    0.66
   6   1   0    8.36    0.57
   6   1   0    7.88    0.46
   6   1   0    7.92    0.49
  -6  -1   0    7.49    0.53
   6   1   1    6.29    0.49
   6   1   1    6.25    0.42
   6   1   1    6.27    0.44
  -6  -1  -1    5.75    0.45
  -6  -1  -2    0.59    0.20
   6   1   2    0.67    0.19
   6   1   2    0.40    0.18
   6   1   2    0.40    0.20
   6   1   3  105.55    2.16
   6   1   3  104.19    2.25
   6   1   4  813.56   11.85
   6   1   4  802.60   11.93
   6   1   4  831.05   11.96
   6   1   5    1.75    0.28
   6   1   5    1.93    0.31
   6   1   5    2.01    0.27
   6   1   5    1.81    0.29
   6   1   5    1.74    0.29
   6   1   6   86.40    2.05
   6   1   6   85.59    2.02
   6   1   7    0.89    0.26
   6   1   7    1.12    0.27
   6   1   7    1.22    0.31
   6   1   8  294.37    5.09
   6   1   8  276.99    4.91
   6   1   9  840.13   12.74
   6   1   9  861.91   12.84
   6   1   9  840.61   12.54
   6   1  10  425.90    7.00
   6   1  10  435.90    7.07
   6   1  11   22.40    0.93
   6   1  11   21.39    0.92
   6   1  12   18.96    0.84
   6   1  12   19.19    0.78
   6   1  12   18.95    0.77
   6   1  13   20.75    0.73
   6   2  -9    0.75    0.17
   6   2  -8   37.98    1.19
  -6  -2   8   33.87    1.21
   6   2  -7  184.88    3.66
  -6  -2   7  180.15    3.75
  -6  -2   6   12.98    0.87
   6   2  -6   13.47    0.86
  -6  -2   5    1.04    0.39
   6   2  -5    0.43    0.30
  -6  -2   4    0.49    0.34
   6   2  -3  106.41    2.67
  -6  -2   3  117.16    2.80
  -6  -2   2 1381.04   20.17
   6   2  -2 1425.82   20.22
   6   2  -2 1361.83   19.59
   6   2  -2 1417.27   19.59
   6   2  -1  489.22    7.94
   6   2  -1  485.47    7.51
   6   2  -1  487.45    7.54
   6   2   0   78.63    2.00
   6   2   0   82.53    1.83
   6   2   0   82.82    1.86
  -6  -2   0   76.78    1.92
   6   2   1   48.26    1.43
   6   2   1   50.78    1.33
   6   2   1   49.05    1.35
   6   2   2   44.20    1.32
   6   2   2   46.95    1.27
   6   2   2   47.25    1.30
   6   2   3  174.91    3.14
   6   2   3  170.18    3.18
   6   2   4  347.95    5.64
   6   2   4  361.91    5.71
   6   2   5  309.29    5.32
   6   2   5  331.12    5.26
   6   2   6   29.98    1.03
   6   2   6   28.27    1.07
   6   2   6   30.80    1.04
   6   2   7    0.14    0.20
   6   2   7    0.30    0.25
   6   2   8   20.66    0.87
   6   2   8   19.26    0.94
   6   2   9    0.83    0.35
   6   2  10    0.31    0.29
   6   2  10    0.21    0.31
   6   2  11   -0.02    0.25
   6   2  11    0.68    0.32
   6   2  12   14.65    0.73
   6   2  12   16.02    0.76
   6   2  13   43.15    1.21
   6   2  13   43.22    1.16
  -6  -3   9   22.01    0.68
  -6  -3   8   24.10    0.91
   6   3  -8   24.36    0.86
   6   3  -7   71.16    1.87
  -6  -3   7   68.04    1.89
   6   3  -6  275.35    5.04
  -6  -3   6  272.11    5.08
  -6  -3   5   20.09    1.08
   6   3  -4  287.72    5.46
  -6  -3   4  299.20    5.50
   6   3  -3   96.69    2.52
  -6  -3   3   93.29    2.47
   6   3  -2  878.87   13.30
   6   3  -2  869.56   12.68
  -6  -3   2  878.23   13.21
   6   3  -1  657.81    9.99
  -6  -3   1  662.38   10.29
   6   3   0   13.11    0.74
   6   3   0   13.64    0.68
   6   3   1   10.44    0.63
   6   3   1   12.03    0.63
   6   3   1   11.69    0.63
   6   3   2  216.57    3.72
   6   3   2  213.66    3.75
   6   3   3   18.20    0.77
   6   3   4   79.50    1.85
   6   3   5   56.93    1.49
   6   3   5   57.11    1.50
   6   3   6   24.24    0.90
   6   3   6   22.59    0.96
   6   3   6   22.98    0.88
   6   3   7  268.96    4.54
   6   3   7  261.44    4.68
   6   3   7  263.27    4.48
   6   3   8 1885.84   26.13
   6   3   8 1842.28   26.38
   6   3   9 1407.52   20.85
   6   3   9 1444.37   20.96
   6   3  10  331.78    5.98
   6   3  10  375.84    6.18
   6   3  11   16.22    0.90
   6   3  12   54.69    1.61
   6   3  13   37.50    1.16
   6   3  13   37.81    1.12
   6   4  -8   42.40    1.05
  -6  -4   8   40.24    1.04
   6   4  -7   95.87    2.12
  -6  -4   7   93.55    2.10
  -6  -4   6    9.34    0.66
   6   4  -5   20.92    1.05
  -6  -4   5   19.66    1.00
   6   4  -4  210.18    4.24
  -6  -4   4  207.88    4.20
   6   4  -3  106.05    2.67
  -6  -4   3  102.12    2.58
   6   4  -2  811.39   12.59
   6   4  -2  819.48   11.95
  -6  -4   2  811.96   12.39
   6   4  -1  696.87   10.70
   6   4  -1  675.76   10.25
  -6  -4   1  689.64   10.51
   6   4   0   67.75    1.87
   6   4   0   68.41    1.74
   6   4   0   72.47    1.92
   6   4   1  601.84    9.13
   6   4   1  622.98    9.33
   6   4   2   18.60    0.80
   6   4   2   18.99    0.82
   6   4   2   19.08    0.84
   6   4   2   18.18    0.84
   6   4   3  238.23    4.22
   6   4   3  247.51    4.28
   6   4   4    2.84    0.34
   6   4   4    2.26    0.28
   6   4   5  188.08    3.43
   6   4   5  184.99    3.45
   6   4   6   36.69    1.16
   6   4   6   39.72    1.30
   6   4   6   37.45    1.18
   6   4   7   12.02    0.64
   6   4   7   12.30    0.71
   6   4   7   12.16    0.63
   6   4   8  465.31    7.10
   6   4   8  466.38    7.35
   6   4   8  454.15    7.41
   6   4   9   60.12    1.56
   6   4   9   58.97    1.74
   6   4   9   56.91    1.75
   6   4  10   33.64    1.28
   6   4  10   35.22    1.33
   6   4  11    0.10    0.26
   6   4  11    0.21    0.25
   6   4  12   91.22    2.18
   6   4  12   89.94    2.07
   6   4  12   86.05    2.08
   6   4  13    2.13    0.31
   6   4  13    2.79    0.31
   6   4  13    2.30    0.31
   6   4  13    2.22    0.30
   6   4  14  117.88    2.18
  -6  -5   7   89.30    1.74
   6   5  -6   57.25    1.53
  -6  -5   6   55.43    1.47
   6   5  -5   79.40    2.05
  -6  -5   5   77.55    1.97
   6   5  -4  137.57    3.05
  -6  -5   4  128.23    2.88
   6   5  -3    5.66    0.60
  -6  -5   3    3.46    0.45
   6   5  -2  574.81    8.72
  -6  -5   2  588.61    9.06
   6   5  -1   52.70    1.69
   6   5  -1   52.28    1.49
   6   5   0  250.05    4.67
   6   5   0  251.87    4.52
   6   5   1   90.62    2.17
   6   5   1   90.16    2.16
   6   5   1   94.28    2.29
   6   5   2   82.58    2.02
   6   5   2   83.15    2.11
   6   5   3   56.46    1.61
   6   5   4   33.70    1.15
   6   5   4   32.73    1.14
   6   5   4   33.68    1.15
   6   5   5   21.99    0.90
   6   5   5   22.07    0.91
   6   5   6  164.53    3.12
   6   5   6  158.45    3.21
   6   5   6  167.94    3.17
   6   5   7   45.60    1.33
   6   5   7   45.55    1.42
   6   5   7   48.35    1.35
   6   5   7   46.51    1.46
   6   5   8   56.36    1.52
   6   5   8   57.30    1.68
   6   5   8   59.67    1.49
   6   5   9  161.72    3.29
   6   5   9  153.73    2.96
   6   5   9  158.45    3.25
   6   5   9  161.63    3.31
   6   5  10   21.46    0.98
   6   5  10   20.91    0.79
   6   5  10   20.41    0.94
   6   5  10   21.26    0.98
   6   5  11  347.10    5.79
   6   5  11  341.64    5.71
   6   5  12    1.72    0.34
   6   5  12    1.47    0.29
   6   5  12    1.42    0.30
   6   5  13    6.02    0.44
   6   5  13    5.43    0.42
   6   5  13    6.01    0.43
   6   5  14    0.07    0.12
   6   6  -6    2.53    0.27
   6   6  -5   78.25    1.83
  -6  -6   5   77.11    1.67
   6   6  -4    2.69    0.37
  -6  -6   4    1.83    0.28
   6   6  -3   61.80    1.80
   6   6  -2  236.58    4.54
   6   6  -2  246.62    4.18
   6   6  -1  344.39    6.02
   6   6  -1  348.40    5.78
   6   6  -1  356.56    6.09
   6   6   0   11.36    0.71
   6   6   0   11.54    0.69
   6   6   1   59.20    1.67
   6   6   1   58.74    1.79
   6   6   2    5.20    0.50
   6   6   2    3.86    0.47
   6   6   3    5.00    0.47
   6   6   3    5.45    0.50
   6   6   4    1.45    0.31
   6   6   4    1.12    0.28
   6   6   4    0.88    0.26
   6   6   5  178.19    3.39
   6   6   5  177.65    3.40
   6   6   5  182.51    3.45
   6   6   5  175.32    3.40
   6   6   6    3.62    0.39
   6   6   6    3.65    0.40
   6   6   6    4.04    0.40
   6   6   7  357.55    5.84
   6   6   7  368.61    5.96
   6   6   7  361.00    5.85
   6   6   8   73.45    1.74
   6   6   8   74.55    1.91
   6   6   8   78.34    1.76
   6   6   8   74.94    1.90
   6   6   9  233.70    4.01
   6   6   9  240.99    4.30
   6   6   9  237.73    4.28
   6   6  10  161.42    3.11
   6   6  10  158.74    3.09
   6   6  11    3.95    0.40
   6   6  11    4.03    0.41
   6   6  11    4.29    0.43
   6   6  12  207.67    3.59
   6   6  12  202.25    3.56
   6   6  13    0.64    0.18
   6   6  13    0.48    0.16
   6   7  -4    7.77    0.47
   6   7  -3    2.92    0.35
   6   7  -2   17.11    0.81
   6   7  -2   16.91    0.70
   6   7  -1  263.97    4.79
   6   7  -1  293.35    4.76
   6   7   0   28.52    1.08
   6   7   1   26.00    1.06
   6   7   1   26.13    1.12
   6   7   2    7.27    0.58
   6   7   2    6.84    0.61
   6   7   3   57.79    1.65
   6   7   3   56.32    1.70
   6   7   4   13.24    0.73
   6   7   4   14.45    0.77
   6   7   5    2.11    0.34
   6   7   5    1.84    0.33
   6   7   5    1.92    0.33
   6   7   6  109.97    2.35
   6   7   6  107.15    2.35
   6   7   6  101.97    2.29
   6   7   7   28.22    0.99
   6   7   7   28.14    1.00
   6   7   8   23.91    0.86
   6   7   8   23.99    0.92
   6   7   8   25.64    0.89
   6   7   9    0.53    0.18
   6   7   9    0.44    0.20
   6   7  10   11.80    0.60
   6   7  11   40.44    1.10
   6   8  -3   17.03    0.58
   6   8  -3   27.22    0.73
   6   8  -2    6.53    0.36
   6   8  -1   38.07    1.09
   6   8   0   90.74    2.04
   6   8   0   91.83    2.17
   6   8   1   83.17    1.99
   6   8   2  244.80    4.44
   6   8   2  253.73    4.58
   6   8   3   59.46    1.65
   6   8   3   54.39    1.60
   6   8   3   57.86    1.72
   6   8   4   73.61    1.84
   6   8   4   71.28    1.87
   6   8   4   72.09    1.93
   6   8   5    0.60    0.23
   6   8   5    0.56    0.24
   6   8   5    0.33    0.23
   6   8   6    0.28    0.20
   6   8   6    0.17    0.20
   6   8   6    0.27    0.21
   6   8   7    4.09    0.37
   6   8   7    4.14    0.39
   6   8   8   26.60    0.85
   6   8   8   28.10    0.90
   6   9  -2   36.00    0.84
   6   9  -1   35.23    0.94
   6   9  -1   35.06    0.86
   6   9   0   67.05    1.48
   6   9   1    0.96    0.24
   6   9   1    1.11    0.24
   6   9   2   48.38    1.33
   6   9   2   49.38    1.43
   6   9   3    5.80    0.45
   6   9   3    5.81    0.47
   6   9   3    5.25    0.47
   6   9   4   34.53    1.09
   6   9   4   34.86    1.13
   6   9   4   31.65    1.15
   6   9   5   69.01    1.64
   6   9   5   70.69    1.73
   6   9   5   67.53    1.75
   6   9   6    6.34    0.42
   6   9   6    5.99    0.44
   6   9   6    5.20    0.44
   6   9   7   48.43    1.19
   6   9   7   51.44    1.30
   6   9   8   19.16    0.65
   6  10   0    0.75    0.13
   6  10   1  142.73    2.46
   6  10   1  148.94    2.47
   6  10   2  154.70    2.60
   6  10   2  143.59    2.60
   6  10   3   56.87    1.28
   6  10   3   54.62    1.32
   6  10   3   53.75    1.36
   6  10   4   54.90    1.24
   6  10   4   54.03    1.31
   6  10   5   20.04    0.66
   6  10   5   20.75    0.74
   6  10   5   19.79    0.76
   6  10   6   55.48    1.19
   6  10   6   56.32    1.35
   6  10   7   51.91    1.16
   6  11   4    7.58    0.33
   6  11   5   26.24    0.66
  -7   8   1    2.84    0.23
  -7   8   0   11.21    0.44
  -7   7   5   23.06    0.70
  -7   7   5   20.79    0.67
  -7   7   4    3.58    0.32
  -7   7   4    2.84    0.25
  -7   7   3  284.08    4.62
  -7   7   2   10.97    0.58
  -7   7   1   16.59    0.73
   7  -7  -1   16.45    0.65
  -7   7   0   71.87    1.70
   7  -7   0   70.60    1.58
  -7   7  -1   29.91    0.98
   7  -7   1   30.20    0.91
  -7   7  -2    3.68    0.34
   7  -7   2    3.54    0.30
  -7   7  -3  120.47    2.15
   7  -7   3  108.90    2.01
  -7   6   8   24.84    0.70
  -7   6   7   71.65    1.47
  -7   6   7   84.07    1.64
  -7   6   6  299.75    4.81
  -7   6   6  304.23    4.84
  -7   6   5   11.05    0.61
  -7   6   5   10.18    0.55
  -7   6   4    6.58    0.52
  -7   6   4    6.56    0.45
  -7   6   3   75.19    1.71
   7  -6  -3   77.32    1.88
  -7   6   2   45.34    1.45
   7  -6  -2   44.19    1.37
  -7   6   1    3.57    0.44
   7  -6  -1    4.19    0.44
  -7   6   0   44.87    1.42
   7  -6   0   44.92    1.40
   7  -6   1    0.94    0.29
  -7   6  -1    0.94    0.30
   7  -6   2   40.46    1.28
   7  -6   3   10.06    0.61
  -7   6  -4  144.18    2.73
   7  -6   4  142.00    2.72
  -7   6  -5    1.23    0.21
   7  -6   5    1.38    0.24
  -7   5   9    1.06    0.15
  -7   5   8    4.29    0.29
  -7   5   8    5.34    0.37
  -7   5   7   47.37    1.26
  -7   5   7   50.26    1.32
  -7   5   6    0.37    0.24
  -7   5   6    0.29    0.23
  -7   5   5   22.60    0.98
  -7   5   5   23.00    0.92
  -7   5   4  115.84    2.64
  -7   5   4  120.18    2.49
  -7   5   3    3.13    0.46
  -7   5   3    2.94    0.35
   7  -5  -3    3.49    0.41
  -7   5   2    0.54    0.32
   7  -5  -2    0.43    0.24
  -7   5   1    9.88    0.74
   7  -5  -1   10.72    0.71
  -7   5   0   88.25    2.37
   7  -5   0  102.37    2.45
   7  -5   1   44.99    1.52
  -7   5  -2    9.26    0.67
   7  -5   2    9.49    0.69
  -7   5  -3   30.03    1.16
   7  -5   3   28.58    1.15
  -7   5  -4   16.56    0.81
   7  -5   4   16.68    0.85
  -7   5  -5   98.90    2.19
   7  -5   5  100.43    2.26
  -7   5  -6    6.98    0.45
   7  -5   6    6.12    0.48
   7  -5   7   17.20    0.66
  -7   5  -7   15.91    0.55
  -7   4   9    8.75    0.42
  -7   4   8   20.18    0.75
  -7   4   8   20.66    0.71
  -7   4   8   20.18    0.77
  -7   4   7   65.26    1.69
  -7   4   7   65.17    1.55
  -7   4   7   68.55    1.69
  -7   4   6  278.75    4.97
  -7   4   6  276.22    4.62
  -7   4   6  282.07    4.86
  -7   4   5   13.72    0.82
  -7   4   5   12.93    0.65
  -7   4   5   13.08    0.74
   7  -4  -5   13.00    0.71
  -7   4   4   47.85    1.64
  -7   4   4   46.80    1.45
   7  -4  -4   48.78    1.52
  -7   4   3    0.25    0.32
  -7   4   3    0.11    0.20
   7  -4  -3    0.20    0.23
  -7   4   2  125.08    2.94
  -7   4   2  120.38    2.55
   7  -4  -2  129.83    2.89
   7  -4  -1   16.07    0.91
   7  -4   0    3.29    0.44
  -7   4  -1    7.67    0.69
   7  -4   1    6.84    0.63
  -7   4  -2    7.23    0.65
   7  -4   2    7.13    0.65
  -7   4  -3    6.11    0.57
   7  -4   3    6.91    0.63
   7  -4   4    0.18    0.33
  -7   4  -4    0.52    0.29
  -7   4  -5    1.96    0.34
  -7   4  -6   12.68    0.68
  -7   4  -7  148.19    2.65
   7  -4   7  129.73    2.76
   7  -4   8   29.82    0.94
  -7   4  -8   27.11    0.73
  -7   3   9   95.75    1.87
  -7   3   9   98.26    1.94
  -7   3   8   44.70    1.30
  -7   3   8   48.09    1.24
  -7   3   7  300.14    5.23
  -7   3   7  304.26    5.00
  -7   3   6    6.85    0.61
  -7   3   6    6.26    0.49
   7  -3  -6    6.71    0.51
  -7   3   5   34.99    1.40
  -7   3   5   36.25    1.18
   7  -3  -5   34.90    1.27
  -7   3   4   11.43    0.85
   7  -3  -4   11.97    0.76
   7  -3  -3   96.91    2.44
  -7   3   2  153.12    3.06
   7  -3  -2  159.77    3.40
  -7   3   1  176.80    3.75
   7  -3  -1  176.98    3.73
  -7   3   0   46.84    1.62
   7  -3   0   46.95    1.61
  -7   3  -1   28.50    1.23
  -7   3  -2   70.60    2.03
  -7   3  -3    2.16    0.40
   7  -3   3    1.99    0.39
  -7   3  -4   87.57    2.20
   7  -3   4   84.88    2.27
  -7   3  -5   51.95    1.58
   7  -3   5   51.04    1.66
  -7   3  -6    3.26    0.40
   7  -3   6    3.56    0.48
  -7   3  -7   34.71    1.13
   7  -3   7   34.24    1.25
   7  -3   8    0.43    0.25
  -7   3  -8    0.45    0.16
   7  -3   9  187.29    3.27
  -7   2   9  130.32    2.42
  -7   2   9  135.08    2.39
  -7   2   8   17.23    0.79
  -7   2   8   18.19    0.74
  -7   2   7   21.92    1.02
  -7   2   7   22.35    0.90
   7  -2  -7   22.67    0.88
  -7   2   6   70.01    2.05
  -7   2   6   74.77    1.87
   7  -2  -6   75.76    1.95
  -7   2   5    0.13    0.30
   7  -2  -5    0.35    0.25
  -7   2   4   11.14    0.65
   7  -2  -4   10.79    0.76
   7  -2  -3   67.61    2.00
  -7   2   2  104.30    2.66
   7  -2  -2   99.77    2.55
  -7   2   1    1.29    0.39
   7  -2  -1    1.11    0.34
  -7   2   0  199.95    4.03
  -7   2  -1  396.82    6.36
   7  -2   1  328.14    6.13
  -7   2  -2    6.51    0.59
   7  -2   2    5.94    0.56
  -7   2  -3  135.21    3.00
   7  -2   3  133.26    2.99
   7  -2   4    1.61    0.38
  -7   2  -4    1.79    0.36
   7  -2   4    2.32    0.38
  -7   2  -5   30.58    1.16
   7  -2   5   30.97    1.26
  -7   2  -6   12.72    0.71
   7  -2   6   12.38    0.79
  -7   2  -7   64.48    1.67
   7  -2   7   64.70    1.67
   7  -2   7   65.71    1.85
   7  -2   8    4.71    0.38
   7  -2   8    4.88    0.49
   7  -2   9    6.12    0.48
   7  -2  10   12.23    0.54
  -7   1   9    8.16    0.45
  -7   1   9    8.22    0.42
  -7   1   8  126.20    2.42
   7  -1  -8  122.02    2.31
   7  -1  -7   26.12    0.99
  -7   1   7   24.45    1.07
   7  -1  -6   53.11    1.62
   7  -1  -5  106.29    2.62
   7  -1  -4   16.78    0.94
  -7   1   4   17.60    0.99
   7  -1  -3  158.15    3.42
  -7   1   3  155.02    3.48
  -7   1   2   11.88    0.84
   7  -1  -2   13.82    0.86
  -7   1   1  280.11    5.20
  -7   1   0  139.12    3.08
   7  -1   0  127.59    2.97
  -7   1  -1   76.33    2.06
   7  -1   1   72.65    2.04
  -7   1  -2    4.76    0.50
   7  -1   2    4.59    0.41
   7  -1   2    5.12    0.51
  -7   1  -3  134.02    2.85
   7  -1   3  130.05    2.67
   7  -1   3  126.65    2.63
   7  -1   3  122.95    2.84
  -7   1  -4   57.44    1.66
   7  -1   4   53.85    1.51
   7  -1   4   54.03    1.65
   7  -1   4   57.13    1.72
  -7   1  -5   21.52    0.93
   7  -1   5   20.37    0.88
   7  -1   5   21.55    0.97
   7  -1   5   21.66    1.02
  -7   1  -6   59.41    1.61
   7  -1   6   58.02    1.61
   7  -1   6   58.01    1.75
   7  -1   7   15.61    0.77
   7  -1   7   14.59    0.83
   7  -1   8    9.15    0.57
   7  -1   8    9.14    0.61
   7  -1   8   10.03    0.67
   7  -1   9  168.44    3.10
   7  -1   9  176.38    3.21
   7  -1   9  173.15    3.31
   7  -1  10  345.94    5.48
   7  -1  10  347.22    5.35
   7  -1  11  228.58    3.73
  -7   0   9  184.66    3.20
  -7   0   9  197.67    3.14
   7   0  -8    4.63    0.36
  -7   0   8    4.40    0.41
   7   0  -7   29.49    1.08
   7   0  -6   13.53    0.79
  -7   0   6   10.76    0.80
   7   0  -5   14.49    0.88
  -7   0   5   14.82    0.92
   7   0  -4   15.12    0.91
  -7   0   4   14.07    0.89
   7   0  -3   83.43    2.27
  -7   0   3   79.66    2.25
  -7   0   2   76.63    2.17
   7   0  -1  906.08   14.07
  -7   0   1  969.94   14.18
  -7   0   0 1295.19   18.56
   7   0   0 1250.03   18.57
   7   0   1  701.15   10.58
   7   0   1  723.11   11.13
  -7   0  -2  185.86    3.63
   7   0   2  183.75    3.38
   7   0   2  191.38    3.73
  -7   0  -3   46.28    1.41
   7   0   3   44.86    1.32
   7   0   3   43.45    1.44
  -7   0  -4    1.85    0.30
   7   0   4    1.66    0.30
   7   0   4    1.85    0.32
   7   0   4    1.74    0.32
   7   0   5  122.86    2.62
   7   0   5  120.55    2.62
   7   0   5  120.48    2.64
   7   0   5  122.40    2.74
   7   0   6    1.09    0.29
   7   0   6    1.24    0.30
   7   0   7   54.25    1.59
   7   0   7   52.27    1.59
   7   0   8  219.11    4.04
   7   0   8  222.18    4.14
   7   0   8  210.92    4.02
   7   0   9   51.18    1.46
   7   0   9   50.54    1.51
   7   0   9   47.09    1.42
   7   0  10   18.58    0.75
   7   0  10   19.33    0.79
   7   0  10   19.64    0.82
   7   0  11   13.07    0.57
   7   0  11   12.38    0.56
   7   0  12    0.73    0.16
  -7  -1   9   23.40    0.65
   7   1  -8   40.40    1.09
  -7  -1   7    0.60    0.27
   7   1  -7    0.59    0.24
   7   1  -6   13.50    0.80
  -7  -1   6   12.28    0.81
   7   1  -5  121.42    2.82
  -7  -1   5  111.53    2.81
  -7  -1   4    1.52    0.41
   7   1  -4    0.90    0.33
  -7  -1   3  390.72    6.77
   7   1  -2   36.10    1.42
  -7  -1   2   39.01    1.44
   7   1  -1  774.31   11.99
   7   1  -1  770.30   11.47
  -7  -1   1  797.35   11.94
   7   1   0  443.05    7.26
   7   1   0  424.90    6.69
   7   1   0  429.19    6.87
  -7  -1   0  443.74    7.19
  -7  -1  -1    4.81    0.48
   7   1   1    4.29    0.48
   7   1   1    4.30    0.39
  -7  -1  -2  643.93    9.82
   7   1   2  638.83    9.60
   7   1   2  632.38    9.91
   7   1   2  653.83    9.77
   7   1   3  187.34    3.41
   7   1   3  183.27    3.58
   7   1   3  182.28    3.53
   7   1   4  182.59    3.39
   7   1   4  174.86    3.44
   7   1   5  200.17    3.75
   7   1   5  205.71    3.86
   7   1   5  207.76    3.78
   7   1   5  201.37    3.83
   7   1   6    0.83    0.25
   7   1   6    0.24    0.24
   7   1   6    0.32    0.26
   7   1   7   23.87    1.03
   7   1   7   23.48    0.97
   7   1   8   98.71    2.32
   7   1   8   91.99    2.17
   7   1   9  141.22    2.95
   7   1   9  141.12    3.04
   7   1  10  883.67   12.95
   7   1  10  877.04   13.00
   7   1  11  254.11    4.22
   7   1  11  246.30    4.23
   7   1  12    2.14    0.28
   7   1  12    1.96    0.24
   7   1  12    2.35    0.25
   7   2  -8   50.49    1.17
  -7  -2   8   48.96    1.22
   7   2  -7    3.61    0.39
  -7  -2   7    2.76    0.38
   7   2  -6  293.06    5.18
  -7  -2   6  292.65    5.18
   7   2  -5   48.36    1.61
  -7  -2   5   47.51    1.62
  -7  -2   4  167.56    3.61
   7   2  -3    2.45    0.45
  -7  -2   3    2.59    0.45
   7   2  -2  138.03    3.22
  -7  -2   2  144.65    3.18
   7   2  -1  763.75   11.49
   7   2  -1  748.49   10.97
  -7  -2   1  753.06   11.34
   7   2   0  720.20   11.17
   7   2   0  723.46   10.74
   7   2   0  708.11   10.82
  -7  -2  -1  397.73    6.31
   7   2   1  363.65    6.37
   7   2   1  385.39    6.12
   7   2   1  376.34    6.19
   7   2   2  454.86    7.31
   7   2   2  457.05    7.09
   7   2   2  445.38    7.20
   7   2   3  337.60    5.52
   7   2   3  330.07    5.64
   7   2   3  341.77    5.63
   7   2   4  159.10    3.05
   7   2   4  156.77    3.06
   7   2   4  149.36    3.06
   7   2   5  497.72    7.95
   7   2   5  527.23    8.16
   7   2   5  514.26    8.02
   7   2   6  314.40    5.35
   7   2   6  302.07    5.25
   7   2   7   48.02    1.46
   7   2   7   48.04    1.50
   7   2   8    0.25    0.25
   7   2   8    0.38    0.29
   7   2   9  104.41    2.44
   7   2  10   20.63    0.93
   7   2  10   20.08    0.95
   7   2  11    6.06    0.48
   7   2  11    5.86    0.49
   7   2  12   65.12    1.60
   7   2  12   68.49    1.55
   7   3  -7    2.09    0.29
  -7  -3   7    1.65    0.26
   7   3  -6    1.99    0.34
  -7  -3   6    2.11    0.35
  -7  -3   5  140.50    3.03
   7   3  -4   92.20    2.37
  -7  -3   4   87.04    2.29
   7   3  -3    3.64    0.49
  -7  -3   3    3.45    0.48
   7   3  -2   69.18    2.07
   7   3  -2   70.61    1.70
   7   3  -2   72.84    1.70
  -7  -3   2   70.34    1.99
   7   3  -1  248.37    4.72
   7   3  -1  248.81    4.33
   7   3  -1  254.59    4.36
  -7  -3   1  249.87    4.60
   7   3   0    1.48    0.29
   7   3   0    1.35    0.29
   7   3   0    1.59    0.36
   7   3   1  484.96    7.84
   7   3   1  487.87    7.60
   7   3   1  483.73    7.64
   7   3   2   11.05    0.67
   7   3   2   12.26    0.68
   7   3   2   10.94    0.67
   7   3   3  353.90    5.86
   7   3   3  342.18    5.88
   7   3   4    3.50    0.39
   7   3   4    3.51    0.40
   7   3   5    7.52    0.56
   7   3   6  139.42    2.89
   7   3   6  149.92    2.96
   7   3   7   91.99    2.18
   7   3   7   95.84    2.19
   7   3   8   93.53    2.17
   7   3   9   40.87    1.45
   7   3  10    1.06    0.34
   7   3  11   37.35    1.27
   7   3  12   54.75    1.45
   7   3  13  101.28    1.97
   7   4  -7   30.63    0.84
  -7  -4   6   21.74    0.80
   7   4  -5    9.19    0.62
  -7  -4   5    9.81    0.61
   7   4  -4   35.41    1.31
  -7  -4   4   33.64    1.23
  -7  -4   3    0.19    0.24
   7   4  -3    0.23    0.17
   7   4  -3    0.25    0.27
   7   4  -2  336.02    5.79
   7   4  -2  331.80    5.34
   7   4  -2  313.86    5.20
  -7  -4   2  309.78    5.53
   7   4  -1   36.86    1.41
   7   4  -1   38.20    1.24
   7   4  -1   40.13    1.24
   7   4   0  931.53   13.98
   7   4   0  926.97   13.70
   7   4   0  944.64   13.72
   7   4   1  132.36    2.90
   7   4   1  138.21    2.84
   7   4   1  135.47    2.85
   7   4   2  370.50    6.25
   7   4   2  388.00    6.26
   7   4   2  385.36    6.32
   7   4   3   12.18    0.69
   7   4   3   11.30    0.69
   7   4   4    2.16    0.35
   7   4   4    2.29    0.36
   7   4   5    6.65    0.53
   7   4   6   26.67    1.01
   7   4   6   26.17    1.09
   7   4   6   28.00    1.05
   7   4   7   87.62    2.06
   7   4   7   85.53    2.17
   7   4   7   88.65    2.05
   7   4   8  159.08    3.10
   7   4   8  157.69    3.30
   7   4   8  163.09    3.08
   7   4   8  158.65    3.34
   7   4   9  633.47    9.56
   7   4   9  641.81    9.84
   7   4   9  631.76    9.89
   7   4  10  116.46    2.62
   7   4  10  115.76    2.56
   7   4  10  116.29    2.62
   7   4  11  108.03    2.38
   7   4  11  101.58    2.31
   7   4  11  104.97    2.34
   7   4  12    0.10    0.19
   7   4  12    0.04    0.20
   7   4  12    0.21    0.20
   7   4  13   58.56    1.31
   7   4  13   55.07    1.26
   7   4  13   56.05    1.30
   7   5  -6    0.41    0.14
  -7  -5   5    0.30    0.16
   7   5  -5    0.29    0.21
   7   5  -4    1.74    0.32
  -7  -5   4    1.76    0.27
   7   5  -3    6.84    0.57
   7   5  -3    8.50    0.49
   7   5  -2    6.11    0.56
   7   5  -2    6.64    0.49
   7   5  -2    6.55    0.44
   7   5  -1    4.59    0.50
   7   5  -1    5.45    0.45
   7   5   0  344.87    5.86
   7   5   0  341.74    5.73
   7   5   0  334.42    5.67
   7   5   1   39.88    1.34
   7   5   1   42.06    1.38
   7   5   1   40.90    1.35
   7   5   2   12.17    0.72
   7   5   2   11.85    0.70
   7   5   3  118.44    2.60
   7   5   4   63.71    1.77
   7   5   5   17.00    0.83
   7   5   5   17.38    0.87
   7   5   5   15.62    0.80
   7   5   6   33.53    1.16
   7   5   6   32.67    1.21
   7   5   6   35.53    1.20
   7   5   7   65.10    1.72
   7   5   7   69.33    1.86
   7   5   7   70.24    1.76
   7   5   7   69.74    1.87
   7   5   8   68.47    1.73
   7   5   8   72.70    1.91
   7   5   8   69.64    1.70
   7   5   8   68.88    1.88
   7   5   9  145.19    2.83
   7   5   9  147.55    3.02
   7   5   9  142.27    3.02
   7   5  10   75.88    1.86
   7   5  10   73.01    1.86
   7   5  10   71.31    1.87
   7   5  11    2.09    0.31
   7   5  11    2.98    0.37
   7   5  11    1.91    0.32
   7   5  12   75.10    1.66
   7   5  12   74.52    1.67
   7   5  12   72.06    1.66
   7   5  13   12.52    0.50
   7   5  13   12.39    0.51
   7   6  -5    0.07    0.11
   7   6  -4    0.38    0.18
   7   6  -3    6.75    0.50
   7   6  -3    7.17    0.42
   7   6  -2   19.22    0.87
   7   6  -2   19.92    0.80
   7   6  -2   18.73    0.69
   7   6  -1    0.63    0.25
   7   6  -1    0.81    0.26
   7   6  -1    0.48    0.21
   7   6   0    0.27    0.24
   7   6   0    0.47    0.23
   7   6   0    0.26    0.21
   7   6   1   12.99    0.73
   7   6   1   11.88    0.70
   7   6   2   28.93    1.12
   7   6   2   27.34    1.09
   7   6   3  485.90    7.82
   7   6   4    2.31    0.37
   7   6   4    2.49    0.37
   7   6   5   61.36    1.67
   7   6   5   59.73    1.67
   7   6   5   58.09    1.65
   7   6   6   80.25    1.97
   7   6   6   85.39    2.04
   7   6   6   84.80    2.03
   7   6   7    5.90    0.48
   7   6   7    6.15    0.51
   7   6   7    6.05    0.47
   7   6   8    9.11    0.55
   7   6   8   10.07    0.63
   7   6   8    9.02    0.53
   7   6   8    9.13    0.58
   7   6   9   39.69    1.15
   7   6   9   39.15    1.26
   7   6   9   39.36    1.09
   7   6   9   38.96    1.23
   7   6  10   57.66    1.36
   7   6  10   59.24    1.55
   7   6  10   55.82    1.48
   7   6  11  171.50    3.11
   7   6  11  173.07    3.11
   7   6  12   50.47    1.19
   7   6  12   44.88    1.15
   7   7  -3   47.24    1.13
   7   7  -3   50.46    1.07
   7   7  -2    0.39    0.18
   7   7  -2    0.07    0.14
   7   7  -1    8.62    0.52
   7   7  -1    9.55    0.50
   7   7   0    1.12    0.28
   7   7   0    0.99    0.25
   7   7   1   20.05    0.89
   7   7   1   19.60    0.85
   7   7   2   11.58    0.68
   7   7   3   83.14    2.09
   7   7   3   94.84    2.23
   7   7   4   39.36    1.29
   7   7   4   38.59    1.19
   7   7   4   39.65    1.30
   7   7   4   37.73    1.28
   7   7   5   33.13    1.15
   7   7   5   32.62    1.07
   7   7   5   32.97    1.16
   7   7   5   31.07    1.11
   7   7   6  148.78    2.83
   7   7   6  150.39    2.95
   7   7   7   61.79    1.56
   7   7   7   59.23    1.54
   7   7   7   60.93    1.56
   7   7   8   31.59    1.00
   7   7   8   32.16    1.05
   7   7   8   32.41    1.00
   7   7   9   44.46    1.16
   7   7   9   46.30    1.26
   7   7  10  122.40    2.33
   7   7  11    0.08    0.12
   7   8  -2   15.68    0.51
   7   8  -1   13.70    0.56
   7   8  -1   12.19    0.47
   7   8   0    4.80    0.38
   7   8   0    5.02    0.36
   7   8   1    9.65    0.56
   7   8   1   10.86    0.57
   7   8   2  117.09    2.42
   7   8   3  118.76    2.43
   7   8   3  109.79    2.45
   7   8   4   20.20    0.85
   7   8   4   19.71    0.85
   7   8   4   17.94    0.83
   7   8   5    5.12    0.43
   7   8   5    5.36    0.46
   7   8   5    5.43    0.45
   7   8   6    0.10    0.18
   7   8   6    0.08    0.19
   7   8   7  199.75    3.45
   7   8   7  199.84    3.49
   7   8   8   67.55    1.49
   7   8   8   67.87    1.50
   7   8   9  124.35    2.20
   7   9   0    3.07    0.24
   7   9   0    2.50    0.20
   7   9   1    1.65    0.21
   7   9   2   26.58    0.85
   7   9   2   27.67    0.86
   7   9   3   14.94    0.63
   7   9   4   95.95    1.95
   7   9   4   92.60    1.97
   7   9   5   12.23    0.56
   7   9   5   11.81    0.58
   7   9   6    6.22    0.39
   7   9   6    5.92    0.40
   7   9   7    0.09    0.13
   7   9   7    0.36    0.15
   7   9   8   83.36    1.57
   7  10   3    1.22    0.15
   7  10   4    7.78    0.35
   7  10   4    7.81    0.38
   7  10   5   59.61    1.20
   7  10   5   65.13    1.31
   7  10   6   16.09    0.48
   7  10   6   19.14    0.58
   7  10   7    2.25    0.18
  -8   7   1   74.15    1.44
  -8   6   5   78.32    1.49
  -8   6   4   17.89    0.64
   8  -6  -3    0.73    0.18
  -8   6   3    1.03    0.22
  -8   6   2   16.18    0.68
   8  -6  -2   16.16    0.64
  -8   6   1   19.51    0.77
   8  -6  -1   20.62    0.75
   8  -6   0    0.76    0.21
  -8   6   0    0.47    0.21
   8  -6   1   31.94    0.96
   8  -6   2   11.24    0.53
  -8   6  -3    0.22    0.15
   8  -6   3    0.28    0.15
  -8   5   6  123.15    2.22
  -8   5   5    0.51    0.20
  -8   5   5    0.49    0.14
  -8   5   4    0.42    0.23
  -8   5   3    0.23    0.22
   8  -5  -2    1.33    0.30
  -8   5   2    1.25    0.32
  -8   5   1   22.07    0.96
   8  -5  -1   24.31    0.98
   8  -5   0  124.63    2.64
  -8   5  -1   15.41    0.77
   8  -5   1   16.20    0.79
  -8   5  -2   79.57    1.89
   8  -5   2   79.75    1.91
  -8   5  -3    1.36    0.27
   8  -5   3    1.12    0.29
  -8   5  -4    1.23    0.24
   8  -5   4    1.48    0.27
  -8   5  -5   15.74    0.59
   8  -5   5   14.67    0.62
   8  -5   6   18.70    0.60
  -8   4   7  108.63    2.01
  -8   4   7  111.51    1.96
  -8   4   6    2.33    0.30
  -8   4   6    2.88    0.27
  -8   4   5   70.97    1.75
  -8   4   5   70.81    1.56
   8  -4  -5   68.27    1.57
  -8   4   4    3.51    0.42
  -8   4   4    3.42    0.32
   8  -4  -4    3.68    0.37
  -8   4   3    5.31    0.52
   8  -4  -3    5.32    0.47
   8  -4  -2   71.40    1.88
   8  -4  -1   44.96    1.45
  -8   4   0   11.95    0.76
   8  -4   0   11.70    0.73
   8  -4   0   12.11    0.77
  -8   4  -1  119.91    2.73
   8  -4   1  123.82    2.77
  -8   4  -2  346.11    5.90
   8  -4   2  360.85    6.02
  -8   4  -3    8.14    0.58
   8  -4   3    7.52    0.61
  -8   4  -4   45.55    1.33
  -8   4  -5    2.77    0.32
  -8   4  -6    6.53    0.40
   8  -4   6    5.99    0.46
   8  -4   7   25.02    0.79
  -8   3   7   13.06    0.58
  -8   3   7   13.68    0.55
  -8   3   6   82.10    1.93
  -8   3   6   83.63    1.81
  -8   3   5    6.20    0.54
  -8   3   5    6.71    0.46
   8  -3  -5    6.52    0.47
  -8   3   4  221.18    3.87
   8  -3  -4  227.56    4.10
   8  -3  -3   22.26    1.01
  -8   3   2  116.07    2.72
   8  -3  -2  114.45    2.68
  -8   3   1   21.99    1.06
   8  -3  -1   22.15    1.04
  -8   3   0   56.89    1.78
   8  -3   0   57.23    1.76
  -8   3  -1   37.81    1.40
  -8   3  -2    0.73    0.30
   8  -3   2    0.29    0.30
  -8   3  -3   71.67    1.91
   8  -3   3   72.58    2.00
  -8   3  -4   24.96    1.00
   8  -3   4   23.78    1.05
  -8   3  -5    8.52    0.55
   8  -3   5    8.72    0.63
  -8   3  -6   46.38    1.25
   8  -3   6   45.72    1.38
  -8   3  -7   22.98    0.74
   8  -3   7   24.22    0.88
   8  -3   8   70.59    1.54
  -8   2   8   58.00    1.20
  -8   2   8   51.12    1.11
  -8   2   7   68.27    1.61
  -8   2   7   62.57    1.33
  -8   2   6    0.62    0.26
  -8   2   6    0.43    0.16
   8  -2  -6    0.54    0.20
   8  -2  -5   10.57    0.64
   8  -2  -4   28.34    1.14
  -8   2   3   15.99    0.96
   8  -2  -3   16.32    0.88
  -8   2   2  241.72    4.65
   8  -2  -2  237.79    4.58
  -8   2   1   27.47    1.23
   8  -2  -1   27.57    1.21
  -8   2   0  999.84   14.96
  -8   2  -1  576.04    9.12
   8  -2   1  562.98    9.15
  -8   2  -2  248.46    4.65
   8  -2   2  249.11    4.68
  -8   2  -3    9.59    0.69
   8  -2   3   10.12    0.70
   8  -2   3   10.31    0.75
  -8   2  -4   39.16    1.32
   8  -2   4   41.82    1.45
  -8   2  -5   28.71    1.05
   8  -2   5   28.80    1.15
  -8   2  -6   88.23    1.95
   8  -2   6   86.82    2.14
   8  -2   7    7.79    0.47
   8  -2   7    8.25    0.56
   8  -2   8   23.64    0.86
   8  -2   9   41.04    1.03
  -8   1   8   15.49    0.55
  -8   1   8   13.59    0.49
  -8   1   7   28.26    0.80
   8  -1  -7   27.97    0.82
  -8   1   6    0.86    0.20
   8  -1  -6    0.79    0.23
  -8   1   5   18.32    0.94
  -8   1   5   19.17    0.74
   8  -1  -5   21.07    0.93
  -8   1   4   64.80    1.93
   8  -1  -4   66.63    1.89
  -8   1   3  104.91    2.66
   8  -1  -3  104.64    2.59
  -8   1   2  264.62    5.00
   8  -1  -2  255.07    4.92
  -8   1   1  986.57   14.85
  -8   1   0  484.27    7.93
   8  -1   0  469.62    7.91
  -8   1  -1  131.53    2.96
   8  -1   1  127.95    2.97
  -8   1  -2   14.14    0.81
   8  -1   2   13.39    0.71
   8  -1   2   14.37    0.84
  -8   1  -3   56.00    1.66
   8  -1   3   52.54    1.49
   8  -1   3   54.52    1.68
  -8   1  -4   50.20    1.50
   8  -1   4   47.19    1.37
   8  -1   4   49.30    1.56
   8  -1   4   49.23    1.60
  -8   1  -5   46.15    1.36
   8  -1   5   46.76    1.36
   8  -1   5   45.45    1.50
   8  -1   6    0.14    0.26
   8  -1   6    0.15    0.19
   8  -1   7   15.12    0.67
   8  -1   7   16.42    0.79
   8  -1   7   15.22    0.79
   8  -1   8    2.50    0.32
   8  -1   8    2.28    0.32
   8  -1   9   53.39    1.26
   8  -1   9   53.78    1.30
  -8   0   7  144.63    2.72
  -8   0   7  144.37    2.50
   8   0  -7  148.92    2.60
  -8   0   6    1.48    0.33
   8   0  -6    1.70    0.28
  -8   0   5  148.98    3.22
   8   0  -5  162.23    3.20
  -8   0   4   17.99    0.95
   8   0  -4   17.09    0.92
  -8   0   3  160.31    3.47
   8   0  -3  161.76    3.47
  -8   0   2   56.78    1.82
  -8   0   1   98.28    2.54
   8   0  -1  101.19    2.56
  -8   0   0   31.41    1.29
   8   0   0   31.95    1.31
  -8   0  -1  238.82    4.47
   8   0   1  232.82    4.53
  -8   0  -2  716.87   10.76
   8   0   2  717.00   10.89
  -8   0  -3  338.28    5.68
   8   0   3  342.96    5.67
   8   0   3  335.49    5.53
   8   0   4  211.01    3.85
   8   0   4  203.37    3.77
   8   0   4  211.88    4.01
   8   0   5   22.83    0.95
   8   0   5   22.93    0.98
   8   0   5   22.71    1.02
   8   0   6   51.82    1.50
   8   0   6   49.68    1.52
   8   0   7    7.98    0.55
   8   0   7    7.20    0.54
   8   0   8    4.68    0.42
   8   0   8    4.40    0.46
   8   0   8    4.70    0.42
   8   0   9    0.60    0.19
   8   0   9    0.51    0.19
   8   0   9    0.60    0.24
   8   0  10  129.95    2.32
   8   0  10  136.69    2.43
   8   0  11   12.76    0.52
  -8  -1   7   65.96    1.51
   8   1  -7   71.21    1.47
   8   1  -6  101.61    2.14
  -8  -1   6   96.13    2.17
   8   1  -5   22.36    0.96
  -8  -1   5   20.62    0.95
   8   1  -4  214.84    4.11
  -8  -1   4  207.12    4.07
  -8  -1   3   35.48    1.37
  -8  -1   2   12.82    0.82
   8   1  -2   13.44    0.85
  -8  -1   1    6.22    0.59
   8   1  -1    6.06    0.60
  -8  -1   0   18.51    0.95
   8   1   0   18.03    0.97
  -8  -1  -1   93.64    2.28
   8   1   1   86.09    1.97
   8   1   1   92.30    2.36
  -8  -1  -2   23.25    0.98
   8   1   2   23.26    0.91
   8   1   2   23.40    1.07
   8   1   3  613.49    9.54
   8   1   3  650.12    9.83
   8   1   4  434.59    7.01
   8   1   4  427.11    6.88
   8   1   4  424.91    6.97
   8   1   5   18.09    0.86
   8   1   5   17.48    0.86
   8   1   5   16.25    0.79
   8   1   5   16.10    0.82
   8   1   6    6.91    0.54
   8   1   6    6.97    0.56
   8   1   6    6.10    0.49
   8   1   7   13.02    0.73
   8   1   8    0.16    0.24
   8   1   8    0.33    0.29
   8   1   9    0.43    0.23
   8   1   9    0.24    0.25
   8   1  10    1.66    0.27
   8   1  10    1.60    0.29
   8   1  11    0.55    0.20
   8   1  11    1.01    0.17
   8   1  11    0.89    0.19
  -8  -2   7   16.47    0.57
   8   2  -7   17.06    0.56
   8   2  -6    2.57    0.31
  -8  -2   6    2.44    0.30
   8   2  -5  216.54    3.93
  -8  -2   5  210.85    3.86
  -8  -2   4   22.47    0.99
   8   2  -3  241.22    4.52
  -8  -2   3  230.02    4.38
   8   2  -2   18.08    0.98
  -8  -2   2   17.97    0.93
  -8  -2   1  470.89    7.71
   8   2  -1  483.10    7.89
   8   2  -1  467.55    7.34
  -8  -2   0   77.03    1.99
   8   2   0   76.36    2.08
   8   2   0   73.23    1.84
   8   2   1  432.05    6.79
   8   2   1  431.15    7.23
   8   2   1  435.73    6.98
   8   2   2    1.53    0.30
   8   2   2    1.68    0.36
   8   2   2    1.42    0.34
   8   2   3  140.46    2.87
   8   2   3  140.86    3.00
   8   2   3  149.01    3.05
   8   2   4   75.63    1.89
   8   2   4   71.18    1.85
   8   2   5   62.72    1.73
   8   2   5   68.89    1.86
   8   2   6   35.25    1.24
   8   2   6   36.37    1.29
   8   2   7   21.73    0.97
   8   2   8   10.73    0.68
   8   2   9  170.95    3.28
   8   2  10  155.40    2.92
   8   2  10  152.36    2.98
   8   2  11    9.16    0.52
   8   2  11    9.45    0.50
   8   2  11   10.17    0.52
   8   2  12    7.97    0.36
   8   2  12    8.42    0.39
  -8  -3   6  158.04    2.78
   8   3  -6  176.64    2.91
  -8  -3   5   15.74    0.68
   8   3  -4   17.08    0.84
  -8  -3   4   16.18    0.76
   8   3  -3   10.36    0.70
  -8  -3   3    9.39    0.62
   8   3  -2   12.47    0.78
  -8  -3   2   12.39    0.72
   8   3  -1   15.94    0.88
   8   3  -1   14.73    0.66
   8   3  -1   16.02    0.72
  -8  -3   1   15.01    0.79
   8   3   0   97.80    2.41
   8   3   0   94.12    2.10
   8   3   0   96.93    2.18
   8   3   1   89.61    2.30
   8   3   1   93.87    2.12
   8   3   1   95.42    2.21
   8   3   2   93.26    2.13
   8   3   2   87.51    2.21
   8   3   2   93.04    2.20
   8   3   3   45.80    1.38
   8   3   3   43.11    1.38
   8   3   3   46.04    1.44
   8   3   4   25.99    1.02
   8   3   5  169.54    3.33
   8   3   5  175.48    3.42
   8   3   6  191.25    3.65
   8   3   8    7.08    0.54
   8   3   8    7.67    0.63
   8   3   9   33.51    1.21
   8   3   9   38.34    1.30
   8   3  10   13.34    0.69
   8   3  10   13.27    0.70
   8   3  11    3.14    0.33
   8   3  11    3.88    0.36
   8   3  12    0.35    0.14
   8   3  12    0.18    0.14
   8   4  -5    2.42    0.27
   8   4  -4    6.67    0.48
  -8  -4   4    6.04    0.40
  -8  -4   3    0.43    0.20
   8   4  -3    0.51    0.26
   8   4  -2    0.45    0.26
   8   4  -1   45.94    1.50
   8   4  -1   44.56    1.24
   8   4  -1   43.41    1.23
   8   4   0   99.16    2.37
   8   4   0   98.32    2.16
   8   4   0   95.18    2.16
   8   4   1   84.81    2.14
   8   4   1   84.56    2.06
   8   4   2   22.07    0.92
   8   4   2   20.36    0.91
   8   4   2   20.08    0.92
   8   4   3   13.21    0.72
   8   4   3   12.18    0.72
   8   4   4  381.89    6.25
   8   4   5  126.18    2.68
   8   4   5  131.43    2.85
   8   4   5  128.64    2.76
   8   4   6    8.12    0.62
   8   4   6    9.23    0.61
   8   4   7    3.21    0.39
   8   4   7    3.09    0.43
   8   4   7    3.54    0.39
   8   4   8    6.97    0.52
   8   4   8    7.12    0.58
   8   4   8    7.19    0.58
   8   4   9  100.35    2.27
   8   4   9   97.21    2.27
   8   4  10    4.50    0.40
   8   4  10    5.10    0.45
   8   4  10    5.12    0.46
   8   4  11   84.81    1.81
   8   4  11   83.73    1.80
   8   4  12   61.54    1.31
   8   4  12   65.07    1.34
   8   5  -4   64.06    1.45
   8   5  -3   12.06    0.62
   8   5  -2  140.60    2.88
   8   5  -2  150.53    2.59
   8   5  -1   25.03    0.99
   8   5  -1   24.76    0.86
   8   5  -1   23.05    0.82
   8   5   0   47.01    1.43
   8   5   0   47.71    1.35
   8   5   0   49.21    1.35
   8   5   1   29.78    1.08
   8   5   1   31.91    1.11
   8   5   1   32.16    1.11
   8   5   2    3.62    0.42
   8   5   2    3.59    0.41
   8   5   3   38.41    1.28
   8   5   3   39.31    1.30
   8   5   4  252.37    4.45
   8   5   5  175.65    3.44
   8   5   5  168.19    3.35
   8   5   6    1.90    0.33
   8   5   6    1.92    0.36
   8   5   6    1.95    0.33
   8   5   7   83.63    1.98
   8   5   7   88.36    2.09
   8   5   7   85.66    1.98
   8   5   7   83.66    2.05
   8   5   8   12.14    0.64
   8   5   8   13.40    0.73
   8   5   8   12.57    0.70
   8   5   9   25.10    0.89
   8   5   9   24.12    0.98
   8   5   9   25.14    0.96
   8   5  10    5.55    0.45
   8   5  10    4.60    0.41
   8   5  11   77.38    1.67
   8   5  11   75.18    1.66
   8   5  12   37.11    0.94
   8   5  12   41.62    0.97
   8   6  -3   78.74    1.56
   8   6  -2   15.55    0.63
   8   6  -2   15.93    0.55
   8   6  -1   63.04    1.53
   8   6  -1   64.07    1.40
   8   6   0    0.25    0.19
   8   6   0    0.53    0.20
   8   6   0    0.32    0.17
   8   6   1   10.11    0.60
   8   6   1   10.32    0.58
   8   6   2   31.90    1.12
   8   6   2   31.92    1.11
   8   6   3   29.12    1.07
   8   6   3   27.33    1.04
   8   6   4  353.07    5.82
   8   6   5    4.73    0.46
   8   6   5    5.73    0.48
   8   6   5    6.23    0.51
   8   6   6   80.55    1.90
   8   6   6   83.86    1.98
   8   6   6   83.74    1.96
   8   6   7    1.88    0.30
   8   6   7    2.18    0.33
   8   6   7    1.95    0.29
   8   6   8  152.43    2.88
   8   6   8  155.03    2.98
   8   6   8  159.31    2.87
   8   6   9   17.60    0.69
   8   6   9   18.24    0.76
   8   6   9   16.92    0.69
   8   6  10  119.65    2.26
   8   6  10  109.39    2.15
   8   6  11    1.21    0.20
   8   6  11    0.79    0.16
   8   7  -1   21.22    0.65
   8   7   0   85.21    1.75
   8   7   0   84.34    1.69
   8   7   1   40.89    1.17
   8   7   1   41.97    1.14
   8   7   2  126.42    2.44
   8   7   2  121.28    2.40
   8   7   3    9.51    0.52
   8   7   3    9.37    0.57
   8   7   4    3.32    0.34
   8   7   5  131.71    2.60
   8   7   5  131.74    2.53
   8   7   5  132.13    2.64
   8   7   6    4.76    0.40
   8   7   6    4.87    0.39
   8   7   6    4.39    0.40
   8   7   7  144.46    2.62
   8   7   7  140.65    2.61
   8   7   8    1.66    0.25
   8   7   8    1.66    0.25
   8   7   8    1.76    0.24
   8   7   9  186.61    3.07
   8   7   9  179.72    3.10
   8   7  10   99.38    1.82
   8   8   0    1.15    0.15
   8   8   1    2.83    0.27
   8   8   1    2.97    0.25
   8   8   2   52.12    1.26
   8   8   2   52.44    1.25
   8   8   3   10.72    0.53
   8   8   4    3.35    0.33
   8   8   5   77.31    1.68
   8   8   5   77.43    1.71
   8   8   6   98.27    1.98
   8   8   6  104.59    2.05
   8   8   7    0.41    0.17
   8   8   7    0.45    0.17
   8   8   8   36.64    0.92
   8   8   8   36.02    0.90
   8   8   9    1.93    0.18
   8   9   3  157.04    2.58
   8   9   3  157.45    2.60
   8   9   4   46.08    1.03
   8   9   4   42.52    1.02
   8   9   5  119.60    2.10
   8   9   5  121.38    2.15
   8   9   6   24.86    0.68
   8   9   6   25.08    0.71
   8   9   7   10.38    0.39
   8   9   7   10.70    0.41
  -9   5   3   14.86    0.53
  -9   5   2   12.28    0.51
   9  -5  -2   12.35    0.49
   9  -5  -1   93.20    1.83
  -9   5   0  159.54    2.80
   9  -5   0  165.16    2.82
  -9   5  -1   29.91    0.85
   9  -5   1   29.03    0.85
  -9   5  -2    3.31    0.26
   9  -5   2    3.27    0.28
  -9   4   4   26.20    0.81
  -9   4   2   22.05    0.85
   9  -4  -2   26.97    0.92
  -9   4   1    2.57    0.34
   9  -4  -1    2.34    0.34
  -9   4   0   83.92    1.90
   9  -4   0   87.94    1.96
  -9   4  -1  229.42    3.95
   9  -4   1  239.02    4.06
  -9   4  -2  385.16    5.75
   9  -4   2  345.42    5.75
  -9   4  -3  237.41    3.87
  -9   4  -4   12.50    0.50
   9  -4   5   76.20    1.54
  -9   3   5    1.40    0.22
   9  -3  -4  104.41    2.01
  -9   3   3   87.29    1.96
   9  -3  -3   86.68    1.89
  -9   3   2    5.29    0.47
   9  -3  -2    5.00    0.43
  -9   3   1  113.94    2.48
   9  -3  -1  115.86    2.46
  -9   3   0  272.47    4.72
   9  -3   0  270.34    4.68
  -9   3  -1   29.60    1.07
  -9   3  -2   38.08    1.18
   9  -3   2   37.95    1.25
  -9   3  -3    4.64    0.40
   9  -3   3    4.52    0.44
  -9   3  -4   71.58    1.58
   9  -3   4   71.18    1.72
  -9   3  -5    6.81    0.37
   9  -3   5    7.50    0.48
   9  -3   6   66.64    1.46
  -9   2   5   15.00    0.63
   9  -2  -5   16.44    0.59
  -9   2   4    3.77    0.38
   9  -2  -4    3.74    0.35
  -9   2   3  237.19    4.22
   9  -2  -3  240.72    4.19
  -9   2   2   60.45    1.66
   9  -2  -2   61.24    1.65
  -9   2   1   68.28    1.83
   9  -2  -1   70.03    1.85
  -9   2   0   14.61    0.79
  -9   2  -1  109.58    2.44
   9  -2   1  105.40    2.47
  -9   2  -2   70.15    1.78
   9  -2   2   66.63    1.80
   9  -2   2   71.01    1.90
  -9   2  -3   69.04    1.69
   9  -2   3   69.42    1.82
  -9   2  -4   27.57    0.93
   9  -2   4   28.52    1.05
   9  -2   5  280.35    4.72
   9  -2   6    0.94    0.19
   9  -2   6    2.60    0.31
   9  -2   7  111.35    2.09
  -9   1   6   23.38    0.70
  -9   1   5   56.92    1.42
   9  -1  -5   61.39    1.39
  -9   1   4    1.54    0.29
   9  -1  -4    1.55    0.29
  -9   1   3   18.34    0.85
   9  -1  -3   17.81    0.83
  -9   1   2   27.19    1.07
   9  -1  -2   26.92    1.09
  -9   1   1   30.15    1.15
  -9   1   0    2.24    0.36
   9  -1   0    2.39    0.39
  -9   1  -1   87.60    2.11
   9  -1   1   81.26    1.85
   9  -1   1   85.50    2.16
  -9   1  -2    6.67    0.53
   9  -1   2    5.96    0.42
   9  -1   2    5.93    0.52
  -9   1  -3    8.82    0.56
   9  -1   3    9.24    0.62
   9  -1   3    9.37    0.65
  -9   1  -4   94.61    2.03
   9  -1   4   99.83    2.28
   9  -1   5  198.24    3.64
   9  -1   6   57.75    1.49
   9  -1   7    1.30    0.23
   9  -1   7    1.35    0.24
   9  -1   8    0.21    0.13
   9  -1   8    0.31    0.13
  -9   0   5    0.57    0.21
   9   0  -5    0.49    0.18
  -9   0   4  133.23    2.71
   9   0  -4  142.27    2.74
  -9   0   3   98.43    2.24
   9   0  -3   95.82    2.23
  -9   0   2   79.06    2.01
  -9   0   1    1.68    0.34
   9   0  -1    1.78    0.37
  -9   0   0   62.44    1.73
   9   0   0   62.79    1.81
  -9   0  -1  257.60    4.54
   9   0   1  253.49    4.67
  -9   0  -2  126.17    2.60
   9   0   2  117.48    2.52
   9   0   2  118.38    2.70
   9   0   3   37.96    1.21
   9   0   3   38.65    1.31
   9   0   3   38.44    1.31
   9   0   4  233.76    4.09
   9   0   4  233.00    4.20
   9   0   4  242.08    4.27
   9   0   5    7.47    0.50
   9   0   5    7.55    0.53
   9   0   6    4.67    0.39
   9   0   6    4.53    0.40
   9   0   7   25.35    0.84
   9   0   7   27.55    0.98
   9   0   7   25.22    0.85
   9   0   8    7.03    0.38
   9   0   8    7.37    0.46
   9   0   9    9.06    0.42
  -9  -1   5  339.93    5.36
   9   1  -5  361.54    5.42
  -9  -1   4  109.88    2.27
   9   1  -4  110.96    2.31
  -9  -1   3   33.66    1.13
  -9  -1   2   25.47    1.01
   9   1  -2   26.96    1.08
  -9  -1   1   22.04    0.95
   9   1  -1   22.06    1.00
  -9  -1   0    2.86    0.36
   9   1   0    2.70    0.40
  -9  -1  -1    0.12    0.18
   9   1   1    0.20    0.24
   9   1   2    0.67    0.20
   9   1   2    0.54    0.24
   9   1   3   15.65    0.80
   9   1   3   15.28    0.71
   9   1   3   15.92    0.80
   9   1   4   32.75    1.09
   9   1   4   35.47    1.18
   9   1   4   33.03    1.14
   9   1   4   33.09    1.14
   9   1   5  150.85    2.90
   9   1   5  145.88    2.88
   9   1   6   62.71    1.63
   9   1   7   75.49    1.77
   9   1   8   17.47    0.71
   9   1   8   18.83    0.80
   9   1   9   13.77    0.56
   9   1   9   14.61    0.63
   9   1  10    2.04    0.24
   9   1  10    7.03    0.35
   9   2  -5    3.16    0.27
  -9  -2   4   34.39    0.97
  -9  -2   3   22.45    0.84
  -9  -2   2    9.97    0.58
   9   2  -2    9.59    0.63
  -9  -2   1   36.05    1.16
   9   2  -1   33.77    1.24
   9   2   0    4.21    0.46
   9   2   1   61.16    1.46
   9   2   1   63.22    1.77
   9   2   2    5.79    0.43
   9   2   2    5.46    0.49
   9   2   3   21.50    0.85
   9   2   3   21.75    0.92
   9   2   4   61.60    1.61
   9   2   4   62.06    1.72
   9   2   4   63.64    1.62
   9   2   5   89.88    2.05
   9   2   5   91.12    2.14
   9   2   6  178.09    3.33
   9   2   6  184.37    3.42
   9   2   7   14.54    0.73
   9   2   8    0.53    0.23
   9   2   9   10.41    0.53
   9   2  10    8.09    0.44
   9   3  -4   81.28    1.71
   9   3  -3   27.88    0.96
   9   3  -2  136.96    2.76
   9   3  -1  155.29    3.10
   9   3   0   30.81    1.14
   9   3   1   62.86    1.51
   9   3   1   65.91    1.66
   9   3   2    6.31    0.45
   9   3   2    5.93    0.48
   9   3   2    5.82    0.48
   9   3   3   57.36    1.51
   9   3   3   56.14    1.51
   9   3   3   57.77    1.61
   9   3   4   12.73    0.67
   9   3   4   12.61    0.75
   9   3   5    0.31    0.23
   9   3   5    0.67    0.30
   9   3   6  177.17    3.31
   9   3   6  176.47    3.38
   9   3   7    3.37    0.37
   9   3   7    3.84    0.42
   9   3   8    6.36    0.48
   9   3   8    5.54    0.48
   9   3   9    5.45    0.41
   9   3   9    5.57    0.44
   9   3  10    5.68    0.37
   9   3  10    5.83    0.39
   9   3  11    3.38    0.24
   9   3  11    6.24    0.32
   9   4  -3    1.33    0.21
   9   4  -2   99.16    2.06
   9   4  -1  116.70    2.41
   9   4   0   14.68    0.58
   9   4   0   15.42    0.73
   9   4   0   15.11    0.64
   9   4   1   69.21    1.58
   9   4   1   71.23    1.74
   9   4   1   69.02    1.65
   9   4   2   14.13    0.66
   9   4   2   13.73    0.66
   9   4   2   14.57    0.71
   9   4   3   69.71    1.68
   9   4   3   71.50    1.78
   9   4   4   12.54    0.66
   9   4   4   11.98    0.72
   9   4   4   12.50    0.70
   9   4   5  160.16    3.00
   9   4   5  161.28    3.13
   9   4   6   33.50    1.09
   9   4   6   32.15    1.12
   9   4   7   85.02    1.98
   9   4   7   84.49    1.99
   9   4   8   22.44    0.81
   9   4   8   22.60    0.88
   9   4   8   22.29    0.87
   9   4   9   20.88    0.79
   9   4   9   21.85    0.81
   9   4  10   22.81    0.75
   9   4  11   12.68    0.47
   9   5  -2   45.46    1.07
   9   5  -1   70.67    1.53
   9   5   0   62.35    1.34
   9   5   0   60.53    1.43
   9   5   0   62.08    1.37
   9   5   1    6.49    0.41
   9   5   1    7.73    0.46
   9   5   2  158.39    2.92
   9   5   2  165.10    3.02
   9   5   3   78.99    1.78
   9   5   3   76.92    1.82
   9   5   4  156.02    2.88
   9   5   4  152.20    3.03
   9   5   5    6.28    0.46
   9   5   5    6.42    0.50
   9   5   5    7.09    0.52
   9   5   6   11.32    0.63
   9   5   6   10.89    0.60
   9   5   6   10.35    0.56
   9   5   7  137.07    2.63
   9   5   7  141.54    2.72
   9   5   7  136.52    2.62
   9   5   8   68.99    1.59
   9   5   8   69.22    1.60
   9   5   9   34.19    0.99
   9   5   9   32.95    0.94
   9   5  10  203.27    3.31
   9   5  10  199.05    3.22
   9   6   0  207.60    3.09
   9   6   0  183.62    3.03
   9   6   1   10.84    0.49
   9   6   1   11.88    0.50
   9   6   2    8.51    0.46
   9   6   2    7.45    0.47
   9   6   2    8.69    0.48
   9   6   3   51.66    1.28
   9   6   3   51.17    1.31
   9   6   4    4.88    0.39
   9   6   4    4.82    0.40
   9   6   4    3.91    0.38
   9   6   5   57.12    1.43
   9   6   5   56.48    1.43
   9   6   6    8.42    0.49
   9   6   6    8.72    0.51
   9   6   6    8.83    0.51
   9   6   7   83.49    1.79
   9   6   7   89.87    1.86
   9   6   8   55.21    1.29
   9   6   8   56.80    1.34
   9   6   9    0.36    0.16
   9   6  10   11.30    0.44
   9   7   1   16.72    0.51
   9   7   1   16.13    0.50
   9   7   2   42.00    1.00
   9   7   2   41.16    1.00
   9   7   3    1.48    0.22
   9   7   3    0.84    0.18
   9   7   4  225.45    3.61
   9   7   4  216.27    3.48
   9   7   5    0.70    0.16
   9   7   5    0.57    0.19
   9   7   6  213.49    3.53
   9   7   6  212.30    3.44
   9   7   6  221.17    3.56
   9   7   7    4.12    0.30
   9   7   7    4.10    0.29
   9   7   7    3.94    0.29
   9   7   8   20.58    0.62
   9   7   8   17.56    0.56
   9   8   3  133.25    2.19
   9   8   5  220.04    3.41
   9   8   5  216.86    3.42
   9   8   6    0.07    0.10
   9   8   6    0.09    0.10
   9   8   7   68.62    1.29
  10  -3   1   24.73    0.75
  10  -3   2   48.93    1.13
  10  -3   3   21.78    0.65
  10  -2  -2  155.15    2.58
  10  -2  -2  149.64    2.60
 -10   2   1  151.39    2.68
  10  -2  -1  159.81    2.75
  10  -2  -1  157.81    2.79
 -10   2   0    2.22    0.24
  10  -2   0    2.21    0.28
  10  -2   1  121.72    2.33
 -10   2  -2   34.34    0.88
  10  -2   2   38.59    1.05
  10  -2   3   69.45    1.51
  10  -2   4   62.30    1.34
  10  -1  -2    2.05    0.26
 -10   1   1   34.39    0.96
  10  -1   0    1.52    0.26
 -10   1   0    1.24    0.22
  10  -1   0    1.51    0.25
  10  -1   1    0.96    0.24
 -10   1  -1    0.89    0.18
  10  -1   1    0.90    0.22
  10  -1   2   11.54    0.57
  10  -1   2   11.76    0.59
  10  -1   3    6.27    0.42
  10  -1   4   98.53    1.93
  10  -1   5    5.28    0.33
  10   0  -3    4.23    0.30
 -10   0   2    3.82    0.28
 -10   0   1   19.29    0.66
  10   0  -1   21.17    0.78
 -10   0   0   28.84    0.86
  10   0   0   26.77    0.81
  10   0   1   52.63    1.37
  10   0   1   51.75    1.32
  10   0   2   30.61    0.89
  10   0   2   33.30    1.04
  10   0   2   34.13    1.03
  10   0   3   30.08    0.87
  10   0   3   32.18    0.98
  10   0   3   32.95    0.97
  10   0   4   32.44    0.88
  10   0   4   33.75    0.95
  10   0   6   15.10    0.62
  10   0   7   27.73    0.77
  10   1  -3   87.54    1.69
  10   1  -2    7.50    0.44
  10   1  -1   11.77    0.58
  10   1   0   11.11    0.58
  10   1   1   48.07    1.27
  10   1   1   50.39    1.34
  10   1   2    1.86    0.28
  10   1   2    2.09    0.29
  10   1   2    2.04    0.26
  10   1   3    0.28    0.19
  10   1   3    0.19    0.17
  10   1   4    0.27    0.18
  10   1   5    0.45    0.18
  10   1   6   11.89    0.51
  10   1   7  136.62    2.48
  10   1   8    0.40    0.14
  10   2  -2   56.67    1.29
  10   2  -1   42.78    1.14
  10   2   0   33.96    1.02
  10   2   1    0.12    0.20
  10   2   1    0.20    0.18
  10   2   2   21.53    0.83
  10   2   2   21.04    0.78
  10   2   3   17.50    0.74
  10   2   3   17.10    0.66
  10   2   4   22.39    0.83
  10   2   5    1.03    0.23
  10   2   6   67.82    1.53
  10   2   7   13.67    0.55
  10   2   7   12.57    0.59
  10   2   8   66.01    1.33
  10   3  -1  225.68    3.63
  10   3   0   20.38    0.71
  10   3   1  106.35    2.05
  10   3   2    2.29    0.32
  10   3   2    2.07    0.21
  10   3   2    2.10    0.24
  10   3   3   18.34    0.65
  10   3   3   20.38    0.80
  10   3   4    0.02    0.14
  10   3   4   -0.01    0.20
  10   3   5  159.15    2.90
  10   3   6    9.21    0.51
  10   3   7    0.75    0.21
  10   3   7    0.66    0.20
  10   3   8   19.08    0.64
  10   3   8   17.93    0.64
  10   4   1  133.08    2.47
  10   4   2   68.91    1.36
  10   4   2   68.01    1.57
  10   4   3    1.64    0.21
  10   4   3    1.28    0.25
  10   4   4    1.71    0.23
  10   4   4    1.19    0.25
  10   4   5   20.47    0.70
  10   4   6    9.98    0.48
  10   4   6    8.33    0.46
  10   4   7    8.37    0.44
  10   4   8   55.28    1.19
  10   5   1   40.72    0.99
  10   5   2   57.30    1.09
  10   5   2   45.87    1.16
  10   5   3   33.10    0.83
  10   5   3   31.07    0.91
  10   5   4   39.72    0.98
  10   5   4   38.33    1.04
  10   5   5   41.37    1.02
  10   5   5   41.96    1.07
  10   5   6   14.63    0.56
  10   5   6   15.34    0.60
  10   5   7   69.89    1.46
  10   5   8   14.90    0.52
  10   6   4  120.17    1.89
  10   6   4   92.81    1.81
  10   6   5    0.61    0.14
  10   6   5    0.43    0.13
  10   6   6  140.62    2.34
   0   0   0    0.00    0.00


TITL 4 in P-1
REM P-1 (#2 in standard setting)
CELL 1.54184   8.779399   9.942524  12.418198  68.8033  78.7197  82.0791
ZERR    4.00   0.000284   0.000334   0.000252   0.0027   0.0025   0.0027
LATT  1
SFAC C H N O
UNIT 44.00 40.00 4.00 4.00
TREF
HKLF 4
END
_computing_structure_solution     'SHELXT 2018/2 (Sheldrick, 2018)'
;
_shelx_hkl_checksum                97689
_olex2_submission_special_instructions  'No special instructions were received'
