# Supplementary material for: Free Radical‐Mediated Photocyclization of Triphenylphosphindole Oxides for Photoactivated and Self‐Reported Lipid Peroxidation
Source: Adv Sci (Weinh). 2023 Oct 23;10(35):2305516. doi: 10.1002/advs.202305516 (PMC10724397; doi:10.1002/advs.202305516)
Supplement: Supplementary file 2 — Supporting Information [file ADVS-10-2305516-s001.zip › advs202305516-sup-0002-cif/p-MOTBPIO (CCDC 2239442).cif]

 
data_1
 
_audit_creation_method            'SHELXL-2018/3'
_shelx_SHELXL_version_number      '2018/3'
_chemical_name_systematic         ?
_chemical_name_common             ?
_chemical_melting_point           ?
_chemical_formula_moiety          ?
_chemical_formula_sum
 'C28 H21 O3 P' 
_chemical_formula_weight          436.42

loop_
 _atom_type_symbol
 _atom_type_description
 _atom_type_scat_dispersion_real
 _atom_type_scat_dispersion_imag
 _atom_type_scat_source
 'C'  'C'   0.0181   0.0091
 'International Tables Vol C Tables 4.2.6.8 and 6.1.1.4'
 'H'  'H'   0.0000   0.0000
 'International Tables Vol C Tables 4.2.6.8 and 6.1.1.4'
 'O'  'O'   0.0492   0.0322
 'International Tables Vol C Tables 4.2.6.8 and 6.1.1.4'
 'P'  'P'   0.2955   0.4335
 'International Tables Vol C Tables 4.2.6.8 and 6.1.1.4'
 
_space_group_crystal_system       monoclinic
_space_group_IT_number            14
_space_group_name_H-M_alt         'P 21/c'
_space_group_name_Hall            '-P 2ybc'
 
_shelx_space_group_comment
;
The symmetry employed for this shelxl refinement is uniquely defined
by the following loop, which should always be used as a source of
symmetry information in preference to the above space-group names.
They are only intended as comments.
;
 
loop_
 _space_group_symop_operation_xyz
 'x, y, z'
 '-x, y+1/2, -z+1/2'
 '-x, -y, -z'
 'x, -y-1/2, z-1/2'
 
_cell_length_a                    8.2480(2)
_cell_length_b                    21.0380(4)
_cell_length_c                    12.6398(2)
_cell_angle_alpha                 90
_cell_angle_beta                  105.930(2)
_cell_angle_gamma                 90
_cell_volume                      2109.05(8)
_cell_formula_units_Z             4
_cell_measurement_temperature     293(2)
_cell_measurement_reflns_used     ?
_cell_measurement_theta_min       ?
_cell_measurement_theta_max       ?
 
_exptl_crystal_description        ?
_exptl_crystal_colour             ?
_exptl_crystal_density_meas       ?
_exptl_crystal_density_method     ?
_exptl_crystal_density_diffrn     1.374          
_exptl_crystal_F_000              912
_exptl_transmission_factor_min    ?
_exptl_transmission_factor_max    ?
_exptl_crystal_size_max           ?
_exptl_crystal_size_mid           ?
_exptl_crystal_size_min           ?
_exptl_absorpt_coefficient_mu     1.389
_shelx_estimated_absorpt_T_min    ?
_shelx_estimated_absorpt_T_max    ?
_exptl_absorpt_correction_type    ?
_exptl_absorpt_correction_T_min   ?
_exptl_absorpt_correction_T_max   ?
_exptl_absorpt_process_details    ?
_exptl_absorpt_special_details    ?
_diffrn_ambient_temperature       293(2)
_diffrn_radiation_wavelength      1.54184
_diffrn_radiation_type            CuK\a
_diffrn_source                    ?
_diffrn_measurement_device_type   ?
_diffrn_measurement_method        ?
_diffrn_detector_area_resol_mean  ?
_diffrn_reflns_number             10068
_diffrn_reflns_av_unetI/netI      0.0146
_diffrn_reflns_av_R_equivalents   0.0131
_diffrn_reflns_limit_h_min        -9
_diffrn_reflns_limit_h_max        10
_diffrn_reflns_limit_k_min        -18
_diffrn_reflns_limit_k_max        26
_diffrn_reflns_limit_l_min        -15
_diffrn_reflns_limit_l_max        15
_diffrn_reflns_theta_min          4.201
_diffrn_reflns_theta_max          74.146
_diffrn_reflns_theta_full         67.684
_diffrn_measured_fraction_theta_max   0.960
_diffrn_measured_fraction_theta_full  0.998
_diffrn_reflns_Laue_measured_fraction_max    0.960
_diffrn_reflns_Laue_measured_fraction_full   0.998
_diffrn_reflns_point_group_measured_fraction_max   0.960
_diffrn_reflns_point_group_measured_fraction_full  0.998
_reflns_number_total              4125
_reflns_number_gt                 3989
_reflns_threshold_expression      'I > 2\s(I)'
_reflns_Friedel_coverage          0.000
_reflns_Friedel_fraction_max      .
_reflns_Friedel_fraction_full     .
 
_reflns_special_details
;
 Reflections were merged by SHELXL according to the crystal
 class for the calculation of statistics and refinement.
 
 _reflns_Friedel_fraction is defined as the number of unique
 Friedel pairs measured divided by the number that would be
 possible theoretically, ignoring centric projections and
 systematic absences.
;
 
_computing_data_collection        ?
_computing_cell_refinement        ?
_computing_data_reduction         ?
_computing_structure_solution     'SHELXT 2018/2 (Sheldrick, 2018)'
_computing_structure_refinement 'SHELXL-2018/3 (Sheldrick, 2018)'
_computing_molecular_graphics     ?
_computing_publication_material   ?
_refine_special_details           ?
_refine_ls_structure_factor_coef  Fsqd
_refine_ls_matrix_type            full
_refine_ls_weighting_scheme       calc
_refine_ls_weighting_details
'w=1/[\s^2^(Fo^2^)+(0.0532P)^2^+0.8271P] where P=(Fo^2^+2Fc^2^)/3'
_atom_sites_solution_primary      ?
_atom_sites_solution_secondary    ?
_atom_sites_solution_hydrogens    geom
_refine_ls_hydrogen_treatment     constr
_refine_ls_extinction_method      none
_refine_ls_extinction_coef        .
_refine_ls_number_reflns          4125
_refine_ls_number_parameters      291
_refine_ls_number_restraints      0
_refine_ls_R_factor_all           0.0367
_refine_ls_R_factor_gt            0.0359
_refine_ls_wR_factor_ref          0.0954
_refine_ls_wR_factor_gt           0.0947
_refine_ls_goodness_of_fit_ref    1.077
_refine_ls_restrained_S_all       1.077
_refine_ls_shift/su_max           0.001
_refine_ls_shift/su_mean          0.000
 
loop_
 _atom_site_label
 _atom_site_type_symbol
 _atom_site_fract_x
 _atom_site_fract_y
 _atom_site_fract_z
 _atom_site_U_iso_or_equiv
 _atom_site_adp_type
 _atom_site_occupancy
 _atom_site_site_symmetry_order  
 _atom_site_calc_flag
 _atom_site_refinement_flags_posn
 _atom_site_refinement_flags_adp
 _atom_site_refinement_flags_occupancy
 _atom_site_disorder_assembly
 _atom_site_disorder_group
P001 P 0.59829(4) 0.39294(2) 0.76600(2) 0.01922(11) Uani 1 1 d . . . . .
O002 O 0.11358(13) 0.64763(4) 0.56139(8) 0.0277(2) Uani 1 1 d . . . . .
O003 O 0.01587(12) 0.41081(5) 0.13391(7) 0.0285(2) Uani 1 1 d . . . . .
O004 O 0.74003(12) 0.43175(5) 0.83241(8) 0.0285(2) Uani 1 1 d . . . . .
C005 C 0.44489(16) 0.37606(6) 0.84028(10) 0.0205(3) Uani 1 1 d . . . . .
C006 C 0.38421(15) 0.47828(6) 0.61295(10) 0.0190(2) Uani 1 1 d . . . . .
C007 C 0.18206(16) 0.54754(6) 0.48877(10) 0.0211(3) Uani 1 1 d . . . . .
H007 H 0.108896 0.555742 0.419814 0.025 Uiso 1 1 calc R U . . .
C008 C 0.27474(15) 0.49008(6) 0.50744(10) 0.0187(2) Uani 1 1 d . . . . .
C009 C 0.46610(15) 0.37444(6) 0.55311(10) 0.0192(2) Uani 1 1 d . . . . .
C00A C 0.35319(16) 0.38454(6) 0.44500(10) 0.0194(3) Uani 1 1 d . . . . .
C00B C 0.40168(16) 0.52488(6) 0.69613(10) 0.0227(3) Uani 1 1 d . . . . .
H00B H 0.475112 0.517626 0.765361 0.027 Uiso 1 1 calc R U . . .
C00C C 0.25852(15) 0.44210(6) 0.42228(10) 0.0187(2) Uani 1 1 d . . . . .
C00D C 0.47593(15) 0.41998(6) 0.63312(10) 0.0190(2) Uani 1 1 d . . . . .
C00E C 0.64982(15) 0.32008(6) 0.70904(10) 0.0214(3) Uani 1 1 d . . . . .
C00F C 0.14643(16) 0.45171(6) 0.31692(10) 0.0211(3) Uani 1 1 d . . . . .
H00F H 0.086554 0.489625 0.301663 0.025 Uiso 1 1 calc R U . . .
C00G C 0.75746(16) 0.27294(7) 0.76471(11) 0.0251(3) Uani 1 1 d . . . . .
H00G H 0.801873 0.275089 0.840664 0.030 Uiso 1 1 calc R U . . .
C00H C 0.57651(15) 0.31790(6) 0.59420(10) 0.0208(3) Uani 1 1 d . . . . .
C00I C 0.12434(16) 0.40610(7) 0.23670(10) 0.0228(3) Uani 1 1 d . . . . .
C00J C 0.32427(18) 0.33868(7) 0.35990(11) 0.0270(3) Uani 1 1 d . . . . .
H00J H 0.382393 0.300331 0.373206 0.032 Uiso 1 1 calc R U . . .
C00K C 0.45137(18) 0.40890(7) 0.93707(11) 0.0284(3) Uani 1 1 d . . . . .
H00K H 0.539210 0.437084 0.966007 0.034 Uiso 1 1 calc R U . . .
C00L C 0.31436(17) 0.33328(7) 0.79881(11) 0.0267(3) Uani 1 1 d . . . . .
H00L H 0.310021 0.310753 0.734785 0.032 Uiso 1 1 calc R U . . .
C00M C 0.21382(19) 0.34884(7) 0.25879(11) 0.0292(3) Uani 1 1 d . . . . .
H00M H 0.198122 0.317712 0.204679 0.035 Uiso 1 1 calc R U . . .
C00N C 0.19943(16) 0.59134(6) 0.57189(11) 0.0219(3) Uani 1 1 d . . . . .
C00O C 0.62101(18) 0.26710(7) 0.53690(12) 0.0284(3) Uani 1 1 d . . . . .
H00O H 0.577130 0.264517 0.460943 0.034 Uiso 1 1 calc R U . . .
C00P C 0.31226(17) 0.58038(6) 0.67626(11) 0.0244(3) Uani 1 1 d . . . . .
H00P H 0.325828 0.610789 0.731412 0.029 Uiso 1 1 calc R U . . .
C00Q C 0.73099(18) 0.22014(7) 0.59295(12) 0.0300(3) Uani 1 1 d . . . . .
H00Q H 0.759579 0.186639 0.553553 0.036 Uiso 1 1 calc R U . . .
C00R C 0.79833(17) 0.22241(6) 0.70583(12) 0.0270(3) Uani 1 1 d . . . . .
H00R H 0.870280 0.190447 0.742063 0.032 Uiso 1 1 calc R U . . .
C00S C -0.00514(18) 0.66028(7) 0.45792(11) 0.0284(3) Uani 1 1 d . . . . .
H00A H 0.052484 0.662220 0.401526 0.043 Uiso 1 1 calc R U . . .
H00C H -0.059948 0.700164 0.461495 0.043 Uiso 1 1 calc R U . . .
H00D H -0.087801 0.626971 0.441145 0.043 Uiso 1 1 calc R U . . .
C00T C -0.07940(17) 0.46843(7) 0.10703(11) 0.0270(3) Uani 1 1 d . . . . .
H00E H -0.145483 0.466978 0.031606 0.040 Uiso 1 1 calc R U . . .
H00H H -0.003764 0.504010 0.117616 0.040 Uiso 1 1 calc R U . . .
H00I H -0.152732 0.472875 0.153862 0.040 Uiso 1 1 calc R U . . .
C00U C 0.19074(19) 0.32415(8) 0.85264(13) 0.0346(3) Uani 1 1 d . . . . .
H00U H 0.103857 0.295389 0.824848 0.042 Uiso 1 1 calc R U . . .
C00V C 0.3267(2) 0.39956(8) 0.99039(12) 0.0352(3) Uani 1 1 d . . . . .
H00V H 0.331216 0.421547 1.054969 0.042 Uiso 1 1 calc R U . . .
C00W C 0.19639(19) 0.35782(8) 0.94782(13) 0.0355(3) Uani 1 1 d . . . . .
H00W H 0.112108 0.352222 0.983023 0.043 Uiso 1 1 calc R U . . .
 
loop_
 _atom_site_aniso_label
 _atom_site_aniso_U_11
 _atom_site_aniso_U_22
 _atom_site_aniso_U_33
 _atom_site_aniso_U_23
 _atom_site_aniso_U_13
 _atom_site_aniso_U_12
P001 0.01838(17) 0.02294(18) 0.01528(17) 0.00116(11) 0.00282(12) -0.00190(11)
O002 0.0358(5) 0.0223(5) 0.0244(5) -0.0001(4) 0.0073(4) 0.0068(4)
O003 0.0320(5) 0.0324(5) 0.0163(4) -0.0036(4) -0.0012(4) 0.0007(4)
O004 0.0242(5) 0.0356(5) 0.0225(5) -0.0009(4) 0.0008(4) -0.0080(4)
C005 0.0216(6) 0.0225(6) 0.0168(6) 0.0034(5) 0.0041(5) 0.0019(5)
C006 0.0197(6) 0.0209(6) 0.0171(6) 0.0004(5) 0.0062(5) -0.0026(5)
C007 0.0234(6) 0.0223(6) 0.0176(6) 0.0011(5) 0.0055(5) -0.0008(5)
C008 0.0204(6) 0.0200(6) 0.0168(6) 0.0007(5) 0.0068(5) -0.0029(5)
C009 0.0193(6) 0.0200(6) 0.0190(6) 0.0010(5) 0.0063(5) -0.0020(5)
C00A 0.0206(6) 0.0213(6) 0.0168(6) -0.0003(5) 0.0058(5) -0.0025(5)
C00B 0.0259(6) 0.0249(6) 0.0170(6) -0.0014(5) 0.0051(5) -0.0014(5)
C00C 0.0201(6) 0.0208(6) 0.0162(6) 0.0002(5) 0.0068(5) -0.0036(5)
C00D 0.0190(6) 0.0213(6) 0.0170(6) 0.0009(5) 0.0052(4) -0.0028(5)
C00E 0.0188(6) 0.0252(6) 0.0208(6) 0.0026(5) 0.0066(5) -0.0016(5)
C00F 0.0226(6) 0.0224(6) 0.0180(6) 0.0012(5) 0.0053(5) -0.0010(5)
C00G 0.0213(6) 0.0302(7) 0.0242(6) 0.0074(5) 0.0070(5) 0.0004(5)
C00H 0.0195(6) 0.0213(6) 0.0215(6) 0.0017(5) 0.0054(5) -0.0022(5)
C00I 0.0229(6) 0.0291(7) 0.0154(6) -0.0002(5) 0.0038(5) -0.0035(5)
C00J 0.0308(7) 0.0240(7) 0.0234(7) -0.0035(5) 0.0030(5) 0.0036(5)
C00K 0.0314(7) 0.0314(7) 0.0222(7) -0.0033(5) 0.0070(5) -0.0031(6)
C00L 0.0273(7) 0.0303(7) 0.0235(6) -0.0031(5) 0.0087(5) -0.0042(5)
C00M 0.0356(7) 0.0278(7) 0.0210(6) -0.0083(5) 0.0024(5) 0.0002(6)
C00N 0.0253(6) 0.0194(6) 0.0230(6) 0.0011(5) 0.0102(5) 0.0005(5)
C00O 0.0292(7) 0.0269(7) 0.0262(7) -0.0036(5) 0.0027(5) 0.0032(5)
C00P 0.0308(7) 0.0240(6) 0.0190(6) -0.0043(5) 0.0079(5) -0.0012(5)
C00Q 0.0299(7) 0.0229(7) 0.0363(8) -0.0023(6) 0.0078(6) 0.0017(5)
C00R 0.0224(6) 0.0237(6) 0.0352(7) 0.0092(5) 0.0085(5) 0.0018(5)
C00S 0.0304(7) 0.0255(7) 0.0287(7) 0.0043(5) 0.0070(6) 0.0052(5)
C00T 0.0252(6) 0.0353(7) 0.0181(6) 0.0026(5) 0.0020(5) -0.0002(6)
C00U 0.0282(7) 0.0410(9) 0.0374(8) -0.0036(6) 0.0138(6) -0.0084(6)
C00V 0.0427(9) 0.0415(9) 0.0256(7) -0.0048(6) 0.0165(6) 0.0013(7)
C00W 0.0334(8) 0.0447(9) 0.0345(8) 0.0024(7) 0.0198(6) 0.0012(7)
 
_geom_special_details
;
 All esds (except the esd in the dihedral angle between two l.s. planes)
 are estimated using the full covariance matrix.  The cell esds are taken
 into account individually in the estimation of esds in distances, angles
 and torsion angles; correlations between esds in cell parameters are only
 used when they are defined by crystal symmetry.  An approximate (isotropic)
 treatment of cell esds is used for estimating esds involving l.s. planes.
;
 
loop_
 _geom_bond_atom_site_label_1
 _geom_bond_atom_site_label_2
 _geom_bond_distance
 _geom_bond_site_symmetry_2
 _geom_bond_publ_flag
P001 O004 1.4831(9) . ?
P001 C00E 1.7934(14) . ?
P001 C00D 1.7979(12) . ?
P001 C005 1.8057(13) . ?
O002 C00N 1.3675(16) . ?
O002 C00S 1.4273(16) . ?
O003 C00I 1.3639(15) . ?
O003 C00T 1.4338(17) . ?
C005 C00L 1.3906(19) . ?
C005 C00K 1.3932(18) . ?
C006 C008 1.4122(17) . ?
C006 C00B 1.4157(17) . ?
C006 C00D 1.4269(17) . ?
C007 C00N 1.3750(18) . ?
C007 C008 1.4151(18) . ?
C007 H007 0.9300 . ?
C008 C00C 1.4548(17) . ?
C009 C00D 1.3793(18) . ?
C009 C00A 1.4426(17) . ?
C009 C00H 1.5014(17) . ?
C00A C00J 1.4155(18) . ?
C00A C00C 1.4268(17) . ?
C00B C00P 1.3670(19) . ?
C00B H00B 0.9300 . ?
C00C C00F 1.4118(17) . ?
C00E C00G 1.3871(18) . ?
C00E C00H 1.4117(17) . ?
C00F C00I 1.3715(18) . ?
C00F H00F 0.9300 . ?
C00G C00R 1.391(2) . ?
C00G H00G 0.9300 . ?
C00H C00O 1.3955(19) . ?
C00I C00M 1.4001(19) . ?
C00J C00M 1.3674(19) . ?
C00J H00J 0.9300 . ?
C00K C00V 1.389(2) . ?
C00K H00K 0.9300 . ?
C00L C00U 1.386(2) . ?
C00L H00L 0.9300 . ?
C00M H00M 0.9300 . ?
C00N C00P 1.4091(18) . ?
C00O C00Q 1.3957(19) . ?
C00O H00O 0.9300 . ?
C00P H00P 0.9300 . ?
C00Q C00R 1.383(2) . ?
C00Q H00Q 0.9300 . ?
C00R H00R 0.9300 . ?
C00S H00A 0.9600 . ?
C00S H00C 0.9600 . ?
C00S H00D 0.9600 . ?
C00T H00E 0.9600 . ?
C00T H00H 0.9600 . ?
C00T H00I 0.9600 . ?
C00U C00W 1.386(2) . ?
C00U H00U 0.9300 . ?
C00V C00W 1.378(2) . ?
C00V H00V 0.9300 . ?
C00W H00W 0.9300 . ?
 
loop_
 _geom_angle_atom_site_label_1
 _geom_angle_atom_site_label_2
 _geom_angle_atom_site_label_3
 _geom_angle
 _geom_angle_site_symmetry_1
 _geom_angle_site_symmetry_3
 _geom_angle_publ_flag
O004 P001 C00E 117.45(6) . . ?
O004 P001 C00D 120.51(6) . . ?
C00E P001 C00D 91.69(6) . . ?
O004 P001 C005 111.71(6) . . ?
C00E P001 C005 108.53(6) . . ?
C00D P001 C005 104.73(6) . . ?
C00N O002 C00S 117.20(10) . . ?
C00I O003 C00T 117.43(10) . . ?
C00L C005 C00K 119.41(12) . . ?
C00L C005 P001 120.78(10) . . ?
C00K C005 P001 119.71(10) . . ?
C008 C006 C00B 119.21(12) . . ?
C008 C006 C00D 119.34(11) . . ?
C00B C006 C00D 121.45(11) . . ?
C00N C007 C008 120.45(12) . . ?
C00N C007 H007 119.8 . . ?
C008 C007 H007 119.8 . . ?
C006 C008 C007 118.93(11) . . ?
C006 C008 C00C 118.81(11) . . ?
C007 C008 C00C 122.25(11) . . ?
C00D C009 C00A 119.01(11) . . ?
C00D C009 C00H 112.87(11) . . ?
C00A C009 C00H 128.09(11) . . ?
C00J C00A C00C 117.17(11) . . ?
C00J C00A C009 123.35(12) . . ?
C00C C00A C009 119.41(11) . . ?
C00P C00B C006 121.01(12) . . ?
C00P C00B H00B 119.5 . . ?
C006 C00B H00B 119.5 . . ?
C00F C00C C00A 119.47(11) . . ?
C00F C00C C008 120.12(11) . . ?
C00A C00C C008 120.39(11) . . ?
C009 C00D C006 123.00(11) . . ?
C009 C00D P001 111.72(9) . . ?
C006 C00D P001 124.96(9) . . ?
C00G C00E C00H 122.16(12) . . ?
C00G C00E P001 126.63(10) . . ?
C00H C00E P001 111.02(9) . . ?
C00I C00F C00C 121.12(12) . . ?
C00I C00F H00F 119.4 . . ?
C00C C00F H00F 119.4 . . ?
C00E C00G C00R 119.36(12) . . ?
C00E C00G H00G 120.3 . . ?
C00R C00G H00G 120.3 . . ?
C00O C00H C00E 117.33(12) . . ?
C00O C00H C009 130.40(12) . . ?
C00E C00H C009 112.20(11) . . ?
O003 C00I C00F 124.94(12) . . ?
O003 C00I C00M 115.12(12) . . ?
C00F C00I C00M 119.92(12) . . ?
C00M C00J C00A 122.26(13) . . ?
C00M C00J H00J 118.9 . . ?
C00A C00J H00J 118.9 . . ?
C00V C00K C005 120.05(13) . . ?
C00V C00K H00K 120.0 . . ?
C005 C00K H00K 120.0 . . ?
C00U C00L C005 120.16(13) . . ?
C00U C00L H00L 119.9 . . ?
C005 C00L H00L 119.9 . . ?
C00J C00M C00I 120.02(12) . . ?
C00J C00M H00M 120.0 . . ?
C00I C00M H00M 120.0 . . ?
O002 C00N C007 124.30(12) . . ?
O002 C00N C00P 115.08(11) . . ?
C007 C00N C00P 120.61(12) . . ?
C00H C00O C00Q 120.36(13) . . ?
C00H C00O H00O 119.8 . . ?
C00Q C00O H00O 119.8 . . ?
C00B C00P C00N 119.75(12) . . ?
C00B C00P H00P 120.1 . . ?
C00N C00P H00P 120.1 . . ?
C00R C00Q C00O 121.37(13) . . ?
C00R C00Q H00Q 119.3 . . ?
C00O C00Q H00Q 119.3 . . ?
C00Q C00R C00G 119.39(12) . . ?
C00Q C00R H00R 120.3 . . ?
C00G C00R H00R 120.3 . . ?
O002 C00S H00A 109.5 . . ?
O002 C00S H00C 109.5 . . ?
H00A C00S H00C 109.5 . . ?
O002 C00S H00D 109.5 . . ?
H00A C00S H00D 109.5 . . ?
H00C C00S H00D 109.5 . . ?
O003 C00T H00E 109.5 . . ?
O003 C00T H00H 109.5 . . ?
H00E C00T H00H 109.5 . . ?
O003 C00T H00I 109.5 . . ?
H00E C00T H00I 109.5 . . ?
H00H C00T H00I 109.5 . . ?
C00L C00U C00W 120.10(14) . . ?
C00L C00U H00U 120.0 . . ?
C00W C00U H00U 120.0 . . ?
C00W C00V C00K 120.16(14) . . ?
C00W C00V H00V 119.9 . . ?
C00K C00V H00V 119.9 . . ?
C00V C00W C00U 120.10(13) . . ?
C00V C00W H00W 119.9 . . ?
C00U C00W H00W 119.9 . . ?
 
loop_
 _geom_torsion_atom_site_label_1
 _geom_torsion_atom_site_label_2
 _geom_torsion_atom_site_label_3
 _geom_torsion_atom_site_label_4
 _geom_torsion
 _geom_torsion_site_symmetry_1
 _geom_torsion_site_symmetry_2
 _geom_torsion_site_symmetry_3
 _geom_torsion_site_symmetry_4
 _geom_torsion_publ_flag
O004 P001 C005 C00L -171.19(11) . . . . ?
C00E P001 C005 C00L -40.15(12) . . . . ?
C00D P001 C005 C00L 56.76(12) . . . . ?
O004 P001 C005 C00K 12.53(13) . . . . ?
C00E P001 C005 C00K 143.58(11) . . . . ?
C00D P001 C005 C00K -119.51(11) . . . . ?
C00B C006 C008 C007 -1.69(17) . . . . ?
C00D C006 C008 C007 178.89(11) . . . . ?
C00B C006 C008 C00C 179.58(11) . . . . ?
C00D C006 C008 C00C 0.16(17) . . . . ?
C00N C007 C008 C006 0.48(18) . . . . ?
C00N C007 C008 C00C 179.17(11) . . . . ?
C00D C009 C00A C00J -174.99(12) . . . . ?
C00H C009 C00A C00J 3.1(2) . . . . ?
C00D C009 C00A C00C 1.98(17) . . . . ?
C00H C009 C00A C00C -179.98(11) . . . . ?
C008 C006 C00B C00P 1.11(19) . . . . ?
C00D C006 C00B C00P -179.48(12) . . . . ?
C00J C00A C00C C00F -2.08(18) . . . . ?
C009 C00A C00C C00F -179.23(11) . . . . ?
C00J C00A C00C C008 176.78(11) . . . . ?
C009 C00A C00C C008 -0.37(17) . . . . ?
C006 C008 C00C C00F 178.17(11) . . . . ?
C007 C008 C00C C00F -0.52(18) . . . . ?
C006 C008 C00C C00A -0.68(17) . . . . ?
C007 C008 C00C C00A -179.38(11) . . . . ?
C00A C009 C00D C006 -2.60(18) . . . . ?
C00H C009 C00D C006 179.07(11) . . . . ?
C00A C009 C00D P001 171.20(9) . . . . ?
C00H C009 C00D P001 -7.13(13) . . . . ?
C008 C006 C00D C009 1.53(18) . . . . ?
C00B C006 C00D C009 -177.87(12) . . . . ?
C008 C006 C00D P001 -171.43(9) . . . . ?
C00B C006 C00D P001 9.16(17) . . . . ?
O004 P001 C00D C009 127.59(9) . . . . ?
C00E P001 C00D C009 4.04(10) . . . . ?
C005 P001 C00D C009 -105.62(10) . . . . ?
O004 P001 C00D C006 -58.76(12) . . . . ?
C00E P001 C00D C006 177.69(11) . . . . ?
C005 P001 C00D C006 68.03(11) . . . . ?
O004 P001 C00E C00G 49.36(13) . . . . ?
C00D P001 C00E C00G 175.36(12) . . . . ?
C005 P001 C00E C00G -78.49(12) . . . . ?
O004 P001 C00E C00H -125.68(9) . . . . ?
C00D P001 C00E C00H 0.31(10) . . . . ?
C005 P001 C00E C00H 106.46(9) . . . . ?
C00A C00C C00F C00I 1.37(18) . . . . ?
C008 C00C C00F C00I -177.49(12) . . . . ?
C00H C00E C00G C00R 1.52(19) . . . . ?
P001 C00E C00G C00R -173.02(10) . . . . ?
C00G C00E C00H C00O -2.19(19) . . . . ?
P001 C00E C00H C00O 173.12(10) . . . . ?
C00G C00E C00H C009 -179.55(11) . . . . ?
P001 C00E C00H C009 -4.24(13) . . . . ?
C00D C009 C00H C00O -169.44(13) . . . . ?
C00A C009 C00H C00O 12.4(2) . . . . ?
C00D C009 C00H C00E 7.49(15) . . . . ?
C00A C009 C00H C00E -170.66(12) . . . . ?
C00T O003 C00I C00F 1.46(19) . . . . ?
C00T O003 C00I C00M 179.82(12) . . . . ?
C00C C00F C00I O003 178.30(12) . . . . ?
C00C C00F C00I C00M 0.0(2) . . . . ?
C00C C00A C00J C00M 1.5(2) . . . . ?
C009 C00A C00J C00M 178.55(13) . . . . ?
C00L C005 C00K C00V -1.0(2) . . . . ?
P001 C005 C00K C00V 175.31(11) . . . . ?
C00K C005 C00L C00U 0.9(2) . . . . ?
P001 C005 C00L C00U -175.41(11) . . . . ?
C00A C00J C00M C00I -0.2(2) . . . . ?
O003 C00I C00M C00J -179.07(13) . . . . ?
C00F C00I C00M C00J -0.6(2) . . . . ?
C00S O002 C00N C007 1.95(19) . . . . ?
C00S O002 C00N C00P -178.60(11) . . . . ?
C008 C007 C00N O002 -179.25(11) . . . . ?
C008 C007 C00N C00P 1.33(19) . . . . ?
C00E C00H C00O C00Q 1.3(2) . . . . ?
C009 C00H C00O C00Q 178.14(13) . . . . ?
C006 C00B C00P C00N 0.7(2) . . . . ?
O002 C00N C00P C00B 178.60(12) . . . . ?
C007 C00N C00P C00B -1.9(2) . . . . ?
C00H C00O C00Q C00R 0.1(2) . . . . ?
C00O C00Q C00R C00G -0.8(2) . . . . ?
C00E C00G C00R C00Q 0.0(2) . . . . ?
C005 C00L C00U C00W 0.3(2) . . . . ?
C005 C00K C00V C00W 0.0(2) . . . . ?
C00K C00V C00W C00U 1.1(2) . . . . ?
C00L C00U C00W C00V -1.2(2) . . . . ?
 
_refine_diff_density_max    0.226
_refine_diff_density_min   -0.553
_refine_diff_density_rms    0.097

_shelx_res_file
;
TITL 1_a.res in P2(1)/c
    1.res
    created by SHELXL-2018/3 at 15:16:25 on 15-Jan-2023
REM Old TITL 1_a.res in P2(1)/c
REM SHELXT solution in P2(1)/c: R1 0.093, Rweak 0.004, Alpha 0.030
REM <I/s> 1.783 for 132 systematic absences, Orientation as input
REM Formula found by SHELXT: C28 P O3
CELL 1.54184 8.248 21.038 12.6398 90 105.93 90
ZERR 4 0.0002 0.0004 0.0002 0 0.002 0
LATT 1
SYMM -X,0.5+Y,0.5-Z
SFAC C H O P
UNIT 112 84 12 4

L.S. 50
PLAN  5
CONF
BOND
list 4
MORE -1
BOND $H
fmap 2 53
acta
REM <olex2.extras>
REM <HklSrc "%.\\1.hkl">
REM </olex2.extras>

WGHT    0.053200    0.827100
FVAR       0.52959
P001  4    0.598286    0.392937    0.765996    11.00000    0.01838    0.02294 =
         0.01528    0.00116    0.00282   -0.00190
O002  3    0.113582    0.647634    0.561388    11.00000    0.03583    0.02232 =
         0.02440   -0.00008    0.00732    0.00679
O003  3    0.015869    0.410807    0.133909    11.00000    0.03204    0.03244 =
         0.01628   -0.00358   -0.00122    0.00067
O004  3    0.740029    0.431751    0.832413    11.00000    0.02416    0.03559 =
         0.02255   -0.00088    0.00081   -0.00803
C005  1    0.444890    0.376057    0.840276    11.00000    0.02157    0.02247 =
         0.01680    0.00340    0.00415    0.00186
C006  1    0.384212    0.478285    0.612948    11.00000    0.01969    0.02090 =
         0.01710    0.00035    0.00617   -0.00260
C007  1    0.182060    0.547544    0.488772    11.00000    0.02344    0.02226 =
         0.01764    0.00113    0.00550   -0.00077
AFIX  43
H007  2    0.108896    0.555742    0.419814    11.00000   -1.20000
AFIX   0
C008  1    0.274740    0.490082    0.507438    11.00000    0.02039    0.01995 =
         0.01679    0.00073    0.00676   -0.00291
C009  1    0.466102    0.374436    0.553106    11.00000    0.01926    0.02002 =
         0.01897    0.00098    0.00628   -0.00204
C00A  1    0.353190    0.384535    0.445000    11.00000    0.02059    0.02133 =
         0.01675   -0.00033    0.00584   -0.00248
C00B  1    0.401677    0.524883    0.696134    11.00000    0.02588    0.02489 =
         0.01696   -0.00142    0.00512   -0.00139
AFIX  43
H00B  2    0.475112    0.517626    0.765361    11.00000   -1.20000
AFIX   0
C00C  1    0.258523    0.442099    0.422280    11.00000    0.02013    0.02084 =
         0.01619    0.00017    0.00677   -0.00363
C00D  1    0.475933    0.419981    0.633119    11.00000    0.01899    0.02126 =
         0.01697    0.00090    0.00515   -0.00283
C00E  1    0.649824    0.320082    0.709036    11.00000    0.01883    0.02520 =
         0.02080    0.00262    0.00663   -0.00163
C00F  1    0.146429    0.451715    0.316924    11.00000    0.02258    0.02238 =
         0.01804    0.00116    0.00529   -0.00098
AFIX  43
H00F  2    0.086554    0.489625    0.301663    11.00000   -1.20000
AFIX   0
C00G  1    0.757459    0.272938    0.764709    11.00000    0.02132    0.03018 =
         0.02421    0.00739    0.00700    0.00036
AFIX  43
H00G  2    0.801873    0.275089    0.840664    11.00000   -1.20000
AFIX   0
C00H  1    0.576515    0.317900    0.594198    11.00000    0.01947    0.02130 =
         0.02150    0.00166    0.00538   -0.00221
C00I  1    0.124338    0.406096    0.236702    11.00000    0.02291    0.02913 =
         0.01540   -0.00016    0.00378   -0.00353
C00J  1    0.324270    0.338684    0.359897    11.00000    0.03085    0.02405 =
         0.02335   -0.00352    0.00299    0.00357
AFIX  43
H00J  2    0.382393    0.300331    0.373206    11.00000   -1.20000
AFIX   0
C00K  1    0.451373    0.408895    0.937065    11.00000    0.03137    0.03142 =
         0.02218   -0.00334    0.00697   -0.00313
AFIX  43
H00K  2    0.539210    0.437084    0.966007    11.00000   -1.20000
AFIX   0
C00L  1    0.314363    0.333285    0.798806    11.00000    0.02726    0.03028 =
         0.02348   -0.00312    0.00868   -0.00418
AFIX  43
H00L  2    0.310021    0.310753    0.734785    11.00000   -1.20000
AFIX   0
C00M  1    0.213816    0.348843    0.258791    11.00000    0.03555    0.02777 =
         0.02098   -0.00826    0.00241    0.00019
AFIX  43
H00M  2    0.198122    0.317712    0.204679    11.00000   -1.20000
AFIX   0
C00N  1    0.199434    0.591340    0.571888    11.00000    0.02527    0.01944 =
         0.02304    0.00106    0.01023    0.00053
C00O  1    0.621007    0.267099    0.536897    11.00000    0.02917    0.02690 =
         0.02615   -0.00357    0.00269    0.00316
AFIX  43
H00O  2    0.577130    0.264517    0.460943    11.00000   -1.20000
AFIX   0
C00P  1    0.312256    0.580381    0.676260    11.00000    0.03079    0.02401 =
         0.01900   -0.00434    0.00793   -0.00118
AFIX  43
H00P  2    0.325828    0.610789    0.731412    11.00000   -1.20000
AFIX   0
C00Q  1    0.730993    0.220145    0.592950    11.00000    0.02991    0.02293 =
         0.03635   -0.00229    0.00780    0.00174
AFIX  43
H00Q  2    0.759579    0.186639    0.553553    11.00000   -1.20000
AFIX   0
C00R  1    0.798328    0.222409    0.705828    11.00000    0.02244    0.02368 =
         0.03520    0.00920    0.00851    0.00176
AFIX  43
H00R  2    0.870280    0.190447    0.742063    11.00000   -1.20000
AFIX   0
C00S  1   -0.005137    0.660282    0.457920    11.00000    0.03037    0.02553 =
         0.02867    0.00432    0.00698    0.00523
AFIX 137
H00A  2    0.052484    0.662220    0.401526    11.00000   -1.50000
H00C  2   -0.059948    0.700164    0.461495    11.00000   -1.50000
H00D  2   -0.087801    0.626971    0.441145    11.00000   -1.50000
AFIX   0
C00T  1   -0.079398    0.468428    0.107027    11.00000    0.02520    0.03526 =
         0.01808    0.00258    0.00196   -0.00025
AFIX 137
H00E  2   -0.145483    0.466978    0.031606    11.00000   -1.50000
H00H  2   -0.003764    0.504010    0.117616    11.00000   -1.50000
H00I  2   -0.152732    0.472875    0.153862    11.00000   -1.50000
AFIX   0
C00U  1    0.190740    0.324152    0.852639    11.00000    0.02822    0.04099 =
         0.03744   -0.00363    0.01381   -0.00842
AFIX  43
H00U  2    0.103857    0.295389    0.824848    11.00000   -1.20000
AFIX   0
C00V  1    0.326700    0.399563    0.990390    11.00000    0.04266    0.04148 =
         0.02561   -0.00477    0.01654    0.00130
AFIX  43
H00V  2    0.331216    0.421547    1.054969    11.00000   -1.20000
AFIX   0
C00W  1    0.196394    0.357816    0.947822    11.00000    0.03344    0.04468 =
         0.03450    0.00235    0.01981    0.00116
AFIX  43
H00W  2    0.112108    0.352222    0.983023    11.00000   -1.20000
AFIX   0
HKLF 4


REM  1_a.res in P2(1)/c
REM wR2 = 0.0954, GooF = S = 1.077, Restrained GooF = 1.077 for all data
REM R1 = 0.0359 for 3989 Fo > 4sig(Fo) and 0.0367 for all 4125 data
REM 291 parameters refined using 0 restraints

END

WGHT      0.0532      0.8271

REM Highest difference peak  0.226,  deepest hole -0.553,  1-sigma level  0.097
Q1    1  -0.0364  0.3953  0.8758  11.00000  0.05    0.23
Q2    1   0.4746  0.3815  0.8971  11.00000  0.05    0.21
Q3    1   0.8687  0.4003  0.7603  11.00000  0.05    0.21
Q4    1   0.9672  0.4007  0.8495  11.00000  0.05    0.21
Q5    1   0.1398  0.2576  0.8344  11.00000  0.05    0.21
;
_shelx_res_checksum   27837

_shelx_hkl_file
;
   0   0  -1    0.04    0.04
   0   0  -2   64.08    0.98
   0   0  -3    0.90    0.12
   0   0  -4  333.38    4.54
   0   0   4  330.60    4.53
   0   0  -4  321.64    4.36
   0   0  -5    0.32    0.14
   0   0   5    0.06    0.11
   0   0  -5    0.15    0.10
   0   0  -5    0.15    0.06
   0   0  -6  357.70    5.09
   0   0  -6  348.02    4.75
   0   0  -6  361.74    5.24
   0   0   6  349.62    5.06
   0   0  -7    0.13    0.11
   0   0  -7    0.12    0.16
   0   0   7    0.05    0.11
   0   0  -7    0.39    0.19
   0   0  -7    0.20    0.18
   0   0  -8    5.24    0.45
   0   0  -8    5.00    0.42
   0   0  -8    5.25    0.42
   0   0  -9    0.29    0.25
   0   0  -9    0.35    0.25
   0   0  -9    0.62    0.26
   0   0 -10  291.43    5.14
   0   0 -10  298.24    5.05
   0   0 -10  293.95    5.06
   0   0 -11    0.04    0.26
   0   0 -11    0.12    0.30
   0   0 -12   17.92    0.91
   0   0 -13    0.09    0.29
   0   0  14    9.25    0.44
   0   0 -14   12.24    0.60
   0   0 -15    0.39    0.13
   0   1  -1 1529.91   18.92
   0  -1   1 1499.46   18.92
   0  -1   2  358.92    4.76
   0   1  -2  347.88    4.83
   0  -1  -2  356.63    4.82
   0   1   2  361.02    4.82
   0  -1   3  665.90    8.94
   0   1  -3  675.79    8.80
   0   1  -3  654.62    9.02
   0  -1  -3  656.77    9.00
   0   1  -3  688.39    8.96
   0  -1  -4  510.06    6.78
   0   1  -4  508.81    6.68
   0  -1   4  499.85    6.87
   0  -1  -4  512.09    6.94
   0   1  -4  504.57    6.99
   0   1  -4  498.41    6.88
   0   1  -5   18.69    0.51
   0   1  -5   17.80    0.33
   0  -1  -5   19.29    0.55
   0  -1   5   18.68    0.50
   0  -1  -5   19.21    0.42
   0   1  -5   17.58    0.56
   0   1   5   19.25    0.54
   0   1  -5   18.13    0.32
   0   1  -6  154.06    2.59
   0   1  -6  151.75    2.44
   0  -1  -6  150.47    2.47
   0  -1  -6  151.84    2.21
   0  -1   6  150.91    2.41
   0   1   6  152.61    2.47
   0  -1  -6  147.20    2.55
   0   1  -7   97.08    1.91
   0   1  -7   96.61    1.99
   0   1  -7  100.16    1.95
   0  -1  -7   94.37    1.90
   0  -1  -7   96.43    1.94
   0   1   7   91.75    1.77
   0  -1  -7   93.92    1.81
   0  -1   7   95.69    1.76
   0  -1  -7   97.25    2.00
   0   1  -7   94.29    1.75
   0  -1  -8   49.31    1.38
   0  -1  -8   47.95    1.33
   0  -1  -8   49.31    1.33
   0   1  -8   49.75    1.35
   0   1  -8   49.43    1.32
   0  -1  -9  103.03    2.34
   0   1  -9   99.66    2.25
   0  -1  -9  104.84    2.30
   0   1  -9  104.01    2.29
   0  -1  -9  104.19    2.27
   0   1 -10   75.70    1.91
   0  -1 -10   74.37    1.93
   0  -1 -10   72.38    1.89
   0   1 -10   71.61    1.90
   0   1 -11  262.56    4.66
   0  -1 -11  255.01    4.65
   0   1 -11  261.60    4.65
   0  -1 -12  319.51    5.42
   0   1 -12  311.95    5.37
   0  -1 -13  136.09    2.76
   0   1 -13  136.63    2.75
   0   1 -14   45.91    1.20
   0  -1 -14   46.30    1.24
   0  -1 -15  227.62    3.45
   0   2   0  983.78   12.48
   0  -2   0  923.07   12.48
   0  -2   1  421.95    5.55
   0   2  -1  424.44    5.55
   0   2  -2  217.91    2.95
   0  -2   2  212.43    2.95
   0   2  -3   90.21    1.44
   0  -2  -3   91.74    1.44
   0  -2   3   92.41    1.34
   0  -2  -3   91.54    1.35
   0  -2   4  231.17    3.18
   0   2  -4  215.32    3.31
   0  -2  -4  217.97    3.14
   0   2  -4  225.92    3.19
   0  -2  -4  231.44    3.31
   0   2  -5   97.64    1.58
   0  -2  -5   94.22    1.67
   0  -2   5  103.04    1.60
   0  -2  -5   91.44    1.50
   0   2  -5   98.18    1.73
   0  -2   6  419.94    5.75
   0   2  -6  407.13    5.94
   0   2   6  403.86    5.85
   0  -2  -6  414.84    5.89
   0   2  -6  413.20    5.75
   0  -2  -7  110.84    2.19
   0   2  -7  105.84    2.16
   0   2  -7  112.71    2.15
   0  -2  -7  112.34    2.16
   0   2  -7  108.08    2.10
   0  -2  -7  104.69    2.03
   0   2  -7  114.87    2.22
   0   2  -8   64.73    1.57
   0  -2  -8   67.62    1.64
   0  -2  -8   63.65    1.65
   0   2  -8   67.57    1.62
   0   2  -8   65.02    1.67
   0   2  -9  162.63    3.14
   0  -2  -9  167.95    3.27
   0  -2  -9  166.50    3.21
   0   2  -9  169.39    3.21
   0   2 -10   81.69    2.06
   0  -2 -10   83.98    2.10
   0  -2 -10   76.84    2.01
   0   2 -11   14.53    0.81
   0  -2 -11   14.20    0.82
   0   2 -11   13.37    0.77
   0  -2 -12   80.40    2.08
   0   2 -12   81.91    2.05
   0   2 -12   81.94    2.05
   0  -2 -13   10.58    0.65
   0   2 -13   11.18    0.64
   0  -2 -14    0.87    0.26
   0   2 -14    0.81    0.22
   0  -2 -15   18.45    0.58
   0   3   0    0.03    0.06
   0  -3   0    0.44    0.07
   0  -3   1    0.40    0.05
   0   3   1    0.23    0.09
   0  -3  -1    0.24    0.09
   0  -3  -2 2057.90   27.04
   0  -3   2 2084.58   26.90
   0  -3   2 1989.53   27.10
   0   3  -2 2056.37   26.95
   0  -3  -3  539.61    6.95
   0  -3  -3  521.48    7.02
   0  -3   3  516.78    7.04
   0  -3  -4    2.56    0.20
   0   3  -4    2.64    0.16
   0  -3  -4    2.74    0.17
   0   3  -5 1299.53   17.28
   0   3  -5 1301.85   17.50
   0  -3  -5 1324.18   17.27
   0  -3  -5 1274.00   17.47
   0  -3  -6 2526.94   33.61
   0  -3  -6 2526.28   33.32
   0   3  -6 2544.90   33.37
   0   3  -7  116.43    2.23
   0  -3  -7  113.05    2.19
   0   3  -7  111.03    2.25
   0   3  -7  116.64    2.18
   0   3  -7  111.02    2.25
   0  -3  -7  118.40    2.26
   0  -3  -7  115.96    2.27
   0   3  -8   40.16    1.24
   0  -3  -8   39.22    1.18
   0  -3  -8   39.92    1.24
   0   3  -8   39.23    1.16
   0   3  -8   38.52    1.22
   0   3  -8   41.05    1.20
   0  -3  -8   40.35    1.21
   0   3  -9  216.04    3.79
   0  -3  -9  211.84    3.85
   0   3  -9  204.26    3.90
   0   3  -9  215.58    3.85
   0   3 -10  418.29    6.81
   0   3 -10  412.27    6.65
   0   3 -10  422.76    6.70
   0   3 -11   93.92    2.21
   0   3 -11   92.96    2.23
   0   3 -12   32.09    1.16
   0   3 -12   32.16    1.19
   0   3 -13   36.07    1.14
   0   3  13   35.77    1.05
   0   3 -14   81.84    1.68
   0  -3 -14   84.84    1.80
   0  -3 -15    2.38    0.22
   0  -4   0 4075.86   53.18
   0   4   1  898.92   11.97
   0  -4  -1  888.37   11.96
   0  -4   1  917.04   11.89
   0  -4   2    9.17    0.31
   0   4  -2    8.89    0.21
   0   4   2    8.77    0.31
   0  -4  -2    8.87    0.31
   0  -4  -3   40.28    0.77
   0  -4   3   41.42    0.84
   0   4  -4  150.46    2.16
   0  -4  -4  148.51    2.36
   0  -4  -4  145.30    2.23
   0  -4  -5    5.75    0.33
   0   4  -5    5.55    0.24
   0  -4  -5    5.68    0.27
   0  -4  -6  471.51    6.46
   0  -4  -6  466.61    6.73
   0   4  -6  454.85    6.41
   0  -4  -7   70.41    1.63
   0   4  -7   70.88    1.64
   0  -4  -7   72.34    1.64
   0   4  -7   70.99    1.61
   0  -4  -7   70.60    1.57
   0   4  -7   69.64    1.53
   0  -4  -8   34.27    1.10
   0   4  -8   36.39    1.09
   0   4  -8   36.22    1.13
   0   4  -8   35.06    1.15
   0   4  -9  252.90    4.27
   0   4  -9  239.88    4.34
   0  -4  -9  242.18    4.20
   0   4  -9  248.78    4.18
   0   4 -10 1383.71   18.96
   0  -4 -10 1327.65   18.99
   0   4 -10 1372.94   19.05
   0   4 -10 1344.30   19.16
   0   4 -11   23.54    0.99
   0   4 -11   22.11    1.01
   0   4 -11   22.11    1.09
   0  -4 -11   23.53    1.05
   0  -4 -12   10.37    0.70
   0   4 -12   11.01    0.66
   0   4 -12   10.57    0.68
   0   4  13    4.25    0.36
   0   4 -13    4.14    0.39
   0   4 -14   34.99    0.90
   0   5   0    0.05    0.08
   0  -5   0    0.02    0.08
   0   5   1  505.37    6.79
   0  -5  -1  502.20    6.79
   0  -5   1  500.74    6.70
   0  -5  -2  611.38    8.09
   0   5   2  603.67    8.09
   0   5   3    1.88    0.19
   0   5  -3    2.11    0.12
   0  -5  -3    2.83    0.18
   0  -5   3    2.75    0.09
   0  -5   4  281.05    3.98
   0  -5  -4  276.51    3.83
   0  -5  -5  630.79    8.72
   0  -5  -5  658.87    8.94
   0   5  -5  635.22    8.58
   0  -5  -6  138.37    2.27
   0  -5  -6  142.21    2.49
   0   5  -7   79.29    1.64
   0  -5  -7   76.94    1.69
   0   5  -7   80.87    1.75
   0   5  -7   75.94    1.78
   0   5  -7   78.75    1.78
   0   5  -8    5.28    0.44
   0   5  -8    4.94    0.39
   0  -5  -8    5.42    0.43
   0   5  -8    4.82    0.44
   0   5  -9  423.20    6.85
   0   5  -9  434.81    6.62
   0   5  -9  432.63    6.74
   0  -5  -9  419.16    6.69
   0   5 -10  450.38    6.95
   0   5 -10  447.65    7.07
   0  -5 -10  435.72    7.02
   0   5 -10  439.97    7.18
   0   5 -11   88.39    2.27
   0   5 -11   87.07    2.06
   0  -5 -11   83.75    2.16
   0   5 -11   88.90    2.17
   0   5  12   58.05    1.52
   0   5 -12   58.70    1.55
   0   5 -12   61.36    1.68
   0  -5 -12   58.64    1.67
   0   5  13  123.19    2.29
   0  -5 -13  127.63    2.53
   0   5 -13  121.53    2.46
   0  -5 -14    0.01    0.21
   0  -6   0  450.91    6.04
   0   6   0  439.93    6.04
   0  -6   1  456.53    6.05
   0  -6  -1  461.96    6.13
   0   6  -1  438.91    6.03
   0   6   1  443.23    6.15
   0  -6   2  124.81    1.76
   0   6   2  119.07    1.94
   0  -6  -2  122.05    1.93
   0   6  -3   46.69    0.77
   0  -6  -3   47.40    0.94
   0  -6   3   49.55    0.74
   0  -6   3   49.25    1.01
   0  -6  -3   48.12    1.00
   0   6   3   49.15    1.03
   0  -6   4   12.29    0.47
   0  -6  -4   13.06    0.43
   0  -6  -5   20.02    0.58
   0   6  -5   20.12    0.45
   0  -6  -5   18.89    0.64
   0   6  -6   19.89    0.74
   0  -6  -6   19.73    0.61
   0   6  -6   20.01    0.72
   0   6  -7    2.50    0.31
   0  -6  -7    2.55    0.30
   0   6  -7    2.55    0.32
   0   6  -7    2.47    0.33
   0   6  -8   26.70    1.02
   0   6  -8   26.66    1.05
   0  -6  -8   26.84    0.95
   0   6  -8   27.29    0.90
   0   6  -8   27.55    1.00
   0   6  -9   98.02    2.31
   0  -6  -9   95.22    2.18
   0   6  -9  100.30    2.26
   0   6  -9   98.07    2.11
   0   6 -10  217.29    3.83
   0   6 -10  213.37    4.09
   0  -6 -10  214.92    3.96
   0   6 -10  219.60    4.02
   0   6 -11    1.39    0.31
   0   6 -11    1.29    0.40
   0   6 -11    1.16    0.35
   0  -6 -11    1.48    0.37
   0   6  11    1.30    0.30
   0   6  12  112.40    2.32
   0  -6 -12  117.86    2.54
   0   6 -12  112.97    2.31
   0   6 -12  117.68    2.53
   0  -6 -13    3.14    0.39
   0   6  13    3.36    0.31
   0   6 -13    2.98    0.37
   0  -6 -14    0.07    0.18
   0   7   0    0.06    0.10
   0  -7   0    0.40    0.10
   0   7   1  604.38    8.17
   0   7  -1  586.20    8.06
   0  -7   1  597.34    8.07
   0  -7   2   25.77    0.51
   0   7   2   24.80    0.64
   0   7  -2   25.31    0.49
   0   7   3    9.85    0.42
   0   7  -3   10.43    0.27
   0  -7  -3    9.63    0.38
   0  -7  -3    9.26    0.40
   0  -7   3   10.12    0.42
   0   7   4  611.03    8.49
   0  -7  -4  611.40    8.47
   0  -7  -4  589.12    8.32
   0  -7   4  609.19    8.46
   0  -7  -5   14.04    0.51
   0   7  -6  184.81    3.20
   0  -7  -6  186.29    3.09
   0   7  -6  183.91    3.18
   0   7  -6  187.07    3.24
   0   7  -7   39.17    1.18
   0  -7  -7   38.03    1.10
   0   7  -7   38.17    1.15
   0   7  -7   37.96    1.19
   0   7  -8  254.99    4.48
   0   7  -8  251.57    4.41
   0  -7  -8  254.40    4.28
   0   7  -8  258.13    4.38
   0  -7  -9   20.00    0.89
   0   7  -9   20.11    0.97
   0   7  -9   19.53    0.91
   0   7  -9   20.08    0.95
   0  -7 -10  106.04    2.43
   0   7 -10  112.06    2.58
   0   7 -10  111.32    2.49
   0   7  10  104.14    2.32
   0   7 -11   86.38    2.20
   0  -7 -11   82.70    2.07
   0   7 -11   86.10    2.12
   0   7  11   83.44    1.96
   0   7  12   10.35    0.58
   0  -7 -12   10.55    0.65
   0   7 -12   10.48    0.65
   0   7 -13   14.65    0.68
   0   7  13   14.46    0.58
   0  -7 -13   15.22    0.70
   0  -7 -14  218.96    3.48
   0  -8   0   12.17    0.38
   0   8   0   11.92    0.38
   0  -8   1  137.16    2.12
   0   8   1  139.83    2.22
   0  -8  -1  141.60    2.20
   0  -8   2  207.79    3.02
   0   8   2  209.83    3.24
   0  -8  -3  527.41    7.45
   0  -8   3  542.57    7.54
   0   8   3  553.29    7.58
   0   8  -3  523.49    7.14
   0   8  -3  538.79    7.16
   0  -8   3  539.48    7.17
   0  -8   4 1190.94   16.09
   0  -8  -4 1211.04   16.10
   0  -8  -4 1166.50   15.96
   0   8   4 1177.37   16.12
   0   8  -5  157.40    2.76
   0   8  -5  158.11    2.76
   0   8  -6  351.61    5.45
   0   8   6  354.71    5.38
   0  -8  -6  349.74    5.32
   0   8  -6  356.88    5.46
   0   8  -6  350.86    5.52
   0   8  -7   41.94    1.23
   0  -8  -7   42.83    1.19
   0   8  -7   41.94    1.29
   0   8  -7   43.15    1.27
   0   8   7   43.32    1.19
   0  -8  -8   58.16    1.52
   0   8   8   59.75    1.52
   0   8  -8   59.51    1.60
   0   8  -8   57.86    1.62
   0   8  -8   57.22    1.65
   0   8  -9   91.56    2.23
   0  -8  -9   95.88    2.18
   0   8  -9   93.96    2.33
   0   8   9   94.13    2.11
   0   8  -9   95.78    2.29
   0   8 -10  219.54    4.13
   0   8  10  224.75    3.97
   0  -8 -10  222.61    4.06
   0   8 -10  231.37    4.24
   0  -8 -11   92.32    2.20
   0   8 -11   98.37    2.26
   0   8 -11   93.77    2.33
   0   8  11   91.88    2.08
   0   8 -12    3.86    0.43
   0   8  12    3.48    0.36
   0  -8 -12    3.92    0.42
   0  -8 -13    9.40    0.53
   0   8 -13    9.57    0.53
   0  -8 -14    9.22    0.42
   0  -9   0    0.21    0.12
   0   9   0    0.37    0.11
   0   9  -1  374.12    5.13
   0   9   1  360.70    5.27
   0  -9  -1  379.17    5.26
   0  -9   1  363.67    5.16
   0   9   2   21.16    0.63
   0  -9   2   19.74    0.49
   0   9  -2   20.88    0.47
   0  -9  -2   20.82    0.60
   0   9  -3  408.05    5.47
   0   9  -3  397.06    5.47
   0  -9   3  408.36    5.52
   0  -9   3  410.10    5.91
   0  -9  -3  400.50    5.80
   0   9   3  414.78    5.92
   0  -9   4  168.25    2.82
   0   9  -5   43.51    1.17
   0   9   5   44.06    1.13
   0   9  -5   44.20    1.19
   0   9  -5   43.15    1.16
   0   9  -6    0.30    0.21
   0   9  -6    0.37    0.18
   0  -9  -6    0.65    0.18
   0   9  -6    0.41    0.20
   0   9   6    0.43    0.19
   0   9   7  209.45    3.65
   0   9  -7  213.51    3.83
   0  -9  -7  213.71    3.62
   0   9  -7  214.75    3.78
   0   9  -7  214.08    3.76
   0   9  -8   17.05    0.82
   0   9   8   17.25    0.77
   0   9  -8   16.07    0.81
   0   9  -8   16.75    0.86
   0  -9  -8   17.75    0.78
   0   9   9  420.15    6.62
   0   9  -9  427.84    6.97
   0  -9  -9  414.19    6.66
   0   9  -9  433.57    6.87
   0   9  -9  431.38    6.81
   0   9 -10   15.50    0.84
   0   9 -10   13.62    0.82
   0   9  10   15.68    0.76
   0  -9 -10   13.88    0.76
   0   9  11   69.98    1.73
   0   9 -11   71.42    1.87
   0  -9 -11   71.70    1.80
   0   9 -11   71.71    1.92
   0   9  12   46.18    1.22
   0   9 -12   47.38    1.37
   0  -9 -12   45.82    1.32
   0  -9 -13  276.45    4.32
   0   9 -13  270.29    4.34
   0  -9 -14   27.71    0.73
   0 -10   0  108.63    1.84
   0  10   0  112.04    1.85
   0  10   1   64.77    1.28
   0 -10  -1   63.95    1.26
   0  10  -1   64.78    1.16
   0 -10   1   64.60    1.19
   0  10   2  403.55    5.90
   0 -10  -2  413.32    5.85
   0  10  -2  404.45    5.58
   0 -10   3   16.90    0.63
   0  10   3   16.10    0.62
   0  10  -4   74.23    1.63
   0  10   4   74.78    1.60
   0  10   5  125.59    2.38
   0  10  -5  124.69    2.44
   0  10  -5  125.42    2.42
   0  10  -6  123.78    2.52
   0  10  -6  125.41    2.48
   0  10  -6  121.25    2.42
   0  10   6  121.60    2.40
   0  10  -7   42.45    1.29
   0 -10  -7   43.12    1.20
   0  10  -7   42.23    1.31
   0  10  -7   42.66    1.35
   0  10   7   43.45    1.27
   0  10  -8  398.60    6.40
   0 -10  -8  401.75    6.23
   0  10  -8  405.74    6.42
   0  10  -8  397.60    6.52
   0  10   8  392.12    6.25
   0  10   9  384.23    6.14
   0  10  -9  381.67    6.32
   0 -10  -9  391.67    6.14
   0  10  -9  386.76    6.47
   0  10  -9  385.12    6.33
   0  10  10    0.23    0.25
   0 -10 -10    0.21    0.25
   0  10 -10    0.22    0.27
   0  10 -10    0.30    0.29
   0 -10 -11  121.08    2.48
   0  10  11  121.30    2.44
   0  10 -11  120.08    2.61
   0  10 -11  118.73    2.61
   0 -10 -12   12.04    0.61
   0  10  12   10.43    0.52
   0  10 -12   10.87    0.61
   0 -10 -13   21.92    0.71
   0  10 -13   21.92    0.75
   0  11   0    0.12    0.09
   0 -11   0    0.08    0.11
   0  11  -1  112.80    1.88
   0 -11  -1  117.76    2.02
   0  11   1  118.32    2.04
   0 -11   1  116.01    1.93
   0  11   2  438.44    6.25
   0  11  -2  412.20    6.29
   0  11   3  147.65    2.63
   0  11   4   15.52    0.65
   0  11  -4   13.95    0.64
   0  11  -4   14.28    0.64
   0  11   5   66.92    1.58
   0  11  -5   68.38    1.64
   0  11  -5   66.15    1.63
   0  11  -6  102.14    2.25
   0  11  -6   99.19    2.20
   0  11   6  103.57    2.16
   0  11  -6   98.18    2.11
   0  11  -7    0.72    0.28
   0  11  -7    0.69    0.24
   0  11  -7    0.61    0.26
   0  11   7    0.52    0.25
   0  11  -8    4.08    0.44
   0 -11  -8    3.49    0.37
   0  11  -8    3.96    0.47
   0  11  -8    4.33    0.49
   0  11   8    3.84    0.42
   0  11  -9   25.37    1.12
   0 -11  -9   24.54    0.94
   0  11  -9   24.31    1.07
   0  11  -9   24.78    1.05
   0  11   9   26.42    1.01
   0  11  10  165.50    3.16
   0  11 -10  170.34    3.35
   0 -11 -10  170.70    3.15
   0  11 -10  166.19    3.32
   0  11  11  114.61    2.32
   0  11 -11  118.65    2.52
   0 -11 -11  116.88    2.35
   0  11 -11  115.95    2.48
   0 -11 -12   74.93    1.61
   0  11 -12   74.28    1.72
   0  11  12   72.75    1.53
   0  11 -13    8.79    0.43
   0 -11 -13    7.99    0.42
   0  12   0  403.85    6.04
   0  12   1  319.64    4.94
   0  12   1  327.98    4.81
   0 -12   1  310.10    4.64
   0  12  -1  323.86    4.96
   0  12   2   30.90    0.94
   0  12  -2   32.15    0.98
   0  12   2   28.71    0.87
   0  12   3   25.00    0.85
   0  12  -3   24.82    0.83
   0  12   4   88.71    1.92
   0  12  -4   90.25    1.93
   0  12  -5  135.14    2.74
   0  12   5  144.28    2.71
   0  12  -5  141.28    2.75
   0  12   6   38.41    1.20
   0  12  -6   41.01    1.30
   0  12  -6   39.89    1.27
   0  12  -7  342.89    5.52
   0  12  -7  340.51    5.63
   0  12  -7  345.74    5.69
   0  12   7  338.06    5.52
   0  12   8   40.04    1.28
   0  12  -8   39.28    1.34
   0  12  -8   41.64    1.32
   0  12  -8   39.59    1.39
   0  12  -9   15.48    0.83
   0  12  -9   13.96    0.84
   0  12  -9   16.30    0.82
   0  12   9   15.16    0.75
   0  12  10   21.75    0.88
   0  12 -10   21.07    0.91
   0 -12 -10   21.77    0.84
   0  12 -10   20.70    0.95
   0 -12 -11    5.55    0.41
   0  12 -11    5.37    0.49
   0  12  11    5.76    0.43
   0  12 -12   14.18    0.64
   0 -12 -12   14.01    0.61
   0  12 -13   12.86    0.48
   0  13   0    0.72    0.22
   0  13  -1   14.73    0.66
   0  13   1   15.23    0.66
   0  13  -2  124.08    2.44
   0  13   2  124.58    2.41
   0  13  -3   14.44    0.64
   0  13   3   14.07    0.66
   0  13   4   10.07    0.57
   0  13  -4   11.51    0.61
   0  13  -5    0.31    0.23
   0  13   5    0.77    0.25
   0  13  -5    0.07    0.23
   0  13  -6  134.08    2.79
   0  13   6  133.13    2.69
   0  13  -6  133.86    2.78
   0  13  -7   50.51    1.55
   0  13  -7   51.62    1.56
   0  13   7   53.16    1.50
   0  13  -8   12.75    0.75
   0  13  -8   12.60    0.70
   0  13   8   12.39    0.69
   0  13  -8   12.56    0.77
   0  13  -9   11.75    0.73
   0  13  -9   12.13    0.69
   0  13  -9   12.63    0.77
   0  13   9   11.83    0.68
   0  13 -10    2.27    0.33
   0  13 -10    1.86    0.37
   0  13  10    2.08    0.32
   0  13 -11   95.70    2.08
   0 -13 -11   97.57    1.96
   0  13 -12   19.21    0.71
   0  14   0  134.96    2.60
   0  14   1  162.81    2.99
   0  14  -1  164.25    3.00
   0  14   2  214.80    3.71
   0  14  -2  211.19    3.73
   0  14   3   11.69    0.63
   0  14   4  164.82    3.12
   0  14  -4  168.58    3.11
   0  14  -5   83.77    2.04
   0  14  -5   86.95    2.03
   0  14   5   86.20    2.00
   0  14   6   90.90    2.09
   0  14  -6   88.38    2.13
   0  14  -6   87.09    2.13
   0  14  -7    5.47    0.53
   0  14  -7    6.05    0.54
   0  14   7    6.43    0.52
   0  14  -8  133.34    2.90
   0  14  -8  128.25    2.83
   0  14   8  134.47    2.72
   0  14  -9    1.27    0.37
   0  14   9    1.06    0.29
   0  14  -9    1.23    0.36
   0  14 -10   17.61    0.83
   0  14  10   15.51    0.70
   0  14  11   35.25    0.96
   0  14 -11   41.97    1.19
   0  14 -12    2.45    0.26
   0  15   0    0.01    0.21
   0  15   1   18.35    0.80
   0  15  -1   17.24    0.78
   0  15   2   49.68    1.39
   0  15  -2   47.70    1.39
   0  15  -3    1.64    0.32
   0  15   3    1.86    0.32
   0  15  -4   83.22    1.93
   0  15   4   83.62    1.98
   0  15   5   11.75    0.68
   0  15  -5   11.41    0.67
   0  15  -6  153.54    3.11
   0  15   6  158.17    3.08
   0  15  -6  157.82    3.19
   0  15  -7   90.41    2.19
   0  15  -7   90.76    2.24
   0  15   7   94.36    2.14
   0  15  -8    0.13    0.27
   0  15   8    0.45    0.27
   0  15  -8    0.51    0.33
   0  15  -9  274.82    4.71
   0  15   9  264.49    4.49
   0  15  -9  279.23    4.73
   0  15  10   92.93    1.95
   0  15 -10  105.72    2.20
   0  15 -11   33.31    0.99
   0  15 -12    4.81    0.30
   0  16   0  621.32    9.25
   0  16   1  364.79    5.90
   0  16  -1  371.25    5.93
   0  16  -2   45.13    1.40
   0  16   2   47.82    1.41
   0  16  -3  327.35    5.51
   0  16   3  343.75    5.54
   0  16   4   16.34    0.80
   0  16   5  272.65    4.65
   0  16  -5  265.58    4.58
   0  16   6  163.49    3.14
   0  16  -6  162.54    3.26
   0  16  -6  158.09    3.15
   0  16  -7   26.50    1.07
   0  16   7   26.97    1.02
   0  16  -7   28.56    1.12
   0  16  -8   68.19    1.84
   0  16  -8   69.84    1.80
   0  16   8   67.66    1.69
   0  16   9   38.85    1.16
   0  16  -9   43.19    1.32
   0  16 -10    1.15    0.28
   0  16  10    0.65    0.19
   0  16 -11    2.00    0.26
   0  17   0    0.02    0.25
   0  17  -1   87.55    2.10
   0  17   1   85.32    2.06
   0  17  -2   27.52    1.06
   0  17   2   26.34    1.05
   0  17   3  255.81    4.38
   0  17  -3  239.67    4.39
   0  17   4    1.89    0.35
   0  17  -5   37.88    1.32
   0  17  -5   36.29    1.19
   0  17   5   38.46    1.27
   0  17  -6    6.72    0.52
   0  17  -6    6.57    0.59
   0  17   6    6.25    0.53
   0  17  -7    1.53    0.33
   0  17   7    1.66    0.32
   0  17  -7    2.08    0.40
   0  17  -8   99.13    2.15
   0  17   8   93.68    2.06
   0  17  -8   99.24    2.23
   0  17   9    2.36    0.29
   0  17  -9    2.09    0.33
   0  17 -10  112.14    2.17
   0  17 -11    1.13    0.19
   0  18   0  193.79    3.67
   0  18  -1  375.76    6.21
   0  18   1  390.64    6.23
   0  18   2   87.73    2.10
   0  18  -2   83.43    2.10
   0  18  -3   98.53    2.35
   0  18   3  103.22    2.34
   0  18   4  380.55    6.14
   0  18   5   53.61    1.54
   0  18  -5   54.63    1.64
   0  18   6   10.90    0.65
   0  18  -6   11.38    0.71
   0  18  -7    0.96    0.35
   0  18  -7    0.46    0.23
   0  18   7    0.39    0.25
   0  18   8   13.38    0.63
   0  18  -8   13.87    0.65
   0  18  -8   15.26    0.74
   0  18  -9    2.81    0.33
   0  18   9    2.31    0.26
   0  18 -10    0.81    0.20
   0  19   0    0.06    0.29
   0  19   1    0.48    0.30
   0  19  -1    0.75    0.34
   0  19   2    0.10    0.30
   0  19  -2    0.28    0.30
   0  19   3   44.45    1.40
   0  19  -3   42.83    1.42
   0  19   4  261.50    4.55
   0  19  -5   40.15    1.33
   0  19   5   37.51    1.23
   0  19  -6   76.86    1.91
   0  19   6   73.29    1.78
   0  19  -7  114.78    2.39
   0  19   7  109.57    2.22
   0  19   8    7.27    0.43
   0  19  -8    7.32    0.51
   0  19  -9  120.14    2.24
   0  19 -10   26.80    0.72
   0  20   0   22.24    0.97
   0  20   1   89.85    2.16
   0  20  -1   86.44    2.16
   0  20  -2   27.74    1.11
   0  20   2   26.16    1.07
   0  20  -3  147.12    3.03
   0  20   3  147.80    2.95
   0  20  -4  297.05    5.14
   0  20   4  315.78    5.09
   0  20   5    0.44    0.25
   0  20  -5    0.52    0.30
   0  20   6   53.36    1.40
   0  20  -6   58.16    1.54
   0  20  -7   12.45    0.65
   0  20   7   12.47    0.57
   0  20   8   27.72    0.79
   0  20  -8   36.32    1.00
   0  20  -9   19.87    0.65
   0  21   0    1.12    0.34
   0  21  -1    3.04    0.44
   0  21   1    3.63    0.44
   0  21   2  176.25    3.32
   0  21  -2  171.07    3.34
   0  21   3    6.16    0.52
   0  21  -3    6.51    0.56
   0  21   4    1.86    0.33
   0  21  -4    1.70    0.36
   0  21   5   13.77    0.66
   0  21  -5   13.85    0.72
   0  21   6   20.93    0.76
   0  21  -6   23.00    0.86
   0  21   7    1.91    0.24
   0  21  -7    1.70    0.28
   0  21  -8  136.10    2.37
   0  22   0   26.05    1.00
   0  22  -1    4.37    0.44
   0  22   1    4.89    0.47
   0  22   2   38.12    1.20
   0  22  -2   39.67    1.26
   0  22  -3   31.58    1.09
   0  22   3   29.51    1.03
   0  22   4    0.42    0.22
   0  22  -5    9.79    0.58
   0  22   5   10.22    0.53
   0  22  -6    0.13    0.19
   0  22   6    0.12    0.16
   0  22   7    7.35    0.33
   0  22  -7   12.31    0.52
   0  22  -8    3.62    0.25
   0  23   0   -0.05    0.24
   0  23  -1   21.23    0.86
   0  23   1   19.99    0.82
   0  23  -2    2.09    0.34
   0  23   2    2.15    0.31
   0  23  -3    2.48    0.35
   0  23   3    2.62    0.31
   0  23   4  112.32    2.13
   0  23  -5   52.05    1.26
   0  23   5   50.05    1.14
   0  23   6    0.11    0.11
   0  23  -6    0.17    0.16
   0  23  -7    1.44    0.18
   0  24   0   75.67    1.66
   0  24   1   14.03    0.62
   0  24  -1   13.52    0.62
   0  24   2   44.52    1.14
   0  24  -2   46.84    1.23
   0  24  -2   47.62    1.22
   0  24   3    8.75    0.45
   0  24   4  107.10    1.89
   0  24  -5    0.14    0.16
   0  25   0    0.01    0.17
   0  25  -1   40.06    1.04
   0  25  -1   43.04    1.05
   0  25   1   41.95    1.01
   0  25  -2    0.30    0.18
   0  25   2    0.54    0.16
   0  25   3    0.60    0.14
   0  26   0    1.40    0.18
   0  26  -1   38.09    0.87
   0  26  -2    1.83    0.18
  -1   0  15    0.02    0.12
   1   0 -14   35.97    1.13
   1   0 -13    0.01    0.29
   1   0 -12   96.82    2.37
   1   0 -12   98.56    2.34
   1   0 -11   -0.10    0.32
   1   0 -11    0.09    0.29
   1   0 -10    5.07    0.49
   1   0 -10    4.82    0.51
   1   0  -9   -0.10    0.24
   1   0  -9    0.34    0.24
   1   0  -8    2.38    0.31
   1   0  -8    2.37    0.30
  -1   0   7    0.09    0.11
   1   0  -7    0.05    0.16
   1   0  -7    0.04    0.14
   1   0  -7    0.10    0.16
   1   0  -7   -0.02    0.17
   1   0  -6    5.46    0.34
   1   0  -6    5.51    0.28
   1   0  -6    5.34    0.17
   1   0  -5    0.19    0.06
   1   0  -5    0.08    0.09
   1   0  -4  950.63   12.64
  -1   0   4  975.44   12.78
   1   0  -4  966.23   12.77
  -1   0   3    0.34    0.07
   1   0  -3    0.33    0.07
   1   0  -2  350.58    4.61
  -1   0   2  339.71    4.63
  -1   0   1    0.08    0.06
   1   0  -1    1.80    0.09
   1   0   0 1979.39   25.82
  -1   0  -1    0.07    0.08
  -1   0  -1    0.15    0.07
  -1   0  -2 2166.32   28.78
   1   0   2 2220.47   28.78
  -1   0  -3    0.20    0.13
   1   0   3    8.80    0.30
  -1   0  -4   43.69    0.93
  -1   0  -4   42.79    0.93
   1   0   5    0.04    0.11
  -1   0  -5    0.15    0.13
  -1   0  -5    0.10    0.15
  -1   0  -5    0.15    0.08
  -1   0  -6   66.48    1.41
   1   0   6   66.71    1.39
  -1   0  -7    0.22    0.19
  -1   0  -7    0.18    0.19
  -1   0  -7    0.40    0.20
  -1   0  -7    0.07    0.16
  -1   0  -8   12.43    0.66
  -1   0  -8   12.53    0.69
  -1   0  -8   12.40    0.64
  -1   0  -9   -0.01    0.25
  -1   0  -9    0.32    0.25
  -1   0  -9    0.59    0.24
  -1   0 -10    2.46    0.41
  -1   0 -10    2.46    0.41
  -1   0 -10    2.21    0.37
  -1   0 -11    0.44    0.31
  -1   0 -12   47.80    1.48
  -1   0 -13    0.51    0.27
  -1   0 -14   62.77    1.36
  -1   1  15   54.53    1.09
  -1  -1  15   51.58    1.10
   1   1 -14    7.56    0.52
   1  -1 -14    7.40    0.53
   1  -1 -13   76.12    1.94
   1   1 -13   75.31    1.90
   1   1 -12    8.66    0.65
   1   1 -12    8.88    0.68
   1  -1 -12    9.55    0.70
   1  -1 -11  136.87    2.95
   1  -1 -11  135.34    2.91
   1   1 -11  132.42    2.88
   1   1 -11  139.07    2.96
   1   1 -10  269.56    4.73
   1  -1 -10  272.56    4.76
   1   1 -10  265.24    4.68
   1  -1 -10  272.31    4.70
   1   1  -9  220.18    3.87
   1   1  -9  211.23    3.94
   1   1  -9  224.06    3.94
   1  -1  -9  219.15    3.88
   1  -1  -9  225.21    3.94
   1   1  -8   17.92    0.77
   1   1  -8   18.44    0.74
   1   1  -8   18.12    0.76
   1  -1  -8   18.04    0.75
   1  -1  -8   19.62    0.78
   1  -1  -7   47.03    1.17
   1  -1  -7   44.93    1.14
   1  -1  -7   44.32    1.16
   1   1  -7   45.34    1.12
   1   1  -7   45.54    1.20
   1   1  -7   42.22    1.12
   1   1  -7   43.32    1.15
  -1  -1   7   44.52    0.96
  -1  -1   6  215.51    3.17
   1  -1  -6  214.74    3.02
   1  -1  -6  216.71    3.26
   1   1  -6  211.07    3.17
   1   1  -6  214.47    3.35
   1   1  -5  362.06    5.04
   1   1  -5  362.43    4.90
   1  -1  -5  354.80    4.98
   1   1  -5  346.77    4.67
  -1   1   5  356.32    4.98
   1   1  -4   77.24    1.32
   1  -1  -4   77.99    1.29
   1   1  -4   77.28    1.10
  -1   1   4   79.02    1.30
   1   1  -4   79.08    1.23
  -1  -1   3 3589.30   47.30
  -1  -1   3 3652.44   47.36
  -1   1   3 3585.06   47.37
  -1  -1   2   63.81    0.92
   1   1  -2   62.68    0.92
  -1   1   2   66.19    1.01
  -1   1   2   67.82    0.97
  -1  -1   2   67.94    0.92
   1   1  -1  986.84   12.42
   1  -1  -1  963.19   12.51
  -1  -1   1  982.45   12.49
  -1  -1   0  313.96    4.16
  -1  -1   0  309.74    4.08
  -1   1   0  305.29    4.15
  -1   1  -1    1.16    0.12
   1  -1   1    0.96    0.11
   1   1   1    0.86    0.11
   1  -1   1    1.01    0.09
  -1   1  -2  253.91    3.63
   1  -1   2  258.82    3.63
  -1   1  -2  258.04    3.52
  -1   1  -2  257.07    3.60
  -1  -1  -2  264.67    3.62
   1   1   3    8.63    0.32
  -1   1  -3    8.68    0.33
  -1  -1  -3    8.18    0.32
  -1   1  -3    9.18    0.25
   1  -1   4  801.69   10.77
  -1   1  -4  791.71   10.56
   1   1   4  801.88   10.81
  -1  -1  -4  788.67   10.83
  -1  -1  -4  778.79   10.83
  -1   1  -4  821.42   10.85
   1   1   5  805.62   11.12
  -1  -1  -5  801.36   11.14
  -1   1  -5  810.25   11.19
  -1   1  -5  816.07   10.81
  -1  -1  -5  816.85   11.19
  -1   1  -5  827.57   11.12
  -1   1  -6  249.42    3.90
  -1  -1  -6  252.53    3.97
  -1   1  -6  262.44    4.06
  -1  -1  -6  257.60    4.03
   1   1   6  257.96    3.96
  -1   1  -7  567.76    8.22
  -1   1  -7  577.43    8.33
  -1  -1  -7  556.22    8.25
  -1  -1  -7  570.85    8.33
  -1  -1  -7  568.60    8.21
  -1   1  -7  557.55    8.35
  -1   1  -7  567.35    8.26
  -1   1  -8   26.01    0.95
  -1   1  -8   25.84    0.97
  -1  -1  -8   25.00    0.94
  -1  -1  -8   24.35    0.91
  -1   1  -8   24.89    0.98
  -1   1  -8   25.28    0.92
  -1  -1  -8   26.09    0.99
  -1  -1  -9    2.61    0.40
  -1  -1  -9    2.29    0.37
  -1  -1  -9    2.56    0.36
  -1   1  -9    2.88    0.42
  -1   1  -9    2.15    0.36
  -1   1  -9    2.48    0.36
  -1   1 -10    4.98    0.49
  -1   1 -10    4.32    0.53
  -1  -1 -10    5.01    0.53
  -1  -1 -10    4.74    0.51
  -1   1 -10    4.60    0.49
  -1   1 -11   81.21    2.14
  -1  -1 -11   80.81    2.07
  -1   1 -11   78.69    2.04
  -1   1 -11   78.31    1.98
  -1  -1 -12   77.89    1.97
  -1   1 -12   74.12    1.91
  -1   1 -13  303.64    4.90
  -1  -1 -13  304.19    4.94
  -1  -1 -14   54.10    1.25
  -1   1 -14   55.28    1.23
  -1  -2  15   61.66    1.29
  -1   2  15   67.71    1.28
   1   2 -14    7.84    0.50
   1  -2 -14    8.07    0.54
  -1   2  14    7.46    0.47
   1   2 -13    2.06    0.37
   1  -2 -13    2.89    0.43
   1   2 -12    5.22    0.55
   1   2 -12    5.79    0.55
   1  -2 -12    5.81    0.58
   1   2 -11  279.82    4.85
   1   2 -11  288.20    4.96
   1  -2 -10   60.70    1.72
   1   2 -10   63.54    1.73
   1   2 -10   59.70    1.64
   1   2  -9  217.47    3.99
   1   2  -9  223.37    3.91
   1  -2  -9  227.31    4.01
   1   2  -9  227.35    3.98
   1   2  -8    4.17    0.37
   1  -2  -8    3.94    0.39
   1   2  -8    3.44    0.37
   1   2  -8    3.24    0.36
   1  -2  -7  294.52    4.50
   1   2  -7  288.81    4.50
   1   2  -7  283.01    4.37
   1   2  -6   20.68    0.65
  -1  -2   6   20.58    0.51
   1   2  -6   19.53    0.51
   1  -2  -6   19.43    0.60
   1   2  -5   17.73    0.55
  -1  -2   5   19.04    0.44
   1  -2  -5   19.24    0.54
  -1   2   5   19.19    0.55
   1   2  -5   18.90    0.45
   1   2  -4  844.16   11.18
   1  -2  -4  836.93   11.08
  -1   2   4  851.16   11.20
   1   2  -4  815.44   11.03
  -1   2   3  386.36    5.16
   1   2  -3  373.90    5.18
  -1   2   3  382.81    5.23
  -1  -2   2 2161.14   28.08
  -1   2   2 2107.13   28.20
   1   2  -2 2154.47   28.12
  -1   2   2 2158.61   28.16
  -1  -2   2 2154.24   28.04
  -1  -2   1 2002.07   26.18
  -1  -2   1 2016.85   26.19
   1   2   0    2.32    0.11
  -1   2   0    2.46    0.12
   1  -2   0    2.31    0.13
   1   2   1 5603.81   72.93
   1  -2   1 5582.47   72.89
  -1   2  -2  918.53   12.30
   1  -2   2  922.89   12.36
  -1   2  -2  933.84   12.21
  -1  -2  -3  268.12    3.77
  -1   2  -3  259.74    3.70
  -1   2  -3  267.53    3.55
  -1   2  -4   80.34    1.46
  -1   2  -4   78.08    1.18
  -1  -2  -4   77.32    1.43
   1   2   4   78.54    1.42
  -1   2  -5  490.47    6.74
  -1  -2  -5  470.08    6.81
   1   2   5  473.91    6.79
  -1  -2  -5  467.01    6.81
  -1   2  -5  481.87    6.40
  -1  -2  -6   14.01    0.57
   1   2   6   13.92    0.55
  -1  -2  -6   15.14    0.60
  -1   2  -6   13.51    0.61
  -1   2  -6   14.25    0.53
  -1   2  -7  275.43    4.59
  -1   2  -7  280.35    4.57
  -1   2  -7  279.71    4.48
  -1  -2  -7  281.87    4.56
  -1   2  -7  286.10    4.48
  -1  -2  -7  279.93    4.47
  -1  -2  -8   18.04    0.78
  -1   2  -8   20.27    0.87
  -1   2  -8   19.62    0.82
  -1  -2  -8   17.38    0.81
  -1   2  -8   21.01    0.83
  -1   2  -8   19.07    0.84
  -1   2  -9    8.61    0.58
  -1   2  -9    8.03    0.61
  -1  -2  -9    8.44    0.61
  -1   2  -9    8.72    0.59
  -1   2 -10    1.52    0.36
  -1  -2 -10    1.11    0.34
  -1   2 -10    1.36    0.31
  -1   2 -10    0.99    0.36
  -1   2 -11    0.10    0.30
  -1   2 -11    0.74    0.32
  -1   2 -11    0.10    0.24
  -1  -2 -11    0.38    0.32
  -1   2 -12    0.29    0.29
  -1  -2 -12    0.17    0.32
  -1  -2 -13   44.43    1.29
  -1   2 -13   45.05    1.24
  -1   2 -14    1.06    0.19
  -1  -2 -14    1.15    0.24
   1  -3 -14   79.40    1.82
  -1   3  14   82.95    1.73
   1   3 -14   81.87    1.74
   1   3 -13   13.52    0.72
   1   3 -13   11.59    0.71
   1   3 -12    6.29    0.58
   1   3 -12    7.34    0.59
   1   3 -11   48.92    1.50
   1   3 -11   48.68    1.55
   1   3 -10   92.08    2.14
   1   3 -10   92.39    2.23
   1   3 -10   87.92    2.23
   1   3  -9   63.53    1.66
   1  -3  -9   62.69    1.66
   1   3  -9   61.88    1.59
   1   3  -9   60.81    1.64
   1   3  -8   17.66    0.75
   1   3  -8   17.31    0.72
   1  -3  -8   16.27    0.71
   1   3  -8   16.86    0.75
   1  -3  -8   17.34    0.77
   1   3  -7  412.54    6.11
   1  -3  -7  418.29    6.18
   1   3  -7  416.09    6.25
   1  -3  -7  414.28    6.25
   1   3  -7  409.44    6.22
  -1  -3   6  755.73   10.03
   1   3  -6  733.03   10.31
   1  -3  -5    9.91    0.33
   1   3  -5    9.75    0.39
  -1  -3   5   10.84    0.29
  -1   3   5   10.01    0.41
  -1  -3   4  332.53    4.44
   1   3  -4  328.47    4.64
   1  -3  -4  329.58    4.58
  -1   3   4  330.61    4.69
  -1  -3   3  566.02    7.43
  -1   3   3  563.93    7.63
   1  -3  -3  552.18    7.62
  -1  -3   3  579.68    7.44
  -1   3   3  538.57    7.68
  -1   3   2  104.80    1.53
  -1  -3   2  103.24    1.48
  -1  -3   1    7.35    0.16
  -1  -3   0 1033.80   13.54
   1   3   0 1013.31   13.53
  -1   3   0 1038.80   13.55
   1  -3   0 1031.95   13.55
  -1  -3  -1  338.21    4.60
   1  -3   1  344.17    4.52
  -1   3  -2 1929.08   25.21
   1  -3   2 1934.90   25.23
  -1   3  -2 1940.19   25.32
   1  -3   2 1925.39   25.40
   1   3   2 1980.18   25.37
   1  -3   3  544.51    7.66
  -1   3  -3  555.41    7.56
  -1   3  -3  563.85    7.40
  -1   3  -4   10.41    0.24
   1   3   4    9.76    0.40
  -1  -3  -4    9.99    0.41
   1   3   5    0.33    0.15
  -1  -3  -5    0.30    0.15
  -1  -3  -6   40.15    1.05
  -1   3  -6   38.27    0.95
  -1   3  -6   39.83    1.09
  -1  -3  -6   39.15    0.87
  -1  -3  -6   40.03    1.05
  -1  -3  -7  628.65    9.12
  -1  -3  -7  628.39    9.16
  -1   3  -7  641.63    9.14
  -1   3  -7  630.86    9.25
  -1   3  -7  638.67    9.14
  -1  -3  -7  640.65    9.22
  -1   3  -8   11.98    0.68
  -1  -3  -8   13.18    0.67
  -1   3  -8   12.65    0.65
  -1   3  -8   13.46    0.67
  -1  -3  -8   12.26    0.67
  -1  -3  -9  216.41    3.95
  -1   3  -9  215.83    4.03
  -1   3  -9  214.44    3.89
  -1   3  -9  220.78    3.91
  -1   3 -10  139.17    2.86
  -1   3 -10  138.24    2.89
  -1   3 -11    7.68    0.59
  -1   3 -11    7.58    0.59
  -1   3 -11    6.54    0.62
  -1   3 -12  189.53    3.50
  -1   3 -13    4.22    0.38
  -1   3 -14  114.26    2.02
  -1  -3 -14  134.14    2.26
  -1   4  14   18.65    0.69
   1   4 -14   18.39    0.68
  -1   4  13   39.12    1.21
   1   4 -13   39.49    1.31
   1   4 -13   41.14    1.24
   1  -4 -12   94.39    2.31
   1   4 -12  100.94    2.28
   1   4 -12  101.82    2.40
   1  -4 -11   13.79    0.81
   1   4 -11   14.55    0.77
   1   4 -11   12.78    0.78
   1  -4 -10    3.13    0.43
   1   4 -10    2.88    0.43
   1   4 -10    3.24    0.43
   1   4 -10    2.82    0.39
   1  -4  -9  141.14    2.84
   1   4  -9  147.84    2.88
   1   4  -9  141.07    2.76
   1   4  -9  139.31    2.87
   1   4  -8  203.41    3.61
   1  -4  -8  204.18    3.56
   1  -4  -8  210.81    3.67
   1   4  -8  204.99    3.51
   1   4  -8  208.49    3.61
   1   4  -7  269.43    4.36
   1   4  -7  267.83    4.39
   1  -4  -7  283.85    4.45
   1  -4  -7  273.64    4.33
   1  -4  -6   49.90    1.00
   1  -4  -5  149.93    2.32
  -1   4   5  153.32    2.48
  -1   4   4   11.08    0.41
   1  -4  -4   11.08    0.36
   1  -4  -3   16.68    0.47
  -1  -4   3   16.87    0.47
  -1  -4   2  615.92    8.21
   1  -4  -2  622.50    8.28
  -1   4   2  610.37    8.27
  -1  -4   1 1385.14   17.88
   1   4  -1 1382.34   17.87
  -1   4   0  454.57    6.10
   1  -4   0  457.19    6.10
  -1  -4   0  448.60    6.07
  -1  -4  -1  180.76    2.71
  -1   4  -1  178.56    2.64
   1  -4   2  223.79    3.08
  -1   4  -2  222.75    3.07
  -1  -4  -2  221.00    3.23
  -1   4  -3 1495.55   20.11
  -1   4  -3 1536.94   19.97
  -1   4  -4   91.73    1.27
  -1  -4  -4   71.52    1.56
  -1  -4  -5   65.98    1.39
   1   4   5   66.61    1.39
  -1  -4  -6   13.00    0.47
  -1   4  -6   13.40    0.51
  -1  -4  -6   12.70    0.56
  -1   4  -6   13.80    0.63
  -1   4  -7    9.48    0.52
  -1   4  -7    9.27    0.52
  -1  -4  -7    9.13    0.52
  -1   4  -7    9.26    0.56
  -1   4  -7    8.84    0.56
  -1  -4  -7    9.03    0.53
  -1   4  -8   43.19    1.25
  -1   4  -8   44.13    1.27
  -1  -4  -8   47.79    1.34
  -1   4  -8   45.52    1.38
  -1  -4  -8   42.90    1.29
  -1   4  -9  648.49    9.53
  -1   4  -9  644.56    9.74
  -1   4  -9  639.64    9.57
  -1  -4  -9  638.39    9.60
  -1   4 -10   34.32    1.20
  -1  -4 -10   32.88    1.21
  -1   4 -10   31.46    1.16
  -1   4 -11   10.70    0.68
  -1   4 -11   12.34    0.72
  -1  -4 -11   12.05    0.76
  -1  -4 -12    9.62    0.69
  -1   4 -12   11.00    0.62
  -1   4 -12   10.45    0.62
  -1   4 -13    1.36    0.24
   1  -5 -15   40.52    0.98
   1  -5 -14   23.96    0.86
  -1   5  14   23.70    0.78
   1   5 -13   40.61    1.18
  -1   5  13   39.52    1.20
   1  -5 -13   40.43    1.30
   1   5 -13   41.69    1.33
   1   5 -12    0.32    0.27
   1  -5 -12   -0.08    0.31
   1   5 -12    0.09    0.31
   1  -5 -11    8.65    0.65
   1   5 -11    9.36    0.62
   1   5 -11    9.17    0.69
   1   5 -10  136.34    2.91
   1   5 -10  133.71    2.73
   1  -5 -10  135.18    2.82
   1   5 -10  137.84    2.90
   1   5  -9   55.97    1.47
   1  -5  -9   55.33    1.52
   1   5  -9   56.88    1.57
   1   5  -9   53.51    1.55
   1   5  -8   22.50    0.81
   1   5  -8   21.77    0.87
   1   5  -8   22.99    0.89
   1  -5  -8   21.77    0.85
   1   5  -8   21.19    0.88
   1  -5  -7   23.35    0.80
   1   5  -7   21.81    0.81
   1   5  -7   21.37    0.79
  -1   5   6  505.47    7.26
   1  -5  -6  501.99    7.02
   1  -5  -5   25.45    0.65
  -1   5   5   25.30    0.73
   1  -5  -4  478.28    6.53
  -1   5   4  467.04    6.64
   1  -5  -3   35.11    0.74
  -1  -5   3   35.97    0.72
  -1  -5   3   35.83    0.56
  -1  -5   2   96.45    1.46
  -1   5   2   95.07    1.55
  -1   5   1   85.80    1.36
   1  -5  -1   87.03    1.36
  -1  -5   1   83.92    1.21
  -1  -5   0 3611.43   47.64
  -1   5   0 3690.33   47.69
  -1   5  -1 1584.21   21.24
   1  -5   1 1627.06   21.24
  -1  -5  -1 1642.09   21.31
  -1  -5  -2  381.59    5.21
  -1   5  -2  373.75    5.01
  -1   5  -3  271.68    3.90
  -1  -5  -3  277.29    4.04
   1  -5   3  275.47    3.77
  -1   5  -3  275.52    3.75
  -1   5  -4   35.05    0.58
  -1  -5  -5  120.68    2.15
   1   5   5  111.09    2.08
  -1   5  -6  127.29    2.41
  -1   5  -6  126.52    2.29
  -1   5  -6  125.99    2.41
  -1  -5  -6  124.40    2.28
  -1  -5  -7  568.37    8.37
  -1   5  -7  576.23    8.29
  -1  -5  -7  558.27    8.34
  -1   5  -7  581.84    8.50
  -1   5  -7  574.59    8.36
  -1   5  -7  569.68    8.52
  -1   5  -8   88.40    1.92
  -1   5  -8   84.20    1.95
  -1   5  -8   83.97    2.07
  -1   5  -8   88.04    2.08
  -1  -5  -8   83.10    1.94
  -1   5  -9  215.84    4.13
  -1   5  -9  226.78    3.99
  -1   5  -9  226.31    4.14
  -1   5  -9  222.86    3.90
  -1  -5  -9  214.65    3.95
  -1   5 -10    2.65    0.37
  -1  -5 -10    1.88    0.38
  -1   5 -10    2.10    0.42
  -1   5 -10    2.41    0.36
  -1   5 -11    8.41    0.60
  -1   5 -11    9.20    0.61
  -1   5 -11    8.33    0.68
  -1  -5 -11    9.72    0.69
  -1   5 -12    0.48    0.24
  -1   5 -12    0.74    0.25
  -1  -5 -12    0.41    0.31
  -1  -5 -13  101.75    2.06
  -1   5 -13   89.80    1.78
  -1  -5 -14    0.48    0.18
   1  -6 -14   81.16    1.75
  -1   6  14   80.41    1.63
  -1   6  13    0.53    0.25
   1  -6 -13    0.59    0.30
   1   6 -13    0.68    0.31
  -1   6  12  174.87    3.29
   1  -6 -12  176.28    3.36
   1   6 -12  172.79    3.43
   1   6 -12  167.48    3.16
   1   6 -11  526.05    8.07
   1   6 -11  505.97    7.76
   1  -6 -11  505.85    7.95
   1  -6 -10  330.67    5.50
   1   6 -10  329.99    5.57
   1   6 -10  330.51    5.62
   1   6 -10  330.64    5.34
   1   6  -9  176.78    3.37
   1   6  -9  173.73    3.16
   1  -6  -9  173.11    3.29
   1   6  -9  179.15    3.38
   1  -6  -8   12.92    0.65
   1   6  -8   12.94    0.70
   1   6  -8   13.09    0.68
   1   6  -8   12.91    0.69
   1  -6  -7   13.85    0.62
   1   6  -7   13.89    0.65
   1   6  -7   13.26    0.62
   1  -6  -6   55.03    1.15
   1  -6  -5  491.59    6.84
  -1   6   5  484.17    7.00
  -1  -6   4 2927.76   39.03
   1  -6  -4 3001.69   39.01
  -1  -6   3    9.38    0.23
   1  -6  -3   10.56    0.37
  -1   6   3   10.16    0.40
  -1  -6   3   10.04    0.35
  -1   6   2   29.86    0.71
  -1   6   1   90.86    1.47
   1  -6  -1   89.30    1.46
  -1   6   1   89.78    1.49
  -1   6   0  495.17    6.72
  -1  -6   0  495.14    6.68
   1  -6   1 1642.25   21.72
  -1   6  -1 1652.93   21.73
  -1  -6  -1 1658.05   21.79
  -1  -6  -2 2652.28   35.08
  -1   6  -2 2684.23   34.89
   1  -6   2 2651.49   34.91
   1  -6   3  778.65   10.46
  -1   6  -3  795.54   10.44
  -1  -6  -3  784.94   10.76
  -1   6  -3  788.49   10.58
  -1  -6  -4  333.24    4.88
  -1   6  -4  326.29    4.41
  -1   6  -4  334.74    4.66
   1  -6   4  320.26    4.89
  -1  -6  -5    7.74    0.37
  -1   6  -6   43.44    1.22
  -1  -6  -6   43.11    1.13
  -1   6  -6   42.82    1.14
  -1   6  -7    6.35    0.41
  -1  -6  -7    5.92    0.44
  -1   6  -7    5.52    0.47
  -1   6  -7    7.11    0.47
  -1   6  -7    7.38    0.52
  -1   6  -8   65.33    1.78
  -1  -6  -8   66.23    1.67
  -1   6  -8   66.13    1.59
  -1   6  -8   65.67    1.66
  -1   6  -8   64.83    1.79
  -1   6  -9   10.56    0.61
   1   6   9   11.14    0.61
  -1   6  -9   10.59    0.65
  -1   6  -9   10.32    0.74
  -1   6  -9   10.52    0.73
  -1  -6  -9   11.40    0.68
  -1   6 -10  116.06    2.42
  -1   6 -10  112.46    2.50
  -1   6 -10  110.96    2.67
  -1  -6 -10  110.88    2.53
  -1   6 -11    7.27    0.66
  -1   6 -11    6.86    0.51
  -1   6 -11    6.98    0.54
  -1  -6 -11    7.10    0.59
  -1   6 -12   91.97    1.99
  -1  -6 -12   97.47    2.13
  -1  -6 -13    1.59    0.29
  -1  -6 -14    9.03    0.41
   1  -7 -14   92.95    1.83
  -1   7  14   87.35    1.70
   1   7 -13    5.81    0.50
   1  -7 -13    5.11    0.47
  -1   7  13    5.73    0.44
   1  -7 -12  100.65    2.30
  -1   7  12   98.31    2.21
   1   7 -12  104.42    2.38
   1  -7 -11   70.98    1.89
  -1   7  11   75.80    1.90
   1   7 -11   76.82    2.01
   1   7 -10    0.36    0.30
   1  -7 -10    0.71    0.31
   1   7 -10    0.41    0.31
   1   7  -9    1.34    0.33
   1  -7  -9    1.67    0.32
   1   7  -9    1.72    0.35
   1   7  -8   58.42    1.58
   1  -7  -8   59.40    1.52
   1   7  -8   60.18    1.56
   1   7  -8   55.81    1.53
   1  -7  -7  312.57    4.92
   1   7  -7  312.07    4.99
   1   7  -7  310.51    4.93
   1   7  -6   42.66    1.13
   1  -7  -5   64.50    1.29
  -1   7   5   63.47    1.40
  -1  -7   4  316.90    4.19
  -1  -7   4  347.08    4.65
  -1  -7   4  312.45    4.19
   1  -7  -4  337.42    4.63
   1  -7  -3   37.20    0.81
  -1  -7   3   33.00    0.61
  -1  -7   3   39.69    0.82
  -1   7   3   34.07    0.84
  -1  -7   2  169.94    2.28
  -1   7   2  174.47    2.51
  -1   7   1  333.91    4.80
   1  -7  -1  345.94    4.78
  -1   7   1  339.35    4.78
  -1   7   0  461.24    6.15
  -1  -7   0  435.76    6.06
  -1   7  -1   52.07    0.94
   1  -7   1   51.32    0.93
  -1  -7  -1   51.49    0.98
  -1  -7  -2 2012.86   27.00
  -1   7  -2 2048.19   26.81
   1  -7   2 2048.58   26.82
  -1  -7  -3  680.38    9.33
  -1   7  -3  671.74    9.00
  -1   7  -3  681.59    9.14
   1  -7   3  671.68    9.02
   1  -7   3  665.85    9.39
  -1   7  -4  115.14    1.88
  -1  -7  -4  119.47    2.13
   1  -7   4  116.51    2.15
  -1   7  -5   31.83    0.97
  -1   7  -5   31.75    0.98
   1   7   6   89.28    1.78
  -1  -7  -6   86.04    1.81
  -1   7  -6   89.84    1.87
  -1   7  -6   90.39    1.97
   1   7   7   51.39    1.28
  -1  -7  -7   50.43    1.33
  -1   7  -7   49.47    1.35
  -1   7  -7   51.45    1.46
  -1   7  -8  206.98    3.95
   1   7   8  211.57    3.64
  -1   7  -8  217.46    3.80
  -1  -7  -8  212.49    3.75
   1   7   9    5.71    0.45
  -1   7  -9    5.84    0.51
  -1  -7  -9    5.94    0.52
  -1   7  -9    6.13    0.58
  -1   7  -9    5.15    0.56
  -1   7 -10  159.08    3.37
  -1   7 -10  162.14    3.19
  -1   7 -10  161.69    3.40
  -1  -7 -10  161.13    3.19
  -1   7 -11   33.09    1.27
  -1   7 -11   32.54    1.13
  -1  -7 -11   35.24    1.22
  -1  -7 -12  229.57    3.98
  -1   7 -12  227.94    3.86
  -1  -7 -13    0.08    0.20
  -1  -7 -14  117.23    1.96
   1  -8 -14   56.89    1.34
   1  -8 -14   55.45    1.25
   1   8 -14   55.79    1.30
   1   8 -13   23.55    0.93
  -1   8  13   24.73    0.87
   1  -8 -13   26.21    0.92
   1   8 -12    8.63    0.63
  -1   8  12    8.68    0.57
   1  -8 -12    8.92    0.61
  -1   8  11  108.45    2.41
   1   8 -11  113.09    2.58
   1  -8 -11  109.43    2.43
   1   8 -10  313.42    5.35
   1   8 -10  313.26    5.35
   1  -8 -10  312.89    5.23
  -1   8  10  313.21    5.23
   1   8  -9  493.97    7.78
   1  -8  -9  493.03    7.58
  -1   8   9  492.24    7.58
   1   8  -9  494.69    7.72
   1   8  -9  502.28    7.69
  -1   8   8  360.51    5.74
   1  -8  -8  359.44    5.72
   1   8  -8  363.80    5.86
   1   8  -8  365.52    5.79
   1  -8  -7  398.32    6.05
   1   8  -7  398.31    6.09
   1   8  -7  396.24    6.16
  -1   8   6    0.65    0.19
   1   8  -6    0.13    0.15
   1  -8  -6    0.37    0.16
   1   8  -5  411.85    6.10
   1   8  -5  408.92    6.09
   1  -8  -4  158.62    2.52
  -1  -8   4  161.09    2.53
  -1   8   4  160.35    2.64
  -1   8   3  293.46    4.39
   1  -8  -3  302.52    4.33
  -1  -8   3  299.20    4.29
  -1  -8   3  289.26    4.04
   1  -8  -2   93.02    1.58
  -1  -8   2   91.91    1.43
  -1   8   2   93.68    1.63
  -1  -8   1  508.43    7.02
   1  -8  -1  512.55    7.10
  -1   8   1  527.26    7.17
  -1   8   0  556.90    7.65
   1  -8   1  768.48   10.01
  -1  -8  -1  714.25   10.04
  -1  -8  -2   59.02    1.17
   1  -8   2   57.21    1.02
   1  -8   3    0.35    0.17
  -1  -8  -3    0.33    0.14
   1  -8   3    0.52    0.10
  -1   8  -4  237.79    3.55
  -1  -8  -4  254.95    3.90
  -1   8  -5    0.89    0.23
  -1   8  -5    0.93    0.24
  -1   8  -5    0.84    0.20
  -1   8  -6   22.08    0.89
  -1  -8  -6   22.37    0.78
  -1   8  -6   22.41    0.83
   1   8   6   23.48    0.78
  -1   8  -6   23.62    0.90
  -1   8  -7  199.26    3.79
  -1   8  -7  203.67    3.63
  -1  -8  -7  210.59    3.59
   1   8   7  211.21    3.52
  -1   8  -7  209.55    3.82
  -1   8  -8  136.38    2.79
  -1  -8  -8  135.01    2.73
   1   8   8  141.55    2.65
  -1   8  -8  140.08    2.93
   1   8   9  203.87    3.60
  -1   8  -9  205.78    3.99
  -1  -8  -9  206.29    3.76
  -1   8  -9  204.91    3.80
  -1  -8 -10    4.69    0.48
  -1   8 -10    3.79    0.43
  -1   8 -10    3.74    0.49
  -1   8 -11    1.82    0.40
  -1  -8 -11    2.32    0.37
  -1   8 -11    1.84    0.32
  -1   8 -12    0.51    0.23
  -1  -8 -12    0.74    0.27
  -1  -8 -13   54.47    1.27
   1   9 -14   27.54    0.81
   1  -9 -14   28.52    0.84
  -1   9  13  365.14    5.52
   1  -9 -13  360.07    5.58
   1   9 -13  363.76    5.70
  -1   9  12   15.15    0.74
   1  -9 -12   15.40    0.75
   1   9 -12   15.09    0.80
   1   9 -11   10.85    0.74
   1  -9 -11   10.99    0.68
  -1   9  11   10.33    0.66
   1   9 -10    2.46    0.39
  -1   9  10    2.50    0.38
   1   9 -10    3.00    0.45
   1  -9 -10    2.83    0.40
  -1   9   9    0.64    0.27
   1  -9  -9    0.51    0.26
   1   9  -9    0.40    0.25
   1   9  -9    0.59    0.31
   1   9  -9    0.95    0.32
   1   9  -8   10.38    0.61
  -1   9   8    9.34    0.59
   1  -9  -8    9.32    0.57
   1   9  -8    9.43    0.63
   1  -9  -7   50.33    1.31
   1   9  -7   52.20    1.36
  -1   9   7   50.28    1.37
   1   9  -7   50.54    1.41
  -1   9   6  124.52    2.33
   1  -9  -6  121.82    2.22
   1   9  -6  122.21    2.33
   1   9  -5  267.40    4.32
  -1   9   5  275.30    4.30
  -1  -9   4   59.97    1.26
  -1   9   4   56.21    1.32
  -1  -9   3   24.44    0.67
  -1   9   3   22.95    0.72
  -1  -9   3   23.72    0.51
   1   9  -2   19.96    0.36
  -1   9   2   21.03    0.64
  -1  -9   2   20.38    0.50
  -1   9   1   34.02    0.83
   1  -9  -1   34.95    0.80
  -1  -9   1   33.49    0.74
  -1  -9   0  298.53    4.31
  -1   9   0  296.49    4.32
  -1  -9  -1  448.92    6.31
  -1  -9  -1  451.18    6.35
   1  -9   1  452.23    6.24
   1  -9   2  127.95    1.97
  -1  -9  -2  124.23    2.10
  -1  -9  -2  122.28    2.11
  -1   9  -3 1162.83   15.14
   1  -9   3 1107.13   15.05
  -1  -9  -3 1105.67   15.32
  -1  -9  -3 1153.66   15.39
   1  -9   3 1143.77   15.50
  -1   9  -4  263.66    4.20
  -1   9  -4  252.38    4.08
   1   9   5  172.51    2.98
  -1   9  -5  170.74    3.06
  -1   9  -5  175.74    3.18
  -1   9  -5  173.41    3.05
  -1   9  -5  180.88    3.15
   1   9   6   41.51    1.13
  -1   9  -6   40.82    1.30
  -1  -9  -6   40.99    1.12
  -1   9  -6   43.62    1.29
  -1   9  -6   41.98    1.20
  -1   9  -7   53.01    1.59
  -1   9  -7   55.68    1.59
  -1   9  -7   55.33    1.49
   1   9   7   55.74    1.40
  -1  -9  -7   54.99    1.42
  -1  -9  -8   69.42    1.72
  -1   9  -8   68.05    1.79
  -1   9  -8   67.24    1.89
   1   9   8   69.37    1.67
  -1   9  -8   70.38    1.89
  -1  -9  -9  511.85    7.67
  -1   9  -9  510.76    7.73
   1   9   9  491.63    7.51
  -1   9  -9  513.61    7.93
  -1   9 -10   10.64    0.67
  -1  -9 -10    9.90    0.65
  -1   9 -10   10.72    0.74
  -1  -9 -11   45.04    1.33
  -1   9 -11   43.02    1.29
  -1   9 -11   45.59    1.46
  -1  -9 -12  146.25    2.69
  -1   9 -12  144.84    2.63
  -1  -9 -13   50.97    1.15
   1 -10 -14  101.62    1.82
   1  10 -14   99.95    1.82
   1 -10 -13   67.74    1.57
   1 -10 -13   63.91    1.44
  -1  10  13   63.64    1.42
   1  10 -13   64.45    1.55
   1 -10 -12   76.90    1.77
   1  10 -12   78.43    1.90
  -1  10  12   72.46    1.76
   1  10 -11   18.98    0.93
   1 -10 -11   19.88    0.86
  -1  10  11   18.80    0.87
  -1  10  10  116.00    2.54
   1 -10 -10  118.46    2.52
   1  10 -10  116.86    2.59
   1  10 -10  123.03    2.68
  -1  10   9  439.90    6.96
   1  10  -9  443.93    7.11
   1  10  -9  453.20    7.00
   1 -10  -9  439.91    6.89
   1  10  -9  450.39    7.19
   1 -10  -8   18.91    0.80
   1  10  -8   18.63    0.89
   1  10  -8   18.78    0.82
  -1  10   8   17.70    0.83
   1  10  -7  137.87    2.72
  -1  10   7  133.86    2.67
   1 -10  -7  136.10    2.56
   1  10  -6  455.01    6.69
  -1  10   6  451.53    6.70
  -1  10   5   38.70    1.09
   1  10  -5   35.98    1.03
   1  10  -5   36.95    1.10
  -1 -10   4  475.46    6.93
  -1  10   4  491.23    7.09
   1  10  -4  479.32    7.07
  -1 -10   3   73.98    1.26
  -1  10   3   77.42    1.59
  -1 -10   3   77.00    1.49
  -1  10   2   52.66    1.19
  -1 -10   2   53.41    1.01
   1 -10  -2   53.53    1.14
   1 -10  -1  295.57    4.34
  -1  10   1  303.54    4.41
  -1 -10   0 1151.60   15.52
  -1  10   0 1160.73   15.58
  -1  10  -1  308.42    4.36
  -1 -10  -1  302.47    4.43
   1 -10   2  363.21    5.13
  -1  10  -3  163.27    2.82
  -1  10  -3  159.35    2.75
  -1  10  -4  113.97    2.20
  -1  10  -4  110.97    2.25
   1  10   4  110.57    2.11
  -1  10  -4  111.13    2.18
  -1  10  -5    7.61    0.48
  -1  10  -5    7.63    0.51
  -1  10  -5    7.29    0.52
   1  10   5    7.37    0.45
  -1  10  -5    6.97    0.47
  -1  10  -6   18.93    0.88
  -1  10  -6   18.71    0.80
   1  10   6   20.13    0.77
  -1  10  -6   19.01    0.84
  -1  10  -7  262.40    4.45
   1  10   7  267.35    4.33
  -1  10  -7  263.32    4.65
  -1  10  -7  250.62    4.57
  -1 -10  -7  258.40    4.29
  -1  10  -8   80.47    2.07
  -1  10  -8   77.55    2.10
   1  10   8   80.96    1.86
  -1  10  -8   79.11    1.98
  -1 -10  -8   79.68    1.87
  -1  10  -9   37.43    1.39
  -1  10  -9   36.08    1.34
  -1  10  -9   34.17    1.23
  -1 -10  -9   37.51    1.21
  -1 -10 -10   27.05    1.01
  -1  10 -10   26.85    1.12
  -1  10 -10   26.04    1.15
  -1  10 -10   26.14    1.02
  -1  10 -11    7.69    0.54
  -1 -10 -11    7.23    0.51
  -1  10 -11    7.46    0.58
  -1 -10 -12    0.68    0.22
  -1  10 -12    0.46    0.19
  -1 -10 -13   20.63    0.59
   1  11 -13   33.73    1.00
  -1  11  13   32.08    0.88
   1 -11 -13   33.04    0.97
   1 -11 -12  109.92    2.19
  -1  11  12  111.99    2.24
   1  11 -12  114.71    2.39
  -1  11  11   41.82    1.30
   1  11 -11   42.24    1.39
   1 -11 -11   42.54    1.26
   1  11 -10   29.91    1.20
   1 -11 -10   31.50    1.09
  -1  11  10   31.56    1.15
   1  11  -9    7.67    0.56
  -1  11   9    8.07    0.60
   1 -11  -9    7.86    0.55
   1  11  -9    7.87    0.63
   1  11  -9    8.72    0.65
  -1  11   8    0.59    0.29
   1 -11  -8    0.69    0.22
   1  11  -8    0.67    0.29
   1  11  -7   16.83    0.80
  -1  11   7   16.63    0.78
   1  11  -6   85.97    1.90
  -1  11   6   87.80    1.95
   1  11  -5    4.67    0.37
   1  11  -5    5.03    0.41
  -1  11   5    4.71    0.40
  -1  11   4   18.55    0.73
   1  11  -4   16.29    0.69
  -1 -11   3  617.57    8.83
  -1  11   3  641.32    9.01
   1  11  -3  629.23    9.00
  -1  11   2  244.63    3.84
  -1 -11   2  242.43    3.58
  -1 -11   1   21.10    0.60
  -1  11   1   21.02    0.66
  -1 -11   0   33.97    0.84
  -1  11   0   34.14    0.86
  -1  11  -1   32.45    0.80
   1 -11   1   30.70    0.76
  -1  11  -2  951.12   13.19
   1  11   3  330.97    5.05
  -1  11  -3  339.21    5.18
   1  11   4  127.15    2.36
  -1  11  -4  123.71    2.42
  -1  11  -4  124.54    2.43
  -1  11  -4  125.19    2.51
  -1  11  -5   46.38    1.33
   1  11   5   47.84    1.26
  -1  11  -5   47.59    1.32
  -1  11  -5   47.60    1.39
  -1  11  -5   48.38    1.35
  -1  11  -6  544.42    8.13
   1  11   6  527.43    7.91
  -1  11  -6  537.51    8.23
  -1  11  -6  528.70    8.02
  -1  11  -7  465.28    7.51
   1  11   7  476.39    7.17
  -1  11  -7  464.18    7.32
  -1  11  -7  485.54    7.44
  -1  11  -8  164.77    3.31
  -1 -11  -8  163.02    3.04
   1  11   8  162.66    3.05
  -1  11  -8  162.46    3.21
  -1  11  -8  161.73    3.36
  -1  11  -9   34.83    1.34
  -1  11  -9   35.11    1.23
  -1 -11  -9   35.65    1.16
  -1  11  -9   35.58    1.30
  -1  11 -10   23.06    1.06
  -1  11 -10   22.32    0.93
  -1 -11 -10   21.76    0.87
  -1  11 -11    0.42    0.26
  -1 -11 -11    0.37    0.21
  -1  11 -11    0.46    0.24
  -1  11 -12   33.82    0.91
  -1 -11 -12   33.96    0.90
  -1  12  13    0.45    0.14
   1 -12 -13    0.33    0.19
   1  12 -13    0.20    0.19
   1 -12 -12   26.44    0.92
  -1  12  12   25.53    0.86
   1  12 -12   26.79    0.97
   1  12 -11   85.93    2.06
  -1  12  11   83.65    1.93
   1 -12 -11   80.70    1.80
   1  12 -10  461.56    7.24
   1 -12 -10  444.59    6.86
  -1  12  10  453.12    7.06
   1  12  -9   50.22    1.57
  -1  12   9   47.56    1.46
  -1  12   8   24.30    1.00
   1  12  -8   23.63    1.02
   1  12  -7  270.27    4.63
  -1  12   7  272.97    4.63
   1  12  -6    1.37    0.27
  -1  12   6    1.68    0.30
   1  12  -6    1.84    0.33
   1  12  -5   12.54    0.66
  -1  12   5   12.31    0.65
  -1  12   4   88.06    1.94
   1  12  -4   92.37    1.97
   1  12  -3  449.97    6.84
  -1  12   3  465.62    6.86
   1  12  -2  109.43    2.15
  -1 -12   1  320.95    4.78
  -1  12   1  332.71    4.95
   1  12  -1  328.85    5.04
   1  12   0   23.61    0.79
  -1  12   0   22.78    0.79
  -1  12  -1  358.17    5.51
  -1  12  -1  366.38    5.49
   1 -12   1  356.10    5.24
   1  12   1  371.04    5.50
   1  12   2  143.61    2.59
  -1  12  -2  141.51    2.61
  -1  12  -2  142.52    2.64
  -1  12  -3  724.37   10.38
   1  12   3  725.63   10.25
  -1  12  -3  711.72   10.32
  -1  12  -4   17.87    0.79
  -1  12  -4   17.35    0.76
  -1  12  -4   16.81    0.72
   1  12   4   19.03    0.74
  -1  12  -5  113.28    2.34
  -1  12  -5  112.82    2.37
   1  12   5  113.11    2.27
  -1  12  -5  112.72    2.36
  -1  12  -5  109.90    2.44
  -1  12  -6   49.26    1.45
  -1  12  -6   48.33    1.51
   1  12   6   48.92    1.34
  -1  12  -6   47.43    1.41
  -1  12  -7  414.73    6.94
  -1  12  -7  432.57    6.80
  -1  12  -7  426.27    6.73
   1  12   7  425.18    6.55
  -1  12  -8   14.08    0.80
   1  12   8   14.06    0.69
  -1  12  -8   13.21    0.76
  -1  12  -8   12.78    0.81
  -1 -12  -9   33.98    1.07
  -1  12  -9   32.32    1.20
  -1  12  -9   32.85    1.18
  -1  12  -9   32.58    1.30
  -1  12 -10    9.75    0.61
  -1  12 -10    9.71    0.69
  -1 -12 -10    8.49    0.51
  -1  12 -10    9.72    0.63
  -1  12 -11   49.88    1.36
  -1  12 -11   50.91    1.32
  -1  12 -12   28.29    0.77
   1  13 -13   92.52    1.75
   1 -13 -12   57.81    1.37
  -1  13  12   59.24    1.36
   1  13 -12   61.29    1.49
  -1  13  11   68.87    1.65
   1 -13 -11   69.04    1.67
   1  13 -11   70.43    1.77
   1 -13 -10    1.18    0.32
  -1  13  10    1.12    0.32
   1  13 -10    1.22    0.37
  -1  13   9  308.56    4.91
   1  13  -9  250.74    4.87
   1  13  -8  143.89    2.95
  -1  13   8  139.04    2.89
   1  13  -7   66.91    1.76
  -1  13   7   67.57    1.77
  -1  13   6    6.35    0.51
   1  13  -6    6.60    0.49
   1  13  -6    7.00    0.55
   1  13  -5    2.81    0.37
  -1  13   5    1.22    0.28
  -1  13   4    2.32    0.33
   1  13  -4    2.48    0.34
  -1  13   3  353.84    5.57
   1  13  -3  354.17    5.58
  -1  13   2   13.72    0.64
   1  13  -2   14.00    0.65
   1  13  -1   84.25    1.82
  -1  13   0   42.89    1.21
   1  13   0   45.40    1.22
  -1  13  -1    0.17    0.20
  -1  13  -1    0.13    0.17
   1  13   1    0.52    0.20
   1  13   2  161.67    2.91
  -1  13  -2  158.25    2.96
  -1  13  -2  163.09    2.94
   1  13   3   64.53    1.54
  -1  13  -3   63.90    1.60
  -1  13  -3   65.22    1.62
  -1  13  -4    1.08    0.29
   1  13   4    1.00    0.24
  -1  13  -4    1.11    0.28
  -1  13  -5  454.32    7.14
  -1  13  -5  464.51    7.07
  -1  13  -5  465.96    7.15
   1  13   5  466.82    7.01
  -1  13  -5  459.10    7.27
  -1  13  -6  669.33   10.20
  -1  13  -6  674.74   10.05
   1  13   6  678.46    9.88
  -1  13  -6  690.81   10.03
  -1  13  -7  312.88    5.25
  -1  13  -7  319.89    5.43
   1  13   7  311.28    5.09
  -1  13  -7  309.69    5.26
  -1  13  -8   79.18    2.11
  -1  13  -8   79.80    2.01
  -1  13  -8   80.18    1.99
   1  13   8   79.79    1.86
  -1  13  -9    3.10    0.46
  -1  13  -9    3.81    0.43
  -1  13  -9    3.72    0.43
  -1  13 -10   72.66    1.73
  -1  13 -10   74.28    1.89
  -1  13 -10   68.68    1.73
  -1  13 -11   12.41    0.58
   1  14 -12   34.19    1.00
  -1  14  12   31.57    0.86
   1 -14 -12   32.89    0.86
   1 -14 -11    0.28    0.22
  -1  14  11    0.27    0.22
   1  14 -11    0.19    0.26
   1 -14 -10   69.19    1.68
   1  14 -10   71.77    1.86
  -1  14  10   69.41    1.74
   1 -14  -9  401.67    6.35
  -1  14   9  407.01    6.46
   1 -14  -8  153.47    2.98
  -1  14   8  152.78    3.07
   1  14  -8  154.15    3.08
   1  14  -7    7.72    0.56
  -1  14   7    7.72    0.58
  -1  14   6  234.70    4.13
   1  14  -6  226.79    4.17
  -1  14   5    9.69    0.62
   1  14  -5   10.61    0.65
  -1  14   4  162.17    3.08
   1  14  -4  157.44    3.06
   1  14  -3   59.28    1.56
  -1  14   3   62.28    1.58
  -1  14   2   10.27    0.60
   1  14  -2   11.49    0.62
   1  14  -1   10.66    0.59
   1  14   0  438.59    6.65
  -1  14   0  439.08    6.57
  -1  14  -1  137.71    2.61
  -1  14  -1  131.26    2.52
   1  14   1  129.04    2.53
   1  14   2  310.19    4.97
  -1  14  -2  307.12    5.07
  -1  14  -2  313.65    5.00
   1  14   3   60.19    1.51
  -1  14  -3   59.07    1.57
  -1  14  -3   58.78    1.57
   1  14   4  311.84    5.01
  -1  14  -4  315.63    5.18
  -1  14  -4  301.19    5.13
  -1  14  -5   19.43    0.88
  -1  14  -5   19.65    0.89
   1  14   5   18.37    0.80
  -1  14  -5   18.36    0.88
   1  14   6  160.99    3.06
  -1  14  -6  159.55    3.12
  -1  14  -6  163.60    3.22
  -1  14  -6  167.02    3.33
  -1  14  -7  482.81    7.47
  -1  14  -7  484.20    7.71
   1  14   7  480.59    7.35
  -1  14  -7  491.20    7.59
  -1  14  -8  213.51    3.85
  -1  14  -8  220.42    3.92
  -1  14  -8  211.62    4.03
  -1  14  -9   86.86    2.14
  -1  14  -9   84.98    2.00
  -1  14  -9   82.63    1.95
  -1  14 -10    6.36    0.45
  -1  14 -10    6.65    0.48
  -1  14 -11   28.39    0.83
  -1  15  12   35.30    0.85
   1  15 -12   42.02    1.04
   1  15 -11    1.91    0.32
  -1  15  11    1.83    0.28
  -1  15  10   26.29    0.94
   1  15 -10   24.10    0.99
  -1  15   9  199.36    3.64
  -1  15   8  425.78    6.71
   1  15  -8  419.85    6.65
   1  15  -7   15.70    0.77
  -1  15   7   15.63    0.82
  -1  15   6    5.60    0.52
   1  15  -6    5.21    0.52
   1  15  -5   33.54    1.22
  -1  15   5   35.01    1.21
   1  15  -4  353.39    5.85
  -1  15   4  365.41    5.85
   1  15  -3  407.48    6.40
  -1  15   3  402.25    6.39
  -1  15   2   14.69    0.74
   1  15  -2   14.45    0.72
   1  15  -1    3.71    0.40
   1  15   0   16.78    0.76
  -1  15   0   17.54    0.72
  -1  15  -1    2.28    0.31
   1  15   1    2.05    0.31
  -1  15  -1    2.05    0.33
  -1  15  -2    0.08    0.22
   1  15   2    0.36    0.21
  -1  15  -2    0.47    0.23
  -1  15  -3    4.38    0.44
   1  15   3    4.77    0.43
  -1  15  -3    4.65    0.45
  -1  15  -4   95.64    2.23
   1  15   4   97.04    2.14
  -1  15  -4   99.51    2.26
  -1  15  -5  263.23    4.65
   1  15   5  266.05    4.44
  -1  15  -5  260.65    4.58
  -1  15  -5  257.91    4.62
   1  15   6    4.13    0.42
  -1  15  -6    3.87    0.46
  -1  15  -6    4.12    0.49
   1  15   7  146.08    2.85
  -1  15  -7  153.82    3.14
  -1  15  -7  156.02    3.08
  -1  15  -8  414.96    6.66
  -1  15  -8  428.70    6.56
  -1  15  -9  191.60    3.42
  -1  15  -9  196.19    3.58
  -1  15 -10   17.99    0.71
  -1  15 -11   43.12    1.00
   1  16 -12   45.84    1.03
   1  16 -11   48.03    1.22
  -1  16  11   42.48    1.07
   1  16 -10   75.45    1.81
  -1  16  10   75.71    1.70
  -1  16   9  104.59    2.25
  -1  16   8   67.62    1.76
  -1  16   7  303.47    5.12
  -1  16   6    0.11    0.27
   1  16  -6    0.84    0.33
   1  16  -5   32.36    1.21
  -1  16   5   31.71    1.15
  -1  16   4    4.60    0.48
   1  16  -4    3.45    0.44
  -1  16   3  660.29    9.93
   1  16  -3  677.14    9.94
  -1  16   2   58.43    1.61
   1  16  -2   58.29    1.60
   1  16  -1   70.16    1.79
  -1  16   0  223.38    3.82
   1  16   0  228.69    3.99
  -1  16  -1  121.98    2.44
   1  16   1  120.97    2.50
   1  16   2   13.62    0.71
  -1  16  -2   13.59    0.74
  -1  16  -2   14.85    0.73
   1  16   3  179.74    3.33
  -1  16  -3  178.99    3.39
  -1  16  -3  183.41    3.46
  -1  16  -4   82.08    2.03
   1  16   4   80.47    1.92
  -1  16  -4   84.25    2.05
  -1  16  -5  121.99    2.70
   1  16   5  122.20    2.54
  -1  16  -5  123.15    2.69
  -1  16  -5  128.79    2.73
  -1  16  -6   39.33    1.36
  -1  16  -6   39.55    1.33
   1  16   6   39.72    1.23
   1  16   7  180.36    3.28
  -1  16  -7  190.38    3.54
  -1  16  -7  186.12    3.58
  -1  16  -8   13.46    0.72
  -1  16  -8   13.60    0.76
  -1  16  -9    9.83    0.61
  -1  16  -9   10.69    0.59
  -1  16 -10    5.48    0.37
   1  17 -11    1.89    0.25
  -1  17  11    1.49    0.19
   1  17 -10  191.92    3.28
  -1  17  10  178.00    3.11
  -1  17   9  299.16    4.84
  -1  17   8   14.58    0.75
  -1  17   7   31.72    1.15
  -1  17   6   33.61    1.21
   1  17  -6   33.86    1.24
   1  17  -5   60.18    1.76
   1  17  -5   62.23    1.77
  -1  17   5   63.29    1.73
   1  17  -4  211.33    3.92
  -1  17   4  208.30    3.89
   1  17  -3  980.59   14.13
  -1  17   3  987.27   14.11
  -1  17   2  231.70    4.18
   1  17  -2  234.07    4.17
  -1  17   1  248.26    4.55
   1  17  -1  288.42    4.68
   1  17   0   36.85    1.23
  -1  17  -1   72.36    1.75
   1  17   1   71.96    1.81
  -1  17  -2   20.30    0.93
   1  17   2   19.72    0.87
  -1  17  -2   20.25    0.87
   1  17   3   16.12    0.78
  -1  17  -3   16.58    0.80
  -1  17  -3   15.81    0.83
  -1  17  -4   19.22    0.89
  -1  17  -4   20.25    0.93
   1  17   4   19.10    0.84
   1  17   5  180.96    3.40
  -1  17  -5  185.51    3.57
  -1  17  -5  195.44    3.61
  -1  17  -5  191.83    3.62
  -1  17  -6  270.11    4.66
   1  17   6  261.48    4.42
  -1  17  -6  270.87    4.65
  -1  17  -7  189.56    3.56
   1  17   7  184.56    3.29
  -1  17  -8  194.70    3.47
  -1  17  -8  191.65    3.52
  -1  17  -9    4.65    0.38
  -1  17  -9    4.64    0.41
  -1  17 -10  107.49    1.94
   1  18 -10  196.16    3.20
  -1  18  10  179.86    3.00
  -1  18   9    2.13    0.29
  -1  18   8   58.05    1.51
   1  18  -7   46.68    1.47
  -1  18   7   53.74    1.49
   1  18  -6   59.53    1.75
  -1  18   6   64.61    1.72
   1  18  -5   33.43    1.24
  -1  18   5   32.50    1.19
   1  18  -5   32.90    1.24
  -1  18   4   50.28    1.53
   1  18  -4   50.29    1.55
   1  18  -3  436.13    6.91
  -1  18   3  429.80    6.92
   1  18  -2  117.70    2.58
  -1  18   2  118.49    2.60
   1  18  -1   24.16    1.01
  -1  18   1   23.55    1.00
   1  18   0   59.20    1.66
   1  18   1  153.36    3.09
   1  18   2  426.69    6.71
  -1  18  -2  427.66    6.64
  -1  18  -2  424.97    6.84
  -1  18  -3   19.81    0.88
   1  18   3   20.82    0.89
  -1  18  -3   20.62    0.95
  -1  18  -4   47.67    1.49
   1  18   4   45.39    1.35
  -1  18  -4   44.69    1.38
   1  18   5   16.38    0.76
  -1  18  -5   16.31    0.84
  -1  18  -5   15.99    0.81
  -1  18  -5   16.17    0.84
   1  18   6  117.15    2.36
  -1  18  -6  117.82    2.52
  -1  18  -7   10.78    0.64
  -1  18  -7   12.41    0.67
  -1  18  -8   32.26    1.02
  -1  18  -8   32.18    1.02
  -1  18  -9    2.89    0.29
  -1  19  10   29.94    0.76
   1  19 -10   37.04    0.93
  -1  19   9   15.81    0.63
  -1  19   8   13.84    0.65
   1  19  -7   15.07    0.78
  -1  19   7   15.71    0.74
  -1  19   6    3.83    0.43
   1  19  -6    3.84    0.48
   1  19  -5   14.94    0.82
  -1  19   5   16.14    0.82
  -1  19   4   15.61    0.83
   1  19  -4   13.89    0.80
  -1  19   3    5.07    0.52
   1  19  -3    5.53    0.52
  -1  19   2  267.56    4.74
   1  19  -2  271.04    4.72
  -1  19   1   12.91    0.76
   1  19  -1   13.10    0.74
   1  19   0    4.28    0.46
   1  19   1  841.77   12.25
  -1  19  -2  173.33    3.44
   1  19   2  182.26    3.38
   1  19   3   53.89    1.51
  -1  19  -3   51.64    1.45
  -1  19  -3   55.24    1.61
   1  19   4   71.56    1.76
  -1  19  -4   70.03    1.76
  -1  19  -5   20.49    0.85
  -1  19  -5   21.87    0.94
   1  19   5   19.44    0.80
  -1  19  -6   63.70    1.62
  -1  19  -6   61.27    1.54
  -1  19  -7  104.80    2.15
  -1  19  -7   98.05    2.06
  -1  19  -8    2.94    0.30
  -1  19  -8    3.66    0.34
  -1  19  -9  123.69    2.12
   1  20 -10    2.89    0.23
  -1  20   9    0.61    0.17
  -1  20   8  168.57    2.89
   1  20  -7   67.80    1.67
  -1  20   7   71.08    1.63
  -1  20   6   26.71    0.98
   1  20  -6   26.98    1.02
  -1  20   5    4.70    0.48
   1  20  -5    4.91    0.49
   1  20  -4    8.49    0.64
  -1  20   4    9.18    0.64
   1  20  -3  288.19    4.99
  -1  20   3  295.13    4.98
   1  20  -2   39.09    1.31
  -1  20   2   38.76    1.34
  -1  20   1  238.37    4.26
   1  20  -1  229.40    4.18
   1  20   0  222.86    4.01
   1  20   1  387.88    6.22
   1  20   2   15.31    0.76
  -1  20  -2   11.91    0.76
   1  20   3  217.88    3.87
  -1  20  -3  224.13    4.03
  -1  20  -4   71.55    1.83
  -1  20  -4   74.28    1.86
  -1  20  -5    0.87    0.28
   1  20   5    0.75    0.23
  -1  20  -6    3.73    0.35
  -1  20  -6    4.51    0.42
  -1  20  -7    2.80    0.28
  -1  20  -7    3.47    0.33
  -1  20  -8    2.39    0.25
  -1  21   8    1.62    0.22
   1  21  -7    0.53    0.24
  -1  21   7    0.65    0.22
  -1  21   6   40.18    1.16
   1  21  -6   41.46    1.23
  -1  21   5    0.90    0.29
   1  21  -5    1.11    0.30
   1  21  -4    1.03    0.33
   1  21  -4    1.46    0.33
  -1  21   3   59.86    1.63
   1  21  -3   57.93    1.62
  -1  21   2    3.58    0.45
   1  21  -2    4.09    0.46
   1  21  -1    3.63    0.43
  -1  21   1    3.29    0.44
  -1  21   0  121.37    2.80
   1  21   0  153.58    2.86
   1  21   1  177.98    3.31
   1  21   2   52.88    1.44
  -1  21  -3   40.92    1.29
   1  21   3   38.27    1.17
   1  21   4    3.11    0.34
  -1  21  -4    3.28    0.41
  -1  21  -4    2.96    0.39
   1  21   5    6.71    0.42
  -1  21  -5    8.14    0.53
  -1  21  -6   35.27    1.04
  -1  21  -7   36.05    0.96
  -1  21  -8   17.26    0.53
   1  22  -7    4.63    0.35
  -1  22   7    4.20    0.31
  -1  22   6    9.06    0.49
   1  22  -6    9.42    0.53
  -1  22   5  235.28    3.91
   1  22  -5  237.37    3.98
   1  22  -4   37.03    1.17
  -1  22   4   35.54    1.13
   1  22  -3  193.14    3.47
  -1  22   3  190.10    3.47
  -1  22   2  234.08    4.06
   1  22  -2  228.33    4.01
   1  22  -1    3.29    0.41
  -1  22   1    3.27    0.42
   1  22   0   85.85    1.93
  -1  22   0   80.47    1.96
   1  22   1   31.90    1.05
   1  22   2   22.60    0.85
  -1  22  -3    0.92    0.29
   1  22   3    0.65    0.22
  -1  22  -3    0.78    0.30
  -1  22  -4   10.84    0.59
   1  22   4    9.14    0.47
  -1  22  -5    7.80    0.48
  -1  22  -6   11.12    0.50
  -1  22  -7    1.48    0.19
   1  23  -7    1.92    0.21
  -1  23   7    1.30    0.16
   1  23  -6   57.59    1.27
  -1  23   6   53.95    1.20
   1  23  -5    6.98    0.44
  -1  23   5    7.29    0.44
  -1  23   4    1.79    0.29
   1  23  -4    1.57    0.29
   1  23  -3    0.55    0.26
  -1  23   3    0.22    0.23
   1  23  -2   78.07    1.76
  -1  23   2   75.49    1.77
   1  23  -1   72.18    1.67
  -1  23   1   72.38    1.72
   1  23   0   16.05    0.70
  -1  23   0   14.50    0.71
   1  23   1  103.68    2.08
   1  23   2   12.69    0.58
  -1  23  -3   11.37    0.60
   1  23   3   10.44    0.49
  -1  23  -4    4.82    0.38
  -1  23  -5   26.75    0.80
  -1  23  -6    5.69    0.31
   1  24  -6   17.88    0.55
  -1  24   5    5.38    0.32
   1  24  -5    6.05    0.36
   1  24  -4  147.26    2.51
  -1  24   4  137.78    2.43
   1  24  -3   15.33    0.64
  -1  24   3   15.22    0.62
  -1  24   2   48.98    1.24
   1  24  -2   51.74    1.27
  -1  24   1    0.05    0.20
   1  24  -1    0.25    0.21
   1  24   0   22.66    0.76
  -1  24   0   23.99    0.83
   1  24   1   29.17    0.84
   1  24   2    7.02    0.37
  -1  24  -2    7.92    0.46
  -1  24  -3    2.04    0.26
  -1  24  -4    0.05    0.15
   1  25  -4    0.13    0.13
  -1  25   4    0.09    0.11
   1  25  -3   70.23    1.37
  -1  25   3   65.38    1.33
  -1  25   2   61.60    1.31
   1  25  -2   63.40    1.32
  -1  25   1    0.91    0.19
   1  25  -1    1.02    0.20
  -1  25   0  154.53    2.52
   1  25   0  137.86    2.37
  -1  25  -1    2.13    0.26
  -1  25  -1    2.18    0.26
   1  25   1    1.79    0.18
  -1  25  -2   34.45    0.88
  -1  25  -3   16.38    0.54
  -1  26   0    1.26    0.17
  -1  26  -1    4.52    0.26
  -2   0  15   -0.05    0.16
   2   0 -15    0.11    0.17
   2   0 -14  124.40    2.51
   2   0 -13    0.36    0.31
   2   0 -12  655.20    9.92
   2   0 -11    0.07    0.31
   2   0 -10  571.51    8.14
   2   0 -10  478.55    8.04
   2   0  -9    0.13    0.21
   2   0  -9    0.36    0.23
   2   0  -8  281.94    4.55
   2   0  -8  278.36    4.55
   2   0  -7    0.29    0.18
   2   0  -7    0.03    0.12
   2   0  -7    0.17    0.15
   2   0  -6   53.83    0.92
  -2   0   6   52.65    1.06
   2   0  -6   54.32    1.14
   2   0  -5    0.15    0.08
  -2   0   5    0.03    0.07
   2   0  -4  144.94    2.13
  -2   0   4  147.07    2.13
  -2   0   4  146.32    2.18
   2   0  -3    0.14    0.10
   2   0  -2  353.00    4.84
  -2   0   2  354.60    4.82
  -2   0   1    0.13    0.09
   2   0  -1    2.40    0.16
   2   0   0 1827.17   23.17
  -2   0   0 1670.87   23.27
  -2   0  -1    0.07    0.10
  -2   0  -2  240.77    3.22
  -2   0  -2  203.39    3.26
  -2   0  -3    0.06    0.12
  -2   0  -3    0.79    0.12
  -2   0  -4 3534.33   46.37
  -2   0  -4 3537.98   46.56
  -2   0  -5   -0.04    0.14
  -2   0  -5    0.03    0.13
  -2   0  -5    0.10    0.08
  -2   0  -6  199.77    3.39
  -2   0  -6  204.59    3.48
  -2   0  -7    0.38    0.21
  -2   0  -7    0.27    0.19
  -2   0  -7    0.06    0.19
  -2   0  -8    2.51    0.37
  -2   0  -8    2.72    0.38
  -2   0  -9    0.37    0.30
  -2   0  -9   -0.04    0.28
  -2   0 -10    0.38    0.30
  -2   0 -10    0.43    0.29
  -2   0 -11    0.23    0.32
  -2   0 -11    0.39    0.30
  -2   0 -12   75.75    1.85
  -2   0 -13    0.14    0.21
  -2   1  15    0.59    0.19
   2   1 -15    0.48    0.18
   2  -1 -14   27.94    1.00
   2   1 -14   27.99    0.99
   2   1 -13  326.22    5.44
   2  -1 -13  324.77    5.48
   2  -1 -12   74.32    2.00
   2   1 -12   76.59    2.01
   2  -1 -11  195.95    3.75
   2   1 -11  197.09    3.76
   2   1 -10   17.60    0.87
   2   1 -10   18.32    0.86
   2  -1 -10   19.56    0.89
   2   1  -9   20.96    0.89
   2  -1  -9   21.44    0.89
   2   1  -9   21.69    0.89
   2  -1  -9   22.19    0.91
   2  -1  -8    2.42    0.31
   2   1  -8    2.89    0.33
   2  -1  -8    2.49    0.31
   2   1  -8    2.69    0.32
   2   1  -7  178.22    3.06
   2  -1  -7  178.57    2.98
   2   1  -7  179.80    3.07
   2  -1  -7  179.04    3.08
   2  -1  -7  178.13    3.06
   2   1  -7  178.86    2.93
   2   1  -6   55.85    1.13
  -2   1   6   55.23    1.11
   2  -1  -6   57.45    0.99
  -2   1   5  911.37   11.99
  -2  -1   5  889.20   11.90
  -2   1   5  897.51   12.11
   2   1  -5  908.09   12.11
   2  -1  -5  905.00   12.01
  -2  -1   5  902.51   12.01
   2   1  -5  894.98   11.91
   2   1  -4  139.06    2.08
  -2   1   4  145.56    2.21
  -2  -1   4  139.43    2.10
   2  -1  -4  146.08    2.15
  -2  -1   4  139.36    2.08
   2   1  -3  117.33    1.78
   2  -1  -3  119.26    1.82
  -2   1   2 3867.51   51.30
   2  -1  -2 4030.84   51.32
  -2  -1   2 3836.17   51.30
   2   1  -2 3976.40   51.29
  -2  -1   1  589.36    7.45
   2  -1  -1  519.04    7.43
  -2  -1   0  125.64    1.85
  -2   1   0  123.95    1.84
   2  -1   1   77.27    1.23
  -2  -1  -1   73.66    1.27
  -2   1  -1   76.66    1.24
  -2  -1  -1   74.89    1.26
  -2  -1  -2   19.67    0.51
  -2   1  -2   19.65    0.54
  -2   1  -2   20.56    0.49
  -2  -1  -2   21.34    0.50
  -2   1  -3  295.94    4.19
  -2   1  -3  284.96    4.31
  -2  -1  -3  297.11    4.24
  -2   1  -4  488.26    6.77
  -2  -1  -4  503.40    6.97
  -2  -1  -4  492.92    6.84
  -2  -1  -5  323.87    4.82
  -2  -1  -5  329.30    4.88
  -2   1  -5  318.57    4.52
  -2  -1  -5  311.69    4.60
  -2   1  -6   90.65    1.89
   2   1   6   91.09    1.74
  -2  -1  -6   91.20    1.85
  -2  -1  -6   95.75    1.95
  -2   1  -6   92.11    1.97
  -2   1  -7  125.44    2.51
  -2   1  -7  128.17    2.57
  -2  -1  -7  124.96    2.45
  -2  -1  -7  124.25    2.53
  -2   1  -7  126.28    2.52
  -2  -1  -7  124.31    2.51
  -2   1  -8  357.38    5.77
  -2   1  -8  350.57    5.74
  -2  -1  -8  359.87    5.77
  -2   1  -8  356.02    5.85
  -2  -1  -8  359.49    5.82
  -2   1  -9  177.63    3.39
  -2  -1  -9  166.33    3.40
  -2  -1  -9  170.88    3.38
  -2   1  -9  172.35    3.43
  -2   1 -10    0.06    0.29
  -2  -1 -10    0.28    0.29
  -2  -1 -10    0.35    0.29
  -2   1 -10    0.44    0.32
  -2   1 -11   58.07    1.70
  -2  -1 -11   55.44    1.63
  -2   1 -11   56.38    1.61
  -2  -1 -12    2.30    0.39
  -2   1 -12    2.21    0.36
  -2  -1 -13   16.69    0.68
  -2   1 -13   17.83    0.67
  -2   2  15   44.26    1.07
   2  -2 -15   47.05    1.14
   2   2 -14    2.91    0.36
   2  -2 -14    2.67    0.39
   2   2 -13  197.62    3.62
   2  -2 -13  194.44    3.63
   2  -2 -12  554.15    8.72
   2   2 -12  573.77    8.69
   2   2 -11 1493.62   20.69
   2  -2 -11 1474.82   20.70
   2   2 -10   69.19    1.77
   2   2 -10   68.07    1.80
   2   2  -9    4.62    0.46
   2  -2  -9    4.46    0.45
   2   2  -8  199.36    3.45
   2   2  -8  197.22    3.47
   2  -2  -8  200.20    3.49
   2  -2  -7  239.51    3.89
   2   2  -7  236.20    3.85
   2   2  -7  236.16    3.73
   2   2  -7  240.71    3.87
  -2   2   6  733.47   10.07
   2   2  -6  748.15   10.05
   2  -2  -6  720.15    9.87
  -2   2   5  185.27    2.81
   2  -2  -5  183.77    2.70
  -2   2   5  180.59    2.69
  -2  -2   5  182.14    2.62
  -2  -2   5  188.41    2.55
  -2   2   4   27.74    0.60
  -2   2   4   27.79    0.66
   2   2  -4   26.31    0.57
  -2  -2   4   28.10    0.52
   2  -2  -4   27.15    0.59
   2  -2  -3 1253.21   16.41
  -2   2   3 1246.86   16.40
  -2  -2   3 1275.28   16.33
  -2  -2   2 6384.89   83.21
   2  -2  -2 6373.06   83.26
  -2  -2   1 1977.20   26.15
  -2  -2   1 2015.58   26.20
  -2   2   0  371.11    5.14
  -2  -2   0  370.80    5.15
   2  -2   1    1.81    0.16
  -2  -2  -1    2.71    0.20
  -2   2  -1    1.98    0.15
  -2  -2  -1    2.60    0.14
   2  -2   1    1.95    0.16
   2  -2   2    8.62    0.34
   2   2   2    8.16    0.35
  -2   2  -2    9.35    0.30
  -2  -2  -2    9.12    0.31
  -2  -2  -3   36.57    0.80
  -2   2  -3   38.82    0.74
  -2  -2  -4  219.79    3.50
  -2   2  -4  222.57    3.22
  -2  -2  -4  224.24    3.41
   2   2   4  224.05    3.47
  -2  -2  -5 1433.67   19.49
  -2  -2  -5 1486.66   19.71
  -2  -2  -5 1474.24   19.78
  -2   2  -6   94.54    1.97
   2   2   6   97.36    1.83
  -2   2  -6   98.07    2.06
  -2  -2  -6   96.14    1.97
  -2  -2  -7   20.70    0.84
  -2   2  -7   22.98    0.88
  -2   2  -7   21.10    0.85
  -2   2  -7   21.93    0.90
  -2  -2  -8   19.02    0.86
  -2   2  -8   18.91    0.85
  -2   2  -8   17.81    0.85
  -2   2  -8   16.92    0.85
  -2  -2  -9   15.18    0.83
  -2   2  -9   16.41    0.83
  -2   2  -9   16.47    0.88
  -2   2 -10    2.84    0.45
  -2  -2 -10    2.59    0.41
  -2   2 -10    3.18    0.44
  -2  -2 -10    3.16    0.47
  -2  -2 -11  127.46    2.74
  -2   2 -11  126.05    2.68
  -2   2 -11  130.58    2.83
  -2  -2 -12    0.14    0.28
  -2   2 -12    0.28    0.25
  -2  -2 -13  164.20    2.80
  -2   2 -13  147.72    2.65
  -2   3  15    3.64    0.30
   2  -3 -15    3.79    0.34
   2  -3 -14    0.18    0.27
  -2   3  14    0.24    0.24
   2   3 -13   59.57    1.76
   2   3 -13   71.63    1.79
   2   3 -12   11.73    0.73
   2   3 -11   35.56    1.26
   2   3 -10   15.68    0.79
   2   3 -10   16.51    0.85
   2   3  -9    1.87    0.34
   2  -3  -9    1.79    0.33
   2   3  -9    1.28    0.29
   2  -3  -9    1.46    0.31
   2   3  -8   28.00    0.97
   2  -3  -8   27.75    0.97
   2   3  -8   28.23    0.94
   2  -3  -8   27.79    0.98
   2   3  -7    1.16    0.23
   2   3  -7    0.90    0.21
  -2   3   7    0.75    0.17
   2  -3  -7    0.65    0.20
   2  -3  -7    0.89    0.21
   2   3  -6    5.35    0.30
   2  -3  -6    5.40    0.27
  -2   3   6    5.69    0.33
  -2   3   5  197.94    2.92
   2  -3  -5  197.15    2.91
  -2   3   5  196.55    3.03
   2   3  -5  192.95    2.92
  -2  -3   5  195.70    2.67
  -2  -3   4  396.52    5.35
  -2   3   4  405.43    5.56
  -2  -3   4  402.41    5.39
  -2   3   4  410.60    5.67
   2  -3  -4  409.17    5.57
   2   3  -4  394.69    5.48
  -2  -3   3 1930.46   24.94
  -2  -3   3 1905.66   24.85
   2  -3  -3 1862.52   25.06
  -2   3   3 1879.45   25.05
  -2   3   3 1910.97   25.14
  -2   3   2 9999.00  130.35
  -2  -3   1 5853.45   76.92
  -2  -3   1 5923.82   76.85
  -2   3   0  117.77    1.80
  -2  -3   0  117.89    1.64
   2  -3   1   24.24    0.55
   2   3   1   25.26    0.58
   2  -3   1   23.59    0.58
  -2   3  -1   24.68    0.54
  -2   3  -2  675.13    8.96
  -2   3  -2  641.56    8.78
   2  -3   2  631.27    8.91
   2   3   2  638.46    8.94
  -2  -3  -2  686.45    8.83
   2   3   3   57.71    1.18
  -2  -3  -3   56.21    1.09
  -2   3  -3   55.29    1.12
  -2   3  -3   55.01    0.98
   2  -3   3   58.23    1.17
  -2  -3  -4  401.06    5.76
  -2   3  -4  400.17    5.51
   2  -3   5  134.65    2.52
  -2   3  -5  138.69    2.53
  -2  -3  -5  137.75    2.39
   2   3   6  164.38    2.83
  -2  -3  -6  167.89    2.96
  -2   3  -6  169.71    3.03
  -2   3  -6  175.12    3.11
  -2  -3  -7   85.42    1.93
  -2   3  -7   88.99    1.99
  -2   3  -7   87.98    1.96
  -2  -3  -7   87.61    1.97
  -2   3  -7   87.11    2.04
  -2   3  -8  183.61    3.46
  -2   3  -8  186.31    3.54
  -2  -3  -8  171.79    3.35
  -2   3  -8  178.60    3.38
  -2  -3  -8  179.42    3.36
  -2   3  -9    3.31    0.45
  -2  -3  -9    3.20    0.42
  -2   3  -9    2.70    0.40
  -2   3  -9    3.41    0.46
  -2   3 -10   89.66    2.16
  -2   3 -10   91.54    2.32
  -2   3 -11   14.50    0.83
  -2   3 -11   13.27    0.73
  -2   3 -12   36.78    1.12
  -2   3 -13    3.79    0.30
   2  -4 -15   29.73    0.87
  -2   4  14   47.78    1.27
   2   4 -13    2.30    0.35
   2   4 -12   90.76    2.13
   2  -4 -12   85.42    2.16
   2  -4 -11  274.45    4.81
   2   4 -11  272.15    4.74
   2  -4 -10  234.70    4.19
   2   4 -10  230.61    4.10
   2   4 -10  233.69    4.23
   2  -4  -9  144.82    2.84
   2   4  -9  143.33    2.78
   2   4  -9  140.78    2.86
   2   4  -8   85.52    1.86
   2  -4  -8   87.79    1.99
   2  -4  -8   88.12    1.95
   2   4  -8   86.36    1.93
   2   4  -7  199.69    3.34
   2  -4  -7  192.25    3.33
   2   4  -7  193.64    3.27
   2   4  -7  195.66    3.33
   2  -4  -7  198.70    3.39
  -2   4   6    2.69    0.25
   2  -4  -6    2.52    0.20
  -2   4   5  308.07    4.49
  -2  -4   5  312.34    4.17
   2  -4  -5  321.07    4.51
  -2   4   4   71.85    1.36
  -2   4   4   74.36    1.29
   2  -4  -4   69.71    1.26
  -2  -4   4   71.23    1.09
  -2   4   3   14.90    0.46
  -2   4   3   14.04    0.41
  -2  -4   3   14.34    0.34
   2  -4  -3   14.38    0.41
  -2  -4   2 1774.59   21.99
   2  -4  -2 1799.79   22.08
  -2   4   1    1.57    0.15
   2  -4  -1    0.32    0.12
   2  -4   0  941.45   12.56
  -2   4  -1    0.46    0.10
   2   4   1    0.66    0.13
   2  -4   1    0.36    0.11
   2   4   2  661.96    9.15
  -2   4  -2  662.00    9.13
  -2   4  -2  662.61    8.99
  -2  -4  -2  671.96    9.18
   2  -4   2  679.82    9.19
   2  -4   2  679.48    9.05
   2   4   3   96.10    1.73
   2  -4   3   96.64    1.75
  -2   4  -3   95.99    1.68
  -2   4  -3   95.97    1.53
  -2  -4  -3   96.98    1.77
  -2   4  -4    2.98    0.17
  -2  -4  -4    2.89    0.25
   2  -4   5   32.32    0.98
  -2  -4  -5   30.92    0.88
  -2   4  -5   33.18    0.98
   2   4   5   31.67    0.86
  -2   4  -5   29.43    0.95
  -2  -4  -6    0.58    0.18
   2   4   6    0.50    0.19
  -2   4  -6    0.73    0.23
  -2  -4  -7   92.33    2.03
  -2   4  -7   89.27    1.97
  -2   4  -7   91.30    2.12
  -2   4  -7   91.57    2.07
  -2  -4  -7   89.43    1.97
  -2  -4  -8    7.15    0.53
  -2  -4  -8    7.13    0.55
  -2   4  -8    7.25    0.54
  -2   4  -8    6.45    0.57
  -2  -4  -9  501.91    7.77
  -2   4  -9  494.60    7.93
  -2   4  -9  506.38    7.76
  -2  -4  -9  516.43    7.87
  -2   4  -9  500.81    8.01
  -2  -4 -10   24.25    1.06
  -2   4 -10   24.71    1.00
  -2   4 -10   24.52    1.13
  -2   4 -11    1.16    0.38
  -2  -4 -11    1.01    0.35
  -2   4 -11    1.03    0.29
  -2  -4 -12   38.86    1.23
  -2   4 -12   41.40    1.15
  -2   4 -13  104.29    1.85
  -2   5  14   41.21    1.15
   2  -5 -14   42.92    1.22
   2  -5 -13   28.20    1.07
   2   5 -13   25.73    0.94
  -2   5  13   27.63    1.04
   2   5 -12    3.46    0.42
   2  -5 -12    3.07    0.46
   2  -5 -11    4.05    0.50
   2   5 -11    3.84    0.44
   2   5 -10    0.30    0.29
   2   5 -10    0.92    0.28
   2  -5 -10    0.21    0.27
   2   5  -9    1.46    0.31
   2  -5  -9    1.42    0.31
   2   5  -9    1.14    0.28
   2  -5  -8  519.33    7.72
   2   5  -8  516.13    7.62
   2   5  -8  511.25    7.72
   2   5  -8  519.23    7.72
   2   5  -7  108.40    2.12
   2  -5  -7  108.00    2.13
   2   5  -7  106.11    2.05
   2   5  -7  105.98    2.12
   2  -5  -6  950.62   12.97
  -2   5   6  966.61   13.19
  -2   5   5  831.82    8.60
   2  -5  -5  819.39    8.38
  -2   5   4  293.85    4.28
   2  -5  -4  290.65    4.28
  -2  -5   4  299.16    4.04
  -2   5   4  298.61    4.39
   2  -5  -3  180.15    2.72
  -2   5   3  179.56    2.71
  -2  -5   3  179.03    2.56
  -2   5   3  176.96    2.79
  -2  -5   2   55.03    0.85
  -2  -5   2   56.64    0.84
  -2   5   1  407.52    5.68
   2  -5  -1  412.49    5.68
  -2  -5   1  410.62    5.55
   2   5   0   37.01    0.72
   2  -5   0   37.66    0.77
  -2   5   0   35.51    0.74
  -2  -5   0   37.36    0.74
   2   5   1  222.86    3.24
  -2   5  -1  219.91    3.18
   2   5   2   10.75    0.42
   2  -5   2   10.71    0.44
  -2  -5  -2   10.95    0.43
  -2   5  -3 1140.04   15.31
   2   5   3 1141.28   15.40
   2  -5   3 1145.03   15.43
  -2  -5  -3 1123.35   15.40
   2   5   4  417.51    6.15
   2  -5   4  432.25    6.21
  -2   5  -4  416.26    6.04
  -2   5  -4  412.50    5.76
  -2  -5  -4  433.94    6.19
  -2  -5  -5   85.05    1.71
   2   5   5   87.06    1.71
  -2   5  -5   89.81    1.88
   2  -5   5   87.97    1.88
  -2   5  -6    4.13    0.40
   2   5   6    4.00    0.34
  -2  -5  -7  526.18    7.75
  -2  -5  -7  542.89    7.87
  -2   5  -7  530.32    7.97
  -2   5  -7  528.78    7.78
  -2   5  -8  410.38    6.40
  -2  -5  -8  407.30    6.43
  -2   5  -8  411.04    6.45
  -2  -5  -8  420.76    6.56
  -2   5  -8  419.78    6.66
  -2   5  -9    4.64    0.51
  -2  -5  -9    4.12    0.48
  -2   5  -9    4.23    0.44
  -2   5  -9    3.65    0.40
  -2  -5 -10  138.59    2.96
  -2   5 -10  145.00    2.85
  -2  -5 -11   68.65    1.78
  -2   5 -11   64.23    1.63
  -2  -5 -12   13.25    0.69
  -2   5 -12   11.01    0.54
  -2  -5 -13   12.84    0.55
   2  -6 -15   42.61    1.02
  -2   6  15   40.17    0.91
   2   6 -14   37.20    1.12
  -2   6  14   35.25    1.03
   2  -6 -13    1.05    0.32
  -2   6  13    1.14    0.31
  -2   6  12   37.19    1.28
   2   6 -12   35.98    1.16
   2  -6 -12   38.14    1.32
   2  -6 -11  389.45    6.29
   2   6 -11  377.59    6.08
   2   6 -10   62.04    1.77
   2  -6 -10   62.77    1.74
   2   6 -10   64.78    1.65
   2  -6  -9  108.93    2.36
   2   6  -9  111.03    2.27
   2   6  -9  104.23    2.38
   2   6  -8  874.22   12.38
   2  -6  -8  879.90   12.38
   2   6  -8  870.29   12.24
   2   6  -8  862.46   12.43
   2   6  -7  915.46   12.62
   2  -6  -7  891.11   12.64
   2   6  -7  902.60   12.66
   2  -6  -6    1.10    0.17
   2   6  -6    0.83    0.20
  -2   6   5  257.38    4.01
   2  -6  -5  258.41    3.86
  -2   6   4  397.97    5.57
   2  -6  -4  375.75    5.53
  -2  -6   4  391.38    5.26
  -2   6   4  389.52    5.67
  -2   6   3  746.91   10.09
  -2  -6   3  736.03    9.91
   2  -6  -3  744.11   10.09
  -2  -6   2  139.03    1.96
  -2  -6   2  135.01    1.88
  -2   6   1 1551.28   20.50
   2  -6  -1 1531.02   20.50
  -2  -6   1 1550.98   20.34
  -2   6   0    7.46    0.31
  -2  -6   0    7.45    0.29
   2  -6   1    8.21    0.32
  -2  -6  -1    8.63    0.34
   2   6   1    8.41    0.34
  -2   6  -1    8.21    0.31
  -2  -6  -2   25.38    0.69
   2   6   2   25.68    0.69
   2  -6   2   24.80    0.73
  -2   6  -2   25.61    0.59
   2  -6   2   25.32    0.61
  -2   6  -3   42.93    0.97
  -2  -6  -3   43.81    1.05
   2  -6   3   42.22    1.04
  -2   6  -3   43.23    0.84
   2   6   3   45.77    1.05
  -2  -6  -4  388.01    5.72
  -2   6  -4  378.10    5.54
   2  -6   5   17.51    0.73
  -2   6  -5   19.05    0.78
   2   6   5   17.60    0.65
  -2   6  -5   18.08    0.74
  -2   6  -6  108.26    2.31
  -2  -6  -6  103.04    2.13
  -2   6  -6  107.38    2.09
  -2   6  -6  109.73    2.31
  -2   6  -6  105.20    2.09
  -2  -6  -7  815.69   11.70
  -2   6  -7  821.41   11.90
  -2   6  -7  813.45   11.61
  -2   6  -7  825.86   11.60
  -2   6  -7  811.78   11.96
  -2   6  -8   91.88    2.02
  -2   6  -8   84.39    2.21
  -2  -6  -8   91.88    2.11
  -2   6  -8   90.05    2.02
  -2   6  -8   92.31    2.22
  -2  -6  -9  132.92    2.79
  -2   6  -9  129.44    2.65
  -2   6  -9  131.79    2.66
  -2   6  -9  136.44    2.93
  -2   6 -10   29.59    1.05
  -2  -6 -10   30.92    1.16
  -2  -6 -11   19.49    0.89
  -2   6 -11   17.44    0.74
  -2  -6 -12  135.13    2.61
  -2  -6 -13    7.50    0.41
   2   7 -14    2.07    0.32
  -2   7  14    2.28    0.29
   2  -7 -13   79.13    1.87
  -2   7  13   76.56    1.83
   2  -7 -12    0.63    0.33
  -2   7  12    0.31    0.29
   2  -7 -11  119.63    2.63
  -2   7  11  119.02    2.63
   2  -7 -10   92.64    2.20
   2   7 -10   92.02    2.24
   2  -7  -9  110.71    2.39
   2   7  -9  110.41    2.44
   2   7  -8  433.34    6.59
   2  -7  -8  434.21    6.62
   2   7  -8  424.57    6.65
   2  -7  -7  137.15    2.55
   2   7  -7  134.39    2.59
   2  -7  -6  391.85    5.83
   2   7  -6  389.48    5.89
  -2   7   5   42.04    1.08
  -2  -7   4  116.41    1.73
  -2   7   3 1183.55   15.74
  -2  -7   3 1173.29   15.52
   2  -7  -3 1191.75   15.73
  -2  -7   2    4.20    0.20
  -2   7   2    6.95    0.35
  -2   7   1  110.61    1.82
   2  -7  -1  109.41    1.81
  -2  -7   1  108.23    1.64
  -2   7   0  104.13    1.71
  -2  -7   0  100.87    1.65
   2   7   0  102.81    1.64
   2  -7   0  102.66    1.71
   2  -7   1    8.22    0.34
   2   7   1    7.61    0.33
  -2  -7  -1    8.60    0.35
  -2   7  -1    7.42    0.31
  -2  -7  -2  532.92    7.51
   2   7   2  520.69    7.49
  -2   7  -2  540.85    7.34
   2  -7   2  537.23    7.63
   2  -7   2  545.42    7.39
  -2   7  -3   27.09    0.74
  -2   7  -3   27.56    0.62
   2   7   3   26.00    0.77
  -2  -7  -3   26.62    0.79
   2  -7   3   27.30    0.84
   2  -7   3   26.89    0.64
  -2   7  -4  252.30    3.88
  -2   7  -4  258.02    4.14
   2  -7   5  149.86    2.76
   2   7   5  149.64    2.61
  -2   7  -5  146.77    2.61
  -2   7  -5  148.37    2.82
  -2   7  -5  147.43    2.83
  -2  -7  -6  243.95    4.08
  -2   7  -6  246.57    4.05
  -2   7  -6  251.18    4.33
  -2   7  -6  253.03    4.32
  -2   7  -7  174.92    3.40
  -2   7  -7  174.55    3.37
  -2   7  -7  166.24    3.10
  -2  -7  -7  169.66    3.16
  -2   7  -8  938.72   13.33
  -2   7  -8  963.12   13.78
  -2   7  -8  944.91   13.43
  -2   7  -8  957.07   13.84
  -2  -7  -8  940.12   13.53
  -2   7  -9  167.58    3.44
  -2   7  -9  163.58    3.43
  -2  -7  -9  170.33    3.26
  -2   7  -9  162.05    3.04
  -2   7  -9  162.25    3.11
  -2   7 -10   19.43    0.97
  -2  -7 -10   19.54    0.90
  -2   7 -10   18.40    0.96
  -2   7 -11   14.78    0.82
  -2  -7 -11   14.75    0.75
  -2   7 -12    9.72    0.60
  -2  -7 -12   10.93    0.58
  -2  -7 -13   13.23    0.51
   2  -8 -14    9.06    0.53
   2   8 -14    8.56    0.51
  -2   8  14    9.25    0.48
   2  -8 -13    5.20    0.45
  -2   8  13    5.25    0.45
   2  -8 -12   73.07    1.84
  -2   8  12   73.31    1.84
  -2   8  11    6.37    0.56
   2  -8 -11    6.42    0.55
   2   8 -11    5.27    0.57
   2  -8 -10  266.48    4.63
   2   8 -10  265.35    4.72
  -2   8  10  268.77    4.66
  -2   8   9    2.32    0.37
   2  -8  -9    2.61    0.37
   2   8  -9    3.10    0.41
   2   8  -8   54.02    1.43
  -2   8   8   53.09    1.49
   2  -8  -8   55.97    1.48
   2   8  -8   54.31    1.51
   2  -8  -7  212.17    3.65
   2   8  -7  215.84    3.71
   2   8  -7  218.69    3.69
   2   8  -6   33.18    0.96
   2  -8  -6   32.37    0.95
   2   8  -6   32.81    0.99
  -2   8   5  278.75    4.34
   2   8  -5  275.04    4.32
  -2   8   3  293.32    4.44
  -2  -8   3  302.43    4.14
  -2   8   2  136.54    2.32
  -2  -8   2  138.24    2.07
   2  -8  -2  135.93    2.25
  -2   8   2  133.92    2.25
  -2   8   1   92.04    1.61
   2  -8  -1   88.42    1.58
  -2  -8   1   89.61    1.41
   2   8  -1   88.89    1.40
   2   8   0  589.78    7.97
   2  -8   0  585.00    8.05
  -2   8   0  581.55    8.05
  -2  -8   0  582.50    7.99
  -2  -8  -1  655.21    8.93
  -2   8  -1  650.50    8.87
   2   8   1  632.23    8.90
   2  -8   1  659.94    8.91
  -2   8  -2  213.43    3.17
  -2  -8  -2  215.08    3.37
   2  -8   2  218.95    3.22
   2   8   2  209.18    3.32
   2   8   3  857.85   11.99
  -2   8  -3  867.74   11.89
  -2  -8  -3  881.03   12.02
   2  -8   4  112.47    2.16
   2   8   4  109.50    2.06
  -2   8  -5    0.38    0.23
   2  -8   5    0.52    0.23
  -2  -8  -5    0.27    0.16
  -2   8  -5    0.30    0.15
  -2   8  -6   78.93    1.91
  -2  -8  -6   71.44    1.68
  -2   8  -6   73.33    1.69
  -2   8  -6   78.48    1.91
  -2   8  -7  389.43    6.26
  -2   8  -7  377.75    5.93
  -2   8  -7  377.85    6.24
  -2  -8  -7  373.09    5.95
  -2   8  -8  909.33   13.58
  -2  -8  -8  924.96   13.28
  -2   8  -8  937.28   13.22
  -2   8  -8  938.47   13.57
  -2   8  -9  599.72    9.10
  -2   8  -9  603.96    9.51
  -2  -8  -9  631.18    9.25
  -2   8  -9  627.78    9.54
  -2  -8 -10   32.17    1.14
  -2   8 -10   31.45    1.26
  -2   8 -10   31.73    1.25
  -2  -8 -11   44.70    1.30
  -2   8 -11   43.28    1.38
  -2  -8 -12    1.47    0.27
  -2  -8 -13   31.23    0.77
  -2   9  14   30.58    0.85
   2   9 -14   30.10    0.92
   2  -9 -14   30.90    0.92
   2  -9 -13    6.30    0.53
  -2   9  13    6.12    0.46
  -2   9  12    0.77    0.30
   2  -9 -12    0.46    0.26
   2  -9 -11   16.58    0.83
  -2   9  11   16.57    0.84
   2   9 -11   14.37    0.86
  -2   9  10    6.03    0.54
   2   9 -10    5.44    0.56
   2  -9 -10    5.66    0.52
   2  -9  -9   86.28    2.03
   2   9  -9   85.19    2.11
  -2   9   9   83.02    2.03
   2  -9  -8    1.66    0.30
   2   9  -8    2.21    0.35
  -2   9   8    1.31    0.28
   2  -9  -7   64.71    1.56
   2   9  -7   65.13    1.64
   2   9  -7   65.62    1.59
   2   9  -6  101.45    2.08
   2  -9  -6   99.37    1.97
   2   9  -5  228.10    3.77
  -2   9   5  233.90    3.79
  -2   9   4   41.46    1.09
  -2  -9   3  270.72    3.95
  -2   9   3  281.94    4.28
  -2   9   2  636.31    8.88
   2  -9  -2  639.40    8.87
  -2   9   2  637.46    8.94
  -2   9   1   15.36    0.56
   2  -9  -1   15.13    0.51
  -2   9   1   16.33    0.54
   2   9  -1   14.62    0.38
  -2  -9   0  598.87    8.21
   2   9   0  597.23    8.19
  -2   9   0  596.27    8.30
   2  -9   0  607.15    8.30
  -2  -9  -1  138.74    2.28
  -2   9  -1  139.47    2.24
   2  -9   1  138.43    2.25
   2   9   1  136.41    2.25
  -2   9  -2  150.39    2.35
   2   9   2  145.83    2.48
  -2  -9  -2  148.48    2.51
   2  -9   2  147.67    2.37
   2   9   3  727.51   10.04
  -2   9  -3  709.93   10.28
  -2   9  -3  722.14    9.98
   2   9   4  499.04    7.23
  -2   9  -4  508.96    7.28
   2  -9   4  504.42    7.33
  -2   9  -5  377.41    5.91
  -2   9  -5  377.50    5.67
  -2  -9  -5  367.69    5.58
  -2  -9  -6  339.07    5.25
  -2   9  -6  323.36    5.27
  -2   9  -6  339.51    5.56
  -2   9  -7   45.91    1.33
  -2  -9  -7   46.47    1.33
  -2   9  -7   45.72    1.50
  -2  -9  -8  252.68    4.33
  -2   9  -8  248.40    4.59
  -2   9  -8  246.73    4.29
  -2   9  -8  257.57    4.62
  -2  -9  -9   15.49    0.78
  -2   9  -9   16.34    0.76
  -2   9  -9   17.33    0.93
  -2   9  -9   15.94    0.91
  -2   9 -10    3.32    0.47
  -2   9 -10    2.42    0.43
  -2  -9 -10    2.51    0.38
  -2   9 -10    2.31    0.31
  -2  -9 -11   18.61    0.78
  -2   9 -11   17.70    0.85
  -2  -9 -12   15.66    0.61
   2  10 -14    4.00    0.33
  -2  10  13    0.73    0.24
   2 -10 -13    1.08    0.30
   2 -10 -12  136.56    2.77
  -2  10  12  128.80    2.65
   2 -10 -12  129.14    2.58
  -2  10  11    4.78    0.50
   2 -10 -11    4.26    0.45
   2  10 -11    3.85    0.51
  -2  10  10  230.75    4.16
   2  10 -10  230.49    4.30
   2 -10 -10  233.27    4.12
  -2  10   9   15.62    0.81
   2  10  -9   15.77    0.85
   2 -10  -9   16.09    0.78
  -2  10   8  111.76    2.44
   2  10  -8  116.15    2.50
   2 -10  -8  113.64    2.37
   2 -10  -7   67.60    1.60
   2  10  -7   69.33    1.73
   2  10  -7   69.40    1.66
   2  10  -6   63.33    1.57
   2  10  -5  213.61    3.57
  -2  10   5  207.52    3.57
   2  10  -5  212.93    3.57
   2 -10  -5  204.81    3.56
   2  10  -4    1.75    0.25
  -2  10   4    1.73    0.25
   2 -10  -4    2.34    0.28
  -2  10   3    2.96    0.30
  -2  10   2  224.82    3.62
  -2  10   1  119.62    2.09
  -2  10   1  122.82    2.18
   2 -10  -1  120.48    2.09
   2  10   0  456.87    6.51
   2 -10   0  467.77    6.64
  -2 -10   0  469.33    6.54
   2 -10   1   31.01    0.79
   2  10   1   29.27    0.77
  -2  10  -1   30.83    0.79
  -2 -10  -1   30.43    0.79
   2  10   2  414.60    6.00
   2  10   2  410.20    5.95
  -2  10  -2  412.64    6.19
  -2 -10  -2  429.56    6.03
  -2  10  -2  414.27    6.09
  -2  10  -3  173.75    3.14
   2  10   3  177.00    2.92
  -2  10  -3  173.00    3.00
  -2  10  -4   94.58    2.09
  -2  10  -4   91.63    1.92
  -2  10  -5   89.13    2.05
  -2  10  -5   87.29    1.89
  -2  10  -5   83.49    2.04
  -2  10  -6    8.79    0.62
  -2  10  -6    8.25    0.53
  -2 -10  -6    8.54    0.51
  -2  10  -7  316.63    5.45
  -2 -10  -7  314.45    5.08
  -2  10  -7  313.90    5.13
  -2  10  -8    0.36    0.24
  -2 -10  -8    0.53    0.26
  -2  10  -9   22.00    0.88
  -2 -10  -9   22.14    0.90
  -2  10  -9   21.41    1.03
  -2  10 -10    0.29    0.31
  -2 -10 -10    0.27    0.23
  -2  10 -10    0.14    0.27
  -2  10 -10    0.14    0.18
  -2 -10 -11    1.63    0.27
  -2  10 -11    1.70    0.33
  -2 -10 -12   43.74    1.02
   2  11 -14   93.00    1.74
  -2  11  14   90.03    1.62
   2 -11 -13    6.84    0.47
  -2  11  13    6.95    0.45
   2 -11 -12    4.57    0.47
  -2  11  12    4.39    0.44
   2  11 -11   46.05    1.48
   2 -11 -11   47.04    1.35
  -2  11  11   47.63    1.44
   2 -11 -11   48.16    1.50
   2  11 -10   11.82    0.78
  -2  11  10   12.87    0.75
   2 -11 -10   12.47    0.69
  -2  11   9    3.79    0.45
   2 -11  -9    3.00    0.37
   2  11  -9    3.57    0.47
   2  11  -8   36.04    1.25
  -2  11   8   34.85    1.20
   2 -11  -8   33.13    1.09
   2  11  -7   37.57    1.23
  -2  11   7   35.18    1.19
   2 -11  -6   60.42    1.58
   2  11  -6   62.33    1.60
   2  11  -5   65.56    1.56
   2  11  -5   65.68    1.56
   2 -11  -5   65.18    1.55
   2  11  -4    5.57    0.40
  -2  11   4    6.31    0.43
   2 -11  -4    5.83    0.42
   2  11  -3  121.22    2.25
  -2  11   3  118.00    2.29
  -2 -11   2   22.07    0.63
  -2  11   2   23.88    0.81
  -2 -11   1   28.92    0.78
  -2  11   1   28.82    0.86
  -2  11   0    5.90    0.36
  -2  11   0    5.68    0.38
   2 -11   1  264.02    4.05
  -2  11  -1  273.19    4.25
   2  11   2 1980.08   26.28
  -2  11  -2 1992.55   26.57
  -2  11  -2 1930.23   26.47
  -2  11  -3   97.15    2.10
  -2  11  -3   94.10    1.97
   2  11   3   96.98    1.88
  -2  11  -4  696.65   10.19
  -2  11  -4  717.65   10.41
  -2  11  -4  719.96   10.35
  -2  11  -5   24.41    0.92
  -2  11  -5   24.64    0.98
  -2  11  -5   24.85    0.91
  -2  11  -5   24.10    1.01
  -2  11  -6  190.60    3.71
  -2  11  -6  194.89    3.66
  -2  11  -6  189.00    3.44
  -2  11  -7  232.06    4.41
  -2  11  -7  237.62    4.15
  -2 -11  -7  239.14    4.04
  -2  11  -7  245.75    4.41
  -2  11  -8    0.58    0.34
  -2  11  -8    0.71    0.27
  -2 -11  -8    0.80    0.26
  -2  11  -9   13.65    0.69
  -2 -11  -9   14.61    0.70
  -2  11  -9   13.33    0.79
  -2 -11 -10   11.46    0.59
  -2  11 -10   11.34    0.69
  -2 -11 -11   60.88    1.36
  -2  11 -11   61.13    1.53
   2  12 -14    0.16    0.13
   2 -12 -13   51.04    1.23
  -2  12  13   50.55    1.20
  -2  12  12   30.63    1.02
   2 -12 -12   31.49    1.06
  -2  12  11  444.70    6.96
   2  12 -11  440.71    7.05
   2 -12 -11  460.06    7.05
   2 -12 -10   34.50    1.11
   2  12 -10   34.12    1.30
  -2  12  10   36.15    1.26
   2 -12 -10   38.57    1.31
   2 -12  -9  107.22    2.45
   2  12  -9  105.53    2.47
  -2  12   9  102.20    2.39
   2 -12  -8   13.01    0.76
   2  12  -8   12.53    0.74
  -2  12   8   13.06    0.74
   2  12  -7    6.92    0.55
   2 -12  -7    7.04    0.55
  -2  12   7    7.42    0.57
   2  12  -6    9.27    0.59
   2 -12  -6   10.37    0.62
   2 -12  -5  184.07    3.37
   2  12  -5  194.41    3.42
   2 -12  -4   26.65    0.92
  -2  12   4   25.65    0.94
   2  12  -4   27.29    0.93
   2  12  -3  135.73    2.52
  -2  12   3  131.80    2.56
   2  12  -2  377.12    5.75
  -2  12   2  384.64    5.83
  -2  12   1   83.91    1.79
   2  12  -1   81.67    1.73
  -2  12   0    6.72    0.44
   2  12   0    6.62    0.41
  -2  12  -1   34.84    1.04
  -2  12  -1   36.59    1.09
   2  12   1   36.56    0.92
  -2  12  -2    5.24    0.41
  -2  12  -2    5.10    0.43
  -2  12  -3    3.03    0.37
  -2  12  -3    2.83    0.33
  -2  12  -4   16.19    0.77
  -2  12  -4   16.15    0.73
  -2  12  -4   14.44    0.77
  -2  12  -5    2.44    0.40
  -2  12  -5    2.58    0.38
  -2  12  -5    2.00    0.33
  -2  12  -5    2.16    0.32
  -2  12  -6  231.80    4.30
  -2  12  -6  234.06    4.05
  -2  12  -6  229.71    4.25
  -2  12  -7   19.69    0.95
  -2  12  -7   20.42    1.02
  -2  12  -7   20.11    0.87
  -2  12  -8  139.83    2.78
  -2  12  -8  138.41    3.02
  -2  12  -8  141.00    2.99
  -2 -12  -9   38.77    1.11
  -2  12  -9   38.56    1.16
  -2  12  -9   39.50    1.31
  -2  12 -10   16.21    0.78
  -2  12 -11   35.48    1.04
  -2  13  13    8.27    0.41
   2 -13 -13    8.68    0.42
  -2  13  12    6.72    0.46
   2 -13 -12    6.38    0.46
   2 -13 -11    5.29    0.48
   2  13 -11    4.36    0.48
  -2  13  11    4.21    0.45
  -2  13  10  101.43    2.29
   2 -13 -10  103.36    2.33
   2  13 -10  100.89    2.40
  -2  13   9    1.50    0.38
   2 -13  -9    2.68    0.41
   2  13  -9    2.18    0.44
   2 -13  -8    0.51    0.30
   2  13  -8    0.01    0.29
  -2  13   8    0.16    0.27
  -2  13   7  145.30    2.97
   2  13  -7  148.52    3.01
   2 -13  -7  148.84    2.97
   2  13  -6   38.33    1.26
   2 -13  -6   37.91    1.23
   2  13  -5    0.66    0.25
   2 -13  -5    0.18    0.22
   2  13  -4  286.68    4.68
  -2  13   4  280.00    4.72
   2  13  -3   37.69    1.12
  -2  13   3   36.90    1.16
   2  13  -2  776.77   11.19
  -2  13   2  802.50   11.26
  -2  13   1   48.46    1.31
   2  13  -1   49.60    1.28
  -2  13   0  136.33    2.63
   2  13   0  142.93    2.57
  -2  13  -1  258.05    4.32
  -2  13  -1  259.72    4.28
   2  13   1  261.96    4.17
  -2  13  -2   71.23    1.72
  -2  13  -2   77.58    1.82
  -2  13  -3  407.58    6.50
  -2  13  -3  415.03    6.37
  -2  13  -4  105.08    2.29
  -2  13  -4  102.47    2.24
  -2  13  -4  103.62    2.37
  -2  13  -5  135.76    2.80
  -2  13  -5  137.54    2.75
  -2  13  -5  133.01    2.70
  -2  13  -5  131.69    2.87
  -2  13  -6  317.71    5.33
  -2  13  -6  310.38    5.45
  -2  13  -6  314.30    5.19
  -2  13  -7  405.31    6.40
  -2  13  -7  412.32    6.74
  -2  13  -7  405.57    6.61
  -2  13  -8   17.92    0.94
  -2  13  -8   18.26    0.81
  -2  13  -8   16.85    0.88
  -2  13  -9   13.82    0.65
  -2  13  -9   12.94    0.72
  -2  13  -9   14.00    0.79
  -2  13 -10    1.24    0.28
  -2  13 -10    1.56    0.32
  -2  13 -11   35.37    0.96
  -2  14  13   17.43    0.53
  -2  14  12  169.08    2.78
   2 -14 -12  166.30    2.73
   2  14 -11    0.40    0.28
  -2  14  11    0.23    0.24
   2 -14 -11    0.48    0.25
   2 -14 -10   22.15    0.91
   2  14 -10   22.78    1.00
  -2  14  10   22.21    0.93
   2  14  -9    4.69    0.54
  -2  14   9    4.96    0.50
   2 -14  -9    5.52    0.50
   2 -14  -8   25.88    1.03
   2  14  -8   26.07    1.09
  -2  14   8   26.14    1.06
  -2  14   7   35.04    1.24
   2 -14  -7   36.38    1.22
   2  14  -7   35.10    1.25
   2 -14  -6   55.69    1.53
   2  14  -6   54.67    1.59
   2  14  -5   88.27    2.08
   2  14  -5   85.18    2.06
  -2  14   4   18.39    0.83
   2  14  -4   18.17    0.82
  -2  14   3   85.26    1.96
   2  14  -3   83.33    1.92
  -2  14   2  115.30    2.40
   2  14  -2  116.58    2.34
  -2  14   1   25.90    0.96
   2  14  -1   26.43    0.91
  -2  14   0  316.79    5.09
   2  14   0  313.96    5.01
   2  14   1    0.22    0.17
  -2  14  -1    0.28    0.20
  -2  14  -1    0.36    0.22
  -2  14  -2   27.42    1.00
  -2  14  -2   28.07    1.04
  -2  14  -3  151.08    3.04
  -2  14  -3  151.10    2.93
  -2  14  -4    5.71    0.48
  -2  14  -4    4.98    0.51
  -2  14  -4    6.22    0.50
  -2  14  -5  142.34    2.93
  -2  14  -5  146.51    2.92
  -2  14  -5  150.50    3.11
  -2  14  -5  147.14    2.97
  -2  14  -6   51.36    1.48
  -2  14  -6   50.28    1.62
  -2  14  -6   52.15    1.55
  -2  14  -7   21.55    0.91
  -2  14  -7   21.48    1.03
  -2  14  -7   22.70    0.98
  -2  14  -8   31.66    1.06
  -2  14  -8   31.21    1.22
  -2  14  -8   32.83    1.16
  -2  14  -9    3.39    0.43
  -2  14  -9    3.48    0.39
  -2  14  -9    3.50    0.34
  -2  14 -10   39.89    1.10
   2  15 -12   39.30    1.06
  -2  15  12   41.31    1.01
  -2  15  11   10.02    0.56
   2  15 -11   10.79    0.60
   2 -15 -11   10.22    0.52
   2 -15 -10  138.22    2.66
   2  15 -10  143.03    2.85
  -2  15  10  138.40    2.76
   2 -15  -9  162.69    3.07
   2  15  -9  165.79    3.25
  -2  15   9  158.00    3.16
   2 -15  -8   68.33    1.74
   2  15  -8   66.97    1.85
  -2  15   8   65.38    1.79
   2  15  -7   33.12    1.25
  -2  15   7   33.13    1.22
   2 -15  -7   32.77    1.14
  -2  15   6  146.96    3.12
   2  15  -6  171.06    3.26
   2  15  -5   94.20    2.23
   2  15  -5   94.91    2.25
   2  15  -4  197.83    3.64
   2  15  -3    3.15    0.38
  -2  15   3    3.69    0.43
  -2  15   2    8.36    0.58
   2  15  -2    9.28    0.57
   2  15  -1   42.68    1.24
  -2  15   1   40.71    1.26
   2  15   0  223.72    3.85
  -2  15   0  228.05    3.94
  -2  15   0  222.32    3.90
  -2  15  -1  100.63    2.25
   2  15   1  104.20    2.15
  -2  15  -1  102.68    2.28
  -2  15  -2  120.80    2.53
  -2  15  -2  122.37    2.57
   2  15   2  119.27    2.38
  -2  15  -3   45.57    1.33
  -2  15  -3   45.15    1.43
  -2  15  -3   46.54    1.38
  -2  15  -4   42.91    1.42
  -2  15  -4   42.24    1.35
  -2  15  -4   45.49    1.35
  -2  15  -5    7.78    0.57
  -2  15  -5    8.26    0.63
  -2  15  -5    8.48    0.59
  -2  15  -5    8.51    0.59
  -2  15  -6   36.43    1.23
  -2  15  -6   37.88    1.23
  -2  15  -6   35.07    1.32
  -2  15  -7   19.48    0.84
  -2  15  -7   18.75    0.94
  -2  15  -7   18.79    0.86
  -2  15  -8   10.14    0.68
  -2  15  -8   10.33    0.61
  -2  15  -8   10.85    0.59
  -2  15  -9    8.81    0.47
  -2  15  -9    8.85    0.59
  -2  15  -9    8.84    0.52
  -2  15 -10   35.38    0.93
  -2  16  12   65.28    1.29
   2  16 -12   68.40    1.39
   2  16 -11   59.15    1.44
  -2  16  11   58.65    1.36
   2  16 -10    6.79    0.53
  -2  16  10    5.94    0.47
  -2  16   9    7.85    0.58
   2  16  -9    8.77    0.63
   2  16  -8   71.94    1.89
  -2  16   8   69.23    1.82
  -2  16   7    1.25    0.35
   2  16  -7    1.63    0.37
   2  16  -6   43.13    1.41
  -2  16   6   40.94    1.37
   2  16  -5  109.67    2.48
   2  16  -5  110.82    2.52
   2  16  -4   19.30    0.90
  -2  16   3    0.24    0.28
   2  16  -3    0.99    0.30
  -2  16   2    5.89    0.51
   2  16  -2    5.44    0.47
   2  16  -1   28.49    1.02
  -2  16   1   27.44    1.05
  -2  16   0    0.18    0.22
  -2  16   0    0.47    0.26
  -2  16  -1   90.02    2.10
  -2  16  -1   92.75    2.13
   2  16   1   89.54    2.00
  -2  16  -2   42.64    1.36
   2  16   2   42.10    1.24
  -2  16  -2   44.82    1.37
  -2  16  -3   33.55    1.21
  -2  16  -3   33.14    1.18
  -2  16  -4  115.10    2.48
  -2  16  -4  111.56    2.54
  -2  16  -5    0.30    0.23
  -2  16  -5    0.08    0.24
  -2  16  -5    0.32    0.30
  -2  16  -6   12.42    0.69
  -2  16  -6   12.54    0.76
  -2  16  -6   12.55    0.68
  -2  16  -7    3.51    0.45
  -2  16  -7    4.26    0.42
  -2  16  -7    4.56    0.41
  -2  16  -8   32.05    0.99
  -2  16  -8   31.85    1.12
  -2  16  -8   28.71    0.96
  -2  16  -9   17.87    0.63
  -2  16  -9   19.57    0.79
  -2  16  -9   17.67    0.64
   2  17 -12   11.41    0.42
  -2  17  11    0.32    0.16
   2  17 -11    0.38    0.20
   2  17 -10  101.74    2.12
  -2  17  10  100.27    2.04
   2  17  -9    8.57    0.60
  -2  17   9    8.57    0.57
   2  17  -8   38.16    1.28
  -2  17   8   38.44    1.26
  -2  17   7   32.93    1.19
   2  17  -7   35.26    1.26
  -2  17   6  141.04    2.96
   2  17  -6  145.49    3.00
   2  17  -5    1.38    0.35
   2  17  -4   38.05    1.30
  -2  17   3  247.32    4.47
   2  17  -3  260.17    4.48
  -2  17   2   60.48    1.68
   2  17  -2   58.81    1.61
   2  17  -1  213.77    3.83
  -2  17   1  215.27    3.82
  -2  17   1  214.88    3.95
  -2  17   0   17.08    0.81
  -2  17   0   15.99    0.84
   2  17   0   17.15    0.79
  -2  17  -1  103.02    2.31
   2  17   1  100.53    2.20
  -2  17  -1  102.54    2.33
  -2  17  -2  242.64    4.31
   2  17   2  234.02    4.07
  -2  17  -2  245.23    4.29
  -2  17  -3    5.33    0.51
  -2  17  -3    4.74    0.49
  -2  17  -4   38.03    1.32
  -2  17  -4   38.25    1.28
  -2  17  -5   62.90    1.65
  -2  17  -5   58.91    1.71
  -2  17  -6   66.24    1.80
  -2  17  -6   68.09    1.69
  -2  17  -7   16.16    0.72
  -2  17  -7   15.04    0.77
  -2  17  -8  102.61    1.98
  -2  17  -8   99.12    2.15
  -2  17  -9   34.60    1.00
  -2  18  10   80.05    1.65
   2  18 -10   79.35    1.71
  -2  18   9   10.05    0.56
   2  18  -9   11.46    0.63
  -2  18   8    5.69    0.50
   2  18  -8    6.12    0.52
  -2  18   7   80.48    1.98
   2  18  -7   81.24    2.02
   2  18  -6   57.21    1.64
  -2  18   6   58.33    1.64
   2  18  -5   66.97    1.83
   2  18  -4  112.46    2.50
   2  18  -3  123.03    2.54
  -2  18   3   96.10    2.42
  -2  18   2   15.32    0.83
  -2  18   2   14.80    0.73
   2  18  -2   14.55    0.77
  -2  18   1  130.80    2.72
   2  18  -1  125.81    2.61
  -2  18   0  279.88    4.77
   2  18   0  268.54    4.59
  -2  18   0  272.64    4.65
  -2  18  -1    2.83    0.39
   2  18   1    2.16    0.33
  -2  18  -1    2.40    0.41
  -2  18  -2   19.10    0.89
   2  18   2   19.41    0.82
  -2  18  -2   20.61    0.92
  -2  18  -3   21.41    0.96
  -2  18  -3   21.96    0.97
  -2  18  -4   25.20    1.02
  -2  18  -4   25.44    1.00
  -2  18  -4   25.74    1.05
  -2  18  -5    0.30    0.27
  -2  18  -5    0.01    0.21
  -2  18  -6   29.77    1.01
  -2  18  -6   27.82    1.05
  -2  18  -7   38.96    1.20
  -2  18  -7   40.89    1.13
  -2  18  -8   52.53    1.20
  -2  18  -8   55.34    1.35
  -2  19  10   14.45    0.54
   2  19 -10   15.09    0.58
   2  19  -9    2.47    0.31
  -2  19   9    2.12    0.28
   2  19  -8    5.01    0.45
  -2  19   8    4.69    0.42
   2  19  -7   16.97    0.81
  -2  19   7   17.00    0.80
  -2  19   6   48.06    1.43
   2  19  -6   47.06    1.43
   2  19  -5   10.01    0.67
  -2  19   5    8.92    0.64
   2  19  -4    0.30    0.27
   2  19  -4    1.12    0.33
   2  19  -3   37.68    1.26
  -2  19   2   60.92    1.58
  -2  19   2   63.75    1.78
   2  19  -2   64.77    1.70
  -2  19   1   19.53    0.84
  -2  19   1   19.15    0.93
   2  19  -1   18.69    0.85
  -2  19   0    0.32    0.23
   2  19   0    0.28    0.25
  -2  19   0    0.28    0.31
  -2  19  -1  212.18    3.81
  -2  19  -1  220.61    3.93
  -2  19  -2   15.11    0.78
   2  19   2   14.93    0.70
  -2  19  -2   15.74    0.81
  -2  19  -3   58.68    1.62
  -2  19  -3   59.41    1.64
  -2  19  -4    2.38    0.36
  -2  19  -4    2.35    0.36
  -2  19  -4    2.45    0.38
  -2  19  -5    2.33    0.35
  -2  19  -5    2.69    0.37
  -2  19  -6    0.53    0.26
  -2  19  -6    0.52    0.22
  -2  19  -7   30.26    0.96
  -2  19  -7   29.91    0.88
  -2  19  -8    3.00    0.23
  -2  19  -8    2.90    0.28
   2  20 -10    8.97    0.39
   2  20  -9   59.81    1.33
  -2  20   9   57.43    1.27
  -2  20   8    1.18    0.26
   2  20  -8    1.15    0.27
   2  20  -7   56.75    1.48
  -2  20   7   56.81    1.45
   2  20  -6   34.66    1.17
  -2  20   6   35.32    1.14
  -2  20   5   18.87    0.86
   2  20  -5   19.50    0.88
   2  20  -4   35.36    1.22
   2  20  -3    1.99    0.36
   2  20  -2   38.43    1.24
  -2  20   2   38.03    1.30
  -2  20   1  155.60    3.06
   2  20  -1  142.82    2.87
   2  20   0    1.82    0.33
  -2  20   0    1.33    0.38
  -2  20   0    1.45    0.29
  -2  20  -1   13.94    0.77
   2  20   1   12.89    0.66
  -2  20  -1   13.72    0.70
  -2  20  -2  164.95    3.09
  -2  20  -2  175.07    3.23
  -2  20  -3   15.87    0.76
  -2  20  -3   16.11    0.78
  -2  20  -4   13.63    0.70
  -2  20  -4   14.08    0.70
  -2  20  -4   13.85    0.69
  -2  20  -5   11.40    0.60
  -2  20  -5   12.06    0.60
  -2  20  -6   12.57    0.56
  -2  20  -6   11.68    0.57
  -2  20  -7    2.86    0.28
  -2  20  -7    2.95    0.25
   2  21  -9   31.15    0.78
  -2  21   9   26.93    0.71
   2  21  -8   47.08    1.15
  -2  21   8   45.16    1.10
   2  21  -7   13.63    0.62
  -2  21   7   12.29    0.59
   2  21  -6  136.11    2.61
  -2  21   6  132.76    2.57
   2  21  -5    1.87    0.33
  -2  21   5    1.86    0.35
   2  21  -4   38.90    1.22
   2  21  -3   56.77    1.52
   2  21  -2   90.20    2.01
  -2  21   2   84.41    2.09
   2  21  -1   45.40    1.30
  -2  21   1   49.09    1.45
   2  21   0    1.41    0.29
  -2  21   0    1.40    0.34
  -2  21  -1   95.94    2.16
   2  21   1   92.04    1.95
  -2  21  -2  166.91    3.04
  -2  21  -2  175.00    3.24
  -2  21  -3    6.46    0.49
  -2  21  -3    6.70    0.46
  -2  21  -3    7.25    0.52
  -2  21  -4   72.88    1.64
  -2  21  -4   79.40    1.74
  -2  21  -5    8.61    0.47
  -2  21  -5    7.80    0.44
  -2  21  -6   17.22    0.59
  -2  21  -6   13.96    0.55
  -2  22   8  111.24    1.94
   2  22  -8  118.52    2.00
  -2  22   7  211.99    3.40
   2  22  -7  215.35    3.44
   2  22  -6   19.89    0.74
  -2  22   6   20.18    0.74
   2  22  -5   67.79    1.57
  -2  22   5   67.29    1.58
   2  22  -4   68.41    1.63
   2  22  -3  149.46    2.81
  -2  22   2   13.13    0.73
   2  22  -2   16.46    0.71
   2  22  -1   10.24    0.56
  -2  22   1   11.11    0.65
   2  22   0   24.49    0.85
  -2  22   0   29.15    1.02
   2  22   1    8.46    0.47
  -2  22  -1   10.68    0.61
  -2  22  -2   22.03    0.86
  -2  22  -3    0.96    0.25
  -2  22  -3    0.50    0.24
  -2  22  -4   64.72    1.44
  -2  22  -5    0.79    0.18
  -2  23   7   52.76    1.08
   2  23  -7   52.19    1.09
  -2  23   6    0.14    0.16
   2  23  -5  120.04    2.23
  -2  23   5  124.55    2.26
   2  23  -4   12.06    0.57
  -2  23   4   11.69    0.58
   2  23  -3    4.21    0.37
   2  23  -2    1.35    0.27
  -2  23   1  101.45    2.07
   2  23  -1   92.27    1.86
   2  23   0   81.60    1.67
  -2  23   0   92.27    1.92
  -2  23  -1   46.07    1.24
  -2  23  -2   57.63    1.38
  -2  23  -2   60.59    1.43
  -2  23  -3   11.63    0.52
  -2  23  -4    1.08    0.19
  -2  24   6    3.93    0.24
   2  24  -5    0.30    0.14
  -2  24   5    0.39    0.15
  -2  24   4   68.62    1.43
   2  24  -4   68.65    1.40
   2  24  -3   52.87    1.19
   2  24  -2   17.13    0.62
  -2  24   1    1.97    0.28
   2  24  -1    1.47    0.22
   2  24   0   36.61    0.95
  -2  24   0   40.14    1.06
  -2  24  -1    0.36    0.20
  -2  24  -1    0.82    0.21
  -2  24  -2    0.49    0.17
  -2  24  -3    0.83    0.16
  -2  25   4   58.39    1.13
   2  25  -2    0.43    0.12
  -2  25   1   44.29    1.03
  -2  25   0   44.33    1.01
  -2  25   0   45.29    1.03
  -2  25  -1   12.31    0.45
   3   0 -15    0.12    0.15
  -3   0  15   -0.01    0.18
   3   0 -14   14.96    0.70
   3   0 -13    0.27    0.33
   3   0 -12  593.47    9.13
   3   0 -11    0.08    0.33
   3   0 -11    0.29    0.31
   3   0 -10  817.13   12.15
   3   0 -10  849.98   12.19
   3   0  -9    0.16    0.24
   3   0  -9   -0.01    0.23
   3   0  -8   88.95    2.03
   3   0  -8   89.93    1.95
   3   0  -7    0.13    0.17
   3   0  -7    0.12    0.17
  -3   0   6  621.09    8.47
   3   0  -6  598.91    8.36
  -3   0   6  623.76    8.36
  -3   0   5   -0.04    0.10
  -3   0   5    0.19    0.10
   3   0  -5    0.08    0.10
   3   0  -4   29.01    0.67
   3   0  -3    2.20    0.18
  -3   0   3    0.07    0.09
   3   0  -2    5.00    0.26
  -3   0   2    3.31    0.21
   3   0  -1    0.43    0.08
  -3   0   1    0.05    0.11
  -3   0   0   46.25    0.95
  -3   0   0   49.07    0.98
  -3   0  -1    1.17    0.17
  -3   0  -1    0.02    0.12
  -3   0  -2   29.26    0.73
  -3   0  -3    0.20    0.12
  -3   0  -4   72.72    1.41
   3   0   4   72.73    1.61
  -3   0  -5    0.09    0.17
   3   0   5    0.26    0.15
   3   0   6    9.87    0.48
  -3   0  -6   10.63    0.60
  -3   0  -7    0.17    0.20
  -3   0  -7    0.14    0.22
  -3   0  -8  531.76    8.25
  -3   0  -8  537.21    8.27
  -3   0  -9    0.15    0.26
  -3   0  -9    0.30    0.30
  -3   0 -10   70.59    1.87
  -3   0 -10   68.69    1.83
  -3   0 -11    0.01    0.28
  -3   0 -12   27.47    0.91
  -3   0 -13    0.28    0.13
  -3   1  15   56.99    1.30
   3  -1 -15   57.54    1.28
   3  -1 -14    2.88    0.37
   3   1 -14    3.18    0.36
   3   1 -13   36.76    1.26
   3  -1 -13   39.26    1.31
   3  -1 -12   14.81    0.85
   3   1 -12   16.09    0.88
   3   1 -12   17.02    0.92
   3  -1 -11    3.72    0.48
   3   1 -11    3.99    0.48
   3  -1 -11    3.41    0.48
   3   1 -11    4.14    0.50
   3   1 -10   17.07    0.85
   3  -1 -10   18.01    0.89
   3  -1 -10   17.46    0.87
   3  -1  -9  307.80    5.22
   3   1  -9  310.56    5.22
   3   1  -9  315.27    5.19
   3  -1  -9  324.60    5.22
   3  -1  -8  119.77    2.43
   3   1  -8  114.62    2.39
   3   1  -8  120.78    2.38
   3  -1  -8  118.16    2.38
   3  -1  -7    6.93    0.44
   3  -1  -7    7.16    0.47
   3   1  -7    7.50    0.47
   3   1  -7    7.49    0.45
  -3  -1   6  195.24    3.05
  -3  -1   6  197.79    2.99
   3   1  -6  213.49    3.13
  -3   1   6  212.55    3.20
  -3   1   6  213.34    3.08
   3  -1  -6  208.44    3.10
  -3  -1   5  283.06    4.08
  -3   1   5  295.87    4.20
   3  -1  -5  275.52    4.13
  -3   1   5  294.03    4.12
  -3  -1   5  284.39    4.06
   3   1  -5  285.53    4.05
   3  -1  -4 1052.01   14.01
  -3   1   4 1018.82   13.97
  -3  -1   4 1043.71   13.92
   3   1  -4 1055.68   13.82
  -3   1   3  910.58   12.20
  -3  -1   3  924.40   12.18
   3  -1  -3  890.64   12.24
  -3   1   2  181.75    2.66
  -3  -1   2  185.76    2.68
  -3  -1   1    1.50    0.16
  -3  -1   0   17.46    0.51
   3  -1   0   17.28    0.43
  -3   1   0   16.59    0.50
  -3   1  -1  112.50    1.81
  -3  -1  -1  109.96    1.84
   3  -1   1  109.11    1.74
  -3   1  -2   65.41    1.20
  -3  -1  -2   63.10    1.29
  -3  -1  -2   66.75    1.25
  -3  -1  -3  781.14   10.69
  -3   1  -3  764.65   10.81
  -3   1  -3  791.23   10.63
   3  -1   4    2.55    0.30
   3   1   4    3.04    0.32
  -3   1  -4    2.78    0.21
  -3  -1  -4    2.56    0.22
  -3  -1  -5  214.40    3.64
   3   1   5  222.00    3.51
  -3   1  -5  219.91    3.61
  -3   1  -5  220.15    3.72
   3   1   6  150.64    2.64
  -3   1  -6  148.41    2.77
  -3  -1  -6  148.75    2.84
  -3   1  -6  153.45    2.92
  -3  -1  -7  202.96    3.72
  -3   1  -7  209.58    3.80
  -3   1  -7  208.08    3.68
  -3   1  -8    0.91    0.32
  -3   1  -8    1.73    0.32
  -3  -1  -8    0.48    0.32
  -3   1  -8    1.10    0.33
  -3  -1  -8    0.62    0.28
  -3   1  -9    1.67    0.38
  -3  -1  -9    1.80    0.37
  -3   1  -9    1.88    0.39
  -3  -1  -9    1.65    0.34
  -3   1 -10    2.64    0.42
  -3  -1 -10    2.34    0.39
  -3  -1 -10    2.19    0.40
  -3   1 -10    2.49    0.43
  -3  -1 -11    2.65    0.40
  -3   1 -11    2.61    0.39
  -3   1 -11    3.21    0.41
  -3  -1 -12    0.16    0.21
  -3   1 -12    0.16    0.21
  -3  -1 -13    0.31    0.14
  -3   1 -13    0.09    0.12
   3  -2 -15   31.16    0.88
  -3   2  15   29.61    0.87
   3  -2 -14    0.79    0.29
   3   2 -14    0.96    0.25
   3  -2 -13  101.55    2.35
   3  -2 -12    1.38    0.39
   3   2 -12    1.55    0.39
   3   2 -12    2.42    0.44
   3   2 -11  347.11    5.80
   3   2 -11  356.25    5.88
   3   2 -10  108.71    2.39
   3   2 -10  110.34    2.41
   3  -2 -10  105.68    2.42
   3   2  -9  519.36    7.92
   3   2  -9  517.33    7.90
   3  -2  -9  525.59    7.95
   3   2  -8   18.40    0.77
   3   2  -8   17.20    0.76
   3  -2  -8   17.24    0.76
   3   2  -7   27.08    0.90
   3   2  -7   27.23    0.87
   3  -2  -7   26.78    0.89
  -3   2   6    3.28    0.22
  -3   2   6    2.29    0.23
   3   2  -6    2.21    0.19
   3  -2  -6    3.30    0.23
  -3   2   5  515.46    7.13
  -3  -2   5  496.62    6.88
   3   2  -5  516.98    6.90
   3  -2  -5  504.30    7.03
  -3   2   5  498.47    7.00
  -3  -2   4   95.02    1.53
  -3   2   4  100.27    1.64
   3   2  -4   94.95    1.43
  -3  -2   4   96.35    1.55
   3  -2  -4   96.15    1.65
  -3  -2   3 2757.08   36.79
   3  -2  -3 2860.07   36.90
  -3  -2   2  166.70    2.56
   3  -2  -2  173.86    2.63
  -3   2   2  170.78    2.59
  -3  -2   1  176.60    2.67
  -3  -2   1  179.34    2.70
   3  -2   0   11.53    0.42
  -3  -2   0   12.26    0.41
   3  -2   0   11.92    0.37
  -3   2  -1  114.31    1.83
  -3  -2  -1  107.53    1.87
   3  -2   1  114.77    1.82
  -3  -2  -1  104.65    1.85
  -3  -2  -2    4.90    0.29
  -3   2  -2    5.22    0.27
  -3   2  -2    5.04    0.32
  -3  -2  -3  707.76    9.65
  -3   2  -3  711.58    9.57
   3   2   4   46.14    1.10
  -3   2  -4   48.88    1.01
  -3  -2  -4   45.29    1.06
  -3   2  -4   46.65    1.21
  -3  -2  -5  934.05   12.94
   3   2   5  924.73   12.81
  -3   2  -5  932.83   12.96
  -3   2  -5  923.07   13.08
   3   2   6    4.82    0.36
  -3   2  -6    4.08    0.37
  -3   2  -6    3.87    0.40
  -3  -2  -6    4.04    0.38
  -3   2  -7   56.15    1.53
  -3  -2  -7   55.49    1.52
  -3   2  -7   56.53    1.60
  -3   2  -8   94.98    2.20
  -3   2  -8   91.71    2.20
  -3  -2  -8   95.34    2.19
  -3   2  -8   93.95    2.28
  -3  -2  -9   12.07    0.72
  -3   2  -9   14.15    0.78
  -3   2  -9   12.12    0.76
  -3  -2 -10   59.17    1.63
  -3   2 -10   60.52    1.66
  -3   2 -10   62.50    1.75
  -3  -2 -10   57.05    1.68
  -3   2 -11   32.11    1.12
  -3  -2 -11   31.20    1.10
  -3   2 -11   29.88    1.04
  -3  -2 -12   25.20    0.88
  -3   2 -12   25.91    0.83
  -3  -2 -13   38.79    0.92
  -3   3  15    0.72    0.20
   3  -3 -15    0.78    0.23
   3  -3 -14   40.41    1.24
  -3   3  14   42.26    1.21
   3   3 -13   13.65    0.77
   3   3 -12    8.85    0.63
   3   3 -12    8.48    0.66
   3   3 -11  286.29    5.06
   3   3 -11  291.05    5.00
   3   3 -10    3.85    0.43
   3   3 -10    3.99    0.47
   3   3  -9    0.54    0.27
   3  -3  -9    0.15    0.27
   3   3  -9    0.48    0.26
   3  -3  -8   88.17    2.01
   3   3  -8   89.63    1.98
   3   3  -8   87.54    1.94
   3  -3  -8   89.78    1.98
   3  -3  -7  514.87    7.67
   3   3  -7  527.14    7.63
   3   3  -7  514.49    7.56
   3  -3  -7  516.96    7.63
  -3   3   6 1609.75   21.51
   3  -3  -6 1603.11   21.51
   3  -3  -6 1633.81   21.83
  -3   3   6 1618.91   21.69
  -3   3   5  126.32    2.13
   3  -3  -5  122.61    2.02
   3  -3  -4  745.65   10.07
  -3  -3   4  731.61    9.92
  -3  -3   4  739.06    9.84
  -3   3   4  723.16   10.06
  -3   3   4  757.88   10.16
  -3  -3   3  402.43    5.54
  -3   3   3  408.72    5.71
  -3  -3   3  407.35    5.64
   3  -3  -3  409.86    5.74
  -3  -3   2  389.43    5.44
   3  -3  -2  395.54    5.60
  -3  -3   2  402.97    5.53
  -3  -3   1   95.31    1.57
  -3   3   1   93.90    1.61
  -3  -3   1   98.14    1.63
  -3  -3   0    3.09    0.22
  -3   3   0    3.13    0.21
   3  -3   0    3.13    0.23
  -3   3  -1 1224.15   16.31
   3  -3   1 1207.36   16.36
  -3  -3  -1 1234.40   16.40
  -3   3  -2  334.23    4.99
  -3  -3  -2  337.27    4.76
  -3   3  -2  346.46    4.83
  -3  -3  -2  336.27    4.94
   3  -3   2  337.17    4.93
  -3   3  -3    4.39    0.31
  -3  -3  -3    5.02    0.29
  -3   3  -3    4.73    0.26
   3   3   4  413.86    5.99
  -3  -3  -4  408.87    5.95
  -3  -3  -4  424.50    5.96
  -3   3  -4  417.04    6.18
   3   3   5    8.94    0.47
   3  -3   5    8.65    0.55
  -3   3  -5    8.69    0.51
  -3   3  -5    8.74    0.54
   3   3   6  237.85    3.86
  -3   3  -6  234.31    4.15
  -3   3  -6  236.30    4.03
  -3  -3  -6  234.02    3.94
  -3   3  -7   25.25    0.98
  -3   3  -7   25.21    1.03
  -3  -3  -7   23.54    0.92
  -3   3  -8  162.25    3.26
  -3   3  -8  174.56    3.41
  -3  -3  -8  170.31    3.22
  -3   3  -8  172.26    3.27
  -3  -3  -9  142.40    2.92
  -3   3  -9  150.08    3.13
  -3   3  -9  145.88    2.96
  -3   3 -10  118.90    2.52
  -3   3 -10  119.36    2.68
  -3   3 -11    8.44    0.60
  -3   3 -11    9.02    0.55
  -3   3 -12    5.30    0.37
  -3  -3 -13    1.16    0.18
  -3   4  15   56.89    1.25
   3  -4 -15   58.19    1.30
   3  -4 -14  105.68    2.19
  -3   4  14  100.48    2.10
   3   4 -13   67.62    1.80
   3   4 -12  262.73    4.65
   3  -4 -12  249.12    4.58
   3   4 -11   31.45    1.21
   3  -4 -11   33.00    1.24
   3   4 -11   31.01    1.17
   3  -4 -10  694.38   10.20
   3   4 -10  665.94   10.06
   3   4 -10  683.10   10.16
   3  -4  -9  232.38    4.09
   3   4  -9  229.59    4.01
   3   4  -9  223.30    4.01
   3  -4  -8    2.92    0.37
   3   4  -8    2.30    0.31
   3   4  -8    2.26    0.31
   3  -4  -7    0.78    0.23
   3   4  -7    0.70    0.20
   3  -4  -6 1047.62   14.61
  -3   4   6 1074.71   14.55
   3  -4  -6 1043.13   14.36
  -3   4   6 1071.99   14.35
  -3   4   5    9.87    0.46
  -3  -4   5   10.43    0.32
   3  -4  -5   10.11    0.43
   3  -4  -4  182.96    2.83
  -3  -4   4  176.05    2.65
  -3  -4   4  176.56    2.49
  -3  -4   4  177.04    2.49
  -3   4   4  186.70    2.90
  -3   4   4  184.51    2.79
  -3  -4   3    1.46    0.14
  -3  -4   3    1.59    0.11
  -3   4   3    1.28    0.17
  -3  -4   2  292.41    4.07
   3  -4  -2  285.63    4.26
  -3  -4   2  297.03    4.20
  -3  -4   1  679.82    9.06
   3  -4  -1  673.54    9.11
  -3   4   0    0.27    0.11
   3  -4   0    0.26    0.13
   3  -4   1    2.25    0.21
  -3  -4  -1    2.29    0.14
   3  -4   1    2.28    0.22
  -3  -4  -1    1.90    0.21
   3  -4   2  237.75    3.65
  -3  -4  -2  237.26    3.42
  -3   4  -2  240.91    3.49
  -3   4  -2  236.74    3.68
  -3  -4  -2  225.70    3.61
   3  -4   3    2.52    0.26
  -3   4  -3    2.69    0.20
  -3  -4  -3    2.70    0.28
  -3  -4  -3    2.72    0.22
  -3   4  -3    2.74    0.25
  -3  -4  -3    2.53    0.24
  -3   4  -4    1.35    0.23
   3  -4   4    1.43    0.27
   3   4   4    1.31    0.21
   3  -4   5  149.61    2.87
   3   4   5  149.26    2.64
  -3   4  -5  148.74    2.86
  -3   4  -5  147.95    2.78
   3   4   6   10.37    0.55
  -3   4  -6    9.30    0.58
  -3   4  -6    9.94    0.63
  -3   4  -7  208.59    3.73
  -3  -4  -7  210.83    3.80
  -3   4  -7  206.13    3.78
  -3   4  -7  207.12    3.90
  -3  -4  -8  102.57    2.27
  -3   4  -8  107.70    2.52
  -3  -4  -8  107.92    2.42
  -3   4  -8  105.33    2.33
  -3   4  -8  103.39    2.42
  -3   4  -9  226.43    4.20
  -3  -4  -9  226.80    4.09
  -3   4  -9  214.13    3.93
  -3   4  -9  215.53    4.04
  -3  -4 -10  151.39    3.03
  -3   4 -10  146.63    2.87
  -3   4 -10  145.64    3.08
  -3   4 -11   91.18    2.15
  -3  -4 -11   96.51    2.15
  -3   4 -11   97.13    2.00
  -3  -4 -12   75.49    1.63
  -3   4 -12   69.31    1.44
  -3   5  15    0.11    0.15
   3  -5 -15    0.41    0.20
  -3   5  14    8.98    0.53
   3  -5 -14    9.17    0.57
   3   5 -13   19.18    0.90
  -3   5  13   17.43    0.83
   3  -5 -12    3.45    0.48
   3   5 -12    2.85    0.45
   3  -5 -11  117.23    2.62
   3   5 -11  115.24    2.49
   3   5 -11  115.43    2.61
   3   5 -10   20.93    0.94
   3  -5 -10   22.36    0.99
   3   5 -10   20.18    0.89
   3   5  -9  647.86    9.64
   3  -5  -9  656.77    9.73
   3   5  -9  648.99    9.57
   3  -5  -8   80.81    1.88
   3   5  -8   79.19    1.79
   3   5  -8   76.23    1.80
   3  -5  -7   99.57    2.08
   3   5  -7   99.73    2.01
   3   5  -7   98.37    2.01
  -3   5   6    0.43    0.13
   3  -5  -6    0.72    0.21
  -3   5   5  547.43    8.00
  -3   5   5  565.88    7.85
   3  -5  -5  563.98    7.88
   3  -5  -4    7.30    0.38
  -3  -5   4    8.25    0.31
  -3  -5   3 1810.56   23.87
  -3   5   3 1795.11   23.99
   3  -5  -3 1806.86   24.03
  -3  -5   2  531.62    7.34
  -3   5   1 1679.32   22.47
   3  -5  -1 1701.75   22.51
  -3  -5   1 1695.03   22.49
   3  -5   0 1035.69   13.99
   3  -5   1   67.04    1.34
  -3  -5  -1   67.19    1.09
   3  -5   1   63.86    1.28
   3  -5   2  569.94    7.99
  -3  -5  -2  573.91    8.01
  -3  -5  -2  562.15    7.71
  -3   5  -2  552.98    7.99
   3   5   3  497.18    7.15
  -3   5  -3  503.80    7.21
   3  -5   3  497.65    7.34
  -3  -5  -3  499.69    7.00
   3   5   4    6.20    0.40
   3  -5   4    5.87    0.45
  -3   5  -4    6.07    0.43
  -3   5  -5  140.76    2.71
   3  -5   5  142.22    2.78
   3   5   5  138.49    2.54
  -3   5  -5  140.67    2.78
  -3   5  -6  136.59    2.78
   3   5   6  141.45    2.61
  -3   5  -6  139.86    2.87
  -3  -5  -7  664.34    9.89
  -3   5  -7  674.73    9.78
  -3   5  -7  659.45    9.94
  -3   5  -7  669.79   10.09
  -3   5  -8    2.23    0.43
  -3   5  -8    1.72    0.36
  -3  -5  -8    1.83    0.38
  -3   5  -8    1.89    0.34
  -3   5  -9    0.29    0.31
  -3   5  -9    0.36    0.30
  -3  -5  -9    0.37    0.31
  -3   5  -9    0.21    0.25
  -3  -5 -10   24.85    1.01
  -3   5 -10   23.98    0.91
  -3   5 -10   24.31    1.08
  -3   5 -11   41.33    1.31
  -3  -5 -11   42.98    1.27
  -3   5 -11   39.94    1.11
  -3  -5 -12   24.29    0.81
  -3   6  15   85.87    1.64
   3  -6 -15   93.74    1.73
  -3   6  14   29.39    0.94
   3  -6 -14   29.06    0.98
  -3   6  13    0.14    0.27
   3  -6 -13    0.28    0.33
   3   6 -13    0.22    0.31
   3  -6 -12   55.08    1.64
   3   6 -12   57.72    1.67
   3  -6 -11   23.14    1.04
   3   6 -11   23.88    1.06
   3  -6 -10   30.93    1.19
   3   6 -10   31.41    1.18
   3  -6  -9    0.20    0.26
   3   6  -9    0.18    0.21
   3   6  -9    0.23    0.26
   3  -6  -8  210.71    3.73
   3   6  -8  206.59    3.67
   3  -6  -7   73.05    1.70
   3   6  -7   72.97    1.66
   3  -6  -6   31.02    0.95
   3   6  -6   30.67    0.90
  -3   6   5   83.78    1.60
   3  -6  -5   81.89    1.77
  -3   6   4   15.36    0.54
   3  -6  -4   15.71    0.56
  -3   6   4   15.47    0.60
  -3  -6   4   16.07    0.45
  -3   6   3   59.51    1.20
   3  -6  -3   60.86    1.24
  -3  -6   3   60.45    1.11
  -3  -6   2   13.25    0.36
  -3  -6   2   14.71    0.47
  -3   6   1  592.74    8.25
  -3  -6   1  602.77    8.13
   3  -6  -1  590.55    8.28
  -3   6   0   36.76    0.84
  -3  -6   0   34.04    0.55
  -3  -6   0   41.01    0.85
   3  -6   0   38.81    0.89
  -3   6  -1    1.52    0.17
  -3  -6  -1    1.59    0.19
  -3  -6  -1    1.38    0.13
   3  -6   1    1.83    0.20
  -3   6  -2  191.10    2.90
   3  -6   2  197.95    3.17
  -3  -6  -2  194.08    3.09
  -3   6  -2  186.81    3.08
   3  -6   2  188.97    2.96
   3  -6   3   52.66    1.34
   3  -6   3   54.60    1.31
  -3   6  -3   54.02    1.33
  -3   6  -4    0.24    0.20
   3  -6   4    0.63    0.24
   3   6   4    0.23    0.18
   3  -6   5  185.76    3.44
   3   6   5  184.79    3.21
  -3   6  -5  190.42    3.42
   3   6   6   79.78    1.77
  -3   6  -6   77.55    1.94
  -3  -6  -7  891.48   12.35
  -3   6  -7  874.91   12.20
  -3   6  -7  865.93   12.48
  -3  -6  -8  254.40    4.40
  -3   6  -8  244.20    4.22
  -3   6  -8  252.01    4.47
  -3   6  -9   66.80    1.84
  -3  -6  -9   68.44    1.79
  -3   6  -9   64.88    1.90
  -3  -6 -10  326.52    5.30
  -3   6 -10  311.29    5.05
  -3   6 -10  325.76    5.48
  -3   6 -11   30.11    1.07
  -3  -6 -11   29.18    1.00
  -3  -6 -12   50.97    1.21
  -3   7  15    0.27    0.13
   3  -7 -15    0.15    0.16
   3  -7 -14   45.99    1.26
  -3   7  14   49.21    1.24
   3   7 -14   48.46    1.28
  -3   7  13    0.35    0.28
   3   7 -13    0.01    0.25
   3  -7 -12    5.59    0.53
   3   7 -12    5.82    0.54
   3  -7 -11    0.28    0.29
   3   7 -11    0.24    0.29
   3  -7 -10  120.84    2.68
   3   7 -10  123.75    2.68
   3  -7  -9    0.04    0.23
   3   7  -9    0.53    0.27
   3  -7  -8  314.50    5.15
   3   7  -8  312.97    5.11
   3  -7  -7  245.27    4.13
   3   7  -7  247.73    4.10
  -3   7   6  109.39    2.14
   3  -7  -6  103.58    2.09
   3   7  -6  107.05    2.07
  -3   7   5    7.10    0.41
   3  -7  -5    5.69    0.43
  -3   7   4  520.68    7.77
  -3  -7   4  538.33    7.41
   3  -7  -3   31.13    0.83
  -3   7   3   29.98    0.82
  -3  -7   3   31.84    0.74
  -3  -7   2  174.78    2.50
  -3  -7   2  170.30    2.71
   3  -7  -2  176.82    2.81
  -3  -7   1  795.81   10.81
  -3   7   1  796.70   10.99
   3  -7  -1  820.32   11.03
   3  -7   0  847.87   11.56
  -3   7   0  850.96   11.50
  -3  -7   0  833.60   11.45
   3  -7   1   62.68    1.27
  -3   7  -1   60.63    1.21
  -3  -7  -1   60.55    1.27
  -3   7  -2   43.93    0.96
  -3   7  -2   43.76    1.08
  -3   7  -2   42.71    1.14
   3   7   2   42.66    1.05
   3  -7   2   44.79    1.01
  -3  -7  -2   42.01    1.06
   3  -7   3   77.51    1.75
   3   7   3   80.52    1.64
   3  -7   3   78.68    1.69
  -3   7  -3   79.26    1.76
   3  -7   4  233.14    4.01
  -3   7  -4  240.71    4.04
   3  -7   5  149.80    2.95
   3   7   5  154.68    2.77
  -3   7  -5  151.64    2.98
  -3   7  -6  141.14    2.89
   3   7   6  139.82    2.66
  -3  -7  -6  137.79    2.73
  -3   7  -7  337.81    5.41
  -3  -7  -7  342.76    5.58
  -3   7  -7  350.21    5.78
  -3   7  -8   51.42    1.40
  -3  -7  -8   51.52    1.52
  -3   7  -8   52.53    1.60
  -3  -7  -9   12.69    0.72
  -3   7  -9   10.81    0.60
  -3   7  -9   11.39    0.74
  -3  -7 -10    3.66    0.43
  -3  -7 -11   13.15    0.65
  -3  -7 -12    6.17    0.38
   3   8 -14    1.87    0.29
  -3   8  14    2.60    0.30
  -3   8  13   30.25    1.04
   3   8 -13   30.53    1.08
   3   8 -12    3.06    0.44
   3   8 -11    9.53    0.68
   3  -8 -11    8.98    0.64
   3   8 -10    6.20    0.55
   3  -8 -10    5.89    0.54
  -3   8   9   11.56    0.70
   3  -8  -9   12.45    0.71
   3   8  -9   12.17    0.71
   3  -8  -8    1.56    0.31
   3   8  -8    1.59    0.29
  -3   8   8    1.95    0.33
   3  -8  -7   24.55    0.89
   3   8  -7   23.29    0.88
  -3   8   7   24.12    0.91
   3   8  -6  141.12    2.58
  -3   8   6  140.45    2.63
   3  -8  -6  139.82    2.73
   3   8  -5    3.22    0.29
  -3   8   5    2.88    0.29
   3  -8  -5    2.98    0.33
   3  -8  -4    8.17    0.48
  -3   8   4    7.95    0.44
  -3  -8   3  274.64    4.05
  -3   8   2  457.45    6.45
  -3  -8   2  441.22    6.37
   3  -8  -1   41.67    1.01
  -3  -8   1   42.57    0.85
  -3  -8   0    3.17    0.23
  -3   8   0    3.22    0.25
   3  -8   0    3.71    0.27
  -3  -8  -1  319.63    4.69
  -3   8  -1  319.82    4.62
  -3   8  -2    0.45    0.19
   3  -8   2    0.21    0.18
  -3   8  -2    0.28    0.10
   3   8   2    0.01    0.15
  -3  -8  -2    0.29    0.14
   3  -8   3   24.40    0.88
   3  -8   3   24.84    0.84
   3   8   3   25.17    0.81
  -3   8  -3   25.60    0.92
   3  -8   4   67.33    1.63
  -3   8  -4   66.51    1.66
   3  -8   5  209.34    3.79
  -3   8  -5  209.64    3.86
  -3   8  -5  214.04    3.86
  -3  -8  -6   27.71    1.00
  -3   8  -6   26.84    1.10
  -3   8  -6   26.18    1.10
  -3   8  -7   75.31    2.02
  -3   8  -7   76.16    2.05
  -3  -8  -7   70.85    1.83
  -3  -8  -8  317.94    5.23
  -3   8  -8  323.30    5.43
  -3  -8  -9   11.49    0.68
  -3   8  -9   11.95    0.76
  -3   8  -9    9.55    0.73
  -3  -8 -10    1.62    0.32
  -3  -8 -11   18.69    0.73
  -3  -8 -12   17.90    0.58
   3  -9 -14   20.92    0.76
  -3   9  14   21.44    0.72
   3   9 -14   22.03    0.76
  -3   9  13   76.73    1.79
   3   9 -13   79.52    1.84
   3  -9 -13   77.26    1.85
  -3   9  12   11.63    0.69
   3   9 -12   12.30    0.74
   3  -9 -12   12.89    0.78
   3   9 -11  169.48    3.38
   3  -9 -11  163.87    3.42
   3  -9 -10   12.05    0.71
   3   9 -10   11.53    0.73
   3  -9  -9   66.31    1.75
   3   9  -9   64.86    1.78
  -3   9   9   65.70    1.77
  -3   9   8   31.34    1.12
   3  -9  -8   31.01    1.08
   3   9  -8   30.25    1.09
   3  -9  -7    4.41    0.39
   3   9  -7    4.91    0.42
  -3   9   7    4.89    0.45
   3  -9  -7    5.42    0.50
   3   9  -6   18.19    0.73
  -3   9   6   17.23    0.75
   3  -9  -6   17.47    0.79
   3   9  -5   60.49    1.40
  -3   9   5   60.92    1.46
   3  -9  -5   59.44    1.50
  -3   9   4    2.81    0.29
   3  -9  -4    2.36    0.30
   3  -9  -3   29.59    0.93
  -3   9   3   27.17    0.85
  -3  -9   3   29.50    0.77
  -3   9   2   50.59    1.17
  -3   9   1  311.00    4.65
  -3   9   0  545.16    7.53
  -3  -9   0  519.88    7.42
   3  -9   1  369.07    5.75
   3   9   1  379.79    5.60
  -3   9  -1  386.51    5.56
  -3  -9  -1  388.18    5.61
   3  -9   2    9.58    0.53
   3  -9   2    9.59    0.48
   3   9   2    9.92    0.48
  -3   9  -2    9.85    0.55
   3  -9   3   31.39    1.02
  -3   9  -3   31.94    1.07
   3   9   3   31.78    0.95
   3  -9   4    3.25    0.38
   3   9   4    3.79    0.35
  -3   9  -4    3.35    0.39
   3  -9   5  697.57   10.19
  -3  -9  -5  684.48    9.96
  -3   9  -5  699.87   10.32
  -3   9  -5  696.33   10.32
  -3  -9  -6    1.38    0.29
  -3   9  -6    1.46    0.37
  -3   9  -6    2.04    0.40
  -3   9  -7  124.48    2.81
  -3  -9  -7  130.41    2.63
  -3   9  -7  122.59    2.84
  -3  -9  -8   49.00    1.43
  -3   9  -8   48.61    1.56
  -3   9  -8   48.14    1.58
  -3  -9  -9   26.79    0.99
  -3   9  -9   26.13    1.11
  -3   9  -9   24.57    1.09
  -3  -9 -10    4.62    0.41
  -3   9 -10    4.36    0.47
  -3   9 -11    0.93    0.27
  -3  -9 -11    1.13    0.23
  -3  10  14   48.05    1.10
   3  10 -14   46.47    1.13
   3 -10 -14   48.27    1.15
  -3  10  13    0.69    0.26
   3 -10 -13    0.69    0.29
   3  10 -13    0.77    0.27
   3  10 -12    5.95    0.53
  -3  10  12    5.04    0.50
   3 -10 -12    5.57    0.55
   3 -10 -11   17.72    0.91
   3  10 -11   16.92    0.89
   3  10 -10  312.22    5.31
   3 -10 -10  311.20    5.45
   3 -10  -9   51.20    1.62
   3  10  -9   50.21    1.52
  -3  10   9   52.76    1.54
  -3  10   8    0.93    0.30
   3 -10  -8    1.14    0.36
   3  10  -8    1.09    0.30
  -3  10   7    8.47    0.58
   3  10  -7    8.78    0.56
   3 -10  -7   10.09    0.65
   3  10  -6    7.18    0.48
  -3  10   6    6.68    0.49
   3 -10  -6    6.82    0.52
   3  10  -5   27.07    0.89
  -3  10   5   27.90    0.94
   3 -10  -5   25.38    0.95
  -3  10   4  133.40    2.52
   3 -10  -4  136.22    2.60
  -3  10   3   11.89    0.56
   3 -10  -3   12.41    0.61
   3 -10  -2    0.16    0.19
  -3  10   2    0.34    0.16
   3 -10  -1    1.35    0.25
  -3  10   1    1.69    0.23
   3 -10   0  341.76    5.32
   3  10   0  352.03    5.13
  -3  10   0  347.02    5.24
   3 -10   1   79.92    1.74
   3  10   1   82.01    1.63
  -3  10  -1   79.39    1.67
   3 -10   2   68.85    1.60
   3  10   2   68.59    1.50
  -3  10  -2   66.95    1.49
   3 -10   3    9.24    0.55
   3  10   3   10.42    0.54
   3 -10   4  739.26   10.72
   3  10   4  742.99   10.57
  -3  10  -4  742.80   10.89
  -3 -10  -5  718.97   10.42
   3 -10   5  717.44   10.66
  -3  10  -5  738.22   10.85
  -3  10  -6   48.24    1.56
  -3 -10  -6   47.75    1.33
  -3  10  -6   46.74    1.54
  -3  10  -7  136.39    2.98
  -3  10  -7  135.98    2.99
  -3  10  -8  105.88    2.51
  -3 -10  -8  103.24    2.22
  -3  10  -8   99.28    2.48
  -3  10  -9  116.56    2.63
  -3 -10  -9  118.24    2.39
  -3  10  -9  118.80    2.64
  -3 -10 -10   84.95    1.81
  -3  10 -10   83.96    1.99
  -3  10 -11    1.21    0.26
  -3 -10 -11    1.08    0.19
  -3  11  14    2.48    0.23
   3  11 -14    2.61    0.25
  -3  11  13   17.79    0.71
   3  11 -13   19.32    0.76
   3 -11 -13   19.22    0.77
   3 -11 -12  130.29    2.62
  -3  11  12  125.48    2.57
   3  11 -12  121.65    2.58
   3 -11 -11  186.61    3.57
   3  11 -11  180.97    3.53
   3 -11 -10    1.24    0.38
   3  11 -10    1.17    0.35
   3  11  -9   50.58    1.52
   3 -11  -9   49.79    1.58
  -3  11   8  111.81    2.50
   3  11  -8  113.38    2.48
   3 -11  -8  114.83    2.58
   3  11  -7   56.59    1.55
  -3  11   7   57.36    1.60
   3 -11  -7   58.45    1.64
   3  11  -6  173.37    3.19
  -3  11   6  176.59    3.27
   3 -11  -6  171.98    3.29
   3 -11  -5    8.86    0.58
  -3  11   5    8.89    0.56
   3  11  -5    9.06    0.53
  -3  11   4   12.54    0.63
   3  11  -4   12.25    0.57
   3 -11  -4   12.48    0.65
  -3  11   3   22.26    0.81
   3 -11  -3   22.44    0.85
  -3  11   2  382.65    5.75
   3 -11  -2  372.33    5.79
  -3  11   1  617.28    8.80
   3 -11  -1  608.75    8.88
   3 -11   0    8.03    0.48
   3  11   0    7.82    0.40
  -3  11   0    8.83    0.48
   3 -11   1  440.45    6.70
   3  11   1  454.20    6.53
  -3  11  -1  441.10    6.80
  -3  11  -1  448.71    6.63
   3 -11   2  410.81    6.25
   3  11   2  421.47    6.13
  -3  11  -2  398.17    6.34
  -3  11  -2  400.66    6.15
   3 -11   3    9.82    0.57
   3  11   3    9.00    0.52
  -3  11  -3    9.45    0.52
   3 -11   4  492.10    7.46
   3  11   4  501.96    7.38
  -3  11  -4  485.64    7.34
   3 -11   5  262.07    4.52
  -3  11  -5  268.76    4.69
  -3 -11  -6  376.04    5.85
  -3  11  -6  383.88    6.31
  -3  11  -6  374.14    6.29
  -3  11  -7  142.05    3.08
  -3 -11  -7  137.67    2.69
  -3  11  -7  143.54    3.05
  -3 -11  -8   65.73    1.62
  -3  11  -8   68.38    1.88
  -3  11  -8   67.86    1.88
  -3  11  -9    4.33    0.48
  -3 -11  -9    3.65    0.36
  -3  11  -9    3.49    0.45
  -3 -11 -10   11.93    0.53
  -3  11 -10   10.31    0.61
  -3  11 -11    0.15    0.18
  -3  12  13   41.34    1.09
   3  12 -13   43.41    1.14
   3 -12 -13   44.50    1.15
   3 -12 -12   29.43    1.03
   3  12 -12   29.31    1.03
  -3  12  12   27.58    0.99
   3  12 -11  185.58    3.50
   3 -12 -11  181.69    3.48
   3  12 -10  102.09    2.42
   3 -12 -10  107.56    2.45
   3  12  -9   15.08    0.81
   3 -12  -9   14.85    0.85
   3 -12  -8    0.16    0.31
  -3  12   8   -0.14    0.26
   3  12  -8    0.41    0.27
   3  12  -7   19.89    0.90
  -3  12   7   20.50    0.92
   3 -12  -7   20.84    0.95
   3  12  -6   83.87    1.96
   3 -12  -6   82.78    2.02
  -3  12   6   87.34    2.03
   3 -12  -5   29.04    1.06
   3  12  -5   31.08    1.03
  -3  12   5   30.18    1.06
   3  12  -4   57.52    1.43
  -3  12   4   58.58    1.51
   3 -12  -4   59.33    1.54
  -3  12   3   18.39    0.77
   3  12  -3   18.52    0.70
   3 -12  -3   19.45    0.80
  -3  12   2    8.22    0.50
   3 -12  -2    7.99    0.51
   3 -12  -1  145.01    2.70
  -3  12   1  143.79    2.67
   3 -12   0  350.88    5.46
  -3  12   0  350.58    5.43
   3 -12   1  261.85    4.34
   3  12   1  267.27    4.18
  -3  12  -1  261.97    4.47
  -3  12  -1  271.18    4.34
   3 -12   2    5.03    0.42
   3  12   2    4.87    0.38
  -3  12  -2    4.03    0.44
  -3  12  -2    5.72    0.42
   3 -12   3  149.48    2.84
   3  12   3  153.82    2.77
  -3  12  -3  149.95    3.01
  -3  12  -3  146.92    2.78
   3 -12   4   94.02    2.10
  -3  12  -4   99.00    2.27
  -3  12  -4   97.70    2.08
  -3  12  -5    1.48    0.36
  -3  12  -6  606.29    9.30
  -3  12  -7  324.39    5.58
  -3  12  -8   35.14    1.28
  -3  12  -8   30.52    1.19
  -3  12  -9   38.67    1.27
  -3  12  -9   35.63    1.20
  -3  12 -10    0.18    0.20
  -3  12 -11   42.83    1.02
   3 -13 -13    0.17    0.17
   3  13 -13    0.29    0.18
  -3  13  13    0.14    0.16
   3 -13 -12    0.02    0.24
  -3  13  12   -0.03    0.22
   3  13 -12    0.06    0.21
   3  13 -11   75.42    1.84
   3 -13 -11   72.55    1.81
   3 -13 -10   43.83    1.42
   3  13 -10   44.17    1.40
   3  13  -9   47.78    1.52
   3 -13  -9   51.65    1.57
   3 -13  -8   45.86    1.48
   3  13  -8   47.91    1.47
  -3  13   8   48.48    1.49
   3  13  -7   69.99    1.84
  -3  13   7   69.85    1.85
   3 -13  -7   70.89    1.87
   3  13  -6   35.25    1.19
  -3  13   6   36.87    1.24
   3 -13  -6   33.71    1.21
   3  13  -5  553.92    8.31
  -3  13   5  556.91    8.39
   3 -13  -5  556.15    8.40
  -3  13   4  287.83    4.75
   3  13  -4  285.53    4.63
   3 -13  -4  279.22    4.72
  -3  13   3   34.84    1.14
   3  13  -3   35.13    1.05
   3 -13  -3   37.76    1.17
  -3  13   2  113.57    2.32
   3 -13  -2  112.03    2.31
   3 -13  -1  273.91    4.46
  -3  13   1  268.43    4.47
  -3  13   0  292.86    4.73
   3  13   1   78.15    1.63
  -3  13  -1   75.48    1.87
  -3  13  -1   78.48    1.80
   3  13   2  372.65    5.71
  -3  13  -2  377.16    6.05
  -3  13  -2  376.34    5.85
  -3  13  -3  370.11    6.05
  -3  13  -3  367.04    5.81
  -3  13  -4    0.73    0.32
  -3  13  -4    1.01    0.30
  -3  13  -4    0.66    0.22
  -3  13  -4    0.89    0.25
  -3  13  -5   -0.03    0.34
  -3  13  -5    0.21    0.28
  -3  13  -6   84.41    2.14
  -3  13  -7  106.88    2.46
  -3  13  -8    2.80    0.39
  -3  13  -9   32.30    1.14
  -3  13  -9   33.84    1.10
  -3  13 -10   13.33    0.59
   3  14 -13    0.98    0.18
   3  14 -12  192.87    3.28
   3 -14 -12  190.05    3.20
  -3  14  12  193.69    3.25
   3  14 -11   25.03    0.95
  -3  14  11   24.77    0.93
   3 -14 -11   25.79    0.94
   3 -14 -10   65.46    1.71
   3  14 -10   62.68    1.71
   3  14  -9    4.97    0.52
   3 -14  -9    5.12    0.53
   3  14  -8    0.38    0.28
   3 -14  -8    0.32    0.29
  -3  14   8    0.30    0.30
  -3  14   7    0.34    0.30
   3 -14  -7    0.54    0.29
   3  14  -7   -0.11    0.25
   3 -14  -6    4.56    0.49
   3  14  -6    4.59    0.46
  -3  14   6    4.47    0.49
  -3  14   5 1276.45   18.16
   3  14  -5 1324.50   18.14
   3 -14  -5 1299.37   18.15
  -3  14   4  155.06    3.05
   3  14  -4  157.08    2.95
   3 -14  -4  156.20    3.02
  -3  14   3  174.98    3.27
   3  14  -3  173.28    3.13
   3 -14  -3  174.98    3.24
  -3  14   2   80.77    1.89
  -3  14   1   29.44    1.03
  -3  14   0  119.25    2.52
  -3  14   0  119.93    2.44
  -3  14  -1   32.53    1.15
  -3  14  -1   32.16    1.08
  -3  14  -2    3.52    0.43
  -3  14  -2    3.90    0.39
  -3  14  -3   17.30    0.88
  -3  14  -3   17.99    0.80
  -3  14  -4  707.22   10.21
  -3  14  -4  703.97   10.60
  -3  14  -4  698.51   10.28
  -3  14  -4  707.91   10.48
  -3  14  -5  117.60    2.38
  -3  14  -5  120.43    2.70
  -3  14  -5  114.58    2.62
  -3  14  -6  167.21    3.33
  -3  14  -6  165.01    3.43
  -3  14  -7   59.09    1.76
  -3  14  -7   67.77    1.76
  -3  14  -8    2.11    0.34
  -3  14  -9    3.07    0.33
  -3  14 -10   92.11    1.75
   3 -15 -12   57.05    1.21
  -3  15  12   58.65    1.30
   3  15 -12   59.81    1.33
  -3  15  11    2.24    0.33
   3 -15 -11    2.14    0.30
   3  15 -11    2.44    0.34
   3 -15 -10    0.44    0.26
   3  15 -10    0.05    0.26
   3  15  -9   72.43    1.84
   3 -15  -9   70.03    1.78
   3  15  -8   54.71    1.60
   3 -15  -8   53.99    1.54
   3 -15  -7    0.32    0.28
  -3  15   7    0.42    0.32
   3  15  -7    0.05    0.25
   3 -15  -6  415.46    6.63
  -3  15   6  426.82    6.70
   3  15  -6  406.60    6.66
  -3  15   5  117.85    2.61
   3  15  -5  122.54    2.58
   3 -15  -5  121.62    2.56
   3  15  -4 1031.16   14.53
   3 -15  -4 1025.08   14.55
  -3  15   4 1029.17   14.65
  -3  15   3   20.82    0.90
   3  15  -3   20.23    0.83
  -3  15   2  197.80    3.61
  -3  15   1  175.34    3.29
  -3  15   0  186.69    3.55
  -3  15   0  193.26    3.49
  -3  15  -1  282.77    4.63
  -3  15  -1  262.66    4.71
  -3  15  -2   64.50    1.79
  -3  15  -2   61.73    1.63
  -3  15  -3   43.91    1.46
  -3  15  -3   44.51    1.34
  -3  15  -3   44.34    1.38
  -3  15  -4  335.51    5.36
  -3  15  -4  332.09    5.69
  -3  15  -4  334.21    5.56
  -3  15  -5   13.43    0.66
  -3  15  -5   13.67    0.82
  -3  15  -5   14.70    0.78
  -3  15  -6   75.49    1.99
  -3  15  -6   74.31    1.89
  -3  15  -7   -0.09    0.25
  -3  15  -7    0.06    0.29
  -3  15  -8   26.85    1.02
  -3  15  -8   26.68    0.94
  -3  15  -9    0.32    0.20
  -3  15  -9    0.08    0.21
   3  16 -12    1.04    0.18
  -3  16  12    1.14    0.19
   3  16 -11   48.69    1.23
  -3  16  11   48.20    1.20
   3  16 -10    5.03    0.44
   3 -16 -10    4.39    0.38
   3  16  -9   39.05    1.25
   3 -16  -9   37.44    1.15
   3  16  -8   17.14    0.84
   3 -16  -8   16.80    0.78
   3  16  -7   82.89    2.07
  -3  16   7   89.42    2.14
   3 -16  -7   86.26    2.01
   3 -16  -6  161.63    3.11
   3  16  -6  163.39    3.20
  -3  16   6  162.21    3.24
   3  16  -5  187.70    3.51
  -3  16   5  180.18    3.53
   3  16  -4  422.76    6.67
  -3  16   4  423.59    6.77
  -3  16   3   33.27    1.18
   3  16  -3   32.18    1.09
  -3  16   2  172.70    3.29
   3  16  -2  169.38    3.13
  -3  16   1   86.76    2.12
  -3  16   1   91.76    2.11
  -3  16   0    9.56    0.64
  -3  16   0   10.71    0.66
  -3  16  -1  119.60    2.60
  -3  16  -1  116.87    2.53
  -3  16  -2   21.69    0.99
  -3  16  -2   23.01    0.94
  -3  16  -3   76.17    1.90
  -3  16  -3   75.94    2.01
  -3  16  -3   78.01    1.89
  -3  16  -4   14.43    0.70
  -3  16  -4   14.15    0.82
  -3  16  -4   14.28    0.73
  -3  16  -4   13.91    0.75
  -3  16  -5  107.95    2.48
  -3  16  -5  106.33    2.19
  -3  16  -5  105.43    2.34
  -3  16  -6   40.59    1.35
  -3  16  -6   39.22    1.25
  -3  16  -7    0.36    0.23
  -3  16  -7    0.33    0.26
  -3  16  -8   36.37    1.11
  -3  16  -8   33.45    0.98
  -3  16  -9    0.42    0.14
  -3  16  -9    0.62    0.21
   3  17 -11  146.79    2.54
  -3  17  11  148.63    2.53
   3  17 -10  304.83    4.77
  -3  17  10  293.30    4.71
   3  17  -9    0.51    0.26
   3  17  -8   82.55    1.98
   3  17  -7   48.38    1.45
  -3  17   7   47.29    1.45
  -3  17   6   13.47    0.77
   3  17  -6   13.69    0.77
   3  17  -5  143.92    2.91
  -3  17   5  143.08    2.97
  -3  17   4   35.69    1.26
   3  17  -4   33.04    1.18
  -3  17   3    5.68    0.53
   3  17  -3    6.17    0.49
  -3  17   2   87.34    2.08
   3  17  -2   85.22    1.95
  -3  17   1    3.31    0.42
  -3  17   1    6.97    0.54
  -3  17   0   49.66    1.50
  -3  17   0   51.11    1.49
  -3  17  -1  173.65    3.42
  -3  17  -1  172.98    3.32
  -3  17  -2  145.69    3.04
  -3  17  -2  146.53    2.89
  -3  17  -2  139.79    2.83
  -3  17  -3   -0.04    0.31
  -3  17  -3    0.01    0.22
  -3  17  -3   -0.03    0.23
  -3  17  -4    8.31    0.53
  -3  17  -4    9.75    0.66
  -3  17  -4    9.32    0.58
  -3  17  -4    9.08    0.58
  -3  17  -5    8.51    0.56
  -3  17  -5    8.85    0.52
  -3  17  -5    8.78    0.63
  -3  17  -6    1.95    0.30
  -3  17  -6    1.43    0.34
  -3  17  -7    1.25    0.24
  -3  17  -7    1.04    0.29
  -3  17  -8    0.59    0.22
   3  18 -11  167.64    2.73
  -3  18  11  179.80    2.76
   3  18 -10   64.05    1.42
  -3  18  10   63.66    1.42
   3  18  -9   18.86    0.76
   3  18  -8  124.42    2.52
  -3  18   7    1.26    0.34
   3  18  -7    1.03    0.30
   3  18  -6   53.42    1.51
  -3  18   6   54.44    1.57
  -3  18   5    2.78    0.42
   3  18  -5    1.28    0.33
   3  18  -4   25.19    1.00
  -3  18   4   24.45    1.02
  -3  18   3   18.67    0.89
   3  18  -3   17.00    0.78
  -3  18   2   94.96    2.20
  -3  18   2  100.36    2.27
   3  18  -2   94.77    2.09
  -3  18   1    0.23    0.25
  -3  18   1    0.25    0.24
  -3  18   0   73.78    1.91
  -3  18   0   74.58    1.89
  -3  18  -1   87.67    2.13
  -3  18  -1   87.62    2.07
  -3  18  -2    4.47    0.48
  -3  18  -2    4.98    0.48
  -3  18  -3    8.28    0.54
  -3  18  -3    7.59    0.59
  -3  18  -3    8.44    0.56
  -3  18  -4   11.48    0.60
  -3  18  -4   11.69    0.71
  -3  18  -5  149.65    2.70
  -3  18  -5  153.40    3.01
  -3  18  -6   97.25    2.11
  -3  18  -7    5.18    0.42
  -3  18  -8   65.40    1.40
   3  19 -10   67.59    1.37
  -3  19  10   69.49    1.39
   3  19  -9   80.36    1.68
   3  19  -8   31.26    1.00
  -3  19   7   82.73    1.94
   3  19  -7   90.81    1.97
   3  19  -6   26.05    0.98
  -3  19   6   25.85    1.00
   3  19  -5  203.69    3.66
  -3  19   5  202.18    3.72
  -3  19   4    0.39    0.32
   3  19  -4    0.15    0.24
  -3  19   4    0.06    0.21
  -3  19   3  209.82    3.80
   3  19  -3  217.38    3.84
  -3  19   3  221.71    3.94
  -3  19   2   30.73    1.10
  -3  19   2   31.34    1.15
  -3  19   1  236.15    4.17
  -3  19   1  239.31    4.24
  -3  19   0    7.40    0.57
  -3  19   0    8.73    0.60
  -3  19  -1  111.95    2.52
  -3  19  -1  119.36    2.47
  -3  19  -2   78.58    1.96
  -3  19  -2   79.49    1.89
  -3  19  -3   45.68    1.28
  -3  19  -3   46.69    1.42
  -3  19  -3   48.70    1.36
  -3  19  -4   64.66    1.50
  -3  19  -4   64.64    1.67
  -3  19  -5   53.63    1.25
  -3  19  -5   56.12    1.48
  -3  19  -6   27.49    0.91
  -3  19  -7    3.12    0.30
  -3  20  10    2.71    0.21
   3  20  -9    0.68    0.19
  -3  20   9    0.61    0.19
   3  20  -8   15.45    0.63
   3  20  -7   59.26    1.38
  -3  20   7   44.51    1.31
   3  20  -6   54.47    1.42
  -3  20   6   54.94    1.46
  -3  20   5   16.94    0.68
   3  20  -5   18.38    0.78
  -3  20   5   17.81    0.81
  -3  20   4   19.41    0.77
   3  20  -4   21.09    0.84
  -3  20   4   19.95    0.87
   3  20  -3    1.80    0.30
  -3  20   3    1.85    0.37
  -3  20   3    1.98    0.31
  -3  20   2    8.20    0.55
  -3  20   2    9.13    0.63
  -3  20   1   37.64    1.21
  -3  20   1   38.02    1.25
  -3  20   0   27.43    1.02
  -3  20   0   27.01    1.02
  -3  20  -1    4.32    0.44
  -3  20  -1    4.31    0.42
  -3  20  -2    7.58    0.53
  -3  20  -2    7.37    0.52
  -3  20  -3    1.16    0.29
  -3  20  -3    1.21    0.24
  -3  20  -3    1.37    0.28
  -3  20  -4    7.17    0.42
  -3  20  -4    6.99    0.50
  -3  20  -5    0.61    0.23
  -3  20  -6    4.64    0.35
  -3  20  -7   32.10    0.80
  -3  21   9    0.14    0.13
   3  21  -8   33.34    0.86
   3  21  -7   39.57    1.03
   3  21  -6   55.28    1.33
  -3  21   6   55.87    1.39
   3  21  -5   14.45    0.65
  -3  21   5   15.86    0.72
   3  21  -4  178.43    3.18
  -3  21   4  186.96    3.33
   3  21  -3    1.72    0.28
  -3  21   3    1.71    0.32
  -3  21   3    1.29    0.25
   3  21  -2   93.54    1.97
  -3  21   2   89.94    1.94
  -3  21   1  204.47    3.62
  -3  21   1  224.55    3.80
  -3  21   0  307.97    5.03
  -3  21   0  327.13    5.14
  -3  21  -1    0.93    0.26
  -3  21  -1    0.94    0.28
  -3  21  -2   41.67    1.14
  -3  21  -2   40.50    1.19
  -3  21  -2   42.36    1.19
  -3  21  -3    8.32    0.45
  -3  21  -3    8.05    0.50
  -3  21  -4   88.68    1.82
  -3  21  -4   90.72    1.68
  -3  21  -5   32.72    0.89
  -3  21  -6   75.72    1.43
   3  22  -7    2.41    0.22
   3  22  -6    7.63    0.40
  -3  22   6    7.71    0.45
   3  22  -5   17.95    0.65
  -3  22   5   20.15    0.75
   3  22  -4    6.25    0.41
  -3  22   4    6.36    0.46
   3  22  -3  106.50    2.08
  -3  22   3  116.17    2.26
   3  22  -2   31.03    0.91
  -3  22   2   34.11    1.06
  -3  22   1  216.09    3.69
  -3  22   0  184.46    3.18
  -3  22   0  199.63    3.35
  -3  22  -1    4.94    0.37
  -3  22  -1    5.56    0.41
  -3  22  -2    3.93    0.32
  -3  22  -2    3.69    0.32
  -3  22  -2    4.35    0.35
  -3  22  -3    8.55    0.40
  -3  22  -3    7.33    0.41
  -3  23   6   13.03    0.49
   3  23  -5   94.21    1.75
  -3  23   5  112.44    1.95
   3  23  -4    0.53    0.15
  -3  23   4    0.27    0.20
   3  23  -3   84.46    1.64
  -3  23   3   99.21    1.88
  -3  23   2  220.42    3.61
  -3  23   1   80.66    1.69
  -3  23   0   48.16    1.18
  -3  23  -1   14.63    0.55
  -3  23  -1   15.45    0.60
  -3  23  -2    5.25    0.30
  -3  24   5   19.85    0.58
  -3  24   4    0.08    0.13
  -3  24   3    7.96    0.40
  -3  24   2   48.85    1.12
  -3  24   1   70.31    1.42
  -3  24   0    9.10    0.39
  -3  24   0   11.17    0.46
  -4   0  15    0.04    0.17
   4   0 -14  117.67    2.26
   4   0 -13    0.45    0.30
   4   0 -12   95.03    2.23
   4   0 -11   -0.05    0.29
   4   0 -10  295.63    5.03
   4   0  -9    0.34    0.26
   4   0  -8  524.36    7.82
   4   0  -7    0.06    0.16
   4   0  -7   14.71    0.65
   4   0  -6  140.77    2.59
  -4   0   5    0.35    0.12
  -4   0   5    0.20    0.12
  -4   0   4  723.52    9.92
  -4   0   3    0.54    0.15
  -4   0   2  343.69    4.23
   4   0  -2  268.47    3.72
  -4   0   1    0.13    0.13
  -4   0   0   45.59    1.10
  -4   0   0   47.17    1.07
  -4   0  -1    0.47    0.18
  -4   0  -1    0.04    0.12
   4   0   2  135.81    2.50
   4   0   2  134.42    2.49
  -4   0  -2  136.91    2.36
  -4   0  -3    0.86    0.19
   4   0   3    1.25    0.26
   4   0   4  292.15    4.53
   4   0   4  293.26    4.81
  -4   0  -4  287.98    4.66
  -4   0  -5    0.13    0.19
   4   0   5    0.84    0.21
  -4   0  -6  178.38    3.33
   4   0   6  173.20    3.05
  -4   0  -7    0.05    0.22
  -4   0  -8  240.95    4.36
  -4   0  -8  243.35    4.32
  -4   0  -9    0.14    0.25
  -4   0  -9    0.35    0.29
  -4   0 -10   44.54    1.29
  -4   0 -10   44.91    1.33
  -4   0 -11   -0.01    0.21
  -4   0 -12    1.34    0.18
  -4  -1  15   30.00    0.84
  -4   1  15   30.09    0.83
   4  -1 -14   77.35    1.73
   4  -1 -13 1063.42   14.92
   4   1 -13 1048.97   14.81
   4  -1 -12   20.64    0.95
   4   1 -12   19.52    0.89
   4   1 -11    6.78    0.58
   4   1 -11    8.07    0.60
   4   1 -10   65.74    1.79
   4  -1 -10   68.46    1.82
   4  -1  -9  352.01    5.67
   4   1  -9  349.80    5.66
   4   1  -8   27.95    0.97
   4  -1  -8   28.59    0.99
   4   1  -7  181.99    3.08
   4  -1  -7  178.86    3.09
   4  -1  -7  172.43    3.20
   4   1  -7  176.69    3.15
   4  -1  -6   17.58    0.72
  -4   1   5  165.90    2.69
  -4   1   5  162.81    2.62
   4  -1  -5  158.73    2.66
   4  -1  -4   11.46    0.48
  -4  -1   4   13.29    0.46
   4  -1  -3    0.62    0.15
  -4  -1   3    0.45    0.13
  -4   1   3    0.54    0.14
   4  -1  -2  211.43    3.08
  -4   1   2  222.43    3.37
  -4  -1   1   77.59    1.48
  -4  -1   1   82.38    1.51
  -4   1   0   53.20    1.22
  -4  -1   0   53.84    1.19
  -4   1   0   54.65    1.16
  -4  -1   0   50.27    1.13
  -4   1  -1   51.50    1.22
  -4  -1  -1   49.24    1.18
  -4  -1  -1   50.30    1.14
   4  -1   2   50.49    1.28
   4  -1   2   50.68    1.27
   4   1   2   48.36    1.22
   4   1   2   46.19    1.21
  -4   1  -2   50.38    1.14
  -4  -1  -2   48.78    1.15
   4   1   3 1582.36   21.43
   4  -1   3 1575.43   21.47
   4  -1   3 1566.69   21.49
   4   1   3 1576.60   21.44
   4  -1   4  294.11    4.58
   4   1   4  293.20    4.63
   4  -1   4  294.21    4.89
   4   1   4  305.69    4.88
  -4   1  -4  291.43    4.78
  -4  -1  -4  302.92    4.72
   4  -1   5   31.55    0.94
   4   1   5   31.92    0.98
  -4   1  -5   32.97    1.10
  -4  -1  -5   32.75    1.06
   4   1   6   11.33    0.57
  -4   1  -6   10.42    0.65
  -4  -1  -6   11.31    0.64
  -4   1  -7    9.96    0.66
   4   1   7    9.29    0.53
  -4  -1  -7    9.97    0.63
  -4  -1  -8   35.74    1.23
  -4  -1  -8   37.45    1.30
  -4   1  -8   36.65    1.27
  -4   1  -8   36.95    1.29
  -4  -1  -9   94.83    2.14
  -4  -1  -9   93.59    2.21
  -4   1  -9   93.51    2.21
  -4   1  -9   95.05    2.22
  -4   1 -10   60.94    1.57
  -4  -1 -10   58.86    1.58
  -4   1 -10   60.39    1.56
  -4  -1 -11  151.26    2.75
  -4   1 -11  153.25    2.71
  -4  -1 -12   28.41    0.75
  -4   1 -12   25.98    0.69
  -4   2  15  137.97    2.34
   4  -2 -15  131.43    2.27
  -4   2  14  105.92    2.13
   4  -2 -14  100.93    2.11
   4  -2 -13   60.97    1.64
   4   2 -12   11.14    0.71
   4  -2 -12   12.62    0.76
   4   2 -12   10.88    0.65
   4   2 -11  125.76    2.71
   4   2 -11  120.91    2.59
   4   2 -10   62.68    1.74
   4   2  -9  251.85    4.33
   4   2  -8   45.36    1.27
   4   2  -8   45.82    1.29
   4   2  -7  399.82    6.00
   4  -2  -7  397.22    6.20
  -4   2   6  234.91    3.65
   4  -2  -6  239.20    3.95
  -4   2   5  640.00    8.83
  -4   2   5  616.57    8.70
   4  -2  -5  622.78    8.76
  -4  -2   4  173.10    2.78
   4  -2  -4  186.13    2.92
   4  -2  -3  162.69    2.78
  -4  -2   3  168.59    2.64
  -4  -2   2  198.43    3.04
   4  -2  -2  188.83    3.13
  -4   2   2  189.94    3.06
  -4  -2   1  229.15    3.52
   4  -2  -1  227.11    3.32
  -4  -2   1  233.89    3.54
  -4   2   0    7.99    0.42
  -4  -2   0    8.06    0.40
  -4   2   0    8.22    0.39
   4  -2   0    8.02    0.33
  -4  -2  -1  126.01    2.28
  -4   2  -1  123.82    2.18
   4  -2   2  448.47    6.85
   4   2   2  462.67    6.75
  -4   2  -2  463.28    6.58
   4  -2   2  459.12    6.83
   4  -2   3  533.95    7.89
   4   2   3  541.95    7.79
  -4   2  -4    0.22    0.20
   4  -2   4    0.34    0.25
   4  -2   4    0.25    0.16
   4   2   4    0.48    0.20
   4   2   5  377.57    5.75
   4  -2   5  373.22    6.07
  -4   2  -5  371.55    5.97
   4   2   6   56.13    1.42
  -4   2  -6   58.05    1.63
  -4  -2  -6   54.09    1.48
  -4   2  -7  592.08    9.25
   4   2   7  618.21    9.11
  -4   2  -7  664.95    9.59
  -4  -2  -7  655.82    9.38
  -4  -2  -8   99.03    2.21
  -4   2  -8   95.00    2.25
  -4   2  -8   98.25    2.34
  -4  -2  -9  218.71    3.83
  -4   2  -9  217.40    3.94
  -4   2  -9  218.76    4.00
  -4   2 -10    1.65    0.34
  -4  -2 -10    2.00    0.36
  -4   2 -10    1.55    0.31
  -4  -2 -11    3.85    0.37
  -4   2 -11    4.04    0.34
  -4  -2 -12    0.78    0.17
  -4   3  15   77.72    1.53
   4  -3 -15   76.56    1.51
  -4   3  14  134.91    2.51
   4  -3 -14  128.14    2.51
   4  -3 -13    1.82    0.38
   4   3 -12  191.03    3.67
   4  -3 -12  195.16    3.72
   4  -3 -11    1.25    0.38
   4   3 -11    0.59    0.28
   4   3 -10  221.15    4.04
   4   3  -9   20.18    0.86
   4   3  -8  159.40    2.92
   4  -3  -8  151.38    3.06
   4   3  -7  116.07    2.24
   4  -3  -7  117.62    2.43
  -4   3   6  307.22    4.65
   4  -3  -6  310.69    4.95
  -4   3   5  454.56    6.49
  -4  -3   5  454.32    6.33
   4  -3  -5  443.65    6.72
  -4   3   5  447.91    6.56
  -4   3   4  545.54    7.67
  -4  -3   4  551.13    7.57
   4  -3  -4  552.09    7.75
  -4  -3   4  533.71    7.45
  -4  -3   3  854.14   11.56
   4  -3  -3  854.36   11.78
  -4  -3   3  860.01   11.68
  -4  -3   2   22.52    0.62
  -4  -3   2   22.60    0.66
   4  -3  -2   21.97    0.69
   4  -3  -1  105.00    1.94
  -4  -3   1  102.79    1.84
  -4   3   1  107.12    1.89
  -4  -3   1  109.48    1.91
  -4  -3   0    9.59    0.43
  -4   3   0    9.40    0.41
   4  -3   0    9.25    0.38
   4  -3   1  149.84    2.78
  -4   3  -1  158.88    2.59
  -4  -3  -1  158.84    2.66
   4  -3   1  156.92    2.55
   4  -3   2  104.20    2.14
   4   3   2  102.95    2.01
  -4   3  -2  105.16    1.89
   4   3   3   52.76    1.26
   4  -3   3   49.18    1.37
   4   3   3   51.42    1.31
  -4   3  -3   49.27    1.25
   4   3   4  131.92    2.42
  -4   3  -4  123.43    2.44
  -4   3  -4  126.41    2.56
  -4   3  -5   10.51    0.64
   4   3   5   10.76    0.58
  -4   3  -5   10.53    0.59
   4   3   6    3.85    0.39
  -4   3  -6    3.38    0.44
  -4   3  -6    2.88    0.37
  -4   3  -7   88.09    2.07
   4   3   7   88.98    1.94
  -4   3  -7   88.24    2.21
  -4   3  -8  147.98    2.98
  -4   3  -8  156.55    2.96
  -4   3  -8  156.44    3.14
  -4   3  -9   43.56    1.33
  -4   3  -9   44.82    1.42
  -4   3 -10  232.08    3.92
  -4   3 -10  232.64    4.05
  -4   3 -11    7.79    0.44
  -4   4  15   71.43    1.43
   4  -4 -15   72.53    1.44
   4  -4 -14   73.87    1.70
  -4   4  14   74.89    1.67
  -4   4  13   38.65    1.22
   4   4 -13   38.05    1.22
   4  -4 -13   37.21    1.25
   4   4 -12   73.36    1.90
   4  -4 -12   73.32    1.95
   4  -4 -11    0.28    0.35
   4   4 -11    0.44    0.27
   4   4 -10   65.45    1.75
   4  -4 -10   66.53    1.87
   4   4  -9  109.57    2.35
   4  -4  -9  109.80    2.52
   4   4  -8   18.15    0.77
   4  -4  -8   18.29    0.87
   4   4  -7  826.61   11.54
   4  -4  -7  813.64   11.82
   4  -4  -6   34.73    1.10
   4  -4  -5  507.78    7.52
  -4   4   5  508.66    7.25
  -4   4   4  658.14    9.25
  -4  -4   4  670.66    9.13
   4  -4  -4  657.51    9.50
  -4  -4   3  510.87    7.11
  -4   4   3  521.95    7.34
  -4  -4   3  522.85    7.27
  -4  -4   2  381.23    5.52
  -4  -4   2  403.08    5.66
  -4  -4   1  183.99    2.95
   4  -4  -1  180.79    2.99
  -4   4   0   64.52    1.32
   4  -4   0   64.76    1.29
  -4  -4   0   66.73    1.39
   4  -4   1   49.98    1.27
  -4   4  -1   50.48    1.13
   4  -4   1   50.47    1.14
   4  -4   2   22.87    0.83
   4   4   2   22.66    0.76
  -4   4  -2   23.10    0.78
  -4   4  -2   22.48    0.69
   4  -4   3    0.94    0.26
   4   4   3    1.11    0.23
  -4   4  -3    1.30    0.24
   4   4   4  597.23    8.56
  -4   4  -4  582.81    8.65
  -4   4  -4  588.00    8.77
   4   4   5    5.32    0.43
   4  -4   5    4.49    0.50
  -4   4  -5    5.66    0.45
  -4   4  -5    5.55    0.50
  -4   4  -6  599.66    9.18
   4   4   6  612.72    8.86
  -4   4  -6  595.27    9.00
  -4   4  -7    3.93    0.45
  -4  -4  -7    4.43    0.49
  -4   4  -7    4.33    0.44
  -4   4  -7    4.36    0.50
  -4   4  -8  131.81    2.71
  -4  -4  -8  129.63    2.78
  -4   4  -8  128.64    2.69
  -4   4  -8  130.38    2.86
  -4  -4  -9   33.27    1.20
  -4   4  -9   35.11    1.15
  -4  -4 -10  105.21    2.22
  -4   4 -10  101.64    2.08
  -4   4 -10  102.52    2.25
  -4   4 -11   48.71    1.22
  -4  -4 -11   46.14    1.20
  -4   4 -11   45.00    1.08
  -4  -4 -12  178.58    2.79
  -4   5  15   55.34    1.17
   4  -5 -15   53.34    1.17
  -4   5  14   63.64    1.49
   4  -5 -14   62.87    1.52
  -4   5  13  105.04    2.23
   4   5 -13  103.66    2.25
   4  -5 -13   99.72    2.26
  -4   5  12   66.07    1.76
   4   5 -12   64.08    1.74
   4  -5 -12   61.96    1.78
   4   5 -11   14.56    0.80
   4  -5 -11   14.68    0.87
   4   5 -10   73.99    1.88
   4  -5 -10   73.47    2.01
   4   5  -9  675.78    9.94
   4  -5  -9  676.28   10.19
   4   5  -8   20.44    0.82
   4  -5  -8   20.10    0.94
   4   5  -7  538.71    7.87
   4  -5  -7  538.82    8.16
   4  -5  -6  168.50    3.12
   4  -5  -5    3.79    0.38
  -4  -5   4 1918.58   25.32
   4  -5  -4 1883.08   25.72
  -4   5   3 2231.07   29.67
  -4  -5   3 2268.54   29.58
   4  -5  -3 2170.90   29.88
  -4  -5   2  584.98    8.22
  -4  -5   1   90.44    1.72
   4  -5   0   80.01    1.72
   4  -5   0   83.52    1.59
  -4  -5   0   80.77    1.62
   4  -5   1    0.76    0.17
  -4   5  -1    0.37    0.17
   4  -5   2   25.97    0.94
   4  -5   2   24.93    0.90
  -4   5  -2   25.84    0.86
   4   5   3  462.35    6.88
   4  -5   3  471.22    7.13
   4  -5   3  468.03    7.06
  -4   5  -3  461.33    6.98
   4   5   4   37.78    1.11
   4  -5   4   38.14    1.25
  -4   5  -4   35.84    1.14
   4  -5   5   25.20    1.06
   4   5   5   24.59    0.91
  -4   5  -5   24.67    0.97
  -4   5  -5   25.30    1.03
   4   5   6   47.43    1.34
  -4   5  -6   47.99    1.44
  -4   5  -6   49.05    1.53
  -4  -5  -7  200.81    3.69
  -4   5  -7  191.74    3.53
  -4   5  -7  189.00    3.61
  -4   5  -7  191.73    3.80
  -4  -5  -8   20.76    0.97
  -4   5  -8   21.26    0.89
  -4   5  -8   20.77    0.93
  -4   5  -8   21.35    1.01
  -4  -5  -9  101.09    2.27
  -4   5  -9   97.17    2.11
  -4   5  -9   99.71    2.33
  -4   5 -10   13.70    0.62
  -4   5 -10   13.89    0.73
  -4   5 -11  103.36    1.98
  -4  -5 -11  107.98    1.96
  -4   6  15   10.95    0.44
   4  -6 -15   10.29    0.43
  -4   6  14   10.63    0.54
   4  -6 -14   10.70    0.58
  -4   6  13    6.98    0.52
   4   6 -13    7.30    0.54
   4  -6 -13    7.25    0.58
   4   6 -12   17.24    0.86
  -4   6  12   18.11    0.86
   4  -6 -12   18.13    0.91
  -4   6  11    6.77    0.58
   4   6 -11    7.29    0.58
   4  -6 -11    7.08    0.63
   4  -6 -10    0.81    0.39
   4   6 -10    1.45    0.31
   4   6  -9   66.96    1.73
   4  -6  -9   66.96    1.89
   4   6  -8   41.58    1.23
   4  -6  -8   41.58    1.40
   4   6  -7   60.41    1.45
   4  -6  -7   59.76    1.64
  -4   6   6   20.86    0.76
  -4   6   5  137.34    2.44
   4  -6  -4 3284.55   43.38
  -4  -6   4 3251.35   43.02
   4  -6  -3 2061.71   28.09
  -4  -6   3 2114.02   27.83
   4  -6  -2    0.41    0.20
   4  -6  -2    0.09    0.22
  -4  -6   2    0.19    0.12
   4  -6  -1    1.24    0.24
   4  -6  -1    1.58    0.28
  -4   6   1    1.53    0.20
  -4  -6   1    1.92    0.22
   4  -6   0  212.25    3.57
   4  -6   0  202.94    3.47
   4  -6   0  209.16    3.36
   4  -6   1  325.33    5.16
  -4   6  -1  328.18    5.14
   4   6   2   35.93    1.02
   4  -6   2   37.80    1.16
   4  -6   2   36.78    1.11
  -4   6  -2   36.55    1.09
   4  -6   3  444.34    6.84
   4  -6   3  446.32    6.75
  -4   6  -3  433.07    6.72
   4  -6   4  195.45    3.62
   4   6   4  195.67    3.38
  -4   6  -4  186.90    3.49
   4  -6   5   54.37    1.62
   4   6   5   55.05    1.45
  -4   6  -5   54.03    1.55
  -4   6  -5   55.91    1.63
   4   6   6   10.81    0.62
  -4   6  -6   11.00    0.74
  -4   6  -6   11.67    0.71
  -4  -6  -7   31.60    1.16
  -4   6  -7   30.01    1.06
  -4   6  -7   29.66    1.15
  -4   6  -7   31.55    1.24
  -4  -6  -8   71.57    1.84
  -4   6  -8   68.97    1.70
  -4   6  -8   71.92    1.86
  -4   6  -8   66.80    1.93
  -4  -6  -9  332.28    5.33
  -4   6  -9  318.18    5.08
  -4   6  -9  324.50    5.29
  -4   6  -9  317.39    5.45
  -4  -6 -10   58.23    1.46
  -4   6 -10   57.62    1.54
  -4   6 -11    0.37    0.19
  -4  -6 -11    0.38    0.19
   4  -7 -14   24.90    0.86
  -4   7  13   33.22    1.09
   4   7 -13   34.30    1.11
   4  -7 -13   32.77    1.13
  -4   7  12   76.79    1.87
   4   7 -12   72.34    1.85
   4  -7 -12   72.11    1.93
  -4   7  11   11.18    0.69
   4   7 -11   10.82    0.68
   4  -7 -11   10.76    0.77
  -4   7  10  223.69    4.05
   4   7 -10  222.16    3.99
   4   7  -9    1.74    0.32
  -4   7   9    1.45    0.31
   4   7  -8  514.05    7.71
  -4   7   8  512.09    7.77
   4   7  -7    1.84    0.27
  -4   7   7    1.78    0.28
  -4   7   6   19.25    0.74
  -4   7   5  416.97    6.08
   4  -7  -5  391.00    6.26
  -4   7   4   29.36    0.86
   4  -7  -4   31.25    0.99
   4  -7  -4   30.27    1.01
   4  -7  -3   42.37    1.16
  -4  -7   3   43.94    1.04
   4  -7  -3   41.03    1.19
   4  -7  -2  639.18    9.14
  -4  -7   2  625.54    8.94
   4  -7  -2  644.90    9.22
   4  -7  -1   33.63    1.01
   4  -7  -1   35.63    1.07
   4  -7   0   47.29    1.29
   4  -7   0   45.77    1.21
  -4  -7   0   45.58    1.09
   4   7   1   33.36    0.96
   4  -7   1   34.48    1.09
   4  -7   1   33.78    1.03
  -4   7  -1   33.82    1.03
  -4   7  -2    0.31    0.20
   4  -7   2    0.22    0.21
   4  -7   2    0.10    0.23
   4   7   2    0.29    0.19
   4  -7   3    0.62    0.26
   4  -7   3    1.01    0.30
  -4   7  -3    0.55    0.23
   4  -7   4   53.39    1.54
  -4   7  -4   55.59    1.52
   4  -7   5   24.51    1.05
   4   7   5   24.53    0.93
  -4   7  -5   24.26    1.01
  -4   7  -5   23.01    1.04
   4   7   6  232.93    3.97
  -4   7  -6  223.24    4.16
  -4   7  -6  224.72    4.25
  -4   7  -7  135.59    2.94
  -4  -7  -7  130.38    2.72
  -4   7  -7  129.51    2.58
  -4   7  -7  131.71    2.83
  -4  -7  -8    6.34    0.52
  -4   7  -8    5.92    0.45
  -4   7  -8    5.71    0.54
  -4   7  -8    5.91    0.59
  -4   7  -9    1.82    0.37
  -4   7  -9    1.40    0.31
  -4  -7  -9    1.45    0.33
  -4  -7 -10   18.07    0.73
  -4   7 -10   17.86    0.80
  -4   7 -11    0.54    0.19
  -4  -7 -11    0.65    0.19
   4  -8 -14   11.06    0.51
  -4   8  14   11.81    0.53
   4  -8 -14   11.94    0.57
   4   8 -13   18.23    0.78
   4  -8 -13   16.44    0.80
   4   8 -12    1.26    0.31
  -4   8  12    1.40    0.34
  -4   8  11   37.87    1.30
   4   8 -11   37.58    1.28
  -4   8  10   97.69    2.31
   4   8 -10   97.50    2.25
   4   8  -9  179.58    3.38
  -4   8   9  182.44    3.46
   4  -8  -8    3.02    0.46
   4   8  -8    3.10    0.36
  -4   8   8    2.75    0.38
   4   8  -7   22.87    0.85
  -4   8   7   24.32    0.91
   4  -8  -7   23.75    1.02
  -4   8   6   19.05    0.76
   4  -8  -6   19.07    0.86
   4  -8  -5   35.10    1.11
  -4   8   5   36.85    1.06
   4  -8  -5   35.98    1.17
  -4   8   4   11.39    0.54
   4  -8  -4   12.22    0.66
   4  -8  -3  469.96    7.00
   4  -8  -3  470.82    7.10
   4  -8  -2   45.62    1.22
   4  -8  -2   45.43    1.27
   4  -8  -1    2.77    0.34
   4  -8  -1    2.76    0.31
   4  -8   0  257.13    4.19
   4  -8   0  245.01    4.07
   4  -8   1  338.60    5.39
   4   8   1  335.13    5.15
   4  -8   1  337.74    5.27
  -4   8  -1  336.20    5.33
   4  -8   2   24.53    0.95
   4   8   2   23.23    0.82
   4  -8   2   23.26    0.88
  -4   8  -2   23.61    0.91
   4  -8   3    0.36    0.24
   4  -8   3    0.41    0.27
   4   8   3    0.41    0.23
  -4   8  -3    0.55    0.27
   4  -8   4   26.50    1.07
  -4   8  -4   26.12    1.03
   4  -8   5  201.81    3.76
   4   8   5  195.30    3.52
  -4   8  -5  191.99    3.72
  -4  -8  -6   67.81    1.78
   4   8   6   70.05    1.74
  -4   8  -6   69.85    1.91
  -4  -8  -7  288.80    4.84
  -4   8  -7  279.87    4.96
  -4   8  -8    3.48    0.50
  -4  -8  -8    3.73    0.41
  -4   8  -8    3.92    0.46
  -4  -8  -9   97.18    2.08
  -4   8  -9   94.68    2.13
  -4   8  -9   92.42    2.19
  -4  -8 -10   66.14    1.50
  -4   8 -10   67.16    1.63
  -4   8 -11    1.03    0.22
  -4  -8 -11    0.98    0.18
   4  -9 -14   16.19    0.56
  -4   9  14   17.20    0.62
  -4   9  13  113.56    2.25
   4   9 -13  109.80    2.22
   4   9 -12    0.46    0.27
  -4   9  12    0.33    0.29
  -4   9  11   14.07    0.78
   4   9 -11   13.49    0.74
   4  -9 -11   11.56    0.81
  -4   9  10  323.60    5.44
   4   9 -10  319.01    5.35
   4  -9 -10  324.84    5.60
   4   9  -9  373.98    6.09
  -4   9   9  379.97    6.18
   4  -9  -9  391.30    6.41
   4  -9  -8    2.27    0.43
   4   9  -8    2.46    0.33
  -4   9   8    2.13    0.35
   4   9  -7  125.62    2.49
  -4   9   7  126.17    2.58
   4  -9  -7  129.96    2.76
   4   9  -6   15.03    0.65
  -4   9   6   15.34    0.72
   4  -9  -6   15.51    0.80
   4  -9  -5  205.99    3.68
  -4   9   5  216.98    3.63
   4  -9  -5  216.49    3.83
  -4   9   4    0.54    0.19
   4  -9  -4    0.72    0.24
   4  -9  -4    0.62    0.27
   4  -9  -3  212.37    3.61
  -4   9   3  212.96    3.48
   4  -9  -3  208.00    3.68
   4  -9  -2   54.35    1.36
   4  -9  -2   52.54    1.42
   4  -9  -1   25.14    0.93
   4   9  -1   25.89    0.79
   4  -9  -1   26.00    0.88
   4  -9   0   75.65    1.76
   4   9   0   73.24    1.57
   4  -9   0   73.53    1.67
   4  -9   1   34.95    1.14
   4   9   1   36.67    1.04
   4  -9   1   34.49    1.07
  -4   9  -1   36.14    1.14
   4  -9   2   31.44    1.11
   4  -9   2   31.77    1.04
   4   9   2   32.56    1.00
  -4   9  -2   32.16    1.10
   4  -9   3    0.31    0.27
   4   9   3    0.79    0.27
  -4   9  -3    0.35    0.27
   4  -9   4    4.38    0.49
   4   9   4    3.66    0.41
  -4   9  -4    4.34    0.48
   4  -9   5  225.10    4.18
  -4   9  -5  231.50    4.23
  -4  -9  -6  754.43   10.87
  -4   9  -6  739.06   11.17
  -4  -9  -7  111.28    2.37
  -4   9  -7  110.41    2.54
  -4  -9  -8    5.70    0.47
  -4   9  -8    5.83    0.54
  -4   9  -9   18.31    0.81
  -4  -9  -9   18.77    0.76
  -4  -9 -10   71.85    1.52
  -4  10  14    1.77    0.22
   4 -10 -14    2.00    0.27
  -4  10  13    1.00    0.27
   4 -10 -13    1.04    0.23
   4 -10 -13    1.10    0.29
   4  10 -13    0.92    0.25
   4 -10 -12    0.44    0.35
   4  10 -12    0.10    0.22
  -4  10  12    0.13    0.26
  -4  10  11   37.40    1.27
   4  10 -11   36.98    1.24
   4 -10 -11   38.38    1.37
   4 -10 -10    3.82    0.52
   4  10 -10    3.48    0.42
  -4  10  10    3.32    0.45
   4 -10  -9   70.39    1.99
   4  10  -9   67.50    1.77
  -4  10   9   70.32    1.85
   4 -10  -8   28.14    1.17
   4  10  -8   25.78    0.99
  -4  10   8   26.62    1.06
   4 -10  -7    0.33    0.31
   4  10  -7    0.66    0.23
  -4  10   7    0.20    0.22
   4  10  -6    5.37    0.41
  -4  10   6    5.63    0.46
   4 -10  -6    4.80    0.45
   4 -10  -6    5.15    0.51
   4 -10  -5    5.60    0.45
  -4  10   5    6.21    0.46
   4 -10  -5    5.62    0.51
   4 -10  -4  406.27    6.27
  -4  10   4  409.44    6.20
   4 -10  -4  407.80    6.42
   4 -10  -3   22.31    0.90
   4 -10  -3   21.82    0.83
  -4  10   3   22.26    0.79
   4 -10  -2  330.44    5.20
  -4  10   2  327.95    5.08
   4 -10  -2  336.21    5.34
   4 -10  -1   20.73    0.85
   4  10  -1   19.90    0.69
   4 -10  -1   21.24    0.80
   4 -10   0   42.03    1.26
   4 -10   0   42.19    1.19
   4  10   0   41.87    1.10
   4 -10   1    1.46    0.27
   4 -10   1    1.63    0.32
   4  10   1    1.69    0.27
  -4  10  -1    2.18    0.33
   4 -10   2  296.99    4.91
   4 -10   2  283.91    4.76
   4  10   2  294.96    4.69
  -4  10  -2  296.56    4.96
   4 -10   3    9.11    0.62
   4  10   3    8.97    0.54
  -4  10  -3    9.34    0.64
   4 -10   4  222.35    4.01
   4  10   4  214.14    3.81
  -4  10  -4  222.40    4.08
  -4  10  -4  219.54    4.08
  -4 -10  -5   78.88    1.84
   4 -10   5   80.09    2.04
  -4  10  -5   81.06    2.10
  -4  10  -5   81.12    2.12
  -4 -10  -6  638.93    9.42
  -4  10  -6  651.87    9.81
  -4  10  -6  638.34    9.81
  -4 -10  -7   61.30    1.57
  -4  10  -7   62.53    1.77
  -4  10  -7   59.83    1.80
  -4 -10  -8   61.17    1.52
  -4  10  -8   60.33    1.69
  -4  10  -8   61.39    1.73
  -4 -10  -9   45.66    1.19
  -4  10  -9   46.14    1.32
  -4  10  -9   43.27    1.32
  -4 -10 -10   83.89    1.55
  -4  10 -10   72.22    1.69
   4 -11 -14   69.45    1.35
   4  11 -13   80.72    1.66
  -4  11  13   78.59    1.65
   4 -11 -13   82.78    1.73
   4  11 -12  109.94    2.26
  -4  11  12  115.58    2.32
   4 -11 -12  117.55    2.39
   4 -11 -11    0.40    0.36
   4  11 -11    0.31    0.26
  -4  11  11    0.41    0.29
   4 -11 -10    3.24    0.51
   4  11 -10    3.12    0.40
  -4  11  10    3.16    0.43
   4 -11  -9    2.17    0.48
   4  11  -9    2.58    0.37
  -4  11   9    2.64    0.43
   4  11  -8   58.27    1.58
  -4  11   8   58.53    1.65
   4 -11  -8   57.99    1.75
   4 -11  -7    1.02    0.30
   4 -11  -7    0.89    0.33
   4  11  -7    1.40    0.28
  -4  11   7    1.04    0.29
   4 -11  -6  290.60    4.90
   4 -11  -6  303.18    5.12
   4  11  -6  302.72    4.81
  -4  11   6  298.42    4.95
   4 -11  -5  225.89    3.92
  -4  11   5  227.51    3.92
   4 -11  -5  227.35    4.08
   4 -11  -4  557.12    8.25
   4 -11  -4  549.22    8.38
  -4  11   4  562.40    8.23
   4 -11  -3   32.52    1.04
  -4  11   3   32.65    1.01
   4 -11  -3   32.85    1.13
   4 -11  -2  134.37    2.55
  -4  11   2  131.29    2.49
   4 -11  -2  136.26    2.71
   4 -11  -1   84.37    1.96
   4 -11  -1   87.40    1.87
   4  11  -1   83.65    1.70
   4 -11   0  126.15    2.45
   4  11   0  124.53    2.31
   4 -11   0  122.65    2.54
   4 -11   1   41.52    1.30
   4 -11   1   43.26    1.24
   4  11   1   42.33    1.16
  -4  11  -1   42.21    1.32
   4 -11   2   45.35    1.36
   4 -11   2   41.48    1.24
   4  11   2   42.69    1.21
  -4  11  -2   43.21    1.38
   4 -11   3  143.84    2.93
   4  11   3  145.00    2.78
  -4  11  -3  150.32    3.04
   4 -11   4   42.47    1.39
   4  11   4   47.71    1.34
  -4  11  -4   45.99    1.48
  -4  11  -4   42.49    1.44
  -4  11  -5   64.08    1.85
  -4  11  -5   64.04    1.86
  -4 -11  -6   99.86    2.14
  -4  11  -6  107.38    2.49
  -4  11  -6  103.85    2.47
  -4 -11  -7   49.95    1.34
  -4  11  -7   51.10    1.57
  -4  11  -7   50.65    1.58
  -4 -11  -8    9.69    0.53
  -4  11  -8    9.79    0.64
  -4  11  -8   10.42    0.67
  -4  11  -9   30.12    1.00
  -4 -11  -9   29.71    0.85
  -4  11  -9   28.70    1.00
  -4  11 -10   13.79    0.59
  -4  12  13   37.64    0.97
   4 -12 -13   36.57    1.00
  -4  12  12    6.85    0.48
   4 -12 -12    7.09    0.53
   4  12 -12    6.77    0.46
   4 -12 -11    5.86    0.44
   4  12 -11    5.04    0.47
  -4  12  11    5.67    0.49
   4 -12 -11    6.01    0.55
   4 -12 -10   17.56    0.78
   4  12 -10   18.03    0.84
  -4  12  10   18.52    0.87
   4 -12 -10   18.54    0.93
   4 -12  -9    1.87    0.33
   4 -12  -9    2.09    0.43
   4  12  -9    2.35    0.36
  -4  12   9    1.73    0.37
   4 -12  -8    2.61    0.36
   4  12  -8    2.67    0.37
  -4  12   8    2.64    0.40
   4 -12  -7   70.52    1.77
   4 -12  -7   74.94    1.97
   4  12  -7   72.91    1.77
  -4  12   7   70.49    1.83
   4 -12  -6   31.71    1.09
   4  12  -6   32.60    1.06
  -4  12   6   31.78    1.13
   4 -12  -6   32.06    1.21
  -4  12   5   26.31    0.99
   4 -12  -5   24.94    1.02
  -4  12   4   21.59    0.87
   4 -12  -4   21.67    0.93
  -4  12   3  140.60    2.69
   4 -12  -3  140.69    2.83
   4 -12  -2    2.56    0.37
  -4  12   2    1.89    0.28
   4 -12  -1  335.09    5.40
  -4  12   1  328.24    5.18
   4 -12   0  173.30    3.27
   4  12   0  177.35    3.02
   4 -12   1  125.99    2.62
   4  12   1  127.44    2.42
   4 -12   2    0.37    0.27
   4  12   2    0.13    0.22
   4 -12   3   11.34    0.69
   4  12   3   10.75    0.62
  -4  12  -3   11.47    0.74
   4 -12   4  105.64    2.41
  -4  12  -4  114.18    2.59
  -4  12  -4  110.10    2.54
  -4  12  -5   29.73    1.22
  -4  12  -5   28.60    1.18
  -4  12  -6   42.57    1.44
  -4  12  -6   39.82    1.40
  -4  12  -7    5.95    0.55
  -4  12  -7    5.43    0.54
  -4  12  -8   36.33    1.19
  -4  12  -8   34.93    1.18
  -4  12  -9   86.14    1.84
  -4  12  -9   80.90    1.82
  -4  12 -10    0.27    0.16
  -4  13  13   37.90    0.91
   4 -13 -13   37.35    0.91
  -4  13  12   58.42    1.39
   4  13 -12   55.46    1.35
   4 -13 -12   58.10    1.42
   4  13 -11   18.20    0.77
  -4  13  11   18.06    0.80
   4 -13 -11   18.91    0.84
  -4  13  10   40.81    1.30
   4  13 -10   39.75    1.25
   4 -13 -10   40.77    1.35
   4  13  -9   35.18    1.20
  -4  13   9   34.77    1.22
   4 -13  -9   37.35    1.32
   4  13  -8   31.22    1.10
  -4  13   8   30.21    1.16
   4 -13  -8   30.91    1.21
   4  13  -7  280.05    4.72
  -4  13   7  285.79    4.85
   4 -13  -7  283.53    4.97
  -4  13   6   24.92    1.00
   4  13  -6   23.18    0.91
   4 -13  -6   24.02    1.04
  -4  13   5    3.76    0.43
   4 -13  -5    3.78    0.48
  -4  13   4  127.30    2.60
   4 -13  -4  128.60    2.69
   4 -13  -3    2.23    0.36
  -4  13   3    2.13    0.32
   4 -13  -2    2.69    0.38
  -4  13   2    2.34    0.32
   4 -13  -1   76.32    1.86
  -4  13   1   73.90    1.72
   4 -13   0  310.12    5.06
   4  13   0  301.45    4.72
  -4  13   0  292.80    5.08
  -4  13   0  306.15    4.87
   4 -13   1    8.38    0.59
   4  13   1    8.54    0.50
   4 -13   2    6.48    0.53
   4  13   2    6.19    0.47
   4 -13   3   16.48    0.81
   4  13   3   16.47    0.75
  -4  13  -4    1.96    0.43
  -4  13  -4    2.60    0.41
   4 -13   4    2.98    0.39
  -4  13  -5    3.36    0.50
  -4  13  -5    3.30    0.47
  -4  13  -6    4.91    0.52
  -4  13  -6    4.67    0.50
  -4  13  -7   16.24    0.82
  -4  13  -7   15.38    0.81
  -4  13  -8    9.06    0.58
  -4  13  -8    8.03    0.55
  -4  13  -9    0.75    0.22
  -4  13  -9    0.88    0.24
  -4  14  13    2.45    0.21
   4 -14 -12    0.34    0.20
   4  14 -12    0.31    0.17
  -4  14  12    0.37    0.20
   4 -14 -11    2.09    0.34
   4  14 -11    2.38    0.32
  -4  14  11    2.45    0.33
   4  14 -10   30.91    1.05
  -4  14  10   31.25    1.09
   4 -14 -10   32.39    1.13
   4  14  -9   24.66    0.96
  -4  14   9   25.96    1.04
   4 -14  -9   24.42    1.03
   4 -14  -8    2.02    0.42
   4  14  -8    2.15    0.35
  -4  14   8    2.01    0.38
   4  14  -7    5.03    0.46
  -4  14   7    5.16    0.51
   4 -14  -7    5.81    0.56
   4  14  -6  100.60    2.19
  -4  14   6  101.47    2.31
   4 -14  -6  101.61    2.35
  -4  14   5  235.60    4.17
   4  14  -5  234.94    4.01
   4 -14  -5  236.60    4.23
  -4  14   4   12.58    0.69
   4 -14  -4   12.50    0.73
   4 -14  -3  129.90    2.69
  -4  14   3  123.83    2.56
   4 -14  -2  118.30    2.52
  -4  14   2  115.28    2.40
   4 -14  -1    2.47    0.38
  -4  14   1    2.10    0.32
   4 -14   0  962.88   13.67
  -4  14   0  955.64   13.77
  -4  14   0  948.96   13.47
   4 -14   1    0.48    0.27
   4  14   1    0.59    0.23
  -4  14  -1    0.89    0.25
  -4  14  -1    0.55    0.32
   4 -14   2  361.81    5.66
  -4  14  -2  322.00    5.72
   4 -14   3    0.59    0.28
   4 -14   4  178.34    3.32
  -4  14  -4  173.75    3.45
  -4  14  -5    0.62    0.30
  -4  14  -6  342.20    5.59
  -4  14  -6  331.26    5.61
  -4  14  -7   50.00    1.46
  -4  14  -7   50.17    1.42
  -4  14  -8  151.07    2.78
  -4  14  -8  144.23    2.69
  -4  14  -9   24.34    0.74
  -4  15  12   64.50    1.29
   4 -15 -12   61.89    1.21
   4  15 -11    5.22    0.38
  -4  15  11    5.47    0.41
   4 -15 -11    5.10    0.39
   4  15 -10   22.94    0.86
  -4  15  10   24.87    0.92
   4 -15 -10   24.40    0.90
   4  15  -9   21.52    0.87
   4 -15  -9   20.19    0.89
  -4  15   9   22.56    0.92
   4  15  -8   60.95    1.62
  -4  15   8   64.45    1.70
   4 -15  -8   62.45    1.69
   4  15  -7   27.40    1.01
  -4  15   7   27.58    1.07
   4 -15  -7   27.48    1.08
   4  15  -6  275.02    4.64
  -4  15   6  283.95    4.82
   4 -15  -6  280.47    4.81
   4  15  -5  128.14    2.56
  -4  15   5  129.86    2.72
   4 -15  -5  130.24    2.74
  -4  15   4   88.21    2.07
   4 -15  -4   88.24    2.11
   4 -15  -3   76.77    1.91
  -4  15   3   73.88    1.83
   4 -15  -2  149.78    3.00
  -4  15   2  151.41    2.92
   4 -15  -1    4.95    0.47
  -4  15   1    5.07    0.52
  -4  15   1    5.32    0.45
   4 -15   0   19.25    0.87
  -4  15   0   17.32    0.90
  -4  15   0   18.42    0.80
   4 -15   1   85.31    2.00
  -4  15  -1   82.90    2.14
  -4  15  -1   82.59    1.89
  -4  15  -2    5.42    0.55
  -4  15  -2    5.39    0.43
  -4  15  -3    6.97    0.62
  -4  15  -3    7.04    0.56
  -4  15  -4    0.20    0.28
  -4  15  -5    4.84    0.47
  -4  15  -6   25.78    0.99
  -4  15  -7    0.65    0.26
  -4  15  -8    3.24    0.34
  -4  15  -8    3.18    0.31
  -4  16  12   71.64    1.34
   4 -16 -11    0.60    0.18
   4  16 -11    0.69    0.18
  -4  16  11    0.72    0.22
   4 -16 -10    0.13    0.20
  -4  16  10    0.24    0.21
   4  16 -10    0.10    0.19
   4  16  -9   13.70    0.66
  -4  16   9   13.82    0.70
   4 -16  -9   13.26    0.66
   4 -16  -8    1.40    0.32
   4  16  -8    1.77    0.32
  -4  16   8    1.72    0.33
   4  16  -7  137.35    2.70
  -4  16   7  141.45    2.83
   4 -16  -7  133.94    2.74
   4  16  -6   33.62    1.11
  -4  16   6   32.08    1.17
   4 -16  -6   33.97    1.17
   4 -16  -5    2.03    0.37
   4  16  -5    2.46    0.33
  -4  16   5    2.68    0.39
   4 -16  -4    2.44    0.39
  -4  16   4    2.34    0.37
   4 -16  -3   20.85    0.90
  -4  16   3   20.57    0.89
  -4  16   2   70.45    1.77
  -4  16   1  139.79    2.94
  -4  16   1  139.16    2.77
  -4  16   0   12.16    0.74
  -4  16   0   12.76    0.67
  -4  16  -1   35.75    1.33
  -4  16  -1   38.35    1.17
  -4  16  -2   53.46    1.63
  -4  16  -2   52.35    1.39
  -4  16  -3   13.86    0.80
  -4  16  -3   14.52    0.77
  -4  16  -4   14.87    0.83
  -4  16  -4   14.28    0.77
  -4  16  -5  248.48    4.39
  -4  16  -5  246.87    4.28
  -4  16  -6   72.58    1.71
  -4  16  -7  105.23    2.06
  -4  16  -8    0.86    0.17
  -4  17  11    9.64    0.43
   4  17 -10   16.90    0.63
  -4  17  10   18.50    0.70
   4 -17 -10   16.58    0.58
   4  17  -9    3.75    0.34
  -4  17   9    4.04    0.40
   4 -17  -9    3.45    0.33
   4  17  -8   23.93    0.87
  -4  17   8   23.55    0.92
   4 -17  -8   23.20    0.84
   4  17  -7   21.20    0.84
  -4  17   7   22.83    0.93
   4 -17  -7   20.87    0.84
   4 -17  -6    1.36    0.30
   4  17  -6    1.92    0.30
  -4  17   6    1.44    0.34
   4 -17  -5    0.70    0.27
   4  17  -5    0.20    0.20
  -4  17   5    0.57    0.26
  -4  17   4  109.41    2.39
  -4  17   3    6.39    0.51
  -4  17   2  236.39    4.25
  -4  17   2  228.81    4.07
  -4  17   1    2.68    0.37
  -4  17   1    2.48    0.41
  -4  17   0  307.34    5.17
  -4  17   0  293.88    4.91
  -4  17  -1    1.37    0.27
  -4  17  -1    1.52    0.38
  -4  17  -2    3.03    0.34
  -4  17  -2    3.43    0.41
  -4  17  -2    3.15    0.45
  -4  17  -3    0.14    0.29
  -4  17  -3    0.18    0.23
  -4  17  -4    3.79    0.45
  -4  17  -4    3.51    0.39
  -4  17  -5   75.35    1.84
  -4  17  -5   73.26    1.71
  -4  17  -6   15.72    0.72
  -4  17  -6   15.80    0.65
  -4  17  -7    2.73    0.31
  -4  17  -7    2.67    0.25
   4  18 -10   59.21    1.25
  -4  18  10   78.16    1.46
   4  18  -9    4.76    0.35
  -4  18   9    5.59    0.41
   4  18  -8   13.80    0.61
  -4  18   8   15.70    0.70
   4  18  -7   32.89    1.01
  -4  18   7   34.97    1.12
   4  18  -6   45.64    1.24
  -4  18   6   47.56    1.37
  -4  18   5   50.23    1.44
  -4  18   4   33.76    1.16
  -4  18   3    0.43    0.25
  -4  18   3    0.55    0.28
  -4  18   2   11.52    0.70
  -4  18   2   11.31    0.65
  -4  18   1    7.65    0.58
  -4  18   1    7.37    0.53
  -4  18   0    0.50    0.22
  -4  18   0    0.41    0.27
  -4  18  -1    6.53    0.56
  -4  18  -1    6.63    0.47
  -4  18  -2   78.82    2.00
  -4  18  -2   80.02    1.76
  -4  18  -2   78.73    1.85
  -4  18  -3   86.15    1.95
  -4  18  -3   92.33    2.12
  -4  18  -4    5.38    0.49
  -4  18  -4    4.81    0.40
  -4  18  -5    0.34    0.20
  -4  18  -5    0.57    0.25
  -4  18  -6    7.52    0.47
  -4  18  -6    6.27    0.37
  -4  18  -7    1.96    0.23
  -4  19  10    0.33    0.14
   4  19  -9  156.16    2.69
  -4  19   9  202.53    2.96
   4  19  -8    0.12    0.15
  -4  19   8    0.30    0.21
   4  19  -7   37.84    1.03
  -4  19   7   41.93    1.17
   4  19  -6   79.61    1.71
  -4  19   6   86.56    1.89
  -4  19   5  197.43    3.53
  -4  19   4    0.50    0.26
  -4  19   4    0.37    0.25
  -4  19   3   85.71    2.01
  -4  19   3   88.54    2.00
  -4  19   2    0.99    0.28
  -4  19   2    0.71    0.29
  -4  19   1  212.62    3.85
  -4  19   1  213.63    3.71
  -4  19   0   21.51    0.92
  -4  19   0   20.34    0.81
  -4  19  -1   19.01    0.87
  -4  19  -1   18.34    0.74
  -4  19  -1   17.68    0.74
  -4  19  -2   48.56    1.28
  -4  19  -2   49.78    1.45
  -4  19  -2   50.32    1.25
  -4  19  -3   45.46    1.32
  -4  19  -3   40.78    1.11
  -4  19  -4   69.75    1.66
  -4  19  -5    2.11    0.29
  -4  19  -6   -0.02    0.16
  -4  20   9   26.71    0.71
  -4  20   8    1.66    0.24
  -4  20   7    2.90    0.26
  -4  20   7    3.03    0.31
  -4  20   6   21.62    0.75
  -4  20   6   23.17    0.82
  -4  20   5   25.34    0.86
  -4  20   5   26.04    0.91
  -4  20   4    3.69    0.37
  -4  20   4    3.58    0.39
  -4  20   3   87.37    1.95
  -4  20   3   90.92    1.98
  -4  20   2   50.23    1.40
  -4  20   2   49.25    1.34
  -4  20   1   18.48    0.82
  -4  20   1   18.86    0.76
  -4  20   0   49.58    1.40
  -4  20   0   48.66    1.27
  -4  20  -1   40.46    1.23
  -4  20  -1   39.32    1.08
  -4  20  -2   31.52    1.06
  -4  20  -3   26.63    0.92
  -4  20  -4   71.63    1.59
  -4  20  -5   13.15    0.54
  -4  20  -6    1.84    0.20
  -4  21   8   25.64    0.70
  -4  21   7    3.44    0.29
  -4  21   6   61.43    1.38
  -4  21   5    7.22    0.41
  -4  21   5    8.01    0.47
  -4  21   4    8.65    0.47
  -4  21   4   10.39    0.54
  -4  21   3   16.50    0.69
  -4  21   3   18.31    0.72
  -4  21   2    0.87    0.24
  -4  21   2    0.61    0.23
  -4  21   1    8.23    0.50
  -4  21   1    7.38    0.45
  -4  21   0  126.54    2.47
  -4  21   0  131.46    2.37
  -4  21  -1   22.79    0.83
  -4  21  -1   22.65    0.73
  -4  21  -2    2.54    0.30
  -4  21  -3    8.85    0.47
  -4  21  -4    0.43    0.17
  -4  22   7   16.07    0.51
  -4  22   6   24.92    0.72
  -4  22   5   45.28    1.07
  -4  22   4    8.97    0.40
  -4  22   4    9.88    0.48
  -4  22   3    1.03    0.22
  -4  22   3    1.01    0.19
  -4  22   2   36.97    0.98
  -4  22   2   40.23    1.02
  -4  22   1   49.74    1.19
  -4  22   1   51.96    1.19
  -4  22   0   24.61    0.78
  -4  22   0   25.67    0.74
  -4  22  -1   14.75    0.58
  -4  22  -2   83.89    1.62
  -4  23   5   74.07    1.37
  -4  23   4   28.45    0.74
  -4  23   3   32.20    0.81
  -4  23   2   33.37    0.83
  -4  23   1   13.24    0.47
   5   0 -15    0.06    0.15
  -5   0  15    0.05    0.13
  -5   0  14   97.95    1.93
   5   0 -13    0.09    0.23
   5   0 -12   27.14    1.03
   5   0 -11    0.41    0.29
   5   0 -10    7.24    0.57
   5   0  -9    0.34    0.27
   5   0  -8  942.22   13.46
   5   0  -7    0.14    0.23
   5   0  -6    2.92    0.35
   5   0  -5    0.43    0.22
   5   0  -5   -0.03    0.18
   5   0  -4   24.32    0.88
   5   0  -4   21.84    0.81
   5   0  -3    2.08    0.30
   5   0  -3    0.05    0.17
   5   0  -2   49.63    1.28
   5   0  -2   51.18    1.32
   5   0  -1    2.02    0.28
   5   0  -1    0.02    0.19
   5   0   0  574.16    8.48
   5   0   0  585.87    8.50
   5   0   1    0.02    0.21
   5   0   1    0.09    0.21
   5   0   2  359.80    5.67
   5   0   2  351.18    5.65
  -5   0  -3    0.15    0.18
   5   0   3    0.10    0.25
   5   0   4  657.15    9.52
  -5   0  -4  639.49    9.62
  -5   0  -5    0.72    0.25
   5   0   5    0.04    0.21
   5   0   6  446.81    6.77
  -5   0  -6  458.48    7.06
  -5   0  -7    0.97    0.29
  -5   0  -8   13.26    0.74
  -5   0  -8   13.32    0.68
  -5   0  -9    0.05    0.17
  -5   0  -9    0.10    0.25
  -5   0 -10  213.15    3.50
  -5   0 -11    0.14    0.12
   5  -1 -15    3.19    0.28
   5   1 -15    3.24    0.26
  -5  -1  15    3.61    0.25
  -5   1  14  136.21    2.45
   5  -1 -14  133.99    2.38
   5  -1 -13  212.91    3.70
   5  -1 -12  364.83    5.77
   5   1 -12  343.10    5.60
   5  -1 -11  292.89    4.99
   5   1 -11  286.01    4.86
   5  -1 -10    0.20    0.28
   5   1 -10    0.27    0.25
   5   1  -9   60.52    1.57
   5  -1  -9   63.20    1.74
   5   1  -9   61.27    1.65
   5  -1  -8  232.68    4.12
   5   1  -8  227.17    4.01
   5  -1  -7   15.63    0.77
   5   1  -7   14.74    0.71
   5  -1  -6    0.43    0.23
   5   1  -6    0.33    0.21
   5  -1  -5   26.39    0.96
   5   1  -5   26.47    0.95
   5  -1  -5   29.73    0.99
   5   1  -5   28.30    0.92
   5  -1  -4    2.34    0.32
   5   1  -4    2.66    0.32
   5  -1  -4    2.43    0.31
   5   1  -4    2.92    0.31
   5   1  -3  116.92    2.34
   5  -1  -3  122.28    2.34
  -5  -1   3  114.38    2.15
   5   1  -3  120.47    2.27
   5  -1  -2    1.04    0.24
   5  -1  -2    1.00    0.23
   5   1  -2    0.96    0.21
   5  -1  -1    5.00    0.41
   5   1  -1    4.05    0.35
   5  -1  -1    4.20    0.38
   5   1  -1    5.38    0.40
   5   1   0   12.26    0.60
   5  -1   0   10.67    0.59
   5   1   0   10.73    0.58
   5  -1   1    8.08    0.53
   5   1   1    7.96    0.50
   5  -1   1    8.67    0.55
   5   1   1    8.48    0.53
   5  -1   2  106.75    2.31
   5  -1   2  107.86    2.32
   5   1   2  109.65    2.28
   5   1   2  107.09    2.26
   5  -1   3   21.76    0.92
   5  -1   3   21.54    0.94
   5   1   3   20.70    0.89
  -5   1  -3   22.22    0.87
   5  -1   4    8.82    0.53
   5   1   4    9.55    0.57
   5  -1   4    9.19    0.66
  -5   1  -4    9.16    0.59
   5  -1   5   45.35    1.24
   5   1   5   46.63    1.30
  -5   1  -5   46.43    1.41
  -5   1  -6   17.10    0.85
  -5  -1  -6   17.50    0.79
  -5   1  -7   17.24    0.84
  -5  -1  -7   17.54    0.80
  -5  -1  -8    7.13    0.56
  -5   1  -8    6.56    0.54
  -5   1  -8    5.77    0.49
  -5   1  -9    1.51    0.27
  -5  -1  -9    1.16    0.31
  -5   1  -9    1.00    0.29
  -5  -1 -10   44.18    1.14
  -5   1 -10   43.28    1.11
  -5  -1 -11   80.92    1.48
   5  -2 -15    4.52    0.31
  -5  -2  15    3.64    0.26
  -5   2  15    4.46    0.27
  -5   2  14   19.87    0.71
   5  -2 -14   19.32    0.71
  -5   2  13   14.80    0.69
   5  -2 -13   12.87    0.68
   5  -2 -12   16.64    0.85
   5  -2 -11   86.12    2.14
   5  -2 -10    3.12    0.47
   5   2 -10    3.51    0.41
   5   2  -9    8.12    0.54
   5  -2  -9    7.62    0.63
   5  -2  -8   91.07    2.19
   5  -2  -7    1.28    0.34
   5  -2  -6   88.40    2.02
   5  -2  -5   41.38    1.24
   5   2  -5   39.76    1.18
   5  -2  -5   42.50    1.24
   5   2  -4   49.81    1.35
   5  -2  -4   50.20    1.37
   5   2  -3   39.19    1.14
   5  -2  -3   41.52    1.19
   5  -2  -2    3.93    0.37
   5  -2  -2    3.40    0.36
   5   2  -2    3.41    0.33
   5  -2  -1   60.71    1.51
   5  -2  -1   62.71    1.53
   5   2  -1   61.96    1.47
   5  -2   0   50.89    1.37
   5  -2   0   48.28    1.33
   5   2   0   49.32    1.26
   5   2   0   49.93    1.30
   5  -2   1  463.81    7.12
   5  -2   1  460.04    7.09
   5   2   1  477.30    7.02
   5   2   1  461.51    6.96
   5  -2   2   18.00    0.83
   5  -2   2   17.56    0.80
   5   2   2   17.52    0.77
   5   2   2   17.90    0.77
   5   2   3    4.58    0.41
   5  -2   3    4.46    0.46
   5  -2   3    4.17    0.48
   5   2   3    4.38    0.45
  -5   2  -4    0.40    0.23
   5  -2   4    0.43    0.32
   5  -2   4    0.41    0.21
   5   2   4    0.30    0.23
  -5   2  -5  544.76    8.22
   5   2   5  552.43    8.01
  -5   2  -6    0.31    0.27
   5   2   6    0.35    0.25
  -5   2  -7  119.11    2.60
  -5   2  -8   19.73    0.88
  -5   2  -8   20.24    0.88
  -5   2  -9  129.84    2.51
  -5   2  -9  129.08    2.51
  -5  -2 -10   30.83    0.93
  -5   2 -10   30.99    0.89
  -5  -2 -11   26.62    0.70
   5  -3 -15    0.39    0.17
  -5  -3  15    0.39    0.13
  -5   3  15    0.30    0.13
  -5   3  14  117.92    2.20
   5  -3 -14  120.41    2.24
  -5   3  13   71.63    1.69
   5  -3 -13   71.36    1.75
   5  -3 -12  122.88    2.64
   5   3 -11   48.71    1.43
   5  -3 -11   50.91    1.59
   5   3 -10   43.84    1.33
   5  -3 -10   46.17    1.52
   5  -3  -9    5.50    0.55
   5  -3  -8  193.28    3.69
   5  -3  -7   68.16    1.79
   5  -3  -6   44.97    1.36
   5   3  -5    1.29    0.26
   5  -3  -5    1.59    0.31
   5   3  -4   68.58    1.60
   5  -3  -4   69.33    1.67
   5   3  -3  398.74    6.09
   5  -3  -3  407.88    6.22
   5  -3  -2   62.61    1.54
   5   3  -2   59.98    1.44
   5  -3  -1   32.09    1.06
   5   3  -1   33.01    0.99
   5  -3   0   54.55    1.46
   5   3   0   53.84    1.35
   5  -3   1  123.22    2.57
   5   3   1  123.93    2.41
   5   3   1  125.23    2.37
   5  -3   2   15.89    0.80
   5   3   2   16.31    0.73
   5   3   2   15.98    0.71
   5   3   3   25.91    0.93
   5  -3   3   25.87    1.06
   5  -3   4   35.38    1.04
   5   3   4   37.88    1.17
   5  -3   4   37.67    1.34
  -5   3  -4   36.63    1.25
   5   3   5    5.51    0.47
  -5   3  -5    6.03    0.54
   5   3   6  427.85    6.56
  -5   3  -6  426.74    6.87
  -5   3  -7   12.62    0.72
  -5  -3  -7   12.29    0.76
  -5   3  -7   12.54    0.76
  -5   3  -8  180.18    3.16
  -5   3  -8  173.14    3.22
  -5   3  -9    2.44    0.32
  -5   3  -9    2.46    0.33
  -5   3 -10  101.17    1.94
  -5   3 -10  105.51    1.92
  -5   4  15    0.05    0.11
   5   4 -14   85.44    1.69
  -5   4  14   88.69    1.75
   5  -4 -14   88.74    1.81
  -5   4  13    3.24    0.36
   5  -4 -13    3.73    0.43
  -5   4  12   90.29    2.05
   5  -4 -12   90.25    2.16
  -5   4  11    4.66    0.48
   5   4 -11    5.03    0.47
   5  -4 -11    4.57    0.53
   5   4 -10   66.35    1.71
   5  -4 -10   71.31    1.94
   5  -4  -9   30.65    1.23
   5  -4  -8  113.73    2.58
  -5   4   7  380.32    5.82
   5  -4  -7  387.34    6.23
   5   4  -6  450.81    6.85
   5  -4  -6  449.49    7.03
   5   4  -5  236.20    4.00
   5  -4  -5  243.16    4.15
   5   4  -4  241.39    3.97
   5  -4  -4  240.98    4.11
   5   4  -3  929.17   12.96
   5  -4  -3  933.38   13.16
   5   4  -2    1.18    0.23
   5  -4  -2    1.19    0.30
   5  -4  -1    0.99    0.28
   5   4  -1    0.89    0.21
   5  -4  -1    1.18    0.29
   5  -4   0   20.84    0.87
   5  -4   0   20.20    0.83
   5   4   0   21.40    0.78
   5  -4   1   36.11    1.18
   5   4   1   38.85    1.12
  -5   4  -1   38.24    1.10
   5  -4   2  186.15    3.46
  -5   4  -2  183.72    3.20
   5   4   3  580.73    8.31
   5  -4   3  567.34    8.58
  -5   4  -3  563.75    8.26
  -5   4  -4    1.87    0.31
   5  -4   4    2.57    0.45
   5   4   4    2.34    0.36
   5   4   5   13.37    0.69
  -5   4  -5   12.74    0.69
  -5   4  -5   14.03    0.79
   5   4   6   54.42    1.47
  -5   4  -6   54.42    1.63
  -5  -4  -7    6.89    0.57
  -5   4  -7    6.71    0.52
  -5   4  -7    6.90    0.57
  -5  -4  -8  150.51    2.97
  -5   4  -8  144.24    2.83
  -5   4  -8  151.24    2.99
  -5   4  -9    0.72    0.26
  -5  -4  -9    0.84    0.29
  -5   4  -9    0.73    0.24
  -5   4 -10   60.92    1.34
  -5  -4 -10   63.51    1.38
   5  -5 -14    8.72    0.50
  -5   5  14    8.35    0.44
   5  -5 -14    9.05    0.50
  -5   5  13    5.81    0.44
   5  -5 -13    5.93    0.50
   5  -5 -12    0.30    0.30
   5   5 -12    0.03    0.20
  -5   5  12    0.24    0.24
   5  -5 -11    0.55    0.38
   5   5 -11    0.91    0.26
  -5   5  11    0.45    0.26
  -5   5  10    3.41    0.41
   5   5 -10    3.21    0.38
   5  -5 -10    3.69    0.51
  -5   5   9   34.71    1.16
   5  -5  -9   35.29    1.32
   5  -5  -8    2.04    0.41
  -5   5   8    2.81    0.34
  -5   5   7   21.72    0.80
   5  -5  -7   22.57    1.00
   5  -5  -6    3.15    0.41
   5  -5  -6    3.54    0.45
   5  -5  -5  174.74    3.31
   5  -5  -5  184.81    3.39
   5  -5  -4   10.06    0.61
   5  -5  -4    8.90    0.58
   5  -5  -3  379.75    5.98
   5  -5  -3  385.28    6.02
   5  -5  -2  324.40    5.15
   5  -5  -2  317.63    5.19
   5  -5  -1   50.61    1.43
   5  -5  -1   53.59    1.41
   5  -5   0   57.78    1.57
   5  -5   0   58.74    1.53
   5  -5   1  132.91    2.61
  -5   5  -1  126.91    2.46
   5  -5   2  151.62    2.97
  -5   5  -2  148.52    2.82
   5   5   3   94.72    2.09
   5  -5   3   93.76    2.20
  -5   5  -3   94.06    2.08
   5   5   4   44.17    1.29
  -5   5  -4   41.11    1.28
  -5   5  -4   41.05    1.38
   5   5   5   22.72    0.92
  -5   5  -5   22.65    0.93
  -5   5  -5   21.58    1.01
   5   5   6    4.60    0.43
  -5   5  -6    4.42    0.44
  -5   5  -6    4.20    0.50
  -5  -5  -7   77.10    1.94
  -5   5  -7   75.21    1.82
  -5   5  -7   74.82    1.81
  -5   5  -7   75.09    1.99
  -5  -5  -8   47.00    1.40
  -5   5  -8   45.26    1.28
  -5   5  -8   47.86    1.44
  -5  -5  -9   76.20    1.73
  -5   5  -9   72.69    1.57
  -5   5  -9   74.69    1.74
  -5   5 -10   11.99    0.52
  -5  -5 -10   12.19    0.53
   5  -6 -14   84.27    1.74
  -5   6  14   86.07    1.68
   5  -6 -14   86.28    1.75
   5  -6 -13    0.60    0.30
  -5   6  13    0.57    0.24
   5  -6 -12    0.68    0.35
   5   6 -12    0.61    0.25
  -5   6  12    0.76    0.27
  -5   6  11   44.16    1.33
   5   6 -11   41.36    1.27
   5  -6 -11   44.13    1.47
  -5   6  10    5.83    0.51
   5   6 -10    5.37    0.45
   5  -6 -10    6.06    0.61
   5  -6  -9    0.61    0.37
  -5   6   9    0.38    0.24
  -5   6   8   68.17    1.67
   5  -6  -8   67.66    1.91
  -5   6   7   11.61    0.59
   5  -6  -7   11.78    0.75
   5  -6  -6  192.83    3.56
   5  -6  -6  190.14    3.61
   5  -6  -5   76.11    1.85
   5  -6  -5   74.99    1.89
   5  -6  -4  160.63    3.03
   5  -6  -4  157.26    3.05
   5  -6  -3  648.24    9.36
   5  -6  -3  625.78    9.39
   5  -6  -2   10.58    0.61
   5  -6  -1  484.21    7.32
   5  -6   0   23.79    0.92
   5  -6   1    0.61    0.28
  -5   6  -1    0.96    0.25
   5  -6   2   50.86    1.46
  -5   6  -2   46.51    1.35
   5   6   3  242.41    4.24
   5  -6   3  255.68    4.56
  -5   6  -3  252.74    4.35
   5   6   4   66.99    1.67
   5  -6   4   65.78    1.85
  -5   6  -4   61.53    1.68
  -5   6  -4   63.72    1.81
   5  -6   5   78.03    2.09
   5   6   5   74.45    1.82
  -5   6  -5   74.58    1.90
  -5   6  -5   74.72    2.03
  -5   6  -6    0.70    0.32
  -5   6  -6    1.17    0.29
   5   6   6    0.68    0.29
  -5   6  -7    0.39    0.28
  -5   6  -7    0.33    0.23
  -5  -6  -7    0.43    0.31
  -5   6  -7    0.70    0.25
  -5   6  -8    0.26    0.31
  -5   6  -8    0.31    0.21
  -5  -6  -8    0.31    0.27
  -5   6  -8    0.57    0.22
  -5  -6  -9    4.14    0.39
  -5   6  -9    3.87    0.30
  -5   6  -9    4.33    0.40
  -5   6 -10   11.66    0.51
  -5  -6 -10   11.47    0.50
   5  -7 -14    7.80    0.44
  -5   7  14    8.23    0.41
   5  -7 -14    8.76    0.46
   5  -7 -13   21.46    0.84
  -5   7  13   21.75    0.80
   5  -7 -13   21.47    0.86
  -5   7  12  190.55    3.38
   5   7 -12  180.44    3.28
   5  -7 -12  185.78    3.52
  -5   7  11   47.18    1.39
   5   7 -11   45.77    1.33
   5  -7 -11   48.03    1.54
  -5   7  10   18.77    0.85
   5   7 -10   17.44    0.79
   5  -7 -10   20.12    1.01
  -5   7   9  132.71    2.69
   5  -7  -9  129.49    2.96
  -5   7   8  302.97    4.94
   5  -7  -8  299.40    5.30
   5  -7  -7   55.84    1.61
  -5   7   7   53.87    1.41
   5  -7  -7   55.07    1.66
   5  -7  -6  275.23    4.69
  -5   7   6  274.58    4.39
   5  -7  -6  266.77    4.73
   5  -7  -5    0.04    0.25
   5  -7  -4  275.79    4.63
   5  -7  -3  433.43    6.69
   5  -7  -2   36.76    1.16
   5  -7  -1   24.24    0.97
   5  -7  -1   25.23    0.95
   5  -7   0   18.27    0.85
   5  -7   0   17.30    0.80
   5   7   1  186.04    3.35
   5  -7   1  197.49    3.64
   5  -7   1  193.49    3.52
  -5   7  -1  190.15    3.45
   5   7   2   35.18    1.12
   5  -7   2   34.69    1.26
   5  -7   2   35.30    1.20
  -5   7  -2   34.67    1.16
   5  -7   3  227.91    4.19
  -5   7  -3  225.51    4.04
   5  -7   4  455.20    7.19
   5   7   4  447.79    6.84
  -5   7  -4  441.24    7.13
   5  -7   5   52.03    1.67
   5   7   5   51.88    1.46
  -5   7  -5   49.92    1.52
  -5   7  -5   50.09    1.63
   5   7   6   16.79    0.80
  -5   7  -6   15.34    0.79
  -5   7  -6   15.35    0.88
  -5  -7  -7   14.66    0.76
  -5   7  -7   14.04    0.66
  -5   7  -7   14.52    0.74
  -5   7  -7   14.85    0.83
  -5  -7  -8   47.20    1.32
  -5   7  -8   43.38    1.14
  -5   7  -8   47.04    1.28
  -5   7  -8   48.38    1.43
  -5  -7  -9   13.54    0.61
  -5   7  -9   12.86    0.65
  -5   7 -10   43.02    1.05
  -5  -7 -10   43.38    1.00
   5  -8 -14   39.33    0.97
  -5   8  14   41.60    0.97
   5  -8 -14   41.84    1.03
   5  -8 -13   91.95    1.95
  -5   8  13   95.89    1.92
   5  -8 -13   94.62    2.01
   5  -8 -12   21.98    0.92
  -5   8  12   22.89    0.88
   5   8 -12   21.29    0.81
   5  -8 -12   21.49    0.93
  -5   8  11   37.49    1.20
   5  -8 -11   36.32    1.33
  -5   8  10   55.70    1.56
   5   8 -10   52.78    1.45
   5  -8 -10   56.84    1.74
  -5   8   9   33.54    1.17
   5  -8  -8   27.02    1.11
  -5   8   8   25.14    0.98
   5  -8  -7  148.39    3.01
  -5   8   7  145.17    2.79
   5  -8  -6    1.08    0.34
  -5   8   6    0.40    0.20
   5  -8  -5   73.95    1.85
   5  -8  -4  900.35   12.79
   5  -8  -4  888.96   12.86
   5  -8  -3  893.41   12.75
   5  -8  -3  895.96   12.85
   5  -8  -2  655.48    9.48
   5  -8  -2  616.92    9.33
   5  -8  -1   39.77    1.28
   5  -8  -1   36.94    1.19
   5   8   0  101.53    2.10
   5  -8   0  105.48    2.34
   5  -8   0  101.24    2.23
   5  -8   1   20.47    0.94
   5   8   1   18.28    0.78
   5  -8   1   19.09    0.86
  -5   8  -1   19.16    0.85
   5  -8   2  190.91    3.63
   5   8   2  186.59    3.37
   5  -8   2  189.68    3.52
  -5   8  -2  183.53    3.51
   5  -8   3 1545.81   21.45
   5   8   3 1516.14   21.10
  -5   8  -3 1553.26   21.32
   5  -8   4  221.24    4.18
  -5   8  -4  215.19    4.06
  -5   8  -4  224.47    4.17
   5  -8   5  208.10    3.93
   5   8   5  202.61    3.64
  -5   8  -5  194.90    3.76
  -5   8  -5  204.45    3.92
  -5  -8  -6  109.86    2.34
  -5   8  -6  106.02    2.39
  -5   8  -6  101.81    2.47
  -5  -8  -7    3.81    0.41
  -5   8  -7    3.98    0.43
  -5   8  -7    3.95    0.47
  -5  -8  -8   26.32    0.92
  -5   8  -8   25.65    0.90
  -5   8  -8   24.89    1.00
  -5  -8  -9   11.25    0.52
  -5   8  -9   11.44    0.59
  -5   9  14   12.69    0.45
   5  -9 -14   11.82    0.48
   5  -9 -13   25.46    0.83
  -5   9  13   25.54    0.82
   5  -9 -13   24.16    0.88
   5  -9 -12  261.45    4.28
  -5   9  12  261.70    4.24
   5  -9 -11   10.85    0.67
  -5   9  11   10.76    0.64
   5   9 -11   10.16    0.58
   5  -9 -10   73.79    1.92
  -5   9  10   73.78    1.85
   5   9 -10   68.94    1.70
   5  -9  -9  373.61    6.03
  -5   9   9  353.47    5.83
   5  -9  -8    5.06    0.54
  -5   9   8    5.07    0.47
   5  -9  -7  207.41    3.84
  -5   9   7  208.28    3.65
   5  -9  -7  200.15    3.92
   5  -9  -6   13.75    0.76
  -5   9   6   13.42    0.65
   5  -9  -6   14.74    0.83
   5  -9  -5   99.04    2.22
   5  -9  -5   97.72    2.29
   5  -9  -4    4.23    0.45
   5  -9  -4    3.27    0.44
   5  -9  -3  442.83    6.86
   5  -9  -3  446.86    6.99
   5  -9  -2   35.59    1.22
   5  -9  -2   33.22    1.13
   5  -9  -1   12.69    0.72
   5   9  -1   12.42    0.60
   5  -9  -1   11.68    0.67
   5  -9   0    1.84    0.34
   5  -9   0    1.53    0.35
   5   9   0    1.25    0.27
  -5   9   0    1.96    0.34
   5  -9   1   31.02    1.17
   5   9   1   30.23    1.02
   5  -9   1   30.62    1.11
  -5   9  -1   31.13    1.12
   5  -9   2    3.09    0.41
   5   9   2    3.02    0.39
   5  -9   2    3.04    0.45
  -5   9  -2    2.59    0.39
   5  -9   3  131.23    2.81
   5   9   3  127.78    2.56
   5  -9   4  182.11    3.61
  -5   9  -4  184.73    3.56
  -5   9  -4  176.62    3.59
  -5   9  -5  443.19    6.96
  -5   9  -5  424.01    7.08
  -5  -9  -6    8.38    0.56
  -5   9  -6    8.01    0.60
  -5   9  -6    8.90    0.69
  -5  -9  -7   11.31    0.61
  -5   9  -7   10.74    0.65
  -5   9  -7    9.52    0.67
  -5   9  -8    2.49    0.37
  -5  -9  -8    2.51    0.30
  -5   9  -8    2.50    0.32
  -5  -9  -9   57.66    1.25
  -5   9  -9   57.71    1.39
  -5   9 -10    1.01    0.16
   5 -10 -13    0.16    0.18
  -5  10  13    0.14    0.17
   5 -10 -12    6.55    0.48
  -5  10  12    7.11    0.48
   5  10 -12    5.80    0.40
   5 -10 -11    0.55    0.30
   5  10 -11    0.77    0.23
  -5  10  11    0.89    0.29
   5 -10 -10    1.90    0.39
   5 -10 -10    2.13    0.46
   5  10 -10    2.42    0.32
  -5  10  10    2.13    0.36
   5 -10  -9    0.46    0.33
   5 -10  -9    0.60    0.39
  -5  10   9    0.57    0.26
   5 -10  -8   23.42    1.02
  -5  10   8   24.17    0.96
   5 -10  -8   24.29    1.13
   5 -10  -7   92.20    2.20
  -5  10   7   90.67    2.06
   5 -10  -7   94.37    2.33
   5 -10  -6  247.92    4.38
  -5  10   6  244.98    4.19
   5 -10  -5  157.41    3.08
  -5  10   5  158.44    2.90
   5 -10  -5  162.17    3.22
   5 -10  -4    4.17    0.43
   5 -10  -4    3.63    0.46
   5 -10  -3  112.49    2.39
   5 -10  -3  116.03    2.53
   5 -10  -2  256.59    4.51
   5  10  -2  255.33    4.11
   5 -10  -2  258.05    4.36
   5 -10  -1   18.30    0.88
   5  10  -1   17.91    0.73
   5 -10  -1   18.72    0.83
   5 -10   0  115.30    2.51
   5  10   0  108.64    2.25
   5 -10   0  110.67    2.39
  -5  10   0  115.11    2.49
   5 -10   1   40.08    1.36
   5 -10   1   38.31    1.26
   5  10   1   39.31    1.18
  -5  10  -1   38.51    1.31
   5 -10   2   95.07    2.30
   5  10   2   92.77    2.09
  -5  10  -2   96.82    2.30
   5 -10   3  197.32    3.75
   5  10   3  188.39    3.49
  -5  10  -3  194.69    3.72
   5 -10   4  152.97    3.12
   5  10   4  145.16    2.90
  -5  10  -4  153.65    3.14
  -5 -10  -5   11.79    0.64
  -5  10  -5   12.24    0.76
  -5 -10  -6   95.07    2.05
  -5  10  -6   98.53    2.27
  -5 -10  -7  149.52    2.71
  -5  10  -7  145.40    2.86
  -5 -10  -8    3.58    0.32
  -5  10  -8    3.47    0.36
  -5  10  -8    2.85    0.39
  -5 -10  -9  108.37    1.90
  -5  10  -9  122.28    2.18
  -5  11  13   75.82    1.45
   5 -11 -13   74.09    1.53
   5 -11 -12    8.58    0.48
  -5  11  12    8.87    0.50
   5  11 -12    7.82    0.43
   5 -11 -12    8.71    0.56
   5 -11 -11    0.89    0.28
   5 -11 -11    0.75    0.35
   5  11 -11    0.71    0.22
  -5  11  11    0.83    0.27
   5 -11 -10    0.20    0.29
   5 -11 -10    0.39    0.35
   5  11 -10    0.42    0.20
  -5  11  10    0.35    0.24
   5 -11  -9   56.87    1.61
  -5  11   9   58.19    1.59
   5 -11  -9   60.06    1.79
   5 -11  -8   33.31    1.20
  -5  11   8   33.08    1.16
   5 -11  -8   35.04    1.34
   5 -11  -7  574.44    8.95
  -5  11   7  594.06    8.86
   5 -11  -6  877.13   12.66
  -5  11   6  867.16   12.50
   5 -11  -6  898.78   12.88
   5 -11  -5   34.12    1.17
  -5  11   5   32.73    1.06
   5 -11  -5   34.05    1.25
   5 -11  -4   29.11    1.05
   5 -11  -4   27.97    1.11
   5 -11  -3    3.58    0.41
   5 -11  -3    4.15    0.48
   5 -11  -2   34.10    1.23
   5 -11  -2   34.59    1.15
   5  11  -2   34.26    0.99
   5 -11  -1    5.42    0.53
   5 -11  -1    6.15    0.50
   5  11  -1    5.02    0.40
   5 -11   0   11.57    0.72
   5 -11   0   11.05    0.65
   5  11   0   11.04    0.59
  -5  11   0   10.51    0.68
   5 -11   1    0.86    0.29
   5 -11   1    0.78    0.34
   5  11   1    1.27    0.28
  -5  11  -1    0.73    0.30
   5 -11   2  250.10    4.51
   5  11   2  249.70    4.25
  -5  11  -2  259.48    4.57
   5 -11   3  169.09    3.34
   5  11   3  163.45    3.10
  -5  11  -3  163.44    3.35
   5 -11   4    3.37    0.47
   5  11   4    3.70    0.43
  -5  11  -4    3.74    0.51
  -5 -11  -5  112.89    2.25
  -5  11  -5  123.00    2.61
  -5  11  -6    1.75    0.36
  -5 -11  -6    1.51    0.27
  -5 -11  -7   53.91    1.27
  -5  11  -7   52.84    1.43
  -5  11  -8    6.11    0.42
  -5  12  13   51.84    1.09
   5 -12 -13   53.75    1.17
   5 -12 -12    0.28    0.16
   5 -12 -12    0.35    0.25
  -5  12  12    0.36    0.19
   5 -12 -11   11.13    0.56
  -5  12  11   11.62    0.60
   5 -12 -11   11.44    0.67
   5 -12 -10    0.05    0.22
   5 -12 -10    0.12    0.33
   5  12 -10    0.16    0.18
  -5  12  10    0.26    0.24
   5 -12  -9    0.26    0.23
   5 -12  -9    0.13    0.35
  -5  12   9    0.24    0.27
   5 -12  -8    2.53    0.39
   5 -12  -8    1.88    0.43
  -5  12   8    2.20    0.36
   5 -12  -7  812.81   11.90
  -5  12   7  827.24   11.90
   5 -12  -7  837.24   12.20
   5 -12  -6  424.51    6.69
  -5  12   6  426.52    6.63
   5 -12  -6  433.64    6.94
   5 -12  -5   96.24    2.17
  -5  12   5   96.63    2.10
   5 -12  -5  100.62    2.35
   5 -12  -4  347.36    5.55
  -5  12   4  333.86    5.38
   5 -12  -4  347.02    5.75
   5 -12  -3  470.44    7.36
   5 -12  -3  464.08    7.16
   5 -12  -2  239.50    4.27
   5 -12  -2  234.07    4.10
   5 -12  -1  661.25    9.85
   5 -12  -1  668.96    9.70
   5  12  -1  643.24    9.39
   5 -12   0   21.46    0.98
   5 -12   0   22.32    0.92
   5  12   0   20.95    0.81
  -5  12   0   21.55    0.99
   5 -12   1    6.45    0.57
   5 -12   1    6.51    0.53
   5  12   1    6.20    0.48
  -5  12  -1    6.93    0.58
   5 -12   2   14.08    0.81
   5  12   2   14.38    0.71
  -5  12  -2   15.47    0.85
   5 -12   3  301.87    5.30
   5  12   3  305.78    5.02
  -5  12  -3  317.82    5.35
  -5  12  -4    0.54    0.35
  -5  12  -4    0.62    0.33
   5 -12   4    0.86    0.33
  -5  12  -5   98.96    2.34
  -5  12  -5   99.21    2.35
  -5  12  -6    8.10    0.59
  -5  12  -6    8.28    0.62
  -5  12  -7  176.89    3.18
  -5  12  -7  173.22    3.23
  -5  12  -8   16.53    0.65
  -5  12  -8   17.84    0.69
  -5  12  -9  129.72    2.19
  -5  13  12   94.47    1.78
   5 -13 -12   92.00    1.84
  -5  13  11   18.70    0.72
   5 -13 -11   17.87    0.78
   5 -13 -10    4.68    0.38
  -5  13  10    5.43    0.46
   5 -13 -10    4.77    0.49
   5 -13  -9   13.35    0.66
  -5  13   9   14.80    0.72
   5 -13  -9   14.01    0.80
   5 -13  -8  120.34    2.46
  -5  13   8  119.15    2.53
   5 -13  -7  285.37    4.79
  -5  13   7  293.65    4.86
   5 -13  -7  298.45    5.10
   5 -13  -6  196.58    3.54
  -5  13   6  198.37    3.55
   5 -13  -6  196.06    3.77
   5 -13  -5    9.68    0.59
  -5  13   5    8.71    0.56
   5 -13  -5    9.55    0.67
   5 -13  -4   51.21    1.43
  -5  13   4   51.55    1.39
   5 -13  -4   54.32    1.60
   5 -13  -3   55.70    1.62
   5 -13  -3   51.47    1.45
   5 -13  -2   24.82    1.05
   5 -13  -1  311.50    5.25
   5  13  -1  302.61    4.77
  -5  13   1  310.52    5.27
   5 -13   0   10.97    0.73
   5  13   0   10.13    0.55
  -5  13   0   11.65    0.73
   5 -13   1    6.69    0.58
   5  13   1    6.41    0.48
  -5  13  -1    7.67    0.61
   5 -13   2    9.68    0.67
   5  13   2    9.20    0.57
  -5  13  -2    9.62    0.71
  -5  13  -3   -0.15    0.29
  -5  13  -3    0.12    0.31
   5 -13   3    0.02    0.27
   5 -13   4   34.66    1.21
  -5  13  -4   35.01    1.29
  -5  13  -4   33.95    1.26
  -5  13  -5   39.26    1.32
  -5  13  -5   38.78    1.30
  -5  13  -6    9.41    0.60
  -5  13  -6    8.91    0.60
  -5  13  -7    6.17    0.46
  -5  13  -7    6.06    0.46
  -5  13  -8    3.91    0.31
  -5  13  -8    3.72    0.32
  -5  14  12   31.12    0.79
   5 -14 -12   30.03    0.82
  -5  14  11   14.66    0.61
   5 -14 -11   14.19    0.64
  -5  14  10   40.74    1.16
   5 -14 -10   40.57    1.22
  -5  14   9    8.99    0.56
   5 -14  -9    8.37    0.61
  -5  14   8    6.32    0.50
   5 -14  -8    6.57    0.56
   5 -14  -7    0.29    0.32
  -5  14   7    0.57    0.26
  -5  14   6    9.65    0.60
   5 -14  -6    8.96    0.65
  -5  14   5   46.48    1.34
   5 -14  -5   47.56    1.49
   5 -14  -4   12.11    0.75
  -5  14   4   12.99    0.66
   5 -14  -3   66.94    1.81
  -5  14   3   65.10    1.58
   5 -14  -2   35.22    1.25
   5 -14  -1    4.03    0.49
   5 -14   0  333.17    5.45
   5  14   0  313.97    4.98
   5 -14   1    1.29    0.33
   5  14   1    1.38    0.28
  -5  14  -1    1.20    0.39
   5 -14   2   27.44    1.09
  -5  14  -2   28.19    1.15
  -5  14  -3    1.32    0.37
  -5  14  -3    1.14    0.34
   5 -14   3    1.02    0.31
  -5  14  -4    6.04    0.55
  -5  14  -4    4.93    0.51
  -5  14  -5   95.35    2.19
  -5  14  -5   91.73    2.14
  -5  14  -6  124.40    2.48
  -5  14  -6  118.97    2.45
  -5  14  -7    1.27    0.25
  -5  14  -7    1.85    0.28
  -5  14  -8   31.48    0.80
  -5  14  -8   30.87    0.81
  -5  15  11   33.26    0.89
   5 -15 -11   32.59    0.90
  -5  15  10   36.94    1.04
   5 -15 -10   37.46    1.09
  -5  15   9   73.75    1.69
   5 -15  -9   71.92    1.74
  -5  15   8   19.79    0.81
   5 -15  -8   19.10    0.87
  -5  15   7    5.13    0.46
   5 -15  -7    4.84    0.50
   5 -15  -6    0.07    0.28
  -5  15   6    0.12    0.23
   5 -15  -5    1.58    0.37
  -5  15   5    0.92    0.26
   5 -15  -4   24.39    1.02
  -5  15   4   23.47    0.89
   5 -15  -3  184.25    3.49
  -5  15   3  177.62    3.21
   5 -15  -2    0.26    0.28
   5 -15  -1  182.24    3.50
   5 -15   0    0.32    0.29
   5 -15   1   92.55    2.15
   5 -15   2   47.98    1.40
  -5  15  -2   40.99    1.42
   5 -15   3   25.92    0.97
  -5  15  -3   24.62    1.07
  -5  15  -3   23.39    1.00
  -5  15  -4   29.42    1.11
  -5  15  -4   29.87    1.10
  -5  15  -5    2.57    0.38
  -5  15  -5    2.55    0.36
  -5  15  -6   10.62    0.57
  -5  15  -6    9.26    0.53
  -5  15  -7   11.20    0.52
  -5  15  -7   11.44    0.51
   5 -16 -11    0.28    0.14
  -5  16  11    0.25    0.13
   5 -16 -10    0.21    0.19
  -5  16  10    0.22    0.17
  -5  16   9   32.61    0.98
   5 -16  -9   32.67    1.01
   5 -16  -8    0.92    0.28
  -5  16   8    1.18    0.27
  -5  16   7   28.75    0.99
   5 -16  -7   29.15    1.05
   5 -16  -6   66.75    1.72
  -5  16   6   68.24    1.66
   5 -16  -5   27.04    1.04
  -5  16   5   26.03    0.95
   5 -16  -4    4.31    0.47
  -5  16   4    4.29    0.39
   5 -16  -3  114.64    2.46
  -5  16   3  109.41    2.25
   5 -16  -2   31.15    1.13
  -5  16   2   32.46    1.20
  -5  16   2   29.79    0.98
   5 -16  -1  166.31    3.19
  -5  16   1  164.24    3.29
   5 -16   0   43.47    1.32
  -5  16   0   37.80    1.35
   5 -16   1   95.53    2.14
  -5  16  -2    0.66    0.29
  -5  16  -3   17.71    0.83
  -5  16  -4   78.78    1.90
  -5  16  -4   83.25    1.89
  -5  16  -5   41.88    1.23
  -5  16  -5   40.93    1.17
  -5  16  -6   26.18    0.84
  -5  16  -6   25.64    0.81
  -5  16  -7   83.62    1.52
  -5  16  -7   72.72    1.43
   5 -17 -10    0.41    0.14
  -5  17  10    0.31    0.15
   5 -17  -9   24.17    0.76
  -5  17   9   26.23    0.80
   5 -17  -8  174.60    3.05
  -5  17   8  183.16    3.10
   5 -17  -7  173.68    3.11
  -5  17   7  178.13    3.11
   5 -17  -6   19.29    0.80
  -5  17   6   19.67    0.79
   5 -17  -5    0.83    0.28
  -5  17   5    0.83    0.25
   5 -17  -4   14.34    0.72
  -5  17   4   14.54    0.67
   5 -17  -3   10.65    0.63
  -5  17   3    9.98    0.67
  -5  17   3    9.79    0.55
   5 -17  -2   12.07    0.67
  -5  17   2   11.93    0.72
  -5  17   2   10.06    0.54
  -5  17   1    4.72    0.51
  -5  17   0  104.50    2.37
  -5  17  -1    0.43    0.27
  -5  17  -2   15.81    0.84
  -5  17  -2   19.50    0.83
  -5  17  -3    6.63    0.49
  -5  17  -4    0.30    0.21
  -5  17  -5    4.44    0.36
  -5  17  -6    0.59    0.16
  -5  17  -6    0.78    0.21
  -5  18   9    2.11    0.23
  -5  18   8   54.32    1.26
  -5  18   7    1.82    0.27
  -5  18   6    5.15    0.40
  -5  18   5  141.35    2.61
  -5  18   4   78.38    1.87
  -5  18   4   75.49    1.70
  -5  18   3   58.02    1.59
  -5  18   3   58.12    1.42
  -5  18   2   31.54    1.13
  -5  18   2   30.53    0.94
  -5  18   1   19.15    0.88
  -5  18   0   54.18    1.54
  -5  18  -1   -0.01    0.27
  -5  18  -1    0.05    0.20
  -5  18  -2   96.77    2.15
  -5  18  -2   97.48    2.04
  -5  18  -3    1.10    0.24
  -5  18  -3    1.10    0.29
  -5  18  -4  140.08    2.48
  -5  18  -5    1.65    0.20
  -5  19   9   57.33    1.11
  -5  19   8   35.53    0.91
  -5  19   8   37.00    0.90
  -5  19   7   53.62    1.29
  -5  19   7   57.09    1.26
  -5  19   6    2.70    0.31
  -5  19   6    1.98    0.26
  -5  19   5    9.02    0.54
  -5  19   5    8.63    0.48
  -5  19   4   20.58    0.83
  -5  19   4   20.42    0.74
  -5  19   3    8.52    0.56
  -5  19   3    8.38    0.46
  -5  19   2    1.17    0.21
  -5  19   2    1.16    0.29
  -5  19   1    0.04    0.25
  -5  19   0   17.17    0.77
  -5  19   0   14.87    0.65
  -5  19  -1    0.18    0.23
  -5  19  -1    0.32    0.19
  -5  19  -2    2.60    0.34
  -5  19  -2    2.47    0.28
  -5  19  -3   16.03    0.68
  -5  19  -3   15.91    0.59
  -5  19  -4    5.71    0.38
  -5  19  -4    4.69    0.28
  -5  19  -5   13.53    0.49
  -5  20   7   43.11    1.00
  -5  20   7   46.00    1.00
  -5  20   6  104.72    1.96
  -5  20   6  106.00    1.91
  -5  20   5    9.02    0.49
  -5  20   5    9.06    0.44
  -5  20   4    3.55    0.35
  -5  20   4    3.31    0.28
  -5  20   3    3.41    0.36
  -5  20   3    3.63    0.29
  -5  20   2   10.63    0.57
  -5  20   1    6.82    0.48
  -5  20   0    6.48    0.46
  -5  20  -2    5.78    0.40
  -5  20  -3    0.75    0.20
  -5  20  -4   31.53    0.79
  -5  21   6    1.27    0.17
  -5  21   6    1.54    0.16
  -5  21   5    0.19    0.12
  -5  21   5    0.13    0.15
  -5  21   4   32.47    0.89
  -5  21   4   29.88    0.76
  -5  21   3    4.94    0.36
  -5  21   2    0.86    0.22
  -5  21   1    0.35    0.20
  -5  21   0    3.73    0.32
  -5  21  -1    0.86    0.21
  -5  21  -2   15.38    0.55
  -5  21  -3   51.94    1.07
  -5  22   3   49.73    1.05
  -5  22   2   26.18    0.72
  -5  22   1   16.72    0.56
   6   0 -14  184.45    3.05
   6   0 -13    0.06    0.25
  -6   0  13    0.25    0.19
   6   0 -12  189.85    3.54
  -6   0  12  190.56    3.27
   6   0 -11    0.01    0.31
   6   0 -11    0.43    0.27
   6   0 -10   35.90    1.31
   6   0 -10   35.10    1.21
   6   0  -9    0.11    0.30
   6   0  -9    0.26    0.26
   6   0  -8  409.84    6.73
   6   0  -8  416.83    6.57
   6   0  -7    2.05    0.40
   6   0  -7    0.22    0.26
   6   0  -6  210.01    3.89
   6   0  -6  211.06    3.75
   6   0  -5    0.01    0.24
   6   0  -5    0.15    0.23
   6   0  -4  143.82    2.75
   6   0  -4  138.55    2.83
   6   0  -3    0.17    0.24
   6   0  -3    0.27    0.23
   6   0  -2  197.62    3.51
   6   0  -2  193.58    3.55
   6   0  -1    0.12    0.25
   6   0  -1    0.34    0.24
   6   0   0   60.23    1.60
   6   0   0   56.81    1.59
   6   0   1    0.16    0.27
   6   0   1    0.29    0.26
   6   0   2  110.27    2.46
   6   0   2  105.71    2.42
   6   0   3   -0.01    0.30
   6   0   3    0.12    0.25
   6   0   4    0.34    0.26
   6   0   5    0.63    0.24
   6   0   6  695.94    9.86
  -6   0  -7    0.43    0.28
  -6   0  -8   12.95    0.64
  -6   0  -9    0.12    0.16
   6  -1 -14   44.58    1.09
   6   1 -14   41.98    1.04
  -6  -1  14   36.95    0.87
  -6   1  14   38.76    0.90
   6  -1 -13   42.43    1.22
   6   1 -13   40.13    1.18
  -6  -1  13   40.11    1.03
  -6   1  13   40.33    1.04
   6  -1 -12  159.15    3.11
   6   1 -12  159.07    3.08
  -6   1  12  159.87    2.86
   6  -1 -12  158.30    2.93
   6  -1 -11   13.85    0.80
   6   1 -11   13.44    0.78
  -6   1  11   13.51    0.65
   6  -1 -11   15.43    0.77
   6   1 -10  132.56    2.91
   6  -1 -10  137.99    2.84
   6  -1  -9  153.83    3.27
   6   1  -9  157.82    3.26
   6  -1  -9  165.57    3.24
   6   1  -8    6.69    0.59
   6  -1  -8    6.93    0.57
   6  -1  -7   27.03    1.11
   6   1  -7   26.97    1.10
   6  -1  -7   26.91    1.05
   6  -1  -6  133.79    2.83
   6   1  -6  136.87    2.82
   6  -1  -6  135.03    2.74
   6   1  -6  132.35    2.64
   6  -1  -5    1.96    0.36
   6   1  -5    1.25    0.32
   6  -1  -5    1.55    0.32
   6   1  -5    1.23    0.27
   6  -1  -4   19.98    0.85
   6   1  -4   18.17    0.78
   6  -1  -4   19.41    0.87
   6   1  -4   18.15    0.83
   6  -1  -3   62.45    1.62
   6   1  -3   62.95    1.55
   6  -1  -3   60.91    1.64
   6   1  -3   61.11    1.61
   6  -1  -2  129.41    2.59
   6   1  -2  125.27    2.49
   6  -1  -2  123.93    2.59
   6   1  -2  123.70    2.55
   6  -1  -1   12.32    0.69
   6   1  -1   12.43    0.65
   6  -1  -1   10.85    0.66
   6   1  -1   11.54    0.66
   6  -1   0  134.81    2.76
   6  -1   0  134.46    2.78
   6   1   0  136.01    2.70
   6   1   0  135.30    2.74
   6  -1   1   80.80    2.00
   6  -1   1   83.34    2.03
   6   1   1   81.38    1.99
   6   1   1   79.54    1.94
   6  -1   2   61.17    1.73
   6   1   2   62.52    1.72
   6  -1   2   63.05    1.75
   6   1   2   61.67    1.68
  -6   1  -2   59.65    1.58
   6  -1   3   87.86    1.99
   6   1   3   89.49    2.04
   6  -1   3   89.79    2.22
   6   1   3   91.42    2.17
  -6   1  -3   88.81    2.06
   6  -1   4  251.44    4.25
   6   1   4  255.89    4.33
  -6   1  -4  254.15    4.39
   6  -1   5  150.86    2.78
   6   1   5  154.42    2.87
  -6   1  -5  152.25    2.98
   6   1   6   61.54    1.47
  -6   1  -6   63.18    1.60
  -6  -1  -7    2.37    0.38
  -6   1  -7    1.64    0.34
  -6  -1  -8    3.97    0.40
  -6   1  -8    4.07    0.39
  -6  -1  -9   40.24    1.03
  -6   1  -9   42.04    1.02
   6  -2 -14   65.70    1.40
   6   2 -14   63.33    1.30
   6  -2 -13  145.37    2.77
   6   2 -13  148.09    2.71
  -6  -2  13  150.19    2.54
  -6   2  13  147.09    2.55
   6  -2 -13  142.96    2.59
   6  -2 -12    3.61    0.46
   6   2 -12    3.25    0.43
  -6   2  12    3.38    0.34
   6  -2 -12    3.87    0.42
   6  -2 -11  207.67    3.92
   6   2 -11  203.05    3.83
  -6   2  11  206.41    3.58
   6  -2 -11  217.37    3.85
   6  -2 -10    4.20    0.53
   6   2 -10    4.80    0.52
  -6   2  10    4.35    0.39
   6  -2 -10    4.71    0.50
   6  -2  -9  152.06    3.21
   6   2  -9  151.87    3.16
   6  -2  -9  154.41    3.15
   6  -2  -8    0.35    0.32
   6   2  -8    0.69    0.33
   6  -2  -8    0.98    0.34
   6  -2  -7  412.11    6.73
   6   2  -7  415.38    6.66
   6  -2  -7  417.50    6.66
   6  -2  -6   32.75    1.21
   6   2  -6   34.72    1.20
   6  -2  -6   33.77    1.19
   6  -2  -5   19.99    0.91
   6   2  -5   18.33    0.85
   6  -2  -5   19.29    0.87
   6  -2  -4    2.19    0.37
   6   2  -4    1.97    0.34
   6  -2  -4    2.84    0.38
   6  -2  -3  141.82    2.86
   6  -2  -3  145.64    2.89
   6   2  -3  145.00    2.81
   6  -2  -2  186.24    3.48
   6  -2  -2  191.32    3.52
   6   2  -2  191.16    3.43
   6  -2  -1  156.35    3.06
   6  -2  -1  154.29    3.05
   6   2  -1  157.01    2.90
   6   2  -1  154.68    2.97
   6  -2   0   30.58    1.14
   6  -2   0   29.74    1.12
   6   2   0   29.84    1.07
   6   2   0   29.97    1.03
   6  -2   1  325.28    5.51
   6  -2   1  335.67    5.52
   6   2   1  331.83    5.40
   6   2   1  323.78    5.32
   6  -2   2    4.54    0.52
   6  -2   2    4.66    0.52
   6   2   2    4.78    0.46
   6  -2   3   63.38    1.58
   6   2   3   65.28    1.68
   6  -2   3   64.42    1.83
  -6   2  -3   61.16    1.67
  -6   2  -4    0.59    0.24
   6  -2   4    0.29    0.36
   6  -2   4    0.97    0.25
   6   2   4    0.47    0.27
   6   2   5   60.58    1.54
  -6   2  -5   58.84    1.63
   6   2   6   37.65    1.11
  -6   2  -6   36.69    1.20
  -6   2  -7    7.03    0.53
  -6   2  -7    6.48    0.47
  -6   2  -8   19.19    0.75
  -6  -2  -9    3.69    0.32
  -6   2  -9    4.51    0.31
   6   3 -14  117.71    2.02
  -6   3  14  114.95    1.98
   6  -3 -14  115.25    1.99
   6  -3 -13   21.91    0.85
   6   3 -13   20.46    0.75
  -6   3  13   20.58    0.70
   6  -3 -13   20.47    0.76
   6  -3 -12    0.40    0.32
   6   3 -12    0.33    0.27
   6  -3 -12    0.35    0.29
  -6   3  12    0.13    0.19
   6  -3 -11   55.85    1.67
   6   3 -11   55.44    1.56
  -6   3  11   55.07    1.41
   6  -3 -11   55.55    1.60
   6  -3 -10    5.23    0.60
   6   3 -10    4.79    0.52
  -6   3  10    4.76    0.41
   6  -3 -10    4.25    0.53
   6  -3  -9   43.45    1.49
   6   3  -9   44.68    1.44
   6  -3  -9   46.45    1.50
   6  -3  -8   14.14    0.83
   6   3  -8   14.17    0.79
   6  -3  -8   14.61    0.82
   6  -3  -7    9.46    0.70
   6   3  -7   10.14    0.66
   6  -3  -7    9.05    0.66
   6  -3  -6  172.70    3.41
   6   3  -6  173.71    3.30
   6  -3  -6  174.05    3.37
   6  -3  -5    6.57    0.56
   6   3  -5    7.15    0.54
   6  -3  -5    7.20    0.57
   6  -3  -4    7.79    0.59
   6   3  -4    8.70    0.56
   6  -3  -4    8.43    0.59
   6  -3  -3    1.79    0.34
   6   3  -3    1.85    0.31
   6  -3  -3    1.72    0.34
   6  -3  -2   92.15    2.15
   6  -3  -2   91.86    2.15
   6   3  -2   96.26    2.07
   6  -3  -1  202.78    3.74
   6  -3  -1  202.81    3.73
   6   3  -1  202.04    3.59
   6  -3   0  120.50    2.63
   6  -3   0  121.42    2.61
   6   3   0  119.45    2.47
   6  -3   1  290.52    5.05
   6  -3   1  286.81    5.02
   6   3   1  298.39    4.89
   6   3   1  291.68    4.78
   6  -3   2  161.81    3.36
   6  -3   2  167.02    3.35
   6   3   2  168.87    3.17
   6   3   3    3.30    0.42
   6  -3   3    2.64    0.45
  -6   3  -3    2.78    0.39
   6  -3   4   34.61    1.07
   6   3   4   38.75    1.22
   6  -3   4   37.82    1.38
  -6   3  -4   36.55    1.26
   6   3   5  133.59    2.63
  -6   3  -5  129.11    2.75
   6   3   6   44.93    1.23
  -6   3  -6   43.66    1.35
  -6  -3  -7   25.74    0.98
  -6   3  -7   25.28    0.94
  -6   3  -7   26.47    0.95
  -6   3  -8   23.47    0.79
  -6   3  -8   22.98    0.77
  -6   3  -9    0.88    0.17
  -6   4  14  116.81    1.95
   6  -4 -14  120.90    2.03
   6   4 -13    3.47    0.31
  -6   4  13    3.42    0.31
   6  -4 -13    3.78    0.37
   6   4 -12   41.07    1.20
  -6   4  12   44.02    1.17
   6  -4 -12   44.75    1.33
   6   4 -11  119.13    2.49
  -6   4  11  114.83    2.33
   6   4 -10  115.60    2.50
  -6   4  10  113.46    2.29
   6  -4 -10  114.86    2.61
   6   4  -9    8.38    0.61
   6  -4  -9    8.92    0.70
   6   4  -8    7.65    0.59
   6  -4  -8    7.54    0.63
   6   4  -7   83.14    2.01
   6  -4  -7   82.12    2.09
   6   4  -6   45.27    1.35
   6  -4  -6   44.02    1.44
   6   4  -5   11.06    0.63
   6  -4  -5    9.65    0.66
   6   4  -4  299.67    4.90
   6  -4  -4  304.03    5.12
   6  -4  -3   57.54    1.62
   6   4  -3   55.97    1.46
   6  -4  -2   99.86    2.30
   6   4  -2  102.04    2.13
   6  -4  -1   79.06    2.00
   6   4  -1   79.47    1.82
   6  -4   0  134.24    2.88
   6   4   0  135.82    2.65
   6  -4   1  260.98    4.72
   6   4   1  267.76    4.46
   6   4   2  265.36    4.43
   6  -4   2  247.72    4.66
   6   4   3   81.81    1.96
   6  -4   3   80.00    2.13
  -6   4  -3   78.20    2.02
   6   4   4    4.55    0.46
   6  -4   4    4.13    0.54
  -6   4  -4    4.02    0.45
   6   4   5    4.41    0.44
  -6   4  -5    4.41    0.47
   6   4   6   15.09    0.70
  -6   4  -6   16.07    0.80
  -6   4  -7   71.80    1.70
  -6   4  -7   73.75    1.76
  -6  -4  -8   11.02    0.58
  -6   4  -8   11.26    0.53
  -6   4  -8   11.27    0.54
  -6  -4  -9    0.35    0.17
  -6   4  -9    0.25    0.11
   6  -5 -14    6.05    0.33
  -6   5  13  113.59    2.06
   6  -5 -13  113.02    2.20
   6   5 -12   14.62    0.65
  -6   5  12   16.53    0.67
   6  -5 -12   16.58    0.78
   6   5 -11    1.19    0.28
   6  -5 -11    1.84    0.40
  -6   5  11    1.37    0.27
   6   5 -10   25.50    0.98
  -6   5  10   24.39    0.90
   6  -5 -10   24.66    1.09
   6   5  -9   50.39    1.47
   6  -5  -9   51.80    1.65
   6   5  -8    4.71    0.46
   6  -5  -8    3.06    0.49
   6  -5  -8    4.35    0.53
   6   5  -7   56.00    1.51
   6  -5  -7   53.59    1.65
   6   5  -6   54.16    1.45
   6  -5  -6   52.45    1.59
   6  -5  -5  163.01    3.24
   6  -5  -5  166.42    3.29
   6  -5  -4   25.63    1.04
   6  -5  -4   27.28    1.09
   6  -5  -3  161.26    3.18
   6  -5  -3  156.34    3.12
   6  -5  -2  192.08    3.62
   6  -5  -2  189.19    3.55
   6  -5  -1   52.68    1.58
   6  -5  -1   53.76    1.55
   6  -5   0  133.69    2.88
   6  -5   0  135.73    2.84
   6   5   0  134.31    2.59
  -6   5   0  131.69    2.60
   6  -5   1  285.62    5.01
   6  -5   1  283.87    4.96
   6  -5   2    3.15    0.49
   6  -5   2    2.47    0.46
   6   5   2    1.84    0.39
   6   5   3   17.22    0.82
   6  -5   3   17.16    0.96
  -6   5  -3   18.25    0.89
   6   5   4  104.44    2.24
   6  -5   4   98.39    2.44
  -6   5  -4   96.84    2.35
   6   5   5   11.79    0.66
  -6   5  -5   10.93    0.70
  -6   5  -6    0.56    0.30
   6   5   6    1.86    0.33
  -6  -5  -7   51.63    1.40
  -6   5  -7   50.69    1.29
  -6   5  -7   49.58    1.40
  -6  -5  -8   16.12    0.67
  -6   5  -8   15.31    0.58
  -6   5  -8   15.07    0.63
  -6  -5  -9   12.26    0.48
   6  -6 -14    9.04    0.42
   6  -6 -14    8.09    0.38
   6  -6 -13   65.52    1.51
  -6   6  13   61.45    1.32
   6  -6 -13   63.42    1.46
   6  -6 -12   98.56    2.16
  -6   6  12   94.34    1.93
   6  -6 -12   98.53    2.13
   6  -6 -11    1.94    0.42
   6  -6 -11    1.68    0.40
  -6   6  11    2.13    0.31
   6  -6 -10   56.99    1.72
  -6   6  10   53.71    1.42
   6  -6 -10   56.60    1.69
   6  -6  -9    7.42    0.64
  -6   6   9    6.31    0.46
   6  -6  -9    7.04    0.66
   6  -6  -8    1.29    0.39
   6  -6  -8    1.02    0.38
   6  -6  -7   82.96    2.13
   6  -6  -7   82.93    2.13
   6  -6  -6  142.93    2.98
   6  -6  -6  139.87    2.98
   6  -6  -5  246.44    4.40
   6  -6  -5  249.22    4.47
   6  -6  -4    3.12    0.44
   6  -6  -4    3.56    0.46
   6  -6  -3   14.50    0.81
   6  -6  -3   14.64    0.79
   6  -6  -2  283.68    4.94
   6  -6  -2  286.26    4.87
   6  -6  -1  300.21    5.18
   6  -6  -1  302.59    5.11
   6  -6   0   43.95    1.48
   6  -6   0   46.05    1.45
  -6   6   0   44.62    1.31
   6  -6   1    2.85    0.43
   6  -6   1    3.13    0.48
  -6   6  -1    2.98    0.37
   6  -6   2  125.60    2.72
  -6   6  -2  115.88    2.47
  -6   6  -3    0.36    0.24
  -6   6  -3    1.04    0.34
   6   6   3    0.91    0.34
   6   6   4  246.29    4.27
  -6   6  -4  242.02    4.21
  -6   6  -4  250.81    4.48
   6   6   5    8.75    0.59
  -6   6  -5    7.79    0.62
  -6   6  -6    6.38    0.47
  -6  -6  -6    7.15    0.55
  -6   6  -6    6.70    0.55
  -6  -6  -7   32.85    1.04
  -6   6  -7   31.15    0.93
  -6   6  -7   32.17    1.07
  -6  -6  -8   19.76    0.71
  -6   6  -8   18.23    0.70
  -6  -6  -9    3.92    0.27
   6  -7 -13    3.28    0.35
  -6   7  13    3.18    0.27
   6  -7 -13    3.45    0.34
   6  -7 -12   15.78    0.75
  -6   7  12   14.83    0.63
   6  -7 -12   14.60    0.73
   6  -7 -11    2.52    0.43
   6  -7 -11    2.88    0.42
  -6   7  11    2.46    0.32
   6  -7 -10   22.56    1.04
  -6   7  10   21.44    0.84
   6  -7 -10   21.81    1.03
   6  -7  -9   13.41    0.82
  -6   7   9   13.02    0.65
   6  -7  -9   13.71    0.85
   6  -7  -8    4.16    0.51
   6  -7  -8    4.36    0.55
   6  -7  -7    1.37    0.41
   6  -7  -7    1.65    0.44
   6  -7  -6  585.66    9.01
   6  -7  -6  591.89    9.09
   6  -7  -5  349.53    5.73
   6  -7  -5  337.35    5.76
   6  -7  -4   24.37    1.01
   6  -7  -4   22.43    1.02
   6  -7  -3  182.11    3.60
   6  -7  -3  190.27    3.54
   6  -7  -2   41.07    1.41
   6  -7  -2   47.52    1.43
   6  -7  -1   71.05    1.86
   6  -7   0  233.02    4.21
  -6   7   0  232.07    4.07
   6  -7   1    0.63    0.34
   6   7   1    0.14    0.27
  -6   7  -1    0.67    0.26
   6   7   2  162.03    3.20
  -6   7  -2  169.51    3.27
  -6   7  -3    1.77    0.34
  -6   7  -3    3.93    0.48
   6  -7   4  126.06    2.80
   6   7   4  122.29    2.54
  -6   7  -4  123.60    2.74
  -6   7  -5    0.49    0.32
  -6   7  -5    0.11    0.21
   6   7   5    0.20    0.28
  -6  -7  -6   17.46    0.78
  -6   7  -6   15.72    0.66
  -6   7  -6   16.45    0.82
  -6  -7  -7    9.39    0.54
  -6   7  -7    9.51    0.58
  -6  -7  -8  145.58    2.50
  -6   7  -8  142.19    2.55
   6  -8 -13    7.52    0.43
  -6   8  13    7.17    0.35
   6  -8 -13    7.44    0.44
   6  -8 -12    3.31    0.38
  -6   8  12    3.01    0.30
   6  -8 -12    3.15    0.38
   6  -8 -11   27.34    1.05
  -6   8  11   26.57    0.89
   6  -8 -11   26.95    1.06
   6  -8 -10   32.30    1.20
  -6   8  10   31.59    1.02
   6  -8 -10   32.31    1.24
   6  -8  -9   18.19    0.94
  -6   8   9   16.57    0.73
   6  -8  -9   16.29    0.91
   6  -8  -8  126.85    2.79
   6  -8  -8  127.83    2.85
   6  -8  -7   12.81    0.78
   6  -8  -7   14.03    0.84
   6  -8  -6  228.56    4.13
   6  -8  -6  215.77    4.14
   6  -8  -5 1132.79   16.07
   6  -8  -4  780.86   11.44
   6  -8  -3  129.60    2.73
   6  -8  -2  207.88    3.84
   6  -8  -1  328.93    5.53
  -6   8   1  337.10    5.47
   6   8   0  132.14    2.65
   6  -8   0  128.04    2.87
   6  -8   0  131.76    2.81
  -6   8   0  133.74    2.72
   6   8   1  454.79    7.14
   6  -8   1  469.83    7.48
   6  -8   1  473.14    7.36
  -6   8  -1  463.10    7.25
   6  -8   2  123.09    2.80
   6   8   2  118.21    2.52
   6  -8   2  123.14    2.68
  -6   8  -2  120.58    2.59
   6  -8   3   21.32    1.05
  -6   8  -3   18.73    0.89
  -6   8  -3   21.45    1.00
   6  -8   4   16.79    0.91
  -6   8  -4   15.73    0.78
  -6   8  -4   16.28    0.88
   6   8   5    3.70    0.40
  -6   8  -5    3.36    0.38
  -6   8  -5    3.82    0.46
  -6  -8  -6    9.02    0.56
  -6   8  -6    9.69    0.53
  -6   8  -6    9.41    0.62
  -6  -8  -7    9.94    0.52
  -6   8  -7    9.20    0.56
  -6  -8  -8   44.07    1.03
  -6   8  -8   44.83    1.12
   6  -9 -13   41.59    0.98
  -6   9  13   39.09    0.87
   6  -9 -13   41.96    1.04
   6  -9 -12   34.25    1.02
  -6   9  12   32.88    0.90
   6  -9 -12   33.37    1.05
   6  -9 -11   -0.09    0.26
   6  -9 -11   -0.02    0.30
  -6   9  11    0.32    0.20
   6  -9 -10    2.29    0.42
   6  -9 -10    2.40    0.43
  -6   9  10    2.22    0.31
   6  -9  -9   23.06    1.02
  -6   9   9   22.76    0.85
   6  -9  -9   22.39    1.06
   6  -9  -8    2.21    0.43
   6  -9  -7  517.88    8.09
   6  -9  -6  621.76    9.40
   6  -9  -5  130.31    2.77
   6  -9  -4    0.78    0.33
   6  -9  -3  115.30    2.63
   6  -9  -3  117.55    2.54
   6  -9  -2   39.36    1.40
   6   9  -2   41.22    1.20
   6  -9  -2   41.93    1.36
   6  -9  -1   76.02    2.01
   6   9  -1   72.56    1.76
   6  -9  -1   73.67    1.91
  -6   9   1   76.65    1.91
   6  -9   0   28.98    1.21
   6   9   0   27.91    1.03
   6  -9   0   29.83    1.13
  -6   9   0   29.09    1.09
   6  -9   1   26.60    1.16
   6   9   1   27.89    1.02
   6  -9   1   26.52    1.10
  -6   9  -1   27.19    1.08
   6  -9   2   18.17    0.96
   6   9   2   17.16    0.81
  -6   9  -2   17.54    0.87
   6  -9   3   14.99    0.87
   6   9   3   13.63    0.73
  -6   9  -3   14.66    0.78
  -6   9  -3   14.52    0.84
   6  -9   4   27.96    1.15
  -6   9  -4   25.62    1.01
  -6   9  -4   26.16    1.10
  -6  -9  -5   12.60    0.65
   6   9   5   12.91    0.68
  -6   9  -5   12.62    0.67
  -6   9  -5   13.13    0.77
  -6  -9  -6   52.44    1.32
  -6   9  -6   49.14    1.30
  -6   9  -6   54.13    1.49
  -6  -9  -7  157.86    2.71
  -6   9  -7  160.49    2.90
  -6  -9  -8    3.12    0.23
  -6   9  -8    3.77    0.30
   6 -10 -13    0.11    0.16
   6 -10 -12   68.11    1.48
  -6  10  12   69.45    1.39
   6 -10 -11   54.97    1.42
  -6  10  11   53.74    1.29
   6 -10 -10    9.13    0.61
  -6  10  10    8.57    0.50
   6 -10  -9  174.20    3.30
  -6  10   9  167.03    3.03
   6 -10  -8   58.42    1.66
  -6  10   8   56.09    1.42
   6 -10  -7    9.14    0.66
   6 -10  -6   42.70    1.39
   6 -10  -6   41.73    1.46
   6 -10  -5   43.09    1.37
   6 -10  -5   42.47    1.47
   6 -10  -4    1.87    0.38
   6 -10  -4    1.81    0.43
   6 -10  -3  717.65   10.56
   6  10  -3  694.58   10.01
   6 -10  -3  697.11   10.38
   6 -10  -2  203.82    3.83
   6  10  -2  194.91    3.43
   6 -10  -2  196.56    3.68
   6 -10  -1   19.76    0.99
   6  10  -1   19.88    0.83
   6 -10  -1   21.93    0.96
  -6  10   1   21.74    0.96
   6 -10   0   54.11    1.67
   6  10   0   50.96    1.43
   6 -10   0   54.14    1.57
  -6  10   0   53.80    1.58
   6 -10   1    6.88    0.63
   6 -10   1    6.41    0.56
   6  10   1    6.85    0.52
  -6  10  -1    8.46    0.61
   6 -10   2    2.56    0.46
   6  10   2    2.81    0.39
  -6  10  -2    3.02    0.41
  -6  10  -3    2.22    0.39
  -6  10  -3    2.01    0.42
   6 -10   3    1.96    0.45
   6  10   3    2.05    0.37
   6 -10   4  340.14    5.65
   6  10   4  325.15    5.31
  -6  10  -4  329.22    5.47
  -6 -10  -5  152.21    2.74
  -6  10  -5  156.61    3.06
  -6  10  -6    1.80    0.33
  -6 -10  -6    2.14    0.27
  -6  10  -6    2.56    0.31
  -6 -10  -7   19.95    0.62
  -6  10  -7   19.24    0.63
  -6  10  -8   11.76    0.48
   6 -11 -12    1.47    0.22
  -6  11  12    1.12    0.17
   6 -11 -11  217.77    3.60
  -6  11  11  215.69    3.48
   6 -11 -10    2.22    0.34
   6 -11 -10    2.17    0.40
  -6  11  10    2.31    0.29
   6 -11  -9    0.70    0.32
   6 -11  -9    0.84    0.37
  -6  11   9    0.64    0.22
   6 -11  -8   44.72    1.37
  -6  11   8   43.39    1.21
   6 -11  -8   45.28    1.49
   6 -11  -7  208.97    3.87
   6 -11  -7  221.28    4.07
   6 -11  -6   22.93    0.96
   6 -11  -6   20.75    1.01
   6 -11  -5   48.19    1.47
   6 -11  -5   49.46    1.60
   6 -11  -4   17.63    0.92
   6 -11  -4   17.15    0.84
   6 -11  -3   44.61    1.46
   6 -11  -3   42.97    1.35
   6  11  -3   41.00    1.14
   6 -11  -2  110.44    2.54
   6 -11  -2  107.50    2.39
   6  11  -2  106.35    2.16
   6 -11  -1   91.20    2.25
   6 -11  -1   91.60    2.14
   6  11  -1   88.16    1.95
  -6  11   1   90.09    2.19
   6 -11   0  115.52    2.63
   6 -11   0  113.92    2.52
   6  11   0  114.65    2.37
  -6  11   0  118.59    2.59
   6 -11   1    6.28    0.62
   6 -11   1    6.23    0.54
   6  11   1    6.64    0.50
  -6  11  -1    6.74    0.57
   6 -11   2   15.14    0.87
   6  11   2   14.73    0.73
  -6  11  -2   15.39    0.82
   6 -11   3   43.78    1.42
   6  11   3   41.62    1.25
  -6  11  -3   42.36    1.38
   6  11   4  491.29    7.38
  -6  11  -4  514.94    7.58
  -6  11  -5   24.33    0.91
  -6  11  -5   23.38    0.97
  -6  11  -6   27.60    0.88
  -6  11  -6   26.81    0.97
  -6  11  -7   29.25    0.78
  -6  11  -7   34.85    0.97
  -6  11  -8   12.39    0.45
  -6  12  12   29.33    0.71
   6 -12 -12   33.64    0.90
   6 -12 -11  119.44    2.18
  -6  12  11  123.38    2.16
   6 -12 -10   21.64    0.79
  -6  12  10   22.69    0.76
   6 -12 -10   22.22    0.92
   6 -12  -9   29.20    1.00
  -6  12   9   29.09    0.92
   6 -12  -9   31.11    1.15
   6 -12  -8    4.98    0.46
  -6  12   8    5.30    0.40
   6 -12  -8    5.31    0.56
   6 -12  -7  127.48    2.63
   6 -12  -7  136.74    2.88
   6 -12  -6    9.46    0.62
   6 -12  -6   10.18    0.72
   6 -12  -5  134.67    2.88
   6 -12  -5  131.66    2.70
   6 -12  -4   15.17    0.84
   6 -12  -4   14.10    0.75
   6 -12  -3   61.55    1.78
   6 -12  -3   63.16    1.67
   6 -12  -2   57.96    1.69
   6 -12  -2   56.29    1.57
   6  12  -2   54.69    1.36
   6 -12  -1   73.92    2.00
   6 -12  -1   75.64    1.91
   6  12  -1   75.05    1.70
  -6  12   1   76.63    1.97
   6 -12   0  134.29    2.92
   6 -12   0  138.82    2.82
   6  12   0  136.15    2.62
  -6  12   0  136.33    2.89
   6 -12   1    0.56    0.34
   6  12   1    0.91    0.29
  -6  12  -1    0.46    0.31
   6 -12   2   28.00    1.11
   6  12   2   26.44    0.95
  -6  12  -2   27.30    1.09
   6 -12   3   18.49    0.89
   6  12   3   18.03    0.78
  -6  12  -3   17.97    0.85
  -6  12  -4  303.16    5.01
  -6  12  -5  260.85    4.30
  -6  12  -6   18.57    0.68
   6 -13 -12    3.98    0.29
   6 -13 -11    1.79    0.30
  -6  13  11    1.54    0.19
   6 -13 -10   13.00    0.54
  -6  13  10   13.16    0.54
   6 -13 -10   14.55    0.69
   6 -13  -9   19.04    0.73
  -6  13   9   20.09    0.72
   6 -13  -9   21.62    0.91
   6 -13  -8   31.86    1.03
  -6  13   8   33.31    0.99
   6 -13  -8   35.47    1.23
   6 -13  -7   32.95    1.07
   6 -13  -7   35.52    1.26
   6 -13  -6   16.77    0.88
   6 -13  -6   15.96    0.74
   6 -13  -5    0.09    0.22
   6 -13  -5    0.17    0.34
   6 -13  -4   22.82    1.02
   6 -13  -4   21.20    0.88
   6 -13  -3   73.68    1.95
   6 -13  -3   73.89    1.80
   6 -13  -2   32.91    1.24
   6 -13  -2   34.85    1.16
  -6  13   2   34.14    1.25
   6 -13  -1    0.55    0.26
   6 -13  -1    0.56    0.35
   6  13  -1    0.40    0.21
  -6  13   1    0.42    0.32
   6 -13   0   57.99    1.65
   6 -13   0   55.90    1.53
   6  13   0   56.23    1.41
  -6  13   0   53.84    1.64
   6  13   1    2.74    0.34
   6 -13   1    2.25    0.40
  -6  13  -1    2.39    0.38
   6 -13   2    6.69    0.57
   6  13   2    7.19    0.49
  -6  13  -2    7.20    0.57
  -6  13  -3    1.78    0.34
  -6  13  -3    2.12    0.36
   6 -13   3    2.02    0.37
  -6  13  -4  219.31    3.84
  -6  13  -4  220.83    3.89
  -6  13  -5   85.49    1.81
  -6  13  -5   81.71    1.87
  -6  13  -6  110.80    1.96
  -6  13  -6   94.43    1.97
   6 -14 -11    8.93    0.45
  -6  14  10   13.90    0.52
   6 -14 -10   14.61    0.66
  -6  14   9   26.60    0.80
   6 -14  -9   27.38    0.98
  -6  14   8   62.56    1.42
   6 -14  -8   65.95    1.68
   6 -14  -7  220.50    3.95
   6 -14  -6  308.07    5.20
   6 -14  -5   29.64    1.13
   6 -14  -4   13.18    0.76
   6 -14  -3    0.53    0.32
   6 -14  -2  205.20    3.83
  -6  14   2  205.18    3.82
   6 -14  -1    0.31    0.30
   6  14  -1    0.17    0.18
  -6  14   1    0.14    0.30
   6 -14   0    1.12    0.34
   6  14   0    0.93    0.23
  -6  14   0    1.40    0.35
   6 -14   1    0.40    0.28
   6  14   1    0.69    0.24
  -6  14  -1    0.28    0.30
   6 -14   2    4.68    0.47
  -6  14  -2    4.26    0.46
  -6  14  -2    4.17    0.45
   6 -14   3    5.85    0.48
  -6  14  -3    6.27    0.52
  -6  14  -3    6.29    0.52
  -6  14  -4    6.19    0.47
  -6  14  -4    5.84    0.47
  -6  14  -5    4.90    0.38
  -6  14  -5    4.49    0.39
  -6  14  -6   19.96    0.64
  -6  14  -6   21.17    0.69
   6 -15 -11   48.53    1.02
   6 -15 -10    0.16    0.19
  -6  15  10    0.13    0.11
   6 -15  -9   21.00    0.79
  -6  15   9   21.25    0.66
   6 -15  -8   12.79    0.66
  -6  15   8   11.19    0.50
   6 -15  -7   75.94    1.82
   6 -15  -6    1.97    0.38
   6 -15  -5   90.48    2.10
   6 -15  -4   -0.03    0.27
   6 -15  -3   56.49    1.59
  -6  15   3   52.02    1.54
   6 -15  -2   31.32    1.15
  -6  15   2   31.11    1.15
   6 -15  -1    7.16    0.57
  -6  15   1    6.48    0.56
   6 -15   0   61.63    1.64
  -6  15   0   63.73    1.72
   6 -15   1   12.42    0.68
  -6  15  -1   11.86    0.69
  -6  15  -2    1.33    0.34
  -6  15  -2    1.12    0.32
   6 -15   2    1.25    0.30
  -6  15  -3    0.36    0.25
  -6  15  -3    0.67    0.27
  -6  15  -4    3.49    0.35
  -6  15  -4    3.46    0.36
  -6  15  -5    3.66    0.30
  -6  15  -5    3.46    0.31
  -6  15  -6   15.31    0.52
   6 -16  -9   85.38    1.70
   6 -16  -8    0.27    0.23
   6 -16  -7  131.85    2.52
   6 -16  -6   82.38    1.86
   6 -16  -5  125.74    2.53
   6 -16  -4    0.09    0.27
   6 -16  -3   48.14    1.39
   6 -16  -2  139.92    2.75
   6 -16  -1   45.46    1.31
  -6  16   1   44.11    1.38
   6 -16   0    9.91    0.59
  -6  16   0   11.33    0.67
   6 -16   1   75.82    1.70
  -6  16  -1   74.01    1.79
  -6  16  -2    0.04    0.22
  -6  16  -2   -0.04    0.22
   6 -16   2    0.02    0.19
  -6  16  -3   42.95    1.20
  -6  16  -3   42.30    1.18
  -6  16  -4   99.18    1.93
  -6  16  -4   99.02    1.94
  -6  16  -5   33.92    0.86
  -6  16  -5   34.62    0.87
   6 -17  -9    1.12    0.18
   6 -17  -8   18.50    0.63
   6 -17  -7   10.75    0.52
   6 -17  -6   11.77    0.57
   6 -17  -5    0.22    0.23
  -6  17   5    0.23    0.24
   6 -17  -4   62.78    1.52
  -6  17   4   62.54    1.59
   6 -17  -3    0.25    0.24
   6 -17  -2  153.22    2.81
   6 -17  -1   10.08    0.55
   6 -17   0   64.43    1.49
  -6  17  -1    5.20    0.45
  -6  17  -1    5.17    0.42
  -6  17  -2   14.75    0.67
  -6  17  -2   15.64    0.67
  -6  17  -3   13.69    0.61
  -6  17  -3   13.84    0.58
  -6  17  -4    1.35    0.21
  -6  18   8   61.03    1.28
   6 -18  -7   41.49    0.97
  -6  18   7   46.33    1.12
   6 -18  -6   73.03    1.50
  -6  18   6   80.69    1.69
   6 -18  -5   15.90    0.61
  -6  18   5   17.25    0.71
   6 -18  -4   38.91    1.03
  -6  18   4   39.01    1.15
  -6  18   3    7.82    0.52
  -6  18   2   57.09    1.46
  -6  18   0    4.95    0.39
  -6  18  -1    2.89    0.31
  -6  18  -2   25.26    0.82
  -6  18  -2   25.31    0.78
  -6  18  -3   89.05    1.67
  -6  18  -3   82.08    1.57
  -6  18  -4    0.06    0.11
  -6  19   7   21.69    0.66
  -6  19   6   44.76    1.08
  -6  19   5   12.03    0.54
  -6  19   4    1.29    0.26
  -6  19   3    9.36    0.52
  -6  19   2    7.12    0.46
  -6  19   1    0.60    0.22
  -6  19   1    0.46    0.18
  -6  19   0   18.40    0.70
  -6  19   0   18.44    0.64
  -6  19  -1   13.54    0.51
  -6  19  -2    3.08    0.23
  -6  20   6   73.71    1.38
  -6  20   5   10.29    0.45
  -6  20   4   29.87    0.84
  -6  20   3   63.26    1.37
  -6  20   2   40.20    0.98
  -6  20   2   31.66    0.79
  -6  20   1   42.54    1.05
  -6  20   0    2.04    0.23
  -6  20  -1    2.24    0.22
  -6  21   3    2.58    0.22
  -6  21   2    1.28    0.17
   7   0 -13    0.23    0.20
   7   0 -12  410.66    6.26
   7   0 -11    0.24    0.29
   7   0 -10  139.43    2.91
   7   0  -9   -0.03    0.30
   7   0  -8   48.98    1.55
   7   0  -8   47.69    1.41
   7   0  -7   -0.05    0.32
   7   0  -7    0.25    0.25
   7   0  -6  109.55    2.37
   7   0  -6  108.66    2.52
   7   0  -5    0.32    0.31
   7   0  -5    0.07    0.23
   7   0  -4  309.30    5.10
   7   0  -4  302.36    5.19
   7   0  -3    0.05    0.28
   7   0  -3    0.69    0.28
   7   0  -2  150.00    2.96
   7   0  -2  145.46    3.02
   7   0  -1   -0.09    0.28
   7   0  -1    0.13    0.26
   7   0   0   52.68    1.59
   7   0   0   52.14    1.54
   7   0   1    0.09    0.30
   7   0   1    0.23    0.30
   7   0   2   22.98    0.94
   7   0   2   23.36    1.01
   7   0   3    0.05    0.26
   7   0   4  245.20    4.06
   7   0   5    0.17    0.19
  -7   0  -6  206.01    3.57
  -7   0  -7   -0.02    0.18
  -7   0  -8   19.08    0.57
   7  -1 -13   29.99    0.88
   7   1 -13   28.37    0.82
   7  -1 -12    0.47    0.27
   7   1 -12    0.35    0.25
   7  -1 -11   11.64    0.70
   7   1 -11   11.66    0.68
   7  -1 -10  153.36    3.11
   7   1 -10  150.40    3.02
   7  -1 -10  146.64    2.84
   7  -1  -9   10.21    0.74
   7   1  -9   11.17    0.73
   7  -1  -9   10.17    0.63
   7  -1  -8    3.83    0.50
   7   1  -8    4.04    0.48
   7  -1  -8    3.96    0.44
   7  -1  -7    4.81    0.52
   7   1  -7    3.90    0.48
   7  -1  -7    4.56    0.46
   7  -1  -6    0.13    0.29
   7   1  -6    0.06    0.30
   7  -1  -6    0.16    0.25
   7  -1  -5  173.57    3.34
   7  -1  -5  174.26    3.42
   7   1  -5  174.87    3.40
   7  -1  -4  101.78    2.31
   7  -1  -4  104.48    2.40
   7   1  -4  100.32    2.33
   7  -1  -3    2.89    0.42
   7   1  -3    3.25    0.40
   7  -1  -3    3.12    0.44
   7   1  -3    2.86    0.41
   7  -1  -2   17.30    0.87
   7   1  -2   17.84    0.81
   7  -1  -2   18.08    0.89
   7   1  -2   16.97    0.86
   7  -1  -1  239.91    4.31
   7  -1  -1  235.47    4.35
   7   1  -1  243.92    4.31
   7   1  -1  244.83    4.22
   7  -1   0  753.58   11.15
   7  -1   0  750.95   11.06
   7   1   0  741.86   11.05
   7   1   0  749.38   10.97
   7  -1   1  230.91    4.25
   7   1   1  225.61    4.16
   7  -1   1  226.85    4.19
   7   1   1  229.56    4.09
   7  -1   2    2.07    0.41
   7   1   2    2.35    0.40
   7   1   2    2.66    0.39
   7  -1   3  132.31    2.62
   7   1   3  135.10    2.66
   7  -1   4  153.68    2.80
   7   1   4  157.88    2.88
   7   1   5   54.44    1.31
   7  -1   5   54.29    1.23
  -7   1  -6   70.57    1.63
  -7  -1  -6   67.89    1.64
  -7  -1  -7    4.61    0.36
  -7   1  -7    5.15    0.37
  -7   1  -8    6.95    0.32
   7  -2 -13  228.94    3.57
   7   2 -13  213.58    3.40
   7  -2 -12   56.11    1.45
   7   2 -12   55.55    1.36
   7  -2 -11   16.41    0.82
   7   2 -11   17.15    0.78
   7  -2 -11   15.98    0.71
   7  -2 -10   20.42    0.97
   7   2 -10   19.88    0.89
   7  -2 -10   20.21    0.87
   7  -2  -9   58.15    1.74
   7   2  -9   59.15    1.66
   7  -2  -9   57.76    1.62
   7  -2  -8   19.75    0.98
   7   2  -8   19.81    0.93
   7  -2  -8   19.78    0.92
   7  -2  -7   35.34    1.30
   7   2  -7   34.89    1.25
   7  -2  -7   34.19    1.24
   7  -2  -6   42.55    1.38
   7  -2  -6   43.17    1.45
   7   2  -6   41.94    1.38
   7  -2  -5  405.54    6.43
   7  -2  -5  387.84    6.44
   7   2  -5  397.09    6.37
   7  -2  -4   76.60    1.95
   7  -2  -4   76.19    1.99
   7   2  -4   75.79    1.91
   7  -2  -3   71.04    1.86
   7  -2  -3   67.65    1.86
   7   2  -3   70.22    1.81
   7  -2  -2   80.31    2.03
   7  -2  -2   78.69    2.02
   7   2  -2   80.02    1.97
   7  -2  -1  136.34    2.87
   7  -2  -1  134.03    2.87
   7   2  -1  130.39    2.76
   7  -2   0   84.58    2.15
   7  -2   0   85.76    2.16
   7   2   0   82.76    2.05
   7   2   0   84.56    1.99
   7  -2   1   14.70    0.86
   7  -2   1   14.57    0.84
   7   2   1   15.38    0.77
   7   2   2   79.04    1.90
   7  -2   2   77.01    2.02
  -7   2  -2   74.43    1.84
   7  -2   3   62.81    1.56
   7   2   3   63.88    1.63
   7  -2   3   66.05    1.83
  -7   2  -3   59.76    1.58
   7  -2   4  100.06    2.00
   7   2   4  103.28    2.15
   7   2   5    0.47    0.23
  -7   2  -6   84.27    1.82
  -7   2  -7    1.75    0.24
   7  -3 -13    1.60    0.27
   7  -3 -12    3.49    0.39
   7   3 -12    3.13    0.31
   7  -3 -12    2.95    0.31
   7  -3 -11   10.82    0.68
   7   3 -11    9.79    0.57
   7  -3 -11   10.74    0.60
   7  -3 -10  161.15    3.20
   7   3 -10  154.64    3.01
   7  -3 -10  157.78    3.05
   7  -3  -9    0.70    0.37
   7   3  -9    0.85    0.31
   7  -3  -9    1.25    0.35
   7  -3  -8    0.43    0.36
   7   3  -8    0.35    0.27
   7  -3  -8    0.64    0.32
   7  -3  -7    6.69    0.62
   7   3  -7    6.76    0.56
   7  -3  -7    7.20    0.61
   7  -3  -6   11.99    0.75
   7  -3  -6   10.94    0.73
   7   3  -6   12.23    0.70
   7  -3  -5    3.54    0.47
   7  -3  -5    5.10    0.52
   7   3  -5    4.20    0.45
   7  -3  -4   28.94    1.14
   7  -3  -4   29.28    1.15
   7   3  -4   29.68    1.09
   7  -3  -3    4.17    0.47
   7  -3  -3    3.72    0.48
   7   3  -3    3.58    0.42
   7  -3  -2   18.54    0.91
   7  -3  -2   16.69    0.87
   7   3  -2   18.17    0.84
   7  -3  -1  103.61    2.43
   7  -3  -1  102.60    2.44
   7   3  -1  103.62    2.31
   7  -3   0  175.35    3.46
   7  -3   0  172.56    3.48
   7   3   0  171.05    3.29
   7  -3   1  176.70    3.50
   7  -3   1  174.69    3.52
   7   3   2  201.85    3.63
   7  -3   2  195.79    3.80
  -7   3  -2  194.33    3.62
   7  -3   3   76.09    1.74
   7   3   3   79.30    1.90
   7  -3   3   81.16    2.09
  -7   3  -3   81.44    1.93
   7   3   4   34.93    1.09
  -7   3  -4   33.40    1.11
   7   3   5  124.59    2.34
  -7   3  -5  120.61    2.36
  -7  -3  -6   11.76    0.61
  -7   3  -6   10.91    0.55
  -7  -3  -7    3.77    0.33
  -7   3  -7    3.91    0.30
   7  -4 -13   10.80    0.51
   7  -4 -12   72.59    1.68
   7  -4 -12   70.70    1.55
   7  -4 -11    0.34    0.29
   7   4 -11    0.28    0.21
   7  -4 -11    0.38    0.26
   7  -4 -10   24.38    1.06
   7   4 -10   24.92    0.91
   7  -4 -10   24.45    1.00
   7  -4  -9    4.29    0.53
   7   4  -9    4.52    0.44
   7  -4  -9    4.45    0.51
   7  -4  -8   54.45    1.69
   7   4  -8   56.65    1.55
   7  -4  -8   55.40    1.67
   7  -4  -7   -0.06    0.34
   7   4  -7    0.47    0.28
   7  -4  -7    0.04    0.32
   7  -4  -6   86.70    2.19
   7  -4  -6   83.65    2.15
   7   4  -6   85.92    2.01
   7  -4  -5   19.28    0.93
   7  -4  -5   17.80    0.92
   7   4  -5   18.39    0.83
   7  -4  -4    4.84    0.53
   7  -4  -4    4.50    0.51
   7   4  -4    5.10    0.46
   7  -4  -3   19.24    0.94
   7  -4  -3   18.85    0.92
   7   4  -3   18.74    0.83
   7  -4  -2  173.54    3.43
   7  -4  -2  165.36    3.39
   7   4  -2  175.50    3.24
   7  -4  -1  109.60    2.54
   7  -4  -1  105.11    2.46
   7   4  -1  107.66    2.32
   7  -4   0   19.59    0.97
   7  -4   0   17.58    0.95
   7   4   0   19.48    0.85
   7   4   1  214.08    3.76
   7  -4   1  207.66    3.96
   7   4   2   31.16    1.11
   7  -4   2   28.87    1.20
  -7   4  -2   27.90    1.07
   7  -4   3    2.69    0.31
   7   4   3    2.75    0.39
   7  -4   3    2.45    0.47
  -7   4  -3    3.06    0.40
  -7   4  -4    0.55    0.24
   7   4   4    0.60    0.27
   7   4   5   14.18    0.63
  -7   4  -5   13.93    0.66
  -7  -4  -6   10.27    0.56
  -7   4  -6    9.15    0.50
  -7   4  -6    9.81    0.48
  -7  -4  -7    0.64    0.21
  -7   4  -7    0.69    0.17
   7  -5 -13    9.86    0.41
   7  -5 -12    6.43    0.43
   7  -5 -11    0.26    0.28
   7  -5 -10    5.05    0.50
   7  -5  -9    5.70    0.56
   7  -5  -8   36.02    1.30
   7  -5  -7    7.02    0.62
   7  -5  -6   50.23    1.57
   7  -5  -5  103.97    2.45
   7  -5  -4    1.10    0.36
   7  -5  -3    2.14    0.41
   7  -5  -2   10.66    0.73
   7  -5  -1   47.78    1.54
   7  -5   0  182.92    3.63
   7  -5   1  856.20   12.62
   7   5   2  184.25    3.36
   7  -5   2  177.26    3.59
   7   5   3   36.28    1.21
   7  -5   3   37.28    1.35
  -7   5  -3   38.26    1.26
   7   5   4   20.76    0.82
  -7   5  -4   19.54    0.85
   7   5   5   61.75    1.45
  -7   5  -5   60.53    1.51
  -7   5  -6    0.25    0.18
  -7  -5  -6    0.06    0.20
  -7   5  -6    0.40    0.18
  -7  -5  -7   29.90    0.81
  -7   5  -7   24.75    0.65
   7  -6 -13    5.23    0.34
   7  -6 -12   17.02    0.71
   7  -6 -12   18.22    0.70
   7  -6 -11  102.83    2.18
   7  -6 -11   97.84    2.11
   7  -6 -10   81.34    1.99
   7  -6 -10   79.81    1.97
   7  -6  -9   24.94    1.08
   7  -6  -9   24.26    1.05
   7  -6  -8  100.11    2.41
   7  -6  -8  103.34    2.42
   7  -6  -7    0.91    0.38
   7  -6  -7    0.30    0.35
   7  -6  -6  107.46    2.52
   7  -6  -6  106.07    2.50
   7  -6  -5  186.96    3.66
   7  -6  -5  185.39    3.59
   7  -6  -4    2.59    0.45
   7  -6  -4    2.95    0.47
   7  -6  -3   64.02    1.82
   7  -6  -3   66.97    1.82
   7  -6  -2    0.63    0.35
   7  -6  -2    0.24    0.32
  -7   6   2    0.72    0.23
   7  -6  -1    2.90    0.46
   7  -6  -1    3.51    0.50
   7   6   0   16.72    0.82
   7  -6   0   16.30    0.91
   7  -6   0   17.00    0.90
   7  -6   1  212.90    4.02
   7  -6   1  215.49    3.98
   7  -6   2  593.90    9.13
  -7   6  -2  589.95    9.00
   7   6   3    4.29    0.45
   7  -6   3    4.08    0.53
  -7   6  -3    4.05    0.45
   7   6   4   14.64    0.70
  -7   6  -4   13.97    0.73
   7   6   5   11.04    0.55
  -7   6  -5   10.32    0.58
  -7  -6  -6   10.35    0.53
  -7   6  -6    9.32    0.44
  -7   6  -6   10.13    0.50
   7  -7 -13    0.26    0.14
   7  -7 -13    0.10    0.12
   7  -7 -12    0.56    0.24
   7  -7 -12    0.62    0.23
   7  -7 -11    0.21    0.26
   7  -7 -11    0.30    0.26
   7  -7 -10    3.43    0.46
   7  -7 -10    3.32    0.44
   7  -7  -9    0.78    0.35
   7  -7  -9    0.51    0.36
   7  -7  -8  255.58    4.55
   7  -7  -8  253.07    4.56
   7  -7  -7   12.32    0.78
   7  -7  -7   11.24    0.77
   7  -7  -6  111.40    2.58
   7  -7  -6  109.57    2.52
   7  -7  -5   17.72    0.93
   7  -7  -5   17.41    0.89
   7  -7  -4  189.56    3.74
   7  -7  -4  195.14    3.69
   7  -7  -3   29.48    1.20
   7  -7  -3   29.14    1.13
   7  -7  -2    1.82    0.42
   7  -7  -2    2.25    0.44
  -7   7   2    2.07    0.32
   7   7  -1   12.64    0.70
   7  -7  -1   12.16    0.79
   7  -7  -1   12.29    0.78
  -7   7   1   11.86    0.65
   7   7   0  213.53    3.82
   7  -7   0  212.35    4.05
   7  -7   0  224.24    4.03
  -7   7   0  208.98    3.76
   7   7   1  307.88    5.10
   7  -7   1  317.85    5.28
  -7   7  -2   27.03    1.08
   7   7   3   45.78    1.33
  -7   7  -3   49.41    1.47
   7   7   4   94.82    2.00
  -7   7  -4   92.02    2.11
  -7  -7  -5    6.40    0.45
  -7   7  -5    5.80    0.37
  -7   7  -5    5.78    0.44
  -7  -7  -6   39.64    1.02
  -7   7  -6   38.02    1.02
  -7  -7  -7    7.38    0.34
   7  -8 -12   28.05    0.84
   7  -8 -12   26.68    0.83
   7  -8 -11   49.09    1.31
   7  -8 -11   46.33    1.28
   7  -8 -10    1.63    0.38
   7  -8 -10    2.20    0.38
   7  -8  -9  118.12    2.54
   7  -8  -9  116.34    2.56
   7  -8  -8  296.79    5.06
   7  -8  -8  287.86    5.06
   7  -8  -7    2.91    0.43
   7  -8  -7    2.96    0.49
   7  -8  -6   22.48    1.04
   7  -8  -6   22.16    1.00
   7  -8  -5   41.30    1.42
   7  -8  -5   42.83    1.40
   7  -8  -4    7.94    0.66
   7  -8  -4    7.58    0.62
   7  -8  -3   49.18    1.56
   7  -8  -3   49.20    1.51
   7   8  -2   77.69    1.84
   7  -8  -2   72.12    2.01
   7  -8  -2   75.26    1.98
  -7   8   2   76.06    1.86
   7  -8  -1   16.71    0.87
  -7   8   1   16.03    0.78
   7   8   0    9.68    0.62
   7  -8   0    8.86    0.66
  -7   8   0    9.12    0.59
   7   8   1   11.20    0.68
   7  -8   1   12.15    0.76
  -7   8  -1   11.54    0.64
  -7   8  -2    1.08    0.34
  -7   8  -2    0.71    0.24
   7   8   2    1.03    0.31
  -7   8  -3    1.93    0.36
   7   8   4   16.66    0.72
  -7   8  -4   16.41    0.76
  -7   8  -5    0.41    0.23
  -7  -8  -5    1.46    0.25
  -7  -8  -6   10.85    0.46
  -7   8  -6   10.14    0.49
   7  -9 -12    7.99    0.40
   7  -9 -12    7.78    0.42
   7  -9 -11    0.12    0.22
   7  -9 -11    0.19    0.24
   7  -9 -10   26.29    0.95
   7  -9 -10   26.52    0.99
   7  -9  -9  415.36    6.43
   7  -9  -9  401.77    6.48
   7  -9  -8  316.90    5.23
   7  -9  -8  310.56    5.35
   7  -9  -7    0.36    0.35
   7  -9  -7    0.89    0.38
   7  -9  -6  125.16    2.75
   7  -9  -6  124.93    2.68
   7  -9  -5  600.63    9.58
   7  -9  -5  659.19    9.51
   7   9  -4   35.41    1.07
   7  -9  -4   35.68    1.25
   7   9  -3  147.72    2.79
   7  -9  -3  149.60    3.02
   7   9  -2   37.53    1.18
   7  -9  -2   37.49    1.31
  -7   9   2   37.25    1.23
   7  -9  -1    0.52    0.34
   7   9  -1    0.46    0.24
  -7   9   1    0.59    0.25
   7  -9   0    1.41    0.37
   7   9   0    1.69    0.34
  -7   9   0    1.97    0.35
   7  -9   1  368.24    6.07
   7   9   1  363.70    5.80
  -7   9  -1  366.47    5.82
   7  -9   2   32.24    1.21
   7   9   2   29.98    1.03
  -7   9  -2   29.86    1.02
  -7   9  -2   30.64    1.15
   7  -9   3  131.30    2.70
   7   9   3  119.66    2.42
  -7   9  -3  122.03    2.40
  -7   9  -3  133.07    2.66
  -7  -9  -4    7.75    0.47
  -7   9  -4    8.54    0.56
  -7  -9  -5   40.59    1.01
  -7   9  -5   38.30    1.11
  -7  -9  -6    5.15    0.28
  -7   9  -6    6.09    0.37
   7 -10 -12   53.17    1.14
   7 -10 -12   50.31    1.05
   7 -10 -11   20.37    0.70
   7 -10 -10   89.12    1.90
   7 -10 -10   90.07    1.98
   7 -10  -9  314.03    5.02
   7 -10  -9  303.77    5.12
   7 -10  -8  498.83    7.19
   7 -10  -8  427.31    7.18
   7 -10  -7   32.61    1.15
   7 -10  -6  140.28    2.84
   7 -10  -5  155.74    3.07
   7  10  -4   39.50    1.09
   7 -10  -4   38.36    1.30
   7  10  -3   15.17    0.68
   7 -10  -3   14.15    0.79
   7 -10  -2    0.96    0.33
   7 -10  -2    0.46    0.38
   7  10  -2    0.62    0.26
  -7  10   2    0.77    0.26
   7 -10  -1    3.59    0.49
   7 -10  -1    4.43    0.48
   7  10  -1    3.66    0.39
  -7  10   1    4.61    0.46
   7 -10   0   16.64    0.90
   7 -10   0   16.94    0.84
   7  10   0   16.84    0.77
  -7  10   0   16.63    0.80
   7 -10   1   74.00    1.93
   7  10   1   71.09    1.70
  -7  10  -1   71.82    1.77
   7 -10   2   52.39    1.55
   7  10   2   51.56    1.37
  -7  10  -2   50.23    1.38
  -7  10  -2   53.26    1.54
   7 -10   3   24.50    1.00
   7  10   3   25.16    0.88
  -7  10  -3   23.78    0.85
  -7  10  -3   24.50    0.98
  -7 -10  -4   19.18    0.66
  -7  10  -4   20.88    0.84
  -7  10  -5    7.89    0.47
  -7  10  -6    0.34    0.14
   7 -11 -11   20.69    0.64
   7 -11 -10   30.69    0.92
   7 -11  -9    3.30    0.37
   7 -11  -8    4.00    0.43
   7 -11  -7   56.27    1.51
   7 -11  -6   80.95    2.08
   7 -11  -6   88.61    2.02
   7 -11  -5    4.36    0.52
   7 -11  -5    3.87    0.46
   7 -11  -4   90.80    2.23
   7 -11  -4   92.30    2.11
   7 -11  -3   42.25    1.42
   7 -11  -3   41.46    1.32
   7  11  -3   41.59    1.13
  -7  11   3   42.71    1.34
   7 -11  -2   35.75    1.30
   7 -11  -2   32.63    1.16
   7  11  -2   32.85    1.01
  -7  11   2   33.03    1.15
   7 -11  -1   24.60    1.07
   7 -11  -1   24.85    0.98
   7  11  -1   25.04    0.89
  -7  11   1   24.26    0.99
   7 -11   0   11.04    0.70
   7 -11   0   11.24    0.66
   7  11   0   11.02    0.60
  -7  11   0   10.77    0.64
   7 -11   1   41.90    1.36
   7  11   1   39.85    1.17
  -7  11  -1   40.62    1.24
   7 -11   2   36.48    1.22
   7  11   2   37.52    1.09
  -7  11  -2   35.53    1.11
  -7  11  -2   36.50    1.23
   7  11   3   62.62    1.48
  -7  11  -3   63.04    1.49
  -7  11  -4  158.04    2.71
  -7  11  -4  170.52    2.98
  -7  11  -5   13.21    0.57
   7 -12 -10    4.63    0.32
   7 -12  -9   27.65    0.96
   7 -12  -9   25.81    0.83
   7 -12  -8    5.92    0.52
   7 -12  -8    5.99    0.44
   7 -12  -7    5.05    0.51
   7 -12  -7    5.70    0.45
   7 -12  -6   13.62    0.76
   7 -12  -6   13.32    0.68
   7 -12  -5  111.97    2.44
   7 -12  -5  104.94    2.25
   7 -12  -4    0.40    0.28
   7 -12  -4    0.33    0.34
   7 -12  -3   88.39    2.13
   7 -12  -3   86.12    1.98
  -7  12   3   88.15    2.05
   7 -12  -2   36.19    1.26
   7 -12  -2   36.70    1.17
   7  12  -2   35.55    1.01
  -7  12   2   35.16    1.19
   7 -12  -1   41.68    1.35
   7 -12  -1   38.94    1.22
   7  12  -1   39.31    1.10
  -7  12   1   39.97    1.26
   7 -12   0   10.83    0.69
   7  12   0    9.92    0.55
  -7  12   0   10.20    0.62
   7 -12   1   22.00    0.93
   7  12   1   21.38    0.79
  -7  12  -1   21.04    0.87
   7 -12   2   41.90    1.27
   7  12   2   41.54    1.13
  -7  12  -2   42.52    1.20
  -7  12  -2   44.30    1.32
  -7  12  -3   57.95    1.38
  -7  12  -3   62.24    1.54
  -7  12  -4   26.84    0.77
  -7  12  -4   30.03    0.94
  -7  12  -5   26.75    0.78
   7 -13 -10   45.53    1.13
   7 -13  -9   46.29    1.21
   7 -13  -9   39.39    0.99
   7 -13  -8    0.41    0.19
   7 -13  -8    0.45    0.27
   7 -13  -7   17.49    0.82
   7 -13  -7   16.52    0.67
   7 -13  -6    6.56    0.53
   7 -13  -6    6.85    0.47
   7 -13  -5    8.76    0.61
   7 -13  -5    8.09    0.51
   7 -13  -4   17.79    0.85
   7 -13  -4   17.81    0.76
  -7  13   4   17.88    0.82
   7 -13  -3   38.90    1.27
   7 -13  -3   36.76    1.13
  -7  13   3   37.70    1.21
   7 -13  -2   63.71    1.68
   7 -13  -2   64.06    1.55
   7  13  -2   58.64    1.32
  -7  13   2   64.53    1.64
   7 -13  -1    0.45    0.25
   7 -13  -1    0.21    0.27
   7  13  -1    1.22    0.23
  -7  13   1    0.44    0.25
   7 -13   0   42.16    1.29
   7  13   0   40.02    1.08
  -7  13   0   41.03    1.26
  -7  13  -1    0.34    0.24
   7 -13   1    0.70    0.29
   7  13   1    0.48    0.21
  -7  13  -2    0.92    0.25
   7 -13   2    0.91    0.28
  -7  13  -3    7.48    0.43
  -7  13  -4   13.45    0.49
  -7  13  -4   14.20    0.60
  -7  13  -5   98.50    1.75
   7 -14 -10  126.69    2.17
   7 -14  -9   15.89    0.64
   7 -14  -8   63.55    1.50
   7 -14  -7    2.41    0.34
   7 -14  -6   42.04    1.25
   7 -14  -6   39.28    1.04
   7 -14  -5    5.76    0.50
   7 -14  -5    5.22    0.39
   7 -14  -4  126.64    2.55
   7 -14  -4  120.56    2.31
  -7  14   4  129.45    2.53
   7 -14  -3    1.94    0.28
   7 -14  -3    2.89    0.42
  -7  14   3    2.75    0.36
   7 -14  -2  137.45    2.75
   7 -14  -2  134.81    2.52
   7 -14  -1    0.16    0.25
   7  14  -1    0.31    0.16
  -7  14   1    0.07    0.22
   7 -14   0    1.67    0.33
  -7  14   0    1.45    0.30
   7 -14   1    4.38    0.40
  -7  14  -1    4.28    0.38
  -7  14  -1    3.94    0.41
  -7  14  -2    9.94    0.52
  -7  14  -3    5.05    0.34
   7 -15  -9    3.39    0.29
   7 -15  -8    8.67    0.47
   7 -15  -7    0.29    0.22
   7 -15  -6    5.93    0.45
   7 -15  -5  134.49    2.60
  -7  15   5  140.95    2.62
   7 -15  -4    0.36    0.27
  -7  15   4    0.74    0.27
   7 -15  -3  203.85    3.58
  -7  15   3  209.95    3.61
   7 -15  -2   63.02    1.55
  -7  15   2   64.67    1.59
   7 -15  -1    7.75    0.51
  -7  15   1    7.80    0.51
  -7  15   0    0.92    0.24
   7 -15   0    0.74    0.25
   7 -15   1   22.97    0.78
  -7  15  -1   23.60    0.81
  -7  15  -1   23.85    0.85
  -7  15  -2   69.85    1.48
  -7  15  -2   71.49    1.55
  -7  15  -3   66.60    1.39
  -7  15  -4   51.27    1.05
   7 -16  -8   11.97    0.48
   7 -16  -7   70.84    1.47
   7 -16  -6   80.13    1.67
  -7  16   6   80.37    1.70
   7 -16  -5   64.61    1.48
  -7  16   5   65.95    1.51
   7 -16  -4    0.02    0.22
  -7  16   4    0.09    0.19
   7 -16  -3    0.63    0.24
  -7  16   3    0.53    0.24
   7 -16  -2    6.98    0.45
  -7  16   2    6.97    0.47
   7 -16  -1   15.79    0.64
  -7  16   1   16.47    0.69
   7 -16   0    2.82    0.28
  -7  16   0    2.89    0.31
  -7  16   0    2.96    0.32
  -7  16  -1    2.28    0.27
  -7  16  -1    2.32    0.27
  -7  16  -2    3.24    0.27
  -7  16  -2    2.96    0.27
  -7  16  -3    9.54    0.39
   7 -17  -7    0.24    0.14
   7 -17  -6    7.86    0.38
   7 -17  -5    9.78    0.45
  -7  17   5   10.32    0.51
   7 -17  -4    8.31    0.43
  -7  17   4    8.29    0.46
   7 -17  -3    0.20    0.17
  -7  17   3    0.11    0.20
   7 -17  -2   61.50    1.32
  -7  17   2   67.83    1.47
  -7  17   1   83.34    1.67
  -7  17   1   81.65    1.65
  -7  17   0   45.90    1.11
  -7  17   0   45.67    1.10
  -7  17  -1   57.35    1.20
  -7  17  -1   54.46    1.19
  -7  17  -2   21.90    0.61
  -7  18   3   16.41    0.60
  -7  18   2    7.82    0.41
  -7  18   2    6.49    0.36
  -7  18   1   17.71    0.60
  -7  18   1   16.44    0.56
  -7  18   0   17.04    0.56
  -7  18   0   15.74    0.52
   8   0 -12   51.26    1.12
   8   0 -11    0.10    0.21
   8   0 -10   59.31    1.49
   8   0  -9    0.05    0.27
   8   0  -8    2.14    0.39
   8   0  -7    0.11    0.29
   8   0  -6    0.91    0.33
   8   0  -5    0.05    0.28
   8   0  -4   64.64    1.66
   8   0  -4   62.96    1.75
   8   0  -3   -0.12    0.30
   8   0  -3    0.01    0.22
   8   0  -2    5.54    0.53
   8   0  -2    4.28    0.43
   8   0  -1    4.28    0.47
   8   0  -1    0.74    0.27
   8   0   0   14.42    0.79
   8   0   0   14.04    0.73
   8   0   1    0.19    0.25
   8   0   1    0.18    0.25
   8   0   2   60.30    1.47
   8   0   3    0.16    0.19
   8   0   4  202.29    3.16
  -8   0  -5    0.01    0.17
  -8   0  -6  113.63    1.91
   8  -1 -12    7.71    0.40
   8   1 -12    6.54    0.34
   8  -1 -11   56.05    1.35
   8   1 -11   55.02    1.29
   8  -1 -10   36.01    1.12
   8   1 -10   32.88    1.03
   8  -1  -9   43.98    1.34
   8   1  -9   44.25    1.29
   8  -1  -8  202.23    3.75
   8   1  -8  206.34    3.71
   8  -1  -7    1.90    0.39
   8   1  -7    1.97    0.37
   8  -1  -7    2.08    0.33
   8  -1  -6   48.34    1.40
   8  -1  -6   50.78    1.51
   8   1  -6   50.22    1.49
   8  -1  -5   81.92    1.95
   8  -1  -5   81.36    2.03
   8   1  -5   79.69    2.00
   8  -1  -4    8.47    0.59
   8  -1  -4    8.58    0.64
   8   1  -4    8.18    0.62
   8  -1  -3    1.17    0.36
   8   1  -3    1.11    0.34
   8  -1  -3    1.46    0.34
   8  -1  -2   40.95    1.36
   8  -1  -2   42.29    1.33
   8   1  -2   41.65    1.35
   8  -1  -1   33.26    1.22
   8   1  -1   33.28    1.18
   8  -1  -1   33.94    1.18
   8   1  -1   33.64    1.12
   8  -1   0  125.06    2.70
   8  -1   0  126.85    2.63
   8   1   0  124.58    2.54
   8  -1   1  295.04    4.75
   8   1   1  298.95    4.79
   8  -1   2   38.65    1.12
   8   1   2   40.92    1.17
   8  -1   3    8.90    0.47
   8   1   3    8.73    0.49
   8   1   4    9.14    0.43
   8  -1   4    8.27    0.37
  -8  -1  -5    0.68    0.20
  -8   1  -5    0.65    0.19
  -8  -1  -6   16.45    0.52
  -8   1  -6   16.64    0.51
   8  -2 -12    1.04    0.21
   8  -2 -11    9.23    0.52
   8   2 -11    9.02    0.45
   8  -2 -10   17.06    0.77
   8   2 -10   16.79    0.69
   8  -2  -9    9.59    0.54
   8  -2  -9   10.11    0.65
   8   2  -9   10.95    0.61
   8  -2  -8    9.62    0.58
   8  -2  -8    9.90    0.66
   8   2  -8    9.75    0.61
   8  -2  -7   45.33    1.36
   8  -2  -7   48.99    1.49
   8   2  -7   48.52    1.41
   8  -2  -6    0.20    0.29
   8   2  -6    0.58    0.28
   8  -2  -6    0.14    0.25
   8  -2  -5  165.93    3.21
   8  -2  -5  164.51    3.30
   8   2  -5  167.19    3.20
   8  -2  -4   16.50    0.83
   8  -2  -4   15.93    0.85
   8   2  -4   16.33    0.81
   8  -2  -3   34.26    1.22
   8  -2  -3   34.17    1.24
   8   2  -3   35.33    1.20
   8  -2  -2   11.47    0.71
   8  -2  -2   12.20    0.74
   8   2  -2   12.24    0.71
   8  -2  -1    5.24    0.55
   8  -2  -1    5.08    0.50
   8   2  -1    4.95    0.48
   8  -2   0   16.05    0.84
   8  -2   0   16.41    0.83
   8  -2   1    1.99    0.40
   8  -2   1    2.23    0.35
   8   2   1    1.88    0.36
   8  -2   2   88.75    1.86
   8   2   2   90.26    1.94
   8  -2   3   52.60    1.20
   8   2   3   55.63    1.32
   8   2   4   79.15    1.56
  -8   2  -5   25.19    0.75
   8  -3 -12   28.99    0.81
   8  -3 -11   16.28    0.68
   8  -3 -10   46.38    1.18
   8  -3 -10   49.44    1.34
   8   3 -10   46.15    1.16
   8  -3  -9  134.02    2.55
   8  -3  -9  135.71    2.71
   8   3  -9  126.73    2.47
   8  -3  -8    7.67    0.54
   8  -3  -8    8.01    0.62
   8   3  -8    8.10    0.53
   8  -3  -7    1.07    0.35
   8   3  -7    0.71    0.27
   8  -3  -7    1.33    0.32
   8  -3  -6   28.73    1.09
   8  -3  -6   30.49    1.15
   8   3  -6   29.83    1.06
   8  -3  -5   25.54    1.03
   8  -3  -5   23.53    1.02
   8   3  -5   24.73    0.96
   8  -3  -4  112.76    2.49
   8  -3  -4  113.32    2.51
   8   3  -4  107.49    2.34
   8  -3  -3    3.42    0.46
   8   3  -3    3.57    0.40
   8  -3  -3    2.59    0.43
   8  -3  -2   69.20    1.83
   8  -3  -2   66.81    1.82
   8   3  -2   63.71    1.66
   8  -3  -1    0.86    0.35
   8   3  -1    1.57    0.32
   8  -3  -1    0.78    0.35
   8   3   0  182.96    3.36
   8  -3   0  184.61    3.49
   8  -3   0  178.06    3.46
   8  -3   1   23.86    0.86
   8   3   1   25.45    0.96
   8  -3   1   23.62    0.98
   8  -3   2  137.25    2.53
   8   3   2  148.61    2.71
   8   3   3    7.18    0.46
   8   3   4  214.56    3.40
  -8  -3  -5  118.49    2.12
  -8   3  -5  113.57    2.02
  -8  -3  -6    2.52    0.22
   8  -4 -12  139.17    2.36
   8  -4 -11   16.19    0.58
   8  -4 -11   19.54    0.74
   8  -4 -10   25.05    0.84
   8  -4 -10   25.13    0.93
   8  -4  -9   27.93    0.97
   8  -4  -9   28.28    1.05
   8  -4  -8    1.09    0.37
   8   4  -8    1.28    0.26
   8  -4  -8    1.30    0.32
   8  -4  -7   11.80    0.69
   8  -4  -7   11.22    0.70
   8   4  -7   11.06    0.60
   8  -4  -6    1.12    0.37
   8   4  -6    0.58    0.25
   8  -4  -6    0.96    0.32
   8  -4  -5  120.00    2.58
   8  -4  -5  116.11    2.56
   8   4  -5  115.16    2.37
   8  -4  -4    0.05    0.33
   8   4  -4    0.47    0.24
   8  -4  -4    0.29    0.29
   8  -4  -3   15.72    0.83
   8  -4  -3   16.59    0.85
   8   4  -3   15.25    0.73
   8  -4  -2    3.22    0.44
   8  -4  -2    3.41    0.48
   8   4  -2    2.73    0.36
   8  -4  -1    2.68    0.45
   8  -4  -1    2.31    0.43
   8  -4   0   41.19    1.34
   8  -4   0   40.34    1.33
  -8   4   0   40.30    1.21
   8  -4   1    9.90    0.54
   8   4   1   11.16    0.64
   8  -4   1   10.48    0.67
  -8   4  -1   10.06    0.57
   8  -4   2   13.39    0.56
   8   4   2   14.50    0.69
   8  -4   2   14.32    0.76
   8   4   3   11.35    0.56
   8   4   4   38.68    0.98
  -8  -4  -5   13.05    0.52
  -8   4  -5   11.33    0.44
   8  -5 -12    2.50    0.25
   8  -5 -11   24.58    0.74
   8  -5 -11   25.72    0.83
   8  -5 -10    6.86    0.46
   8  -5 -10    6.75    0.48
   8  -5  -9   96.95    2.00
   8  -5  -9   78.13    1.95
   8  -5  -8   29.20    1.07
   8  -5  -7   42.19    1.35
   8  -5  -6    2.13    0.39
   8  -5  -5  196.52    3.68
   8  -5  -4   41.89    1.38
   8  -5  -3  179.03    3.48
   8  -5  -2   17.07    0.88
   8   5  -1  379.38    5.96
   8  -5  -1  370.96    6.13
   8   5   0   58.05    1.57
   8  -5   0   69.85    1.81
   8  -5   1  195.53    3.53
  -8   5  -1  191.55    3.35
   8   5   2   47.98    1.31
   8  -5   2   50.54    1.43
  -8   5  -2   47.45    1.27
  -8   5  -3    0.68    0.19
   8   5   3    0.84    0.24
   8   5   4   60.23    1.29
  -8  -5  -5    2.02    0.24
  -8   5  -5    1.35    0.16
   8  -6 -11   16.10    0.59
   8  -6 -10   28.57    0.92
   8  -6  -9  147.18    2.79
   8  -6  -8   25.73    1.00
   8  -6  -7    0.43    0.32
   8  -6  -6    0.22    0.31
   8  -6  -5   18.84    0.91
   8  -6  -4   10.56    0.71
   8  -6  -3    0.70    0.35
   8   6  -2  148.06    2.87
   8  -6  -2  149.07    3.05
   8   6  -1    7.48    0.55
   8  -6  -1    5.79    0.56
   8   6   0   60.39    1.58
   8  -6   0   59.88    1.66
   8  -6   1   31.96    0.90
   8  -6   1   33.73    1.17
  -8   6  -1   34.86    1.11
   8   6   2   36.67    1.10
   8  -6   2   37.29    1.20
  -8   6  -2   38.22    1.11
   8   6   3    9.63    0.50
  -8   6  -3    9.03    0.48
  -8   6  -4    9.10    0.40
  -8   6  -4    9.16    0.41
  -8  -6  -5   13.38    0.48
   8  -7 -11    4.42    0.32
   8  -7 -11    5.03    0.35
   8  -7 -10  117.37    2.28
   8  -7 -10  126.79    2.34
   8  -7  -9    1.69    0.35
   8  -7  -9    1.92    0.34
   8  -7  -8   18.57    0.84
   8  -7  -8   18.33    0.83
   8  -7  -7    0.44    0.31
   8  -7  -7    0.47    0.31
   8  -7  -6   74.72    1.91
   8  -7  -6   77.77    1.92
   8  -7  -5    5.44    0.54
   8  -7  -5    6.34    0.56
   8  -7  -4  280.95    4.90
   8  -7  -4  287.92    4.85
   8   7  -3   19.51    0.81
   8  -7  -3   17.74    0.89
   8  -7  -3   16.30    0.86
   8  -7  -2    0.05    0.32
   8  -7  -2    0.57    0.36
   8   7  -2    0.11    0.26
   8   7  -1  230.32    3.94
   8  -7  -1  223.39    4.10
   8  -7  -1  233.41    4.10
   8   7   0  242.09    4.13
   8  -7   0  244.99    4.31
   8  -7   0  250.74    4.26
  -8   7  -1    0.26    0.23
   8  -7   1    0.47    0.30
   8   7   1    0.11    0.27
   8  -7   2   58.01    1.53
  -8   7  -2   55.68    1.41
   8   7   3    6.99    0.43
  -8   7  -3    6.51    0.41
  -8  -7  -4   15.72    0.56
  -8   7  -4   13.97    0.51
   8  -8 -11    8.12    0.39
   8  -8 -10   30.77    0.93
   8  -8 -10   33.78    0.96
   8  -8  -9  138.54    2.63
   8  -8  -9  140.85    2.63
   8  -8  -8    3.33    0.41
   8  -8  -8    5.29    0.46
   8  -8  -7  217.49    3.88
   8  -8  -7  218.85    3.84
   8  -8  -6    5.15    0.52
   8  -8  -6    5.08    0.48
   8  -8  -5    7.79    0.61
   8   8  -5    7.79    0.47
   8  -8  -5    7.20    0.56
  -8   8   5    7.17    0.48
   8   8  -4   10.95    0.57
   8  -8  -4   10.49    0.70
   8  -8  -4   11.08    0.69
  -8   8   4   10.49    0.57
   8   8  -3   16.26    0.72
   8  -8  -3   16.30    0.86
   8  -8  -3   15.14    0.80
   8   8  -2   30.05    1.00
   8  -8  -2   26.33    1.07
   8  -8  -2   28.05    1.06
   8  -8  -1   21.52    0.94
   8   8  -1   21.91    0.85
   8  -8  -1   21.89    0.92
   8  -8   0   14.11    0.77
   8   8   0   14.90    0.69
   8  -8   1   15.83    0.79
   8   8   1   16.61    0.71
  -8   8  -1   17.49    0.75
   8   8   2    2.23    0.32
   8  -8   2    2.53    0.38
  -8   8  -2    2.85    0.33
  -8  -8  -3   22.13    0.71
  -8   8  -3   23.33    0.77
  -8  -8  -4   12.41    0.45
  -8   8  -4   14.64    0.51
   8  -9 -11   50.22    1.06
   8  -9 -11   51.66    1.07
   8  -9 -10    3.20    0.32
   8  -9 -10    3.63    0.32
   8  -9  -9   62.79    1.50
   8  -9  -9   63.43    1.47
   8  -9  -8   23.97    0.92
   8  -9  -8   24.43    0.89
   8  -9  -7  292.80    4.87
   8  -9  -7  295.44    4.79
   8  -9  -6    0.31    0.26
   8  -9  -6    1.10    0.36
   8  -9  -5   34.16    1.17
   8   9  -5   30.39    0.88
   8  -9  -5   33.46    1.13
  -8   9   5   33.71    1.03
   8  -9  -4   10.65    0.69
   8   9  -4   10.29    0.53
   8  -9  -4   11.04    0.67
  -8   9   4   10.57    0.57
   8  -9  -3  242.55    4.29
   8   9  -3  254.68    4.04
   8  -9  -3  242.80    4.21
  -8   9   3  244.18    4.05
   8  -9  -2   16.45    0.82
   8   9  -2   18.64    0.74
   8  -9  -2   16.65    0.80
  -8   9   2   16.04    0.68
   8  -9  -1   49.20    1.38
   8   9  -1   51.10    1.30
   8   9   0    6.56    0.46
   8   9   1   80.53    1.72
  -8   9  -1   81.36    1.82
  -8   9  -2    0.79    0.22
   8   9   2    0.71    0.23
  -8  -9  -3   65.26    1.32
  -8   9  -3   79.68    1.55
  -8   9  -4    3.40    0.24
   8 -10 -10   23.42    0.73
   8 -10 -10   23.75    0.69
   8 -10  -9   32.57    0.97
   8 -10  -9   31.31    0.91
   8 -10  -8   66.00    1.58
   8 -10  -8   65.29    1.51
   8 -10  -7  369.48    5.84
   8 -10  -7  371.95    5.72
   8 -10  -6   99.06    2.18
   8 -10  -6  100.94    2.11
   8 -10  -5  105.87    2.33
   8 -10  -5  111.14    2.27
  -8  10   5  110.49    2.18
   8 -10  -4    0.20    0.27
   8  10  -4    0.12    0.17
  -8  10   4    0.07    0.19
   8 -10  -3    1.93    0.35
   8  10  -3    1.80    0.27
  -8  10   3    1.87    0.29
   8 -10  -2    6.74    0.51
   8  10  -2    7.39    0.46
  -8  10   2    7.25    0.46
   8 -10  -1   16.50    0.74
   8  10  -1   15.82    0.65
  -8  10   1   15.75    0.64
   8  10   0    0.05    0.20
   8 -10   1    4.93    0.46
   8  10   1    6.14    0.40
  -8  10  -1    5.57    0.43
   8  10   2   70.19    1.48
  -8  10  -2   72.00    1.57
   8 -11 -10   86.14    1.61
   8 -11  -9    2.17    0.29
   8 -11  -9    1.84    0.24
   8 -11  -8   21.57    0.81
   8 -11  -8   21.68    0.73
   8 -11  -7  281.58    4.44
   8 -11  -6  174.16    3.08
  -8  11   6  177.01    3.06
   8 -11  -5    6.59    0.47
  -8  11   5    6.53    0.45
   8 -11  -4  110.17    2.22
  -8  11   4  110.63    2.17
   8 -11  -3   17.30    0.74
   8  11  -3   17.14    0.61
  -8  11   3   17.51    0.70
   8 -11  -2   25.68    0.97
   8 -11  -2   27.50    0.93
   8  11  -2   26.93    0.81
  -8  11   2   26.69    0.87
   8 -11  -1   55.95    1.46
   8  11  -1   52.84    1.25
  -8  11   1   54.21    1.29
   8 -11   0   64.44    1.55
   8  11   0   61.55    1.36
  -8  11   0   64.16    1.52
  -8  11  -1    1.43    0.25
   8 -11   1    1.32    0.29
   8  11   1    1.22    0.22
  -8  11  -2   13.16    0.56
  -8  11  -3   15.28    0.53
   8 -12  -8   57.94    1.22
   8 -12  -7    7.90    0.43
  -8  12   7    7.23    0.43
   8 -12  -6   44.08    1.13
  -8  12   6   46.51    1.16
   8 -12  -5   50.20    1.34
   8 -12  -5   46.40    1.19
  -8  12   5   47.07    1.21
   8 -12  -4    9.45    0.59
   8 -12  -4    8.67    0.50
  -8  12   4    9.21    0.50
   8 -12  -3   39.98    1.19
   8 -12  -3   38.30    1.08
  -8  12   3   40.45    1.09
   8 -12  -2    9.92    0.57
   8 -12  -2    8.53    0.49
   8  12  -2    8.72    0.41
  -8  12   2    9.61    0.50
   8 -12  -1    5.87    0.45
   8  12  -1    5.43    0.34
  -8  12   1    5.75    0.37
  -8  12   0    0.30    0.22
  -8  12   0    0.08    0.13
   8 -12   0    0.21    0.23
   8  12   0    0.26    0.17
   8 -12   1   17.13    0.67
  -8  12  -2    3.42    0.29
  -8  12  -3   15.06    0.49
   8 -13  -9   41.50    0.94
   8 -13  -8    0.02    0.18
  -8  13   8    0.16    0.15
   8 -13  -7  123.11    2.24
  -8  13   7  124.53    2.13
   8 -13  -6    0.15    0.15
   8 -13  -6   -0.03    0.23
  -8  13   6    0.38    0.19
   8 -13  -5   55.35    1.37
   8 -13  -5   53.06    1.20
  -8  13   5   56.11    1.30
   8 -13  -4   17.70    0.72
   8 -13  -4   16.80    0.62
  -8  13   4   16.45    0.66
   8 -13  -3   10.41    0.57
   8 -13  -3    9.66    0.47
  -8  13   3   10.18    0.50
   8 -13  -2    4.91    0.42
  -8  13   2    4.57    0.35
   8 -13  -1   71.72    1.58
  -8  13   1   69.89    1.46
   8 -13   0    8.55    0.47
  -8  13   0    7.88    0.38
  -8  13   0    9.22    0.49
  -8  13  -1   20.85    0.69
  -8  13  -2  221.44    3.39
   8 -14  -8   89.26    1.62
   8 -14  -7   34.35    0.91
  -8  14   7   35.19    0.87
   8 -14  -6    4.70    0.36
  -8  14   6    4.38    0.32
   8 -14  -5   13.84    0.60
  -8  14   5   13.90    0.55
   8 -14  -4   13.72    0.60
  -8  14   4   13.62    0.56
   8 -14  -3   26.28    0.84
  -8  14   3   24.96    0.77
  -8  14   2    0.33    0.17
   8 -14  -2    0.32    0.20
   8 -14  -1    3.92    0.32
  -8  14   1    4.11    0.29
   8 -14   0   18.17    0.61
  -8  14   0   19.73    0.65
  -8  14  -1   54.50    1.16
   8 -15  -6   17.54    0.58
  -8  15   6   17.38    0.56
   8 -15  -5    0.82    0.20
  -8  15   5    0.84    0.18
   8 -15  -4    5.65    0.36
  -8  15   4    5.98    0.35
   8 -15  -3   20.53    0.66
  -8  15   3   20.32    0.64
  -8  15   2   13.08    0.49
  -8  15   1    0.68    0.14
   8 -15  -1    0.48    0.16
  -8  16   3   29.85    0.73
  -8  16   2    3.92    0.27
  -8  16   1    0.06    0.10
   9   0 -10    0.27    0.14
   9   0  -9    0.08    0.17
   9   0  -8    7.33    0.46
   9   0  -7    0.46    0.24
   9   0  -6   79.92    1.81
   9   0  -5    0.19    0.26
   9   0  -4    8.02    0.54
   9   0  -3    0.07    0.24
   9   0  -2   68.74    1.64
   9   0  -1    0.28    0.25
   9   0   0    0.26    0.21
   9   0   1    0.06    0.18
   9  -1 -10   12.70    0.49
   9  -1  -9   37.63    0.99
   9   1  -9   33.89    0.90
   9  -1  -8   16.03    0.68
   9   1  -8   15.80    0.63
   9  -1  -7  256.13    4.14
   9   1  -7  245.23    4.04
   9  -1  -6   60.66    1.52
   9   1  -6   58.27    1.45
   9  -1  -5    7.48    0.54
   9   1  -5    7.37    0.49
   9  -1  -4   21.43    0.87
   9   1  -4   21.84    0.84
   9  -1  -3   33.60    1.09
   9   1  -3   32.67    1.04
   9  -1  -2   17.71    0.77
   9  -1  -2   16.24    0.66
   9  -1  -1   88.88    1.82
   9   1  -1   88.99    1.84
   9  -1   0   26.66    0.84
   9   1   0   27.47    0.87
   9  -1   1    0.54    0.19
   9   1   1    0.39    0.19
   9  -1   2    0.78    0.15
   9   1   2    1.07    0.18
   9  -2 -10    0.13    0.16
   9  -2  -9   18.50    0.68
   9  -2  -8    3.52    0.37
   9   2  -8    2.82    0.28
   9  -2  -7   70.11    1.63
   9   2  -7   66.40    1.48
   9  -2  -6   78.00    1.79
   9   2  -6   74.76    1.65
   9  -2  -5    3.47    0.41
   9  -2  -5    3.36    0.34
   9   2  -5    2.74    0.32
   9  -2  -4    0.19    0.25
   9   2  -4    0.19    0.21
   9  -2  -4    0.25    0.21
   9  -2  -3   33.71    1.09
   9   2  -3   32.17    0.99
   9  -2  -3   31.21    0.99
   9  -2  -2    0.64    0.28
   9  -2  -2    0.79    0.25
   9   2  -1  361.30    5.36
   9  -2  -1  333.43    5.29
   9  -2   0  101.73    1.93
   9   2   0  104.33    2.01
   9  -2   1    7.93    0.39
   9   2   1    8.77    0.45
   9  -2   2   19.66    0.53
   9   2   2   22.44    0.64
   9  -3 -10  111.75    1.98
   9  -3  -9    5.22    0.38
   9  -3  -8   69.42    1.57
   9  -3  -7   72.16    1.56
   9  -3  -7   80.37    1.76
   9  -3  -6  151.67    2.74
   9  -3  -6  158.39    2.91
   9  -3  -5    0.92    0.29
   9   3  -5    1.08    0.24
   9  -3  -5    1.43    0.28
   9  -3  -4   46.88    1.27
   9   3  -4   44.43    1.17
   9  -3  -3   15.64    0.74
   9  -3  -3   14.36    0.67
   9   3  -2   11.66    0.61
   9  -3  -2   11.98    0.64
   9  -3  -2   12.09    0.61
   9  -3  -1  108.66    2.15
   9  -3   0  412.63    6.12
   9   3   0  435.02    6.26
   9  -3   1   47.95    1.03
   9   3   1   51.11    1.17
   9   3   2    2.38    0.23
  -9   3  -3    0.63    0.14
  -9  -3  -3    1.15    0.18
   9  -4 -10    1.25    0.21
   9  -4  -9    8.84    0.47
   9  -4  -8   13.52    0.54
   9  -4  -8   14.05    0.63
   9  -4  -7    5.57    0.39
   9  -4  -7    5.13    0.43
   9  -4  -6   11.92    0.59
   9  -4  -6   11.86    0.64
   9  -4  -5   54.61    1.38
   9  -4  -5   55.62    1.46
   9  -4  -4    4.19    0.40
   9  -4  -4    4.22    0.42
   9   4  -3   25.31    0.88
   9  -4  -3   24.35    0.93
   9  -4  -3   24.43    0.89
   9   4  -2  183.37    3.14
   9  -4  -2  178.58    3.22
   9  -4  -2  179.81    3.20
   9  -4  -1   81.24    1.77
   9  -4   0  160.71    2.61
   9  -4   0  155.85    2.79
   9  -4   1    2.58    0.21
   9   4   1    3.42    0.31
   9   4   2   78.90    1.47
  -9  -4  -3    0.51    0.14
   9  -5 -10  135.05    2.26
   9  -5  -9   55.13    1.19
   9  -5  -9   76.29    1.46
   9  -5  -8    8.94    0.45
   9  -5  -8    9.74    0.52
   9  -5  -7   52.17    1.27
   9  -5  -7   51.90    1.34
   9  -5  -6   17.53    0.72
   9  -5  -6   17.81    0.78
   9  -5  -5   94.80    2.00
   9  -5  -5   94.88    2.03
   9   5  -4    4.51    0.39
   9  -5  -4    4.08    0.42
   9  -5  -4    4.13    0.43
   9   5  -3  117.07    2.24
   9  -5  -3  113.64    2.29
   9  -5  -3  113.79    2.31
   9   5  -2   15.85    0.67
   9  -5  -2   14.77    0.70
   9  -5  -2   16.02    0.71
   9   5  -1   44.95    1.15
   9  -5  -1   44.07    1.20
   9  -5   0   75.07    1.43
   9  -5   0   78.88    1.67
   9   5   1   36.51    0.93
   9   5   2    0.43    0.16
   9  -6  -9   64.63    1.27
   9  -6  -8   22.61    0.73
   9  -6  -7   87.37    1.80
   9  -6  -6    0.43    0.23
   9   6  -6    0.54    0.18
   9   6  -5   22.93    0.75
   9  -6  -5   23.42    0.86
   9   6  -4   94.32    1.85
   9  -6  -4   90.04    1.96
   9  -6  -3    0.03    0.23
   9   6  -3    0.33    0.22
   9  -6  -2    1.80    0.32
   9   6  -2    1.99    0.29
  -9   6   2    1.65    0.23
   9   6  -1   49.59    1.19
   9  -6  -1   48.22    1.25
   9   6   0   15.74    0.61
   9  -6   0   15.25    0.65
   9   6   2   64.75    1.24
   9  -7  -9   13.79    0.54
   9  -7  -8   36.15    0.95
   9  -7  -8   35.35    0.97
   9  -7  -7    5.82    0.41
   9  -7  -7    5.26    0.41
   9  -7  -6    3.35    0.36
   9  -7  -6    3.32    0.37
   9  -7  -5    0.65    0.27
   9  -7  -5    0.61    0.25
   9   7  -5    0.94    0.20
   9   7  -4   64.93    1.38
   9  -7  -4   64.15    1.53
   9  -7  -3    0.53    0.27
   9  -7  -3    0.72    0.26
   9   7  -3    0.64    0.21
   9   7  -2   51.53    1.21
   9  -7  -2   49.39    1.29
   9  -7  -2   50.84    1.31
  -9   7   2   49.86    1.19
   9  -7  -1   76.56    1.45
   9  -7  -1   87.46    1.77
   9   7  -1   89.01    1.69
  -9   7   1   78.41    1.57
   9  -7   0   77.63    1.64
   9   7   0   80.87    1.58
   9   7   1   11.79    0.47
   9  -8  -9    5.42    0.31
   9  -8  -8   39.99    1.00
   9  -8  -8   43.60    1.04
   9  -8  -7   28.19    0.86
   9  -8  -7   28.79    0.87
   9  -8  -6   73.53    1.62
   9  -8  -6   75.54    1.62
   9  -8  -5   20.21    0.77
   9  -8  -5   21.46    0.76
   9  -8  -4   11.31    0.58
   9  -8  -4   10.86    0.56
   9   8  -4   10.47    0.45
   9  -8  -3   54.20    1.36
   9  -8  -3   55.25    1.34
   9   8  -3   56.77    1.24
  -9   8   2    0.60    0.19
   9  -8  -2    0.49    0.24
   9   8  -2    0.48    0.19
   9  -8  -1   20.00    0.73
   9   8  -1   21.08    0.68
  -9   8   1   20.48    0.66
   9  -8   0    6.08    0.39
   9   8   0    6.07    0.35
  -9   8   0    5.86    0.32
   9   8   1   37.27    0.86
   9  -9  -8    8.95    0.42
   9  -9  -8    9.48    0.42
   9  -9  -7   59.38    1.31
   9  -9  -7   58.95    1.29
   9  -9  -6   16.61    0.65
   9  -9  -6   16.72    0.64
   9  -9  -5    6.97    0.45
   9  -9  -5    7.11    0.44
   9  -9  -4    0.01    0.21
   9  -9  -4    0.10    0.21
   9   9  -4    0.17    0.12
   9  -9  -3   11.33    0.56
   9  -9  -3   11.59    0.54
   9   9  -3   11.26    0.45
   9  -9  -2   25.42    0.83
   9   9  -2   25.08    0.71
  -9   9   2   25.54    0.77
   9   9  -1    2.13    0.23
   9  -9   0    7.58    0.41
   9   9   0    7.82    0.36
   9 -10  -8    6.88    0.34
   9 -10  -7   23.29    0.71
   9 -10  -7   23.30    0.67
   9 -10  -6    2.93    0.29
   9 -10  -6    2.64    0.27
   9 -10  -5   82.37    1.68
   9 -10  -5   82.92    1.62
   9 -10  -4   34.50    0.96
   9 -10  -4   34.45    0.92
   9 -10  -3   40.85    1.03
   9  10  -3   34.03    0.78
   9 -10  -2    7.58    0.44
   9  10  -2    7.26    0.33
  -9  10   2    7.12    0.38
   9 -10  -1    4.10    0.32
   9  10  -1    4.15    0.25
  -9  10   1    4.11    0.28
   9 -11  -7   27.02    0.72
   9 -11  -6   86.00    1.63
   9 -11  -5   55.01    1.21
   9 -11  -5   52.93    1.12
   9 -11  -4   78.68    1.58
  -9  11   2   12.15    0.47
  -9  11   1    1.43    0.17
  -9  12   3    0.17    0.12
  10   0  -3   -0.04    0.14
  10   0  -2   47.55    1.00
  10   1  -6   30.05    0.74
  10   1  -5    1.17    0.19
  10   1  -4    0.62    0.18
  10  -1  -3    4.80    0.30
  10  -1  -2    0.69    0.15
  10   1  -2    0.46    0.15
  10   2  -6    8.85    0.36
  10  -2  -6   10.56    0.42
  10   2  -5   31.33    0.77
  10  -2  -5   29.59    0.77
  10   2  -4    1.56    0.21
  10   2  -3   48.11    1.04
  10  -2  -2   12.98    0.43
  10   2  -1   74.37    1.31
  10  -3  -6   84.44    1.54
  10  -3  -5   31.05    0.79
  10   3  -4    0.29    0.15
  10  -3  -3   12.25    0.44
  10   3  -3   13.62    0.47
  10  -4  -6   77.36    1.43
  10   4  -5   20.58    0.56
  10  -4  -5   24.46    0.67
  10   4  -4   35.67    0.80
  10  -4  -3  131.73    2.11
  10   4  -3  135.67    2.15
  10   4  -2   59.58    1.13
  10  -5  -6   27.76    0.70
  10  -5  -5    8.22    0.37
  10   5  -3    2.69    0.20
   0   0   0    0.00    0.00


TITL 1 in P2(1)/c
REM P2(1)/c (#14 in standard setting)
CELL 1.54184   8.248013  21.038046  12.639847  90.0000 105.9304  90.0000
ZERR    9.00   0.000160   0.000400   0.000240   0.0000   0.0020   0.0000
LATT  1
SYMM -x, y+1/2,-z+1/2
SFAC C H N O
UNIT 99.00 90.00 9.00 9.00
TREF
HKLF 4
END
_computing_structure_solution     'SHELXT 2018/2 (Sheldrick, 2018)'
_computing_structure_solution     'SHELXT 2018/2 (Sheldrick, 2018)'
_computing_structure_solution     'SHELXT 2018/2 (Sheldrick, 2018)'
;
_shelx_hkl_checksum    9116
