# Supplementary material for: Free Radical‐Mediated Photocyclization of Triphenylphosphindole Oxides for Photoactivated and Self‐Reported Lipid Peroxidation
Source: Adv Sci (Weinh). 2023 Oct 23;10(35):2305516. doi: 10.1002/advs.202305516 (PMC10724397; doi:10.1002/advs.202305516)
Supplement: Supplementary file 2 — Supporting Information [file ADVS-10-2305516-s001.zip › advs202305516-sup-0002-cif/p-MOTPPIO (CCDC 2239437).cif]

 
data_1
 
_audit_creation_method            'SHELXL-2018/3'
_shelx_SHELXL_version_number      '2018/3'
_chemical_name_systematic         ?
_chemical_name_common             ?
_chemical_melting_point           ?
_chemical_formula_moiety          ?
_chemical_formula_sum
 'C28 H23 O3 P' 
_chemical_formula_weight          438.43

loop_
 _atom_type_symbol
 _atom_type_description
 _atom_type_scat_dispersion_real
 _atom_type_scat_dispersion_imag
 _atom_type_scat_source
 'C'  'C'   0.0181   0.0091
 'International Tables Vol C Tables 4.2.6.8 and 6.1.1.4'
 'H'  'H'   0.0000   0.0000
 'International Tables Vol C Tables 4.2.6.8 and 6.1.1.4'
 'O'  'O'   0.0492   0.0322
 'International Tables Vol C Tables 4.2.6.8 and 6.1.1.4'
 'P'  'P'   0.2955   0.4335
 'International Tables Vol C Tables 4.2.6.8 and 6.1.1.4'
 
_space_group_crystal_system       orthorhombic
_space_group_IT_number            29
_space_group_name_H-M_alt         'P c a 21'
_space_group_name_Hall            'P 2c -2ac'
 
_shelx_space_group_comment
;
The symmetry employed for this shelxl refinement is uniquely defined
by the following loop, which should always be used as a source of
symmetry information in preference to the above space-group names.
They are only intended as comments.
;
 
loop_
 _space_group_symop_operation_xyz
 'x, y, z'
 '-x, -y, z+1/2'
 'x+1/2, -y, z'
 '-x+1/2, y, z+1/2'
 
_cell_length_a                    22.7203(5)
_cell_length_b                    8.7471(2)
_cell_length_c                    11.0451(2)
_cell_angle_alpha                 90
_cell_angle_beta                  90
_cell_angle_gamma                 90
_cell_volume                      2195.07(8)
_cell_formula_units_Z             4
_cell_measurement_temperature     293(2)
_cell_measurement_reflns_used     ?
_cell_measurement_theta_min       ?
_cell_measurement_theta_max       ?
 
_exptl_crystal_description        ?
_exptl_crystal_colour             ?
_exptl_crystal_density_meas       ?
_exptl_crystal_density_method     ?
_exptl_crystal_density_diffrn     1.327          
_exptl_crystal_F_000              920
_exptl_transmission_factor_min    ?
_exptl_transmission_factor_max    ?
_exptl_crystal_size_max           ?
_exptl_crystal_size_mid           ?
_exptl_crystal_size_min           ?
_exptl_absorpt_coefficient_mu     1.335
_shelx_estimated_absorpt_T_min    ?
_shelx_estimated_absorpt_T_max    ?
_exptl_absorpt_correction_type    ?
_exptl_absorpt_correction_T_min   ?
_exptl_absorpt_correction_T_max   ?
_exptl_absorpt_process_details    ?
_exptl_absorpt_special_details    ?
_diffrn_ambient_temperature       293(2)
_diffrn_radiation_wavelength      1.54184
_diffrn_radiation_type            CuK\a
_diffrn_source                    ?
_diffrn_measurement_device_type   ?
_diffrn_measurement_method        ?
_diffrn_detector_area_resol_mean  ?
_diffrn_reflns_number             8373
_diffrn_reflns_av_unetI/netI      0.0298
_diffrn_reflns_av_R_equivalents   0.0240
_diffrn_reflns_limit_h_min        -28
_diffrn_reflns_limit_h_max        28
_diffrn_reflns_limit_k_min        -10
_diffrn_reflns_limit_k_max        10
_diffrn_reflns_limit_l_min        -7
_diffrn_reflns_limit_l_max        12
_diffrn_reflns_theta_min          3.891
_diffrn_reflns_theta_max          74.108
_diffrn_reflns_theta_full         67.684
_diffrn_measured_fraction_theta_max   0.964
_diffrn_measured_fraction_theta_full  0.991
_diffrn_reflns_Laue_measured_fraction_max    0.964
_diffrn_reflns_Laue_measured_fraction_full   0.991
_diffrn_reflns_point_group_measured_fraction_max   0.699
_diffrn_reflns_point_group_measured_fraction_full  0.729
_reflns_number_total              3120
_reflns_number_gt                 2980
_reflns_threshold_expression      'I > 2\s(I)'
_reflns_Friedel_coverage          0.374
_reflns_Friedel_fraction_max      0.403
_reflns_Friedel_fraction_full     0.434
 
_reflns_special_details
;
 Reflections were merged by SHELXL according to the crystal
 class for the calculation of statistics and refinement.
 
 _reflns_Friedel_fraction is defined as the number of unique
 Friedel pairs measured divided by the number that would be
 possible theoretically, ignoring centric projections and
 systematic absences.
;
 
_computing_data_collection        ?
_computing_cell_refinement        ?
_computing_data_reduction         ?
_computing_structure_solution     'SHELXT 2018/2 (Sheldrick, 2018)'
_computing_structure_refinement 'SHELXL-2018/3 (Sheldrick, 2018)'
_computing_molecular_graphics     ?
_computing_publication_material   ?
_refine_special_details           ?
_refine_ls_structure_factor_coef  Fsqd
_refine_ls_matrix_type            full
_refine_ls_weighting_scheme       calc
_refine_ls_weighting_details
'w=1/[\s^2^(Fo^2^)+(0.0366P)^2^+0.2474P] where P=(Fo^2^+2Fc^2^)/3'
_atom_sites_solution_primary      ?
_atom_sites_solution_secondary    ?
_atom_sites_solution_hydrogens    geom
_refine_ls_hydrogen_treatment     constr
_refine_ls_extinction_method      none
_refine_ls_extinction_coef        .
_refine_ls_abs_structure_details
;
 Flack x determined using 777 quotients [(I+)-(I-)]/[(I+)+(I-)]
 (Parsons, Flack and Wagner, Acta Cryst. B69 (2013) 249-259).
;
_refine_ls_abs_structure_Flack    0.008(12)
_chemical_absolute_configuration  ?
_refine_ls_number_reflns          3120
_refine_ls_number_parameters      291
_refine_ls_number_restraints      1
_refine_ls_R_factor_all           0.0273
_refine_ls_R_factor_gt            0.0256
_refine_ls_wR_factor_ref          0.0650
_refine_ls_wR_factor_gt           0.0641
_refine_ls_goodness_of_fit_ref    1.037
_refine_ls_restrained_S_all       1.037
_refine_ls_shift/su_max           0.001
_refine_ls_shift/su_mean          0.000
 
loop_
 _atom_site_label
 _atom_site_type_symbol
 _atom_site_fract_x
 _atom_site_fract_y
 _atom_site_fract_z
 _atom_site_U_iso_or_equiv
 _atom_site_adp_type
 _atom_site_occupancy
 _atom_site_site_symmetry_order  
 _atom_site_calc_flag
 _atom_site_refinement_flags_posn
 _atom_site_refinement_flags_adp
 _atom_site_refinement_flags_occupancy
 _atom_site_disorder_assembly
 _atom_site_disorder_group
P01 P 0.36220(2) 0.41580(6) 0.54562(6) 0.02130(12) Uani 1 1 d . . . . .
O002 O 0.39362(6) 0.30409(17) 0.46830(15) 0.0267(3) Uani 1 1 d . . . . .
O003 O 0.47148(7) 0.98998(17) 0.21456(16) 0.0314(4) Uani 1 1 d . . . . .
O004 O 0.11284(7) 1.04925(19) 0.35468(16) 0.0330(4) Uani 1 1 d . . . . .
C005 C 0.21718(9) 0.7364(2) 0.3510(2) 0.0238(4) Uani 1 1 d . . . . .
H005 H 0.236084 0.676657 0.293279 0.029 Uiso 1 1 calc R U . . .
C006 C 0.32705(9) 0.5800(2) 0.4746(2) 0.0220(4) Uani 1 1 d . . . . .
C007 C 0.43720(9) 0.8852(2) 0.2732(2) 0.0231(4) Uani 1 1 d . . . . .
C008 C 0.40502(9) 0.6323(2) 0.3237(2) 0.0234(4) Uani 1 1 d . . . . .
H008 H 0.408929 0.527103 0.314477 0.028 Uiso 1 1 calc R U . . .
C009 C 0.25069(9) 0.4623(2) 0.5907(2) 0.0222(4) Uani 1 1 d . . . . .
C00A C 0.36249(9) 0.6884(2) 0.4022(2) 0.0221(4) Uani 1 1 d . . . . .
C00B C 0.40888(9) 0.5014(2) 0.6591(2) 0.0237(4) Uani 1 1 d . . . . .
C00C C 0.44195(9) 0.7285(2) 0.2583(2) 0.0258(5) Uani 1 1 d . . . . .
H00C H 0.469575 0.687994 0.205128 0.031 Uiso 1 1 calc R U . . .
C00D C 0.39545(9) 0.9449(3) 0.3531(2) 0.0247(4) Uani 1 1 d . . . . .
H00D H 0.392480 1.050086 0.363886 0.030 Uiso 1 1 calc R U . . .
C00E C 0.29547(9) 0.3558(2) 0.6174(2) 0.0238(4) Uani 1 1 d . . . . .
C00F C 0.22831(8) 0.7111(2) 0.4738(2) 0.0217(4) Uani 1 1 d . . . . .
C00G C 0.17844(9) 0.8492(3) 0.3142(2) 0.0266(5) Uani 1 1 d . . . . .
H00G H 0.171047 0.863774 0.232199 0.032 Uiso 1 1 calc R U . . .
C00H C 0.15054(9) 0.9408(3) 0.3996(2) 0.0249(5) Uani 1 1 d . . . . .
C00I C 0.19921(10) 0.8022(3) 0.5576(2) 0.0301(5) Uani 1 1 d . . . . .
H00I H 0.205419 0.785358 0.639717 0.036 Uiso 1 1 calc R U . . .
C00J C 0.28465(10) 0.2294(3) 0.6888(2) 0.0305(5) Uani 1 1 d . . . . .
H00J H 0.314564 0.159909 0.705436 0.037 Uiso 1 1 calc R U . . .
C00K C 0.35852(9) 0.8476(3) 0.4162(2) 0.0236(4) Uani 1 1 d . . . . .
H00K H 0.330624 0.888228 0.468782 0.028 Uiso 1 1 calc R U . . .
C00L C 0.39464(10) 0.5045(3) 0.7809(2) 0.0313(5) Uani 1 1 d . . . . .
H00L H 0.360695 0.455963 0.807974 0.038 Uiso 1 1 calc R U . . .
C00M C 0.19469(9) 0.4377(2) 0.6372(2) 0.0271(5) Uani 1 1 d . . . . .
H00M H 0.164346 0.505474 0.619542 0.032 Uiso 1 1 calc R U . . .
C00N C 0.46053(9) 0.5741(3) 0.6198(2) 0.0308(5) Uani 1 1 d . . . . .
H00N H 0.471136 0.571379 0.538536 0.037 Uiso 1 1 calc R U . . .
C00O C 0.27014(9) 0.5893(2) 0.51080(19) 0.0221(4) Uani 1 1 d . . . . .
C00P C 0.51573(11) 0.9336(3) 0.1346(3) 0.0374(6) Uani 1 1 d . . . . .
H00A H 0.497528 0.877003 0.070183 0.056 Uiso 1 1 calc R U . . .
H00B H 0.542033 0.867884 0.178403 0.056 Uiso 1 1 calc R U . . .
H00E H 0.537423 1.017859 0.101276 0.056 Uiso 1 1 calc R U . . .
C00Q C 0.48098(10) 0.6530(3) 0.8240(3) 0.0379(6) Uani 1 1 d . . . . .
H00Q H 0.504881 0.704306 0.878998 0.045 Uiso 1 1 calc R U . . .
C00R C 0.22841(10) 0.2072(3) 0.7357(2) 0.0333(5) Uani 1 1 d . . . . .
H00R H 0.220599 0.122565 0.784077 0.040 Uiso 1 1 calc R U . . .
C00S C 0.49561(10) 0.6499(3) 0.7031(3) 0.0363(6) Uani 1 1 d . . . . .
H00S H 0.529530 0.699317 0.676892 0.044 Uiso 1 1 calc R U . . .
C00T C 0.18419(10) 0.3109(3) 0.7105(2) 0.0316(5) Uani 1 1 d . . . . .
H00T H 0.146863 0.295767 0.742908 0.038 Uiso 1 1 calc R U . . .
C00U C 0.16104(10) 0.9179(3) 0.5219(2) 0.0300(5) Uani 1 1 d . . . . .
H00U H 0.142747 0.979269 0.579396 0.036 Uiso 1 1 calc R U . . .
C00V C 0.43092(11) 0.5802(3) 0.8630(3) 0.0403(6) Uani 1 1 d . . . . .
H00V H 0.421184 0.581295 0.944770 0.048 Uiso 1 1 calc R U . . .
C00W C 0.08669(12) 1.1522(3) 0.4388(3) 0.0433(7) Uani 1 1 d . . . . .
H00F H 0.060203 1.219282 0.396840 0.065 Uiso 1 1 calc R U . . .
H00H H 0.116891 1.211346 0.477511 0.065 Uiso 1 1 calc R U . . .
H00O H 0.065343 1.095272 0.498763 0.065 Uiso 1 1 calc R U . . .
 
loop_
 _atom_site_aniso_label
 _atom_site_aniso_U_11
 _atom_site_aniso_U_22
 _atom_site_aniso_U_33
 _atom_site_aniso_U_23
 _atom_site_aniso_U_13
 _atom_site_aniso_U_12
P01 0.0184(2) 0.0186(2) 0.0269(3) 0.0021(2) -0.0020(2) 0.00033(18)
O002 0.0239(7) 0.0223(7) 0.0340(9) -0.0005(7) -0.0002(7) 0.0031(5)
O003 0.0323(8) 0.0264(8) 0.0353(9) 0.0023(7) 0.0081(7) -0.0050(6)
O004 0.0298(8) 0.0328(9) 0.0363(10) 0.0095(8) -0.0005(7) 0.0110(7)
C005 0.0235(10) 0.0250(11) 0.0227(11) -0.0002(9) 0.0030(8) 0.0011(8)
C006 0.0218(9) 0.0209(10) 0.0234(12) -0.0003(9) -0.0018(8) 0.0001(7)
C007 0.0220(9) 0.0244(11) 0.0228(11) 0.0026(9) -0.0023(9) -0.0033(8)
C008 0.0229(9) 0.0189(10) 0.0285(12) -0.0005(9) -0.0009(9) 0.0006(8)
C009 0.0227(9) 0.0222(10) 0.0216(10) -0.0007(8) -0.0027(8) -0.0007(8)
C00A 0.0191(9) 0.0239(11) 0.0232(11) 0.0035(9) -0.0016(8) 0.0003(8)
C00B 0.0213(9) 0.0180(10) 0.0318(11) 0.0014(9) -0.0046(9) 0.0021(7)
C00C 0.0235(10) 0.0259(11) 0.0281(12) 0.0002(9) 0.0008(9) 0.0011(8)
C00D 0.0264(10) 0.0199(10) 0.0280(12) 0.0010(9) -0.0037(9) 0.0003(8)
C00E 0.0225(9) 0.0209(10) 0.0280(12) 0.0008(9) -0.0036(9) -0.0016(8)
C00F 0.0192(9) 0.0221(10) 0.0239(11) 0.0022(9) 0.0003(8) 0.0018(7)
C00G 0.0297(11) 0.0282(11) 0.0219(11) 0.0057(9) -0.0014(9) 0.0012(9)
C00H 0.0208(10) 0.0241(11) 0.0299(12) 0.0069(9) 0.0006(9) 0.0008(8)
C00I 0.0368(11) 0.0326(11) 0.0209(11) 0.0020(10) -0.0003(10) 0.0090(9)
C00J 0.0287(11) 0.0262(11) 0.0368(13) 0.0072(10) -0.0024(10) -0.0014(9)
C00K 0.0232(10) 0.0240(11) 0.0235(11) 0.0001(9) 0.0013(9) 0.0034(8)
C00L 0.0230(10) 0.0365(13) 0.0342(13) -0.0013(11) -0.0037(10) 0.0029(9)
C00M 0.0229(10) 0.0284(11) 0.0300(12) -0.0002(10) -0.0002(9) 0.0015(8)
C00N 0.0239(10) 0.0300(12) 0.0387(14) 0.0063(10) -0.0053(10) -0.0022(9)
C00O 0.0228(9) 0.0221(10) 0.0214(11) -0.0009(8) -0.0023(8) 0.0002(8)
C00P 0.0346(12) 0.0380(13) 0.0395(15) 0.0041(12) 0.0113(11) -0.0054(10)
C00Q 0.0335(12) 0.0294(12) 0.0507(17) -0.0079(12) -0.0164(12) 0.0051(10)
C00R 0.0340(11) 0.0284(12) 0.0375(14) 0.0099(11) 0.0011(11) -0.0060(9)
C00S 0.0280(11) 0.0285(12) 0.0523(16) 0.0042(12) -0.0093(12) -0.0050(9)
C00T 0.0257(10) 0.0342(12) 0.0348(13) 0.0033(11) 0.0063(10) -0.0037(9)
C00U 0.0324(11) 0.0315(12) 0.0261(14) 0.0018(9) 0.0054(10) 0.0092(9)
C00V 0.0348(13) 0.0490(17) 0.0370(15) -0.0094(12) -0.0072(11) 0.0086(11)
C00W 0.0434(14) 0.0358(14) 0.0507(18) 0.0104(13) 0.0084(13) 0.0178(11)
 
_geom_special_details
;
 All esds (except the esd in the dihedral angle between two l.s. planes)
 are estimated using the full covariance matrix.  The cell esds are taken
 into account individually in the estimation of esds in distances, angles
 and torsion angles; correlations between esds in cell parameters are only
 used when they are defined by crystal symmetry.  An approximate (isotropic)
 treatment of cell esds is used for estimating esds involving l.s. planes.
;
 
loop_
 _geom_bond_atom_site_label_1
 _geom_bond_atom_site_label_2
 _geom_bond_distance
 _geom_bond_site_symmetry_2
 _geom_bond_publ_flag
P01 O002 1.4811(16) . ?
P01 C00E 1.790(2) . ?
P01 C00B 1.805(2) . ?
P01 C006 1.821(2) . ?
O003 C007 1.366(3) . ?
O003 C00P 1.427(3) . ?
O004 C00H 1.371(3) . ?
O004 C00W 1.424(3) . ?
C005 C00G 1.383(3) . ?
C005 C00F 1.397(3) . ?
C006 C00O 1.356(3) . ?
C006 C00A 1.478(3) . ?
C007 C00C 1.384(3) . ?
C007 C00D 1.397(3) . ?
C008 C00A 1.388(3) . ?
C008 C00C 1.390(3) . ?
C009 C00M 1.389(3) . ?
C009 C00E 1.410(3) . ?
C009 C00O 1.486(3) . ?
C00A C00K 1.404(3) . ?
C00B C00L 1.383(3) . ?
C00B C00N 1.404(3) . ?
C00D C00K 1.384(3) . ?
C00E C00J 1.381(3) . ?
C00F C00I 1.389(3) . ?
C00F C00O 1.485(3) . ?
C00G C00H 1.390(3) . ?
C00H C00U 1.386(3) . ?
C00I C00U 1.390(3) . ?
C00J C00R 1.392(3) . ?
C00L C00V 1.393(3) . ?
C00M C00T 1.394(3) . ?
C00N C00S 1.386(3) . ?
C00Q C00V 1.373(4) . ?
C00Q C00S 1.376(4) . ?
C00R C00T 1.381(3) . ?
 
loop_
 _geom_angle_atom_site_label_1
 _geom_angle_atom_site_label_2
 _geom_angle_atom_site_label_3
 _geom_angle
 _geom_angle_site_symmetry_1
 _geom_angle_site_symmetry_3
 _geom_angle_publ_flag
O002 P01 C00E 118.07(9) . . ?
O002 P01 C00B 113.01(9) . . ?
C00E P01 C00B 108.16(10) . . ?
O002 P01 C006 118.90(10) . . ?
C00E P01 C006 92.89(10) . . ?
C00B P01 C006 103.29(9) . . ?
C007 O003 C00P 117.60(18) . . ?
C00H O004 C00W 117.5(2) . . ?
C00G C005 C00F 120.9(2) . . ?
C00O C006 C00A 129.81(19) . . ?
C00O C006 P01 109.80(16) . . ?
C00A C006 P01 119.98(14) . . ?
O003 C007 C00C 124.3(2) . . ?
O003 C007 C00D 115.82(19) . . ?
C00C C007 C00D 119.9(2) . . ?
C00A C008 C00C 122.05(19) . . ?
C00M C009 C00E 118.8(2) . . ?
C00M C009 C00O 127.43(19) . . ?
C00E C009 C00O 113.78(19) . . ?
C008 C00A C00K 117.65(19) . . ?
C008 C00A C006 119.37(18) . . ?
C00K C00A C006 122.77(19) . . ?
C00L C00B C00N 119.1(2) . . ?
C00L C00B P01 123.11(17) . . ?
C00N C00B P01 117.68(19) . . ?
C007 C00C C008 119.4(2) . . ?
C00K C00D C007 120.0(2) . . ?
C00J C00E C009 121.3(2) . . ?
C00J C00E P01 129.70(17) . . ?
C009 C00E P01 108.97(16) . . ?
C00I C00F C005 117.98(19) . . ?
C00I C00F C00O 122.2(2) . . ?
C005 C00F C00O 119.80(19) . . ?
C005 C00G C00H 120.1(2) . . ?
O004 C00H C00U 124.1(2) . . ?
O004 C00H C00G 116.0(2) . . ?
C00U C00H C00G 119.9(2) . . ?
C00F C00I C00U 121.7(2) . . ?
C00E C00J C00R 119.2(2) . . ?
C00D C00K C00A 121.0(2) . . ?
C00B C00L C00V 120.3(2) . . ?
C009 C00M C00T 119.7(2) . . ?
C00S C00N C00B 119.5(2) . . ?
C006 C00O C00F 124.9(2) . . ?
C006 C00O C009 114.43(19) . . ?
C00F C00O C009 120.62(18) . . ?
C00V C00Q C00S 119.7(2) . . ?
C00T C00R C00J 120.1(2) . . ?
C00Q C00S C00N 121.0(2) . . ?
C00R C00T C00M 121.0(2) . . ?
C00H C00U C00I 119.3(2) . . ?
C00Q C00V C00L 120.4(3) . . ?
 
_refine_diff_density_max    0.146
_refine_diff_density_min   -0.187
_refine_diff_density_rms    0.032

_shelx_res_file
;
TITL 1_a.res in Pca2(1)
    1.res
    created by SHELXL-2018/3 at 17:23:02 on 27-Sep-2022
REM Old TITL 1 in Pca2(1)
REM SHELXT solution in Pca2(1): R1 0.078, Rweak 0.021, Alpha 0.002
REM <I/s> 0.519 for 205 systematic absences, Orientation as input
REM Flack x = 0.175 ( 0.008 ) from 791 Parsons' quotients
REM Formula found by SHELXT: C28 O3 Cl
CELL 1.54184 22.7203 8.7471 11.0451 90 90 90
ZERR 4 0.0005 0.0002 0.0002 0 0 0
LATT -1
SYMM -X,-Y,0.5+Z
SYMM 0.5+X,-Y,+Z
SYMM 0.5-X,+Y,0.5+Z
SFAC C H O P
UNIT 112 92 12 4

L.S. 4 0 0
PLAN  20
BOND
list 4
fmap 2 53
ACTA
REM <olex2.extras>
REM <HklSrc "%.\\1.hkl">
REM </olex2.extras>

WGHT    0.036600    0.247400
FVAR       0.55777
P01   4    0.362198    0.415795    0.545618    11.00000    0.01837    0.01859 =
         0.02694    0.00207   -0.00204    0.00033
O002  3    0.393623    0.304093    0.468300    11.00000    0.02386    0.02225 =
         0.03399   -0.00051   -0.00022    0.00308
O003  3    0.471479    0.989984    0.214559    11.00000    0.03234    0.02642 =
         0.03530    0.00227    0.00807   -0.00497
O004  3    0.112844    1.049251    0.354683    11.00000    0.02983    0.03279 =
         0.03628    0.00949   -0.00045    0.01098
C005  1    0.217182    0.736432    0.351046    11.00000    0.02354    0.02504 =
         0.02268   -0.00015    0.00303    0.00107
AFIX  43
H005  2    0.236084    0.676657    0.293279    11.00000   -1.20000
AFIX   0
C006  1    0.327049    0.579987    0.474598    11.00000    0.02179    0.02091 =
         0.02345   -0.00031   -0.00176    0.00012
C007  1    0.437199    0.885173    0.273208    11.00000    0.02197    0.02444 =
         0.02281    0.00261   -0.00229   -0.00332
C008  1    0.405018    0.632297    0.323684    11.00000    0.02291    0.01891 =
         0.02852   -0.00046   -0.00094    0.00064
AFIX  43
H008  2    0.408929    0.527103    0.314477    11.00000   -1.20000
AFIX   0
C009  1    0.250693    0.462301    0.590725    11.00000    0.02267    0.02223 =
         0.02164   -0.00072   -0.00273   -0.00073
C00A  1    0.362493    0.688359    0.402242    11.00000    0.01911    0.02389 =
         0.02316    0.00349   -0.00158    0.00034
C00B  1    0.408875    0.501353    0.659124    11.00000    0.02133    0.01795 =
         0.03182    0.00137   -0.00457    0.00206
C00C  1    0.441947    0.728503    0.258330    11.00000    0.02350    0.02590 =
         0.02807    0.00018    0.00080    0.00107
AFIX  43
H00C  2    0.469575    0.687994    0.205128    11.00000   -1.20000
AFIX   0
C00D  1    0.395453    0.944922    0.353115    11.00000    0.02639    0.01989 =
         0.02795    0.00104   -0.00369    0.00031
AFIX  43
H00D  2    0.392480    1.050086    0.363886    11.00000   -1.20000
AFIX   0
C00E  1    0.295466    0.355837    0.617409    11.00000    0.02253    0.02092 =
         0.02801    0.00078   -0.00356   -0.00163
C00F  1    0.228310    0.711063    0.473805    11.00000    0.01923    0.02208 =
         0.02389    0.00219    0.00035    0.00176
C00G  1    0.178442    0.849216    0.314207    11.00000    0.02970    0.02824 =
         0.02193    0.00575   -0.00143    0.00123
AFIX  43
H00G  2    0.171047    0.863774    0.232199    11.00000   -1.20000
AFIX   0
C00H  1    0.150541    0.940841    0.399552    11.00000    0.02083    0.02408 =
         0.02989    0.00691    0.00061    0.00085
C00I  1    0.199208    0.802193    0.557566    11.00000    0.03682    0.03258 =
         0.02088    0.00196   -0.00033    0.00901
AFIX  43
H00I  2    0.205419    0.785358    0.639717    11.00000   -1.20000
AFIX   0
C00J  1    0.284654    0.229402    0.688841    11.00000    0.02865    0.02618 =
         0.03678    0.00719   -0.00240   -0.00138
AFIX  43
H00J  2    0.314564    0.159909    0.705436    11.00000   -1.20000
AFIX   0
C00K  1    0.358517    0.847551    0.416249    11.00000    0.02324    0.02399 =
         0.02349    0.00007    0.00128    0.00337
AFIX  43
H00K  2    0.330624    0.888228    0.468782    11.00000   -1.20000
AFIX   0
C00L  1    0.394637    0.504527    0.780851    11.00000    0.02302    0.03655 =
         0.03424   -0.00134   -0.00367    0.00289
AFIX  43
H00L  2    0.360695    0.455963    0.807974    11.00000   -1.20000
AFIX   0
C00M  1    0.194686    0.437686    0.637217    11.00000    0.02292    0.02835 =
         0.02995   -0.00016   -0.00021    0.00152
AFIX  43
H00M  2    0.164346    0.505474    0.619542    11.00000   -1.20000
AFIX   0
C00N  1    0.460530    0.574058    0.619833    11.00000    0.02390    0.02998 =
         0.03866    0.00629   -0.00530   -0.00220
AFIX  43
H00N  2    0.471136    0.571379    0.538536    11.00000   -1.20000
AFIX   0
C00O  1    0.270144    0.589331    0.510799    11.00000    0.02275    0.02206 =
         0.02141   -0.00093   -0.00229    0.00021
C00P  1    0.515734    0.933569    0.134564    11.00000    0.03462    0.03796 =
         0.03949    0.00413    0.01126   -0.00545
AFIX 137
H00A  2    0.497528    0.877003    0.070183    11.00000   -1.50000
H00B  2    0.542033    0.867884    0.178403    11.00000   -1.50000
H00E  2    0.537423    1.017859    0.101276    11.00000   -1.50000
AFIX   0
C00Q  1    0.480982    0.653049    0.823997    11.00000    0.03345    0.02938 =
         0.05075   -0.00792   -0.01640    0.00509
AFIX  43
H00Q  2    0.504881    0.704306    0.878998    11.00000   -1.20000
AFIX   0
C00R  1    0.228407    0.207220    0.735733    11.00000    0.03399    0.02840 =
         0.03753    0.00993    0.00115   -0.00599
AFIX  43
H00R  2    0.220599    0.122565    0.784077    11.00000   -1.20000
AFIX   0
C00S  1    0.495607    0.649866    0.703096    11.00000    0.02803    0.02851 =
         0.05230    0.00419   -0.00927   -0.00499
AFIX  43
H00S  2    0.529530    0.699317    0.676892    11.00000   -1.20000
AFIX   0
C00T  1    0.184194    0.310854    0.710503    11.00000    0.02566    0.03425 =
         0.03476    0.00334    0.00633   -0.00369
AFIX  43
H00T  2    0.146863    0.295767    0.742908    11.00000   -1.20000
AFIX   0
C00U  1    0.161044    0.917894    0.521858    11.00000    0.03243    0.03146 =
         0.02614    0.00181    0.00538    0.00921
AFIX  43
H00U  2    0.142747    0.979269    0.579396    11.00000   -1.20000
AFIX   0
C00V  1    0.430924    0.580160    0.862993    11.00000    0.03478    0.04897 =
         0.03702   -0.00939   -0.00716    0.00857
AFIX  43
H00V  2    0.421184    0.581295    0.944770    11.00000   -1.20000
AFIX   0
C00W  1    0.086691    1.152166    0.438797    11.00000    0.04337    0.03582 =
         0.05073    0.01039    0.00838    0.01782
AFIX 137
H00F  2    0.060203    1.219282    0.396840    11.00000   -1.50000
H00H  2    0.116891    1.211346    0.477511    11.00000   -1.50000
H00O  2    0.065343    1.095272    0.498763    11.00000   -1.50000
AFIX   0
HKLF 4


REM  1_a.res in Pca2(1)
REM wR2 = 0.0650, GooF = S = 1.037, Restrained GooF = 1.037 for all data
REM R1 = 0.0256 for 2980 Fo > 4sig(Fo) and 0.0273 for all 3120 data
REM 291 parameters refined using 1 restraints

END

WGHT      0.0364      0.2484

REM Highest difference peak  0.146,  deepest hole -0.187,  1-sigma level  0.032
Q1    1   0.3246  0.3645  0.5885  11.00000  0.05    0.15
Q2    1   0.2976  0.5627  0.4573  11.00000  0.05    0.14
Q3    1   0.3416  0.5087  0.4990  11.00000  0.05    0.13
Q4    1   0.0411  0.9358  0.3920  11.00000  0.05    0.13
Q5    1   0.4314  0.5466  0.6406  11.00000  0.05    0.12
Q6    1   0.2796  0.4151  0.6149  11.00000  0.05    0.10
Q7    1   0.3395  0.6173  0.4290  11.00000  0.05    0.10
Q8    1   0.5284  1.0482  0.0886  11.00000  0.05    0.10
Q9    1   0.2244  0.4369  0.5967  11.00000  0.05    0.10
Q10   1   0.1627  1.0575  0.5827  11.00000  0.05    0.10
Q11   1   0.2015  0.7987  0.3440  11.00000  0.05    0.10
Q12   1   0.3972  0.4626  0.6072  11.00000  0.05    0.10
Q13   1   0.1386  0.7698  0.1398  11.00000  0.05    0.09
Q14   1   0.4189  0.5459  1.0433  11.00000  0.05    0.09
Q15   1   0.3811  0.4910  0.6197  11.00000  0.05    0.09
Q16   1   0.5441  0.8203  0.1450  11.00000  0.05    0.09
Q17   1   0.1811  0.0860  0.8771  11.00000  0.05    0.09
Q18   1   0.5208  0.5962  0.4965  11.00000  0.05    0.09
Q19   1   0.1795  0.6004  0.1826  11.00000  0.05    0.09
Q20   1   0.4739  0.6009  0.4194  11.00000  0.05    0.09
;
_shelx_res_checksum   71381

_shelx_hkl_file
;
   0   0  -6  421.32   13.58
   0   0  -5    1.48    0.80
   0   0  -5    0.25    0.44
   0   0  -4   86.43    3.06
   0   0  -3    0.68    0.64
   0   0  -2  282.74    8.60
   0   0  -1    0.03    0.37
   0   0   7    1.36    1.24
   0   0   7    1.90    1.27
   0   0   8   49.60    3.07
   0   0   8   46.42    2.97
   0  -1  -7   -1.07    1.02
   0   1  -6  521.55   16.27
   0   1  -5    0.47    0.62
   0  -1  -5   -1.10    1.04
   0  -1  -4  460.04   14.83
   0   1  -4  471.48   14.31
   0   1  -3   -0.25    0.69
   0  -1  -3   -0.71    1.36
   0  -1  -3   -0.11    0.53
   0   1  -2 3714.12  109.57
   0  -1  -2 3777.41  110.11
   0  -1  -2 3756.62  109.60
   0  -1   0 2298.98   67.62
   0  -1   1   -0.63    0.64
   0  -1   1   -0.14    0.50
   0  -1   2 4058.19  114.20
   0  -1   2 3753.03  114.17
   0  -1   7   -0.13    1.55
   0  -1   7    0.52    1.51
   0  -1   7    0.26    1.47
   0  -1   8   43.67    3.22
   0  -1   8   50.43    3.25
   0  -1   8   41.76    3.18
   0  -1   9    0.16    1.76
   0  -1   9    0.96    1.65
   0  -1   9    0.49    1.81
   0  -1  10   26.05    2.83
   0  -1  10   27.56    2.69
   0  -1  10   27.89    2.79
   0  -1  11    1.82    1.77
   0  -1  11    1.14    1.75
   0  -2  -5    0.83    1.43
   0  -2  -4 1986.13   59.81
   0  -2  -3    0.35    0.89
   0  -2  -3    0.67    1.69
   0  -2  -2  934.68   27.70
   0  -2  -2  905.61   28.40
   0  -2  -1    0.26    1.34
   0  -2   0  667.90   20.49
   0  -2   1    2.29    1.24
   0  -2   1   -1.00    1.27
   0  -2   2  946.72   28.04
   0  -2   2  945.00   27.77
   0  -2   2  917.66   27.94
   0  -2   3    0.43    0.90
   0  -2   3   -0.03    0.73
   0  -2   6   97.57    4.58
   0  -2   6  107.59    4.74
   0  -2   7    0.29    1.65
   0  -2   7    2.63    1.90
   0  -2   7    0.15    1.74
   0  -2   8  190.98    8.13
   0  -2   8  209.43    8.19
   0  -2   8  200.48    8.13
   0  -2   9   -1.11    2.11
   0  -2   9   -2.93    2.26
   0  -2   9    1.07    1.90
   0  -2  10   16.50    2.48
   0  -2  10   15.20    2.64
   0  -2  11   -0.14    1.64
   0  -2  11    0.16    1.79
   0  -2  11   -1.10    1.80
   0  -2  12   41.45    2.70
   0  -2  12   44.61    2.77
   0  -3  -5   -0.19    1.48
   0  -3  -4  177.23    6.22
   0  -3  -4  192.52    7.68
   0  -3  -3   -0.31    1.64
   0  -3  -3   -0.84    1.12
   0  -3  -2  494.51   15.46
   0  -3  -1   -0.49    1.41
   0  -3  -1    0.37    1.80
   0  -3   0  555.24   17.80
   0  -3   1    1.04    1.24
   0  -3   1    3.14    1.49
   0  -3   2  467.12   14.50
   0  -3   2  494.16   14.99
   0  -3   2  480.34   15.03
   0  -3   3   -0.15    0.73
   0  -3   3    0.57    0.81
   0  -3   3    0.97    0.96
   0  -3   4  170.32    5.90
   0  -3   6  479.62   16.06
   0  -3   7    4.74    2.00
   0  -3   7    0.16    1.94
   0  -3   7   -0.67    1.81
   0  -3   8  627.24   20.66
   0  -3   8  601.68   20.63
   0  -3   8  620.52   20.66
   0  -3   9   -0.20    2.43
   0  -3   9   -0.39    2.08
   0  -3  10   44.88    3.46
   0  -3  10   44.02    3.75
   0  -3  11   -1.27    2.18
   0  -3  11    0.32    2.05
   0  -3  11    1.31    1.70
   0  -3  12   32.67    2.20
   0  -3  12   33.73    2.47
   0  -3  12   32.82    2.53
   0  -4  -4  347.15   11.49
   0  -4  -3    2.40    1.20
   0  -4  -2  853.04   25.78
   0  -4  -2  794.65   26.89
   0  -4  -1   -0.51    1.79
   0  -4  -1    0.99    1.22
   0  -4   0   86.28    4.51
   0  -4   1   -0.99    1.24
   0  -4   1   -0.27    1.56
   0  -4   2  800.70   23.78
   0  -4   2  808.44   23.57
   0  -4   3   -0.10    0.95
   0  -4   4  357.66   12.44
   0  -4   4  362.23   12.00
   0  -4   4  376.99   12.34
   0  -4   5    3.65    1.92
   0  -4   5    1.22    1.68
   0  -4   6   31.81    2.99
   0  -4   7    0.38    2.11
   0  -4   7   -1.09    2.34
   0  -4   8  166.82    7.56
   0  -4   9   -0.20    2.12
   0  -4   9   -0.60    2.61
   0  -4  10  204.88    8.87
   0  -4  10  228.77    8.86
   0  -4  11    3.85    2.26
   0  -4  11    1.94    2.11
   0  -4  11    1.10    1.73
   0  -4  12   10.67    1.38
   0  -4  12   13.50    1.83
   0  -4  12   13.57    1.74
   0   5  -3   -0.95    1.71
   0  -5  -3   -0.94    1.26
   0  -5  -2  654.94   20.86
   0   5  -2  642.06   20.90
   0  -5  -1    0.68    1.44
   0   5  -1    0.28    1.75
   0   5   0    0.98    1.95
   0   5   1   -2.00    2.13
   0  -5   1    1.28    1.49
   0  -5   1   -0.54    1.31
   0   5   2  676.06   21.72
   0  -5   2  666.77   21.50
   0  -5   3    0.67    1.01
   0  -5   3    0.11    1.26
   0   5   3   -1.21    1.94
   0   5   4  283.17   10.41
   0  -5   4  281.21   10.05
   0  -5   5    0.15    1.83
   0   5   5    1.24    1.91
   0  -5   6  615.71   20.43
   0  -5   7    0.58    2.41
   0  -5   7    0.83    2.43
   0  -5   8   90.74    5.57
   0  -5   8   99.76    5.61
   0  -5   9    0.76    2.46
   0  -5   9    0.20    2.63
   0  -5  10  200.82    8.22
   0  -5  11   -0.58    1.57
   0  -5  11    0.74    1.84
   0  -5  11   -0.38    1.77
   0  -5  12   39.29    2.19
   0   6  -4  421.40   14.58
   0   6  -3    2.90    2.24
   0   6  -2  872.24   28.03
   0   6  -1    1.25    2.25
   0   6   0  146.62    6.86
   0   6   1   -0.18    2.59
   0   6   2  872.39   28.21
   0   6   3    1.91    2.50
   0   6   4  486.60   16.75
   0  -6   4  475.45   15.99
   0  -6   5   -1.46    1.81
   0   6   5    0.56    2.23
   0  -6   6  287.87   10.92
   0  -6   7    0.74    2.35
   0  -6   8  280.23   10.27
   0  -6   8  238.69   10.32
   0  -6   9   -0.49    2.12
   0  -6   9   -2.10    2.28
   0  -6  10  222.15    8.48
   0  -6  10  231.29    8.43
   0  -6  10  221.90    8.50
   0  -6  11    0.17    1.20
   0  -6  11    1.56    1.38
   0   7  -3   -1.19    2.54
   0   7  -2  513.33   17.93
   0   7  -1   -1.95    2.83
   0   7   0  211.76    9.24
   0   7   2  512.66   18.23
   0   7   3   -1.79    3.21
   0   7   4  255.09   10.50
   0  -7   5    1.20    1.68
   0   7   5    1.00    2.50
   0  -7   6   63.49    3.96
   0  -7   7    1.09    1.81
   0  -7   7   -1.17    2.30
   0  -7   8   11.48    2.11
   0  -7   9    1.48    1.69
   0  -7  10   15.98    1.62
   0  -7  10   16.63    1.72
   0  -7  10   15.17    1.55
   0   8  -3   -0.80    2.39
   0   8  -2  541.61   19.02
   0   8  -1    3.47    3.49
   0   8   0  299.25   12.21
   0   8   2  528.93   18.89
   0   8   3    0.23    3.17
   0   8   4   32.38    4.01
   0   8   5    2.93    2.29
   0  -8   6   70.62    4.35
   0  -8   7    0.75    2.04
   0  -8   8   22.01    1.85
   0  -8   8   26.02    2.45
   0  -8   8   23.42    1.75
   0  -8   9    0.82    1.11
   0   9  -1    0.62    2.92
   0   9   0   41.28    4.31
   0   9   2  277.01   11.15
   0  -9   3    1.41    1.78
   0   9   3    3.08    2.94
   0  -9   4   28.13    2.57
   0   9   4   26.80    3.08
   0  -9   5    0.76    1.65
   0  -9   6   38.90    2.67
   0  -9   7   -0.76    1.20
   0 -10  -4  371.94   12.22
   0 -10  -3    2.57    1.56
   0 -10   0    9.32    2.11
   0 -10   1   -0.50    1.62
   0 -10   2  134.23    5.41
   1   0  -6   -0.68    0.82
  -1   0  -6    0.34    0.71
   1   0  -5   -0.61    0.95
  -1   0  -5    0.15    0.46
   1   0  -5    0.04    0.48
  -1   0  -5   -0.07    0.74
  -1   0  -4    0.16    0.60
   1   0  -4   -0.64    0.61
   1   0  -4   -0.91    1.09
  -1   0  -3    0.97    0.68
   1   0  -3    0.49    0.68
   1   0  -2    0.31    1.02
  -1   0  -2    1.38    0.71
  -1   0  -1    0.48    0.55
   1   0   1    1.01    0.48
   1   0   1   -0.02    0.33
   1   0   2    0.48    0.81
  -1   0   7   -0.56    1.28
   1   0   7    1.42    1.35
  -1   0   7   -0.12    1.34
   1   0   7    1.01    1.31
   1   0   8   -0.55    1.45
  -1   0   8    1.23    1.60
   1   0   8    1.44    1.43
  -1   0   8    1.55    1.49
  -1   0   9    1.18    1.58
  -1   0   9   -1.34    1.70
  -1  -1  -7  130.95    5.45
   1  -1  -7  129.15    5.53
   1  -1  -6   84.31    3.99
   1   1  -6   84.33    3.53
   1   1  -5  289.56    9.60
  -1  -1  -5  307.59   10.01
   1  -1  -5  299.84   10.03
  -1   1  -5  297.57    9.45
   1  -1  -4  621.01   19.19
   1   1  -4  598.11   18.64
  -1  -1  -4  598.31   19.09
  -1   1  -4  628.64   18.48
  -1  -1  -3  416.54   13.48
   1   1  -3  425.55   13.03
   1  -1  -3  428.81   13.54
  -1  -1  -3  429.41   12.79
  -1   1  -3  428.45   12.85
  -1   1  -2 4085.90  117.81
   1   1  -2 4023.72  118.00
  -1  -1  -2 4045.31  118.49
   1   1  -2 3951.69  117.84
  -1   1  -1  196.47    6.13
   1   1  -1  203.10    6.19
   1  -1  -1  194.94    6.14
  -1  -1   0  355.68   10.35
   1   1   0  315.06   10.37
  -1  -1   1  199.27    6.16
   1  -1   1  197.23    5.95
   1  -1   1  206.69    6.21
   1   1   1  206.80    6.59
  -1   1   1  204.31    6.23
  -1  -1   1  200.48    6.24
  -1  -1   2 4126.36  120.94
  -1  -1   3  427.64   12.80
   1  -1   7  122.76    5.20
  -1  -1   7  121.45    5.26
  -1  -1   7  116.35    5.25
   1  -1   7  125.60    5.40
  -1  -1   7  122.59    5.32
  -1  -1   8   47.35    3.24
   1  -1   8   42.26    3.03
   1  -1   8   40.69    3.16
   1  -1   8   45.29    3.22
  -1  -1   8   48.70    3.35
  -1  -1   8   41.32    3.13
  -1  -1   9   96.95    4.93
  -1  -1   9   97.06    4.85
   1  -1   9   93.66    4.94
  -1  -1   9  100.06    5.01
   1  -1   9   87.47    4.85
   1  -1   9   94.92    4.79
   1  -1  10   10.95    2.20
  -1  -1  10   14.71    2.26
   1  -1  10   10.39    2.25
  -1  -1  10   12.37    2.26
  -1  -1  10   12.95    2.32
   1  -1  11   46.26    3.17
  -1  -1  11   41.18    3.02
  -1  -1  11   39.85    2.93
  -1  -1  11   44.91    3.13
   1  -1  11   45.66    3.06
   1  -2  -5  130.72    5.63
  -1  -2  -5  124.70    5.49
  -1  -2  -4  466.45   15.53
  -1  -2  -4  471.57   14.43
   1  -2  -4  485.95   15.70
   1  -2  -3  323.74   10.32
   1  -2  -3  341.15   11.29
  -1  -2  -3  333.23   10.38
  -1  -2  -3  338.35   11.29
   1  -2  -2 1310.60   38.85
   1  -2  -2 1297.79   39.58
  -1  -2  -2 1310.53   39.60
   1  -2  -1 2298.46   67.79
  -1  -2   0  969.14   29.32
  -1  -2   1 2179.59   64.17
   1  -2   1 2160.18   64.01
   1  -2   2 1376.42   37.62
   1  -2   2 1344.07   37.65
  -1  -2   2 1362.49   37.49
  -1  -2   2 1374.36   37.61
  -1  -2   3  314.53    8.56
   1  -2   3  297.81    8.48
  -1  -2   3  285.87    8.41
  -1  -2   4  491.18   14.92
  -1  -2   6  257.27    8.91
  -1  -2   6  239.86    8.81
   1  -2   6  240.74    8.83
   1  -2   6  236.35    8.84
  -1  -2   6  233.22    8.77
   1  -2   7   14.21    2.07
   1  -2   7   21.38    2.34
   1  -2   7   16.31    2.35
  -1  -2   7   14.36    2.17
  -1  -2   7   20.02    2.40
  -1  -2   7   17.24    2.27
   1  -2   8  223.79    9.03
   1  -2   8  234.41    8.98
  -1  -2   8  224.88    9.00
  -1  -2   8  228.17    9.03
   1  -2   8  223.42    8.97
  -1  -2   8  244.58    9.12
  -1  -2   9  131.51    6.20
   1  -2   9  131.97    6.24
  -1  -2   9  122.36    6.15
   1  -2   9  121.75    6.20
   1  -2   9  130.52    5.99
  -1  -2  10   63.75    4.31
  -1  -2  10   64.14    4.24
   1  -2  10   67.86    4.27
   1  -2  10   65.91    4.02
  -1  -2  11  119.38    5.43
  -1  -2  11  122.37    5.60
   1  -2  11  116.43    5.58
  -1  -2  11  120.61    5.57
   1  -2  11  119.87    5.55
   1  -2  11  104.20    5.08
  -1  -2  12   66.65    3.40
   1  -2  12   60.93    3.25
  -1  -2  12   62.76    3.41
   1  -2  12   64.06    3.36
  -1  -3  -5  148.66    6.68
   1  -3  -5  148.97    6.75
  -1  -3  -4 1181.15   37.38
  -1  -3  -4 1178.75   35.98
   1  -3  -4 1268.46   37.64
   1  -3  -3  215.61    7.24
   1  -3  -3  213.90    8.39
  -1  -3  -3  208.24    8.28
  -1  -3  -3  214.02    7.29
  -1  -3  -2  476.21   14.70
   1  -3  -2  457.13   14.64
   1  -3  -1   77.08    4.03
   1  -3  -1   86.23    3.59
  -1  -3  -1   84.74    4.16
   1  -3   0   18.80    2.23
  -1  -3   0   21.78    2.27
   1  -3   1  100.73    4.01
  -1  -3   1   96.77    4.22
   1  -3   1  103.04    4.33
  -1  -3   2  506.71   15.23
  -1  -3   2  483.73   15.25
   1  -3   2  490.84   15.18
  -1  -3   2  472.29   14.80
   1  -3   2  480.52   14.59
   1  -3   2  484.37   15.28
  -1  -3   3  207.74    6.64
   1  -3   3  200.77    6.29
  -1  -3   3  214.51    6.99
  -1  -3   3  190.05    6.67
   1  -3   3  210.24    6.92
   1  -3   3  199.60    6.69
  -1  -3   4 1291.99   38.73
  -1  -3   5  168.83    6.57
  -1  -3   5  171.35    6.64
   1  -3   5  162.79    6.55
  -1  -3   6  116.52    5.33
   1  -3   6  110.61    5.31
   1  -3   7  422.04   15.03
  -1  -3   7  448.36   15.12
  -1  -3   7  436.01   15.14
   1  -3   7  436.55   15.07
  -1  -3   7  442.38   15.18
   1  -3   7  435.21   15.16
   1  -3   8   47.89    3.86
   1  -3   8   51.85    3.91
   1  -3   8   47.78    3.71
  -1  -3   8   48.50    3.89
  -1  -3   8   57.63    3.90
   1  -3   9   83.59    5.08
  -1  -3   9   82.46    4.98
  -1  -3   9   78.38    5.00
   1  -3   9   81.72    5.04
  -1  -3  10  242.92    9.79
   1  -3  10  240.24    9.77
   1  -3  10  252.64    9.64
  -1  -3  10  244.38    9.73
   1  -3  11   14.49    2.42
   1  -3  11   14.66    2.21
   1  -3  11   13.57    2.51
  -1  -3  11   11.27    2.39
  -1  -3  11   11.98    2.34
  -1  -3  11   13.84    2.40
  -1  -3  12   37.76    2.48
  -1  -3  12   42.60    2.83
   1  -3  12   40.65    2.67
  -1  -3  12   39.12    2.75
   1  -3  12   41.97    2.79
  -1  -4  -4   34.87    2.26
  -1  -4  -3  150.89    5.58
   1  -4  -3  131.72    5.37
   1  -4  -2   61.28    3.07
   1  -4  -2   59.44    4.01
  -1  -4  -2   61.21    3.10
  -1  -4  -2   54.69    3.66
  -1  -4  -1  249.40    8.72
   1  -4  -1  251.10    9.64
   1  -4  -1  249.79    8.68
  -1  -4  -1  243.00    9.47
   1  -4   0  283.14   10.40
  -1  -4   0  279.63   10.33
   1  -4   1  216.95    8.42
  -1  -4   1  228.83    8.05
  -1  -4   1  226.13    8.42
   1  -4   1  227.56    8.02
  -1  -4   2   71.94    3.40
  -1  -4   2   71.48    3.57
   1  -4   2   71.53    3.36
   1  -4   2   67.08    3.45
  -1  -4   2   65.28    2.88
   1  -4   3  154.72    5.96
  -1  -4   3  167.12    6.10
   1  -4   4   46.11    2.99
  -1  -4   4   48.02    2.92
  -1  -4   4   43.42    2.43
   1  -4   5  848.60   27.09
  -1  -4   5  870.83   26.97
   1  -4   5  846.78   26.94
   1  -4   6  194.81    8.23
   1  -4   6  202.56    8.09
  -1  -4   6  205.71    8.15
  -1  -4   7  333.26   12.55
  -1  -4   7  346.81   12.52
   1  -4   7  334.12   12.43
  -1  -4   8  122.46    6.01
   1  -4   8  102.45    5.88
   1  -4   9  101.35    5.62
  -1  -4   9  106.91    5.84
   1  -4   9  117.77    5.90
  -1  -4   9   99.45    5.67
   1  -4  10   24.57    3.21
  -1  -4  10   30.83    3.32
   1  -4  10   24.85    2.87
  -1  -4  10   21.31    3.16
  -1  -4  11   29.37    3.00
   1  -4  11   25.00    2.77
   1  -4  11   33.63    3.03
  -1  -4  11   28.47    2.87
  -1  -4  11   30.32    2.73
   1  -4  11   26.25    2.49
   1  -4  12    1.74    0.95
   1  -4  12    0.29    1.35
   1  -4  12    0.77    1.31
  -1  -4  12   -0.29    1.37
  -1  -4  12   -0.10    1.42
  -1  -4  12    0.42    1.08
  -1   5  -3  188.97    7.42
   1   5  -3  189.22    7.47
  -1  -5  -3  189.77    7.37
   1   5  -2   99.51    4.91
  -1  -5  -2  107.84    4.79
  -1   5  -2   95.09    4.79
   1  -5  -2  101.76    4.64
  -1   5  -1  198.67    7.83
  -1  -5  -1  199.36    7.72
   1   5  -1  193.52    7.80
   1  -5  -1  214.89    7.83
  -1   5   0   45.19    3.25
   1   5   0   46.02    3.34
  -1   5   1  206.52    8.20
  -1  -5   1  209.39    8.57
  -1  -5   1  220.49    8.16
   1  -5   1  217.34    8.07
   1   5   1  209.65    8.23
   1  -5   1  218.65    8.65
  -1   5   2  114.95    5.29
  -1  -5   2  108.93    4.98
   1   5   2   97.68    5.14
   1  -5   2  112.88    4.96
   1   5   3  178.72    7.28
  -1  -5   3  170.16    6.63
   1  -5   3  168.80    6.64
  -1   5   3  186.68    7.41
  -1  -5   3  185.60    7.00
   1  -5   4  127.92    5.37
  -1  -5   4  122.66    5.33
  -1   5   4  116.61    5.64
   1   5   4  115.77    5.58
  -1  -5   5    1.69    1.91
   1  -5   5    3.53    1.90
  -1   5   5    2.84    2.01
  -1  -5   6   13.11    2.50
   1  -5   6   15.75    2.59
  -1  -5   7  344.67   12.55
   1  -5   7  329.74   12.48
   1  -5   8  179.54    8.15
  -1  -5   8  182.71    8.23
  -1  -5   8  188.06    8.15
   1  -5   8  175.86    8.00
   1  -5   9   35.88    3.74
   1  -5   9   39.61    3.78
  -1  -5   9   34.26    3.53
  -1  -5   9   33.69    3.60
   1  -5  10    4.54    2.14
  -1  -5  10    4.16    2.32
   1  -5  11   -2.10    1.90
  -1  -5  11    1.25    1.81
   1  -5  11    1.02    1.49
  -1  -5  11    1.23    1.72
   1  -5  11    1.25    1.76
  -1  -5  11   -0.95    1.62
  -1  -5  12   22.47    1.69
   1  -5  12   23.11    1.68
  -1  -5  12   22.80    1.74
   1   6  -4   27.02    2.87
   1   6  -3   52.04    3.78
  -1   6  -3   45.86    3.67
   1   6  -2  136.09    6.44
  -1   6  -2  139.86    6.43
   1   6  -1   27.77    3.15
  -1   6  -1   27.51    3.15
   1   6   0   11.69    2.80
  -1   6   0   12.88    2.92
   1   6   1   29.85    3.27
  -1   6   2  144.16    6.77
   1   6   2  135.23    6.64
  -1   6   3   47.84    4.01
   1   6   3   48.08    3.97
  -1  -6   4   26.45    2.42
  -1   6   4   32.31    3.41
   1   6   4   22.88    3.14
   1  -6   4   26.99    2.48
   1  -6   5  133.72    6.33
  -1  -6   5  153.17    6.55
   1   6   5  154.73    6.93
  -1   6   5  145.02    6.81
  -1  -6   6    6.24    2.36
   1  -6   6    3.21    2.23
  -1  -6   7  161.40    7.65
  -1  -6   7  166.81    7.41
   1  -6   7  164.23    7.41
   1  -6   8   29.46    3.15
   1  -6   8   32.07    3.73
  -1  -6   8   26.64    3.09
   1  -6   9   78.07    4.74
   1  -6   9   92.10    4.88
  -1  -6   9   83.79    4.66
  -1  -6   9   78.79    4.85
  -1  -6  10    2.17    1.90
  -1  -6  10   -0.13    1.76
   1  -6  10    0.39    1.83
   1  -6  10    0.80    1.83
  -1  -6  10    3.12    1.99
  -1  -6  11    4.10    1.30
  -1  -6  11    3.81    1.47
  -1  -6  11    1.89    1.32
   1  -6  11    4.57    1.46
  -1   7  -4    2.84    2.12
  -1   7  -3   18.53    3.15
   1   7  -3   20.22    3.08
   1   7  -2   15.16    3.04
  -1   7  -2   12.32    2.92
  -1   7  -1   33.24    3.82
   1   7  -1   34.94    4.01
   1   7   0   38.47    4.27
  -1   7   0   36.17    4.14
   1   7   1   27.08    3.95
  -1   7   2   11.06    3.42
   1   7   2   12.36    3.26
  -1   7   3   13.04    3.53
   1   7   3   10.47    3.25
   1   7   4    7.31    3.08
  -1   7   4    8.09    3.02
   1   7   5  177.65    7.81
  -1   7   5  175.76    7.85
  -1  -7   5  179.32    7.21
   1  -7   5  170.57    7.12
  -1   7   6   83.88    4.82
  -1  -7   6   87.01    4.56
  -1  -7   6   77.26    5.00
   1  -7   6   87.72    4.59
   1  -7   7   37.65    3.14
  -1  -7   7   33.91    3.63
  -1  -7   7   41.94    3.21
   1  -7   7   34.87    3.72
  -1  -7   8  213.53    8.60
  -1  -7   8  214.24    8.13
   1  -7   8  199.25    8.08
   1  -7   9   18.91    2.50
  -1  -7   9   19.40    2.08
  -1  -7   9   22.04    2.27
   1  -7   9   21.02    2.16
  -1  -7  10    1.41    1.24
  -1  -7  10   -0.55    1.31
  -1  -7  10    0.63    1.16
   1  -7  10    0.18    1.25
   1  -7  10   -1.12    1.30
  -1   8  -3    4.56    2.56
  -1   8  -2   42.14    4.09
   1   8  -2   44.29    4.21
  -1   8  -1   44.78    4.61
   1   8  -1   49.87    4.62
  -1   8   0   75.30    5.55
   1   8   0   83.32    5.73
   1   8   2   40.45    4.58
  -1   8   2   44.63    4.55
   1   8   3    4.77    3.56
  -1   8   3    2.53    3.16
   1   8   4  108.05    6.10
  -1   8   4   99.32    5.93
  -1   8   5  109.65    5.88
  -1  -8   5  115.51    5.70
   1   8   5  106.95    5.63
  -1   8   6   86.35    4.55
   1  -8   6   87.10    4.92
  -1  -8   6   91.89    4.95
  -1  -8   7   45.79    3.30
  -1  -8   7   41.54    2.71
   1  -8   7   46.30    3.48
   1  -8   8  125.01    4.90
  -1  -8   8  126.48    4.79
   1  -8   8  128.15    5.34
  -1  -8   8  132.74    5.34
  -1  -8   9    4.88    1.24
  -1  -9  -5   25.67    2.39
  -1   9  -2   49.44    4.02
  -1   9  -1  109.79    6.28
   1   9   0    9.39    3.64
  -1   9   0    3.63    3.23
   1   9   2   49.81    4.56
  -1   9   2   48.94    4.47
  -1  -9   3   52.70    3.28
  -1   9   3   49.88    4.30
  -1  -9   3   50.22    3.36
   1   9   3   51.31    4.32
   1  -9   3   50.39    3.29
  -1   9   4   32.58    3.50
  -1  -9   4   31.59    2.66
  -1  -9   5   29.42    2.49
   1  -9   5   30.97    2.66
  -1  -9   6   36.18    2.56
   1  -9   6   42.98    2.75
   1  -9   7   39.15    2.32
  -1  -9   7   33.59    2.12
  -1 -10  -4   27.71    2.11
   1 -10  -4   24.08    2.09
  -1 -10  -3    7.06    1.93
  -1 -10  -2    1.43    1.95
  -1 -10  -1    6.15    1.97
  -1 -10   0   95.96    4.77
   1 -10   1    5.05    1.83
  -1 -10   1    2.00    1.74
   1 -10   2    2.26    1.44
  -1 -10   2    2.54    1.56
   2   0  -7  114.13    4.88
   2   0  -6   32.92    2.13
  -2   0  -6   30.51    1.88
   2   0  -5  476.43   14.72
   2   0  -5  486.30   15.23
   2   0  -4  245.07    7.69
  -2   0  -4  226.22    7.64
   2   0  -4  249.18    7.97
  -2   0  -3 1317.65   40.09
   2   0  -3 1392.15   40.22
   2   0  -2 3747.35  104.37
   2   0  -2 3427.43  104.08
  -2   0  -2 3649.92  104.37
  -2   0  -1 1075.25   31.84
   2   0   0  346.00    9.84
  -2   0   0  314.39    9.82
   2   0   1 1051.78   31.14
   2   0   2 3631.57  106.67
   2   0   2 3669.26  106.93
   2   0   3 1329.38   39.44
  -2   0   7  103.84    4.58
  -2   0   7  108.56    4.76
   2   0   8    3.98    1.64
  -2   0   8    3.10    1.51
  -2   0   8    7.30    1.77
   2   0   8    4.28    1.67
  -2   0   8    4.29    1.68
  -2   0   9  107.64    5.19
   2   0   9  101.27    5.14
  -2   0  10   19.08    2.31
  -2   0  10   18.61    2.23
   2   1  -6   55.65    2.70
   2  -1  -6   47.77    2.95
   2   1  -5  469.50   14.75
  -2  -1  -5  473.69   15.05
   2  -1  -5  466.95   15.12
   2  -1  -5  490.50   15.19
  -2   1  -5  457.56   14.35
   2  -1  -4   60.02    3.01
  -2  -1  -4   59.66    3.01
  -2  -1  -4   59.96    2.01
  -2   1  -4   55.76    2.20
   2   1  -4   53.85    2.54
   2   1  -3  703.32   20.95
  -2  -1  -3  714.42   21.03
  -2  -1  -3  715.82   21.75
  -2   1  -3  704.01   20.94
   2   1  -3  706.68   21.33
  -2   1  -2 1392.84   40.82
   2   1  -2 1386.73   40.85
   2   1  -2 1374.55   40.92
  -2  -1  -2 1376.69   41.34
  -2   1  -1 4380.67  120.37
   2   1  -1 4513.11  120.51
  -2  -1   0  855.91   24.61
   2   1   0  787.04   24.59
  -2  -1   1 4562.58  131.97
  -2   1   1 4465.56  131.96
   2   1   1 4508.90  132.36
  -2  -1   1 4476.80  132.09
  -2  -1   2 1322.90   39.94
  -2   1   2 1352.95   39.81
   2   1   2 1390.54   40.38
  -2  -1   3  648.63   18.50
   2  -1   3  605.39   18.33
  -2  -1   4   55.65    1.90
   2  -1   7   59.79    3.62
  -2  -1   7   66.56    3.53
  -2   1   7   67.24    3.39
  -2  -1   7   62.61    3.61
  -2  -1   7   60.67    3.53
   2  -1   7   60.28    3.33
   2  -1   7   65.77    3.65
  -2  -1   8  101.64    5.04
  -2  -1   8  111.79    5.24
  -2   1   8  109.27    4.90
  -2  -1   8  123.81    5.49
   2  -1   8  112.56    5.37
   2  -1   8  104.47    5.18
   2  -1   8  112.76    5.02
  -2  -1   9  214.09    8.61
   2  -1   9  211.76    8.54
  -2  -1   9  226.66    8.65
   2  -1   9  210.34    8.62
  -2  -1  10    0.17    1.90
  -2  -1  10    3.56    1.88
  -2  -1  10    1.19    1.91
   2  -1  10    2.25    1.95
   2  -1  10    1.99    1.86
  -2  -1  11    3.40    1.86
   2  -1  11    2.69    1.70
  -2  -1  11    4.21    1.88
  -2  -1  11    2.58    1.73
  -2  -2  -5  269.74    9.99
   2  -2  -5  287.22   10.21
  -2  -2  -4  204.42    6.58
  -2  -2  -4  192.20    7.56
  -2  -2  -4  202.05    6.55
   2  -2  -4  204.42    7.67
  -2  -2  -3  291.12   10.07
   2   2  -2  966.30   28.82
  -2  -2  -2  951.21   29.49
   2  -2  -1 1106.96   34.00
   2   2  -1 1192.63   34.30
  -2  -2   0 2146.84   63.07
   2   2   0 2098.26   63.09
  -2  -2   1 1225.00   35.68
   2  -2   1 1165.72   35.42
  -2  -2   2  984.71   28.98
  -2  -2   2  946.19   28.85
   2   2   2  982.43   29.70
  -2  -2   3  282.50    9.11
   2  -2   3  288.14    8.77
  -2  -2   4  195.81    6.39
  -2  -2   4  198.67    6.40
  -2  -2   6  199.51    7.47
  -2  -2   6  195.05    7.45
   2  -2   6  198.07    7.51
   2  -2   6  182.42    7.43
  -2  -2   6  197.09    7.45
   2  -2   7   11.27    2.00
  -2  -2   7   11.59    2.05
  -2  -2   7   10.11    2.04
   2  -2   7   13.26    2.25
  -2  -2   7   12.96    2.19
   2  -2   8   89.41    5.07
   2  -2   8  100.27    5.19
  -2  -2   8   92.04    5.00
  -2  -2   8  107.45    5.18
   2  -2   8  100.37    4.97
   2  -2   9  235.91    9.01
  -2  -2   9  226.98    9.18
  -2  -2   9  229.57    9.18
   2  -2   9  219.20    9.24
   2  -2   9  225.11    9.09
   2  -2  10   12.25    2.57
  -2  -2  10    8.41    2.41
  -2  -2  10   10.54    2.31
  -2  -2  10    8.70    2.40
   2  -2  10   16.94    2.74
   2  -2  10   11.41    2.13
   2  -2  11   27.34    2.74
   2  -2  11   30.31    2.94
  -2  -2  11   34.35    3.14
  -2  -2  11   26.01    2.78
  -2  -2  11   31.37    2.97
  -2  -2  12   33.30    2.35
  -2  -2  12   32.04    2.39
   2  -2  12   32.74    2.31
   2  -2  12   33.02    2.43
  -2  -2  12   36.93    2.56
  -2  -3  -5   19.58    2.48
  -2  -3  -4   31.03    2.85
  -2  -3  -4   32.72    1.91
   2  -3  -4   34.37    2.98
   2  -3  -3  307.24   11.24
  -2  -3  -3  316.53   11.26
   2  -3  -2  738.70   22.59
   2  -3  -1 1051.60   31.69
  -2  -3  -1 1046.42   32.41
  -2  -3   0 1288.46   39.22
  -2  -3   1 1040.19   31.72
   2  -3   1 1034.14   31.35
   2  -3   1 1041.91   31.74
   2  -3   2  729.55   21.72
  -2  -3   2  735.34   21.93
   2  -3   2  697.28   21.01
   2  -3   2  751.39   21.93
  -2  -3   2  678.04   21.46
  -2  -3   3  310.42    9.96
   2  -3   3  317.07   10.02
  -2  -3   3  310.56   10.03
  -2  -3   4   31.07    1.80
  -2  -3   4   29.97    1.80
   2  -3   5   21.45    2.27
  -2  -3   5   23.09    2.16
   2  -3   5   20.25    2.22
  -2  -3   5   20.02    2.19
   2  -3   6  169.26    7.16
  -2  -3   6  178.75    7.25
  -2  -3   6  185.92    7.27
  -2  -3   7  142.14    6.39
  -2  -3   7  145.46    6.51
   2  -3   7  141.80    6.51
   2  -3   8  177.62    7.80
   2  -3   8  182.90    7.67
  -2  -3   8  182.51    7.77
  -2  -3   8  176.14    7.75
   2  -3   8  171.84    7.72
   2  -3   9    9.41    2.30
  -2  -3   9   12.37    2.70
  -2  -3   9    6.63    2.59
   2  -3   9    9.18    2.64
   2  -3   9   10.47    2.79
   2  -3  10   23.49    2.73
  -2  -3  10   28.14    3.09
  -2  -3  10   25.78    3.26
   2  -3  10   25.06    3.19
  -2  -3  11   12.40    2.32
  -2  -3  11    8.23    2.39
   2  -3  11    7.80    2.26
   2  -3  11    9.87    1.94
  -2  -3  11    8.45    2.08
   2  -3  12   21.54    2.09
   2  -3  12   18.66    2.12
  -2  -3  12   19.76    1.93
  -2  -3  12   21.81    2.18
  -2  -3  12   22.82    2.16
  -2  -4  -4   87.33    3.91
  -2  -4  -3   65.70    3.31
  -2  -4  -2   78.98    3.58
   2  -4  -2   72.28    3.49
   2  -4  -2   70.33    4.17
   2  -4  -1  305.00   11.33
  -2  -4  -1  299.91   11.26
   2  -4  -1  314.91   10.41
  -2  -4   0   52.90    3.48
   2  -4   0   56.86    3.50
   2  -4   1  302.07   10.50
   2  -4   1  292.53    9.88
  -2  -4   1  278.13   10.32
  -2  -4   2   65.22    3.56
   2  -4   2   72.99    3.70
   2  -4   2   74.08    3.43
  -2  -4   2   68.44    3.06
  -2  -4   2   76.92    3.58
  -2  -4   3   71.12    3.38
   2  -4   4   93.05    4.26
  -2  -4   4   82.77    3.74
  -2  -4   4   83.11    4.04
   2  -4   4   87.51    4.14
  -2  -4   5  153.51    6.59
   2  -4   5  176.14    6.90
   2  -4   6    6.45    2.06
   2  -4   6    6.74    2.14
  -2  -4   6    5.63    2.14
  -2  -4   7   77.19    4.91
  -2  -4   7   83.71    4.86
   2  -4   7   81.49    4.81
   2  -4   8   74.59    4.68
   2  -4   8   63.20    4.46
  -2  -4   8   68.54    4.69
   2  -4   9   21.18    3.19
  -2  -4   9   24.42    3.13
  -2  -4   9   18.14    3.18
   2  -4   9   18.09    2.86
  -2  -4  10   34.97    3.40
   2  -4  10   31.39    3.62
   2  -4  10   30.13    3.11
  -2  -4  10   28.94    3.34
   2  -4  11   33.17    3.05
  -2  -4  11   33.10    3.01
  -2  -4  11   36.52    2.98
  -2  -4  11   33.40    3.04
   2  -4  11   35.57    2.72
  -2  -4  12   13.48    1.73
   2  -4  12    9.16    1.57
  -2  -4  12   11.19    1.65
  -2  -4  12   10.60    1.47
   2  -4  12   12.50    1.77
   2   5  -3  383.52   13.43
  -2   5  -3  401.74   13.41
   2   5  -2   78.00    4.28
  -2   5  -2   72.64    4.09
  -2  -5  -2   84.82    4.06
   2  -5  -1   85.09    4.18
  -2  -5  -1   93.36    4.34
  -2   5  -1   83.47    4.38
   2   5  -1   84.49    4.49
  -2   5   0   84.32    4.49
   2   5   0   90.86    4.62
   2   5   1   99.00    4.87
  -2  -5   1   94.58    5.02
   2  -5   1   94.52    4.51
  -2  -5   1  101.21    4.62
   2  -5   1  106.16    5.29
  -2   5   2   80.07    4.50
  -2  -5   2   86.50    4.25
   2   5   2   87.49    4.59
   2  -5   3  382.52   12.74
   2   5   3  386.88   13.39
  -2   5   3  380.39   13.36
  -2  -5   3  381.35   12.75
  -2  -5   4   95.81    4.57
   2  -5   4   94.48    4.56
   2   5   4   96.12    4.89
  -2   5   4   98.18    5.01
  -2   5   5  366.56   13.36
   2  -5   5  388.26   13.57
   2  -5   5  389.46   13.40
  -2  -5   5  386.96   13.36
  -2  -5   6   14.57    2.50
   2  -5   6   12.30    2.50
  -2  -5   7   61.76    4.36
   2  -5   7   56.49    4.21
   2  -5   8  154.34    7.26
   2  -5   8  158.19    7.45
  -2  -5   8  155.29    7.14
  -2  -5   8  142.43    7.13
  -2  -5   9   66.88    4.54
   2  -5   9   54.76    4.14
   2  -5   9   56.15    4.35
  -2  -5   9   57.33    4.64
  -2  -5  10   31.81    3.19
   2  -5  10   32.97    3.13
   2  -5  11   30.56    2.64
  -2  -5  11   26.81    2.55
  -2  -5  11   26.43    2.49
   2  -5  11   23.84    2.13
   2  -5  11   22.64    2.35
  -2  -5  11   23.71    2.32
  -2  -5  12    3.76    1.14
  -2  -5  12    4.16    1.14
   2  -5  12    4.96    1.06
   2  -5  12    4.59    1.17
  -2   6  -3  519.10   17.50
   2   6  -3  514.42   17.58
  -2   6  -2    4.38    2.45
   2   6  -2    6.11    2.40
  -2   6  -1   61.14    4.27
   2   6  -1   63.49    4.40
   2   6   0  216.97    9.16
  -2   6   0  240.10    9.34
   2   6   1   58.67    4.27
   2   6   2    4.36    2.60
  -2   6   2    2.09    2.55
  -2   6   3  534.06   18.26
   2   6   3  526.94   18.21
   2   6   4  189.70    8.00
   2  -6   4  173.54    7.12
  -2  -6   4  181.82    7.23
  -2   6   4  180.26    7.98
   2   6   5  295.80   11.35
  -2  -6   5  310.93   11.18
  -2   6   5  299.49   11.49
   2  -6   5  305.28   11.14
  -2  -6   6  229.08    9.12
  -2  -6   6  226.59    9.51
   2  -6   6  227.73    9.12
  -2  -6   7  210.82    9.37
   2  -6   7  217.58    9.02
  -2  -6   7  230.99    9.01
   2  -6   8   31.00    3.44
   2  -6   8   31.37    3.59
  -2  -6   8   29.17    3.26
   2  -6   9   40.10    3.52
  -2  -6   9   40.17    3.38
   2  -6   9   44.06    3.51
  -2  -6  10   -2.15    1.86
  -2  -6  10    1.69    1.73
   2  -6  10    1.92    1.84
   2  -6  10    0.78    1.72
  -2  -6  10    1.35    1.79
  -2  -6  11   94.48    3.92
   2  -6  11   81.20    3.64
  -2  -6  11   93.24    3.90
  -2  -6  11   89.89    3.89
   2  -6  11   94.69    3.90
  -2   7  -4   11.22    2.41
   2   7  -3  619.02   21.04
  -2   7  -3  625.62   20.97
  -2   7  -2   74.38    5.12
   2   7  -2   79.81    5.05
  -2   7  -1  334.81   12.78
   2   7  -1  329.31   12.77
  -2   7   0   21.43    3.41
   2   7   0   17.30    3.44
   2   7   1  314.66   12.36
  -2   7   2   80.50    5.42
   2   7   2   76.76    5.31
  -2   7   3  584.28   20.31
   2   7   3  583.92   20.24
   2   7   4   17.89    3.27
  -2  -7   4   19.53    2.49
  -2   7   4   21.60    3.39
  -2  -7   5   40.87    3.09
   2  -7   5   41.56    3.08
  -2   7   5   41.96    3.86
   2   7   5   47.32    3.78
  -2   7   6  228.68    9.41
   2  -7   6  241.72    9.19
  -2  -7   6  251.53    9.89
  -2  -7   6  239.09    9.18
  -2  -7   7  272.87   10.83
   2  -7   7  281.45   10.30
  -2  -7   7  276.09   10.30
  -2  -7   8   14.47    2.79
   2  -7   8   15.30    2.80
   2  -7   8   16.26    2.37
  -2  -7   8   16.15    2.36
  -2  -7   9    9.67    1.82
  -2  -7   9   14.08    2.35
  -2  -7   9   10.77    1.86
   2  -7   9   10.09    2.20
   2  -7   9    7.29    1.79
  -2  -7  10   -1.00    1.07
   2  -7  10    0.43    1.19
   2  -7  10   -0.38    1.14
   2  -7  10    0.09    1.18
  -2  -7  10    0.88    1.16
  -2  -8  -6   30.80    2.56
  -2   8  -3  121.40    6.28
  -2   8  -2   16.92    3.63
   2   8  -2   24.33    3.74
   2   8  -1   23.21    4.03
  -2   8  -1   23.50    3.74
   2   8   0  106.34    6.39
  -2   8   0   97.61    6.35
  -2   8   2   18.16    3.80
   2   8   2   27.06    4.16
   2   8   3  114.17    6.48
  -2   8   3  109.00    6.48
  -2  -8   3  118.42    5.81
   2   8   4  129.69    6.64
  -2   8   4  132.16    6.95
  -2   8   5   10.08    2.79
  -2  -8   5    8.63    2.48
  -2   8   6   28.58    2.87
   2  -8   6   30.75    3.27
   2  -8   7   13.91    2.54
  -2  -8   7    9.37    1.59
  -2  -8   7   14.05    2.34
  -2  -8   8   12.28    1.41
  -2  -8   8   12.39    1.36
  -2  -8   9    7.68    1.27
   2  -9  -6    8.83    1.39
  -2  -9  -5   -0.98    1.63
  -2   9  -2   55.76    4.27
  -2   9  -1   43.77    4.21
  -2   9   0    1.06    3.38
  -2  -9   2   46.40    3.69
  -2   9   2   54.24    4.80
  -2   9   3    4.44    3.10
  -2  -9   3    2.87    1.97
  -2   9   4   19.76    3.15
  -2  -9   4   20.10    2.13
  -2   9   5    1.20    1.98
  -2  -9   5    2.39    1.55
   2  -9   5    2.26    1.80
   2  -9   6    8.12    1.83
  -2  -9   6   10.30    1.63
  -2  -9   7   14.71    1.44
   2  -9   7   15.09    1.68
   2 -10  -4   44.48    2.58
  -2 -10  -4   38.71    2.45
  -2 -10  -3   14.48    2.14
  -2 -10  -2   14.92    2.14
  -2 -10  -1   72.23    4.04
  -2 -10   0    3.35    1.88
  -2 -10   1   71.00    3.86
  -2 -10   2   15.75    1.90
   2 -10   2   16.00    1.81
   2 -10   4   32.74    1.84
   3   0  -7    3.27    1.27
  -3   0  -6    1.37    0.83
   3   0  -6    0.87    1.08
   3   0  -5    1.90    0.67
   3   0  -5    0.71    1.13
   3   0  -4    0.57    1.27
  -3   0  -4   -0.32    0.39
   3   0  -3    0.02    0.59
  -3   0  -3   -0.16    0.98
   3   0  -3    0.33    1.31
   3   0  -2   -0.35    0.74
   3   0  -2   -1.02    1.14
  -3   0   0    0.06    0.67
   3   0   1   -0.04    1.04
   3   0   2    0.40    0.70
   3   0   2    0.45    1.07
   3   0   3   -0.26    1.12
   3   0   3   -0.07    0.62
   3   0   4   -0.40    0.86
  -3   0   4    0.19    0.37
  -3   0   7    0.13    1.50
  -3   0   7    1.25    1.40
   3   0   7    0.37    1.28
  -3   0   8   -1.72    1.66
  -3   0   8    1.20    1.58
  -3   0   8   -0.78    1.50
  -3   0   9    1.30    1.79
   3   0   9    1.32    1.68
  -3   0   9    0.16    1.75
   3   0   9   -1.45    1.77
   3   0  10   -0.47    1.80
  -3   0  10   -0.96    1.74
  -3   0  10   -1.22    1.70
  -3   0  11    0.96    1.59
   3  -1  -6  292.21   10.39
   3   1  -6  302.91   10.09
   3  -1  -5  130.69    5.41
   3   1  -5  139.89    5.19
  -3   1  -5  137.74    4.62
  -3  -1  -5  140.46    5.42
   3  -1  -5  147.75    5.57
   3   1  -4  158.66    4.99
   3  -1  -4  158.34    5.78
  -3  -1  -4  161.76    5.95
   3   1  -4  151.80    5.54
  -3   1  -4  156.28    5.01
   3   1  -3 1659.71   49.25
  -3   1  -3 1632.17   48.70
  -3  -1  -3 1599.41   49.64
  -3  -1  -3 1687.65   48.96
  -3   1  -3 1701.79   48.96
   3   1  -3 1679.08   49.04
   3   1  -2 5296.48  153.87
  -3  -1  -2 5113.53  154.25
   3   1  -2 5220.60  153.84
  -3  -1  -2 5240.27  153.73
  -3   1  -2 5293.55  153.71
   3   1  -1  416.44   12.10
  -3  -1  -1  400.11   11.88
  -3  -1   0  116.97    4.28
   3  -1   0  119.93    3.75
  -3  -1   1  398.67   12.14
   3   1   1  407.77   12.57
  -3  -1   1  396.68   12.37
  -3  -1   1  395.09   12.16
   3   1   2 4974.38  151.73
  -3   1   2 5195.97  151.13
  -3  -1   2 5136.69  151.14
  -3  -1   2 5240.00  151.30
  -3   1   3 1714.54   51.32
   3  -1   3 1758.55   51.35
   3   1   3 1775.93   52.06
  -3  -1   3 1706.36   51.32
  -3  -1   3 1800.99   51.69
   3  -1   6  289.12    9.84
  -3  -1   6  265.75    9.66
  -3  -1   6  286.09    9.88
  -3  -1   7   74.61    3.78
  -3   1   7   71.80    3.73
   3  -1   7   72.93    4.00
  -3  -1   7   78.38    3.96
  -3  -1   7   74.06    3.93
  -3  -1   8   68.91    4.09
  -3  -1   8   69.41    4.03
  -3   1   8   76.84    3.98
   3  -1   8   68.92    4.15
  -3  -1   9   77.80    4.46
  -3  -1   9   83.41    4.46
  -3   1   9   73.74    4.13
  -3  -1   9   78.43    4.53
   3  -1   9   75.82    4.43
   3  -1   9   77.09    4.57
  -3  -1  10  108.53    5.27
   3  -1  10  110.38    5.53
  -3  -1  10  105.94    5.40
  -3  -1  10  108.32    5.43
   3  -1  10  104.07    5.34
  -3  -1  11   37.27    2.99
   3  -1  11   35.24    2.92
  -3  -1  11   36.57    2.79
  -3  -1  11   36.72    3.00
   3  -2  -6   72.87    3.86
   3  -2  -5  262.65    9.49
  -3  -2  -5  244.06    9.31
  -3  -2  -4 1850.28   55.08
  -3  -2  -4 1893.87   56.29
  -3  -2  -3  134.78    5.55
   3   2  -3  133.53    4.59
  -3  -2  -2  261.65    9.52
  -3   2  -2  265.64    8.79
   3   2  -2  291.54    8.97
   3   2  -1 1275.07   39.62
  -3   2  -1 1350.41   39.30
  -3  -2   0  151.12    5.67
   3   2   0  153.77    5.71
  -3  -2   1 1370.64   38.14
  -3   2   1 1202.04   37.76
   3   2   2  260.66    8.99
  -3  -2   2  269.53    8.38
  -3  -2   2  235.63    8.13
  -3   2   2  257.90    8.22
  -3  -2   3  133.38    4.71
   3   2   3  124.49    5.46
  -3  -2   4 1854.26   54.87
  -3  -2   6   75.77    3.93
  -3  -2   6   77.15    3.83
   3  -2   6   65.96    3.78
  -3  -2   6   74.30    3.88
   3  -2   7   34.90    3.12
   3  -2   7   34.87    2.98
  -3  -2   7   35.27    2.98
   3  -2   7   41.65    2.85
  -3   2   7   34.76    2.46
  -3  -2   7   38.76    3.02
  -3  -2   8   87.32    4.74
   3  -2   8   88.05    4.53
  -3  -2   8   90.00    4.90
   3  -2   8   85.70    4.97
   3  -2   9   39.99    3.41
   3  -2   9   35.15    3.37
   3  -2   9   34.85    2.95
  -3  -2   9   39.73    3.44
  -3  -2   9   29.82    3.24
   3  -2  10   49.84    3.92
  -3  -2  10   46.41    3.70
  -3  -2  10   46.96    3.76
  -3  -2  10   53.00    3.80
   3  -2  10   48.33    3.82
  -3  -2  11  167.49    7.02
  -3  -2  11  160.73    7.02
   3  -2  11  165.55    7.02
  -3  -2  11  166.73    6.97
  -3  -2  12    5.19    1.58
  -3  -2  12    2.74    1.43
  -3  -2  12    3.15    1.43
   3  -2  12    3.87    1.55
  -3  -3  -4  666.37   22.19
   3  -3  -4  642.90   22.10
  -3  -3  -4  691.17   20.80
  -3  -3  -3  540.05   17.67
   3  -3  -3  515.58   17.66
   3   3  -1  128.36    5.21
  -3  -3  -1  124.27    5.45
   3   3   0  343.16   11.75
  -3  -3   0  345.44   11.72
   3   3   1  151.34    6.19
  -3  -3   1  146.25    5.72
  -3  -3   2  232.93    6.96
  -3  -3   2  254.92    7.44
  -3  -3   3  502.33   15.39
   3  -3   3  484.77   15.38
  -3  -3   4  617.82   19.37
  -3  -3   4  636.99   19.42
   3  -3   5  427.15   14.51
   3  -3   5  430.91   14.48
  -3  -3   5  446.50   14.47
  -3  -3   6  375.64   13.13
  -3  -3   7  663.47   21.49
  -3  -3   7  637.38   21.54
   3  -3   7  660.85   21.66
   3  -3   8  201.82    8.76
   3  -3   8  202.25    8.61
  -3  -3   8  214.61    8.73
  -3  -3   8  203.84    8.58
   3  -3   8  208.94    8.49
  -3  -3   9  241.88    9.96
  -3  -3   9  249.85    9.95
   3  -3   9  257.00   10.07
   3  -3   9  245.36    9.97
   3  -3   9  247.92    9.73
   3  -3  10   31.34    2.92
  -3  -3  10   28.46    3.32
  -3  -3  10   24.82    3.14
   3  -3  10   26.56    3.39
  -3  -3  10   26.95    3.27
   3  -3  10   30.16    3.32
  -3  -3  11    2.29    1.95
   3  -3  11    3.95    2.15
   3  -3  11    3.54    1.59
  -3  -3  11    3.89    2.17
  -3  -3  11    4.97    2.34
  -3  -3  12    0.52    1.54
   3  -3  12    1.09    1.33
  -3  -3  12    0.89    1.64
   3  -3  12   -0.22    1.47
  -3  -3  12   -1.45    1.41
  -3  -4  -4  307.81   10.48
  -3  -4  -3  594.38   18.93
  -3  -4  -2   15.07    2.46
   3  -4  -2   20.25    2.53
   3  -4  -1   69.07    4.18
  -3  -4  -1   75.49    4.34
   3  -4   0   64.15    3.92
  -3  -4   0   64.17    3.82
  -3  -4   1   85.32    4.42
   3  -4   1   98.96    4.62
   3  -4   2   17.62    1.98
  -3  -4   2   18.11    1.98
  -3  -4   2   17.02    1.56
  -3  -4   3  673.04   21.20
  -3   4   4  302.17   10.50
   3  -4   4  294.96   10.47
  -3  -4   4  302.51   10.16
   3  -4   4  294.22   10.41
  -3  -4   4  293.52   10.36
   3  -4   5  674.34   21.62
  -3  -4   5  656.59   21.53
   3  -4   5  677.01   21.68
  -3  -4   6  203.04    8.73
   3  -4   6  223.95    8.86
  -3  -4   6  231.05    8.75
   3  -4   7  154.70    6.90
  -3  -4   7  145.37    6.84
  -3  -4   8  320.34   12.11
   3  -4   8  347.58   12.05
   3  -4   9  146.24    7.02
   3  -4   9  138.34    6.97
  -3  -4   9  149.06    7.03
  -3  -4   9  143.45    6.99
   3  -4   9  143.23    6.80
  -3  -4  10   41.98    3.72
   3  -4  10   35.72    3.24
   3  -4  10   44.08    3.89
  -3  -4  10   43.54    3.73
  -3  -4  10   43.11    3.63
   3  -4  11   34.97    2.59
  -3  -4  11   30.22    2.90
  -3  -4  11   35.87    3.05
  -3  -4  11   35.98    3.10
   3  -4  11   41.72    3.21
   3  -4  12    0.36    1.28
  -3  -4  12   -1.01    1.38
  -3  -4  12    0.77    1.32
  -3  -4  12    1.69    1.27
   3  -4  12   -0.10    1.36
  -3   5  -3  155.75    6.56
   3   5  -3  170.83    6.84
  -3  -5  -2  131.81    5.62
   3   5  -2  123.49    5.64
  -3   5  -2  121.82    5.55
   3   5  -1  156.52    6.80
  -3   5  -1  160.11    6.67
  -3  -5  -1  170.61    6.70
  -3   5   0    0.43    1.76
   3   5   1  143.05    6.40
  -3  -5   1  153.51    6.27
  -3   5   2  120.86    5.61
  -3  -5   2  121.57    5.41
   3   5   2  118.43    5.57
  -3   5   3  160.69    6.67
   3  -5   3  146.26    6.06
   3   5   3  152.47    6.55
  -3  -5   3  147.05    5.95
  -3   5   4  108.81    5.43
   3  -5   4  104.91    5.11
   3   5   4  113.37    5.41
  -3  -5   4  116.20    5.08
   3  -5   5  109.01    5.35
   3  -5   5  113.64    5.52
  -3   5   5  115.10    5.58
  -3  -5   5  113.82    5.40
  -3  -5   6  106.29    5.44
   3  -5   6  101.19    5.48
  -3  -5   6  107.42    5.59
   3  -5   6   97.69    5.30
  -3  -5   7  267.97   10.80
   3  -5   7  290.72   10.93
  -3  -5   7  276.90   11.00
  -3  -5   8    5.54    2.48
   3  -5   8    5.53    2.65
   3  -5   8    4.60    2.61
  -3  -5   9   31.45    3.73
  -3  -5   9   31.96    3.58
   3  -5   9   40.82    3.56
   3  -5   9   33.28    3.62
   3  -5  10   17.94    2.43
  -3  -5  10   20.33    2.80
   3  -5  11   12.40    1.72
  -3  -5  11   12.39    2.08
   3  -5  11   16.21    2.17
  -3  -5  11   10.13    1.94
  -3  -5  11   11.29    2.19
   3  -5  12    6.26    1.07
  -3  -5  12    5.60    0.97
  -3  -5  12    6.44    1.16
   3  -5  12    6.10    1.19
  -3  -5  12    3.51    1.10
   3   6  -3   20.77    2.87
  -3   6  -3   19.81    2.72
  -3   6  -2   65.28    4.26
   3   6  -2   65.83    4.36
   3   6  -1  180.71    7.96
  -3   6  -1  188.75    7.95
  -3   6   0   21.14    3.05
   3   6   0   13.08    2.74
   3   6   1  189.76    8.18
  -3   6   2   61.09    4.33
   3   6   2   61.29    4.49
   3   6   3   17.65    2.93
  -3   6   3   15.52    3.03
  -3   6   4  125.47    6.33
   3   6   4  132.10    6.29
   3  -6   4  125.68    5.60
  -3  -6   4  120.08    5.56
   3   6   5   92.89    5.05
  -3  -6   5   96.49    4.94
  -3   6   5   92.43    5.34
   3  -6   5   88.38    4.79
  -3   6   6  107.70    5.76
  -3  -6   6  121.03    6.26
   3  -6   6  118.15    5.94
  -3  -6   7  174.18    8.14
  -3  -6   7  183.25    7.84
   3  -6   7  182.15    7.93
  -3  -6   8  145.62    6.71
  -3  -6   8  137.92    6.85
   3  -6   8  140.44    6.81
   3  -6   8  142.19    6.64
   3  -6   9   31.18    3.17
  -3  -6   9   23.53    2.95
   3  -6   9   31.11    3.15
  -3  -6   9   27.88    2.86
   3  -6  10   11.09    2.15
  -3  -6  10   13.37    2.30
   3  -6  10    9.45    1.91
  -3  -6  10    8.05    1.95
  -3  -6  10   11.27    2.10
  -3  -6  11   12.09    1.49
  -3  -6  11   12.88    1.58
   3  -6  11   11.35    1.60
  -3  -6  11    8.47    1.43
   3  -6  11   10.54    1.24
   3  -6  11   11.88    1.48
  -3   7  -3   48.59    4.10
  -3   7  -2   78.90    5.10
   3   7  -2   80.38    5.25
  -3   7  -1   74.84    5.21
   3   7  -1   71.25    5.12
   3   7   0   11.84    3.39
  -3   7   0    4.44    3.09
   3   7   1   71.77    5.13
   3   7   2   75.93    5.27
  -3   7   2   80.10    5.55
  -3   7   3   53.10    4.50
   3   7   3   58.77    4.60
  -3   7   4   33.56    3.94
   3   7   4   35.89    3.79
  -3  -7   4   28.54    2.76
  -3  -7   5   53.43    3.43
   3   7   5   58.56    4.24
  -3   7   5   55.21    4.31
  -3  -7   5   53.42    4.13
   3  -7   5   46.14    3.23
  -3   7   6   87.43    5.08
  -3  -7   6   93.62    4.82
  -3  -7   6   94.14    5.34
   3  -7   6   96.10    4.86
  -3  -7   7   64.65    4.45
  -3  -7   7   61.94    3.91
   3  -7   7   63.71    3.90
   3  -7   8    3.85    2.50
  -3  -7   8    4.59    1.81
   3  -7   8    4.25    1.96
  -3  -7   8    3.25    2.34
  -3  -7   8    3.40    1.94
   3  -7   9    4.72    1.58
  -3  -7   9    5.60    1.65
   3  -7   9    6.20    2.01
  -3  -7   9    6.71    1.98
  -3  -7   9    5.82    1.68
   3  -7  10   29.29    2.04
  -3  -7  10   29.89    1.97
   3  -7  10   32.45    2.01
  -3  -7  10   30.13    1.94
   3  -7  10   35.45    2.19
  -3  -8  -6   22.95    2.29
  -3   8  -3  114.06    5.99
  -3   8  -2   69.59    4.92
   3   8  -1   52.25    4.86
  -3   8  -1   47.95    4.76
   3   8   0  452.03   17.07
  -3   8   0  489.51   17.25
   3   8   1   36.44    4.48
   3   8   2   65.89    5.20
  -3   8   2   67.14    5.31
   3   8   3  137.88    7.08
  -3  -8   3  121.24    6.06
  -3   8   3  127.55    7.12
   3   8   4   63.35    4.66
  -3   8   4   65.31    5.02
  -3  -8   4   61.41    3.93
  -3  -8   4   56.39    3.63
  -3  -8   5   63.72    3.96
  -3   8   5   58.98    4.30
  -3  -8   6   17.32    2.52
  -3   8   6   14.09    2.36
  -3  -8   7    1.91    1.79
   3  -8   7    1.80    2.19
  -3  -8   8   17.44    1.48
  -3  -8   8   18.30    2.01
  -3  -8   8   15.18    1.39
  -3  -8   9   81.26    3.36
   3  -8   9   76.83    3.37
  -3  -9  -5   99.55    4.58
  -3  -9  -4  109.02    5.29
  -3   9  -2  156.55    7.20
  -3   9  -1   65.98    4.80
  -3   9   0  192.06    8.67
  -3  -9   1   62.49    4.38
  -3   9   2  161.88    7.61
  -3  -9   2  148.25    6.68
  -3   9   3  193.70    8.34
  -3  -9   3  178.66    7.35
  -3   9   4  103.75    5.50
  -3  -9   4  100.07    4.46
  -3  -9   5  103.11    4.57
  -3   9   5  113.78    5.18
   3  -9   5  112.60    5.12
  -3  -9   6    3.41    1.27
   3  -9   6    0.57    1.52
   3  -9   7   67.08    3.04
  -3  -9   7   53.70    2.58
  -3 -10  -4   64.55    3.13
  -3 -10  -3   63.28    3.41
  -3 -10  -2   27.16    2.60
  -3 -10  -1    7.73    2.16
  -3 -10   0    4.37    1.96
  -3 -10   1   13.55    2.01
  -3  10   1   12.02    2.53
  -3 -10   2   23.06    2.11
  -3  10   2   21.71    2.82
   3 -10   2   23.83    1.97
   3 -10   3   55.96    2.69
   3 -10   4   59.24    2.70
   4   0  -6  114.50    4.90
   4   0  -5  108.01    4.50
   4   0  -4  283.54    9.41
   4   0  -3 2518.13   76.41
   4   0  -3 2620.59   75.99
   4   0  -2 9999.00  292.58
   4   0  -1  168.86    5.83
   4   0  -1  192.17    5.84
  -4   0   0  871.67   25.89
   4   0   1  181.39    5.98
   4   0   1  196.36    6.39
   4   0   2 9247.28  270.75
   4   0   2 9329.60  270.38
  -4   0   2 9091.71  270.63
   4   0   3 2506.03   74.39
   4   0   3 2519.34   73.93
   4   0   4  332.55   10.75
  -4   0   6  126.10    5.24
   4   0   7   62.46    3.44
  -4   0   7   62.70    3.36
  -4   0   7   59.59    3.48
  -4   0   8  699.18   22.37
  -4   0   8  705.56   22.52
  -4   0   8  679.69   22.08
   4   0   9   32.87    3.00
  -4   0   9   34.49    2.89
   4   0   9   30.34    2.66
  -4   0   9   31.25    3.00
  -4   0  10  230.82    8.79
  -4   0  10  228.91    8.90
   4   0  10  220.67    8.83
  -4   0  11   21.33    2.36
   4   1  -6   15.89    1.72
   4  -1  -6   13.58    1.75
  -4   1  -5  293.35    8.80
   4  -1  -5  274.74    8.60
   4   1  -5  295.08    9.59
  -4  -1  -5  296.55    9.96
   4  -1  -5  283.19    9.83
  -4   1  -4  958.87   27.70
   4  -1  -4  948.38   28.48
  -4  -1  -4  903.36   28.61
   4   1  -4  927.92   27.85
  -4   1  -4  913.15   27.49
   4   1  -4  936.75   28.23
   4   1  -3  756.84   22.04
  -4  -1  -3  756.72   22.50
  -4   1  -3  727.25   21.70
  -4  -1  -2 1292.40   38.27
   4   1  -2 1336.54   38.56
  -4  -1  -2 1288.72   38.88
   4  -1  -2 1191.52   38.52
   4   1  -2 1336.08   38.42
  -4  -1  -1 2253.13   64.93
   4   1  -1 2296.63   65.22
   4  -1  -1 2288.53   64.91
   4  -1   0   32.67    1.53
   4   1   0   30.92    2.24
  -4  -1   0   35.62    2.23
  -4  -1   1 2204.63   63.90
   4   1   1 2078.71   64.32
  -4  -1   1 2181.25   63.92
  -4  -1   2 1389.11   42.03
  -4  -1   2 1446.14   42.20
   4   1   2 1439.63   42.65
   4   1   3  763.20   22.61
   4  -1   3  717.84   21.91
  -4  -1   3  740.20   22.17
  -4   1   3  709.81   21.75
   4  -1   4  885.31   26.86
  -4   1   4  908.47   26.80
   4   1   4  909.06   27.73
  -4  -1   6   23.62    2.16
  -4  -1   6   23.83    2.23
   4  -1   6   22.71    2.19
  -4   1   6   26.41    2.14
  -4  -1   7   63.05    3.69
   4  -1   7   59.28    3.59
  -4   1   7   62.08    3.41
  -4   1   7   58.28    3.21
  -4  -1   7   62.97    3.59
  -4  -1   8  349.56   12.50
   4  -1   8  347.57   12.54
   4  -1   8  347.48   12.47
  -4   1   8  352.09   12.21
  -4  -1   8  340.06   12.45
  -4  -1   8  353.08   12.34
  -4  -1   9    4.24    2.00
  -4  -1   9    6.02    2.08
   4  -1   9    6.62    2.46
  -4  -1   9    3.08    1.97
   4  -1   9    5.45    2.27
  -4   1   9    6.76    1.90
  -4  -1  10  117.33    5.77
  -4  -1  10  116.54    5.48
   4  -1  10  123.94    5.83
  -4   1  10  111.92    5.31
   4  -1  10  111.68    5.55
  -4  -1  10  112.25    5.71
   4  -1  11   14.22    2.19
  -4  -1  11   11.88    1.93
  -4  -1  11   17.60    2.40
  -4  -1  11   10.47    2.13
   4  -1  11   13.65    2.20
  -4  -1  12  225.61    8.09
  -4  -2  -5  860.76   27.00
   4  -2  -5  842.59   26.61
   4  -2  -5  844.20   27.02
   4   2  -4  481.67   14.69
  -4  -2  -4  487.05   14.92
  -4  -2  -4  481.90   16.09
   4   2  -3  301.40    9.28
  -4  -2  -3  279.11    9.15
  -4  -2  -3  288.12   10.08
  -4   2  -3  277.08    9.16
   4   2  -2  828.95   25.98
  -4   2  -2  869.25   25.78
  -4  -2  -2  862.35   26.54
   4   2  -1  524.66   16.24
  -4   2  -1  508.61   15.87
   4   2   0 1716.56   50.67
  -4  -2   0 1663.08   50.61
   4  -2   1  484.25   14.49
  -4   2   1  492.47   15.07
  -4  -2   1  495.46   15.44
  -4   2   2  856.78   25.66
  -4  -2   2  820.36   25.66
   4   2   2  900.87   26.60
  -4  -2   3  276.47    9.07
  -4   2   3  281.19    8.98
  -4  -2   3  273.69    8.91
   4   2   3  284.04    9.92
  -4  -2   4  487.01   15.02
  -4  -2   4  508.34   14.65
  -4  -2   6  556.42   17.62
  -4   2   6  530.58   17.17
  -4  -2   6  512.24   17.41
   4  -2   6  545.00   17.59
  -4  -2   7  128.33    5.81
   4  -2   7  113.28    5.29
   4  -2   7  124.45    5.81
   4  -2   7  124.86    5.80
  -4   2   7  121.82    5.26
  -4  -2   7  131.76    5.76
  -4  -2   8   24.24    2.82
  -4   2   8   27.12    2.45
   4  -2   8   26.95    3.11
  -4  -2   8   26.38    2.85
   4  -2   8   27.18    2.55
   4  -2   9  186.86    7.82
   4  -2   9  212.28    8.49
  -4  -2   9  209.77    8.56
  -4  -2   9  209.07    8.42
  -4   2   9  192.30    7.75
   4  -2   9  196.27    8.56
  -4  -2   9  199.95    8.44
  -4  -2  10  231.51    9.30
  -4  -2  10  227.98    9.28
  -4  -2  10  223.61    9.08
   4  -2  10  242.99    9.31
   4  -2  10  217.23    9.23
  -4  -2  11   75.56    4.35
  -4  -2  11   66.23    4.11
  -4  -2  11   62.21    3.93
   4  -2  11   68.70    4.04
  -4  -2  12   10.68    1.62
  -4  -2  12   13.23    1.93
  -4  -2  12   15.97    1.92
   4  -2  12   14.63    1.85
   4  -3  -4  265.69   10.27
  -4  -3  -4  259.16    8.85
  -4  -3  -4  278.69   10.28
  -4  -3  -3  843.57   26.95
   4   3  -2  531.03   16.96
   4   3  -1  299.04   10.54
  -4  -3  -1  313.33   10.83
   4   3   0  153.24    6.16
  -4  -3   0  148.12    6.09
  -4  -3   1  315.62   10.65
   4   3   1  302.31   10.96
   4   3   2  520.25   17.17
  -4  -3   2  508.41   16.03
  -4  -3   2  517.89   16.50
  -4  -3   3  856.72   26.14
  -4  -3   4  279.20    9.44
  -4  -3   4  286.42    9.39
  -4  -3   5   68.80    3.62
  -4  -3   5   59.98    3.49
   4  -3   5   61.62    3.54
   4  -3   5   57.02    3.47
  -4   3   6   66.51    3.43
   4  -3   7   14.34    2.52
   4  -3   7   12.31    2.54
  -4  -3   7   12.84    2.36
  -4  -3   7   11.56    2.42
  -4   3   7   12.17    1.79
   4  -3   8   59.19    3.90
  -4  -3   8   57.24    4.11
   4  -3   8   54.15    4.15
  -4  -3   8   64.36    4.39
   4  -3   9   60.10    4.34
   4  -3   9   58.97    3.89
  -4  -3   9   54.56    4.21
  -4  -3   9   60.87    4.49
   4  -3   9   59.43    4.52
   4  -3  10   28.02    3.25
  -4  -3  10   32.90    3.29
   4  -3  10   30.60    3.29
  -4  -3  10   28.54    3.34
  -4  -3  10   28.22    3.36
   4  -3  10   29.83    2.73
  -4  -3  11    5.21    1.95
  -4  -3  11    6.08    2.20
   4  -3  11    4.06    2.12
  -4  -3  11    8.88    2.41
  -4  -3  12    8.60    1.75
  -4  -3  12    5.56    1.59
   4  -3  12    7.49    1.67
   4  -3  12    8.77    1.48
  -4  -3  12    9.75    1.68
  -4  -4  -4   44.07    2.68
   4  -4  -2  121.57    5.89
  -4  -4  -2  109.77    5.65
  -4  -4  -1  359.41   12.96
  -4  -4   0  223.55    8.73
  -4  -4   1  370.15   12.97
   4  -4   2  114.43    4.99
  -4  -4   2  107.46    4.43
  -4  -4   2  112.78    4.99
  -4  -4   3  119.36    4.75
   4  -4   4   33.42    2.65
   4  -4   4   37.25    2.68
  -4   4   4   32.70    2.73
  -4  -4   4   37.88    2.28
  -4  -4   4   34.49    2.63
   4  -4   5  225.84    8.63
  -4  -4   5  223.90    8.64
  -4   4   5  219.43    8.40
   4  -4   5  227.53    8.62
  -4  -4   5  224.11    8.53
  -4  -4   6  243.63    9.83
   4  -4   6  266.98    9.95
   4  -4   6  265.03    9.94
  -4  -4   6  254.39    9.82
   4  -4   7   98.03    5.40
  -4  -4   7   88.43    5.21
  -4  -4   8   71.68    4.81
   4  -4   8   63.60    4.34
   4  -4   9   42.67    3.89
   4  -4   9   30.58    3.52
   4  -4   9   34.11    3.29
  -4  -4   9   29.09    3.56
  -4  -4   9   31.95    3.59
   4  -4  10   29.33    2.92
  -4  -4  10   32.42    3.26
   4  -4  10   41.16    3.75
  -4  -4  10   30.96    3.22
  -4  -4  10   29.20    3.25
   4  -4  11   11.17    1.69
  -4  -4  11   12.71    2.33
   4  -4  11   15.52    2.37
  -4  -4  11   16.76    2.33
  -4  -4  11   14.16    2.29
  -4  -4  12    6.29    1.41
  -4  -4  12    6.93    1.51
   4  -4  12   11.13    1.67
   4  -4  12    8.26    1.41
  -4  -4  12    7.20    1.37
  -4   5  -3   48.55    3.22
   4   5  -2  239.52    9.07
  -4   5  -2  233.94    8.86
  -4   5  -1  390.54   13.20
   4   5  -1  371.87   13.26
  -4   5   0  166.49    6.89
   4   5   1  390.17   13.57
   4   5   2  226.15    8.83
  -4   5   2  227.37    8.85
  -4   5   3   54.49    3.71
   4  -5   3   51.75    3.01
   4   5   3   45.98    3.45
  -4  -5   3   46.64    2.92
   4  -5   3   50.81    3.02
   4  -5   4  447.21   15.52
   4   5   4  462.54   15.75
  -4  -5   4  472.29   15.53
  -4   5   4  463.47   15.91
   4  -5   4  476.94   15.68
   4  -5   5  292.28   10.76
  -4   5   5  289.52   10.79
  -4  -5   5  283.68   10.61
  -4  -5   6   11.25    2.77
   4  -5   6   14.12    2.52
   4  -5   6   11.02    2.47
  -4  -5   6   14.62    2.59
  -4  -5   7   44.75    4.03
   4  -5   7   46.09    4.00
  -4  -5   7   53.55    4.00
   4  -5   7   47.43    3.83
  -4  -5   8  105.63    5.59
   4  -5   8   93.01    5.55
   4  -5   8  102.31    5.58
   4  -5   9   93.04    5.16
   4  -5   9   96.42    5.42
  -4  -5   9   96.97    5.42
  -4  -5  10   99.25    5.24
   4  -5  10  100.73    4.88
   4  -5  11   31.09    2.19
  -4  -5  11   34.04    2.64
   4  -5  11   34.84    2.72
  -4  -5  11   35.07    2.61
   4  -5  12   18.24    1.45
  -4  -5  12   18.28    1.46
  -4  -5  12   18.71    1.47
  -4   6  -3   82.76    4.73
  -4   6  -2   75.91    4.68
   4   6  -2   80.63    4.91
  -4   6  -1   13.28    2.75
   4   6  -1   16.03    3.00
  -4   6   0   36.82    3.64
   4   6   1   15.71    3.01
  -4   6   2   88.26    5.26
   4   6   2   88.33    5.24
  -4   6   3   77.95    4.92
   4   6   3   72.17    4.74
   4  -6   4  294.69   10.84
   4   6   4  310.23   11.52
  -4  -6   4  303.36   11.01
  -4  -6   4  305.59   10.92
  -4   6   4  307.53   11.77
  -4  -6   5  147.36    6.53
   4   6   5  154.29    6.83
  -4   6   5  139.01    6.95
   4  -6   5  150.93    6.55
  -4  -6   5  146.89    6.90
  -4   6   6  477.79   16.91
  -4  -6   6  503.49   16.93
  -4  -6   6  496.98   17.23
   4  -6   6  489.68   16.92
  -4  -6   7    0.73    2.36
  -4  -6   7    1.03    2.42
   4  -6   7   -1.67    2.30
   4  -6   8   64.14    4.38
  -4  -6   8   64.05    4.59
  -4  -6   8   69.62    4.31
   4  -6   8   60.89    4.15
  -4  -6   9   77.76    4.84
   4  -6   9   77.80    4.69
   4  -6   9   81.27    4.57
  -4  -6   9   93.32    4.80
  -4  -6   9   89.86    4.72
  -4  -6  10   48.10    3.12
   4  -6  10   44.12    2.98
  -4  -6  10   45.87    3.01
   4  -6  10   46.67    3.00
  -4  -6  11   70.22    3.17
   4  -6  11   69.47    3.24
   4  -6  11   72.79    3.26
  -4   7  -3  214.42    9.00
  -4   7  -2  176.42    8.03
  -4   7  -1   82.94    5.41
   4   7  -1   89.52    5.57
  -4   7   0   45.51    4.30
   4   7   1   85.96    5.48
  -4   7   2  188.03    8.77
   4   7   2  184.82    8.46
   4   7   3  205.43    9.11
  -4  -7   3  202.05    8.44
  -4   7   3  201.56    9.18
  -4  -7   4   21.59    2.52
  -4  -7   4   24.52    2.88
  -4   7   4   25.06    3.69
   4   7   4   21.98    3.47
  -4  -7   5  148.70    6.79
  -4  -7   5  143.35    6.23
   4  -7   5  143.62    6.17
  -4   7   5  141.12    7.13
  -4  -7   6  106.86    5.57
  -4   7   6   94.30    5.21
  -4  -7   6  104.67    5.07
   4  -7   6   96.87    4.92
  -4  -7   7   62.65    3.81
  -4  -7   7   65.05    3.91
  -4  -7   7   64.58    4.26
   4  -7   7   64.15    3.87
  -4  -7   8  141.88    6.03
   4  -7   8  139.02    6.02
   4  -7   8  147.25    6.50
  -4  -7   8  141.97    6.35
  -4  -7   8  140.83    6.04
  -4  -7   9   40.30    2.72
   4  -7   9   34.86    2.84
  -4  -7   9   42.50    2.66
  -4  -7   9   43.25    2.98
   4  -7   9   42.26    2.80
  -4  -7  10   33.30    2.00
   4  -7  10   34.22    2.02
  -4  -7  10   32.97    2.15
  -4  -7  10   33.59    1.96
   4  -7  10   33.57    2.02
   4  -7  10   35.68    2.16
  -4  -8  -5    7.14    2.18
  -4   8  -3   11.59    2.88
  -4   8  -2  150.26    7.36
  -4   8  -1  212.54    9.46
   4   8   0  124.72    7.35
  -4   8   0  145.52    7.51
   4   8   1  205.99    9.52
  -4  -8   2  144.96    6.87
  -4   8   2  143.36    7.69
   4   8   2  141.16    7.39
  -4  -8   3   11.07    2.07
  -4   8   3   11.53    3.81
  -4  -8   3   11.22    2.42
  -4   8   4    0.43    2.95
  -4  -8   4    4.30    1.91
  -4  -8   4   -0.16    1.72
  -4  -8   5    6.64    2.12
  -4   8   5    2.99    2.57
  -4   8   6  191.16    7.78
  -4  -8   6  202.12    7.85
  -4  -8   7   16.29    2.20
   4  -8   8    6.59    1.69
  -4  -8   8    9.02    1.62
  -4  -8   9   27.23    1.67
   4  -8   9   24.19    1.68
  -4  -9  -5    9.51    1.74
  -4  -9  -4   15.46    2.31
  -4  -9  -3   36.53    3.26
  -4   9  -2   64.70    4.47
  -4  -9  -2   71.18    4.61
  -4   9  -1   13.53    3.15
  -4  -9   0  266.78   10.69
  -4   9   0  280.47   11.08
  -4   9   1   15.07    3.76
  -4  -9   1   13.42    2.54
  -4  -9   2   65.81    4.28
  -4   9   2   65.80    5.12
  -4   9   3   35.97    3.89
  -4  -9   3   29.68    2.67
  -4   9   4   18.72    3.11
  -4  -9   5    9.76    1.47
  -4   9   5   10.60    2.24
  -4  -9   6   12.34    1.37
   4  -9   6   15.19    1.97
   4  -9   7    7.11    1.37
  -4 -10  -4   12.81    1.49
  -4 -10  -3    6.84    1.72
  -4 -10  -2  102.38    4.75
  -4 -10  -1   22.24    2.51
  -4 -10   0   24.58    2.54
  -4  10   0   22.60    2.80
  -4 -10   1   19.00    2.21
  -4  10   1   23.79    2.79
  -4  10   2  106.86    5.08
   4 -10   2   97.74    4.17
   4 -10   3    6.31    1.20
  -4  10   3    4.82    1.98
   4 -10   4   14.72    1.38
   5   0  -6    1.62    1.21
   5   0  -5   -0.31    1.33
   5   0  -4    1.01    1.30
   5   0  -3    0.81    1.35
   5   0  -3    0.24    0.88
   5   0  -2    0.65    1.03
   5   0  -1    0.51    1.07
   5   0  -1   -0.98    1.19
  -5   0   0   -0.46    0.99
   5   0   1    0.20    1.11
  -5   0   1    0.18    1.25
   5   0   1    0.21    1.40
   5   0   2    0.50    1.36
   5   0   2    0.28    0.98
   5   0   3   -0.54    1.25
   5   0   3    0.76    0.91
   5   0   4    1.60    0.99
   5   0   5    0.08    0.68
  -5   0   6    0.34    1.33
  -5   0   6    1.21    1.37
  -5   0   7    1.48    1.54
  -5   0   7    1.14    1.67
   5   0   7    2.49    1.51
  -5   0   7    0.71    1.32
  -5   0   8    0.46    1.81
   5   0   8    0.15    1.53
  -5   0   8    0.49    1.86
  -5   0   8   -1.33    1.51
  -5   0   9    0.49    1.81
   5   0   9   -0.60    1.61
   5   0   9   -1.56    1.93
  -5   0   9    0.52    1.94
  -5   0  10    0.86    1.84
   5   0  10    1.01    1.83
  -5   0  10    0.63    1.75
  -5   0  11    0.15    1.72
   5   1  -6   94.23    4.31
   5  -1  -6  100.45    4.57
   5   1  -5  125.92    5.09
  -5  -1  -5  132.95    5.44
   5  -1  -5  128.13    5.40
  -5   1  -4  976.64   29.56
   5   1  -4 1012.77   30.25
  -5  -1  -4 1020.78   30.94
   5  -1  -4 1069.09   30.71
   5   1  -4 1033.54   30.48
  -5   1  -4 1005.33   29.93
  -5  -1  -3 1603.72   46.47
  -5   1  -3 1542.50   45.05
   5   1  -3 1595.09   45.89
  -5   1  -2  114.01    3.52
   5   1  -2  108.03    4.44
  -5  -1  -2  115.27    4.08
   5  -1  -2  109.26    4.26
  -5  -1  -2  116.28    4.77
   5  -1  -1 2637.81   76.12
  -5  -1  -1 2362.93   76.59
   5   1  -1 2635.13   76.55
  -5  -1  -1 2558.36   76.14
  -5   1  -1 2614.76   75.78
   5  -1   0  258.31    7.88
   5   1   0  239.32    8.51
   5   1   1 2621.76   77.15
  -5  -1   1 2587.59   76.65
  -5  -1   2  129.27    4.74
  -5  -1   2  131.70    4.60
   5   1   2  136.87    5.28
   5  -1   3 1557.83   46.46
   5   1   3 1574.27   46.97
  -5  -1   3 1546.34   46.53
   5  -1   4  983.77   30.35
   5   1   4 1051.32   31.20
  -5   1   4 1014.04   30.15
  -5   1   6   93.44    4.23
  -5  -1   6   85.48    4.21
  -5  -1   6   89.00    4.34
   5  -1   6   94.53    4.37
  -5  -1   7    9.28    1.97
   5  -1   7    9.59    2.04
  -5   1   7    9.85    1.85
  -5   1   7   10.01    1.72
  -5  -1   7    8.83    1.93
  -5  -1   8   39.29    3.15
  -5   1   8   37.97    2.78
   5  -1   8   36.14    3.07
  -5  -1   8   36.07    3.00
  -5  -1   8   36.47    3.21
  -5   1   8   37.71    3.01
  -5  -1   9   71.01    4.17
   5  -1   9   69.15    4.48
  -5  -1   9   69.21    4.49
  -5  -1   9   71.19    4.34
   5  -1   9   75.74    4.35
  -5   1   9   68.44    4.13
  -5   1  10  173.62    7.33
  -5  -1  10  185.51    7.77
  -5  -1  10  179.01    7.69
  -5  -1  10  180.91    7.38
   5  -1  10  179.33    7.79
   5  -1  10  186.46    7.64
  -5  -1  11   37.62    2.74
  -5  -1  11   34.87    2.91
  -5   1  11   32.66    2.63
  -5  -1  11   40.16    3.15
   5  -1  11   38.00    2.84
   5  -1  11   43.76    3.30
  -5  -1  12   53.83    3.08
   5  -2  -5  163.36    6.48
  -5  -2  -5  160.40    6.83
  -5  -2  -4  156.14    5.24
  -5  -2  -4  148.83    6.26
   5   2  -4  146.79    5.17
  -5   2  -3   69.83    2.93
  -5  -2  -3   66.32    2.89
   5   2  -3   65.14    3.05
  -5  -2  -3   65.30    3.67
   5  -2  -3   71.81    3.37
  -5  -2  -2  446.17   15.58
   5  -2  -2  492.21   14.99
   5   2  -2  478.34   15.14
  -5  -2  -2  477.10   14.84
  -5   2  -2  477.66   14.85
  -5  -2  -1 2776.08   78.35
   5   2  -1 2778.68   78.81
  -5   2  -1 2780.87   78.35
  -5  -2   0 5572.17  163.30
   5  -2   0 5501.39  162.38
   5   2   0 5606.68  163.27
   5  -2   1 2800.90   81.41
  -5  -2   1 2760.32   82.01
  -5  -2   1 2822.55   82.47
  -5   2   1 2742.54   81.99
  -5  -2   1 2723.82   81.98
   5   2   2  456.30   14.57
  -5   2   2  450.18   13.68
  -5  -2   2  432.00   13.64
  -5  -2   2  414.34   13.66
  -5   2   3   54.16    2.60
  -5  -2   3   56.75    2.60
   5   2   3   57.63    3.45
  -5  -2   3   60.22    2.84
  -5  -2   4  145.24    5.12
  -5  -2   4  153.02    5.58
   5  -2   4  142.20    4.94
   5   2   4  141.49    6.18
   5  -2   5  154.67    5.78
  -5  -2   5  138.28    5.58
  -5  -2   6  318.25   11.16
  -5   2   6  309.80   10.79
   5  -2   6  323.78   11.22
  -5  -2   6  304.59   11.01
   5  -2   7  113.05    5.52
  -5  -2   7  118.90    5.45
  -5  -2   7  108.64    5.42
  -5   2   7  111.27    5.07
   5  -2   8  135.23    6.29
  -5  -2   8  123.57    6.10
  -5  -2   8  129.29    6.36
  -5   2   8  130.48    5.78
   5  -2   8  132.73    5.78
   5  -2   8  135.36    6.40
  -5  -2   9   26.44    2.98
  -5  -2   9   27.61    3.14
  -5   2   9   27.43    2.64
  -5  -2   9   33.05    3.54
   5  -2   9   28.52    3.15
   5  -2   9   24.18    3.23
   5  -2  10  262.52   10.25
  -5  -2  10  261.01   10.16
  -5  -2  10  254.01   10.14
   5  -2  10  248.80   10.05
  -5  -2  10  263.88   10.00
  -5  -2  11  116.33    5.46
  -5  -2  11  117.39    5.53
   5  -2  11  106.43    5.29
  -5  -2  11  105.29    5.19
   5  -2  11  109.45    5.43
   5  -2  12   22.60    2.10
  -5  -2  12   24.43    1.99
  -5  -2  12   25.78    2.25
  -5  -3  -4  421.98   13.41
  -5  -3  -4  406.38   14.76
  -5  -3  -3  371.63   13.15
  -5  -3  -3  366.46   11.98
   5   3  -3  367.71   12.15
   5   3  -2  193.57    6.62
  -5  -3  -2  130.33    6.60
  -5   3  -1  385.87   12.84
   5   3  -1  415.68   13.50
  -5  -3  -1  400.64   13.67
   5   3   0  136.83    5.88
  -5  -3   0  131.36    5.69
   5   3   1  424.77   13.63
  -5   3   1  393.38   12.58
  -5  -3   1  419.54   13.17
   5   3   2  214.87    8.70
  -5  -3   2  218.35    7.69
   5   3   3  335.99   12.41
  -5  -3   3  338.80   11.23
  -5  -3   3  348.70   11.24
  -5  -3   4  458.56   14.53
  -5  -3   4  453.19   14.65
  -5  -3   5    6.70    1.77
  -5   3   5    5.36    1.40
  -5  -3   5    4.86    1.67
   5  -3   5    5.68    1.74
  -5  -3   6  342.93   12.36
  -5   3   6  355.59   11.89
   5  -3   6  337.82   12.28
   5  -3   7  172.21    7.62
  -5   3   7  181.48    7.11
  -5  -3   7  180.90    7.68
   5  -3   8  150.17    7.15
   5  -3   8  154.00    6.70
  -5  -3   8  161.95    7.29
  -5  -3   8  147.06    7.04
  -5   3   8  146.83    6.29
   5  -3   9   11.91    2.21
  -5  -3   9   14.52    2.96
  -5  -3   9    8.63    2.47
  -5  -3   9    9.44    2.66
   5  -3   9    9.42    2.84
   5  -3   9   11.17    2.89
  -5  -3  10   94.93    5.25
   5  -3  10   99.10    5.33
  -5  -3  10   97.49    5.42
   5  -3  10  103.48    5.69
  -5  -3  10  105.43    5.74
  -5  -3  11   13.81    2.42
  -5  -3  11   12.75    2.43
   5  -3  11   15.31    2.58
  -5  -3  11    9.42    2.20
   5  -3  12   62.49    3.06
  -5  -3  12   72.88    3.52
   5  -3  12   68.30    3.39
  -5  -3  12   67.83    3.33
  -5  -3  12   65.47    3.37
  -5  -4  -1  557.18   18.92
  -5  -4   0   43.66    3.28
   5   4   0   44.65    3.33
  -5  -4   1  524.78   17.57
  -5  -4   2  820.51   26.14
  -5  -4   2  890.87   26.95
  -5   4   3  366.76   12.58
  -5   4   4  369.63   12.59
   5  -4   4  363.08   12.46
   5  -4   4  349.73   12.37
  -5  -4   4  370.19   12.41
  -5   4   5  208.10    8.15
  -5  -4   5  216.71    8.32
   5  -4   5  219.09    8.40
   5  -4   5  204.19    8.29
  -5  -4   5  219.97    8.44
   5  -4   6  306.08   11.36
   5  -4   6  321.36   11.50
  -5  -4   6  299.00   11.21
  -5  -4   6  300.95   11.37
   5  -4   7  445.82   15.18
  -5  -4   7  438.66   15.22
   5  -4   7  450.00   15.20
   5  -4   8  501.62   17.33
   5  -4   9   39.58    3.41
  -5  -4   9   34.44    3.72
   5  -4   9   39.83    4.00
  -5  -4   9   33.72    3.56
   5  -4   9   38.45    3.75
  -5  -4  10   65.85    4.63
  -5  -4  10   74.04    4.51
   5  -4  10   71.81    4.54
  -5  -4  10   76.98    4.60
   5  -4  10   64.41    3.89
  -5  -4  11   64.55    4.01
   5  -4  11   74.05    4.12
  -5  -4  11   76.77    4.14
  -5  -4  11   77.67    4.15
   5  -4  12   44.85    2.55
  -5  -4  12   47.10    2.53
  -5  -4  12   49.73    2.57
  -5   5  -3  247.91    9.19
   5   5  -2   58.24    3.75
  -5   5  -2   53.55    3.49
  -5   5  -1   78.60    4.37
   5   5  -1   95.67    4.81
  -5   5   0  186.57    7.52
   5   5   1   84.31    4.57
  -5   5   2   47.55    3.58
   5   5   2   47.90    3.53
   5  -5   3  265.51    9.29
   5  -5   3  247.31    9.20
  -5  -5   3  252.86    9.20
  -5   5   3  264.56    9.91
   5   5   3  260.16    9.77
  -5  -5   4   19.07    2.28
   5  -5   4   14.92    2.21
   5  -5   4   21.65    2.30
  -5   5   4   16.92    2.82
   5   5   4   15.93    2.51
  -5   5   5   89.22    4.86
   5  -5   5   83.93    4.68
   5  -5   5   89.45    4.83
  -5  -5   5   85.86    4.80
  -5  -5   5   92.28    4.75
  -5  -5   6   20.86    2.75
   5  -5   6   22.30    2.95
  -5  -5   6   18.30    3.00
   5  -5   7  123.55    6.30
  -5  -5   7  125.43    6.18
   5  -5   7  110.07    6.06
  -5  -5   7  124.26    6.33
  -5  -5   8   21.84    3.39
   5  -5   8   15.89    3.03
   5  -5   8   14.00    3.06
   5  -5   8   13.45    2.83
  -5  -5   8   11.84    2.92
   5  -5   9  206.96    8.85
  -5  -5   9  238.93    9.27
   5  -5   9  232.98    9.34
  -5  -5  10   64.84    4.19
   5  -5  10   61.22    3.63
  -5  -5  10   67.44    4.17
  -5  -5  11   29.88    2.41
  -5  -5  11   26.54    2.40
   5  -5  11   20.25    1.66
   5  -5  11   26.76    2.43
  -5   6  -3  149.56    6.71
  -5   6  -2   57.77    4.10
  -5   6  -1  212.80    8.81
   5   6  -1  214.29    9.01
  -5   6   0   27.20    3.31
   5   6   1  200.99    8.60
  -5   6   2   64.30    4.59
   5   6   2   57.75    4.36
  -5   6   3  150.39    7.30
   5   6   3  158.20    7.16
  -5  -6   3  153.64    6.71
  -5  -6   4   98.44    4.97
  -5   6   4  106.35    5.78
   5   6   4  105.72    5.54
  -5  -6   4   98.45    4.89
   5  -6   4   95.13    4.81
  -5  -6   4  100.02    5.19
   5  -6   5   15.44    2.41
  -5   6   5   12.71    2.89
  -5  -6   5   12.31    2.48
  -5  -6   5   12.59    2.36
  -5  -6   6   10.24    2.58
   5  -6   6   12.57    2.46
  -5   6   6   11.40    2.73
  -5  -6   6   14.95    2.58
  -5  -6   7   87.42    4.94
   5  -6   7   84.06    4.85
  -5  -6   7   79.70    5.03
  -5  -6   8   51.23    3.72
  -5  -6   8   46.03    3.83
  -5  -6   8   47.05    3.93
   5  -6   8   42.94    3.77
   5  -6   8   48.97    3.81
   5  -6   9   29.08    2.93
  -5  -6   9   28.95    3.24
  -5  -6   9   31.30    2.88
   5  -6   9   25.76    2.94
  -5  -6   9   32.57    2.95
  -5  -6  10   43.41    2.87
  -5  -6  10   38.46    2.70
   5  -6  10   32.83    2.50
   5  -6  10   36.30    2.78
  -5  -6  11   22.49    1.73
   5  -6  11   22.32    1.74
   5  -6  11   21.07    1.67
  -5  -6  11   23.05    1.64
  -5  -7  -5   82.84    4.74
  -5   7  -3    7.92    2.51
  -5   7  -2   44.01    4.01
  -5   7  -1   53.88    4.67
  -5   7   0  244.33   10.29
   5   7   1   49.67    4.51
  -5   7   2   31.32    4.07
   5   7   2   39.08    4.13
  -5  -7   3    7.62    2.06
  -5   7   3    9.95    3.46
   5   7   3   11.22    3.23
  -5  -7   3    8.41    2.33
  -5   7   4  110.85    6.21
  -5  -7   4   98.55    5.05
  -5  -7   4   96.66    5.14
  -5  -7   5   79.35    4.28
   5  -7   5   77.63    4.21
  -5   7   5   85.27    5.22
  -5  -7   5   77.85    4.67
  -5  -7   6   99.88    4.94
  -5   7   6   94.43    5.39
  -5  -7   6  107.54    5.16
  -5  -7   6  108.41    5.50
   5  -7   6   99.66    4.93
  -5  -7   7   13.13    2.41
   5  -7   7    9.39    2.14
  -5  -7   7   12.31    2.13
  -5  -7   7    6.16    2.09
  -5  -7   8   68.18    3.79
  -5  -7   8   70.08    3.86
  -5  -7   8   67.98    4.13
   5  -7   8   72.61    4.24
   5  -7   8   73.10    3.93
  -5  -7   9   22.53    2.09
   5  -7   9   23.92    2.11
  -5  -7   9   17.80    2.18
  -5  -7   9   18.77    1.99
   5  -7   9   19.39    2.19
   5  -7  10    2.08    0.98
   5  -7  10    1.83    0.94
  -5  -7  10    2.90    1.13
  -5  -7  10    2.37    0.90
  -5  -8  -5    4.41    2.08
  -5  -8  -4  159.64    7.22
  -5   8  -3  169.18    7.52
  -5   8  -2  273.72   10.97
  -5   8  -1   57.45    4.97
  -5   8   0  397.86   14.99
  -5  -8   1   67.52    4.61
  -5   8   1   59.05    5.30
  -5   8   2  305.18   11.99
  -5  -8   2  276.13   11.08
  -5  -8   3  143.06    6.79
  -5   8   3  162.65    7.86
  -5  -8   4  148.02    6.22
  -5   8   4  142.39    7.19
  -5  -8   4  138.72    6.18
  -5  -8   5    2.95    1.88
  -5   8   5    0.93    2.53
  -5   8   6  136.61    6.03
  -5  -8   6  135.89    5.92
  -5  -8   7   15.76    2.05
  -5  -8   8    8.99    1.48
   5  -8   8   11.83    1.90
  -5  -9  -5   49.15    2.93
  -5  -9  -4   69.98    3.99
  -5   9  -3   20.80    2.55
  -5  -9  -3   19.85    2.85
  -5  -9  -2  212.75    8.63
  -5   9  -2  199.01    8.44
  -5   9  -1  196.86    8.51
  -5   9   0  107.68    6.15
  -5  -9   0  120.06    6.01
  -5   9   1  183.56    8.54
  -5  -9   1  186.24    7.93
  -5  -9   2  198.61    8.02
  -5   9   2  191.93    8.69
  -5   9   3   15.07    3.31
  -5  -9   3   24.72    2.55
  -5   9   4   68.09    4.43
  -5   9   5   42.25    3.13
   5  -9   6   22.83    2.21
   5  -9   7   46.19    2.49
  -5 -10  -4   60.87    2.81
  -5 -10  -3    8.42    1.66
  -5 -10  -2  106.54    4.81
  -5 -10   0   89.02    4.51
  -5  10   0   99.30    4.86
  -5  10   1  105.19    5.21
  -5 -10   1  111.93    4.88
   5 -10   2   85.76    3.81
  -5 -10   2  105.32    4.26
  -5  10   3   11.73    2.07
   5 -10   4   73.48    3.14
   6   0  -6  475.66   15.78
   6   0  -5 1663.38   50.21
   6   0  -4   71.32    3.42
   6   0  -3 1493.88   45.03
   6   0  -3 1547.87   45.38
   6   0  -2 1483.13   44.07
   6   0  -1 1702.17   51.96
  -6   0  -1 1835.29   51.82
   6   0  -1 1702.68   51.98
  -6   0   0    1.28    1.04
   6   0   1 1781.16   52.05
   6   0   1 1896.43   52.64
   6   0   2 1481.69   44.59
   6   0   2 1532.99   45.11
   6   0   3 1512.79   43.60
   6   0   3 1409.17   42.97
   6   0   4   63.92    3.11
   6   0   5 1602.56   48.22
  -6   0   6  499.58   16.09
   6   0   6  487.63   16.04
  -6   0   6  488.51   15.88
  -6   0   6  495.77   16.20
  -6   0   7  135.85    5.54
   6   0   7  129.69    5.65
  -6   0   7  133.68    5.79
  -6   0   7  133.13    5.89
   6   0   8  272.38   10.02
  -6   0   8  276.51   10.12
  -6   0   8  271.63    9.79
  -6   0   8  262.45   10.12
  -6   0   9  490.66   17.26
  -6   0   9  518.05   17.16
   6   0  10  373.09   13.37
  -6   0  10  387.07   13.27
  -6   0  10  368.61   13.38
   6   0  11  115.95    5.37
  -6   0  11  126.25    5.60
  -6   0  12  246.41    8.62
   6   1  -6   34.31    2.43
   6   1  -5  109.70    4.68
   6  -1  -5  113.99    4.97
  -6   1  -4   43.42    1.99
   6   1  -4   42.64    2.51
  -6   1  -4   39.00    1.45
   6   1  -4   41.08    2.32
  -6  -1  -4   44.16    2.84
   6  -1  -4   45.22    2.06
   6  -1  -3   33.71    2.31
   6   1  -3   34.08    2.17
  -6   1  -3   33.07    1.25
  -6  -1  -3   37.23    2.64
   6   1  -3   31.02    2.16
  -6   1  -2   63.86    2.21
   6  -1  -2   61.94    2.93
   6   1  -2   67.96    3.27
  -6  -1  -2   61.65    3.45
   6  -1  -1  715.04   21.82
  -6   1  -1  735.35   21.50
   6   1  -1  732.60   22.38
  -6  -1  -1  674.60   22.42
   6  -1   0  669.80   19.88
   6   1   0  631.34   20.57
  -6  -1   0  666.76   20.12
   6   1   1  669.55   20.97
  -6  -1   2   51.19    2.57
   6   1   2   51.89    2.92
   6   1   3   44.90    2.85
   6  -1   3   43.32    2.48
   6  -1   4   35.72    1.78
   6   1   4   36.33    2.61
   6  -1   4   34.58    2.00
  -6   1   4   34.03    1.81
   6   1   5  133.16    5.58
  -6   1   6   37.92    2.49
  -6  -1   6   35.80    2.67
  -6   1   6   34.43    2.58
  -6  -1   6   37.60    2.61
  -6  -1   6   38.29    2.77
   6  -1   6   32.73    2.62
   6  -1   7  219.97    8.59
  -6  -1   7  225.13    8.70
  -6   1   7  228.15    8.32
  -6  -1   7  226.11    8.48
  -6   1   7  230.59    8.57
  -6  -1   7  209.93    8.55
  -6   1   8   42.47    2.97
  -6  -1   8   35.74    3.22
   6  -1   8   40.84    3.29
  -6  -1   8   39.76    3.35
  -6   1   8   38.76    3.15
  -6  -1   8   37.43    3.02
   6  -1   9  247.12    9.80
  -6  -1   9  235.60    9.57
  -6  -1   9  245.04    9.33
  -6  -1   9  244.66    9.75
  -6   1   9  244.89    9.47
   6  -1  10  109.23    5.68
  -6  -1  10  104.37    5.51
  -6  -1  10  100.76    5.37
  -6  -1  10   95.83    4.98
   6  -1  10  100.94    5.26
  -6   1  10  113.58    5.29
  -6  -1  11   81.94    4.43
   6  -1  11   84.26    4.57
  -6  -1  11   86.97    4.66
   6  -1  11   86.34    4.36
  -6   1  11   82.41    4.24
  -6  -1  12   50.05    2.96
  -6  -2  -5   62.05    3.83
   6  -2  -4  759.66   23.68
  -6   2  -4  749.07   23.05
   6   2  -4  758.00   23.19
  -6  -2  -4  749.67   24.31
   6   2  -3  131.11    5.02
   6  -2  -3  126.55    5.04
  -6  -2  -3  124.55    5.63
  -6  -2  -3  125.17    4.71
  -6   2  -3  126.07    4.71
  -6  -2  -2  491.23   15.26
   6   2  -2  502.43   15.69
   6  -2  -2  470.52   15.31
  -6   2  -2  482.01   15.24
  -6  -2  -2  501.12   16.17
  -6  -2  -1 1468.97   45.50
   6  -2  -1 1561.71   45.38
   6   2  -1 1569.16   46.10
  -6   2  -1 1510.42   45.52
   6  -2   0   21.96    1.37
   6   2   0   20.42    2.22
  -6  -2   0   20.80    2.26
  -6   2   1 1559.59   46.92
  -6  -2   1 1596.58   46.96
  -6  -2   1 1608.43   46.98
   6  -2   1 1556.83   46.30
  -6  -2   2  483.55   15.30
  -6   2   2  482.16   15.21
  -6  -2   2  480.06   15.23
   6   2   2  510.78   16.23
  -6  -2   3  135.16    5.31
   6   2   3  151.82    6.27
  -6   2   3  143.98    5.15
  -6  -2   3  135.54    5.09
  -6  -2   4  764.18   23.10
  -6   2   4  736.56   22.62
   6  -2   4  735.10   22.61
   6   2   4  719.78   23.83
   6  -2   5   49.51    3.13
  -6   2   5   51.23    2.87
  -6  -2   5   51.88    3.08
  -6  -2   5   46.43    2.94
  -6  -2   6   50.94    3.24
  -6   2   6   48.18    3.00
   6  -2   6   43.04    3.21
   6  -2   7  243.47    9.48
  -6  -2   7  231.78    9.24
  -6  -2   7  251.13    9.60
  -6   2   7  252.70    9.16
  -6  -2   8   23.38    3.07
  -6   2   8   28.01    2.73
   6  -2   8   24.27    3.06
   6  -2   8   26.92    2.95
  -6  -2   8   30.01    3.01
  -6  -2   8   29.20    3.10
  -6  -2   9   26.10    3.03
   6  -2   9   19.46    3.03
  -6  -2   9   18.44    2.81
  -6   2   9   18.97    2.29
  -6  -2   9   19.91    3.11
  -6  -2  10   38.58    3.39
   6  -2  10   37.41    3.59
  -6  -2  10   37.09    3.61
   6  -2  10   37.94    3.58
  -6   2  10   38.39    2.93
  -6  -2  10   39.90    3.61
   6  -2  11   35.33    3.13
  -6  -2  11   39.05    3.27
   6  -2  11   40.83    3.36
  -6  -2  11   37.64    3.05
  -6  -2  11   38.99    2.94
   6  -2  12   44.62    2.73
  -6  -2  12   54.44    3.05
   6  -3  -4  272.18    9.90
  -6  -3  -4  280.64    9.40
   6  -3  -3  263.00    9.35
  -6  -3  -3  265.97    9.11
   6   3  -3  276.29    9.46
  -6  -3  -3  259.17   10.20
  -6   3  -2 1035.90   29.75
   6   3  -2 1002.88   30.25
  -6  -3  -2  981.32   29.67
   6  -3  -2  988.62   29.66
  -6   3  -1   92.65    4.08
   6  -3  -1   94.92    3.79
   6   3  -1   92.10    4.58
  -6  -3  -1   97.56    4.05
  -6  -3  -1   86.94    4.65
   6  -3   0  519.54   16.10
  -6  -3   0  510.24   17.37
   6   3   0  563.46   17.59
  -6   3   1   95.33    4.07
   6   3   1   99.36    4.82
  -6  -3   1   87.00    3.89
  -6  -3   1   87.63    3.87
  -6  -3   1   93.46    4.51
   6  -3   1   92.62    3.13
  -6  -3   2  970.19   30.05
  -6   3   2  988.47   30.13
   6   3   2  967.62   31.22
  -6  -3   2 1004.61   30.11
   6   3   3  260.10   10.10
  -6  -3   3  266.13    8.98
  -6  -3   3  253.54    8.85
   6  -3   4  267.79    9.53
  -6  -3   4  269.11    9.47
  -6  -3   4  269.59    9.50
   6  -3   5  544.74   18.23
  -6  -3   5  531.87   18.04
  -6   3   5  566.92   17.93
  -6  -3   5  577.32   18.32
  -6   3   6  214.49    8.26
  -6  -3   6  232.69    8.79
   6  -3   7   48.12    3.69
  -6  -3   7   56.40    3.79
  -6   3   7   51.10    3.29
   6  -3   8   22.16    2.58
   6  -3   8   19.79    3.06
  -6   3   8   19.16    2.27
  -6  -3   8   17.00    2.78
   6  -3   8   16.26    2.86
  -6  -3   8   24.00    3.29
  -6  -3   9   89.13    5.36
   6  -3   9   93.72    4.78
   6  -3   9  102.01    5.63
  -6  -3   9   96.72    5.47
  -6   3   9   96.52    4.71
  -6  -3   9   91.25    5.35
   6  -3   9   86.99    5.56
  -6  -3  10   27.02    3.44
   6  -3  10   26.83    3.38
   6  -3  10   28.12    3.28
  -6  -3  10   27.07    3.36
  -6  -3  10   24.17    3.05
   6  -3  11   -0.15    2.05
  -6  -3  11    1.82    2.10
  -6  -3  11   -1.37    1.88
  -6  -3  11   -0.42    1.86
  -6  -3  12    8.29    1.52
   6  -3  12    8.53    1.65
  -6  -3  12    7.13    1.54
  -6  -3  12    6.63    1.60
  -6   4  -3   86.93    4.17
   6   4  -2   48.21    3.28
   6   4  -1  398.10   14.02
  -6  -4   0  807.58   25.89
   6  -4   0  793.37   24.23
   6   4   0  792.68   25.92
   6   4   1  369.79   13.62
  -6  -4   1  375.03   13.27
  -6  -4   2   59.78    3.58
  -6   4   2   58.96    3.52
   6  -4   3  101.94    4.44
  -6   4   3  109.17    4.91
   6   4   3   89.14    4.57
  -6  -4   3   98.18    4.39
  -6  -4   3   94.48    4.36
  -6   4   3   99.81    4.54
  -6  -4   3   92.34    4.31
  -6  -4   4    2.97    1.56
  -6  -4   4    4.69    1.68
   6  -4   4    3.53    1.68
  -6   4   4    3.90    1.91
   6  -4   4    3.60    1.65
  -6  -4   5   32.47    2.83
   6  -4   5   33.94    2.87
   6  -4   5   37.57    3.06
  -6   4   5   34.32    2.91
  -6  -4   5   34.94    2.93
  -6  -4   6   21.34    2.69
   6  -4   6   13.90    2.54
  -6  -4   6   14.73    2.53
   6  -4   6   13.14    2.40
   6  -4   7  152.09    7.03
  -6  -4   7  139.96    6.88
   6  -4   7  147.83    7.06
   6  -4   8    3.33    1.83
  -6  -4   8    7.41    2.76
  -6  -4   9  130.25    6.32
   6  -4   9  122.16    5.87
   6  -4   9  118.57    6.44
   6  -4  10   14.43    2.09
  -6  -4  10   18.47    2.99
  -6  -4  10   11.72    2.85
   6  -4  10   16.72    2.95
  -6  -4  10   21.15    2.96
   6  -4  11   10.02    2.12
  -6  -4  11   14.25    2.31
  -6  -4  11   11.90    2.20
  -6  -4  11   13.75    2.31
   6  -4  12    3.81    1.27
  -6  -4  12    2.17    1.22
   6  -4  12    3.24    0.98
  -6   5  -3  325.75   11.51
  -6   5  -2   88.13    4.58
  -6   5  -1    0.89    1.90
  -6   5  -1    2.69    2.03
   6   5  -1    2.09    2.12
  -6   5   0  170.52    7.15
   6   5   1    5.17    2.37
  -6   5   1    5.96    2.08
  -6   5   2   84.94    4.82
   6   5   2   93.31    4.89
  -6   5   3  379.28   13.57
   6  -5   3  392.62   13.01
   6  -5   3  381.39   12.94
   6   5   3  375.36   13.42
  -6  -5   3  387.07   13.23
  -6  -5   3  378.38   12.91
   6  -5   4   78.28    4.12
   6   5   4   73.06    4.27
   6  -5   4   72.18    4.02
  -6   5   4   74.12    4.54
  -6  -5   4   73.92    3.94
  -6  -5   4   64.70    3.94
  -6  -5   4   71.40    4.02
   6  -5   5  372.47   13.44
   6  -5   5  374.87   13.45
  -6  -5   5  359.25   13.41
  -6  -5   5  401.39   13.48
  -6   5   5  390.40   13.64
   6  -5   6  116.20    6.04
   6  -5   6  125.75    6.19
  -6   5   6  126.17    6.00
  -6  -5   6  134.93    6.35
  -6  -5   6  124.28    6.07
  -6  -5   7  409.30   14.63
   6  -5   7  392.11   14.39
  -6  -5   7  396.97   14.39
   6  -5   7  394.20   14.46
   6  -5   8   29.04    3.46
  -6  -5   8   27.50    3.48
  -6  -5   8   31.70    3.42
   6  -5   8   36.18    3.81
   6  -5   8   25.05    2.99
  -6  -5   8   37.09    3.38
  -6  -5   9   63.23    4.34
  -6  -5   9   53.65    4.15
   6  -5   9   60.01    4.02
   6  -5   9   66.28    4.43
   6  -5  10  176.02    7.00
  -6  -5  10  188.93    7.47
  -6  -5  11  154.11    6.12
   6  -5  11  152.39    6.15
  -6  -5  11  162.88    6.10
  -6  -6  -5  198.26    8.11
  -6   6  -3  297.18   11.08
  -6   6  -2  547.36   18.57
  -6   6  -1    5.82    2.64
  -6   6   0   12.93    2.89
   6   6   1    0.40    2.61
  -6   6   2  524.23   18.23
   6   6   2  524.71   18.21
  -6   6   3  320.40   12.19
   6   6   3  322.41   11.95
  -6  -6   3  313.92   11.54
  -6  -6   3  303.69   11.22
  -6  -6   4    3.62    1.75
  -6   6   4    5.85    2.96
  -6  -6   4    4.95    2.02
  -6  -6   4    4.29    1.82
  -6   6   5  225.10    9.39
  -6  -6   5  224.00    8.83
   6  -6   5  235.01    8.95
  -6  -6   5  210.00    9.04
  -6  -6   6   54.28    3.75
  -6  -6   6   61.83    4.19
  -6  -6   6   51.76    3.80
  -6   6   6   55.16    4.14
   6  -6   6   52.45    3.78
  -6  -6   7   16.90    2.84
  -6  -6   7   14.79    2.64
  -6  -6   7   16.88    2.83
   6  -6   7   13.87    2.68
  -6  -6   8   72.40    4.39
  -6  -6   8   76.89    4.80
   6  -6   8   72.85    4.50
   6  -6   8   73.22    4.53
  -6  -6   8   70.16    4.39
  -6  -6   9  120.51    5.57
  -6  -6   9  116.59    5.69
  -6  -6   9  131.95    5.72
   6  -6   9  122.33    5.68
   6  -6   9  117.02    5.52
  -6  -6  10   74.39    3.81
  -6  -6  10   73.99    3.70
  -6  -6  10   73.87    3.80
   6  -6  10   65.97    3.45
   6  -6  11  101.52    3.85
   6  -6  11   89.31    3.76
  -6  -6  11   99.86    3.78
  -6  -7  -5    7.71    2.38
  -6   7  -3   13.83    2.76
  -6   7  -2   85.41    5.29
  -6   7  -1  385.98   14.49
  -6   7   0   23.33    3.88
  -6   7   1  342.75   13.40
  -6  -7   2   87.72    5.15
  -6   7   2   84.90    5.80
  -6   7   3   14.92    3.64
  -6  -7   3   10.47    2.58
  -6   7   4   28.06    3.82
  -6  -7   4   22.65    2.69
  -6  -7   4   25.06    2.75
   6  -7   5    5.66    1.84
  -6  -7   5    5.31    2.14
  -6   7   5    6.73    2.96
  -6  -7   5    5.16    1.97
   6  -7   6    7.17    2.00
  -6  -7   6    8.42    1.96
  -6   7   6   11.01    2.61
  -6  -7   6    6.20    1.82
  -6  -7   6    6.68    2.41
  -6  -7   7   55.63    3.47
  -6  -7   7   56.01    3.81
  -6  -7   7   56.83    3.58
   6  -7   7   58.67    3.63
  -6  -7   8   39.66    2.79
  -6  -7   8   39.82    3.06
   6  -7   8   42.15    3.20
   6  -7   8   42.05    2.96
  -6  -7   8   43.43    2.95
   6  -7   9    3.19    1.46
  -6  -7   9    2.40    1.66
  -6  -7   9    3.81    1.32
   6  -7   9    5.03    1.68
  -6  -7   9    3.48    1.51
  -6  -8  -5    6.72    2.00
  -6  -8  -4    4.54    2.39
  -6   8  -3   81.34    4.89
  -6  -8  -3   80.93    4.95
  -6   8  -2   20.09    3.55
  -6  -8  -2   17.74    3.22
  -6   8  -1   52.34    4.57
  -6   8   0  126.02    7.11
  -6  -8   0  137.12    6.79
  -6   8   1   60.07    5.20
  -6  -8   1   65.47    4.64
  -6   8   2   15.80    4.07
  -6  -8   2   19.68    3.15
  -6   8   3   87.32    5.85
  -6  -8   3   81.24    4.83
  -6   8   4    2.52    3.19
  -6  -8   4    2.74    1.72
  -6  -8   5    4.77    1.80
  -6   8   5    4.01    2.83
  -6  -8   6    3.83    1.68
  -6   8   6    3.66    2.01
  -6  -8   7   70.89    3.64
   6  -8   7   77.15    4.11
   6  -8   8  120.40    4.90
  -6  -8   8  113.38    4.57
  -6  -9  -5    1.71    1.31
  -6  -9  -4    3.55    1.89
  -6  -9  -3    2.25    2.04
  -6   9  -3    0.13    1.83
  -6   9  -2    5.75    2.44
  -6  -9  -2    5.09    2.35
  -6   9  -1    3.15    2.85
  -6   9   0   61.55    4.71
  -6  -9   0   55.30    4.29
  -6   9   1    4.81    3.28
  -6  -9   1   -0.18    2.42
  -6  -9   2    5.14    2.17
  -6   9   3    2.36    3.08
  -6  -9   3    0.95    1.71
  -6   9   4    6.93    2.58
  -6   9   5    5.66    2.01
   6  -9   6   49.16    2.93
  -6 -10  -3   18.53    1.86
  -6 -10  -2   21.30    2.19
  -6  10  -1  154.11    6.20
  -6 -10   0   20.92    2.36
  -6  10   0   18.37    2.56
  -6  10   1  152.37    6.50
  -6 -10   1  157.14    6.12
  -6 -10   2   15.50    1.78
  -6  10   3   15.27    2.16
   6 -10   4   22.77    1.59
   7   0  -5    0.48    1.13
   7   0  -4    0.71    1.46
   7   0  -3   -0.18    1.05
   7   0  -2    1.79    1.47
   7   0  -2   -0.66    1.07
  -7   0  -1   -0.41    1.00
   7   0  -1   -0.23    1.14
   7   0  -1   -0.53    1.20
  -7   0   0   -0.31    1.15
   7   0   1    0.71    1.18
  -7   0   1    0.30    1.10
   7   0   1   -0.20    1.82
  -7   0   2   -0.89    1.32
   7   0   2   -0.54    1.17
   7   0   2   -0.10    1.57
   7   0   3    0.60    0.99
   7   0   3    0.85    1.15
   7   0   4    0.56    0.98
  -7   0   6    0.54    1.47
  -7   0   6    0.11    1.30
   7   0   6    0.75    1.34
  -7   0   6    1.53    1.55
  -7   0   7   -0.59    1.67
   7   0   7   -1.29    1.59
  -7   0   7   -0.16    1.81
  -7   0   7    0.13    1.39
   7   0   8   -1.90    1.71
  -7   0   8    1.80    1.84
  -7   0   8    1.23    1.86
  -7   0   8   -1.10    1.55
  -7   0   9    2.05    2.15
  -7   0   9    1.30    2.10
  -7   0  10    1.94    1.97
  -7   0  10    1.43    1.94
   7   0  10   -0.35    2.07
  -7   0  11    0.45    1.67
   7   0  11    0.99    1.78
  -7   0  12    0.10    1.26
   7   1  -5  129.89    5.36
   7  -1  -5  130.50    5.52
  -7   1  -4  296.24    9.18
   7   1  -4  333.95   10.48
  -7   1  -4  317.62    9.88
   7   1  -4  315.74   10.45
   7  -1  -4  321.86    9.92
  -7   1  -3  980.48   28.73
   7  -1  -3  956.79   29.70
   7   1  -3  956.47   29.66
   7   1  -3  972.10   29.92
  -7   1  -2  244.82    7.58
   7  -1  -2  241.32    8.19
   7   1  -2  253.52    8.72
   7  -1  -1  183.34    6.40
  -7   1  -1  190.92    6.08
   7   1  -1  191.94    7.12
   7  -1   0 1108.66   33.42
  -7  -1   0 1120.91   33.63
  -7   1   0 1153.26   33.49
   7   1   0 1083.42   34.26
   7   1   1  172.24    6.66
   7   1   2  224.65    8.35
  -7  -1   2  225.98    7.80
   7  -1   2  236.50    8.21
  -7  -1   3  992.76   30.92
   7   1   3 1009.15   31.47
   7  -1   3 1045.40   31.12
  -7   1   4  312.89   10.24
   7  -1   4  318.33   10.67
   7  -1   4  323.83   10.28
   7   1   4  333.84   11.35
   7  -1   5  104.02    4.66
   7   1   5  114.69    4.96
  -7   1   5  106.93    4.60
  -7  -1   5   93.63    4.62
  -7  -1   5  100.89    4.56
  -7  -1   6   64.00    3.64
   7  -1   6   65.93    3.69
  -7   1   6   64.64    3.42
  -7  -1   6   60.54    3.66
  -7  -1   6   67.81    3.66
  -7   1   6   64.71    3.60
  -7  -1   7   35.32    2.99
  -7   1   7   31.05    2.75
   7  -1   7   35.99    3.00
  -7   1   7   31.44    2.66
  -7  -1   7   36.47    3.05
  -7  -1   7   36.76    2.91
  -7   1   8   19.82    2.59
  -7  -1   8   16.44    2.48
   7  -1   8   18.60    2.73
  -7   1   8   23.19    2.48
  -7  -1   8   17.73    2.41
  -7  -1   8   22.18    2.94
  -7  -1   9  135.18    6.34
   7  -1   9  137.05    6.41
  -7  -1   9  135.33    6.18
   7  -1   9  142.19    6.61
  -7   1   9  137.05    6.40
  -7  -1   9  131.05    6.55
  -7  -1  10   52.19    3.89
   7   1  10   49.57    3.37
   7  -1  10   44.38    3.69
  -7  -1  10   52.82    3.79
  -7   1  10   46.45    3.51
   7  -1  10   43.53    3.50
  -7  -1  10   47.66    3.35
   7  -1  11   49.86    3.51
  -7   1  11   52.80    3.29
  -7  -1  11   47.99    3.46
   7  -1  11   46.10    3.14
  -7  -1  12    1.96    1.39
  -7  -2  -5  433.46   15.25
  -7  -2  -4   55.02    3.71
   7   2  -4   52.74    2.81
   7  -2  -4   53.08    3.06
  -7   2  -4   54.34    2.63
   7  -2  -3  765.23   22.60
  -7  -2  -3  732.98   23.42
  -7  -2  -3  701.34   22.24
   7   2  -3  725.89   22.66
  -7   2  -3  703.45   22.23
   7  -2  -2  381.97   12.16
   7   2  -2  379.56   12.59
  -7   2  -2  366.72   12.03
  -7  -2  -2  375.84   12.07
  -7  -2  -2  368.90   13.03
   7  -2  -1    6.32    1.17
  -7   2  -1    4.29    1.43
   7   2  -1    5.05    1.77
  -7  -2  -1    4.78    1.24
   7  -2   0  309.98    9.82
   7   2   0  322.52   10.99
  -7  -2   0  307.52   10.94
  -7  -2   1    9.47    1.51
  -7   2   1    8.02    1.42
  -7  -2   1    9.92    1.59
  -7  -2   2  379.57   12.22
   7   2   2  363.19   12.96
  -7   2   2  366.54   12.06
  -7  -2   2  386.60   12.14
  -7  -2   3  734.13   22.96
   7   2   3  756.06   23.96
  -7   2   3  736.28   22.75
  -7  -2   3  738.21   22.78
  -7   2   4   51.24    2.58
   7   2   4   51.32    3.48
   7   2   5  421.32   15.30
   7  -2   5  449.15   14.65
  -7  -2   5  438.17   14.51
  -7  -2   5  432.86   14.56
  -7   2   5  439.49   14.42
   7  -2   6   37.26    3.12
  -7   2   6   46.42    3.02
  -7  -2   6   45.15    3.13
  -7  -2   6   46.66    3.24
  -7  -2   7  111.47    5.51
   7  -2   7  109.84    5.51
  -7  -2   7  118.33    5.55
  -7   2   7  111.75    5.24
   7  -2   8   38.14    3.40
  -7  -2   8   38.63    3.44
  -7   2   8   37.68    3.01
  -7  -2   8   35.64    3.52
  -7  -2   8   37.01    3.25
  -7   2   9  396.74   14.04
   7  -2   9  417.59   14.69
  -7  -2   9  399.41   14.47
  -7  -2   9  399.39   14.23
  -7  -2   9  395.48   14.50
  -7  -2  10   78.17    4.84
  -7   2  10   79.89    4.30
   7  -2  10   74.02    4.75
  -7  -2  10   75.68    4.75
   7  -2  10   79.79    4.62
  -7  -2  10   82.08    4.65
   7  -2  11    1.02    1.95
  -7  -2  11    1.32    1.71
  -7  -2  11    1.10    2.07
  -7  -2  11    3.95    2.09
   7  -2  11    0.97    1.97
  -7  -2  12    4.32    1.56
   7  -2  12    2.56    1.32
   7  -3  -4   17.85    2.12
  -7  -3  -3  411.83   13.51
  -7   3  -3  415.90   13.55
   7  -3  -3  404.14   13.66
   7   3  -3  424.35   13.96
  -7  -3  -2  125.56    5.06
   7  -3  -2  122.35    4.98
  -7   3  -2  132.29    5.13
   7   3  -2  137.90    5.65
  -7  -3  -2  112.54    5.81
   7  -3  -1 2155.97   64.01
  -7   3  -1 2140.90   64.35
   7   3  -1 2237.03   65.16
  -7  -3  -1 2172.27   65.41
  -7  -3  -1 2104.23   64.34
   7  -3   0  237.46    7.82
   7   3   0  249.44    9.33
  -7  -3   0  242.99    9.26
   7  -3   1 2125.21   62.34
   7   3   1 2165.22   64.48
  -7  -3   1 2054.19   63.23
  -7  -3   1 2135.14   64.08
  -7   3   1 2146.68   63.33
  -7  -3   1 2098.20   63.28
  -7  -3   2  117.85    4.84
  -7  -3   2  117.81    4.84
  -7   3   2  118.58    4.86
   7   3   2  119.18    5.79
  -7   3   3  431.08   13.97
   7   3   3  435.20   15.29
  -7  -3   3  419.25   13.87
  -7  -3   4   21.75    2.21
  -7  -3   4   17.53    1.99
   7  -3   4   20.81    2.18
  -7   3   4   17.97    1.89
  -7   3   4   19.69    2.28
   7  -3   5  212.97    8.03
  -7   3   5  203.12    7.69
  -7   3   5  209.34    7.70
  -7  -3   5  216.94    7.98
  -7  -3   6   47.53    3.52
  -7   3   6   53.26    3.31
  -7  -3   7  259.08    9.83
   7  -3   7  237.31    9.72
  -7  -3   7  250.71    9.72
  -7  -3   7  235.53    9.74
  -7   3   7  259.00    9.43
  -7  -3   8   28.12    3.18
   7  -3   8   20.67    3.38
   7  -3   8   24.59    2.54
  -7   3   8   23.22    2.60
   7  -3   8   19.63    3.16
   7  -3   9  189.80    8.60
  -7  -3   9  180.74    8.35
  -7   3   9  201.02    7.80
  -7  -3   9  200.75    8.35
  -7  -3   9  187.02    8.43
  -7  -3  10   23.84    3.12
  -7  -3  10   24.15    3.31
   7  -3  10   17.23    3.10
  -7  -3  10   19.86    2.90
   7  -3  10   20.91    2.96
   7  -3  11   37.06    2.99
  -7  -3  11   34.35    3.01
   7  -3  11   36.08    3.20
  -7  -3  11   36.11    2.87
  -7  -3  11   30.05    2.92
   7  -3  12   13.07    1.67
  -7  -3  12   12.06    1.70
  -7   4  -4   47.94    3.07
  -7  -4  -4   50.87    3.02
   7  -4  -3  199.98    7.58
  -7   4  -3  190.02    7.42
   7  -4  -2  200.01    7.46
   7   4  -2  199.55    8.22
  -7   4  -2  209.07    7.70
   7   4  -1  286.02   10.82
  -7   4  -1  273.16    9.99
   7  -4  -1  293.04    9.61
   7   4   0  159.97    7.23
   7   4   1  314.14   12.09
  -7   4   1  318.95   10.98
  -7  -4   1  311.84   11.71
  -7   4   2  206.30    8.08
  -7  -4   2  208.66    7.80
  -7   4   2  209.87    7.88
   7  -4   3  180.76    6.90
  -7   4   3  173.07    7.23
   7  -4   3  190.82    6.87
  -7   4   3  172.78    6.93
  -7  -4   3  174.44    6.90
  -7  -4   3  183.57    6.87
  -7  -4   3  175.44    6.85
  -7  -4   4   51.48    3.35
  -7   4   4   54.78    3.66
  -7  -4   4   56.79    3.24
   7  -4   4   55.65    3.34
   7  -4   4   56.63    3.51
  -7  -4   4   55.80    3.38
   7  -4   5   75.72    4.44
  -7   4   5   77.22    4.43
  -7  -4   5   80.34    4.45
  -7  -4   5   90.26    4.54
   7  -4   5   84.62    4.51
   7  -4   6   62.26    4.07
   7  -4   6   56.15    3.87
  -7  -4   6   61.83    4.00
  -7  -4   6   52.34    3.76
  -7  -4   7   -1.20    2.27
  -7  -4   7    1.72    2.12
   7  -4   7   -0.20    2.43
   7  -4   7    0.61    2.37
  -7  -4   8   67.62    4.65
   7  -4   8   63.18    4.60
   7  -4   8   63.40    4.08
  -7  -4   8   63.71    4.56
   7  -4   9   34.35    3.04
  -7  -4   9   32.99    3.82
   7  -4   9   32.45    3.80
  -7  -4   9   40.11    3.72
   7  -4  10    1.54    2.25
  -7  -4  10    0.17    2.58
   7  -4  10    2.71    2.39
  -7  -4  10    1.95    2.23
  -7  -4  11   47.91    3.16
  -7  -4  11   41.76    2.96
   7  -4  11   44.45    3.16
  -7  -4  11   43.04    3.12
   7  -4  12   13.97    1.50
  -7   5  -3   73.32    4.11
  -7   5  -2   64.29    3.92
  -7   5  -2   67.07    4.05
  -7   5  -1  427.67   14.84
  -7   5  -1  438.54   14.87
  -7   5   0  101.49    5.24
   7   5   1  452.10   15.35
  -7   5   1  462.17   15.18
  -7   5   2   64.97    4.25
   7   5   2   68.09    4.33
  -7   5   2   69.61    4.13
  -7  -5   2   66.66    3.95
  -7  -5   2   67.48    3.47
   7  -5   3   78.40    3.99
  -7   5   3   78.10    4.76
  -7  -5   3   74.29    3.91
  -7  -5   3   79.62    4.26
  -7  -5   3   72.99    3.88
  -7  -5   4   10.30    2.10
   7  -5   4    7.25    1.91
   7  -5   4    6.53    1.86
  -7  -5   4    9.68    2.03
  -7   5   4    8.46    2.64
  -7  -5   4    6.28    1.79
  -7   5   5  121.35    6.15
   7  -5   5  127.70    5.98
   7  -5   5  126.35    5.94
  -7  -5   5  123.43    6.00
  -7  -5   5  127.13    5.99
  -7  -5   6  104.52    5.54
  -7   5   6  105.26    5.41
  -7  -5   6   98.42    5.36
   7  -5   6  102.54    5.61
  -7  -5   6   92.70    5.34
   7  -5   6  107.27    5.53
   7  -5   7  152.42    7.10
  -7  -5   7  149.53    7.06
  -7  -5   7  144.90    6.90
  -7  -5   7  158.08    7.21
  -7  -5   8   30.70    3.47
  -7  -5   8   36.43    3.68
  -7  -5   8   29.55    3.39
   7  -5   8   29.72    3.41
   7  -5   8   41.64    3.67
  -7  -5   9  174.05    7.30
   7  -5   9  172.15    7.39
   7  -5   9  159.11    6.91
  -7  -5   9  152.96    7.35
   7  -5  10   10.99    1.76
  -7  -5  10   15.60    2.48
   7  -5  11    3.38    1.60
  -7  -5  11    3.98    1.54
  -7  -5  11    1.94    1.44
  -7  -5  11    1.00    1.39
  -7  -6  -5   62.24    3.92
  -7  -6  -4   47.36    3.58
  -7   6  -3  227.30    9.07
  -7   6  -2   29.57    3.16
  -7   6  -1   58.85    4.35
  -7   6   0    3.75    2.65
  -7   6   1   57.74    4.42
  -7   6   2   34.29    3.70
  -7  -6   2   34.03    3.24
  -7   6   3  248.18    9.76
  -7  -6   3  220.76    8.50
  -7  -6   3  228.54    9.11
  -7  -6   3  226.81    8.71
  -7  -6   4   40.17    3.17
  -7   6   4   46.88    4.24
  -7  -6   4   44.77    3.31
  -7  -6   4   40.62    3.24
  -7  -6   5   50.73    3.51
  -7   6   5   64.43    4.53
  -7  -6   5   52.17    3.66
  -7  -6   5   54.71    3.89
  -7  -6   6  162.69    7.11
  -7   6   6  158.19    7.43
  -7  -6   6  169.88    7.31
   7  -6   6  173.47    7.33
  -7  -6   6  162.47    7.33
  -7  -6   7   22.87    3.06
   7  -6   7   23.41    3.06
  -7  -6   7   30.07    2.86
  -7  -6   7   27.31    2.96
  -7  -6   8   10.01    2.51
   7  -6   8   12.46    2.57
  -7  -6   8    8.16    2.23
  -7  -6   8   11.52    2.36
   7  -6   8    9.59    2.58
   7  -6   9   25.64    2.54
  -7  -6   9   26.10    2.83
  -7  -6   9   26.97    2.77
  -7  -6   9   25.69    2.63
   7  -6   9   30.58    2.83
   7  -6  10    2.67    1.58
  -7  -6  10    5.24    1.65
  -7  -6  10    3.34    1.57
   7  -6  10    1.46    1.17
  -7  -6  10    2.28    1.48
  -7  -7  -5   10.53    2.28
  -7  -7  -4   13.38    2.57
  -7   7  -3  233.03    9.36
  -7  -7  -3  229.13    9.54
  -7   7  -2   22.75    3.30
  -7   7  -1  104.05    6.12
  -7   7   0   36.75    4.21
  -7  -7   0   35.11    3.60
  -7   7   1   96.21    6.15
  -7  -7   1   98.25    5.64
  -7   7   2   24.01    3.84
  -7  -7   2   25.25    2.97
  -7   7   3  241.38   10.27
  -7  -7   3  236.43    9.55
  -7  -7   4   12.33    2.14
  -7   7   4   12.25    3.37
  -7  -7   4   14.67    2.50
  -7  -7   5   11.57    2.20
  -7  -7   5    9.49    2.04
  -7   7   5   11.53    3.13
   7  -7   6    1.60    1.78
  -7  -7   6    6.51    2.10
  -7  -7   6    3.72    1.63
  -7   7   6    2.86    2.28
  -7  -7   6    4.56    1.96
  -7  -7   7  114.39    5.19
   7  -7   7  123.55    5.49
  -7  -7   7  126.57    5.50
  -7  -7   7  118.38    5.64
  -7  -7   8   56.20    3.37
   7  -7   8   59.89    3.36
   7  -7   8   56.82    3.63
  -7  -7   8   53.09    3.45
  -7  -7   8   64.37    3.31
  -7  -7   9   20.59    1.72
   7  -7   9   16.69    1.86
   7  -7   9   20.40    1.89
  -7  -8  -5   16.63    2.29
  -7  -8  -4    1.06    2.12
  -7   8  -3  157.67    7.08
  -7  -8  -3  162.15    7.35
  -7   8  -2   15.20    3.00
  -7  -8  -2   12.50    2.91
  -7   8  -1  189.15    8.65
  -7   8   0   34.82    4.33
  -7  -8   0   36.11    4.06
  -7   8   1  203.48    9.31
  -7  -8   1  198.12    8.79
  -7  -8   2   14.85    2.97
  -7   8   3  177.83    8.25
  -7  -8   3  159.99    7.26
  -7   8   4    0.83    2.77
  -7  -8   4    2.25    1.78
  -7  -8   5   16.69    2.07
  -7   8   5   21.76    3.17
  -7  -8   6   22.14    2.12
  -7   8   6   16.37    2.43
  -7  -8   7  154.67    5.97
   7  -8   7  161.29    6.53
   7  -8   8    5.04    1.42
  -7  -8   8    2.03    0.94
  -7  -9  -5   73.51    3.43
  -7  -9  -4   10.43    2.08
  -7   9  -3   70.09    3.86
  -7  -9  -3   81.56    4.44
  -7   9  -2   69.90    4.28
  -7  -9  -2   71.69    4.56
  -7   9  -1  208.54    8.71
  -7   9   0    6.10    3.01
  -7  -9   0    9.63    2.83
  -7   9   1  250.82    9.87
  -7  -9   1  227.74    9.27
  -7  -9   2   66.44    4.04
  -7   9   3   82.09    4.95
  -7  -9   3   74.51    4.02
  -7   9   4   11.98    2.57
  -7   9   5   76.27    3.98
   7  -9   6    4.33    1.58
  -7 -10  -3   69.73    3.16
   7  10  -3   58.06    2.82
  -7 -10  -2    3.02    1.59
  -7  10  -1   48.61    2.99
  -7  10   0   38.23    2.92
  -7 -10   0   33.37    2.55
  -7  10   1   48.20    3.27
  -7 -10   1   46.17    2.85
  -7 -10   2    1.47    1.20
  -7  10   3   66.34    3.45
   7  10   3   67.98    3.06
   8   0  -5  678.44   21.67
   8   0  -4   72.80    3.50
   8   0  -4   66.00    2.96
   8   0  -3  552.65   17.17
   8   0  -2 1220.98   36.29
   8   0  -2 1194.25   36.37
  -8   0  -2 1204.48   35.98
  -8   0  -1  294.54    9.30
   8   0  -1  284.95    9.53
  -8   0   0  564.58   17.37
  -8   0   1  277.23    9.02
   8   0   1  260.88    8.96
   8   0   1  285.17    9.75
  -8   0   2 1161.30   34.89
   8   0   2 1132.40   34.66
   8   0   2 1170.32   35.37
   8   0   3  513.35   17.61
   8   0   3  561.82   16.93
   8   0   4   83.73    4.02
  -8   0   5  763.52   23.94
  -8   0   6  454.49   15.02
  -8   0   6  466.59   15.32
   8   0   6  453.31   15.25
  -8   0   6  460.90   15.38
  -8   0   7   42.11    3.11
   8   0   7   42.04    2.99
  -8   0   7   39.15    2.81
  -8   0   7   43.16    3.31
   8   0   8   65.22    4.04
  -8   0   8   72.08    4.22
  -8   0   8   70.65    3.89
  -8   0   8   73.95    4.46
  -8   0   9   28.42    2.92
  -8   0   9   23.89    3.11
   8   0   9   21.39    2.49
   8   0  10    3.38    2.17
  -8   0  10    0.36    2.12
   8   0  11  321.32   11.39
  -8   0  11  321.44   11.50
  -8   0  12    2.68    1.33
   8  -1  -5  221.09    8.43
   8   1  -5  232.09    8.40
   8  -1  -4 1803.23   53.61
   8   1  -4 1845.19   54.17
   8   1  -4 1742.14   54.25
   8  -1  -3   95.08    4.12
  -8   1  -3   91.16    3.13
   8   1  -3  102.09    4.48
   8  -1  -2  255.76    8.60
  -8   1  -2  249.05    7.97
   8   1  -2  270.80    9.22
   8  -1  -1  154.72    5.47
  -8   1  -1  149.38    5.12
   8   1  -1  161.27    6.25
  -8  -1   0   36.94    2.18
   8  -1   0   42.78    2.07
  -8   1   0   42.02    2.10
   8   1   0   38.85    2.90
  -8  -1   1  142.81    5.10
   8   1   1  120.82    5.58
   8   1   2  256.42    9.54
   8  -1   2  270.41    9.41
   8   1   3   91.75    4.45
  -8  -1   3   89.82    3.92
   8  -1   3   85.74    4.04
   8   1   4 1780.40   53.80
   8  -1   4 1724.60   53.16
   8  -1   4 1784.17   52.62
   8  -1   5  239.83    8.45
  -8  -1   5  217.12    8.27
  -8   1   5  223.22    8.15
   8   1   5  232.26    8.79
  -8   1   5  228.05    8.26
  -8  -1   5  227.76    8.22
  -8  -1   5  215.15    8.28
  -8   1   6  140.81    5.90
   8  -1   6  136.95    5.99
  -8  -1   6  139.51    5.93
  -8   1   6  137.93    5.75
  -8  -1   6  133.08    5.78
  -8  -1   7  292.07   10.99
  -8  -1   7  300.12   11.05
  -8   1   7  299.35   10.94
   8  -1   7  284.71   10.93
  -8   1   7  299.22   10.70
  -8  -1   7  309.19   10.80
   8  -1   8  555.15   18.79
  -8  -1   8  552.52   18.53
  -8  -1   8  563.64   18.82
  -8   1   8  559.87   18.78
  -8  -1   8  553.92   18.89
  -8  -1   9   60.29    4.05
  -8  -1   9   61.45    4.39
  -8   1   9   58.19    4.02
   8  -1   9   56.41    4.04
  -8  -1   9   59.25    3.81
  -8  -1  10   16.78    2.77
   8   1  10   18.03    2.38
   8  -1  10   17.31    2.85
  -8  -1  10   19.34    2.40
  -8  -1  10   20.39    2.81
  -8   1  10   16.78    2.55
   8  -1  10   13.03    2.40
  -8  -1  11   72.12    4.17
   8  -1  11   76.27    4.15
  -8   1  11   66.01    3.80
   8  -1  11   64.32    3.68
  -8   1  12    1.24    1.07
  -8  -1  12    1.91    1.46
  -8   2  -4  709.60   22.14
   8  -2  -4  702.34   22.67
  -8  -2  -4  746.11   23.68
   8  -2  -3  617.51   19.37
   8   2  -3  591.89   19.59
  -8   2  -3  614.36   19.12
  -8  -2  -3  619.03   20.38
   8   2  -2  251.41    9.34
  -8   2  -2  264.27    8.80
  -8  -2  -2  261.72    9.79
  -8  -2  -2  271.53    8.88
   8  -2  -2  244.54    8.75
   8  -2  -1   67.53    2.98
   8   2  -1   66.71    3.69
  -8  -2  -1   65.63    3.21
   8  -2   0  479.08   14.52
   8   2   0  466.95   15.73
  -8  -2   0  458.47   14.94
  -8  -2   1   58.91    3.08
  -8  -2   1   63.62    3.08
  -8  -2   2  277.74    9.53
   8   2   2  272.19   10.32
  -8  -2   2  288.32    9.47
  -8   2   2  277.83    9.39
  -8   2   3  610.53   19.55
   8  -2   3  613.45   20.03
   8   2   4  747.90   23.93
  -8   2   4  705.98   22.64
  -8  -2   4  713.82   22.66
  -8   2   4  730.69   22.39
   8  -2   5  103.67    5.09
  -8   2   5  105.51    4.90
  -8  -2   5  113.85    5.08
   8   2   5  111.96    5.61
  -8  -2   5  115.90    5.06
  -8  -2   5  118.61    5.12
   8  -2   6  272.26   10.29
  -8  -2   6  284.51   10.15
  -8   2   6  269.36    9.99
  -8  -2   6  276.45   10.22
  -8  -2   7   13.22    2.41
  -8  -2   7   19.44    2.67
   8  -2   7   20.90    2.73
  -8   2   7   16.88    2.37
  -8  -2   8   29.69    3.44
  -8  -2   8   31.47    3.36
   8  -2   8   33.40    3.29
  -8   2   8   34.69    3.07
  -8  -2   8   34.78    3.21
  -8  -2   9   11.49    3.09
  -8  -2   9    8.45    2.66
   8  -2   9   14.25    2.93
   8  -2   9   10.06    2.53
  -8  -2   9   20.86    2.71
  -8   2   9   15.18    2.33
  -8  -2  10   13.89    2.87
  -8   2  10   18.13    2.41
  -8  -2  10   11.44    2.86
   8  -2  10   15.96    3.00
   8  -2  10   14.50    2.58
  -8  -2  10   22.76    2.79
  -8   2  11    5.63    1.64
  -8  -2  11    1.63    1.68
  -8  -2  11    5.30    2.07
   8  -2  11    3.31    2.08
   8  -2  11    5.18    2.00
  -8  -2  11    3.68    2.23
   8  -2  12   21.07    1.78
  -8  -2  12   23.24    2.10
   8  -3  -4    5.55    1.50
   8  -3  -3  122.95    5.12
   8   3  -3  116.79    5.37
   8  -3  -2  298.34    9.82
   8   3  -2  289.77   10.51
   8  -3  -1  370.29   11.95
  -8  -3  -1  363.40   13.38
   8   3  -1  377.60   13.13
   8  -3   0  697.93   21.29
   8   3   0  721.53   23.01
  -8  -3   0  684.73   22.86
   8   3   1  365.34   13.00
   8  -3   1  352.86   10.86
   8   3   2  291.63   11.28
  -8   3   3  115.95    5.18
   8   3   3  117.47    6.07
  -8   3   3  117.67    4.95
  -8  -3   3  117.63    4.93
  -8  -3   4    5.61    1.72
  -8  -3   4    6.16    1.70
   8  -3   4    4.55    1.65
  -8  -3   4    6.44    1.57
  -8   3   4    6.83    1.88
  -8   3   4    6.70    1.65
   8  -3   5   39.70    3.08
  -8  -3   5   46.32    3.20
  -8   3   5   40.30    2.86
  -8   3   5   45.90    3.18
  -8  -3   5   41.82    3.04
  -8  -3   6  176.67    7.10
  -8   3   6  164.81    6.79
  -8  -3   6  164.13    7.10
  -8  -3   7  241.91    9.57
   8  -3   7  224.83    9.53
  -8   3   7  238.15    9.18
   8  -3   7  238.45    9.60
  -8  -3   7  242.59    9.52
  -8  -3   7  251.32    9.72
  -8  -3   8   15.27    2.74
  -8   3   8   15.57    2.35
   8  -3   8   14.22    2.94
  -8  -3   9   23.48    3.30
   8  -3   9   31.00    3.66
  -8   3   9   21.42    2.51
  -8  -3   9   23.97    3.25
  -8  -3  10   18.86    2.90
   8  -3  10   16.16    2.86
  -8  -3  10   16.92    3.09
  -8  -3  10   17.73    2.79
   8  -3  10   12.98    2.78
   8  -3  11   35.59    3.01
  -8  -3  11   36.53    3.13
  -8  -3  11   39.78    3.09
  -8  -3  11   36.06    2.85
   8  -3  11   39.33    3.33
  -8  -3  12   31.58    2.19
   8  -3  12   31.86    2.13
  -8  -4  -4   16.13    2.03
  -8   4  -4   18.32    2.13
   8  -4  -3  187.20    7.47
  -8  -4  -3  195.79    7.56
  -8   4  -3  204.98    7.64
   8  -4  -2   89.56    4.03
  -8  -4  -2   86.94    4.35
   8   4  -2   86.09    4.78
  -8   4  -2   92.31    4.37
  -8   4  -2   93.55    4.45
   8  -4  -1  901.43   28.05
   8   4  -1  946.31   29.69
  -8   4  -1  911.87   28.59
  -8   4  -1  898.97   28.59
  -8  -4  -1  931.97   28.62
  -8   4   0   40.13    3.04
   8   4   0   39.56    3.41
  -8   4   1  868.07   28.48
  -8   4   1  931.34   28.47
  -8  -4   1  925.91   28.46
  -8   4   2   88.58    4.62
  -8   4   2   93.40    4.48
  -8  -4   2   91.30    4.41
  -8  -4   2   85.89    4.05
  -8   4   3  204.10    7.86
   8  -4   3  203.13    7.46
  -8  -4   3  183.96    7.09
  -8  -4   3  190.79    7.42
  -8   4   3  179.88    7.37
  -8  -4   3  184.47    7.17
  -8  -4   3  197.98    7.33
  -8  -4   4   11.36    2.00
  -8  -4   4   12.13    2.14
  -8  -4   4   12.87    1.94
   8  -4   4   10.92    1.89
   8  -4   4   12.05    2.14
  -8   4   4   11.27    1.94
  -8   4   4   14.45    2.61
  -8  -4   4   14.36    1.92
  -8  -4   5  105.82    5.13
   8  -4   5  106.53    5.32
  -8   4   5  105.79    5.36
   8  -4   5  108.76    5.36
  -8  -4   5  111.09    5.30
  -8  -4   5  103.67    5.25
  -8  -4   6  243.54    9.37
   8  -4   6  227.58    9.46
   8  -4   6  261.21    9.75
  -8  -4   6  229.57    9.46
  -8  -4   6  243.22    9.46
  -8   4   6  230.60    9.16
  -8  -4   7  292.75   11.42
   8  -4   7  295.29   11.64
   8  -4   7  319.27   11.80
  -8  -4   7  301.83   11.59
  -8  -4   8   96.73    5.37
   8  -4   8   88.45    5.41
  -8  -4   8   86.83    5.31
  -8  -4   9    8.57    2.95
  -8  -4   9   12.18    3.05
   8  -4   9   13.73    2.18
   8  -4  10   28.81    3.25
  -8  -4  10   30.28    3.04
   8  -4  10   30.66    3.21
   8  -4  11   14.11    2.12
  -8  -4  11   13.61    2.16
  -8  -4  11   11.37    2.02
  -8  -4  11   14.70    2.05
   8  -4  12    3.50    0.98
  -8  -4  12    3.03    1.05
  -8  -5  -4  380.15   13.31
  -8  -5  -3  160.22    6.86
  -8   5  -2  137.04    6.04
  -8   5  -2  127.05    6.01
  -8   5  -1  269.37   10.11
  -8   5  -1  265.17   10.09
  -8   5   0   -0.84    2.11
  -8   5   1  270.94   10.66
  -8  -5   1  287.22   10.51
  -8   5   1  290.96   10.64
  -8  -5   2  155.51    6.62
  -8   5   2  157.10    6.93
  -8  -5   2  143.03    5.95
  -8   5   2  148.57    6.63
   8  -5   3  159.49    6.48
  -8  -5   3  160.26    6.78
  -8   5   3  152.40    7.14
  -8  -5   3  157.52    6.44
  -8  -5   3  155.32    6.36
   8  -5   4  376.63   12.55
  -8  -5   4  351.84   12.49
  -8   5   4  349.24   13.00
  -8  -5   4  333.87   12.20
   8  -5   4  359.85   12.60
  -8  -5   4  349.63   12.46
  -8  -5   4  355.67   12.51
  -8  -5   5   49.86    3.47
   8  -5   5   45.72    3.51
   8  -5   5   51.30    3.64
  -8   5   5   42.21    3.74
  -8  -5   5   44.72    3.51
  -8  -5   5   50.64    3.58
  -8  -5   6  214.25    8.39
   8  -5   6  203.02    8.60
   8  -5   6  207.10    8.60
  -8   5   6  197.02    8.43
  -8  -5   6  196.00    8.43
  -8  -5   6  199.10    8.35
  -8  -5   7    8.79    2.73
  -8  -5   7    9.76    2.56
   8  -5   7    8.70    2.48
  -8  -5   7   11.71    2.99
  -8  -5   8   90.47    5.14
  -8  -5   8   78.06    4.74
   8  -5   8   90.72    5.15
   8  -5   8   78.17    5.03
  -8  -5   8   86.10    5.18
  -8  -5   9  111.80    5.46
   8  -5   9  106.97    5.43
  -8  -5   9  112.88    5.63
  -8  -5  10   75.26    4.04
  -8  -5  10   72.86    4.12
   8  -5  11   64.82    3.27
  -8  -6  -5   24.10    2.67
  -8  -6  -4  170.21    7.52
  -8   6  -3  170.05    7.40
  -8  -6  -3  175.30    7.65
  -8   6  -2  235.05    9.66
  -8  -6  -2  249.90    9.74
  -8   6  -1  206.35    8.93
  -8  -6  -1  222.37    8.94
  -8   6   0    0.20    2.64
  -8  -6   0    0.58    2.30
  -8   6   1  213.53    9.26
  -8  -6   1  225.52    9.11
  -8   6   2  249.35   10.45
  -8  -6   2  263.64   10.14
  -8  -6   3  183.74    7.40
  -8   6   3  203.64    8.67
  -8  -6   3  187.24    8.00
   8  -6   4  188.97    7.65
  -8   6   4  188.82    8.53
  -8  -6   4  185.37    7.78
  -8  -6   4  194.09    7.66
  -8  -6   4  181.40    7.62
   8  -6   5   20.99    2.64
  -8  -6   5   20.95    2.67
  -8  -6   5   22.00    2.49
  -8  -6   5   24.60    2.88
  -8   6   5   22.56    3.55
  -8   6   6  135.82    6.56
  -8  -6   6  131.34    5.98
  -8  -6   6  128.36    6.23
   8  -6   6  133.74    6.29
  -8  -6   6  131.08    6.28
  -8  -6   7   81.78    4.63
   8  -6   7   84.80    4.96
  -8  -6   7   97.75    5.06
  -8  -6   7   86.73    4.96
  -8  -6   8   66.83    4.02
   8  -6   8   74.86    4.24
  -8  -6   8   66.02    4.21
   8  -6   8   64.16    4.07
  -8  -6   8   62.19    4.16
  -8  -6   9   59.99    3.66
  -8  -6   9   57.96    3.47
   8  -6   9   61.91    3.79
   8  -6   9   55.65    3.38
  -8  -6   9   67.05    3.67
  -8  -6  10   52.53    2.72
   8  -6  10   53.40    2.88
  -8  -6  10   54.97    2.87
  -8  -7  -5   37.05    3.22
  -8  -7  -4   55.60    4.04
  -8   7  -3   19.56    2.99
  -8  -7  -3   19.37    3.10
  -8   7  -2  599.97   20.89
  -8  -7  -2  632.07   21.07
  -8   7  -1  516.54   17.87
  -8  -7  -1  486.55   17.59
  -8   7   0   26.37    3.92
  -8  -7   0   29.94    3.47
  -8   7   1  539.89   18.32
  -8  -7   1  478.46   17.61
  -8  -7   2  592.02   20.20
  -8   7   3   25.58    4.07
  -8  -7   3   28.32    3.08
  -8   7   4   49.74    4.56
  -8  -7   4   46.50    3.57
  -8  -7   5   46.91    3.22
  -8   7   5   44.72    4.21
  -8  -7   5   45.24    3.32
  -8   7   6   99.33    5.29
   8  -7   6   92.81    4.72
  -8  -7   6   96.17    4.87
  -8  -7   6  104.13    4.90
  -8  -7   7   48.26    2.99
  -8  -7   7   50.86    3.39
   8  -7   7   49.11    3.23
  -8  -7   7   47.45    3.26
  -8  -7   8   90.29    4.03
   8  -7   8   97.02    4.32
   8  -7   8   89.86    4.52
  -8  -7   8   91.38    4.34
  -8  -7   9   69.31    3.31
   8  -7   9   72.37    3.27
   8  -7   9   72.39    3.34
  -8  -8  -5    3.58    1.80
  -8  -8  -4   17.94    2.72
  -8   8  -3   67.95    4.32
  -8  -8  -3   74.53    4.57
  -8   8  -2   37.43    3.90
  -8  -8  -2   42.29    3.82
  -8   8  -1  206.69    9.17
  -8   8   0  103.18    6.31
  -8  -8   0  105.24    6.01
  -8   8   1  220.41    9.78
  -8  -8   1  208.00    9.15
  -8  -8   2   36.39    3.57
  -8   8   3   71.67    5.44
  -8  -8   3   76.90    4.59
  -8   8   4   20.58    3.57
  -8  -8   4   22.36    2.46
  -8   8   5    1.73    2.46
  -8  -8   6   12.01    1.67
  -8   8   6   10.46    2.20
   8  -8   7    4.45    1.82
  -8  -8   7    4.56    1.15
   8  -8   8    5.65    1.28
  -8  -9  -5   20.80    1.66
   8   9  -4   14.44    1.91
  -8  -9  -4   13.76    2.02
  -8  -9  -3    0.15    1.90
  -8   9  -2    6.30    2.23
  -8  -9  -2    9.26    2.41
  -8   9  -1    4.07    2.69
  -8   9   0   38.31    3.73
  -8  -9   0   31.11    3.22
  -8   9   1    0.37    2.89
  -8  -9   1    0.66    2.25
  -8  -9   2    7.79    2.19
  -8   9   3    2.34    2.74
  -8  -9   3    2.76    1.73
   8   9   4   15.28    1.98
  -8   9   4   15.71    2.52
  -8   9   5   20.41    2.24
  -8 -10  -3   17.68    1.55
  -8 -10  -2   31.55    2.29
   8  10  -2   32.73    2.29
  -8  10  -1   14.92    1.83
  -8  10   0   -0.11    1.63
  -8 -10   0   -1.57    1.48
  -8  10   1   15.59    2.23
  -8 -10   1   17.33    1.90
   8  10   2   35.18    2.40
  -8  10   3   20.95    2.01
   9   0  -5   -0.70    1.03
   9   0  -4   -0.83    1.41
  -9   0  -3   -0.41    0.89
   9   0  -3   -0.10    1.12
   9   0  -3    0.08    1.16
  -9   0  -2    0.83    0.84
   9   0  -2   -0.41    1.24
   9   0  -2    1.66    1.50
  -9   0  -1   -0.13    0.99
   9   0  -1    1.04    1.46
  -9   0   0    0.63    1.19
  -9   0   1    0.32    1.19
   9   0   1   -0.56    1.45
   9   0   1   -1.52    1.66
  -9   0   2    0.09    1.40
   9   0   2    0.57    1.34
   9   0   2    1.38    1.59
   9   0   3    0.41    1.02
   9   0   3    0.71    1.24
   9   0   4    0.15    1.03
  -9   0   5   -0.12    1.54
  -9   0   5    1.08    1.37
  -9   0   6    0.14    1.54
  -9   0   6    1.78    1.86
  -9   0   6   -1.10    1.42
   9   0   6   -1.13    1.71
   9   0   7   -0.47    1.77
  -9   0   7   -2.73    2.04
  -9   0   7   -0.54    1.54
  -9   0   7    0.51    1.91
  -9   0   8   -1.31    2.23
   9   0   8   -0.51    1.90
  -9   0   8    0.70    2.06
  -9   0   8    1.72    1.58
  -9   0   9    0.19    2.27
   9   0   9    0.33    1.81
  -9   0  10    0.90    2.38
   9   0  10    1.79    2.19
   9   0  11   -0.56    1.78
  -9   0  11    1.61    1.96
  -9   0  12    1.63    1.27
   9  -1  -4 1384.64   42.05
   9  -1  -4 1368.96   41.48
   9   1  -4 1386.92   42.29
  -9   1  -3  109.35    3.78
   9  -1  -3  115.91    4.82
   9  -1  -3  112.05    4.49
   9   1  -3  124.45    5.32
   9  -1  -2   70.00    3.21
  -9   1  -2   64.24    2.54
   9   1  -2   60.00    3.57
  -9   1  -1  488.78   15.04
   9  -1  -1  476.53   15.28
   9   1  -1  513.41   16.32
  -9  -1  -1  485.85   15.35
  -9  -1   0  138.80    5.25
   9   1   0  139.32    6.00
  -9   1   0  143.21    5.15
  -9  -1   1  474.28   15.40
   9   1   1  501.27   16.29
   9   1   2   75.30    4.14
   9  -1   2   82.28    4.09
   9  -1   3  124.39    4.72
   9   1   3  116.16    5.47
   9  -1   3  116.14    5.20
   9  -1   4 1376.50   40.89
   9   1   4 1416.23   42.20
   9  -1   4 1346.17   41.54
  -9  -1   4 1307.38   41.21
  -9   1   5  670.37   21.63
  -9  -1   5  675.29   21.53
  -9  -1   5  685.57   21.69
   9   1   6  106.07    4.68
  -9  -1   6  102.29    5.00
   9  -1   6  101.38    5.02
  -9   1   6  102.11    4.95
  -9  -1   6  107.72    4.88
  -9  -1   6   93.22    4.96
  -9  -1   7    8.75    2.04
  -9  -1   7    8.86    2.30
   9  -1   7    3.29    1.85
  -9   1   7    8.41    2.08
  -9  -1   8   31.40    3.24
  -9   1   8   37.07    3.33
  -9  -1   8   37.37    3.37
   9  -1   8   40.32    3.37
  -9  -1   8   34.46    3.20
  -9  -1   9  196.91    8.08
   9  -1   9  178.83    7.89
  -9  -1   9  181.85    7.60
  -9  -1   9  200.49    8.28
  -9   1   9  175.33    7.80
   9   1  10  226.99    8.71
   9  -1  10  220.36    9.06
  -9  -1  10  209.75    8.79
  -9  -1  10  225.55    9.19
  -9   1  10  218.83    8.79
   9  -1  10  216.95    8.67
  -9  -1  10  224.64    8.48
   9  -1  11   32.48    2.96
   9  -1  11   35.09    2.64
  -9  -1  11   39.30    3.18
  -9   1  11   35.03    2.81
  -9  -1  12   10.45    1.68
  -9   1  12    7.62    1.28
   9  -2  -4  116.72    5.15
   9  -2  -3   98.14    4.37
   9   2  -3   96.49    4.65
  -9   2  -3   94.69    4.11
  -9   2  -2  900.11   27.76
   9   2  -2  896.54   28.53
   9  -2  -2  911.92   27.77
   9  -2  -1  432.76   13.68
   9   2  -1  424.39   14.67
  -9  -2   0    1.04    1.35
   9  -2   0    0.77    0.77
   9   2   0    2.09    1.76
   9   2   2  878.17   27.68
  -9   2   2  848.59   26.44
  -9   2   3   95.75    4.15
   9  -2   3   96.04    4.55
   9   2   3   99.27    5.16
  -9  -2   4  104.78    4.61
   9   2   4  101.15    5.37
  -9   2   4  107.30    4.63
  -9  -2   4   98.12    4.49
  -9  -2   4   95.85    4.55
  -9  -2   5    1.82    1.71
  -9  -2   5    1.53    1.64
   9  -2   5   -1.48    1.75
  -9   2   5    0.76    1.39
  -9   2   5    2.43    1.57
  -9  -2   5    1.22    1.80
  -9   2   5   -0.52    1.61
   9  -2   6  426.57   14.44
  -9   2   6  432.78   14.24
  -9  -2   6  443.05   14.40
  -9  -2   6  411.43   14.20
  -9   2   7  196.29    8.13
  -9  -2   7  197.81    8.35
   9  -2   7  203.73    8.40
  -9  -2   7  207.78    8.30
   9  -2   8  287.62   10.75
  -9  -2   8  275.55   10.62
  -9   2   8  267.66   10.33
  -9  -2   8  255.60   10.35
  -9  -2   9    5.03    2.67
  -9  -2   9    6.24    2.37
  -9   2   9    4.41    2.20
  -9  -2   9    2.73    2.51
   9  -2   9    6.31    2.74
   9  -2   9    8.04    2.57
  -9   2  10   59.31    3.66
  -9  -2  10   52.04    3.54
  -9  -2  10   49.40    3.91
   9  -2  10   52.78    4.16
  -9  -2  10   55.50    4.09
   9  -2  10   53.59    3.87
  -9  -2  11   14.52    2.39
  -9   2  11    9.73    1.79
   9  -2  11   14.03    2.38
   9  -2  11   12.68    2.19
   9  -2  12    2.05    1.07
  -9  -2  12    3.04    1.39
   9  -3  -3  253.87    9.14
   9   3  -2   74.78    4.32
   9  -3  -2   82.25    3.69
   9  -3  -1 1014.57   30.90
   9   3  -1 1019.63   32.29
   9  -3   0  260.12    8.39
   9   3   0  244.95    9.97
   9   3   1 1043.86   33.42
  -9   3   2   63.58    3.54
  -9   3   2   57.43    3.30
  -9   3   3  263.38    9.30
  -9   3   3  272.27    9.61
  -9   3   3  258.92    9.28
  -9  -3   3  257.50    9.23
  -9  -3   3  264.87    9.33
  -9  -3   3  250.87    9.10
  -9  -3   4  319.59   10.94
   9  -3   4  323.85   11.12
  -9   3   4  300.49   10.91
  -9   3   4  308.21   11.08
  -9  -3   4  305.80   10.93
  -9  -3   4  307.69   10.87
  -9  -3   5  344.88   12.16
  -9   3   5  354.52   12.28
  -9   3   5  346.13   12.14
  -9  -3   5  333.38   12.18
   9  -3   5  356.99   12.41
  -9  -3   6  137.11    6.29
  -9   3   6  141.16    6.24
  -9  -3   6  146.29    6.40
  -9  -3   6  129.70    6.20
  -9  -3   7  244.31    9.45
  -9   3   7  248.42    9.20
  -9  -3   7  251.64    9.55
  -9  -3   7  235.94    9.36
   9  -3   8  167.33    7.56
  -9  -3   8  156.36    7.29
  -9   3   8  159.72    7.00
  -9  -3   8  154.22    7.18
   9  -3   9  131.23    6.87
  -9   3   9  131.54    6.10
  -9  -3   9  145.83    6.60
   9  -3  10  102.34    5.48
  -9  -3  10   96.48    5.06
   9  -3  10   86.34    5.03
  -9  -3  10   90.26    5.06
  -9  -3  10   91.94    4.89
   9  -3  11   56.19    3.65
  -9  -3  11   58.56    3.62
   9  -3  11   55.59    3.40
  -9  -3  12   38.27    2.28
   9  -3  12   32.82    2.05
  -9  -4  -4  353.76   12.07
  -9   4  -4  338.87   12.05
  -9  -4  -3   56.56    3.46
  -9   4  -3   58.23    3.60
  -9   4  -2  180.40    7.16
  -9   4  -2  192.68    7.40
  -9  -4  -2  187.79    7.29
   9  -4  -2  172.71    6.83
  -9   4  -1    7.36    2.00
  -9   4  -1    3.30    1.87
  -9  -4  -1    4.74    1.85
  -9   4   0 1006.62   31.46
  -9   4   1    3.13    2.08
  -9   4   1    4.11    1.95
  -9  -4   1    7.20    1.94
  -9   4   2  157.29    6.91
  -9   4   2  164.47    6.75
  -9  -4   2  159.33    6.33
  -9  -4   2  172.62    6.79
   9  -4   2  162.34    6.38
   9  -4   3   62.91    3.54
  -9   4   3   59.22    3.98
  -9  -4   3   58.57    3.21
  -9  -4   3   61.05    3.46
  -9   4   3   59.01    3.63
  -9  -4   3   60.67    3.63
  -9  -4   3   59.36    3.27
  -9  -4   4  333.02   11.53
   9  -4   4  316.65   11.70
  -9   4   4  326.06   11.97
  -9  -4   4  342.34   11.72
  -9  -4   4  335.63   11.60
  -9   4   4  319.99   11.50
  -9  -4   4  323.28   11.53
  -9  -4   5  211.39    8.26
   9  -4   5  202.88    8.41
   9  -4   5  199.37    8.24
  -9  -4   5  204.63    8.33
  -9   4   5  219.10    8.54
  -9  -4   5  199.56    8.22
  -9  -4   6  582.53   19.21
   9  -4   6  576.91   19.41
  -9   4   6  541.17   18.98
  -9  -4   6  562.90   19.19
  -9  -4   6  583.64   19.19
   9  -4   6  572.79   19.36
  -9  -4   7  126.23    6.16
   9  -4   7  114.42    6.34
   9  -4   7  126.95    6.48
  -9  -4   7  129.28    6.33
  -9  -4   8  144.17    6.69
   9  -4   8  147.07    6.88
  -9  -4   8  147.70    6.82
   9  -4   8  134.82    6.12
  -9  -4   9   12.25    2.97
  -9  -4   9   10.63    2.66
   9  -4   9    9.88    3.05
  -9  -4   9    7.71    2.62
  -9  -4  10   11.59    2.41
   9  -4  10   12.54    2.66
   9  -4  11    9.62    1.94
  -9  -4  11   10.75    2.01
  -9  -4  12   81.67    3.27
  -9  -5  -4   21.63    2.51
  -9   5  -3   17.76    2.63
  -9  -5  -3   21.69    2.67
  -9   5  -2  121.40    5.75
  -9  -5  -2  124.59    5.86
  -9   5  -2  122.54    5.90
  -9   5  -1   59.32    4.02
  -9  -5  -1   62.25    3.99
  -9   5  -1   61.60    4.10
  -9   5   0  375.99   13.48
  -9   5   1   69.69    4.46
  -9  -5   1   58.80    4.01
  -9   5   1   58.57    4.13
  -9   5   2  111.48    5.84
  -9  -5   2  115.03    5.54
  -9   5   2  106.70    5.56
   9  -5   3   22.88    2.36
  -9   5   3   21.89    2.75
  -9   5   3   20.60    3.19
  -9  -5   3   22.20    2.59
  -9  -5   3   21.91    2.37
  -9  -5   4   23.97    2.53
  -9  -5   4   28.50    2.83
  -9  -5   4   30.29    2.59
   9  -5   4   26.01    2.59
   9  -5   4   25.95    2.69
  -9   5   4   31.06    3.58
  -9  -5   4   22.77    2.59
  -9  -5   5  171.97    7.34
  -9  -5   5  173.89    7.17
   9  -5   5  174.71    7.46
   9  -5   5  166.17    7.26
  -9   5   5  164.91    7.62
  -9  -5   5  163.69    7.25
  -9  -5   6   73.28    4.48
   9  -5   6   82.12    4.77
   9  -5   6   67.85    4.49
  -9   5   6   72.51    4.59
  -9  -5   6   71.36    4.53
  -9  -5   6   74.22    4.54
  -9  -5   7   29.98    3.27
  -9  -5   7   31.90    3.25
   9  -5   7   28.11    3.21
   9  -5   7   32.76    3.45
  -9  -5   7   35.65    3.49
  -9  -5   8   14.03    2.80
  -9  -5   8   14.98    2.62
  -9  -5   8   17.84    3.07
   9  -5   8   13.56    3.02
   9  -5   8   13.39    2.83
   9  -5   9   10.76    1.98
  -9  -5   9    9.05    2.49
   9  -5   9   16.90    2.90
   9  -5   9   10.34    2.38
  -9  -5   9   13.55    2.38
  -9  -5  10   31.78    2.72
  -9  -5  10   25.55    2.60
  -9  -5  10   25.28    2.39
   9  -5  11    4.83    1.39
  -9  -5  11    3.91    1.39
  -9  -6  -5   66.38    4.06
  -9  -6  -4   22.50    2.89
  -9   6  -3   68.45    4.29
  -9  -6  -3   67.25    4.38
  -9   6  -2   45.98    3.94
  -9  -6  -2   52.10    3.90
  -9   6  -1  388.21   13.92
  -9  -6  -1  368.03   13.77
  -9   6   0   24.72    3.44
  -9   6   1  383.97   14.38
  -9  -6   1  391.10   14.08
  -9   6   2   40.94    4.30
  -9  -6   2   47.81    3.75
  -9   6   3   67.01    5.15
  -9  -6   3   67.83    4.41
  -9  -6   4   20.29    2.39
   9  -6   4   18.60    2.46
  -9  -6   4   16.20    2.42
  -9   6   4   20.76    3.58
  -9  -6   4   21.73    2.82
  -9  -6   5   59.99    3.61
   9  -6   5   64.36    3.98
  -9  -6   5   66.33    4.05
  -9   6   5   62.28    4.69
  -9  -6   5   60.20    3.92
  -9  -6   6    1.42    1.96
  -9  -6   6    3.31    2.17
   9  -6   6    1.42    2.01
  -9   6   6    2.89    2.57
  -9  -6   6    3.32    1.97
  -9  -6   7   22.27    2.82
  -9  -6   7   18.43    2.65
  -9  -6   7   22.86    2.55
   9  -6   7   17.72    2.68
   9  -6   8    8.76    2.18
  -9  -6   8   12.11    2.36
  -9  -6   8    7.15    2.33
   9  -6   8    6.71    2.10
  -9  -6   8    9.09    2.23
  -9  -6   9   80.90    3.97
   9  -6   9   87.11    4.24
   9  -6   9   77.44    3.87
  -9  -6   9   80.00    4.11
  -9  -6  10   37.24    2.34
   9  -6  10   38.40    2.40
  -9  -7  -5    3.09    1.89
  -9  -7  -4   18.22    2.94
  -9   7  -3  106.00    5.66
  -9  -7  -3  116.44    5.97
  -9   7  -2   28.13    3.45
  -9  -7  -2   31.08    3.46
  -9   7  -1   50.36    4.43
  -9  -7  -1   53.24    4.39
  -9   7   0  204.88    9.29
  -9  -7   0  202.25    8.88
  -9   7   1   61.90    5.14
  -9  -7   1   52.23    4.35
  -9  -7   2   19.63    3.17
  -9   7   3  109.42    6.55
  -9  -7   3  119.32    6.05
  -9   7   4   14.37    3.55
  -9  -7   4   10.35    2.43
  -9  -7   5    5.35    1.85
  -9   7   5    3.69    2.77
  -9   7   6   31.25    3.25
   9  -7   6   31.80    2.67
  -9  -7   6   33.28    2.79
   9  -7   7    9.66    1.87
  -9  -7   7    6.60    1.73
  -9  -7   7    7.41    1.56
   9  -7   8   27.27    2.46
  -9  -7   8   24.82    2.19
   9  -7   8   29.85    2.25
   9  -7   9   14.44    1.40
  -9  -7   9   16.87    1.49
  -9  -8  -5   12.29    1.96
  -9  -8  -4  157.20    6.89
  -9   8  -3   72.44    4.40
  -9  -8  -3   89.29    4.92
  -9   8  -2   17.28    3.12
  -9  -8  -2   19.90    3.16
  -9   8  -1   22.46    3.60
  -9  -8  -1   21.45    3.43
  -9   8   0   15.72    3.41
  -9  -8   0   10.03    2.86
  -9   8   1   18.77    3.91
  -9  -8   1   21.60    3.10
  -9  -8   2   19.59    3.09
  -9   8   3   86.69    5.56
  -9  -8   3   76.30    4.59
  -9   8   4  152.17    7.19
  -9  -8   4  146.84    6.30
  -9   8   5   16.59    2.91
  -9   8   6   94.63    4.61
   9  -8   7    2.53    1.60
   9  -8   8   15.37    1.40
  -9  -9  -4   35.02    2.61
   9   9  -4   38.60    2.46
  -9  -9  -3    6.68    2.05
  -9   9  -2   92.70    4.69
  -9  -9  -2   95.11    4.87
  -9   9  -1   10.84    2.55
  -9   9   0   71.37    4.71
  -9  -9   0   74.67    4.47
  -9   9   1   11.85    3.14
  -9  -9   1   11.17    2.31
  -9  -9   2  101.86    5.00
  -9   9   3    2.22    2.56
  -9   9   4   38.54    3.14
   9   9   4   34.09    2.47
  -9   9   5   26.10    2.26
   9  -9   6   73.94    3.31
  -9 -10  -2   78.79    3.51
   9  10  -2   78.94    3.47
   9  10  -1   10.12    1.70
  -9  10  -1    9.72    1.48
  -9  10   0    4.41    1.60
  -9 -10   0    1.34    1.42
   9  10   1    6.78    1.54
  -9  10   1    5.53    1.79
   9  10   2   74.55    3.37
  -9  10   3    2.49    1.28
  10   0  -3  395.30   13.38
 -10   0  -3  408.65   12.76
  10   0  -3  405.60   13.17
 -10   0  -2  851.80   25.52
  10   0  -2  822.50   25.85
 -10   0  -1 1183.09   36.04
  10   0  -1 1232.30   36.36
  10   0  -1 1173.34   37.21
 -10   0   0  306.00   10.11
 -10   0   1 1193.78   36.70
  10   0   1 1236.15   36.77
  10   0   1 1203.42   37.65
  10   0   2  794.72   25.00
 -10   0   2  826.89   25.23
  10   0   2  813.21   25.91
  10   0   3  390.36   13.74
  10   0   3  399.68   12.91
 -10   0   4  367.86   12.28
  10   0   4  360.83   12.84
 -10   0   4  357.37   12.20
 -10   0   5  325.22   11.23
 -10   0   5  315.57   10.94
 -10   0   5  319.55   11.24
  10   0   6 1265.28   39.08
 -10   0   6 1252.77   39.06
 -10   0   6 1273.26   38.79
 -10   0   7  377.09   13.65
  10   0   7  389.42   13.65
 -10   0   7  393.50   13.32
 -10   0   7  396.10   13.88
 -10   0   8  398.54   14.80
  10   0   8  425.94   14.56
 -10   0   9  348.65   12.65
  10   0   9  331.90   12.21
  10   0  10   40.30    3.52
 -10   0  10   43.24    3.62
  10   0  11   47.30    3.21
 -10   0  11   47.17    3.25
 -10   0  12   16.81    1.71
  10  -1  -4  652.71   21.31
  10  -1  -4  675.51   20.84
  10   1  -4  661.79   21.68
  10  -1  -3    4.95    1.36
  10  -1  -3    2.87    1.29
  10   1  -3    3.59    1.67
  10  -1  -2  536.17   17.26
 -10   1  -2  534.07   16.60
 -10  -1  -2  561.44   17.16
  10   1  -2  554.35   18.16
 -10   1  -1  450.89   14.14
  10  -1  -1  457.02   14.44
 -10  -1  -1  449.12   14.49
  10   1  -1  458.47   15.45
 -10  -1   0    7.47    1.44
 -10   1   0    9.86    1.31
  10   1   0   10.09    1.81
 -10  -1   1  495.27   15.84
  10   1   1  491.70   16.75
  10   1   2  535.68   18.10
  10  -1   2  539.53   17.93
  10  -1   3    1.38    0.91
  10   1   3    1.82    1.37
  10  -1   3    1.57    1.11
 -10  -1   4  686.80   21.98
  10  -1   4  697.66   21.68
  10   1   4  691.40   22.90
 -10   1   4  695.88   21.98
 -10  -1   4  700.69   21.95
 -10  -1   4  688.06   21.86
 -10  -1   5  523.81   17.16
 -10  -1   5  518.86   17.05
  10   1   6  247.63    9.35
 -10  -1   6  258.19    9.70
  10  -1   6  267.54    9.79
 -10   1   6  257.72    9.69
 -10  -1   6  253.16    9.73
 -10  -1   6  264.00    9.59
 -10  -1   7  168.35    7.22
  10   1   7  164.81    6.79
  10  -1   7  170.96    7.32
 -10  -1   7  161.38    6.99
 -10   1   7  160.17    7.15
 -10   1   8   90.81    5.16
  10  -1   8   86.40    5.00
 -10  -1   8   87.09    5.09
 -10  -1   8   85.14    4.72
 -10  -1   8   91.79    5.30
 -10  -1   9   47.00    3.92
  10  -1   9   38.40    3.57
 -10  -1   9   41.97    3.66
 -10   1   9   43.24    3.64
 -10  -1   9   42.09    3.31
 -10  -1  10  121.64    6.00
  10  -1  10  115.32    5.98
  10  -1  10  116.81    5.56
 -10   1  10  118.94    5.80
  10  -1  11  123.90    5.60
 -10  -1  11  134.11    5.75
  10  -1  11  113.60    5.14
 -10   1  11  127.70    5.44
 -10  -1  12   12.58    1.70
  10  -1  12   12.30    1.58
  10  -2  -3  496.57   16.18
  10   2  -3  492.59   16.79
  10  -2  -2 1047.89   32.23
  10   2  -2 1060.27   33.16
  10  -2  -1  101.10    4.10
  10   2  -1  104.19    5.19
  10   2   0  206.59    8.31
  10  -2   0  199.76    6.85
  10   2   2 1085.12   34.51
  10   2   3  532.84   17.68
 -10   2   3  493.22   16.40
  10  -2   3  523.45   16.96
 -10   2   3  476.88   16.20
 -10  -2   4   59.31    3.32
 -10  -2   4   56.64    3.34
 -10  -2   4   57.15    3.23
 -10   2   4   53.46    3.27
 -10  -2   4   56.06    3.28
 -10  -2   5  142.94    6.00
 -10   2   5  139.28    5.81
 -10  -2   5  133.32    5.85
 -10  -2   5  133.37    5.88
 -10   2   5  141.06    5.88
  10  -2   6  123.66    5.95
 -10  -2   6  122.36    5.84
 -10  -2   6  122.36    5.70
 -10   2   6  122.91    5.75
 -10  -2   6  121.90    5.80
 -10   2   7  155.72    6.72
  10  -2   7  139.12    6.78
 -10  -2   7  138.78    6.58
 -10  -2   7  149.10    6.81
 -10  -2   8  214.98    8.92
  10  -2   8  207.45    8.93
 -10   2   8  215.76    8.72
 -10  -2   8  207.88    8.66
 -10   2   9   31.07    3.09
 -10  -2   9   28.26    3.21
  10  -2   9   32.12    3.66
 -10  -2   9   35.81    3.26
  10  -2   9   29.98    3.31
 -10  -2  10   24.00    3.39
 -10   2  10   25.75    2.80
 -10  -2  10   25.99    2.70
 -10  -2  10   26.78    3.06
  10  -2  10   21.21    3.03
  10  -2  10   24.14    2.89
 -10  -2  11   33.18    2.82
  10  -2  11   27.69    2.80
  10  -2  11   29.11    2.67
  10  -2  12   19.28    1.52
 -10  -2  12   28.17    2.03
 -10   3  -4   34.67    2.60
  10   3  -4   33.64    2.65
  10  -3  -3   63.21    3.49
 -10  -3  -3   69.58    3.55
  10  -3  -2   32.59    2.19
  10   3  -2   37.35    2.97
 -10  -3  -2   34.32    2.50
  10  -3  -1  206.49    7.28
  10   3  -1  205.97    8.62
 -10  -3  -1  208.52    7.75
 -10   3   0  136.36    5.98
  10   3   0  150.17    6.92
 -10  -3   0  138.25    5.90
 -10   3   1  198.28    7.68
 -10   3   1  191.03    7.52
 -10  -3   1  203.54    7.56
 -10   3   2   34.80    2.93
 -10   3   2   37.84    2.80
 -10  -3   2   39.35    2.77
 -10  -3   2   35.37    2.48
 -10  -3   3   66.77    3.46
 -10   3   3   67.69    3.99
 -10   3   3   70.88    3.67
 -10   3   3   65.34    3.81
 -10  -3   3   63.35    3.66
 -10  -3   3   67.65    3.39
 -10  -3   3   69.57    3.66
 -10   3   4   33.91    2.78
  10  -3   4   40.50    2.97
 -10  -3   4   36.08    2.70
 -10   3   4   30.27    3.04
  10   3   4   37.76    2.77
 -10  -3   4   37.20    2.71
 -10  -3   4   35.65    2.88
 -10  -3   5   60.77    3.77
  10  -3   5   56.00    3.81
 -10   3   5   61.82    3.89
 -10   3   5   53.49    3.68
 -10  -3   5   64.27    3.73
 -10  -3   6   21.62    2.71
 -10  -3   6   18.01    2.78
 -10   3   6   18.16    2.54
 -10  -3   6   23.14    2.67
 -10   3   6   24.30    2.71
 -10   3   7   51.76    3.79
 -10  -3   7   49.11    3.91
 -10  -3   7   50.25    3.84
 -10  -3   7   48.61    3.95
  10  -3   8  270.98   10.74
 -10  -3   8  247.13   10.46
 -10   3   8  279.68   10.31
 -10  -3   8  256.23   10.57
 -10  -3   8  270.92   10.51
 -10  -3   9   42.21    4.00
  10  -3   9   45.69    3.93
 -10   3   9   54.10    3.64
 -10  -3   9   51.21    3.75
 -10  -3  10   29.17    2.93
 -10  -3  10   33.46    3.32
  10  -3  10   32.67    3.25
  10  -3  10   36.42    3.26
 -10  -3  11   26.66    2.55
  10  -3  11   24.32    2.58
  10  -3  11   27.43    2.56
  10  -3  12   13.15    1.29
 -10  -3  12   17.29    1.55
 -10   4  -4   18.57    2.40
 -10  -4  -4   14.05    2.08
 -10   4  -3   13.48    2.23
 -10  -4  -3   16.73    2.28
 -10   4  -2   58.19    3.65
 -10   4  -2   65.74    3.86
 -10  -4  -2   65.33    3.86
 -10   4  -1  360.17   12.78
 -10   4  -1  374.46   12.89
 -10  -4  -1  365.03   12.81
 -10   4   0   91.73    4.77
 -10   4   1  367.21   12.82
 -10   4   1  356.61   12.58
 -10  -4   1  351.43   12.54
  10  -4   2   57.39    3.33
 -10   4   2   56.44    3.91
 -10   4   2   55.52    3.63
 -10  -4   2   59.82    3.66
 -10  -4   3   12.47    2.05
 -10   4   3   13.97    2.33
 -10  -4   3   15.55    1.83
  10  -4   3   14.54    2.09
 -10   4   3   14.74    2.79
 -10  -4   3   15.27    2.23
 -10  -4   4   15.34    2.06
 -10  -4   4   17.98    2.46
 -10  -4   4   20.68    2.30
 -10   4   4   15.07    2.32
 -10   4   4   18.00    2.82
 -10  -4   4   19.05    2.35
  10  -4   4   18.22    2.48
 -10  -4   5   80.54    4.49
  10  -4   5   77.60    4.61
 -10   4   5   89.25    4.97
 -10  -4   5   89.52    4.69
 -10  -4   5   79.20    4.67
 -10  -4   6   69.42    4.42
 -10  -4   6   73.11    4.78
  10  -4   6   90.58    5.06
  10  -4   6   79.93    4.88
 -10   4   6   81.67    4.74
 -10  -4   6   75.64    4.53
 -10  -4   7    4.13    2.40
 -10  -4   7    6.34    2.32
  10  -4   7    7.44    2.51
  10  -4   7    5.91    2.62
 -10  -4   8  143.90    6.76
  10  -4   8  141.19    7.02
  10  -4   8  133.56    6.09
 -10  -4   8  137.75    6.78
 -10  -4   8  133.76    6.66
 -10  -4   9   25.80    3.10
 -10  -4   9   24.54    3.08
 -10  -4   9   27.67    3.02
  10  -4   9   29.61    3.45
  10  -4  10   89.16    4.50
 -10  -4  10   85.07    4.53
 -10  -4  10   83.40    4.30
  10  -4  11   35.51    2.56
 -10  -5  -4   22.79    2.61
 -10  -5  -3  405.41   14.32
 -10   5  -3  404.88   14.33
 -10   5  -2   62.00    3.89
 -10  -5  -2   50.16    3.79
 -10   5  -2   53.36    3.95
 -10   5  -1  199.22    8.17
 -10  -5  -1  194.87    8.17
 -10   5  -1  188.38    8.10
 -10   5   0   98.80    5.41
 -10   5   1  184.68    8.08
 -10  -5   1  179.80    7.90
 -10   5   1  195.03    8.04
 -10   5   2   57.53    4.39
 -10  -5   2   56.17    3.91
 -10   5   2   60.47    4.11
  10  -5   3  429.61   14.84
 -10   5   3  435.32   15.59
 -10  -5   3  443.61   15.26
 -10   5   3  442.21   15.24
 -10  -5   3  427.88   14.76
 -10  -5   4   17.00    2.28
 -10  -5   4   16.91    2.58
 -10  -5   4   17.15    2.15
  10  -5   4   16.88    2.30
  10  -5   4   16.33    2.48
 -10   5   4   18.59    3.28
 -10  -5   4   19.02    2.53
 -10  -5   5    3.95    2.00
 -10  -5   5    3.92    2.07
 -10  -5   5    4.53    1.93
  10  -5   5    1.59    2.20
  10  -5   5    1.70    2.21
 -10   5   5    1.84    2.77
 -10  -5   6   28.07    2.92
 -10  -5   6   26.27    3.21
 -10  -5   6   21.88    2.83
  10  -5   6   23.80    3.05
  10  -5   6   27.83    3.26
 -10   5   6   25.79    3.14
 -10  -5   7  119.07    6.12
  10  -5   7  128.18    6.25
  10  -5   7  134.51    6.52
 -10  -5   7  128.58    6.16
 -10  -5   7  123.29    6.12
  10  -5   8    8.79    2.12
 -10  -5   8    7.82    2.46
 -10  -5   8    5.46    2.68
 -10  -5   8    5.96    2.27
  10  -5   8    8.02    2.71
  10  -5   8    6.42    2.47
 -10  -5   9   45.63    3.47
  10  -5   9   46.14    3.70
  10  -5   9   48.17    3.72
 -10  -5   9   55.68    3.59
 -10  -5  10   34.12    2.70
 -10  -5  11   18.29    1.56
 -10  -6  -5  170.73    7.20
 -10  -6  -4  278.14   10.67
 -10   6  -3  138.66    6.59
 -10  -6  -3  153.68    7.06
 -10   6  -2  108.03    5.84
 -10  -6  -2  110.03    5.91
 -10   6  -1  345.64   12.71
 -10  -6  -1  319.33   12.49
 -10   6   0  638.34   21.72
 -10   6   1  369.47   13.46
 -10  -6   1  330.64   13.07
 -10  -6   2  120.53    6.23
 -10   6   3  167.34    8.01
 -10  -6   3  163.05    7.44
  10  -6   4  266.29    9.85
 -10   6   4  263.80   10.74
 -10  -6   4  246.17    9.96
 -10  -6   5  152.04    6.52
  10  -6   5  159.69    6.85
  10  -6   5  162.77    7.03
 -10   6   5  169.54    7.73
 -10  -6   5  156.36    6.85
 -10  -6   5  159.21    6.99
 -10  -6   6    5.53    2.19
 -10  -6   6    4.12    2.30
 -10  -6   6    3.61    1.78
  10  -6   6    3.39    2.06
 -10   6   6    6.69    2.63
 -10  -6   7  102.16    5.07
  10  -6   7  111.74    5.37
 -10  -6   7  104.20    5.28
 -10  -6   7  108.69    5.38
 -10  -6   8   66.13    3.63
  10  -6   8   59.74    3.83
  10  -6   8   62.24    3.76
 -10  -6   8   58.29    3.70
  10  -6   9   52.36    2.89
 -10  -6   9   55.44    3.23
 -10  -6  10   24.10    1.77
  10  -6  10   24.41    1.86
 -10  -7  -5  118.87    5.53
 -10  -7  -4  114.48    5.78
 -10   7  -3   17.45    2.78
 -10  -7  -3   15.08    2.98
 -10   7  -2   91.99    5.39
 -10  -7  -2   87.09    5.48
 -10   7  -1  136.09    7.11
 -10  -7  -1  140.37    6.96
 -10   7   0  684.90   22.00
 -10  -7   0  589.96   21.47
 -10   7   1  108.74    6.54
 -10  -7   1  121.09    6.45
 -10  -7   2  100.37    5.65
 -10   7   3   24.68    3.95
 -10  -7   3   22.53    3.03
 -10   7   4  121.44    6.72
 -10  -7   4  128.44    6.05
 -10   7   5  125.57    6.49
 -10  -7   6   20.19    2.22
  10  -7   6   23.28    2.27
 -10   7   6   19.55    2.95
  10  -7   7   13.34    1.89
 -10  -7   7   15.27    1.93
  10  -7   8   27.50    2.14
  10  -7   8   29.91    2.33
 -10  -7   8   27.32    2.02
 -10  -8  -5   10.64    1.80
  10   8  -4   22.58    2.61
 -10  -8  -4   21.97    2.54
 -10   8  -3   45.61    3.39
 -10  -8  -3   46.64    3.78
 -10   8  -2    2.72    2.58
 -10  -8  -2    2.53    2.57
 -10   8  -1   79.95    5.31
 -10  -8  -1   83.05    5.32
 -10   8   0   24.48    3.99
 -10  -8   0   27.95    3.51
 -10   8   1   70.44    5.33
 -10  -8   1   76.37    4.85
 -10  -8   2    3.55    2.32
 -10   8   3   60.57    4.83
 -10  -8   3   50.88    3.81
  10   8   4   24.91    2.74
 -10   8   4   25.09    3.51
 -10   8   5    5.35    2.44
 -10   8   6   11.33    2.06
  10  -8   7   32.80    2.29
 -10  -9  -4   31.29    2.27
  10   9  -4   29.47    2.11
  10   9  -3    7.43    1.80
 -10  -9  -3    0.76    1.65
 -10   9  -2   12.95    2.16
 -10  -9  -2   17.69    2.53
 -10   9  -1    0.44    2.25
 -10   9   0   11.32    2.88
 -10  -9   0   11.62    2.52
 -10   9   1    2.66    2.71
 -10  -9   1    1.64    2.07
 -10  -9   2   16.60    2.29
  10   9   3    3.70    1.99
 -10   9   3    5.03    2.44
 -10   9   4   28.72    2.77
  10   9   4   27.54    2.04
 -10   9   5    6.22    1.52
  10  -9   6   18.44    1.47
  10  10  -1   14.48    1.65
 -10  10   0   37.81    2.30
  10  10   1   13.78    1.58
 -10  10   1   12.41    1.68
  11   0  -4   -0.20    1.43
  11   0  -3   -0.97    1.28
  11   0  -3   -2.12    1.81
  11   0  -2   -0.21    1.32
 -11   0  -2   -0.08    0.98
  11   0  -2    0.37    1.84
 -11   0  -1   -0.33    1.00
  11   0  -1    1.47    1.46
  11   0  -1   -2.00    2.05
 -11   0   0    1.37    1.20
  11   0   1    0.11    1.45
 -11   0   1    0.40    1.31
  11   0   1   -1.63    1.77
  11   0   2   -1.05    1.36
  11   0   2    0.90    1.70
  11   0   3   -0.64    0.93
  11   0   3    0.37    1.36
 -11   0   4   -0.12    1.47
  11   0   4   -0.95    1.22
 -11   0   4    0.12    1.32
 -11   0   5   -1.00    1.60
 -11   0   5    0.64    1.43
 -11   0   6   -0.16    1.86
  11   0   6    3.52    1.99
  11   0   7   -0.69    1.85
 -11   0   8    4.51    2.39
  11   0   8   -0.36    1.89
  11   0   9    1.84    1.83
 -11   0   9   -0.19    2.27
 -11   0  10    2.79    2.18
  11   0  10    1.22    2.17
 -11   0  11   -0.27    1.86
  11   0  11   -1.16    1.77
 -11   0  12    0.17    1.13
  11  -1  -4  280.55    9.73
  11  -1  -3    9.11    1.62
  11  -1  -3    8.09    1.42
 -11  -1  -3    9.65    1.43
  11   1  -3    9.79    1.91
  11  -1  -2    1.49    1.22
 -11  -1  -2    0.57    1.10
  11   1  -2    2.56    1.50
  11  -1  -2    1.22    1.32
 -11  -1  -1  187.01    7.08
 -11   1  -1  203.63    6.84
  11  -1  -1  201.08    7.31
  11   1  -1  195.77    8.13
 -11  -1   0  553.40   17.74
  11   1   0  563.14   18.82
  11  -1   1  212.92    7.88
  11   1   1  227.74    8.88
  11  -1   1  215.70    8.75
  11  -1   2    2.78    1.09
  11   1   2    4.42    1.88
  11  -1   2    3.84    1.50
 -11   1   3   10.73    1.70
  11  -1   3    8.97    1.37
  11   1   3    8.33    1.89
  11  -1   3    9.83    1.66
 -11   1   3    6.90    1.74
  11  -1   4  309.75   10.31
 -11  -1   4  310.52   10.58
 -11  -1   4  296.41   10.47
 -11   1   4  289.45   10.54
 -11  -1   4  297.39   10.52
 -11  -1   4  299.13   10.48
 -11   1   4  294.34   10.54
 -11  -1   5  217.78    8.17
 -11   1   5  212.21    8.08
 -11  -1   5  213.30    8.28
  11   1   6  125.21    5.47
  11  -1   6  125.70    5.82
 -11  -1   6  112.89    5.66
 -11  -1   6  113.39    5.56
 -11  -1   6  125.75    5.58
 -11   1   6  106.28    5.54
 -11  -1   7    6.33    2.35
 -11   1   7    4.20    2.26
 -11  -1   7    3.60    2.08
 -11  -1   7    3.10    2.13
  11   1   7    7.59    1.86
  11  -1   7    2.25    2.09
  11  -1   8  111.37    5.88
 -11  -1   8  126.23    6.03
 -11  -1   8  112.94    5.55
 -11   1   8  105.90    5.77
  11  -1   9  220.38    9.02
 -11  -1   9  214.70    9.16
 -11   1   9  230.46    9.10
 -11   1  10   15.61    2.67
  11  -1  10   16.43    2.82
 -11  -1  10   18.00    2.80
  11   1  11   44.44    2.82
  11  -1  11   48.14    3.26
 -11   1  11   50.92    3.16
  11  -1  11   47.92    2.84
 -11  -1  11   52.92    3.35
  11  -1  12    8.77    1.36
 -11  -1  12   10.68    1.47
  11  -2  -3  121.02    5.23
  11   2  -3  120.65    5.79
  11   2  -3  119.67    5.21
  11  -2  -2  174.30    6.72
  11   2  -2  190.80    7.78
  11   2  -1  291.43   11.25
  11  -2  -1  302.97   10.02
  11   2   0   77.83    4.53
 -11   2   2  173.51    6.72
  11   2   2  164.34    7.73
 -11   2   2  192.19    7.10
  11   2   2  176.87    6.95
 -11  -2   3  140.42    5.84
 -11   2   3  152.77    6.21
  11  -2   3  141.22    6.50
  11   2   3  151.44    6.10
 -11   2   3  151.38    6.00
 -11  -2   4  124.99    5.47
 -11  -2   4  125.01    5.45
 -11   2   4  132.66    5.70
 -11  -2   4  119.83    5.35
 -11  -2   4  122.11    5.48
 -11  -2   5  497.70   16.54
 -11   2   5  482.27   16.43
 -11  -2   5  486.87   16.47
 -11  -2   5  494.85   16.52
 -11   2   5  496.74   16.56
 -11  -2   6   21.58    2.69
 -11  -2   6   22.98    2.71
 -11  -2   6   21.38    2.73
 -11   2   6   22.63    2.69
  11  -2   6   19.26    2.80
 -11   2   6   31.07    2.83
  11  -2   7  118.53    6.15
 -11  -2   7  124.65    6.11
 -11  -2   7  128.51    6.35
 -11   2   7  128.79    6.18
 -11   2   8   72.99    4.45
  11  -2   8   70.43    4.60
 -11  -2   8   72.46    4.69
 -11  -2   8   73.51    4.45
 -11  -2   9  126.80    6.14
  11  -2   9  112.01    6.01
 -11   2   9  115.60    5.85
  11  -2   9  116.13    6.31
 -11  -2   9  121.63    5.81
 -11  -2  10   25.66    3.13
  11  -2  10   29.77    3.31
  11  -2  10   31.06    2.98
 -11   2  10   24.56    2.55
  11  -2  11   61.12    3.62
  11  -2  11   50.28    3.18
 -11  -2  11   57.60    3.54
 -11  -2  12   16.58    1.69
 -11   3  -4  149.45    6.23
  11   3  -4  151.54    6.30
 -11  -3  -3  114.79    5.11
  11   3  -3  111.57    5.26
  11  -3  -2   97.14    4.32
 -11   3  -2   97.81    4.58
 -11  -3  -2   94.76    4.59
 -11   3  -1  198.30    7.64
 -11   3  -1  194.59    7.54
 -11  -3  -1  195.19    7.57
 -11   3   0  265.91    9.65
 -11   3   0  268.19    9.58
 -11  -3   0  252.26    9.49
 -11   3   1  184.25    7.28
 -11  -3   1  177.86    7.19
 -11  -3   2   99.34    4.26
 -11   3   2   94.35    4.92
 -11   3   2   96.41    4.85
 -11  -3   2  105.06    4.79
 -11  -3   3  100.87    4.57
 -11   3   3  103.26    5.21
 -11   3   3  101.41    5.02
  11   3   3  105.98    4.91
 -11  -3   3   95.62    4.40
 -11  -3   3  102.27    4.81
  11  -3   4  156.90    6.82
 -11  -3   4  154.42    6.55
 -11   3   4  166.17    7.01
 -11   3   4  149.27    6.43
 -11  -3   4  159.34    6.71
  11   3   4  171.06    6.71
 -11  -3   4  157.83    6.50
 -11   3   4  163.84    6.75
 -11   3   5  189.60    7.81
 -11  -3   5  201.29    7.82
  11  -3   5  196.71    8.02
 -11   3   5  184.42    7.87
 -11  -3   5  176.41    7.56
 -11   3   6   41.49    3.45
 -11  -3   6   48.74    3.57
 -11   3   6   44.94    3.55
 -11  -3   6   40.24    3.44
 -11  -3   6   46.49    3.74
 -11  -3   7  192.88    8.38
 -11  -3   7  206.17    8.40
 -11   3   7  188.12    8.25
 -11  -3   7  203.07    8.44
 -11  -3   8  164.95    7.58
  11  -3   8  166.40    7.91
  11  -3   8  169.02    7.85
 -11   3   8  163.45    7.38
 -11  -3   8  171.23    7.63
 -11  -3   8  173.37    7.51
  11  -3   9  144.71    7.14
 -11  -3   9  160.80    7.16
 -11  -3   9  152.32    6.89
  11  -3  10   13.80    2.75
  11  -3  10   15.73    2.77
  11  -3  11  107.47    4.90
  11  -3  11  107.78    4.77
 -11  -3  11  104.18    4.81
 -11  -3  12    9.12    1.15
  11   4  -4   28.80    2.90
 -11   4  -4   34.10    2.99
 -11  -4  -4   30.94    2.68
 -11   4  -3  417.24   14.48
 -11  -4  -3  420.77   14.47
 -11   4  -2  195.01    7.91
 -11   4  -2  209.69    8.21
 -11  -4  -2  202.69    8.06
 -11   4  -1   83.27    4.51
 -11   4  -1   79.41    4.51
 -11  -4  -1   82.63    4.53
 -11   4   0  281.36   10.55
 -11   4   1   78.62    4.58
 -11   4   1   78.49    4.40
 -11  -4   1   69.76    4.27
 -11   4   2  198.87    8.35
 -11   4   2  213.23    8.22
 -11  -4   2  189.15    8.02
  11  -4   3  420.26   14.32
 -11  -4   3  422.39   13.91
 -11   4   3  418.21   14.81
 -11   4   3  414.64   14.41
 -11  -4   3  406.10   14.42
 -11  -4   3  409.54   14.17
 -11  -4   4   29.39    2.67
 -11  -4   4   32.57    2.94
 -11  -4   4   35.46    2.80
 -11   4   4   32.49    3.03
  11  -4   4   34.11    3.07
 -11   4   4   32.54    3.40
  11   4   4   39.72    3.16
 -11  -4   5   43.35    3.27
  11  -4   5   37.07    3.36
 -11  -4   5   39.22    3.01
 -11   4   5   42.50    3.66
 -11  -4   5   40.11    3.20
 -11  -4   5   38.57    3.47
 -11  -4   6   94.28    5.04
  11  -4   6   90.75    5.19
 -11   4   6   85.02    5.07
  11  -4   6   83.95    5.11
 -11  -4   6   99.41    5.25
 -11  -4   6   89.25    4.87
 -11  -4   7  101.44    5.61
  11  -4   7  111.19    6.00
  11  -4   7  101.77    5.88
 -11  -4   7  106.54    5.61
 -11  -4   8   20.63    3.02
 -11  -4   8   15.25    2.90
  11  -4   8   13.56    3.06
 -11  -4   8   12.52    2.80
 -11  -4   9  129.99    6.07
  11  -4   9  121.63    6.17
 -11  -4   9  130.46    6.06
 -11  -4   9  125.59    6.10
 -11  -4  10    1.10    1.93
  11  -4  10    4.51    2.08
 -11  -4  11   45.38    2.82
  11  -4  11   64.23    3.09
 -11   5  -4   19.70    2.67
 -11  -5  -4   17.73    2.51
 -11   5  -3    4.42    2.39
 -11  -5  -3    4.77    2.29
 -11   5  -2   64.16    4.22
 -11  -5  -2   60.65    4.13
 -11   5  -2   64.13    4.37
 -11   5  -1  189.51    8.32
 -11  -5  -1  210.67    8.52
 -11   5  -1  202.21    8.48
 -11   5   0   76.94    4.84
 -11  -5   1  177.80    8.00
 -11   5   1  181.52    7.98
 -11  -5   2   65.76    4.39
 -11   5   2   65.72    4.42
  11  -5   3    3.19    1.99
 -11   5   3    0.92    2.36
 -11   5   3   -0.84    2.79
 -11  -5   3    1.12    2.25
 -11  -5   4   22.87    2.39
  11  -5   4   21.26    2.66
 -11  -5   4   25.05    2.70
 -11  -5   4   18.27    2.18
  11  -5   4   20.38    2.47
 -11   5   4   16.93    2.66
 -11   5   4   25.82    3.60
 -11  -5   5   63.56    3.94
  11  -5   5   62.82    4.28
  11  -5   5   64.02    4.04
 -11   5   5   60.85    4.65
 -11  -5   5   66.91    4.07
 -11  -5   5   65.63    4.26
 -11  -5   6   72.38    4.35
  11  -5   6   77.56    4.64
  11  -5   6   72.74    4.85
 -11   5   6   75.56    4.81
 -11  -5   6   83.52    4.64
 -11  -5   6   79.32    4.78
 -11  -5   7   26.99    2.95
 -11  -5   7   23.76    3.19
 -11  -5   7   22.77    2.82
  11  -5   7   25.92    3.00
  11  -5   7   23.09    3.06
  11  -5   8   17.56    2.29
 -11  -5   8   19.66    2.59
 -11  -5   8   22.54    2.99
 -11  -5   8   20.47    2.63
  11  -5   8   19.89    2.88
 -11  -5   9   24.03    2.56
 -11  -5   9   27.65    2.67
  11  -5   9   27.83    2.98
  11  -5   9   28.89    2.91
  11  -5  10    4.37    1.82
 -11  -5  10    9.20    1.70
 -11  -6  -5    3.11    1.92
 -11  -6  -4  149.90    6.85
 -11   6  -3   68.15    4.27
 -11  -6  -3   66.49    4.54
 -11   6  -2   18.68    2.96
 -11  -6  -2   19.61    3.16
 -11   6  -1  158.94    7.42
 -11  -6  -1  149.08    7.35
 -11   6   0   15.48    3.36
 -11   6   1  164.54    7.86
 -11  -6   1  153.35    7.42
 -11  -6   2   20.56    3.06
 -11   6   3   78.21    5.48
 -11  -6   3   70.04    4.65
  11  -6   4  157.01    6.90
 -11   6   4  170.58    8.06
 -11  -6   5    1.67    1.67
  11   6   5    3.83    2.12
  11  -6   5    3.89    1.77
  11  -6   5    1.92    1.96
 -11   6   5    1.06    2.90
 -11  -6   6    0.93    1.83
 -11  -6   6    2.98    1.74
  11  -6   6    1.61    1.83
 -11   6   6    3.95    2.58
 -11  -6   7   31.42    2.72
 -11  -6   7   29.86    2.65
  11  -6   7   29.49    2.96
  11  -6   8    3.88    1.97
  11  -6   8    5.00    1.78
 -11  -6   8    5.27    1.72
  11  -6   9    1.41    1.57
 -11  -6   9    0.80    1.40
  11  -6  10   25.19    1.67
 -11  -7  -5   38.03    2.96
 -11  -7  -4   58.81    3.92
  11   7  -4   51.48    3.81
 -11   7  -3    1.21    2.18
 -11  -7  -3    7.79    2.69
 -11   7  -2   66.52    4.62
 -11  -7  -2   74.56    4.94
 -11   7  -1   79.54    5.22
 -11  -7  -1   68.19    4.99
 -11   7   0   19.62    3.85
 -11   7   1   64.98    5.25
 -11  -7   1   70.69    4.97
 -11  -7   2   66.96    4.67
 -11   7   3    5.05    3.46
 -11  -7   3    4.47    2.40
 -11   7   4   60.45    5.04
  11   7   4   64.09    4.33
 -11   7   5   48.23    4.08
  11  -7   6   20.69    2.11
 -11   7   6   13.90    2.75
  11  -7   7    7.95    1.66
 -11  -7   7   10.69    1.56
  11  -7   8   -0.09    1.20
  11  -7   8    1.13    1.19
 -11  -7   8    1.77    0.97
  11   8  -4    6.77    2.04
 -11  -8  -4    4.14    1.92
 -11  -8  -3  110.99    5.63
  11   8  -3  115.86    5.77
 -11   8  -2   50.68    3.78
 -11  -8  -2   35.74    3.53
 -11   8  -1   77.66    5.14
 -11  -8  -1   80.81    4.96
 -11   8   0   20.41    3.56
 -11  -8   0   11.43    3.06
 -11   8   1   88.20    5.74
 -11  -8   1   92.21    5.23
 -11  -8   2   48.08    3.89
 -11   8   3  117.68    6.21
  11   8   3  100.79    5.48
  11   8   4    1.97    1.90
 -11   8   4    6.92    2.77
 -11   8   5   87.44    4.77
 -11   8   6    4.25    1.65
  11  -8   7    2.92    1.19
 -11  -9  -3  138.60    5.68
  11   9  -3  136.89    5.58
  11   9  -2   26.48    2.68
 -11   9  -2   27.21    2.39
 -11  -9  -2   29.03    2.69
  11   9  -1   17.88    2.62
 -11   9  -1   17.32    2.57
 -11  -9  -1   15.69    2.53
 -11   9   0   47.68    3.72
 -11  -9   0   54.50    3.58
  11   9   1   18.38    2.69
 -11   9   1   14.15    2.88
 -11  -9   1   16.60    2.44
  11   9   2   25.46    2.74
 -11   9   3  130.30    5.84
  11   9   3  127.52    5.40
  11   9   4    9.76    1.32
 -11   9   4    8.48    2.07
 -11   9   5   12.75    1.52
  11  10  -1   31.78    1.89
  11  10   1   39.28    2.19
  12   0  -3  782.78   24.58
 -12   0  -2  150.15    5.58
  12   0  -2  149.41    6.97
  12   0  -2  149.00    5.94
 -12   0  -1   63.87    3.12
  12   0  -1   68.68    4.31
  12   0  -1   61.96    3.41
 -12   0   0  112.74    4.70
  12   0   1   50.88    3.77
  12   0   1   47.19    2.95
 -12   0   2  165.20    6.63
  12   0   2  176.87    7.55
  12   0   2  167.83    6.55
 -12   0   3  819.78   25.10
  12   0   3  771.64   25.97
  12   0   3  800.35   24.90
 -12   0   3  777.29   24.82
 -12   0   4  151.47    6.31
 -12   0   4  153.98    6.28
 -12   0   5  228.68    8.65
 -12   0   5  231.20    8.78
  12   0   6  208.58    8.40
 -12   0   6  205.57    8.36
  12   0   7 1399.42   43.47
 -12   0   8   32.28    3.57
  12   0   8   26.89    2.85
  12   0   9  133.50    6.19
 -12   0   9  139.15    6.55
  12   0  10   85.64    4.77
 -12   0  10   81.28    4.71
  12   0  11   62.81    3.58
 -12   0  11   69.28    3.76
 -12   0  12   50.03    2.57
  12   1  -3  434.01   14.33
  12  -1  -3  435.55   14.33
  12   1  -3  421.72   15.29
  12  -1  -3  425.83   14.43
  12   1  -2  325.98   11.27
  12   1  -2  332.09   12.22
  12  -1  -2  330.72   11.23
  12  -1  -2  315.76   11.11
  12  -1  -1  188.95    7.18
 -12   1  -1  186.95    6.68
  12   1  -1  191.31    8.07
  12   1   0    6.59    1.99
  12   1   1  200.22    8.55
  12  -1   1  207.94    8.61
  12  -1   1  200.69    7.62
  12   1   2  335.05   11.63
 -12  -1   2  351.25   11.71
  12   1   2  310.37   12.50
 -12   1   2  355.81   11.75
  12  -1   2  334.98   12.55
  12  -1   2  329.33   11.54
  12   1   3  445.84   14.63
  12  -1   3  438.33   14.53
 -12  -1   3  453.05   14.74
 -12   1   3  436.43   14.76
  12  -1   3  422.14   15.39
 -12  -1   3  434.18   14.37
 -12   1   3  436.16   14.52
 -12  -1   4   97.18    4.73
 -12   1   4  101.29    4.84
 -12  -1   4  104.75    4.71
 -12   1   4   99.58    4.73
 -12  -1   5   85.42    4.70
 -12  -1   5   97.62    4.61
 -12   1   5   96.19    4.70
 -12  -1   5   99.08    4.80
 -12   1   5   97.10    4.80
 -12  -1   6   30.98    2.98
  12  -1   6   33.65    3.24
 -12  -1   7  225.10    8.93
  12  -1   7  212.09    8.83
 -12  -1   7  217.26    8.95
 -12   1   7  212.31    8.86
  12   1   7  210.64    8.41
  12  -1   8  191.88    8.41
 -12   1   8  206.13    8.66
  12  -1   9  159.35    7.16
 -12   1   9  159.03    7.25
  12  -1  10  120.37    6.05
 -12  -1  10  117.15    6.00
 -12   1  10  132.16    5.90
  12  -1  11   19.98    1.87
 -12  -1  11   20.91    2.48
 -12   1  11   22.23    2.21
  12   1  11   19.07    1.91
  12  -1  11   18.72    2.33
 -12  -1  12   44.05    2.38
  12   2  -4   41.49    2.89
  12   2  -3  178.45    7.10
  12  -2  -2   38.09    2.40
 -12   2  -2   40.03    2.66
  12   2  -2   38.55    2.92
 -12   2  -1   78.97    3.87
  12   2  -1   69.60    3.95
  12  -2  -1   72.77    3.40
 -12   2   0  186.97    7.25
 -12   2   1   78.06    4.08
  12   2   1   76.05    4.04
 -12   2   2   39.72    2.63
  12   2   2   42.63    3.06
 -12   2   2   43.81    3.08
 -12   2   3  168.36    6.79
 -12  -2   3  179.27    7.04
  12  -2   3  168.08    6.73
 -12   2   3  169.47    7.05
 -12  -2   3  168.97    6.51
  12   2   3  171.59    6.89
  12   2   4   36.58    2.79
 -12  -2   4   39.66    2.95
 -12   2   4   37.08    2.96
 -12  -2   4   39.11    2.93
 -12   2   4   38.85    3.05
 -12  -2   4   36.00    2.76
 -12  -2   5  264.50    9.55
 -12  -2   5  241.75    9.20
 -12   2   5  231.60    9.33
 -12  -2   5  249.23    9.37
 -12  -2   5  255.96    9.55
 -12  -2   6   10.43    2.44
 -12   2   6    5.35    2.27
 -12  -2   6   12.50    2.53
  12  -2   6    8.13    2.41
 -12  -2   6   11.59    2.48
 -12   2   6    6.68    2.30
  12  -2   7  112.95    6.10
 -12  -2   7  121.93    5.95
 -12  -2   7  111.95    5.87
 -12   2   7  106.31    5.80
 -12  -2   8    2.79    2.30
 -12   2   8    8.39    2.56
 -12  -2   8    6.19    2.26
  12  -2   8    3.94    2.62
 -12  -2   9    1.52    2.57
 -12   2   9    4.60    2.27
  12  -2   9    3.05    2.78
  12  -2   9    0.77    2.30
 -12   2  10   47.23    3.33
  12  -2  10   43.90    3.55
  12  -2  11  100.50    4.74
  12  -2  11   97.58    4.45
 -12  -2  11  106.94    4.70
 -12  -2  12   34.25    2.00
 -12   3  -4   55.67    3.49
  12   3  -4   51.20    3.49
 -12  -3  -3  166.60    6.73
  12   3  -3  160.92    6.88
  12   3  -2    9.01    2.26
 -12   3  -2    6.82    1.92
 -12  -3  -2    6.56    1.75
 -12   3  -1  551.11   18.47
 -12   3  -1  587.56   18.57
 -12  -3  -1  551.45   18.51
  12   3  -1  566.22   18.70
 -12   3   0  196.07    7.72
 -12   3   0  183.27    7.57
 -12  -3   0  195.35    7.65
 -12   3   1  587.86   18.93
 -12  -3   1  548.01   18.70
  12   3   1  575.59   18.88
  12   3   2    9.40    2.19
 -12   3   2    4.51    1.99
 -12   3   3  174.97    7.40
 -12  -3   3  169.00    6.69
 -12   3   3  171.58    7.22
  12   3   3  159.30    6.95
 -12  -3   4   54.08    3.46
 -12   3   4   53.99    4.02
 -12  -3   4   48.03    3.44
 -12   3   4   57.14    3.50
 -12  -3   4   52.17    3.28
  12   3   4   50.89    3.45
 -12  -3   4   55.79    3.65
 -12   3   5  161.37    7.00
  12  -3   5  160.09    7.20
 -12  -3   5  152.49    6.85
 -12   3   5  166.38    7.23
 -12  -3   5  163.02    6.76
 -12  -3   5  156.41    6.78
 -12  -3   6   33.46    3.13
 -12  -3   6   31.07    3.21
 -12   3   6   27.60    3.10
 -12  -3   6   29.23    3.11
 -12   3   6   26.84    3.22
 -12  -3   7   37.66    3.44
 -12   3   7   33.59    3.44
 -12  -3   7   36.40    3.48
 -12  -3   7   38.90    3.62
 -12  -3   8   31.63    3.46
 -12   3   8   26.44    2.95
 -12  -3   8   29.00    3.29
 -12  -3   8   32.44    3.50
  12  -3   8   29.65    3.55
  12  -3   8   28.52    3.54
 -12  -3   9   12.91    2.84
  12  -3   9   10.28    2.74
 -12  -3  10    1.04    2.14
  12  -3  10    0.32    2.33
  12  -3  10    0.74    2.04
  12  -3  11   20.73    2.05
  12  -3  11   17.94    2.20
 -12   4  -4  100.31    5.14
 -12  -4  -4  100.61    5.00
  12   4  -4  100.01    5.14
 -12   4  -3   87.21    4.67
 -12  -4  -3   86.08    4.62
 -12   4  -2  298.14   10.93
 -12   4  -2  308.22   11.22
 -12  -4  -2  290.56   11.02
 -12   4  -1  164.71    6.98
 -12   4  -1  151.05    6.97
 -12  -4  -1  158.60    6.95
 -12   4   0  130.62    6.05
 -12  -4   0  112.98    5.77
 -12   4   1  146.13    6.82
 -12   4   1  154.40    6.76
 -12  -4   1  147.28    6.69
 -12   4   2  295.70   11.27
 -12  -4   2  311.11   11.33
  12  -4   3   77.14    4.38
 -12  -4   3   79.07    3.95
 -12   4   3   76.08    4.92
 -12   4   3   76.20    4.50
  12   4   3   77.42    4.64
  12  -4   4  114.82    5.69
 -12  -4   4  112.62    5.29
 -12   4   4  118.68    6.14
 -12   4   4  115.65    5.55
  12   4   4  104.40    5.48
 -12  -4   4  114.94    5.24
 -12  -4   5   16.07    2.38
 -12  -4   5   16.39    2.67
 -12  -4   5   15.87    2.44
  12  -4   5   17.46    2.83
 -12   4   5   18.85    3.22
 -12  -4   5   18.18    2.40
 -12  -4   6   56.03    3.98
  12  -4   6   56.11    4.34
  12  -4   6   61.62    4.25
 -12   4   6   58.98    4.20
 -12  -4   6   64.24    4.25
 -12  -4   6   57.43    3.98
 -12  -4   7    5.04    2.36
 -12  -4   7    9.12    2.55
  12  -4   7    6.69    2.52
  12  -4   7    5.90    2.71
 -12  -4   8   96.17    5.15
  12  -4   8   98.78    5.43
 -12  -4   8   86.95    4.93
  12  -4   9   75.88    4.75
 -12  -4   9   86.69    4.60
 -12  -4  10    2.63    1.82
  12  -4  10    6.70    2.14
  12  -4  10    4.04    1.97
  12  -4  11   15.02    1.71
 -12  -4  11   15.26    1.56
  12   5  -4   31.67    3.24
 -12   5  -4   31.10    3.12
 -12  -5  -4   33.06    3.11
 -12  -5  -3  335.39   12.55
 -12   5  -3  346.28   12.66
 -12   5  -2  465.45   16.00
 -12  -5  -2  447.66   16.15
 -12   5  -2  463.60   16.20
 -12   5  -1  688.21   23.36
 -12  -5  -1  728.20   23.48
 -12   5  -1  705.71   23.51
 -12   5   0  285.44   11.15
 -12   5   1  723.23   24.63
 -12  -5   1  746.08   24.48
 -12   5   1  761.41   24.59
  12  -5   2  463.67   15.90
 -12  -5   2  496.03   16.70
 -12   5   2  470.45   16.69
  12  -5   3  316.04   11.31
 -12   5   3  301.42   12.07
 -12  -5   3  303.86   11.62
 -12   5   3  303.20   11.65
  12   5   4   32.79    3.29
 -12  -5   4   29.16    2.55
  12  -5   4   30.76    2.76
  12  -5   4   30.48    3.00
 -12   5   4   37.13    3.33
 -12  -5   5   48.23    3.34
  12  -5   5   48.16    3.87
  12  -5   5   53.52    3.70
 -12  -5   5   46.05    3.43
 -12   5   5   52.53    4.41
 -12  -5   5   49.48    3.42
 -12  -5   6   64.63    4.03
  12  -5   6   73.21    4.39
  12  -5   6   74.73    4.72
 -12   5   6   69.51    4.64
 -12  -5   6   70.36    4.23
 -12  -5   7   40.65    3.30
  12  -5   7   45.29    3.59
  12  -5   7   51.68    4.07
 -12   5   7   44.52    3.49
 -12  -5   7   51.71    3.58
 -12  -5   8   64.95    4.00
  12  -5   8   68.53    4.21
 -12  -5   8   58.69    3.86
  12  -5   9  130.93    5.80
  12  -5   9  126.85    5.75
 -12  -5   9  129.04    5.57
  12  -5  10   25.90    2.26
 -12  -5  10   24.79    2.00
 -12  -6  -5   12.78    2.09
  12   6  -4   30.23    3.38
 -12  -6  -4   34.14    3.24
 -12   6  -3  527.42   17.82
 -12  -6  -3  520.18   18.19
 -12   6  -2   45.31    3.98
 -12  -6  -2   51.57    4.19
 -12   6  -1  122.60    6.38
 -12  -6  -1  119.37    6.44
 -12   6  -1  118.98    6.49
 -12   6   0  140.15    7.18
 -12   6   1  151.27    7.61
 -12  -6   1  150.31    7.30
 -12   6   1  154.05    7.48
 -12  -6   2   64.16    4.67
 -12   6   3  525.96   18.77
 -12  -6   3  532.47   18.30
  12   6   4   30.92    3.45
  12  -6   4   36.29    3.08
 -12   6   4   34.78    4.29
  12   6   5    8.92    2.30
  12  -6   5    9.21    2.39
 -12   6   5   10.93    3.07
 -12  -6   5    9.95    2.13
 -12  -6   6   18.85    2.25
  12  -6   6   20.49    2.47
 -12   6   6   21.39    3.06
 -12   6   7   83.65    4.45
  12  -6   7   94.20    4.68
 -12  -6   7   80.24    4.19
  12  -6   8   51.80    3.26
  12  -6   8   50.90    2.91
 -12  -6   8   44.37    2.88
  12  -6   9   43.00    2.60
 -12  -6   9   40.88    2.37
  12   7  -4    8.38    2.35
 -12  -7  -4   13.32    2.33
  12   7  -3   42.17    3.80
 -12   7  -3   43.66    3.47
 -12  -7  -3   36.83    3.66
 -12   7  -2   49.97    3.98
 -12  -7  -2   57.45    4.33
 -12   7  -1  194.58    8.83
 -12  -7  -1  207.31    8.94
 -12   7   0  104.89    6.30
 -12   7   1  211.89    9.62
 -12  -7   1  207.28    9.02
 -12  -7   2   57.08    4.28
 -12   7   3   54.06    4.74
 -12  -7   3   54.98    4.04
  12   7   3   54.64    4.31
  12   7   4    7.99    2.40
 -12   7   4   12.38    3.49
 -12   7   5   48.78    4.09
 -12   7   6   38.85    3.24
  12  -7   6   31.72    2.37
  12  -7   7  113.88    4.65
  12  -7   8   39.07    2.03
  12  -7   8   32.90    1.98
  12   8  -4   24.65    2.46
 -12  -8  -4   30.21    2.64
  12   8  -3   17.29    2.63
 -12  -8  -3   18.83    2.73
  12   8  -2    5.59    2.86
 -12   8  -2    4.11    2.30
 -12  -8  -2    5.11    2.50
 -12   8  -1   41.45    3.58
 -12  -8  -1   32.94    3.59
 -12   8   0   12.52    3.12
 -12  -8   0    9.61    3.08
 -12   8   1   42.15    4.40
 -12  -8   1   38.97    3.56
  12   8   2    9.43    2.86
 -12  -8   2    9.59    2.48
  12   8   3   20.37    2.85
 -12   8   3   15.48    3.33
  12   8   4   25.61    2.50
 -12   8   4   31.05    3.46
 -12  -8   4   23.36    2.34
 -12   8   5   67.17    3.97
 -12   8   6    1.28    1.49
  12   9  -3   52.82    2.91
  12   9  -2   29.08    2.58
  12   9  -1   27.08    2.71
 -12   9  -1   24.63    2.45
 -12   9   0   11.45    2.39
  12   9   1   23.29    2.63
 -12   9   1   22.66    2.89
  12   9   2   24.72    2.47
 -12   9   2   19.56    2.81
 -12  -9   3   45.04    2.62
 -12   9   3   53.59    3.39
  12   9   3   49.57    2.81
 -12   9   4   24.90    2.19
  13   0  -3    0.14    1.25
  13   0  -2   -0.13    1.05
 -13   0  -2   -0.24    1.34
 -13   0  -1   -1.26    1.41
  13   0  -1    1.20    1.42
 -13   0   0   -0.91    1.57
  13   0   1    1.73    1.29
 -13   0   2    0.32    1.29
  13   0   2    0.67    1.19
 -13   0   2   -0.42    1.60
 -13   0   3    2.07    1.51
  13   0   3    0.27    1.09
 -13   0   3    1.02    1.79
 -13   0   4    0.56    1.53
 -13   0   4   -0.30    1.73
 -13   0   5    0.64    1.75
 -13   0   5   -0.92    1.68
 -13   0   6    1.61    2.11
 -13   0   7   -1.16    2.40
  13   0   7   -0.37    1.96
  13   0   8   -0.36    2.06
 -13   0   9    2.63    2.45
  13   0   9    0.48    1.87
 -13   0  10   -0.64    1.94
  13   0  10   -0.16    2.17
 -13   0  11   -0.59    1.61
  13   0  11   -0.11    1.49
 -13  -1  -3   53.78    3.14
  13   1  -2  198.58    7.67
 -13  -1  -2  195.08    7.48
  13  -1  -2  196.52    7.58
 -13   1  -2  196.38    7.42
  13   1  -1   17.36    2.27
  13  -1  -1   21.83    2.12
 -13  -1  -1   24.02    2.33
 -13   1  -1   18.64    2.12
 -13  -1   0    6.07    1.78
 -13   1   0    5.42    1.71
  13   1   1   19.63    2.30
  13  -1   1   22.24    2.15
  13   1   2  211.29    8.05
  13  -1   2  192.89    7.83
 -13  -1   2  219.94    8.11
 -13   1   2  212.93    8.13
 -13   1   2  207.51    7.66
 -13  -1   3   58.61    3.57
 -13   1   3   57.47    3.34
 -13   1   3   55.07    3.54
 -13  -1   3   53.38    3.11
 -13  -1   4  261.79    9.55
 -13   1   4  246.19    9.55
 -13  -1   4  259.58    9.37
 -13   1   4  247.69    9.41
 -13  -1   5   17.64    2.43
 -13   1   5   19.37    2.55
 -13  -1   5   13.19    2.07
 -13   1   5   16.94    2.34
  13  -1   6  224.73    9.19
 -13   1   6  226.79    8.74
 -13  -1   6  239.87    9.18
 -13   1   6  208.31    8.93
  13   1   7   92.45    4.88
  13  -1   7   88.91    5.27
 -13  -1   7  101.62    5.45
  13  -1   8  101.07    5.59
  13   1   8  107.07    5.06
 -13  -1   8   88.93    5.40
 -13   1   8   99.13    5.53
 -13   1   9   22.17    2.99
  13  -1   9   19.34    2.62
  13  -1  10   57.05    3.94
 -13  -1  10   50.88    3.71
 -13   1  10   54.69    3.68
 -13  -1  11   11.37    1.94
 -13   1  11    8.25    1.74
  13   1  11   10.51    1.53
  13  -1  11   11.00    1.86
 -13  -1  12   27.07    1.69
  13   2  -4  165.24    6.80
  13   2  -3   36.18    2.93
 -13  -2  -3   39.01    2.79
 -13   2  -2  155.11    6.42
  13  -2  -2  158.75    6.31
  13   2  -2  161.41    6.72
  13   2  -1   25.18    2.76
 -13   2  -1   20.87    2.29
 -13   2   0  556.66   18.29
  13   2   1   22.29    2.68
 -13   2   1   22.66    2.46
 -13  -2   2  152.39    6.76
 -13   2   2  170.27    6.92
  13   2   2  172.35    6.95
 -13   2   3   37.26    2.93
  13   2   3   43.10    3.12
 -13   2   3   40.29    3.21
 -13  -2   3   37.26    3.04
 -13  -2   3   39.08    2.55
  13   2   4  166.16    6.85
 -13  -2   4  167.64    7.00
 -13   2   4  159.75    7.09
 -13  -2   4  166.20    6.76
 -13   2   4  171.00    7.02
 -13  -2   5   19.77    2.45
 -13  -2   5   20.70    2.66
 -13  -2   5   19.94    2.38
 -13   2   5   22.45    2.63
 -13  -2   6   15.64    2.52
 -13   2   6   17.97    2.87
 -13  -2   6   20.29    2.87
  13  -2   6   19.52    2.92
 -13   2   6   18.78    2.80
  13  -2   7  101.40    5.60
 -13  -2   7   91.23    5.19
 -13   2   7   91.31    5.27
  13  -2   8  164.16    7.35
 -13  -2   8  148.31    7.17
 -13   2   8  142.23    6.92
 -13  -2   9   38.59    3.37
 -13   2   9   31.16    3.19
  13  -2   9   32.71    3.70
  13  -2   9   30.69    3.31
  13  -2  10  105.58    5.29
 -13   2  10  101.65    4.92
  13  -2  11   53.64    3.12
  13  -2  11   45.36    2.72
 -13  -2  11   47.07    3.00
  13   3  -4  421.84   15.01
 -13   3  -4  452.60   15.05
  13   3  -3   63.64    4.00
 -13   3  -2  303.43   10.92
 -13   3  -2  304.12   10.92
 -13  -3  -2  311.39   11.08
  13   3  -2  294.27   11.17
 -13   3  -1  227.57    8.81
 -13   3  -1  240.49    8.88
 -13  -3  -1  221.27    8.77
  13   3  -1  222.08    8.95
 -13   3   0  878.72   27.74
 -13   3   0  878.86   27.74
 -13  -3   0  849.39   27.64
 -13   3   1  226.11    8.89
  13   3   1  225.91    8.94
 -13   3   2  273.82   10.21
  13   3   2  259.99   10.09
 -13   3   3   65.47    4.45
 -13   3   3   63.29    4.14
  13   3   3   74.41    4.29
  13   3   4  459.25   15.87
 -13  -3   4  458.71   15.72
 -13   3   4  466.42   16.30
 -13  -3   4  469.38   16.01
 -13   3   4  474.89   15.86
 -13  -3   4  463.74   15.60
 -13   3   5  283.01   10.92
  13  -3   5  285.61   11.15
 -13  -3   5  285.12   10.82
 -13   3   5  295.40   11.16
 -13  -3   5  286.59   10.71
 -13  -3   5  299.03   10.75
 -13   3   6  140.33    6.79
 -13  -3   6  153.12    6.73
 -13   3   6  141.38    6.62
 -13  -3   6  145.00    6.59
 -13  -3   7   34.93    3.34
 -13   3   7   30.40    3.27
 -13  -3   7   32.18    3.34
 -13  -3   8   41.86    3.63
  13  -3   8   33.47    3.75
  13  -3   8   36.58    3.93
 -13  -3   9   20.42    2.80
  13  -3   9   17.74    3.20
  13  -3   9   18.88    2.91
  13  -3  10  151.93    6.56
 -13  -3  10  164.44    6.59
  13  -3  11   56.41    2.94
 -13  -3  11   52.22    2.96
 -13   4  -4  106.16    5.30
  13   4  -4   94.23    5.11
 -13   4  -3  106.21    5.55
 -13  -4  -3  107.76    5.39
  13   4  -3  104.86    5.59
 -13   4  -2   79.82    4.60
 -13   4  -2   83.97    4.85
 -13  -4  -2   74.42    4.48
  13   4  -2   82.60    4.95
 -13   4  -1  125.14    6.09
 -13   4  -1  118.44    6.04
 -13  -4  -1  127.44    6.06
  13   4  -1  129.19    6.27
 -13   4   0  336.24   12.63
 -13  -4   0  350.77   12.58
 -13   4   1  123.51    6.34
 -13   4   1  136.36    6.35
 -13  -4   1  129.59    6.21
  13   4   1  123.04    6.36
 -13   4   2   78.32    4.76
 -13  -4   2   84.89    4.88
  13   4   2   82.17    4.94
  13  -4   3  117.92    5.57
 -13   4   3  111.92    6.10
 -13   4   3  111.55    5.64
  13   4   3  104.15    5.68
  13  -4   4   81.24    4.83
 -13   4   4   80.81    5.24
 -13  -4   4   80.75    4.75
 -13   4   4   85.11    4.71
 -13  -4   4   78.09    4.19
  13   4   4   85.71    4.72
 -13  -4   5  156.66    6.74
  13  -4   5  152.78    7.12
 -13   4   5  163.03    7.43
 -13  -4   5  155.89    6.84
 -13  -4   5  135.63    6.45
 -13  -4   6   15.98    2.51
 -13  -4   6   15.42    2.48
  13  -4   6   13.26    2.71
  13  -4   6   14.44    3.12
 -13   4   6   14.67    2.97
 -13  -4   7    3.93    2.22
 -13  -4   7    8.51    2.40
  13  -4   7    3.16    2.32
  13  -4   7    4.77    2.87
 -13   4   7    6.39    2.24
  13  -4   8   77.05    4.63
 -13  -4   8   73.00    4.27
 -13  -4   9    4.66    2.17
  13  -4   9    2.41    2.20
  13  -4  10   30.83    2.71
  13  -4  10   33.77    2.67
 -13  -4  10   35.18    2.56
  13  -4  11    5.57    1.13
 -13  -4  11    5.87    1.07
 -13  -5  -4  253.44    9.73
  13   5  -4  250.16    9.92
 -13   5  -4  247.65    9.88
 -13  -5  -3  166.25    7.86
 -13   5  -3  192.70    8.10
  13   5  -3  186.25    8.12
 -13   5  -2  178.54    7.89
 -13  -5  -2  179.74    8.13
 -13   5  -2  201.74    8.40
 -13   5  -1  477.85   16.76
 -13  -5  -1  472.89   16.72
 -13   5  -1  478.26   16.84
 -13   5   0   -0.62    2.66
 -13   5   1  478.22   16.73
 -13   5   1  467.81   16.63
 -13  -5   1  456.57   16.51
  13  -5   2  167.45    7.00
 -13  -5   2  173.20    7.77
 -13   5   2  174.11    7.87
  13  -5   3  189.37    7.82
 -13   5   3  195.54    8.78
 -13   5   3  190.62    8.29
  13   5   3  188.78    8.34
  13  -5   4  239.76    9.36
 -13   5   4  233.95    9.97
  13   5   4  227.32    9.43
 -13   5   4  228.84    9.33
  13  -5   5   37.64    3.13
  13  -5   5   35.40    3.55
 -13  -5   5   45.76    3.46
 -13   5   5   45.43    4.17
 -13  -5   5   38.34    3.01
  13  -5   6  125.25    6.49
  13  -5   6  141.20    6.36
 -13   5   6  143.49    6.76
 -13  -5   6  133.92    6.10
 -13  -5   7   19.65    2.54
  13  -5   7   18.45    2.78
  13  -5   7   17.87    2.78
 -13   5   7   16.58    2.55
  13  -5   8   96.96    4.89
 -13  -5   8   88.79    4.65
 -13  -5   9   -0.34    1.48
  13  -5   9   -0.63    1.57
  13  -5   9   -1.40    1.81
 -13  -5  10   21.62    1.66
  13   6  -4    3.54    2.21
 -13  -6  -4    5.99    2.35
  13   6  -3   17.49    3.13
 -13   6  -3   17.14    2.66
 -13  -6  -3   13.65    2.76
 -13   6  -2   33.09    3.50
 -13  -6  -2   36.07    3.72
 -13   6  -1  227.06    9.67
 -13  -6  -1  232.26    9.80
 -13   6  -1  236.43    9.88
 -13   6   0  453.65   16.42
 -13   6   1  246.36   10.21
 -13  -6   1  234.30    9.76
 -13   6   1  221.29    9.76
 -13  -6   2   36.40    3.58
  13   6   3   14.75    3.13
 -13   6   3   17.20    3.70
  13   6   4    2.27    2.41
  13  -6   4    1.92    1.79
 -13   6   4    5.14    3.65
  13   6   5   12.93    2.36
  13  -6   5   15.81    2.57
 -13   6   5   15.20    3.37
 -13  -6   5   17.87    2.41
 -13   6   6    5.61    2.58
 -13  -6   7   10.38    1.76
 -13   6   7   10.44    2.10
  13  -6   7   11.10    2.22
 -13  -6   8   20.53    1.86
  13  -6   8   23.05    2.31
  13  -6   9    7.72    1.40
 -13  -6   9    4.84    0.99
  13   7  -4    4.19    2.18
 -13  -7  -4    6.41    2.23
  13   7  -3   15.98    3.06
 -13  -7  -3   10.23    2.66
 -13   7  -2  260.27   10.18
 -13  -7  -2  266.01   10.43
  13   7  -2  253.00   10.45
 -13   7  -1   11.34    2.90
 -13  -7  -1   17.50    3.27
 -13   7   0  107.51    6.29
 -13   7   1   17.30    3.74
 -13  -7   1   19.37    3.33
 -13  -7   2  259.87   10.50
  13   7   2  278.31   10.91
  13   7   3   13.08    2.91
 -13   7   3    8.46    3.30
  13   7   4    6.40    2.28
 -13   7   4    0.80    2.94
 -13   7   5    3.33    2.74
 -13   7   6   37.89    3.12
  13  -7   7   14.30    1.75
  13  -7   7   16.80    1.53
  13   8  -4  120.51    5.09
  13   8  -3   28.53    2.78
 -13   8  -2  143.16    6.33
 -13  -8  -2  162.24    6.83
  13   8  -2  140.64    6.69
  13   8  -1   15.01    3.21
 -13   8  -1   12.64    2.81
 -13  -8  -1   16.64    2.81
 -13   8   0    0.37    2.75
  13   8   1   11.97    3.05
 -13   8   1   13.00    3.15
 -13  -8   1   13.68    2.73
  13   8   2  164.25    7.20
 -13   8   3   35.09    3.71
  13   8   3   39.44    3.22
 -13  -8   4  116.28    5.14
  13   8   4  126.97    5.30
 -13   8   5   20.61    2.47
 -13   8   6   25.43    1.85
  13   9  -3   16.48    1.59
  13   9  -2  163.35    6.31
  13   9  -1   26.61    2.54
 -13   9  -1   25.01    2.24
 -13   9   0    2.13    1.87
  13   9   1   25.99    2.53
 -13   9   1   27.75    2.74
 -13  -9   2  145.35    5.81
 -13   9   2  156.34    6.28
  13   9   2  154.09    5.97
  13   9   3   16.23    1.63
 -13   9   3   17.12    2.20
 -13  -9   3   14.38    1.40
 -13   9   4   66.76    3.19
 -14   0  -2  211.30    8.00
 -14   0  -1  149.90    6.24
 -14   0   0   30.54    2.61
 -14   0   2  193.92    7.19
 -14   0   2  189.17    7.64
 -14   0   3  134.66    6.16
 -14   0   3  139.68    5.78
 -14   0   4   12.91    2.02
 -14   0   4   10.52    2.24
 -14   0   5    2.17    1.96
 -14   0   5    3.34    1.99
 -14   0   6  700.50   23.15
 -14   0   6  734.00   23.59
  14   0   7  250.21    9.98
 -14   0   7  259.37   10.21
  14   0   8  606.67   20.24
  14   0   9   40.03    3.13
 -14   0  10   37.93    3.20
  14   0  10   40.08    3.11
 -14   0  11   25.74    2.23
  14   0  11   25.13    2.12
 -14  -1  -3  127.13    5.50
 -14  -1  -2   25.12    2.42
 -14   1  -2   22.20    2.25
  14   1  -1   57.63    3.72
 -14  -1  -1   59.57    3.60
 -14   1  -1   65.14    3.65
 -14  -1   0   81.53    4.24
 -14   1   0   81.12    4.33
  14   1   1   59.21    3.67
 -14   1   1   54.40    3.66
 -14   1   2   15.01    1.94
 -14  -1   2   20.90    2.45
 -14   1   2   14.35    2.29
 -14  -1   3  135.18    6.14
 -14   1   3  134.62    6.18
 -14  -1   3  134.99    5.62
 -14   1   3  135.83    5.80
 -14  -1   4  141.48    6.18
 -14   1   4  127.87    6.17
 -14  -1   4  135.40    5.87
 -14   1   4  133.43    6.00
 -14  -1   5  161.99    7.10
 -14  -1   5  171.24    7.18
 -14   1   5  169.26    7.25
 -14   1   5  174.21    7.26
  14  -1   6  887.91   28.62
 -14   1   6  877.88   28.19
 -14  -1   6  900.12   28.35
 -14   1   6  864.01   28.39
 -14  -1   7    6.61    2.64
  14   1   7    3.76    2.02
  14  -1   7    3.25    2.20
 -14  -1   8   22.75    3.24
 -14   1   8   21.73    3.29
  14  -1   8   18.59    3.01
  14   1   8   18.87    2.40
 -14  -1   9   34.24    3.44
 -14   1   9   43.24    3.70
  14  -1   9   40.87    3.44
 -14   1  10  165.59    6.82
  14  -1  10  155.79    6.87
 -14  -1  11   15.79    1.94
  14   1  11   12.95    1.50
  14  -1  11   16.02    1.99
  14   2  -3   83.95    4.58
 -14  -2  -3   81.56    4.32
  14   2  -2  343.56   12.35
 -14  -2  -2  358.24   12.24
 -14   2  -2  328.79   11.98
  14   2  -1   75.16    4.44
 -14  -2  -1   80.13    4.35
 -14   2  -1   76.88    4.22
 -14  -2   0  563.56   18.76
 -14   2   0  565.14   18.70
  14   2   1   87.57    4.76
 -14   2   1   85.20    4.62
  14   2   2  329.70   12.13
 -14  -2   2  341.24   12.19
 -14   2   2  341.03   12.23
 -14   2   3   83.23    4.41
  14   2   3   82.48    4.56
 -14  -2   3   85.07    4.63
 -14   2   3   83.17    4.65
 -14  -2   3   79.55    3.95
 -14   2   4  111.06    5.40
 -14  -2   4  104.98    5.29
 -14   2   4  108.71    5.54
 -14  -2   4  102.79    4.97
 -14   2   5  185.34    7.77
 -14  -2   5  180.28    7.54
 -14   2   5  175.27    7.75
 -14  -2   5  183.17    7.51
 -14  -2   6   -0.18    2.02
  14  -2   6   -1.66    2.45
 -14   2   6   -0.19    2.18
 -14   2   7  193.49    8.50
  14  -2   7  207.54    8.86
 -14  -2   7  204.65    8.57
 -14   2   8   94.91    5.45
  14  -2   8  100.31    5.57
 -14  -2   8   99.82    5.49
 -14  -2   9    4.81    2.56
 -14   2   9    3.83    2.30
  14  -2   9    0.89    2.24
 -14  -2  10   17.86    2.65
  14  -2  10   16.64    2.62
  14  -2  11    4.04    1.19
  14  -2  11    4.62    1.62
  14   3  -4  110.50    5.53
 -14  -3  -4  122.07    5.48
 -14   3  -4  111.96    5.56
  14   3  -3   29.65    3.03
  14   3  -2   44.62    3.60
 -14   3  -2   43.35    3.35
 -14   3  -2   45.38    3.24
 -14   3  -1   62.44    4.13
 -14   3  -1   70.67    4.09
  14   3  -1   64.79    4.29
 -14   3   0   21.01    2.77
 -14   3   0   19.62    2.68
 -14   3   1   65.77    4.18
  14   3   1   64.52    4.30
 -14   3   2   40.53    3.53
  14   3   2   43.55    3.66
  14   3   3   38.42    3.38
 -14  -3   3   45.51    3.49
 -14   3   3   36.05    3.69
 -14   3   3   35.44    3.30
  14   3   4  116.33    5.65
 -14   3   4  123.82    6.26
 -14  -3   4  109.08    5.63
 -14   3   4  116.52    5.59
 -14  -3   4  111.77    5.19
 -14  -3   5   10.62    2.25
  14  -3   5   12.44    2.65
 -14   3   5   15.60    3.07
 -14  -3   5   11.23    2.27
 -14   3   6   89.71    5.08
 -14  -3   6   83.73    4.67
 -14  -3   7   21.52    2.81
 -14   3   7   14.72    2.51
  14  -3   8   63.07    4.27
  14  -3   8   48.34    4.10
 -14  -3   8   58.07    4.13
 -14  -3   9    1.25    1.95
  14  -3   9    0.87    2.13
  14  -3   9   -0.17    2.18
  14  -3  10   38.47    2.87
 -14  -3  10   37.22    2.84
  14  -3  11   17.46    1.53
 -14  -3  11   15.69    1.59
  14  -3  11   17.92    1.78
 -14   4  -4   27.37    2.96
  14   4  -4   31.85    3.09
 -14   4  -3   52.19    4.04
  14   4  -3   61.38    4.23
 -14   4  -2   65.71    4.25
 -14   4  -2   68.30    4.58
 -14  -4  -2   63.50    4.20
  14   4  -2   64.53    4.58
 -14   4  -1   30.30    3.45
  14   4  -1   29.65    3.43
 -14   4  -1   33.83    3.40
 -14  -4  -1   31.88    3.23
 -14   4   0  258.66   10.38
 -14  -4   0  262.92   10.26
 -14   4   1   30.89    3.46
  14   4   1   28.16    3.48
 -14   4   1   33.16    3.63
 -14   4   2   67.13    4.42
  14   4   2   58.04    4.33
  14  -4   3   60.81    4.04
 -14   4   3   60.56    4.74
 -14   4   3   63.77    4.36
  14   4   3   62.93    4.42
 -14   4   4   25.21    2.89
  14  -4   4   23.64    3.01
  14   4   4   24.37    2.93
 -14   4   4   25.20    3.70
 -14  -4   4   27.00    2.96
 -14  -4   5   34.49    2.90
  14  -4   5   32.31    3.54
 -14   4   5   35.91    3.67
 -14  -4   5   29.78    3.03
  14  -4   6  115.94    6.35
  14  -4   6  123.23    6.22
 -14   4   6  135.45    6.42
 -14  -4   6  123.03    5.81
 -14  -4   7   28.05    2.94
  14  -4   7   24.51    3.15
  14  -4   7   30.32    3.48
 -14   4   7   26.49    3.02
  14  -4   8   35.91    3.37
  14  -4   8   32.25    3.46
 -14  -4   8   38.87    3.15
  14  -4   9   48.48    3.41
 -14  -4   9   47.37    3.21
 -14  -4  10    1.15    1.28
  14  -4  10   -0.33    1.53
  14  -4  10    0.73    1.53
 -14   5  -4   84.33    5.09
  14   5  -4   98.42    5.33
 -14  -5  -3   73.06    4.65
 -14   5  -3   78.63    5.03
  14   5  -3   75.11    5.05
 -14   5  -2  152.18    7.27
 -14  -5  -2  170.50    7.55
 -14   5  -2  166.38    7.69
  14   5  -2  159.55    7.67
 -14   5  -1  278.72   10.90
 -14   5  -1  269.89   11.04
 -14  -5  -1  278.87   10.99
  14   5  -1  269.62   11.22
 -14   5   0  106.50    6.09
 -14   5   1  311.85   12.06
 -14   5   1  290.75   11.72
 -14  -5   1  288.63   11.59
  14   5   1  309.71   12.02
  14  -5   2  184.52    7.35
 -14   5   2  175.14    8.00
  14   5   2  165.09    7.98
  14  -5   3   67.81    4.23
 -14   5   3   78.19    5.44
 -14   5   3   72.36    4.83
  14   5   3   82.99    5.12
  14  -5   4  103.78    5.39
 -14   5   4  102.19    6.12
 -14  -5   4  106.05    5.55
 -14   5   4   94.51    5.35
  14   5   4  100.25    5.48
  14  -5   5   23.76    2.65
  14  -5   5   21.80    2.91
  14   5   5   21.49    2.64
 -14   5   5   21.00    3.45
 -14  -5   5   20.92    2.64
  14  -5   6   83.77    4.97
  14  -5   6   87.56    4.65
 -14   5   6   87.51    5.09
 -14  -5   6   85.26    4.40
 -14  -5   7    8.48    1.97
  14  -5   7    9.33    2.19
  14  -5   7   10.76    2.57
 -14   5   7   10.72    2.31
  14  -5   8   79.38    4.09
 -14  -5   8   69.30    3.76
 -14  -5   9   23.30    1.98
  14  -5   9   24.53    2.46
  14  -5  10   40.86    2.25
  14   6  -4  257.41    9.99
 -14  -6  -3   66.80    4.54
  14   6  -3   68.79    4.94
  14   6  -2   11.64    3.26
 -14   6  -2   11.44    2.75
 -14  -6  -2    9.70    2.77
  14   6  -1    1.82    2.95
 -14   6  -1    5.05    3.38
 -14   6  -1   -1.06    2.98
 -14  -6  -1    0.87    2.74
 -14   6   0  339.08   13.08
  14   6   1   -0.46    2.67
 -14   6   1    1.32    2.98
 -14   6   1    2.78    3.28
 -14  -6   1    1.32    2.83
  14   6   2   17.93    3.41
 -14   6   3   68.79    5.55
  14   6   3   78.48    5.08
  14  -6   4  244.82    9.17
 -14   6   4  237.99   10.15
 -14  -6   4  237.97    9.55
  14   6   4  235.37    9.50
  14  -6   5   25.38    2.62
 -14   6   5   30.31    3.72
 -14  -6   5   21.22    2.45
 -14   6   6  125.86    6.03
 -14   6   7   98.04    4.74
  14  -6   7  120.67    5.13
  14  -6   8   57.96    3.04
 -14  -6   8   48.49    2.45
  14  -6   9   19.76    1.50
  14   7  -4  213.97    8.35
  14   7  -3   12.58    2.73
 -14   7  -2  161.39    7.26
 -14  -7  -2  170.90    7.60
  14   7  -2  164.86    7.73
  14   7  -1   47.29    4.17
 -14   7  -1   39.20    3.86
 -14  -7  -1   39.26    3.88
 -14   7   0   14.11    3.59
  14   7   1   29.23    3.78
 -14   7   1   41.12    4.36
 -14  -7   1   31.93    3.59
  14   7   2  138.07    6.86
  14   7   3   14.17    2.96
 -14   7   3   11.80    3.28
 -14   7   4  230.58    9.42
 -14  -7   4  225.69    8.70
  14   7   4  222.08    8.73
 -14   7   5    4.23    2.63
 -14   7   6   99.51    4.69
  14  -7   7   26.58    1.80
  14   8  -4   17.94    1.88
  14   8  -3   18.17    2.47
  14   8  -2    6.30    2.41
 -14   8  -2    1.51    1.83
  14   8  -1    1.50    2.44
 -14   8  -1    1.68    2.21
 -14   8   0    6.40    2.68
  14   8   1    2.35    2.46
 -14   8   1   -2.09    2.86
  14   8   2    3.40    2.21
 -14   8   2   -3.76    2.74
  14   8   3   17.19    2.32
 -14   8   3   17.98    2.85
 -14  -8   3   16.11    2.28
  14   8   4   18.07    1.92
 -14   8   4   22.50    2.64
 -14  -8   4   15.92    1.74
 -14   8   5    6.62    1.86
  14   9  -2   40.42    2.52
 -14  -9  -2   40.98    2.47
  14   9  -1    4.12    1.65
 -14   9  -1    4.32    1.34
 -14   9   0    3.92    1.68
  14   9   1    4.03    1.62
 -14   9   1    3.65    1.78
 -14  -9   1    0.71    1.35
  14   9   2   42.38    2.55
 -14  -9   2   40.92    2.43
 -14   9   2   47.22    2.95
 -14   9   3   34.94    2.38
 -15   0  -3    1.41    1.41
 -15   0  -2    1.63    1.64
 -15   0  -1    0.61    1.70
 -15   0   0   -0.16    1.86
 -15   0   2    0.97    1.30
 -15   0   2   -0.17    1.85
 -15   0   3    1.65    1.65
 -15   0   3    0.52    1.87
 -15   0   4    0.47    1.69
 -15   0   4    0.18    1.86
 -15   0   5    0.35    1.89
 -15   0   5    0.89    1.85
 -15   0   6   -1.13    2.17
 -15   0   6   -0.17    1.82
 -15   0   7    3.32    2.26
  15   0   7    0.38    2.27
 -15   0   8   -0.38    2.45
  15   0   8   -0.53    1.98
  15   0   9    2.33    1.73
 -15   0  10   -0.27    1.95
  15   0  10    1.56    1.78
 -15   0  11    1.88    1.34
  15   0  11   -0.26    1.22
 -15  -1  -3  146.80    6.09
 -15   1  -3  131.35    5.83
 -15  -1  -2  238.76    9.02
 -15   1  -2  231.60    8.90
 -15  -1  -1  183.74    7.48
 -15   1  -1  183.15    7.45
 -15  -1   0   46.25    3.46
 -15   1   0   51.62    3.45
 -15   1   1  201.71    8.15
 -15   1   2  238.25    8.91
 -15  -1   2  238.30    9.47
 -15   1   2  256.51    9.57
 -15   1   3  148.02    6.29
 -15  -1   3  148.74    6.60
 -15   1   3  151.02    6.72
 -15  -1   3  142.88    6.02
 -15  -1   4   47.12    3.47
 -15   1   4   45.04    3.57
 -15  -1   4   44.63    3.17
 -15   1   4   45.32    3.38
 -15  -1   5  414.80   14.72
 -15   1   5  422.63   14.88
 -15  -1   5  434.94   14.75
 -15   1   5  414.89   14.80
  15  -1   6   57.49    4.18
 -15  -1   6   45.03    3.46
 -15   1   6   57.25    3.75
 -15  -1   6   62.19    4.15
 -15   1   6   56.21    4.02
 -15   1   7   11.18    2.92
  15   1   7    6.20    2.11
  15  -1   7    6.74    2.47
 -15  -1   7    9.80    2.65
  15  -1   8   50.44    4.01
  15   1   8   53.01    3.44
 -15  -1   8   51.06    3.87
 -15   1   9   71.96    4.45
  15  -1   9   64.92    4.09
 -15  -1   9   71.63    4.40
 -15   1  10   13.37    2.25
  15  -1  10   15.33    2.33
 -15  -1  11   24.98    2.05
  15   1  11   18.93    1.52
  15   2  -3  402.97   14.01
 -15  -2  -3  390.06   13.76
  15   2  -2  169.49    7.46
 -15  -2  -2  166.37    7.22
 -15   2  -2  178.63    7.18
  15   2  -1  309.36   11.60
 -15  -2  -1  321.52   11.51
 -15   2  -1  305.35   11.37
 -15  -2   0   80.03    4.58
 -15   2   0   90.34    4.69
  15   2   1  288.32   10.98
 -15   2   1  292.47   10.92
  15   2   2  178.81    7.51
 -15  -2   2  163.52    7.31
 -15   2   2  170.23    7.45
  15   2   3  394.72   14.06
 -15  -2   3  403.96   14.19
 -15   2   3  392.73   14.27
 -15  -2   4   10.19    1.97
 -15   2   4    9.01    2.30
 -15  -2   4    7.36    2.21
 -15   2   4    7.39    2.23
 -15   2   5  112.80    5.56
 -15  -2   5   97.92    5.25
 -15   2   5  102.61    5.53
 -15  -2   5  106.22    5.20
  15  -2   6  128.51    6.23
 -15   2   6  119.14    5.96
 -15  -2   6  128.41    5.77
  15  -2   7   49.06    4.28
 -15   2   7   53.99    3.79
 -15  -2   7   48.88    3.86
 -15   2   8   73.74    4.66
  15  -2   8   78.71    4.80
 -15  -2   8   69.46    4.51
 -15   2   9   97.04    5.13
  15  -2   9   96.88    5.21
 -15  -2   9  111.16    5.36
 -15  -2  10   10.62    2.02
  15  -2  10   11.13    2.06
 -15  -2  11   21.55    1.80
  15  -2  11   24.29    1.92
 -15   3  -4   10.76    2.46
 -15  -3  -4   14.58    2.18
  15   3  -3  146.84    6.86
 -15  -3  -3  150.37    6.69
  15   3  -2  103.40    5.65
 -15   3  -2  109.87    5.40
 -15   3  -1  689.86   22.94
 -15   3  -1  700.35   22.99
  15   3  -1  709.67   23.19
 -15   3   0    0.94    2.41
 -15   3   0   -0.93    2.19
 -15   3   1  687.64   22.07
  15   3   1  632.32   21.93
  15   3   2   93.84    5.35
 -15  -3   2   96.95    5.37
  15   3   3  137.82    6.68
 -15   3   3  149.55    7.11
 -15  -3   3  146.23    6.80
 -15   3   3  137.62    6.85
 -15   3   4   16.75    2.59
 -15  -3   4   14.04    2.10
  15   3   4   18.34    2.76
 -15   3   4   15.27    3.18
 -15  -3   4   16.94    2.72
  15  -3   5  106.09    5.69
 -15  -3   5   92.07    5.17
 -15  -3   5   89.86    4.88
 -15  -3   6   38.76    3.21
  15  -3   6   29.93    3.69
 -15   3   6   40.58    3.70
 -15  -3   7   32.08    3.14
 -15   3   7   29.04    3.05
 -15  -3   8    7.90    2.41
  15  -3   8    6.56    2.46
  15  -3   8    9.11    2.66
  15  -3   9   45.12    3.53
  15  -3   9   44.80    3.44
 -15  -3   9   44.18    3.20
  15  -3  10   47.44    2.89
 -15  -3  10   47.39    2.90
 -15  -3  11   21.24    1.46
  15   4  -4   46.11    3.79
 -15  -4  -4   50.53    3.60
 -15   4  -4   51.16    3.83
 -15   4  -3  424.43   15.01
  15   4  -3  412.55   15.02
 -15   4  -2  125.92    6.14
 -15   4  -2  125.95    6.49
  15   4  -2  131.22    6.58
 -15   4  -1  772.86   25.24
 -15   4  -1  781.77   25.46
  15   4  -1  748.02   25.41
 -15   4   0  456.42   16.21
 -15   4   1  752.43   24.95
 -15   4   1  757.32   24.80
  15   4   1  736.25   24.85
 -15   4   2  120.82    6.14
  15   4   2  113.18    6.15
  15  -4   3  410.90   14.16
 -15   4   3  374.91   14.56
 -15  -4   3  382.32   14.32
 -15   4   3  402.66   14.30
  15   4   3  387.97   14.24
  15  -4   4   46.15    3.90
 -15   4   4   42.81    3.65
  15   4   4   46.30    3.69
 -15   4   4   45.07    4.38
 -15  -4   4   38.69    3.62
  15  -4   5  179.92    7.78
 -15   4   5  163.79    7.77
 -15  -4   5  156.33    7.10
 -15  -4   5  157.31    6.71
  15  -4   6  103.34    5.76
  15  -4   6   96.66    5.40
 -15   4   6   91.19    5.38
 -15  -4   6   96.29    4.87
  15  -4   7  113.62    5.72
  15  -4   7  119.71    5.96
 -15   4   7  102.79    5.34
 -15  -4   7  109.10    5.32
  15  -4   8   60.61    3.93
  15  -4   8   59.22    4.24
 -15  -4   8   60.01    3.69
 -15  -4   9    3.51    1.51
  15  -4   9    5.12    1.79
  15  -4  10    0.72    1.36
 -15  -4  10    0.08    1.05
  15  -4  10   -1.47    1.26
  15   5  -4   84.01    4.95
 -15   5  -4   83.29    4.95
  15   5  -3   17.81    3.00
 -15   5  -3   17.90    3.15
 -15   5  -2   71.61    4.52
 -15   5  -2   68.94    4.90
  15   5  -2   66.78    4.91
 -15   5  -1  101.36    5.71
 -15   5  -1   86.94    5.63
  15   5  -1   97.16    5.87
 -15   5   0    2.19    3.23
 -15   5   1   89.69    5.80
 -15   5   1   91.49    5.62
  15   5   1   89.87    5.66
  15  -5   2   73.74    4.26
 -15   5   2   85.09    5.31
  15   5   2   86.06    5.40
  15   5   3   18.24    3.21
  15  -5   3   14.87    2.45
 -15   5   3   18.29    3.16
 -15   5   3   14.35    3.56
  15   5   4   77.93    4.75
  15  -5   4   70.76    4.49
 -15   5   4   74.69    5.47
 -15  -5   4   70.42    4.67
 -15   5   4   81.68    4.80
  15   5   5   89.82    4.91
  15  -5   5  100.80    5.48
  15  -5   5  101.91    4.91
 -15   5   5  102.04    5.95
 -15  -5   5  104.01    5.20
 -15  -5   6    1.41    1.57
  15  -5   6    4.28    1.98
  15  -5   6    4.15    2.29
 -15   5   6    0.91    2.57
 -15  -5   7   28.64    2.42
  15  -5   7   28.02    2.79
 -15   5   7   30.39    2.81
 -15  -5   8   20.20    1.91
  15  -5   8   19.53    2.28
 -15  -5   9    9.97    1.27
  15  -5   9   11.26    1.83
  15   6  -4   24.79    2.91
  15   6  -3    9.11    2.84
 -15   6  -2  140.62    6.71
  15   6  -2  141.30    7.17
 -15   6  -1  250.22   10.52
 -15   6  -1  263.57   10.92
 -15   6   0   14.14    3.47
 -15   6   1  275.70   11.13
  15   6   1  257.00   10.98
 -15   6   1  263.61   10.91
  15   6   2  143.64    7.26
  15   6   3   10.22    2.75
 -15   6   3   17.07    3.85
  15   6   4   24.84    3.04
  15  -6   4   24.07    2.48
 -15   6   4   35.49    3.95
 -15  -6   4   33.33    3.22
  15  -6   5    3.36    1.88
 -15   6   5    3.76    2.85
 -15  -6   5    6.18    1.90
 -15   6   6   -0.15    2.16
  15  -6   7   16.61    2.08
  15  -6   8   14.38    1.71
  15   7  -4    5.43    1.94
  15   7  -3   32.16    3.27
  15   7  -2   11.07    2.95
 -15   7  -2   12.91    2.68
 -15   7  -1   87.46    5.20
  15   7  -1   89.58    5.39
 -15   7   0  177.48    8.05
 -15   7   1   85.20    5.59
  15   7   1   90.68    5.46
  15   7   2   13.98    2.95
 -15   7   2   12.23    3.43
  15   7   3   31.84    3.27
 -15   7   3   28.98    3.65
 -15  -7   3   28.54    3.00
  15   7   4    4.83    2.00
 -15   7   4    6.69    2.75
 -15  -7   4    6.70    2.03
 -15   7   5    6.22    2.44
 -15   7   6   39.28    2.77
  15   8  -4   66.67    3.03
 -15  -8  -4   62.22    2.98
  15   8  -3   60.83    3.39
 -15  -8  -3   54.56    3.29
  15   8  -2   10.46    2.28
 -15   8  -2    5.52    1.69
 -15   8  -1   67.96    3.94
  15   8  -1   69.70    4.24
 -15   8   0   16.20    2.78
 -15   8   1   65.23    4.32
  15   8   1   72.15    4.23
  15   8   2   11.50    2.34
 -15   8   2   11.90    2.72
 -15  -8   2    6.86    1.98
  15   8   3   55.70    3.35
 -15   8   3   58.20    3.85
 -15  -8   3   56.35    3.28
  15   8   4   64.08    3.04
 -15  -8   4   61.11    2.95
 -15   8   5   81.83    3.68
 -15  -9  -2    6.52    1.14
  15   9  -1   70.12    3.29
 -15  -9  -1   66.81    3.20
 -15   9   0    7.68    1.42
  15   9   1   69.53    3.33
 -15  -9   1   69.58    3.26
 -15   9   1   68.54    3.33
  15   9   2    7.17    1.25
 -15   9   2    7.08    1.51
 -16   0  -3   75.73    4.09
 -16   0  -2   51.14    3.49
 -16   0  -1   94.50    4.90
 -16   0   0  130.63    6.10
 -16   0   1   93.83    5.15
 -16   0   2   54.16    3.25
 -16   0   2   63.41    4.05
 -16   0   3  100.02    5.31
 -16   0   3  101.14    4.83
 -16   0   4  162.70    7.17
 -16   0   4  151.55    6.65
 -16   0   5  116.14    5.89
 -16   0   5  116.16    5.74
 -16   0   6  166.01    7.26
 -16   0   6  177.06    7.59
  16   0   7  256.22   10.48
 -16   0   7  291.47   10.75
 -16   0   8   14.04    2.79
  16   0   8   13.43    2.55
  16   0   9  146.02    6.01
 -16   0   9  133.99    6.35
  16   0  10   28.37    2.58
  16   0  11   15.20    1.41
 -16  -1  -3  112.60    5.26
 -16   1  -3  102.15    5.03
 -16  -1  -2   61.39    3.86
 -16   1  -2   57.83    3.74
 -16  -1  -1   18.80    2.58
 -16   1  -1   22.71    2.61
 -16  -1   0  105.07    5.31
 -16   1   0  104.37    5.31
 -16   1   1   32.11    3.12
 -16  -1   2   55.40    3.88
 -16   1   2   55.07    3.89
 -16  -1   3  111.17    5.57
 -16   1   3  102.23    5.48
 -16   1   3   99.45    4.99
 -16  -1   3  101.23    4.77
 -16   1   4   44.62    3.29
 -16  -1   4   39.65    3.45
 -16   1   4   41.82    3.64
 -16  -1   4   46.50    3.23
 -16  -1   5  115.93    5.76
 -16   1   5  117.03    5.89
 -16  -1   5  102.37    5.50
 -16   1   5  114.98    5.69
  16  -1   6  274.81   11.46
 -16  -1   6  298.75   11.02
 -16   1   6  299.39   11.17
 -16  -1   6  308.24   11.26
 -16   1   6  300.05   11.30
  16   1   7  416.79   14.66
  16  -1   7  424.12   15.19
 -16   1   7  407.37   14.63
 -16  -1   7  430.11   15.05
 -16   1   7  436.41   15.13
 -16  -1   8   12.83    2.71
  16  -1   8   10.82    2.55
  16   1   8    9.56    1.93
 -16  -1   9   22.47    2.81
  16  -1   9   23.77    2.74
 -16  -1  10   15.84    2.17
  16   1  10   14.50    2.12
  16  -1  10   16.25    2.26
  16  -1  11   41.49    2.29
 -16  -2  -3  336.87   12.17
 -16   2  -3  337.47   12.02
  16   2  -2  106.96    5.71
 -16  -2  -2  112.10    5.56
 -16   2  -2  107.89    5.37
  16   2  -1   40.53    3.62
 -16  -2  -1   45.40    3.51
 -16   2  -1   33.19    3.16
 -16  -2   0   15.60    2.53
 -16   2   0   15.02    2.58
  16   2   1   33.20    3.42
 -16   2   1   31.08    3.23
  16   2   2  109.29    5.73
 -16  -2   2  115.70    5.71
 -16   2   2   95.65    5.57
 -16  -2   3  353.72   13.21
 -16   2   3  366.86   13.32
 -16   2   4   72.74    4.31
 -16  -2   4   68.06    4.47
 -16   2   4   62.78    4.41
 -16  -2   4   63.77    3.80
 -16  -2   5   30.98    2.96
 -16   2   5   32.83    3.43
 -16  -2   5   39.22    3.39
 -16   2   5   35.74    3.32
 -16  -2   6   25.63    2.93
 -16   2   6   22.79    3.14
  16   2   6   21.41    2.53
  16  -2   6   24.80    3.53
 -16   2   6   24.32    3.05
 -16  -2   6   26.36    2.68
 -16  -2   7   38.54    3.40
  16  -2   7   36.59    3.78
 -16   2   7   36.97    3.32
 -16   2   8   57.93    4.10
  16  -2   8   62.07    4.26
 -16  -2   8   61.98    4.01
  16  -2   9   85.05    4.69
 -16  -2   9   94.95    4.71
 -16  -2  10   22.83    2.25
  16   2  10   24.77    1.95
  16  -2  10   30.17    2.57
  16  -2  10   24.63    2.16
 -16  -2  11   55.78    2.50
  16  -2  11   50.56    2.50
 -16  -3  -4  124.13    5.90
 -16   3  -4  135.70    6.31
  16   3  -3    6.29    2.58
 -16  -3  -3   12.33    2.36
  16   3  -2   37.59    3.84
 -16   3  -2   38.90    3.40
 -16  -3  -2   40.01    3.52
  16   3  -1  100.54    5.55
 -16   3  -1   88.66    5.28
 -16  -3  -1  102.06    5.43
 -16   3  -1   95.00    5.28
 -16   3   0   27.11    3.45
 -16  -3   0   26.37    3.20
 -16   3   0   21.20    2.93
  16   3   1  100.12    5.64
 -16   3   1  108.27    5.89
 -16   3   1   90.84    5.43
  16   3   2   33.20    3.59
 -16  -3   2   41.25    3.71
  16   3   3   14.31    2.85
 -16   3   3   12.27    3.19
 -16  -3   3    7.19    2.53
 -16   3   3    7.93    2.59
 -16   3   4  129.55    6.83
 -16  -3   4  124.87    6.25
 -16   3   4  130.52    6.15
  16  -3   5   91.20    5.34
 -16   3   5   91.26    5.43
 -16  -3   5   81.32    4.79
 -16  -3   5   77.65    4.38
 -16  -3   6    8.75    2.10
  16  -3   6   10.38    3.03
 -16   3   6   10.05    2.92
 -16  -3   7   24.82    2.80
 -16   3   7   29.38    2.97
 -16  -3   8   38.24    3.08
  16  -3   8   35.18    3.47
  16  -3   8   37.02    3.54
 -16  -3   9    9.03    1.94
  16  -3   9   10.92    2.25
  16  -3   9    9.29    2.09
 -16  -3  10    4.16    1.33
  16  -3  10    5.36    1.62
  16  -3  10    2.07    1.39
 -16   4  -5   74.40    4.32
  16   4  -4   57.86    4.08
 -16  -4  -4   59.38    3.90
 -16   4  -4   63.67    4.24
 -16   4  -3   43.68    3.87
  16   4  -3   40.42    3.77
 -16  -4  -3   42.66    3.58
  16   4  -2  133.70    6.82
 -16   4  -2  137.00    6.56
 -16   4  -2  133.14    6.84
 -16   4  -1   35.53    3.87
  16   4  -1   37.34    3.98
 -16   4  -1   39.92    3.77
 -16   4   0  158.64    7.56
 -16   4   1   46.21    4.31
  16   4   1   37.70    4.10
 -16   4   1   47.68    4.43
 -16  -4   2  145.46    7.08
 -16   4   2  141.41    7.01
  16   4   2  144.68    7.17
 -16   4   3   49.26    3.98
  16  -4   3   44.37    3.66
  16   4   3   45.47    4.06
 -16   4   3   50.01    4.57
 -16  -4   3   41.90    3.92
  16   4   4   63.02    4.24
  16  -4   4   61.12    4.24
 -16   4   4   66.46    4.98
 -16  -4   4   59.54    4.25
  16  -4   5   79.28    5.00
 -16   4   5   79.67    5.45
 -16  -4   5   83.01    4.74
  16  -4   6   56.17    4.23
  16  -4   6   55.99    3.96
 -16   4   6   58.81    4.16
 -16  -4   6   53.72    3.43
  16  -4   7   52.29    3.75
  16  -4   7   56.76    4.13
 -16   4   7   47.12    3.54
 -16  -4   7   48.10    3.24
 -16  -4   8    4.48    1.67
  16  -4   8    3.33    2.14
  16  -4   8    1.26    2.37
 -16  -4   9   20.43    1.89
  16  -4   9   19.20    2.18
  16  -4  10   17.01    1.54
  16   5  -4   26.58    3.06
 -16   5  -4   20.76    2.77
 -16  -5  -4   26.51    2.75
  16   5  -3   50.72    4.15
 -16   5  -3   48.54    4.08
 -16   5  -2  195.45    8.29
 -16   5  -2  196.23    8.67
  16   5  -2  184.72    8.65
 -16   5  -1    3.31    2.95
  16   5  -1    7.23    3.10
 -16   5  -1    3.98    2.83
 -16   5   0    3.98    3.08
 -16   5   1   14.55    3.52
  16   5   1   14.08    3.36
 -16   5   1    9.61    3.42
  16  -5   2  185.17    7.76
 -16   5   2  205.60    8.66
  16   5   2  191.42    8.67
  16  -5   3   45.68    3.49
  16   5   3   41.96    4.02
 -16   5   3   48.03    4.17
 -16   5   3   48.63    4.75
 -16  -5   3   43.93    3.95
  16  -5   4   33.69    3.17
  16   5   4   32.59    3.30
 -16   5   4   21.60    2.92
 -16   5   4   23.07    3.83
 -16  -5   4   28.47    3.19
  16  -5   5   95.11    5.19
 -16   5   5  101.04    5.82
 -16  -5   5   97.48    5.01
  16  -5   6   60.39    4.00
  16  -5   6   53.67    3.47
 -16   5   6   60.20    4.08
  16  -5   7   39.03    2.82
  16  -5   7   40.72    3.20
 -16   5   7   37.14    2.91
  16  -5   8   26.20    2.21
 -16  -5   8   24.41    1.77
  16   6  -4    3.70    2.13
 -16  -6  -4    1.71    1.78
  16   6  -3  186.92    8.10
  16   6  -2    5.80    3.07
 -16   6  -2    6.44    2.60
  16   6  -1   39.17    4.12
 -16   6  -1   38.38    4.19
 -16   6  -1   44.75    4.08
 -16   6   0   17.17    3.74
  16   6   1   54.16    4.85
 -16   6   1   57.20    4.85
 -16   6   1   53.96    5.02
  16   6   2    3.75    2.78
 -16   6   2    1.11    3.67
  16   6   3  185.17    8.11
 -16   6   3  195.47    8.73
 -16  -6   3  184.86    8.14
  16  -6   4    2.31    1.62
  16   6   4    6.05    2.29
 -16   6   4    4.21    3.12
 -16  -6   4    0.17    1.91
  16  -6   5  162.57    6.70
 -16  -6   5  159.60    6.64
 -16   6   6   18.24    2.63
  16  -6   7   54.97    2.98
  16  -6   8    6.80    1.18
  16   7  -4   24.40    2.37
 -16  -7  -4   26.42    2.33
  16   7  -3   38.02    3.25
 -16  -7  -3   37.48    2.98
  16   7  -2   23.24    3.18
 -16   7  -2   21.85    2.66
 -16   7  -1   55.50    4.07
  16   7  -1   51.31    4.08
 -16   7   0   99.46    5.52
  16   7   1   39.91    3.77
 -16   7   1   43.50    4.08
  16   7   2   27.76    3.41
 -16   7   2   29.24    3.71
 -16  -7   2   25.35    2.95
  16   7   3   33.53    3.02
 -16   7   3   30.91    3.69
 -16  -7   3   30.28    2.99
  16   7   4   29.62    2.56
 -16   7   4   31.78    3.19
 -16  -7   4   26.36    2.43
 -16   7   5  201.53    7.84
 -16   7   6    4.51    1.46
  16   8  -3    6.29    1.55
 -16  -8  -3    4.29    1.42
  16   8  -2   25.67    2.56
 -16  -8  -2   29.41    2.52
  16   8  -1    0.67    1.98
 -16   8  -1    3.80    1.84
 -16  -8  -1    2.14    1.85
 -16   8   0   38.42    3.16
  16   8   1    2.82    2.09
 -16   8   1    5.70    2.37
 -16  -8   1    6.42    1.98
  16   8   2   32.06    2.64
 -16   8   2   33.55    3.08
 -16  -8   2   29.39    2.52
  16   8   3    5.21    1.59
 -16   8   3    2.87    2.07
 -16  -8   3    5.39    1.53
 -16   8   4   21.20    2.20
 -17   0  -3    0.81    1.62
 -17   0  -2   -0.17    1.82
 -17   0  -1   -1.27    2.08
 -17   0   0   -1.50    2.16
 -17   0   1    2.12    2.15
 -17   0   2    0.79    1.41
 -17   0   2    2.57    2.19
 -17   0   3   -0.15    1.65
 -17   0   3   -0.40    2.13
 -17   0   4    1.65    1.68
 -17   0   4    0.81    2.05
 -17   0   5    2.50    1.97
 -17   0   5    3.93    2.51
 -17   0   6    0.56    1.98
  17   0   6    2.60    2.48
 -17   0   6   -1.45    1.77
 -17   0   7    4.61    2.68
  17   0   7    1.68    2.15
 -17   0   8    0.34    2.14
  17   0   8    1.60    2.02
 -17   0   9   -1.44    1.92
  17   0   9   -0.72    1.51
  17   0  10    0.79    1.62
 -17  -1  -3  105.02    5.19
 -17   1  -3  104.62    5.10
 -17  -1  -2  104.79    5.43
 -17   1  -2  115.26    5.52
 -17  -1  -1  115.96    5.96
 -17   1  -1  132.80    6.12
 -17  -1   0   13.56    2.56
 -17   1   0    8.15    2.34
 -17   1   1  130.88    6.39
 -17  -1   2  110.25    5.80
 -17   1   2  107.68    5.75
 -17   1   3  110.03    5.31
 -17  -1   3  111.18    5.87
 -17   1   3  114.49    5.88
 -17  -1   3  103.49    4.93
 -17   1   4  102.85    5.37
 -17  -1   4  100.19    5.58
 -17   1   4  106.53    5.71
 -17  -1   4  104.62    5.09
 -17   1   5   81.47    4.92
 -17  -1   5   87.61    4.96
 -17   1   5   86.26    4.94
 -17  -1   5   79.96    4.53
 -17  -1   6   36.32    3.25
 -17   1   6   30.83    3.34
  17  -1   6   37.07    3.77
 -17  -1   6   35.22    3.14
 -17   1   6   30.96    3.06
 -17   1   7  112.48    5.70
  17   1   7   99.78    5.21
  17  -1   7  107.19    5.77
 -17   1   7  101.41    5.31
 -17  -1   7  108.21    5.51
 -17  -1   8   10.73    2.49
 -17   1   8   14.12    2.79
  17  -1   8   14.34    2.71
  17   1   8   15.08    2.02
  17  -1   9   40.29    3.05
 -17  -1   9   41.58    3.20
 -17  -1  10   38.70    2.57
  17   1  10   33.46    2.38
  17  -1  10   32.69    2.66
  17  -1  10   32.69    2.08
 -17  -2  -3   79.85    4.53
 -17   2  -3   78.32    4.31
 -17  -2  -2  200.09    8.39
 -17   2  -2  201.28    8.30
 -17  -2  -1  130.43    6.32
 -17   2  -1  128.45    6.27
 -17  -2   0  181.94    8.08
 -17   2   0  190.20    8.20
 -17   2   1  135.05    6.58
 -17  -2   2  225.48    9.39
 -17  -2   3   71.69    4.76
 -17   2   3   75.97    4.95
 -17  -2   4  135.16    6.54
 -17   2   4  141.03    6.72
 -17  -2   4  118.07    5.56
 -17   2   5   16.66    3.21
 -17  -2   5   21.64    2.88
 -17   2   5   14.37    2.74
 -17  -2   6   25.25    2.74
  17   2   6   28.43    2.76
  17  -2   6   22.67    3.48
 -17   2   6   23.16    3.32
 -17  -2   6   28.64    2.84
 -17  -2   7   25.73    2.72
  17  -2   7   27.11    3.21
 -17   2   7   22.51    2.78
  17  -2   8   47.35    3.76
 -17  -2   8   41.33    3.27
 -17  -2   9   27.62    2.48
  17  -2   9   26.19    2.89
  17  -2   9   23.95    2.60
  17   2  10   16.45    1.52
  17  -2  10   16.98    1.78
 -17   3  -5   29.68    2.89
 -17  -3  -4   63.52    3.86
 -17   3  -4   59.25    4.12
  17   3  -3  152.23    7.29
 -17  -3  -3  165.85    7.14
  17   3  -2  656.40   22.06
 -17   3  -2  646.79   21.63
 -17  -3  -2  658.73   21.91
  17   3  -1  239.38    9.94
 -17   3  -1  227.49    9.68
 -17  -3  -1  243.79    9.79
 -17   3  -1  241.62    9.66
 -17   3   0  798.13   26.75
 -17  -3   0  858.81   26.94
 -17   3   0  792.53   26.73
  17   3   1  223.48    9.73
 -17   3   1  240.38    9.79
 -17   3   1  224.89    9.59
  17   3   2  641.45   22.51
 -17  -3   2  689.04   22.54
  17   3   3  144.52    6.81
 -17   3   3  133.99    7.06
 -17  -3   3  141.73    6.89
 -17   3   3  127.97    6.90
 -17   3   4   62.49    5.01
 -17  -3   4   64.81    4.24
 -17   3   4   52.76    4.04
 -17  -3   5   22.37    2.44
  17  -3   5   30.24    3.60
 -17   3   5   22.81    3.51
 -17  -3   5   26.82    2.88
 -17  -3   6   14.98    2.26
  17  -3   6   17.76    3.16
 -17   3   6   10.63    2.77
 -17  -3   6   13.88    2.15
 -17  -3   7   23.67    2.54
 -17   3   7   22.03    2.73
  17  -3   8   82.75    4.69
  17  -3   8   82.66    4.70
 -17  -3   8   82.86    4.23
 -17  -3   9    4.49    1.44
  17  -3   9    5.15    1.92
  17  -3   9    1.26    1.78
  17  -3  10   50.65    2.69
  17  -3  10   48.89    2.53
 -17  -3  10   46.33    2.34
 -17   4  -5   59.40    3.77
 -17  -4  -4   50.74    3.62
 -17   4  -4   58.94    3.94
  17   4  -3  461.01   16.44
 -17  -4  -3  460.42   16.18
 -17   4  -3  467.80   16.41
  17   4  -2  176.83    8.22
 -17   4  -2  163.42    7.57
 -17  -4  -2  181.29    7.94
 -17   4  -2  185.19    8.22
  17   4  -1   55.56    4.54
 -17   4  -1   57.08    4.47
 -17  -4  -1   55.31    4.37
 -17   4  -1   55.82    4.57
 -17   4   0   86.19    5.52
 -17  -4   0   92.89    5.59
 -17   4   1   54.68    4.78
  17   4   1   53.75    4.70
 -17   4   1   57.20    4.69
  17   4   2  182.80    8.36
 -17  -4   2  185.65    8.36
 -17   4   2  184.90    8.33
  17   4   3  468.40   16.31
  17  -4   3  454.99   15.99
 -17   4   3  458.31   16.60
 -17  -4   3  438.04   16.24
 -17   4   3  456.49   16.17
  17  -4   4   58.03    4.21
 -17   4   4   63.98    4.89
 -17  -4   4   47.50    3.97
 -17   4   4   58.75    4.08
  17  -4   5   61.04    4.29
  17  -4   5   49.63    3.58
 -17  -4   5   52.60    3.79
 -17   4   5   52.18    4.32
 -17  -4   6   21.29    2.21
  17  -4   6   17.94    2.61
  17  -4   6   23.75    3.16
 -17   4   6   22.39    3.03
 -17  -4   7    1.30    1.45
  17  -4   7    2.69    1.82
  17  -4   7    2.71    2.22
 -17   4   7    1.11    1.94
 -17  -4   8   22.76    2.01
  17  -4   8   23.87    2.41
  17  -4   8   22.94    2.59
  17  -4   9   21.24    1.97
 -17  -4   9   21.88    1.61
  17   5  -4   58.81    4.03
 -17  -5  -4   62.48    3.89
 -17   5  -4   66.39    4.19
 -17   5  -3   47.53    3.97
  17   5  -3   43.22    3.94
 -17  -5  -3   50.88    3.93
  17   5  -2   64.08    4.85
 -17   5  -2   72.17    4.44
 -17  -5  -2   69.84    4.68
 -17   5  -2   67.19    4.85
  17   5  -1  284.65   11.21
 -17   5  -1  268.31   10.87
 -17   5  -1  263.89   11.01
 -17   5   0  421.73   15.50
  17   5   1  262.30   10.83
 -17   5   1  264.55   10.98
 -17  -5   1  250.31   10.70
 -17   5   1  263.42   10.82
  17   5   2   66.29    4.86
  17  -5   2   54.62    3.62
 -17  -5   2   60.82    4.66
 -17   5   2   63.38    5.29
 -17   5   2   61.56    4.66
  17  -5   3   40.30    3.20
 -17   5   3   38.94    3.74
  17   5   3   41.89    3.82
 -17   5   3   47.23    4.77
 -17  -5   3   38.74    3.91
  17   5   4   73.07    4.52
  17  -5   4   71.45    4.39
 -17   5   4   71.21    5.22
 -17  -5   4   75.36    4.67
 -17   5   4   73.51    4.49
  17  -5   5   24.44    2.92
 -17   5   5   16.02    3.34
 -17  -5   5   16.60    2.37
  17  -5   6    2.35    1.46
  17  -5   6   -0.16    1.94
 -17   5   6    4.13    2.42
  17  -5   7   20.13    2.01
  17  -5   7   22.91    2.35
 -17   5   7   23.96    2.21
  17  -5   8    8.70    1.73
  17   6  -4    0.88    1.94
 -17  -6  -4    2.09    1.74
  17   6  -3   76.75    4.71
 -17  -6  -3   71.19    4.40
  17   6  -2   97.86    5.58
 -17  -6  -2   94.48    5.31
 -17   6  -2   90.74    4.99
  17   6  -1  172.46    8.16
 -17   6  -1  186.46    8.03
 -17   6  -1  183.39    8.30
 -17   6   0   16.56    3.42
 -17   6   1  178.14    8.11
 -17  -6   1  171.02    7.97
 -17   6   1  176.67    8.10
  17   6   1  161.60    7.98
  17   6   2   94.00    5.42
 -17   6   2   89.93    5.75
 -17  -6   2   86.71    5.36
  17   6   3   74.91    4.73
 -17   6   3   83.59    5.50
 -17  -6   3   79.25    4.66
  17  -6   4    2.68    1.50
  17   6   4    2.09    1.98
 -17   6   4   -1.12    2.89
 -17  -6   4    1.56    1.92
  17  -6   5   14.63    1.90
 -17  -6   5   15.21    1.90
 -17   6   6    8.94    2.08
  17  -6   7    6.03    1.24
 -17  -7  -4   17.93    1.79
  17   7  -3   68.62    3.94
 -17  -7  -3   69.73    3.85
  17   7  -2   91.53    4.93
 -17  -7  -2   96.42    4.92
 -17   7  -2   94.22    4.54
  17   7  -1   48.51    3.74
 -17  -7  -1   50.51    3.77
 -17   7  -1   45.89    3.57
 -17   7   0   56.90    4.16
  17   7   1   40.30    3.55
 -17   7   1   53.21    4.11
 -17  -7   1   48.22    3.76
  17   7   2   87.11    4.78
 -17   7   2   83.45    4.95
 -17  -7   2   81.21    4.66
  17   7   3   69.57    3.92
 -17  -7   3   66.42    3.86
 -17   7   4   20.43    2.74
 -17  -7   4   19.18    1.99
 -17   7   5   28.62    2.55
 -17  -8  -3   53.75    2.60
  17   8  -2   14.01    1.90
 -17  -8  -2   16.20    1.84
  17   8  -1    3.58    1.77
 -17   8  -1    3.87    1.46
 -17  -8  -1    3.44    1.60
 -17   8   0   87.10    4.21
  17   8   1    0.70    1.75
 -17   8   1   -0.12    1.81
 -17  -8   1    1.38    1.53
  17   8   2   17.42    2.08
 -17   8   2   21.67    2.42
 -17  -8   2   17.28    1.89
 -17  -8   3   53.16    2.65
 -17   8   4   34.14    2.26
 -18   0  -3  382.35   13.50
 -18   0  -2  699.99   23.06
 -18   0  -1   18.37    2.73
 -18   0   0   39.82    3.60
 -18   0   1   13.98    2.82
 -18   0   2  717.20   23.94
 -18   0   3  385.19   13.53
 -18   0   3  400.44   14.43
 -18   0   4  277.36   10.55
 -18   0   4  293.05   11.24
 -18   0   5   17.08    2.62
 -18   0   5   18.29    2.77
  18   0   6  407.79   14.39
 -18   0   6  389.18   14.02
 -18   0   6  393.52   14.10
  18   0   7  238.83    9.54
 -18   0   7  233.78    9.18
 -18   0   7  253.72    9.59
 -18   0   8  407.52   13.94
  18   0   8  390.86   13.72
 -18   0   9   33.58    2.70
  18   0   9   26.42    2.20
  18   0  10  152.76    5.81
 -18  -1  -3  106.30    5.43
 -18   1  -3  109.86    5.35
 -18  -1  -2  114.57    5.69
 -18   1  -2  107.22    5.47
 -18  -1  -1   65.61    4.41
 -18   1  -1   67.64    4.43
 -18  -1   0  294.66   11.57
 -18   1   0  310.29   11.60
 -18   1   1   63.38    4.38
 -18  -1   1   42.82    3.85
 -18  -1   2  109.99    5.99
 -18   1   2  111.89    6.16
 -18  -1   3  106.55    5.87
 -18   1   3  108.83    6.07
 -18   1   4  633.51   20.41
 -18  -1   4  627.44   20.78
 -18   1   4  590.99   20.85
 -18  -1   4  595.41   19.97
 -18   1   5   83.28    4.79
 -18  -1   5   82.70    4.92
 -18   1   5   83.32    5.03
 -18  -1   5   82.64    4.50
 -18   1   6   90.62    5.02
  18   1   6   83.88    4.92
  18  -1   6   92.02    5.43
 -18  -1   6   92.69    4.93
 -18   1   6   98.21    5.12
 -18  -1   6   92.33    4.95
 -18  -1   7    6.64    2.34
 -18   1   7    5.28    2.36
  18   1   7    8.04    2.15
  18  -1   7    9.23    2.44
 -18   1   7    6.48    2.24
 -18  -1   8   29.62    2.82
 -18   1   8   34.76    3.15
  18  -1   8   27.01    2.82
  18   1   8   26.55    2.33
 -18  -1   9   13.06    1.99
  18  -1   9   10.02    1.85
 -18  -1  10  112.20    4.36
  18   1  10  104.55    4.29
  18  -1  10  104.83    4.48
 -18   2  -5   84.41    4.63
 -18  -2  -3   26.47    2.92
 -18   2  -3   33.09    2.88
 -18  -2  -2  245.02    9.89
 -18   2  -2  246.66    9.77
 -18  -2  -1   54.48    4.06
 -18   2  -1   42.51    3.66
 -18  -2   0  274.77   10.60
 -18   2   0  252.04   10.44
 -18   2   1   46.44    3.99
 -18  -2   2  249.60   10.34
 -18  -2   3   28.50    3.46
 -18   2   3   33.09    3.72
 -18  -2   4   48.58    3.86
 -18   2   4   46.24    4.21
 -18   2   5   90.92    5.53
 -18  -2   5   88.31    5.01
 -18   2   5   86.71    5.20
 -18  -2   5   80.05    4.40
 -18  -2   6    1.90    1.76
  18   2   6    5.26    1.74
  18  -2   6    2.06    2.46
 -18   2   6    1.92    2.69
 -18  -2   6    2.80    1.98
  18  -2   7   43.70    3.80
 -18   2   7   34.72    3.11
 -18  -2   7   36.78    3.02
 -18  -2   8   21.11    2.32
  18  -2   8   17.95    2.71
  18  -2   9   33.66    2.81
  18  -2   9   32.78    2.68
 -18  -2   9   31.54    2.41
 -18  -2  10   22.14    1.61
  18  -2  10   20.61    1.51
 -18   3  -5   10.73    2.22
 -18   3  -4   31.99    3.29
 -18  -3  -4   36.66    3.06
 -18  -3  -3   33.93    3.12
 -18   3  -2  176.09    7.98
 -18  -3  -2  202.16    8.36
 -18   3  -1   54.45    4.26
  18   3  -1   47.28    4.32
 -18  -3  -1   62.26    4.34
 -18   3  -1   58.89    4.25
 -18   3   0   36.14    4.08
 -18  -3   0   46.54    3.97
 -18   3   0   47.37    3.97
  18   3   1   61.52    4.63
 -18   3   1   50.34    4.55
 -18   3   1   57.79    4.55
 -18  -3   2  194.89    8.73
 -18   3   3   37.61    4.30
 -18  -3   3   29.44    3.60
 -18   3   4   35.76    3.40
  18  -3   4   47.39    3.91
 -18   3   4   39.50    4.28
 -18  -3   4   39.59    3.65
  18  -3   5   15.74    3.06
 -18   3   5    8.69    3.07
 -18  -3   5    9.42    2.43
 -18  -3   6   16.45    2.09
  18  -3   6   21.88    3.30
 -18   3   6   16.70    2.90
 -18  -3   6   19.31    2.37
  18  -3   7   45.98    3.48
 -18   3   7   43.78    3.24
 -18  -3   7   45.55    3.03
 -18  -3   8   15.65    1.88
  18  -3   8   12.43    2.30
  18  -3   8   11.61    2.29
 -18  -3   9   17.99    1.65
  18  -3   9   18.63    2.01
 -18   4  -4   34.55    3.46
 -18  -4  -4   34.63    2.98
  18   4  -3  121.88    6.12
 -18  -4  -3  106.09    5.65
 -18   4  -3  105.04    5.96
  18   4  -2  114.94    6.18
 -18   4  -2  101.61    5.63
 -18  -4  -2  107.76    6.02
 -18   4  -2  111.82    6.20
  18   4  -1  104.49    6.07
 -18   4  -1   90.17    5.57
 -18  -4  -1  100.41    5.67
 -18   4  -1   98.48    5.94
 -18   4   0  112.55    6.31
 -18  -4   0  111.28    6.23
  18   4   1   88.57    5.71
 -18   4   1   92.08    5.91
 -18   4   1  100.15    5.94
  18   4   2   92.28    5.68
 -18   4   2   92.79    5.98
 -18  -4   2   88.54    5.55
 -18   4   2   92.26    5.59
  18  -4   3  112.87    5.83
  18   4   3  108.38    6.03
 -18   4   3  118.12    6.60
 -18  -4   3  110.05    6.05
 -18   4   3  110.93    5.98
  18  -4   4   46.79    3.80
 -18   4   4   40.12    3.52
 -18   4   4   49.36    4.62
 -18  -4   4   41.23    3.71
  18  -4   5   35.51    2.90
  18  -4   5   32.36    3.40
 -18   4   5   41.55    3.90
 -18  -4   5   29.12    3.05
  18  -4   6    3.18    1.90
  18  -4   6    2.98    2.23
 -18   4   6    3.40    2.46
  18  -4   7   51.86    3.29
  18  -4   7   49.51    3.64
 -18   4   7   47.13    3.17
 -18  -4   8    8.43    1.27
  18  -4   8    6.64    1.72
  18  -4   8   11.16    2.06
  18  -4   9    8.89    1.24
 -18  -5  -4  264.92    9.88
 -18   5  -4  270.69   10.09
  18   5  -3  103.24    5.68
 -18  -5  -3  110.32    5.55
 -18   5  -3  104.66    5.72
  18   5  -2   76.57    5.20
 -18   5  -2   72.81    4.55
 -18  -5  -2   78.05    4.91
 -18   5  -2   76.83    5.21
 -18   5  -1   38.17    4.06
  18   5  -1   32.56    3.88
 -18   5  -1   32.77    3.67
 -18  -5  -1   40.21    3.93
 -18   5   0  250.76   10.34
 -18  -5   0  245.04   10.35
 -18   5   1   43.26    4.33
  18   5   1   34.87    4.13
 -18   5   1   42.24    4.51
 -18  -5   1   34.00    3.83
  18   5   2   75.86    5.02
  18  -5   2   73.84    4.12
 -18   5   2   72.51    5.33
 -18  -5   2   83.86    5.18
 -18   5   2   77.04    5.15
  18   5   3  105.15    5.68
  18  -5   3  105.63    5.18
 -18   5   3  102.91    6.21
 -18  -5   3  104.46    5.70
 -18   5   3  101.43    5.69
  18  -5   4  269.14   10.03
 -18   5   4  265.05   10.74
 -18  -5   4  267.56   10.29
 -18   5   4  263.57   10.03
  18  -5   5   28.94    2.90
 -18   5   5   31.32    3.48
 -18  -5   5   24.48    2.47
  18  -5   6   22.17    2.61
 -18   5   6   23.28    2.78
  18  -5   7    0.58    1.67
  18  -5   8   22.57    1.82
 -18  -6  -4  119.05    5.13
  18   6  -3    7.10    2.35
 -18  -6  -3    4.63    2.09
  18   6  -2  124.59    6.38
 -18   6  -2  128.29    5.90
 -18  -6  -2  138.83    6.40
  18   6  -1   57.36    4.46
 -18   6  -1   59.30    4.15
 -18  -6  -1   54.66    4.23
 -18   6   0   31.83    3.67
 -18  -6   0   24.41    3.43
  18   6   1   53.27    4.39
 -18   6   1   62.91    4.71
 -18  -6   1   57.75    4.41
  18   6   2  149.71    7.00
 -18   6   2  158.17    7.42
 -18  -6   2  147.83    7.01
  18   6   3    5.39    2.50
 -18   6   3    5.82    3.23
 -18  -6   3    4.01    2.35
 -18   6   4  125.12    6.29
 -18  -6   4  135.86    5.78
 -18   6   5   31.90    3.06
 -18  -6   5   23.27    1.99
 -18   6   6    7.57    1.81
  18  -6   6    9.17    1.38
 -18  -7  -3    7.45    1.61
  18   7  -2   20.67    2.52
 -18  -7  -2   20.34    2.41
  18   7  -1   -1.06    2.37
 -18   7  -1    3.56    2.00
 -18  -7  -1    0.75    2.00
 -18   7   0  117.61    5.45
 -18  -7   0   98.36    5.36
  18   7   1    2.14    2.21
 -18   7   1    4.83    2.63
 -18  -7   1   -0.91    2.05
  18   7   2   29.21    2.86
 -18   7   2   26.41    3.14
 -18  -7   2   28.00    2.77
 -18  -7   3    8.07    1.75
 -18   7   4    2.71    1.97
 -18  -7   4    2.95    1.26
 -18   7   5   21.30    1.99
 -18  -8  -2   17.31    1.56
 -18  -8  -1   13.57    1.70
 -18   8   0   11.40    1.64
 -18   8   1   16.79    1.94
 -18  -8   1   13.42    1.68
 -18   8   2   25.44    2.20
 -18  -8   2   20.89    1.78
 -19   0  -3    2.99    1.96
 -19   0  -2   -0.19    1.95
 -19   0  -1   -1.62    2.10
 -19   0   0    0.21    2.37
 -19   0   1    0.86    2.63
 -19   0   2    1.10    2.92
 -19   0   3    0.88    2.49
 -19   0   4   -0.97    1.74
 -19   0   4    2.15    2.51
 -19   0   5   -0.68    2.06
 -19   0   5    1.01    2.25
 -19   0   6    1.86    2.09
  19   0   6    0.38    2.31
 -19   0   6    3.14    2.13
 -19   0   7    0.16    2.10
  19   0   7   -1.83    2.03
 -19   0   7    0.44    2.02
 -19   0   8   -0.14    1.70
  19   0   8    3.27    1.75
  19   0   9    0.41    1.03
  19   0  10    0.38    0.98
 -19  -1  -3  154.58    6.71
 -19   1  -3  140.12    6.50
 -19  -1  -2    8.40    2.36
 -19   1  -2   11.54    2.57
 -19  -1  -1   90.83    5.29
 -19   1  -1   84.91    5.20
 -19  -1   0   74.55    5.05
 -19   1   0   85.05    5.18
 -19  -1   1   84.24    5.34
 -19   1   1   90.54    5.34
 -19  -1   2    8.13    2.86
 -19  -1   3  172.04    7.82
 -19   1   3  162.09    7.75
 -19  -1   4  108.34    5.20
 -19  -1   4  115.42    6.09
 -19   1   4  116.73    6.13
 -19  -1   5   36.30    3.40
 -19   1   5   41.88    3.81
 -19  -1   5   35.57    2.90
  19   1   6   49.99    3.65
  19  -1   6   47.14    4.01
 -19   1   6   44.27    3.78
 -19  -1   6   41.26    3.31
 -19   1   6   39.74    3.41
 -19  -1   6   43.69    3.27
 -19  -1   7    4.79    1.96
  19   1   7    4.95    1.96
  19  -1   7    6.15    2.51
 -19   1   7    6.77    2.15
 -19  -1   8   18.73    2.23
  19  -1   8   14.23    2.28
 -19  -1   9   24.85    2.12
  19  -1   9   25.55    2.15
  19  -1  10   24.38    1.82
 -19   2  -5   75.00    4.25
 -19   2  -3   72.42    4.18
 -19   2  -2  175.69    7.81
 -19  -2  -2  188.67    8.11
 -19   2  -2  176.85    7.82
 -19  -2  -1   25.14    3.31
 -19   2  -1   28.38    3.21
 -19  -2   0  471.15   16.64
 -19   2   0  454.01   16.49
 -19   2   1   33.75    3.80
 -19  -2   2  183.32    8.45
 -19  -2   3   65.48    4.74
 -19   2   3   68.91    4.81
 -19  -2   4   10.41    2.76
 -19   2   4    6.55    2.76
 -19   2   5   75.55    5.32
 -19  -2   5   72.58    4.55
 -19  -2   5   81.51    4.15
  19   2   6   80.22    4.32
  19  -2   6   81.28    5.03
 -19   2   6   89.18    5.06
 -19  -2   6   88.89    4.56
 -19  -2   6   84.19    4.35
  19  -2   7  151.82    6.75
 -19   2   7  143.51    6.14
 -19  -2   7  130.60    5.85
 -19  -2   8    5.68    1.57
  19  -2   8    6.78    1.98
 -19  -2   9   62.04    3.10
  19  -2   9   73.34    3.56
  19  -2   9   66.44    3.34
 -19   3  -5  197.54    7.85
 -19  -3  -4  165.25    7.04
 -19   3  -4  175.05    7.49
 -19   3  -3   53.26    4.21
 -19  -3  -3   57.99    4.01
 -19   3  -2  202.63    8.58
 -19  -3  -2  207.85    8.77
 -19   3  -1   79.78    5.04
 -19  -3  -1   77.16    5.08
 -19   3   0  153.63    7.46
 -19  -3   0  153.60    7.44
 -19   3   0  149.41    7.26
 -19   3   1   81.54    5.62
 -19   3   1   82.11    5.29
 -19   3   2  197.83    9.05
 -19  -3   2  202.55    8.98
 -19   3   3   64.48    5.24
 -19   3   3   77.35    4.91
 -19  -3   3   74.71    4.91
  19  -3   4  153.54    7.59
 -19   3   4  180.39    8.11
 -19  -3   4  170.55    7.62
 -19   3   4  167.00    7.42
  19  -3   5  215.49    9.00
 -19   3   5  214.21    9.21
 -19  -3   5  206.61    8.53
  19  -3   6   64.98    4.37
 -19   3   6   65.91    4.13
 -19  -3   7   14.14    1.82
  19  -3   7   19.39    2.42
 -19   3   7   14.40    2.25
  19  -3   8   55.13    3.30
  19  -3   8   59.63    3.43
 -19  -3   8   48.81    2.70
  19  -3   9   89.72    3.83
 -19  -4  -4   49.33    3.30
 -19   4  -4   51.65    3.72
 -19  -4  -3   91.11    4.97
 -19   4  -3   84.40    5.10
 -19   4  -2  112.42    5.68
 -19  -4  -2  119.87    6.10
 -19   4  -2  107.40    6.16
  19   4  -1   79.47    5.20
 -19   4  -1   79.73    4.95
 -19  -4  -1   72.06    4.94
 -19   4  -1   63.17    5.11
 -19   4   0  155.26    7.64
 -19  -4   0  158.39    7.66
  19   4   1   71.27    5.18
 -19   4   1   78.84    5.49
 -19   4   1   78.41    5.33
  19  -4   2   89.09    5.07
 -19   4   2   89.42    6.17
 -19  -4   2  108.15    6.01
 -19   4   2  105.20    5.81
  19  -4   3   81.84    4.81
 -19   4   3   87.92    5.83
 -19  -4   3   80.62    5.14
 -19   4   3   72.56    4.91
  19  -4   4   66.56    4.18
 -19   4   4   67.59    4.93
 -19  -4   4   65.91    4.34
 -19   4   4   65.75    4.21
  19  -4   5   26.30    2.44
  19  -4   5   26.61    3.14
 -19   4   5   26.48    3.43
 -19  -4   5   30.72    2.93
  19  -4   6   26.03    2.38
  19  -4   6   25.45    2.98
 -19   4   6   26.89    2.93
  19  -4   7   60.76    3.28
  19  -4   7   59.21    3.66
 -19   4   7   62.79    3.34
  19  -4   8    8.59    1.38
  19  -4   8   10.92    1.75
 -19  -5  -4   23.42    2.30
 -19   5  -3   21.74    3.02
 -19  -5  -3   19.40    2.72
  19   5  -2   80.00    5.07
 -19   5  -2   83.51    4.64
 -19  -5  -2   83.92    4.84
 -19   5  -2   73.56    5.00
 -19   5  -1   22.74    3.43
  19   5  -1   28.53    3.71
 -19   5  -1   26.20    3.29
 -19  -5  -1   28.77    3.44
 -19   5   0    3.05    2.85
 -19  -5   0    7.52    3.01
 -19   5   1   22.91    3.72
  19   5   1   23.20    3.57
 -19   5   1   23.63    3.72
  19   5   2   76.20    5.03
  19  -5   2   74.04    4.04
 -19   5   2   86.43    5.59
 -19  -5   2   75.67    4.93
 -19   5   2   79.13    5.12
  19  -5   3   17.86    2.33
 -19   5   3   15.00    2.80
 -19   5   3   15.50    3.63
 -19  -5   3   15.58    2.83
  19  -5   4   17.26    2.34
 -19  -5   4   17.27    2.60
  19  -5   5   49.80    3.27
 -19  -5   5   43.90    2.96
 -19   5   5   46.54    3.80
  19  -5   6   14.36    1.96
 -19   5   6   17.13    2.32
 -19  -6  -3   59.86    3.57
  19   6  -2   18.81    2.84
 -19   6  -2   17.94    2.31
 -19  -6  -2   18.57    2.63
  19   6  -1   35.38    3.49
 -19   6  -1   31.15    3.17
 -19  -6  -1   34.37    3.30
 -19   6   0  208.87    8.62
 -19  -6   0  210.39    8.68
  19   6   1   29.97    3.49
 -19   6   1   28.50    3.54
 -19  -6   1   33.25    3.60
  19   6   2   14.79    2.74
 -19   6   2   15.58    3.20
 -19  -6   2   14.12    2.69
 -19  -6   3   62.18    3.84
 -19   6   4   12.18    2.74
 -19  -6   4   18.57    2.19
 -19   6   5   12.85    2.21
 -19   6   6    2.95    1.29
 -19  -7  -3   21.40    1.81
 -19  -7  -2   30.61    2.35
  19   7  -1   16.07    2.46
 -19   7  -1    9.64    1.93
 -19  -7  -1   13.89    2.10
 -19   7   0   60.69    3.69
 -19  -7   0   59.16    3.63
  19   7   1   12.42    2.31
 -19   7   1   12.87    2.39
 -19  -7   1   13.45    2.17
 -19   7   2   20.77    2.76
 -19  -7   2   29.10    2.51
 -19  -7   3   22.91    2.01
 -19   7   4    8.84    1.86
 -19  -8  -1   21.27    1.60
 -19  -8   0   48.15    2.52
 -19  -8   1   21.10    1.63
 -20   0  -3  103.97    5.27
 -20   0  -2   51.33    3.93
 -20   0  -1  344.99   13.01
 -20   0   0   33.29    3.50
 -20   0   1  329.61   12.71
 -20   0   2   40.72    4.22
 -20   0   3  111.37    6.20
 -20   0   4  165.26    7.70
 -20   0   5  626.54   21.12
 -20   0   6  108.23    5.38
  20   0   6  119.28    5.88
 -20   0   6  116.72    5.50
  20   0   7  161.26    6.82
 -20   0   7  166.52    6.67
  20   0   8   56.33    3.18
 -20  -1  -3  161.05    7.14
 -20   1  -3  171.05    7.25
 -20  -1  -2  363.83   13.50
 -20   1  -2  377.34   13.58
 -20  -1  -1  168.41    7.68
 -20   1  -1  162.37    7.53
 -20  -1   0   45.51    4.06
 -20   1   0   31.05    3.53
 -20  -1   1  157.22    7.72
 -20   1   1  166.85    7.82
 -20  -1   2  382.96   14.29
 -20  -1   3  194.25    8.86
 -20   1   3  206.90    9.02
 -20  -1   4   -1.68    2.56
 -20   1   4    2.81    2.56
 -20  -1   5   38.94    2.98
 -20  -1   5   45.48    3.78
 -20   1   5   41.49    3.67
 -20  -1   6   56.82    3.53
  20   1   6   68.53    4.04
  20  -1   6   54.84    4.22
 -20   1   6   65.68    4.32
 -20  -1   6   59.02    3.78
 -20  -1   7   69.18    3.82
  20   1   7   71.57    3.84
  20  -1   7   75.04    4.30
 -20   1   7   68.91    3.88
 -20  -1   8   17.28    1.90
  20  -1   8   12.81    2.03
  20  -1   9   31.51    1.99
 -20   2  -5   84.53    4.46
 -20  -2  -3   63.41    4.14
 -20   2  -2   26.06    3.21
 -20  -2  -2   25.66    3.22
 -20   2  -2   21.73    2.79
 -20  -2  -1  159.24    7.58
 -20   2  -1  168.07    7.62
 -20  -2   0   32.68    3.74
 -20   2   0   30.81    3.52
 -20   2   1  175.06    8.19
 -20  -2   2   25.26    3.56
 -20  -2   3   72.16    5.06
 -20   2   3   75.70    5.10
 -20   2   4   71.18    5.28
 -20   2   4   66.42    4.65
 -20   2   5   72.93    4.94
 -20  -2   5   72.36    4.47
 -20  -2   6    5.64    1.69
  20   2   6    3.04    1.63
  20  -2   6    2.73    2.59
 -20   2   6    5.98    2.45
 -20  -2   6    3.49    1.83
 -20  -2   7   35.58    2.49
  20  -2   7   28.92    3.07
 -20   2   7   32.50    2.72
 -20  -2   8    1.99    1.25
  20  -2   8   -0.24    1.78
  20  -2   8    0.97    1.64
  20  -2   9   15.27    1.65
 -20   3  -4    6.07    2.42
 -20   3  -3    2.57    2.57
 -20  -3  -3    1.25    2.02
 -20   3  -2   39.73    3.50
 -20  -3  -2   36.39    3.51
 -20   3  -1  127.73    6.54
 -20  -3  -1  122.00    6.42
 -20   3   0    3.05    3.06
 -20  -3   0    1.10    2.89
 -20   3   1  118.97    6.66
 -20   3   2   34.48    4.47
 -20  -3   2   38.45    3.89
 -20   3   3   -0.39    2.74
 -20   3   3    1.35    3.26
 -20  -3   3   -1.89    2.71
 -20   3   4    3.62    2.30
  20  -3   4    3.13    2.46
 -20   3   4    1.70    2.93
 -20  -3   4    2.90    2.24
  20  -3   5   49.26    4.09
 -20   3   5   50.64    4.29
 -20  -3   5   51.73    3.67
  20  -3   6    7.54    2.62
 -20   3   6    8.35    2.40
 -20  -3   6   12.04    1.95
  20  -3   7    1.72    1.67
 -20   3   7    3.41    1.65
  20  -3   8    7.74    1.57
  20  -3   8    5.60    1.67
 -20   4  -4   32.74    3.07
 -20  -4  -3   63.83    4.03
 -20   4  -3   67.72    4.43
 -20   4  -2   11.52    3.16
 -20   4  -2   16.94    2.67
 -20  -4  -2   17.08    2.77
 -20   4  -1   54.19    4.71
 -20   4  -1   56.48    4.37
 -20  -4  -1   57.36    4.39
 -20   4   0    0.84    2.96
 -20  -4   0   -0.64    2.72
 -20   4   1   59.62    4.82
 -20   4   1   57.48    4.76
 -20   4   2   14.50    3.18
  20  -4   2   14.02    2.45
 -20   4   2   15.69    3.77
 -20  -4   2   14.81    3.01
  20  -4   3   54.92    3.84
 -20  -4   3   61.79    4.32
 -20   4   3   56.48    5.03
 -20   4   3   58.21    4.25
  20  -4   4   35.68    3.09
 -20   4   4   34.20    3.21
 -20   4   4   38.47    3.87
 -20  -4   4   30.82    3.25
  20  -4   5   75.88    4.29
 -20   4   5   68.09    4.53
 -20  -4   5   63.97    3.87
  20  -4   6   15.19    1.74
  20  -4   6   13.31    2.27
 -20   4   6   15.91    2.53
  20  -4   7   32.64    2.07
  20  -4   7   36.94    2.61
 -20  -5  -3  157.19    6.60
 -20   5  -3  157.48    6.88
 -20   5  -2    8.25    2.90
 -20   5  -2    3.47    2.06
 -20  -5  -2    7.39    2.47
 -20   5  -1   79.35    4.80
 -20  -5  -1   82.83    4.97
 -20   5  -1   87.41    5.36
 -20   5   0   46.32    3.87
 -20  -5   0   43.85    4.01
 -20   5   1   75.61    4.99
 -20   5   1   70.86    4.81
  20  -5   2    4.41    1.64
 -20   5   2    7.50    2.65
 -20   5   2    5.86    3.09
 -20  -5   2    3.71    2.69
  20  -5   3  164.43    6.50
 -20  -5   3  147.17    6.87
 -20   5   3  159.83    6.86
  20  -5   4   70.01    3.80
 -20   5   4   75.63    4.72
 -20  -5   4   70.43    3.99
  20  -5   5   38.65    2.74
 -20  -5   5   38.68    2.57
 -20   5   5   38.91    3.17
  20  -5   6    3.16    1.40
 -20   5   6    5.98    1.75
  20  -5   7    7.74    1.21
 -20  -6  -3  107.15    4.67
 -20  -6  -2   31.68    2.71
 -20   6  -1  136.02    5.94
 -20  -6  -1  133.72    6.12
 -20   6   0   31.04    3.22
 -20  -6   0   37.57    3.21
 -20   6   1  149.87    6.35
 -20  -6   1  113.20    5.95
 -20  -6   2   39.77    3.18
 -20   6   2   36.40    3.46
 -20  -6   3  108.55    4.99
 -20   6   4    3.87    2.18
 -20  -6   4    4.79    1.41
 -20   6   5  247.54    8.72
 -20  -7  -2   13.98    1.63
 -20   7  -1   63.43    3.11
 -20  -7  -1   75.32    3.59
 -20   7   0  123.89    5.28
 -20  -7   0  140.06    5.49
 -20   7   1   97.05    4.37
 -20  -7   1   84.83    4.14
 -20   7   2   11.88    2.07
 -20  -7   2   13.48    1.72
 -20  -7   3   17.71    1.58
 -20   7   4    0.77    1.20
 -21   0  -3    1.71    1.95
 -21   0  -2    0.58    2.11
 -21   0  -1   -0.84    2.50
 -21   0   0   -0.44    2.72
 -21   0   1   -0.45    2.58
 -21   0   3    2.86    2.96
 -21   0   4    2.49    2.56
 -21   0   5   -1.48    2.49
  21   0   6    0.33    2.20
 -21   0   6    2.24    1.84
  21   0   7    0.53    1.71
 -21   0   7   -0.11    1.61
  21   0   8    0.72    1.20
  21   0   9   -0.16    1.02
 -21  -1  -3  340.45   12.23
 -21   1  -3  330.51   12.07
 -21  -1  -2  111.32    5.91
 -21   1  -2  110.53    5.75
 -21  -1  -1   21.88    3.21
 -21   1  -1   18.63    3.07
 -21  -1   0    0.44    2.56
 -21   1   0    2.42    2.54
 -21  -1   1   21.69    3.35
 -21   1   1   16.92    3.11
 -21  -1   2  113.07    6.35
 -21  -1   3  318.22   12.46
 -21   1   3  326.30   12.53
 -21  -1   4   99.10    5.59
 -21   1   4   96.42    5.66
  21  -1   5    5.37    2.67
 -21   1   5    4.66    2.72
 -21  -1   5    3.41    2.27
 -21   1   5    5.17    2.29
  21   1   6  236.53    8.77
  21  -1   6  238.45    9.15
 -21   1   6  236.42    9.02
 -21  -1   6  206.11    8.49
  21   1   7    3.87    1.62
  21  -1   7    8.40    2.03
 -21   1   7    5.10    1.78
  21  -1   8   63.02    3.29
  21   1   9    5.14    1.18
 -21  -2  -3  324.51   11.83
 -21   2  -2   62.73    4.22
 -21  -2  -2   53.45    4.10
 -21   2  -2   58.53    4.02
 -21   2  -1   40.92    3.82
 -21  -2  -1   35.48    3.75
 -21   2  -1   38.63    3.66
 -21  -2   0   86.54    5.45
 -21   2   0   84.14    5.22
 -21  -2   1   37.92    4.09
 -21   2   1   48.29    4.24
 -21  -2   2   62.11    4.93
 -21   2   3  312.72   12.21
 -21  -2   3  290.38   11.71
 -21   2   3  313.72   12.09
 -21   2   4   65.51    4.89
 -21  -2   4   54.03    4.06
 -21   2   5    2.06    2.73
 -21  -2   5   -0.17    1.93
  21   2   6   96.46    4.32
  21  -2   6   90.07    4.97
 -21   2   6   98.20    5.02
 -21  -2   6   88.88    4.42
  21  -2   7   58.77    3.63
 -21   2   7   58.88    3.23
  21  -2   8   95.75    4.18
  21  -2   8   93.13    4.14
 -21   3  -4   30.45    3.03
 -21   3  -3   28.77    3.38
 -21  -3  -3   31.53    2.99
 -21   3  -2  171.30    7.46
 -21   3  -2  190.24    8.17
 -21  -3  -2  172.60    7.67
 -21   3  -1   34.71    3.62
 -21  -3  -1   36.51    3.68
 -21   3   0    5.46    2.89
 -21  -3   0    5.76    2.79
 -21   3   1   42.52    4.37
 -21   3   2  153.54    7.65
 -21   3   2  154.15    7.33
 -21  -3   2  155.78    7.47
 -21   3   3   25.25    3.19
 -21   3   3   20.26    4.15
 -21  -3   3   21.17    3.18
 -21   3   4   21.82    2.87
  21  -3   4   21.92    2.97
 -21   3   4   31.19    3.68
 -21  -3   4   22.85    2.86
  21  -3   5   56.53    3.79
 -21   3   5   48.95    3.98
 -21  -3   5   51.48    3.49
  21  -3   6   75.14    4.19
  21  -3   6   67.77    3.60
 -21   3   6   69.99    3.97
  21  -3   7  108.89    4.41
 -21   3   7   93.44    4.14
  21  -3   8   56.83    2.64
  21  -3   8   61.36    2.96
 -21   4  -4    7.21    2.00
 -21  -4  -3   71.82    4.10
 -21   4  -3   76.38    4.57
 -21   4  -2   74.39    4.29
 -21  -4  -2   77.28    4.54
 -21   4  -2   77.21    4.86
 -21   4  -1   39.42    4.09
 -21   4  -1   41.40    3.69
 -21  -4  -1   41.15    3.66
 -21   4   0   12.67    3.23
 -21  -4   0    1.40    2.54
  21  -4   1   44.14    3.22
 -21   4   1   43.51    4.24
 -21   4   1   47.07    4.20
  21  -4   2   66.24    4.01
 -21   4   2   71.25    5.20
 -21  -4   2   71.73    4.64
 -21   4   2   68.84    4.76
  21  -4   3   72.15    4.25
 -21  -4   3   73.31    4.56
 -21   4   3   75.55    4.57
  21  -4   4    5.60    2.12
 -21   4   4    5.35    1.98
 -21   4   4    7.82    3.15
 -21  -4   4    7.07    2.24
  21  -4   5   97.08    4.88
 -21   4   5  110.81    5.31
 -21  -4   5  103.55    4.73
  21  -4   6   14.84    1.99
 -21   4   6    8.69    1.97
  21  -4   7   53.70    2.84
 -21   5  -3   14.19    2.42
 -21  -5  -3   13.28    2.02
 -21   5  -2   12.81    2.71
 -21  -5  -2   13.03    2.29
 -21   5  -1   54.49    3.80
 -21  -5  -1   56.34    3.93
 -21   5  -1   64.57    4.31
 -21   5   0    2.87    2.66
 -21  -5   0    2.63    2.23
 -21   5   1   63.94    4.36
 -21   5   1   55.64    4.19
 -21   5   2   16.42    2.66
 -21   5   2    8.61    3.09
 -21  -5   2    9.32    2.64
  21  -5   3   11.32    1.76
 -21   5   3    9.53    2.23
 -21  -5   3   11.53    2.33
  21  -5   4   14.79    1.87
 -21   5   4   17.40    2.65
 -21  -5   4   19.08    2.21
  21  -5   5   16.84    1.72
 -21   5   5   18.47    2.37
 -21  -5   5   14.72    1.55
  21  -5   6   19.42    1.58
 -21   5   6   20.55    1.77
 -21  -6  -3    5.19    1.27
 -21  -6  -2   48.53    3.01
 -21   6  -1    5.92    1.74
 -21  -6  -1    3.26    1.85
 -21   6   0   50.06    3.40
 -21  -6   0   53.41    3.47
 -21   6   1    4.37    2.20
 -21   6   2   52.23    3.55
 -21  -6   2   49.76    3.23
 -21  -6   3    3.90    1.61
 -21   6   4    3.27    1.81
 -21  -6   4    2.53    1.06
 -21  -7  -1   19.32    1.70
 -21  -7   1   20.03    1.81
 -21   7   2    7.56    1.40
 -21  -7   2    6.19    1.20
 -22   0  -3    4.01    1.98
 -22   0  -2   99.96    5.34
 -22   0  -1   86.62    5.25
 -22   0   0  135.73    6.90
 -22   0   1   81.25    5.37
 -22   0   3    3.17    2.58
 -22   0   4  109.85    5.86
 -22   0   5   32.14    3.17
  22   0   6   61.43    3.70
 -22   0   6   54.06    3.69
  22   0   7    7.07    1.66
 -22  -1  -3   62.94    3.92
 -22   1  -3   64.73    3.84
 -22  -1  -2   75.32    4.69
 -22   1  -2   74.73    4.50
 -22  -1  -1    6.73    2.45
 -22   1  -1   10.14    2.75
 -22  -1   0  397.77   14.71
 -22   1   0  404.12   14.71
 -22  -1   1    8.72    2.87
 -22   1   1    6.16    2.78
 -22  -1   2   63.28    4.80
 -22   1   3   61.92    4.59
 -22  -1   3   53.91    4.36
 -22  -1   4   60.39    4.14
 -22   1   4   57.25    4.30
  22  -1   5   64.97    4.23
 -22   1   5   64.54    4.35
 -22  -1   5   51.06    3.82
 -22   1   5   61.25    3.92
  22   1   6  207.68    7.82
  22  -1   6  213.94    8.25
 -22   1   6  207.11    8.05
 -22  -1   6  199.08    7.70
  22  -1   7   38.09    2.70
  22   1   7   31.37    2.14
  22  -1   8   51.76    2.58
 -22   2  -4   36.03    3.19
 -22  -2  -3   -0.47    1.82
 -22   2  -2  165.81    7.24
 -22  -2  -2  175.36    7.46
 -22   2  -1  125.67    6.46
 -22  -2  -1  135.79    6.53
 -22   2  -1  132.21    6.49
 -22   2   0   68.28    4.78
 -22  -2   0   61.33    4.63
 -22   2   0   64.18    4.62
 -22   2   1  134.17    7.02
 -22  -2   1  128.00    6.83
 -22   2   1  138.95    6.81
 -22   2   2  177.31    8.27
 -22  -2   2  176.76    8.02
 -22   2   3    6.29    3.64
 -22  -2   3    2.78    2.81
 -22   2   3    1.64    2.87
 -22   2   4   32.60    2.99
  22  -2   4   35.91    3.43
 -22   2   4   34.17    3.86
 -22  -2   4   35.05    3.42
  22   2   5   70.86    3.90
 -22  -2   5   68.21    3.97
  22  -2   6   17.11    2.44
 -22   2   6   13.43    2.29
 -22  -2   6   13.89    1.80
  22  -2   7   13.75    1.83
  22  -2   7    9.09    1.79
  22  -2   8   60.90    2.78
  22  -2   8   63.39    2.89
 -22   3  -4   23.78    2.66
 -22   3  -3   10.58    2.81
 -22  -3  -3    8.00    2.03
 -22   3  -2    6.84    2.71
 -22   3  -2   12.46    2.34
 -22  -3  -2    8.04    2.46
 -22   3  -1   25.88    3.78
 -22   3  -1   30.62    3.33
 -22  -3  -1   29.70    3.32
 -22   3   0   12.18    3.14
 -22  -3   0   14.04    2.92
 -22   3   1   24.02    3.43
 -22   3   1   24.52    3.92
 -22   3   2   11.16    2.83
 -22   3   2   13.91    3.57
 -22  -3   2   10.64    3.02
 -22   3   3    7.29    2.61
  22  -3   3    4.99    2.22
 -22  -3   3    8.10    2.54
 -22   3   4   18.11    2.45
  22  -3   4   20.03    2.79
 -22   3   4   25.34    3.25
 -22  -3   4   24.03    2.68
  22  -3   5   26.63    2.65
 -22  -3   5   22.11    2.30
  22  -3   6   22.61    1.88
  22  -3   6   23.41    2.43
 -22   3   6   25.54    2.41
  22  -3   7    1.85    0.91
 -22   4  -4   37.96    2.79
 -22   4  -3    4.16    2.22
 -22  -4  -3   -0.26    1.57
 -22   4  -2   19.30    3.11
 -22   4  -2   12.97    2.21
 -22  -4  -2   22.10    2.52
 -22   4  -1    5.98    2.81
 -22   4  -1    7.95    2.34
 -22  -4  -1    6.08    2.28
 -22   4   0   80.92    4.83
 -22  -4   0   72.38    4.63
 -22   4   1    1.45    2.66
  22  -4   1    6.96    1.74
 -22   4   2   10.61    2.62
  22  -4   2   14.02    2.15
 -22   4   2   10.63    3.23
 -22  -4   2    9.50    2.63
 -22   4   3    3.54    2.15
  22  -4   3    1.10    1.74
 -22  -4   3    4.34    2.26
  22  -4   4   34.84    2.83
 -22   4   4   38.73    3.33
 -22  -4   4   37.57    2.81
 -22   4   4   40.42    2.80
  22  -4   5    2.79    1.60
 -22   4   5    2.84    2.12
 -22  -4   5    1.02    1.38
  22  -4   6   40.80    2.57
 -22   4   6   41.38    2.53
 -22  -5  -3    0.70    1.38
 -22  -5  -2   80.77    4.14
 -22   5  -2   83.13    4.43
 -22   5  -1   23.53    2.82
 -22   5  -1   23.68    2.56
 -22  -5  -1   20.05    2.52
 -22   5   0   77.59    4.47
 -22  -5   0   88.48    4.60
 -22   5   1   15.04    2.85
 -22   5   1   22.11    2.92
 -22   5   2   90.69    4.81
 -22  -5   2   86.20    4.54
 -22   5   2   85.02    4.55
 -22  -5   3    1.02    1.78
 -22   5   4  232.15    8.35
 -22  -5   4  241.85    8.06
  22  -5   5   26.51    1.70
 -22   5   5   30.86    2.28
 -22  -6  -2  157.91    5.86
 -22   6  -1   44.06    2.47
 -22  -6  -1   51.13    2.90
 -22   6   0   10.58    1.83
 -22  -6   0   12.61    1.97
 -22   6   1   45.25    3.00
 -22   6   2  169.95    6.54
 -22  -6   2  165.03    6.32
 -22  -6   3   62.63    3.02
 -23   0  -3   -2.28    1.72
 -23   0  -2    1.22    2.04
 -23   0  -1    0.77    2.22
 -23   0   0   -1.64    2.64
 -23   0   1   -1.25    2.67
 -23   0   3    0.59    2.37
 -23   0   4   -1.42    2.28
  23   0   5    1.66    2.01
 -23   0   5    0.15    1.88
  23   0   6    0.37    1.60
 -23   0   6   -0.96    1.81
  23   0   7    0.43    1.26
  23   0   8    0.07    0.98
 -23  -1  -3   53.87    3.44
 -23   1  -2   98.76    5.15
 -23  -1  -2  105.50    5.35
 -23   1  -2  100.07    5.15
 -23  -1  -1   26.44    3.01
 -23   1  -1   25.02    3.09
 -23  -1   0   31.96    3.51
 -23   1   0   25.88    3.25
 -23  -1   1   30.28    3.54
 -23   1   1   23.22    3.38
 -23  -1   3   60.31    4.45
 -23   1   3   57.73    4.30
 -23   1   4   22.47    3.38
 -23  -1   4   20.57    3.00
 -23   1   4   26.76    2.98
  23   1   5   25.57    2.58
  23  -1   5   23.79    2.73
 -23   1   5   26.39    2.99
 -23  -1   5   18.76    2.47
  23   1   6   71.45    3.50
  23  -1   6   71.14    3.80
 -23  -1   6   70.10    3.69
 -23   1   6   72.01    3.78
 -23  -1   6   61.92    3.30
  23  -1   7   31.47    2.27
 -23   2  -4    4.75    1.96
 -23   2  -3  112.46    5.58
 -23  -2  -3  102.62    4.93
 -23   2  -2   27.94    2.83
 -23  -2  -2   23.22    2.74
 -23   2  -1   60.61    4.13
 -23  -2  -1   56.18    4.07
 -23   2   0    6.52    2.93
 -23  -2   0    8.21    2.54
 -23   2   0    6.77    2.65
 -23   2   1   68.65    4.87
 -23  -2   1   61.24    4.44
 -23   2   1   72.82    4.71
 -23   2   2   25.91    3.78
 -23  -2   2   16.27    3.11
 -23   2   3   99.05    5.26
 -23  -2   3  102.74    5.52
 -23   2   4    6.18    1.97
  23  -2   4    7.50    2.47
 -23   2   4    6.43    2.73
 -23  -2   4   10.61    2.32
  23   2   5   35.75    2.50
 -23   2   5   37.19    3.24
 -23  -2   5   35.98    2.79
  23  -2   6   57.63    3.48
 -23   2   6   65.08    3.47
  23  -2   7   62.83    2.93
  23  -2   7   67.93    3.16
 -23   3  -4   28.74    2.53
 -23  -3  -3   91.66    4.32
 -23   3  -3   84.65    4.67
 -23   3  -2  140.38    5.92
 -23  -3  -2  132.85    6.10
 -23   3  -2  142.90    6.59
 -23   3  -1    0.91    2.71
 -23   3  -1    0.64    2.23
 -23  -3  -1    0.69    2.02
 -23   3   0   39.98    3.69
 -23  -3   0   42.86    3.72
 -23   3   1   -1.28    2.76
 -23   3   1   -0.92    2.99
 -23  -3   1    4.05    2.60
 -23   3   2  149.27    6.87
 -23  -3   2  134.78    6.64
 -23   3   2  143.50    6.68
  23  -3   3   90.97    4.71
 -23  -3   3   89.41    4.95
 -23   3   3   85.13    4.68
 -23   3   4   20.45    2.24
  23  -3   4   24.86    2.69
 -23   3   4   27.65    3.20
 -23  -3   4   22.89    2.54
  23  -3   5   25.09    2.47
 -23   3   5   29.61    2.80
 -23  -3   5   24.88    2.19
  23  -3   6   23.92    2.10
 -23   3   6   23.64    2.08
 -23   4  -3   -0.13    1.86
 -23  -4  -3    1.14    1.27
 -23   4  -2   14.42    2.65
 -23  -4  -2   13.87    2.10
 -23   4  -1   58.06    3.65
 -23  -4  -1   61.36    3.77
 -23   4  -1   52.16    3.93
 -23   4   0  119.82    5.69
 -23  -4   0  118.82    5.71
  23  -4   1   60.96    3.31
 -23   4   1   62.04    4.13
 -23   4   1   60.72    4.04
 -23   4   2    9.07    2.37
  23  -4   2   10.17    1.82
 -23   4   2   14.53    2.93
 -23  -4   2   11.39    2.45
  23  -4   3    1.61    1.56
 -23   4   3   -0.87    1.79
 -23  -4   3    2.63    1.91
  23  -4   4   37.48    2.61
 -23   4   4   42.33    3.23
 -23  -4   4   41.71    2.72
  23  -4   5    6.42    1.41
 -23   4   5    5.29    1.83
  23  -4   6   32.95    1.93
 -23  -5  -2    7.77    1.58
 -23   5  -1   22.84    2.59
 -23   5  -1   22.18    2.07
 -23  -5  -1   26.01    2.43
 -23   5   0   68.32    3.69
 -23  -5   0   64.13    3.74
 -23   5   1   17.58    2.51
 -23   5   1   24.55    2.63
 -23   5   2    7.70    2.28
 -23  -5   2    6.99    1.91
 -23  -5   3   26.27    2.18
 -23   5   4   10.18    1.81
 -23  -5   4   11.59    1.35
 -23  -6  -1    0.79    1.04
 -23  -6   0    8.59    1.41
 -23   6   1    0.41    1.21
 -23  -6   2    4.17    1.11
 -24   0  -2  216.59    8.47
 -24   0  -1  432.65   15.13
 -24   0   0  417.14   14.88
 -24   0   1  443.74   15.73
 -24   0   3   10.41    2.84
 -24   0   4  108.13    5.29
  24   0   5   41.79    3.00
 -24   0   5   45.65    3.33
  24   0   6    9.38    1.64
 -24   0   6   10.61    1.75
 -24   1  -4  123.53    5.34
 -24   1  -2   36.24    2.91
 -24  -1  -2   34.54    2.90
 -24   1  -1   41.96    3.58
 -24  -1  -1   46.94    3.57
 -24   1  -1   48.64    3.55
 -24  -1   0   13.30    2.93
 -24   1   0   10.82    2.67
 -24  -1   1   40.83    3.81
 -24   1   1   43.14    3.89
 -24  -1   3   55.85    4.03
 -24   1   3   54.50    3.97
  24  -1   4  124.30    5.65
 -24   1   4  116.59    5.79
 -24   1   4  106.41    5.02
 -24  -1   4  128.37    5.63
  24   1   5   16.25    2.02
  24  -1   5   14.92    2.16
 -24   1   5   17.68    2.58
 -24  -1   5   23.08    2.27
  24   1   6   25.59    1.81
  24  -1   6   26.17    2.17
 -24  -1   6   27.11    2.08
 -24   1   6   25.49    2.13
  24  -1   7   12.58    1.26
 -24   2  -4   42.33    2.75
 -24   2  -3   19.12    2.60
 -24  -2  -3   12.65    1.81
 -24   2  -2   16.83    2.24
 -24  -2  -2   13.22    2.22
 -24   2  -1  107.47    5.19
 -24  -2  -1   99.65    5.21
 -24   2   0    3.75    2.57
 -24  -2   0    4.57    2.24
 -24   2   1  111.26    5.82
 -24  -2   1  107.71    5.71
 -24   2   2   24.12    3.45
 -24   2   2   25.36    2.98
 -24   2   3   18.65    2.60
 -24  -2   3   19.68    2.65
  24  -2   4   42.59    3.17
 -24   2   4   48.19    3.59
 -24  -2   4   41.80    3.20
 -24   2   4   48.44    2.93
  24   2   5   31.32    2.06
 -24   2   5   31.05    2.80
 -24  -2   5   31.73    2.35
  24  -2   6   35.35    2.42
 -24  -2   6   36.17    2.14
 -24   2   6   38.64    2.30
 -24   3  -4    6.06    1.54
 -24   3  -3   23.13    2.49
 -24  -3  -3   20.18    1.84
 -24   3  -2   38.58    3.32
 -24  -3  -2   32.07    2.72
 -24   3  -1   29.62    3.24
 -24   3  -1   29.72    2.75
 -24  -3  -1   26.64    2.83
 -24   3   0   46.91    3.47
 -24  -3   0   43.76    3.41
 -24   3   1   27.46    3.22
 -24   3   1   28.14    3.20
 -24  -3   1   28.44    2.98
 -24   3   2   33.64    3.10
  24  -3   2   37.24    2.89
 -24   3   2   37.08    3.50
 -24  -3   2   32.45    3.14
 -24   3   3   24.89    2.49
  24  -3   3   22.52    2.39
 -24  -3   3   26.46    2.63
  24  -3   4    3.74    1.72
 -24   3   4    4.43    1.40
 -24   3   4    7.75    2.35
 -24  -3   4    5.27    1.59
  24  -3   5   24.49    2.07
 -24   3   5   22.62    2.27
  24  -3   6   13.34    1.47
 -24   4  -3   49.04    2.89
 -24   4  -2    2.08    1.93
 -24  -4  -2    4.80    1.56
 -24   4  -1   28.87    2.92
 -24   4  -1   35.87    2.57
 -24  -4  -1   35.27    2.71
 -24   4   0    0.13    1.99
 -24  -4   0    1.90    1.87
 -24   4   1   33.62    2.94
 -24   4   1   36.51    3.04
  24  -4   2    3.75    1.26
 -24   4   2    4.61    1.99
 -24   4   2    2.54    2.26
 -24  -4   2    4.13    1.84
  24  -4   3   40.08    2.42
 -24   4   3   37.57    2.62
  24  -4   4   29.56    2.00
 -24   4   4   31.86    2.46
 -24  -4   4   29.26    2.11
 -24   4   5   59.43    2.81
 -24  -5  -2   18.57    1.48
 -24  -5  -1   61.04    3.07
 -24   5   0   11.11    1.67
 -24  -5   0   14.86    1.81
 -24   5   1   63.20    3.31
 -24  -5   2   16.54    1.76
 -24  -5   3   21.18    1.68
 -25   0  -2    2.90    1.67
 -25   0  -2   -0.13    1.62
 -25   0  -1    2.72    1.96
 -25   0   0    1.81    2.22
 -25   0   1    1.85    2.32
 -25   0   3    2.58    2.03
  25   0   4   -0.63    1.76
 -25   0   4   -0.14    2.08
 -25   0   4    0.26    1.73
  25   0   5    1.62    1.44
 -25   0   5   -0.11    1.78
  25   0   6    0.98    0.96
 -25   1  -4    6.86    1.52
 -25  -1  -2   56.86    3.40
 -25   1  -1   22.08    2.52
 -25  -1  -1   19.30    2.40
 -25   1  -1   21.96    2.58
 -25   1   0    2.97    2.32
 -25  -1   0    3.23    2.23
 -25   1   0    2.71    2.18
 -25   1   1   23.91    3.05
 -25  -1   1   22.14    2.74
 -25   1   1   27.43    3.05
 -25   1   2   55.66    4.10
 -25  -1   3    3.39    2.01
 -25   1   4    8.05    1.55
  25   1   4    4.34    1.77
  25  -1   4    6.28    1.84
 -25   1   4   10.92    2.45
 -25  -1   4    5.37    1.80
  25   1   5   41.45    2.41
  25  -1   5   34.50    2.52
 -25  -1   5   43.02    2.75
 -25   1   5   43.54    2.81
  25  -1   6    1.05    1.02
 -25   2  -4   53.71    2.74
 -25   2  -3   93.24    4.44
 -25   2  -2   44.62    3.40
 -25  -2  -2   38.93    2.79
 -25   2  -1   95.68    4.66
 -25   2  -1  100.19    5.12
 -25  -2  -1  103.32    4.86
 -25   2   0    4.19    2.30
 -25  -2   0    7.43    2.17
 -25   2   1  102.52    5.23
 -25   2   1  101.37    5.15
 -25  -2   1   93.46    4.96
 -25   2   2   40.56    3.26
 -25   2   2   45.11    3.65
  25  -2   3   99.18    4.68
 -25   2   3   92.10    4.49
 -25  -2   3  100.92    4.79
  25   2   4   55.51    2.89
  25  -2   4   58.28    3.30
 -25   2   4   58.89    3.52
 -25  -2   4   61.92    3.28
 -25   2   4   52.71    2.75
 -25  -2   5   35.06    2.05
 -25   3  -3   69.57    3.45
 -25   3  -2    2.18    1.90
 -25  -3  -2    4.71    1.48
 -25   3  -1   84.44    4.02
 -25  -3  -1   91.57    4.30
 -25   3  -1   91.28    4.61
  25  -3   0   69.76    3.48
 -25   3   0   73.17    4.01
 -25  -3   0   74.60    3.97
  25  -3   1   88.13    4.16
 -25   3   1   91.86    4.67
 -25  -3   1   99.29    4.73
 -25   3   1   97.12    4.67
 -25   3   2    1.56    1.91
  25  -3   2    2.58    1.52
 -25   3   2    4.10    2.25
 -25  -3   2    4.15    1.92
  25  -3   3   80.63    3.75
 -25  -3   3   80.36    3.92
 -25   3   3   73.31    3.66
  25  -3   4   25.12    1.95
 -25   3   4   22.84    2.27
 -25  -3   4   20.12    1.82
 -25   3   5   30.29    1.96
 -25   4  -2   10.90    1.71
 -25  -4  -2    9.83    1.24
 -25  -4  -1   50.42    2.81
 -25   4  -1   46.91    3.02
 -25   4   0   17.39    1.97
 -25  -4   0   23.40    2.15
 -25   4   1   48.81    3.06
 -25  -4   1   50.54    3.01
 -25   4   1   55.10    3.15
 -25   4   2    7.08    1.62
 -25   4   2   10.39    1.97
 -25  -4   2    7.27    1.53
 -25  -4   3   58.91    2.94
 -25  -5   0   25.86    1.74
 -25  -5   1   53.75    2.61
 -26   0  -1   48.91    3.06
 -26   0  -1   44.10    3.00
 -26   0   0  156.59    6.55
 -26   0   0  163.30    6.63
 -26   0   1   36.74    3.15
 -26   0   1   40.08    3.13
 -26   0   2    4.13    2.29
 -26   0   3  228.64    8.45
 -26   0   4  104.49    4.67
  26   0   5    9.20    1.28
 -26   1  -3   26.61    2.24
 -26  -1  -2   51.08    2.82
 -26   1  -1   18.82    2.09
 -26  -1  -1   15.18    2.11
 -26   1   0   94.50    4.65
 -26  -1   0   96.23    4.65
 -26   1   1   21.91    2.64
 -26  -1   1   21.12    2.44
 -26   1   2   46.32    3.40
 -26   1   3   19.33    2.05
 -26  -1   3   27.42    2.38
  26   1   4   49.02    2.65
  26  -1   4   46.11    2.83
 -26  -1   4   51.34    3.01
 -26   1   4   49.52    3.01
 -26  -1   4   51.66    2.81
  26  -1   5   15.55    1.43
 -26   1   5   15.46    1.51
 -26   2  -3    9.79    1.57
 -26   2  -2   98.01    4.42
 -26  -2  -2   88.59    3.88
 -26   2  -1    4.50    1.99
 -26   2  -1    4.14    1.47
 -26  -2  -1    3.02    1.54
 -26   2   0    1.72    1.76
 -26  -2   0   -0.50    1.66
 -26   2   1    6.84    2.16
 -26   2   1    4.06    1.99
 -26  -2   1    3.30    1.73
  26  -2   2   98.28    4.46
 -26   2   2   99.91    4.75
 -26   2   2   99.44    4.52
 -26   2   3    9.91    1.58
 -26  -2   3    7.37    1.71
  26  -2   4   42.18    2.41
 -26   2   4   44.59    2.68
 -26  -2   4   42.47    2.39
 -26   3  -2    6.28    1.63
 -26  -3  -1   39.61    2.45
 -26   3  -1   39.20    2.78
  26  -3   0    1.31    0.93
 -26   3   0    1.86    1.46
 -26  -3   0    0.84    1.32
  26  -3   1   38.74    2.19
 -26   3   1   37.11    2.64
 -26  -3   1   42.43    2.67
 -26   3   1   40.83    2.77
 -26   3   2    5.95    1.52
  26  -3   2    3.68    1.13
 -26   3   2    6.22    1.80
 -26  -3   2    6.08    1.58
  26  -3   3   14.20    1.41
 -26  -3   3   16.42    1.61
 -26   4  -1   19.38    1.77
 -26  -4   0   12.04    1.41
 -26   4   1   18.28    1.67
 -26  -4   1   19.72    1.62
 -26  -4   2   24.86    1.69
 -27   0  -3    0.65    1.08
 -27   0  -1    0.48    1.18
 -27   0   0   -1.90    1.57
 -27   0   1    0.11    1.66
 -27   0   1    0.89    1.47
 -27   0   2   -1.60    1.77
 -27   0   3    0.35    1.05
  27   0   3    1.59    1.28
  27   0   4    0.61    0.97
 -27   1  -2  193.57    7.00
 -27  -1  -1   85.67    3.66
 -27   1  -1   90.77    4.16
 -27  -1  -1   89.34    3.82
 -27  -1   0    0.49    1.48
 -27   1   0    4.45    1.58
 -27  -1   0    1.45    1.41
 -27   1   1   90.88    4.12
 -27   1   1   84.43    4.09
 -27  -1   1   87.52    4.06
  27  -1   2  200.60    7.24
 -27  -1   2  207.48    7.40
 -27   1   2  198.24    7.34
 -27   1   2  196.23    7.18
  27   1   3    8.06    1.25
 -27  -1   3   11.87    1.54
  27  -1   4   37.77    2.01
 -27   2  -2   26.24    1.99
 -27   2  -1   24.29    2.07
 -27  -2  -1   20.31    1.65
 -27   2   0  161.05    5.60
 -27  -2   0  164.40    5.81
  27  -2   1   22.77    1.81
 -27   2   1   23.14    2.06
 -27   2   1   24.44    2.06
 -27  -2   1   23.73    1.98
  27  -2   2   30.55    1.91
 -27   2   2   23.88    2.05
 -27   2   2   26.37    2.00
  27  -2   3   15.03    1.38
 -27   3  -1   24.16    1.81
 -27  -3   0    6.88    1.12
 -27  -3   1   25.46    1.81
 -27   3   1   27.44    1.87
 -28   0  -1  234.06    7.95
 -28   0   1  208.57    7.37
 -28   0   1  228.74    7.53
 -28   1  -1   82.58    3.50
  28  -1   1   78.38    3.34
 -28   1   1   86.59    3.51
   0   0   0    0.00    0.00


TITL 1 in Pca2(1)
REM Pca2(1) (#29, found as Pc2(1)b in cab setting)
CELL 1.54184  22.720268   8.747145  11.045088  90.0000  90.0000  90.0000
ZERR    9.00   0.000454   0.000198   0.000246   0.0000   0.0000   0.0000
LATT -1
SYMM -x,-y, z+1/2
SYMM  x+1/2,-y, z
SYMM -x+1/2, y, z+1/2
SFAC C H N O
UNIT 99.00 90.00 9.00 9.00
TREF
HKLF 4
END
_computing_structure_solution     'SHELXT 2018/2 (Sheldrick, 2018)'
;
_shelx_hkl_checksum   77607
