# Supplementary material for: Free Radical‐Mediated Photocyclization of Triphenylphosphindole Oxides for Photoactivated and Self‐Reported Lipid Peroxidation
Source: Adv Sci (Weinh). 2023 Oct 23;10(35):2305516. doi: 10.1002/advs.202305516 (PMC10724397; doi:10.1002/advs.202305516)
Supplement: Supplementary file 2 — Supporting Information [file ADVS-10-2305516-s001.zip › advs202305516-sup-0002-cif/p-PhTBPIO (CCDC 2239447).cif]

data_1
_audit_creation_date               2023-01-15
_audit_creation_method
;
Olex2 1.3
(compiled 2020.11.12 svn.r5f609507 for OlexSys, GUI svn.r6408)
;
_shelx_SHELXL_version_number       '2018/3'
_audit_contact_author_address      ?
_audit_contact_author_email        ?
_audit_contact_author_name         ''
_audit_contact_author_phone        ?
_publ_contact_author_id_orcid      ?
_chemical_name_common              ?
_chemical_name_systematic          ?
_chemical_formula_moiety           'C38 H25 O P'
_chemical_formula_sum              'C38 H25 O P'
_chemical_formula_weight           528.55
_chemical_melting_point            ?
loop_
  _atom_type_symbol
  _atom_type_description
  _atom_type_scat_dispersion_real
  _atom_type_scat_dispersion_imag
  _atom_type_scat_source
 'C' 'C' 0.0181 0.0091 'International Tables Vol C Tables 4.2.6.8 and 6.1.1.4'
 'H' 'H' 0.0000 0.0000 'International Tables Vol C Tables 4.2.6.8 and 6.1.1.4'
 'O' 'O' 0.0492 0.0322 'International Tables Vol C Tables 4.2.6.8 and 6.1.1.4'
 'P' 'P' 0.2955 0.4335 'International Tables Vol C Tables 4.2.6.8 and 6.1.1.4'

_shelx_space_group_comment
;
The symmetry employed for this shelxl refinement is uniquely defined
by the following loop, which should always be used as a source of
symmetry information in preference to the above space-group names.
They are only intended as comments.
;
_space_group_crystal_system        'monoclinic'
_space_group_IT_number             14
_space_group_name_H-M_alt          'P 1 21/n 1'
_space_group_name_Hall             '-P 2yn'
loop_
  _space_group_symop_operation_xyz
 'x, y, z'
 '-x+1/2, y+1/2, -z+1/2'
 '-x, -y, -z'
 'x-1/2, -y-1/2, z-1/2'

_cell_length_a                     12.6594(2)
_cell_length_b                     15.6034(2)
_cell_length_c                     13.8134(2)
_cell_angle_alpha                  90
_cell_angle_beta                   98.3440(10)
_cell_angle_gamma                  90
_cell_volume                       2699.67(7)
_cell_formula_units_Z              4
_cell_measurement_reflns_used      ?
_cell_measurement_temperature      293(2)
_cell_measurement_theta_max        ?
_cell_measurement_theta_min        ?
_shelx_estimated_absorpt_T_max     ?
_shelx_estimated_absorpt_T_min     ?
_exptl_absorpt_coefficient_mu      1.129
_exptl_absorpt_correction_T_max    ?
_exptl_absorpt_correction_T_min    ?
_exptl_absorpt_correction_type     ?
_exptl_absorpt_process_details     ?
_exptl_absorpt_special_details     ?
_exptl_crystal_colour              ?
_exptl_crystal_density_diffrn      1.300
_exptl_crystal_density_meas        ?
_exptl_crystal_density_method      ?
_exptl_crystal_description         ?
_exptl_crystal_F_000               1104
_exptl_crystal_size_max            ?
_exptl_crystal_size_mid            ?
_exptl_crystal_size_min            ?
_exptl_transmission_factor_max     ?
_exptl_transmission_factor_min     ?
_diffrn_reflns_av_R_equivalents    0.0328
_diffrn_reflns_av_unetI/netI       0.0289
_diffrn_reflns_Laue_measured_fraction_full  0.993
_diffrn_reflns_Laue_measured_fraction_max  0.964
_diffrn_reflns_limit_h_max         15
_diffrn_reflns_limit_h_min         -15
_diffrn_reflns_limit_k_max         12
_diffrn_reflns_limit_k_min         -18
_diffrn_reflns_limit_l_max         17
_diffrn_reflns_limit_l_min         -16
_diffrn_reflns_number              17883
_diffrn_reflns_point_group_measured_fraction_full  0.993
_diffrn_reflns_point_group_measured_fraction_max  0.964
_diffrn_reflns_theta_full          67.684
_diffrn_reflns_theta_max           74.201
_diffrn_reflns_theta_min           4.300
_diffrn_ambient_temperature        293(2)
_diffrn_detector_area_resol_mean   ?
_diffrn_measured_fraction_theta_full  0.993
_diffrn_measured_fraction_theta_max  0.964
_diffrn_measurement_device_type    ?
_diffrn_measurement_method         ?
_diffrn_radiation_type             CuK\a
_diffrn_radiation_wavelength       1.54184
_diffrn_source                     ?
_reflns_Friedel_coverage           0.000
_reflns_Friedel_fraction_full      .
_reflns_Friedel_fraction_max       .
_reflns_number_gt                  4928
_reflns_number_total               5294
_reflns_special_details
;
 Reflections were merged by SHELXL according to the crystal
 class for the calculation of statistics and refinement.
 
 _reflns_Friedel_fraction is defined as the number of unique
 Friedel pairs measured divided by the number that would be
 possible theoretically, ignoring centric projections and
 systematic absences.
;
_reflns_threshold_expression       'I > 2\s(I)'
_computing_cell_refinement         ?
_computing_data_collection         ?
_computing_data_reduction          ?
_computing_molecular_graphics      'Olex2 1.3 (Dolomanov et al., 2009)'
_computing_publication_material    'Olex2 1.3 (Dolomanov et al., 2009)'
_computing_structure_refinement    'SHELXL-2018/3 (Sheldrick, 2018)'
_computing_structure_solution      'SHELXT 2018/2 (Sheldrick, 2018)'
_refine_diff_density_max           0.269
_refine_diff_density_min           -0.406
_refine_diff_density_rms           0.044
_refine_ls_extinction_coef         .
_refine_ls_extinction_method       none
_refine_ls_goodness_of_fit_ref     1.031
_refine_ls_hydrogen_treatment      constr
_refine_ls_matrix_type             full
_refine_ls_number_parameters       361
_refine_ls_number_reflns           5294
_refine_ls_number_restraints       0
_refine_ls_R_factor_all            0.0378
_refine_ls_R_factor_gt             0.0357
_refine_ls_restrained_S_all        1.031
_refine_ls_shift/su_max            0.001
_refine_ls_shift/su_mean           0.000
_refine_ls_structure_factor_coef   Fsqd
_refine_ls_weighting_details      
 'w=1/[\s^2^(Fo^2^)+(0.0481P)^2^+1.0424P] where P=(Fo^2^+2Fc^2^)/3'
_refine_ls_weighting_scheme        calc
_refine_ls_wR_factor_gt            0.0957
_refine_ls_wR_factor_ref           0.0973
_refine_special_details            ?
_olex2_refinement_description
;
1.a Aromatic/amide H refined with riding coordinates:
 C003(H003), C009(H009), C00A(H00A), C00D(H00D), C00I(H00I), C00K(H00K),
 C00L(H00L), C00M(H00M), C00N(H00N), C00O(H00O), C00Q(H00Q), C00R(H00R),
 C00S(H00S), C00T(H00T), C00U(H00U), C00V(H00V), C00W(H00W), C00X(H00X),
 C00Y(H00Y), C00Z(H00Z), C010(H010), C011(H011), C012(H012), C013(H013),
 C014(H014)
;
_atom_sites_solution_hydrogens     geom
_atom_sites_solution_primary       ?
_atom_sites_solution_secondary     ?
loop_
  _atom_site_label
  _atom_site_type_symbol
  _atom_site_fract_x
  _atom_site_fract_y
  _atom_site_fract_z
  _atom_site_U_iso_or_equiv
  _atom_site_adp_type
  _atom_site_occupancy
  _atom_site_site_symmetry_order
  _atom_site_calc_flag
  _atom_site_refinement_flags_posn
  _atom_site_refinement_flags_adp
  _atom_site_refinement_flags_occupancy
  _atom_site_disorder_assembly
  _atom_site_disorder_group
 P01 P 0.74622(2) 0.31996(2) 0.50942(2) 0.02360(10) Uani 1 1 d . . . . .
 O002 O 0.77098(7) 0.36477(7) 0.42074(7) 0.0325(2) Uani 1 1 d . . . . .
 C003 C 0.39175(10) 0.35059(8) 0.38703(9) 0.0226(3) Uani 1 1 d . . . . .
 H003 H 0.370007 0.329950 0.324137 0.027 Uiso 1 1 calc R U . . .
 C004 C 0.31652(9) 0.38919(8) 0.43912(9) 0.0218(2) Uani 1 1 d . . . . .
 C005 C 0.49935(10) 0.45414(8) 0.67067(9) 0.0217(2) Uani 1 1 d . . . . .
 C006 C 0.45890(9) 0.41581(8) 0.57601(9) 0.0208(2) Uani 1 1 d . . . . .
 C007 C 0.53219(9) 0.37446(8) 0.52305(9) 0.0213(2) Uani 1 1 d . . . . .
 C008 C 0.60951(10) 0.44548(8) 0.71050(9) 0.0219(2) Uani 1 1 d . . . . .
 C009 C 0.43352(10) 0.50496(8) 0.72167(9) 0.0234(3) Uani 1 1 d . . . . .
 H009 H 0.361270 0.509269 0.697310 0.028 Uiso 1 1 calc R U . . .
 C00A C 0.49669(10) 0.34316(8) 0.42811(9) 0.0228(3) Uani 1 1 d . . . . .
 H00A H 0.545117 0.317107 0.392860 0.027 Uiso 1 1 calc R U . . .
 C00B C 0.67818(10) 0.39333(8) 0.66002(9) 0.0218(2) Uani 1 1 d . . . . .
 C00C C 0.40202(10) 0.60101(8) 0.86053(9) 0.0245(3) Uani 1 1 d . . . . .
 C00D C 0.35125(10) 0.42125(8) 0.53200(9) 0.0224(3) Uani 1 1 d . . . . .
 H00D H 0.301971 0.447184 0.566404 0.027 Uiso 1 1 calc R U . . .
 C00E C 0.79174(10) 0.36849(8) 0.69408(9) 0.0235(3) Uani 1 1 d . . . . .
 C00F C 0.20206(10) 0.39292(8) 0.39489(9) 0.0238(3) Uani 1 1 d . . . . .
 C00G C 0.47253(10) 0.54880(8) 0.80689(9) 0.0238(3) Uani 1 1 d . . . . .
 C00H C 0.64051(10) 0.36408(8) 0.56778(9) 0.0218(2) Uani 1 1 d . . . . .
 C00I C 0.58284(10) 0.54450(9) 0.84047(9) 0.0264(3) Uani 1 1 d . . . . .
 H00I H 0.611412 0.576073 0.895159 0.032 Uiso 1 1 calc R U . . .
 C00J C 0.72030(11) 0.20743(9) 0.48794(9) 0.0286(3) Uani 1 1 d . . . . .
 C00K C 0.64863(10) 0.49457(9) 0.79384(9) 0.0257(3) Uani 1 1 d . . . . .
 H00K H 0.721170 0.492931 0.817723 0.031 Uiso 1 1 calc R U . . .
 C00L C 0.85146(10) 0.37475(8) 0.78669(9) 0.0271(3) Uani 1 1 d . . . . .
 H00L H 0.820148 0.395475 0.838914 0.032 Uiso 1 1 calc R U . . .
 C00M C 0.42480(11) 0.60953(9) 0.96234(10) 0.0290(3) Uani 1 1 d . . . . .
 H00M H 0.484634 0.582580 0.996035 0.035 Uiso 1 1 calc R U . . .
 C00N C 0.31193(10) 0.64254(9) 0.81165(10) 0.0273(3) Uani 1 1 d . . . . .
 H00N H 0.295364 0.637723 0.744046 0.033 Uiso 1 1 calc R U . . .
 C00O C 0.95841(11) 0.34984(9) 0.80095(10) 0.0311(3) Uani 1 1 d . . . . .
 H00O H 0.998334 0.355651 0.862643 0.037 Uiso 1 1 calc R U . . .
 C00P C 0.84047(10) 0.33050(9) 0.61911(10) 0.0259(3) Uani 1 1 d . . . . .
 C00Q C 0.13316(10) 0.45464(10) 0.42329(10) 0.0306(3) Uani 1 1 d . . . . .
 H00Q H 0.159069 0.495039 0.470308 0.037 Uiso 1 1 calc R U . . .
 C00R C 0.94652(11) 0.30515(9) 0.63381(11) 0.0315(3) Uani 1 1 d . . . . .
 H00R H 0.977208 0.280742 0.583138 0.038 Uiso 1 1 calc R U . . .
 C00S C 0.24708(12) 0.69090(9) 0.86336(11) 0.0327(3) Uani 1 1 d . . . . .
 H00S H 0.187540 0.718555 0.830088 0.039 Uiso 1 1 calc R U . . .
 C00T C 1.00621(11) 0.31678(9) 0.72547(11) 0.0339(3) Uani 1 1 d . . . . .
 H00T H 1.078234 0.302317 0.735923 0.041 Uiso 1 1 calc R U . . .
 C00U C 0.66163(12) 0.16020(9) 0.54667(11) 0.0330(3) Uani 1 1 d . . . . .
 H00U H 0.635679 0.186447 0.598905 0.040 Uiso 1 1 calc R U . . .
 C00V C 0.16020(11) 0.33294(10) 0.32438(10) 0.0306(3) Uani 1 1 d . . . . .
 H00V H 0.204719 0.291336 0.303947 0.037 Uiso 1 1 calc R U . . .
 C00W C 0.27027(13) 0.69837(10) 0.96430(11) 0.0356(3) Uani 1 1 d . . . . .
 H00W H 0.226272 0.730561 0.998683 0.043 Uiso 1 1 calc R U . . .
 C00X C 0.35934(13) 0.65757(9) 1.01346(10) 0.0346(3) Uani 1 1 d . . . . .
 H00X H 0.375291 0.662450 1.081102 0.041 Uiso 1 1 calc R U . . .
 C00Y C 0.75938(13) 0.16760(11) 0.41016(11) 0.0402(4) Uani 1 1 d . . . . .
 H00Y H 0.798818 0.198769 0.370527 0.048 Uiso 1 1 calc R U . . .
 C00Z C 0.02631(11) 0.45663(11) 0.38232(12) 0.0396(4) Uani 1 1 d . . . . .
 H00Z H -0.018347 0.498690 0.401614 0.048 Uiso 1 1 calc R U . . .
 C010 C -0.01422(11) 0.39672(12) 0.31319(11) 0.0424(4) Uani 1 1 d . . . . .
 H010 H -0.085922 0.398051 0.286241 0.051 Uiso 1 1 calc R U . . .
 C011 C 0.05286(11) 0.33469(11) 0.28440(11) 0.0389(4) Uani 1 1 d . . . . .
 H011 H 0.026048 0.293976 0.238104 0.047 Uiso 1 1 calc R U . . .
 C012 C 0.64158(14) 0.07381(10) 0.52760(13) 0.0442(4) Uani 1 1 d . . . . .
 H012 H 0.601692 0.042276 0.566516 0.053 Uiso 1 1 calc R U . . .
 C013 C 0.68133(16) 0.03504(11) 0.45038(14) 0.0542(5) Uani 1 1 d . . . . .
 H013 H 0.668670 -0.022913 0.437918 0.065 Uiso 1 1 calc R U . . .
 C014 C 0.73926(16) 0.08132(12) 0.39204(13) 0.0535(5) Uani 1 1 d . . . . .
 H014 H 0.765186 0.054676 0.340038 0.064 Uiso 1 1 calc R U . . .

loop_
  _atom_site_aniso_label
  _atom_site_aniso_U_11
  _atom_site_aniso_U_22
  _atom_site_aniso_U_33
  _atom_site_aniso_U_23
  _atom_site_aniso_U_13
  _atom_site_aniso_U_12
 P01 0.02012(16) 0.02970(19) 0.02052(17) -0.00184(12) 0.00138(12) 0.00376(12)
 O002 0.0267(5) 0.0468(6) 0.0244(5) 0.0026(4) 0.0048(4) 0.0012(4)
 C003 0.0243(6) 0.0232(6) 0.0197(6) -0.0012(5) 0.0007(5) -0.0016(5)
 C004 0.0210(6) 0.0207(6) 0.0233(6) 0.0021(5) 0.0020(5) -0.0014(5)
 C005 0.0231(6) 0.0215(6) 0.0205(6) 0.0004(5) 0.0035(5) -0.0024(5)
 C006 0.0221(6) 0.0202(6) 0.0201(6) 0.0008(4) 0.0027(4) -0.0018(4)
 C007 0.0213(6) 0.0203(6) 0.0218(6) 0.0004(5) 0.0020(5) -0.0007(4)
 C008 0.0229(6) 0.0228(6) 0.0197(6) 0.0006(5) 0.0026(4) -0.0007(5)
 C009 0.0215(6) 0.0264(6) 0.0223(6) -0.0006(5) 0.0035(5) -0.0021(5)
 C00A 0.0228(6) 0.0234(6) 0.0222(6) -0.0014(5) 0.0035(5) 0.0013(5)
 C00B 0.0221(6) 0.0221(6) 0.0205(6) 0.0017(5) 0.0011(4) -0.0012(5)
 C00C 0.0277(6) 0.0223(6) 0.0243(6) -0.0023(5) 0.0065(5) -0.0042(5)
 C00D 0.0207(6) 0.0230(6) 0.0238(6) -0.0011(5) 0.0038(5) -0.0007(5)
 C00E 0.0227(6) 0.0223(6) 0.0247(6) 0.0011(5) 0.0007(5) -0.0001(5)
 C00F 0.0213(6) 0.0282(7) 0.0216(6) 0.0026(5) 0.0022(5) -0.0031(5)
 C00G 0.0264(6) 0.0238(6) 0.0217(6) -0.0006(5) 0.0052(5) -0.0024(5)
 C00H 0.0231(6) 0.0209(6) 0.0214(6) -0.0003(5) 0.0027(5) 0.0005(5)
 C00I 0.0289(6) 0.0288(7) 0.0206(6) -0.0046(5) 0.0009(5) -0.0029(5)
 C00J 0.0267(6) 0.0317(7) 0.0247(6) -0.0049(5) -0.0054(5) 0.0096(5)
 C00K 0.0232(6) 0.0291(7) 0.0235(6) -0.0016(5) -0.0005(5) 0.0002(5)
 C00L 0.0285(6) 0.0265(7) 0.0245(6) -0.0005(5) -0.0017(5) 0.0018(5)
 C00M 0.0370(7) 0.0264(7) 0.0239(6) -0.0025(5) 0.0050(5) 0.0000(6)
 C00N 0.0290(6) 0.0277(7) 0.0256(6) -0.0034(5) 0.0051(5) -0.0031(5)
 C00O 0.0293(7) 0.0295(7) 0.0306(7) -0.0004(5) -0.0091(5) 0.0022(5)
 C00P 0.0242(6) 0.0271(7) 0.0254(6) -0.0002(5) 0.0003(5) 0.0015(5)
 C00Q 0.0242(6) 0.0352(8) 0.0318(7) -0.0021(6) 0.0025(5) -0.0006(5)
 C00R 0.0257(7) 0.0344(7) 0.0332(7) -0.0040(6) 0.0007(5) 0.0065(5)
 C00S 0.0316(7) 0.0286(7) 0.0382(8) -0.0042(6) 0.0065(6) 0.0022(6)
 C00T 0.0236(6) 0.0353(8) 0.0398(8) -0.0009(6) -0.0056(6) 0.0060(5)
 C00U 0.0341(7) 0.0309(7) 0.0312(7) -0.0010(6) -0.0051(6) 0.0048(6)
 C00V 0.0252(6) 0.0391(8) 0.0270(7) -0.0040(6) 0.0023(5) -0.0029(6)
 C00W 0.0430(8) 0.0295(7) 0.0369(8) -0.0093(6) 0.0145(6) 0.0020(6)
 C00X 0.0490(9) 0.0309(7) 0.0254(7) -0.0057(6) 0.0106(6) 0.0002(6)
 C00Y 0.0403(8) 0.0456(9) 0.0328(8) -0.0100(7) -0.0013(6) 0.0170(7)
 C00Z 0.0243(7) 0.0528(10) 0.0414(8) -0.0035(7) 0.0037(6) 0.0050(6)
 C010 0.0198(6) 0.0710(12) 0.0352(8) -0.0055(7) -0.0003(6) -0.0028(7)
 C011 0.0269(7) 0.0567(10) 0.0316(7) -0.0093(7) -0.0002(6) -0.0082(7)
 C012 0.0430(9) 0.0331(8) 0.0498(9) 0.0052(7) -0.0160(7) 0.0025(7)
 C013 0.0622(11) 0.0293(8) 0.0608(11) -0.0131(8) -0.0261(9) 0.0161(8)
 C014 0.0622(11) 0.0469(10) 0.0466(10) -0.0200(8) -0.0086(8) 0.0256(9)

_geom_special_details
;
 All esds (except the esd in the dihedral angle between two l.s. planes)
 are estimated using the full covariance matrix.  The cell esds are taken
 into account individually in the estimation of esds in distances, angles
 and torsion angles; correlations between esds in cell parameters are only
 used when they are defined by crystal symmetry.  An approximate (isotropic)
 treatment of cell esds is used for estimating esds involving l.s. planes.
;
loop_
  _geom_bond_atom_site_label_1
  _geom_bond_atom_site_label_2
  _geom_bond_distance
  _geom_bond_site_symmetry_2
  _geom_bond_publ_flag
 P01 O002 1.4829(10) . ?
 P01 C00H 1.7967(12) . ?
 P01 C00J 1.8030(15) . ?
 P01 C00P 1.7949(13) . ?
 C003 H003 0.9300 . ?
 C003 C004 1.4094(17) . ?
 C003 C00A 1.3717(17) . ?
 C004 C00D 1.3877(17) . ?
 C004 C00F 1.4897(16) . ?
 C005 C006 1.4613(16) . ?
 C005 C008 1.4294(16) . ?
 C005 C009 1.4107(17) . ?
 C006 C007 1.4174(17) . ?
 C006 C00D 1.4119(16) . ?
 C007 C00A 1.4104(17) . ?
 C007 C00H 1.4292(17) . ?
 C008 C00B 1.4421(17) . ?
 C008 C00K 1.4114(17) . ?
 C009 H009 0.9300 . ?
 C009 C00G 1.3889(17) . ?
 C00A H00A 0.9300 . ?
 C00B C00E 1.4973(17) . ?
 C00B C00H 1.3722(17) . ?
 C00C C00G 1.4837(17) . ?
 C00C C00M 1.4003(18) . ?
 C00C C00N 1.3975(19) . ?
 C00D H00D 0.9300 . ?
 C00E C00L 1.3918(18) . ?
 C00E C00P 1.4105(18) . ?
 C00F C00Q 1.3934(19) . ?
 C00F C00V 1.3984(19) . ?
 C00G C00I 1.4077(17) . ?
 C00I H00I 0.9300 . ?
 C00I C00K 1.3679(18) . ?
 C00J C00U 1.388(2) . ?
 C00J C00Y 1.393(2) . ?
 C00K H00K 0.9300 . ?
 C00L H00L 0.9300 . ?
 C00L C00O 1.3949(19) . ?
 C00M H00M 0.9300 . ?
 C00M C00X 1.3846(19) . ?
 C00N H00N 0.9300 . ?
 C00N C00S 1.3870(19) . ?
 C00O H00O 0.9300 . ?
 C00O C00T 1.379(2) . ?
 C00P C00R 1.3860(18) . ?
 C00Q H00Q 0.9300 . ?
 C00Q C00Z 1.3888(19) . ?
 C00R H00R 0.9300 . ?
 C00R C00T 1.389(2) . ?
 C00S H00S 0.9300 . ?
 C00S C00W 1.387(2) . ?
 C00T H00T 0.9300 . ?
 C00U H00U 0.9300 . ?
 C00U C012 1.390(2) . ?
 C00V H00V 0.9300 . ?
 C00V C011 1.3908(19) . ?
 C00W H00W 0.9300 . ?
 C00W C00X 1.384(2) . ?
 C00X H00X 0.9300 . ?
 C00Y H00Y 0.9300 . ?
 C00Y C014 1.386(3) . ?
 C00Z H00Z 0.9300 . ?
 C00Z C010 1.381(2) . ?
 C010 H010 0.9300 . ?
 C010 C011 1.383(2) . ?
 C011 H011 0.9300 . ?
 C012 H012 0.9300 . ?
 C012 C013 1.383(3) . ?
 C013 H013 0.9300 . ?
 C013 C014 1.371(3) . ?
 C014 H014 0.9300 . ?

loop_
  _geom_angle_atom_site_label_1
  _geom_angle_atom_site_label_2
  _geom_angle_atom_site_label_3
  _geom_angle
  _geom_angle_site_symmetry_1
  _geom_angle_site_symmetry_3
  _geom_angle_publ_flag
 O002 P01 C00H 116.78(6) . . ?
 O002 P01 C00J 112.24(6) . . ?
 O002 P01 C00P 117.38(6) . . ?
 C00H P01 C00J 108.50(6) . . ?
 C00P P01 C00H 91.91(6) . . ?
 C00P P01 C00J 108.12(6) . . ?
 C004 C003 H003 119.6 . . ?
 C00A C003 H003 119.6 . . ?
 C00A C003 C004 120.70(11) . . ?
 C003 C004 C00F 119.76(11) . . ?
 C00D C004 C003 118.63(11) . . ?
 C00D C004 C00F 121.60(11) . . ?
 C008 C005 C006 120.09(11) . . ?
 C009 C005 C006 121.42(11) . . ?
 C009 C005 C008 118.36(11) . . ?
 C007 C006 C005 118.52(11) . . ?
 C00D C006 C005 123.48(11) . . ?
 C00D C006 C007 117.92(11) . . ?
 C006 C007 C00H 119.16(11) . . ?
 C00A C007 C006 119.56(11) . . ?
 C00A C007 C00H 121.27(11) . . ?
 C005 C008 C00B 119.35(11) . . ?
 C00K C008 C005 118.03(11) . . ?
 C00K C008 C00B 122.40(11) . . ?
 C005 C009 H009 118.8 . . ?
 C00G C009 C005 122.48(12) . . ?
 C00G C009 H009 118.8 . . ?
 C003 C00A C007 120.94(11) . . ?
 C003 C00A H00A 119.5 . . ?
 C007 C00A H00A 119.5 . . ?
 C008 C00B C00E 127.79(11) . . ?
 C00H C00B C008 118.94(11) . . ?
 C00H C00B C00E 113.21(11) . . ?
 C00M C00C C00G 120.16(12) . . ?
 C00N C00C C00G 121.42(11) . . ?
 C00N C00C C00M 118.42(12) . . ?
 C004 C00D C006 122.20(11) . . ?
 C004 C00D H00D 118.9 . . ?
 C006 C00D H00D 118.9 . . ?
 C00L C00E C00B 129.74(12) . . ?
 C00L C00E C00P 117.86(12) . . ?
 C00P C00E C00B 112.36(11) . . ?
 C00Q C00F C004 121.52(12) . . ?
 C00Q C00F C00V 117.99(12) . . ?
 C00V C00F C004 120.48(12) . . ?
 C009 C00G C00C 121.87(11) . . ?
 C009 C00G C00I 118.00(11) . . ?
 C00I C00G C00C 120.11(11) . . ?
 C007 C00H P01 125.44(9) . . ?
 C00B C00H P01 111.28(9) . . ?
 C00B C00H C007 123.10(11) . . ?
 C00G C00I H00I 119.5 . . ?
 C00K C00I C00G 120.97(12) . . ?
 C00K C00I H00I 119.5 . . ?
 C00U C00J P01 121.38(10) . . ?
 C00U C00J C00Y 119.60(14) . . ?
 C00Y C00J P01 119.01(12) . . ?
 C008 C00K H00K 119.1 . . ?
 C00I C00K C008 121.85(12) . . ?
 C00I C00K H00K 119.1 . . ?
 C00E C00L H00L 120.1 . . ?
 C00E C00L C00O 119.79(12) . . ?
 C00O C00L H00L 120.1 . . ?
 C00C C00M H00M 119.6 . . ?
 C00X C00M C00C 120.82(13) . . ?
 C00X C00M H00M 119.6 . . ?
 C00C C00N H00N 119.8 . . ?
 C00S C00N C00C 120.40(12) . . ?
 C00S C00N H00N 119.8 . . ?
 C00L C00O H00O 119.3 . . ?
 C00T C00O C00L 121.39(12) . . ?
 C00T C00O H00O 119.3 . . ?
 C00E C00P P01 110.51(9) . . ?
 C00R C00P P01 127.49(11) . . ?
 C00R C00P C00E 122.00(12) . . ?
 C00F C00Q H00Q 119.6 . . ?
 C00Z C00Q C00F 120.88(13) . . ?
 C00Z C00Q H00Q 119.6 . . ?
 C00P C00R H00R 120.5 . . ?
 C00P C00R C00T 118.92(13) . . ?
 C00T C00R H00R 120.5 . . ?
 C00N C00S H00S 119.7 . . ?
 C00N C00S C00W 120.56(14) . . ?
 C00W C00S H00S 119.7 . . ?
 C00O C00T C00R 119.84(13) . . ?
 C00O C00T H00T 120.1 . . ?
 C00R C00T H00T 120.1 . . ?
 C00J C00U H00U 119.9 . . ?
 C00J C00U C012 120.16(15) . . ?
 C012 C00U H00U 119.9 . . ?
 C00F C00V H00V 119.6 . . ?
 C011 C00V C00F 120.86(13) . . ?
 C011 C00V H00V 119.6 . . ?
 C00S C00W H00W 120.2 . . ?
 C00X C00W C00S 119.54(13) . . ?
 C00X C00W H00W 120.2 . . ?
 C00M C00X H00X 119.9 . . ?
 C00W C00X C00M 120.27(13) . . ?
 C00W C00X H00X 119.9 . . ?
 C00J C00Y H00Y 120.1 . . ?
 C014 C00Y C00J 119.75(17) . . ?
 C014 C00Y H00Y 120.1 . . ?
 C00Q C00Z H00Z 119.7 . . ?
 C010 C00Z C00Q 120.58(14) . . ?
 C010 C00Z H00Z 119.7 . . ?
 C00Z C010 H010 120.3 . . ?
 C00Z C010 C011 119.37(13) . . ?
 C011 C010 H010 120.3 . . ?
 C00V C011 H011 119.8 . . ?
 C010 C011 C00V 120.31(14) . . ?
 C010 C011 H011 119.8 . . ?
 C00U C012 H012 120.2 . . ?
 C013 C012 C00U 119.58(17) . . ?
 C013 C012 H012 120.2 . . ?
 C012 C013 H013 119.7 . . ?
 C014 C013 C012 120.56(16) . . ?
 C014 C013 H013 119.7 . . ?
 C00Y C014 H014 119.8 . . ?
 C013 C014 C00Y 120.35(16) . . ?
 C013 C014 H014 119.8 . . ?

loop_
  _geom_torsion_atom_site_label_1
  _geom_torsion_atom_site_label_2
  _geom_torsion_atom_site_label_3
  _geom_torsion_atom_site_label_4
  _geom_torsion
  _geom_torsion_site_symmetry_1
  _geom_torsion_site_symmetry_2
  _geom_torsion_site_symmetry_3
  _geom_torsion_site_symmetry_4
  _geom_torsion_publ_flag
 P01 C00J C00U C012 179.10(11) . . . . ?
 P01 C00J C00Y C014 -179.36(12) . . . . ?
 P01 C00P C00R C00T -178.26(11) . . . . ?
 O002 P01 C00H C007 59.67(13) . . . . ?
 O002 P01 C00H C00B -115.65(10) . . . . ?
 O002 P01 C00J C00U -157.67(10) . . . . ?
 O002 P01 C00J C00Y 21.76(13) . . . . ?
 O002 P01 C00P C00E 119.90(10) . . . . ?
 O002 P01 C00P C00R -61.09(15) . . . . ?
 C003 C004 C00D C006 -0.52(18) . . . . ?
 C003 C004 C00F C00Q -156.10(12) . . . . ?
 C003 C004 C00F C00V 25.10(18) . . . . ?
 C004 C003 C00A C007 -0.50(19) . . . . ?
 C004 C00F C00Q C00Z -179.15(13) . . . . ?
 C004 C00F C00V C011 178.45(13) . . . . ?
 C005 C006 C007 C00A -174.83(11) . . . . ?
 C005 C006 C007 C00H 6.19(17) . . . . ?
 C005 C006 C00D C004 175.58(11) . . . . ?
 C005 C008 C00B C00E -173.01(11) . . . . ?
 C005 C008 C00B C00H 9.91(17) . . . . ?
 C005 C008 C00K C00I 4.76(19) . . . . ?
 C005 C009 C00G C00C -179.10(11) . . . . ?
 C005 C009 C00G C00I 2.63(19) . . . . ?
 C006 C005 C008 C00B -4.61(17) . . . . ?
 C006 C005 C008 C00K 170.09(11) . . . . ?
 C006 C005 C009 C00G -173.62(12) . . . . ?
 C006 C007 C00A C003 -1.34(18) . . . . ?
 C006 C007 C00H P01 -175.64(9) . . . . ?
 C006 C007 C00H C00B -0.85(18) . . . . ?
 C007 C006 C00D C004 -1.26(18) . . . . ?
 C008 C005 C006 C007 -3.42(17) . . . . ?
 C008 C005 C006 C00D 179.75(11) . . . . ?
 C008 C005 C009 C00G 2.16(18) . . . . ?
 C008 C00B C00E C00L 13.6(2) . . . . ?
 C008 C00B C00E C00P -169.02(12) . . . . ?
 C008 C00B C00H P01 168.13(9) . . . . ?
 C008 C00B C00H C007 -7.32(19) . . . . ?
 C009 C005 C006 C007 172.29(11) . . . . ?
 C009 C005 C006 C00D -4.53(19) . . . . ?
 C009 C005 C008 C00B 179.54(11) . . . . ?
 C009 C005 C008 C00K -5.75(17) . . . . ?
 C009 C00G C00I C00K -3.80(19) . . . . ?
 C00A C003 C004 C00D 1.42(18) . . . . ?
 C00A C003 C004 C00F -177.16(11) . . . . ?
 C00A C007 C00H P01 5.41(18) . . . . ?
 C00A C007 C00H C00B -179.80(12) . . . . ?
 C00B C008 C00K C00I 179.29(12) . . . . ?
 C00B C00E C00L C00O -177.91(13) . . . . ?
 C00B C00E C00P P01 -3.02(14) . . . . ?
 C00B C00E C00P C00R 177.91(12) . . . . ?
 C00C C00G C00I C00K 177.90(12) . . . . ?
 C00C C00M C00X C00W -0.3(2) . . . . ?
 C00C C00N C00S C00W -0.4(2) . . . . ?
 C00D C004 C00F C00Q 25.36(19) . . . . ?
 C00D C004 C00F C00V -153.44(13) . . . . ?
 C00D C006 C007 C00A 2.17(17) . . . . ?
 C00D C006 C007 C00H -176.80(11) . . . . ?
 C00E C00B C00H P01 -9.36(14) . . . . ?
 C00E C00B C00H C007 175.19(11) . . . . ?
 C00E C00L C00O C00T -1.7(2) . . . . ?
 C00E C00P C00R C00T 0.6(2) . . . . ?
 C00F C004 C00D C006 178.03(11) . . . . ?
 C00F C00Q C00Z C010 0.7(2) . . . . ?
 C00F C00V C011 C010 0.7(2) . . . . ?
 C00G C00C C00M C00X -179.57(12) . . . . ?
 C00G C00C C00N C00S 179.90(12) . . . . ?
 C00G C00I C00K C008 0.1(2) . . . . ?
 C00H P01 C00J C00U -27.12(13) . . . . ?
 C00H P01 C00J C00Y 152.31(11) . . . . ?
 C00H P01 C00P C00E -1.76(10) . . . . ?
 C00H P01 C00P C00R 177.25(13) . . . . ?
 C00H C007 C00A C003 177.61(12) . . . . ?
 C00H C00B C00E C00L -169.18(13) . . . . ?
 C00H C00B C00E C00P 8.20(16) . . . . ?
 C00J P01 C00H C007 -68.35(12) . . . . ?
 C00J P01 C00H C00B 116.33(10) . . . . ?
 C00J P01 C00P C00E -111.94(10) . . . . ?
 C00J P01 C00P C00R 67.07(14) . . . . ?
 C00J C00U C012 C013 0.6(2) . . . . ?
 C00J C00Y C014 C013 -0.1(2) . . . . ?
 C00K C008 C00B C00E 12.5(2) . . . . ?
 C00K C008 C00B C00H -164.55(12) . . . . ?
 C00L C00E C00P P01 174.70(10) . . . . ?
 C00L C00E C00P C00R -4.4(2) . . . . ?
 C00L C00O C00T C00R -2.1(2) . . . . ?
 C00M C00C C00G C009 148.90(13) . . . . ?
 C00M C00C C00G C00I -32.86(18) . . . . ?
 C00M C00C C00N C00S 0.00(19) . . . . ?
 C00N C00C C00G C009 -31.00(19) . . . . ?
 C00N C00C C00G C00I 147.24(13) . . . . ?
 C00N C00C C00M C00X 0.3(2) . . . . ?
 C00N C00S C00W C00X 0.4(2) . . . . ?
 C00P P01 C00H C007 -178.18(11) . . . . ?
 C00P P01 C00H C00B 6.50(10) . . . . ?
 C00P P01 C00J C00U 71.30(12) . . . . ?
 C00P P01 C00J C00Y -109.27(11) . . . . ?
 C00P C00E C00L C00O 4.83(19) . . . . ?
 C00P C00R C00T C00O 2.6(2) . . . . ?
 C00Q C00F C00V C011 -0.4(2) . . . . ?
 C00Q C00Z C010 C011 -0.4(3) . . . . ?
 C00S C00W C00X C00M -0.1(2) . . . . ?
 C00U C00J C00Y C014 0.1(2) . . . . ?
 C00U C012 C013 C014 -0.7(2) . . . . ?
 C00V C00F C00Q C00Z -0.3(2) . . . . ?
 C00Y C00J C00U C012 -0.3(2) . . . . ?
 C00Z C010 C011 C00V -0.3(3) . . . . ?
 C012 C013 C014 C00Y 0.4(3) . . . . ?

_shelx_res_file
;
TITL 1_a.res in P2(1)/n
    1.res
    created by SHELXL-2018/3 at 10:36:27 on 05-Nov-2022
REM Old TITL 1 in P2(1)/n
REM SHELXT solution in P2(1)/n: R1 0.128, Rweak 0.007, Alpha 0.025
REM <I/s> 0.810 for 207 systematic absences, Orientation as input
REM Formula found by SHELXT: C38 O Cl
CELL 1.54184 12.6594 15.6034 13.8134 90 98.344 90
ZERR 4 0.0002 0.0002 0.0002 0 0.001 0
LATT 1
SYMM 0.5-X,0.5+Y,0.5-Z
SFAC C H O P
UNIT 152 100 4 4

L.S. 4 0 0
PLAN  5
CONF
BOND
list 4
fmap 2 53
MORE -1
ACTA
BOND $H
REM <olex2.extras>
REM <HklSrc "%.\\1.hkl">
REM </olex2.extras>

WGHT    0.048100    1.042400
FVAR       0.36136
P01   4    0.746222    0.319962    0.509421    11.00000    0.02012    0.02970 =
         0.02052   -0.00184    0.00138    0.00376
O002  3    0.770979    0.364767    0.420740    11.00000    0.02666    0.04682 =
         0.02444    0.00262    0.00477    0.00119
C003  1    0.391745    0.350595    0.387031    11.00000    0.02430    0.02316 =
         0.01966   -0.00119    0.00066   -0.00165
AFIX  43
H003  2    0.370007    0.329950    0.324137    11.00000   -1.20000
AFIX   0
C004  1    0.316516    0.389189    0.439124    11.00000    0.02096    0.02066 =
         0.02335    0.00212    0.00200   -0.00144
C005  1    0.499348    0.454144    0.670668    11.00000    0.02305    0.02152 =
         0.02049    0.00043    0.00346   -0.00235
C006  1    0.458900    0.415805    0.576009    11.00000    0.02213    0.02015 =
         0.02005    0.00081    0.00275   -0.00177
C007  1    0.532186    0.374462    0.523047    11.00000    0.02129    0.02034 =
         0.02181    0.00044    0.00198   -0.00073
C008  1    0.609506    0.445475    0.710499    11.00000    0.02289    0.02279 =
         0.01974    0.00056    0.00258   -0.00073
C009  1    0.433516    0.504962    0.721669    11.00000    0.02149    0.02636 =
         0.02231   -0.00061    0.00351   -0.00205
AFIX  43
H009  2    0.361270    0.509269    0.697310    11.00000   -1.20000
AFIX   0
C00A  1    0.496686    0.343160    0.428110    11.00000    0.02281    0.02339 =
         0.02225   -0.00142    0.00350    0.00125
AFIX  43
H00A  2    0.545117    0.317107    0.392860    11.00000   -1.20000
AFIX   0
C00B  1    0.678175    0.393331    0.660022    11.00000    0.02215    0.02207 =
         0.02046    0.00170    0.00114   -0.00123
C00C  1    0.402023    0.601014    0.860529    11.00000    0.02770    0.02228 =
         0.02429   -0.00229    0.00653   -0.00419
C00D  1    0.351250    0.421246    0.531998    11.00000    0.02071    0.02301 =
         0.02377   -0.00113    0.00382   -0.00072
AFIX  43
H00D  2    0.301971    0.447184    0.566404    11.00000   -1.20000
AFIX   0
C00E  1    0.791739    0.368494    0.694076    11.00000    0.02267    0.02225 =
         0.02470    0.00107    0.00069   -0.00010
C00F  1    0.202057    0.392918    0.394890    11.00000    0.02133    0.02824 =
         0.02161    0.00264    0.00217   -0.00312
C00G  1    0.472535    0.548805    0.806892    11.00000    0.02637    0.02381 =
         0.02170   -0.00064    0.00522   -0.00239
C00H  1    0.640506    0.364080    0.567782    11.00000    0.02309    0.02091 =
         0.02137   -0.00033    0.00272    0.00054
C00I  1    0.582843    0.544502    0.840468    11.00000    0.02892    0.02879 =
         0.02061   -0.00456    0.00092   -0.00294
AFIX  43
H00I  2    0.611412    0.576073    0.895159    11.00000   -1.20000
AFIX   0
C00J  1    0.720301    0.207427    0.487941    11.00000    0.02672    0.03172 =
         0.02467   -0.00486   -0.00544    0.00961
C00K  1    0.648629    0.494572    0.793839    11.00000    0.02325    0.02909 =
         0.02350   -0.00162   -0.00047    0.00020
AFIX  43
H00K  2    0.721170    0.492931    0.817723    11.00000   -1.20000
AFIX   0
C00L  1    0.851455    0.374752    0.786695    11.00000    0.02849    0.02655 =
         0.02454   -0.00050   -0.00167    0.00178
AFIX  43
H00L  2    0.820148    0.395475    0.838914    11.00000   -1.20000
AFIX   0
C00M  1    0.424800    0.609529    0.962338    11.00000    0.03701    0.02635 =
         0.02391   -0.00253    0.00499   -0.00002
AFIX  43
H00M  2    0.484634    0.582580    0.996035    11.00000   -1.20000
AFIX   0
C00N  1    0.311932    0.642542    0.811652    11.00000    0.02895    0.02774 =
         0.02563   -0.00344    0.00510   -0.00313
AFIX  43
H00N  2    0.295364    0.637723    0.744046    11.00000   -1.20000
AFIX   0
C00O  1    0.958413    0.349843    0.800947    11.00000    0.02928    0.02947 =
         0.03062   -0.00042   -0.00912    0.00221
AFIX  43
H00O  2    0.998334    0.355651    0.862643    11.00000   -1.20000
AFIX   0
C00P  1    0.840467    0.330504    0.619110    11.00000    0.02416    0.02706 =
         0.02545   -0.00015    0.00029    0.00148
C00Q  1    0.133159    0.454641    0.423292    11.00000    0.02421    0.03525 =
         0.03178   -0.00206    0.00249   -0.00057
AFIX  43
H00Q  2    0.159069    0.495039    0.470308    11.00000   -1.20000
AFIX   0
C00R  1    0.946517    0.305148    0.633814    11.00000    0.02565    0.03441 =
         0.03325   -0.00399    0.00074    0.00654
AFIX  43
H00R  2    0.977208    0.280742    0.583138    11.00000   -1.20000
AFIX   0
C00S  1    0.247075    0.690901    0.863358    11.00000    0.03156    0.02862 =
         0.03821   -0.00419    0.00648    0.00221
AFIX  43
H00S  2    0.187540    0.718555    0.830088    11.00000   -1.20000
AFIX   0
C00T  1    1.006212    0.316783    0.725472    11.00000    0.02358    0.03530 =
         0.03982   -0.00094   -0.00556    0.00600
AFIX  43
H00T  2    1.078234    0.302317    0.735923    11.00000   -1.20000
AFIX   0
C00U  1    0.661628    0.160205    0.546675    11.00000    0.03410    0.03092 =
         0.03118   -0.00097   -0.00515    0.00481
AFIX  43
H00U  2    0.635679    0.186447    0.598905    11.00000   -1.20000
AFIX   0
C00V  1    0.160199    0.332941    0.324379    11.00000    0.02521    0.03913 =
         0.02699   -0.00405    0.00227   -0.00288
AFIX  43
H00V  2    0.204719    0.291336    0.303947    11.00000   -1.20000
AFIX   0
C00W  1    0.270269    0.698369    0.964298    11.00000    0.04302    0.02955 =
         0.03689   -0.00932    0.01452    0.00204
AFIX  43
H00W  2    0.226272    0.730561    0.998683    11.00000   -1.20000
AFIX   0
C00X  1    0.359341    0.657573    1.013458    11.00000    0.04895    0.03085 =
         0.02540   -0.00568    0.01059    0.00020
AFIX  43
H00X  2    0.375291    0.662450    1.081102    11.00000   -1.20000
AFIX   0
C00Y  1    0.759377    0.167598    0.410159    11.00000    0.04029    0.04564 =
         0.03278   -0.00996   -0.00130    0.01697
AFIX  43
H00Y  2    0.798818    0.198769    0.370527    11.00000   -1.20000
AFIX   0
C00Z  1    0.026306    0.456634    0.382321    11.00000    0.02426    0.05279 =
         0.04141   -0.00349    0.00367    0.00497
AFIX  43
H00Z  2   -0.018347    0.498690    0.401614    11.00000   -1.20000
AFIX   0
C010  1   -0.014219    0.396719    0.313191    11.00000    0.01984    0.07096 =
         0.03516   -0.00547   -0.00027   -0.00279
AFIX  43
H010  2   -0.085922    0.398051    0.286241    11.00000   -1.20000
AFIX   0
C011  1    0.052858    0.334694    0.284405    11.00000    0.02694    0.05669 =
         0.03162   -0.00932   -0.00016   -0.00817
AFIX  43
H011  2    0.026048    0.293976    0.238104    11.00000   -1.20000
AFIX   0
C012  1    0.641583    0.073813    0.527601    11.00000    0.04299    0.03312 =
         0.04979    0.00523   -0.01599    0.00250
AFIX  43
H012  2    0.601692    0.042276    0.566516    11.00000   -1.20000
AFIX   0
C013  1    0.681335    0.035036    0.450378    11.00000    0.06220    0.02931 =
         0.06076   -0.01315   -0.02610    0.01613
AFIX  43
H013  2    0.668670   -0.022913    0.437918    11.00000   -1.20000
AFIX   0
C014  1    0.739259    0.081315    0.392038    11.00000    0.06217    0.04692 =
         0.04657   -0.01999   -0.00857    0.02564
AFIX  43
H014  2    0.765186    0.054676    0.340038    11.00000   -1.20000
AFIX   0
HKLF 4


REM  1_a.res in P2(1)/n
REM wR2 = 0.0973, GooF = S = 1.031, Restrained GooF = 1.031 for all data
REM R1 = 0.0357 for 4928 Fo > 4sig(Fo) and 0.0378 for all 5294 data
REM 361 parameters refined using 0 restraints

END

WGHT      0.0477      1.0504

REM Highest difference peak  0.269,  deepest hole -0.406,  1-sigma level  0.044
Q1    1   0.0195  0.2597  0.2670  11.00000  0.05    0.27
Q2    1   0.6813  0.3441  0.5418  11.00000  0.05    0.24
Q3    1   0.7388  0.2457  0.5041  11.00000  0.05    0.23
Q4    1   0.7195  0.2541  0.4884  11.00000  0.05    0.22
Q5    1   0.7980  0.3204  0.5715  11.00000  0.05    0.20
;
_shelx_res_checksum                91440
_shelx_hkl_file
;
   0   0   1    0.11    0.07
   0   0   2 1018.99   41.17
   0   0   3    0.17    0.20
   0   0   4   42.99    1.85
   0   0   5    0.06    0.20
   0   0   6  192.04    7.74
   0   0   6  184.95    7.67
   0   0   7    0.23    0.19
   0   0   7    0.05    0.12
   0   0  -8  135.41    5.91
   0   0   8  148.19    5.95
   0   0  -9    0.29    0.24
   0   0 -10  368.89   15.25
   0   0 -10  369.70   15.19
   0   0 -11    0.33    0.35
   0   0 -11    0.21    0.31
   0   0 -12    5.20    0.59
   0   0 -12    4.82    0.52
   0   0 -13    0.04    0.40
   0   0 -13   -0.27    0.32
   0   0 -14   59.30    2.75
   0   0 -14   65.08    2.87
   0   0 -15   -0.19    0.29
   0   0  16    2.72    0.37
   0   0 -16    2.96    0.31
   0  -1  -1  703.75   28.42
   0   1  -1  722.25   28.42
   0   1  -1  702.34   28.41
   0  -1   1  682.71   28.42
   0   1   1  724.70   28.42
   0  -1   1  694.77   28.41
   0  -1   2   36.60    1.57
   0  -1   2   38.80    1.58
   0   1   2   35.75    1.57
   0  -1   2   37.73    1.54
   0   1  -2   39.51    1.57
   0   1  -3   70.91    2.98
   0  -1   3   69.14    2.99
   0   1   3   72.74    2.99
   0  -1   3   73.33    2.94
   0  -1   3   72.39    2.98
   0  -1   4    2.33    0.25
   0  -1   4    2.19    0.18
   0   1   4    2.71    0.29
   0  -1   4    2.59    0.25
   0   1   4    2.72    0.28
   0   1   5  165.61    7.49
   0  -1   5  178.00    7.48
   0  -1   5  189.91    7.50
   0  -1   5  178.14    7.42
   0  -1   6   50.62    2.28
   0   1   6   54.47    2.31
   0  -1   6   52.72    2.20
   0   1   7  198.87    8.22
   0  -1   7  196.91    8.26
   0   1   7  205.07    8.30
   0  -1  -8  826.71   33.04
   0  -1   8  799.11   33.04
   0   1  -9   22.38    1.07
   0  -1  -9   18.28    1.06
   0  -1 -10  182.26    7.95
   0   1 -10  181.70    7.98
   0   1 -10  196.33    7.94
   0  -1 -10  200.26    8.04
   0  -1 -11   44.26    2.18
   0   1 -11   43.39    2.13
   0   1 -11   43.81    2.06
   0  -1 -11   44.34    2.11
   0   1 -12    0.33    0.36
   0   1 -12    0.35    0.28
   0  -1 -12    0.36    0.44
   0  -1 -12   -0.26    0.36
   0  -1 -13   80.89    3.42
   0  -1 -13   71.58    3.30
   0   1 -13   70.81    3.25
   0   1 -13   73.59    3.34
   0   1 -14    0.03    0.33
   0  -1 -14   -0.06    0.32
   0  -1 -14    0.94    0.39
   0   1 -15    0.52    0.27
   0  -1 -15    0.70    0.32
   0  -1  15    0.25    0.42
   0  -1 -15    0.62    0.27
   0  -1  16    7.41    0.57
   0  -1 -16    7.39    0.51
   0   1  16    7.00    0.52
   0   2   0  143.28    5.80
   0   2  -1   54.78    2.22
   0   2   1   56.30    2.21
   0  -2   1   53.43    2.21
   0  -2   1   53.42    2.21
   0  -2  -1   52.18    2.21
   0  -2   2  607.51   24.08
   0   2  -2  577.29   24.11
   0   2  -2  592.24   24.08
   0   2   2  633.66   24.11
   0  -2   2  565.89   24.10
   0   2   3  500.95   18.13
   0   2  -3  476.13   18.11
   0  -2   3  423.22   18.12
   0  -2   3  427.34   18.07
   0   2   4  110.67    4.39
   0  -2   4   97.76    4.38
   0   2  -4  115.13    4.38
   0  -2   4  104.07    4.31
   0  -2   5    8.58    0.39
   0   2   5    7.87    0.50
   0  -2   6   59.39    2.48
   0   2   6   63.12    2.64
   0   2   7    4.56    0.40
   0  -2  -7    4.34    0.41
   0  -2  -8  405.02   16.59
   0  -2  -9   58.63    2.54
   0   2  -9   53.20    2.51
   0  -2 -10   17.01    1.01
   0  -2 -10   15.34    0.95
   0   2 -10   16.02    0.95
   0   2 -11   91.78    4.14
   0  -2 -11   87.52    4.20
   0  -2 -12   26.90    1.42
   0  -2 -12   26.68    1.47
   0   2 -12   25.14    1.40
   0   2 -13   22.40    1.22
   0  -2 -13   21.55    1.31
   0  -2 -13   20.08    1.21
   0  -2 -14    8.68    0.72
   0  -2 -14    7.91    0.65
   0   2 -14    7.21    0.59
   0  -2 -15  116.14    4.99
   0  -2 -15  118.57    5.07
   0  -2  15  118.88    5.13
   0  -2  16   32.35    1.45
   0  -2 -16   31.15    1.40
   0   3   0    0.30    0.14
   0   3   0    0.04    0.06
   0  -3  -1  675.54   27.54
   0   3  -1  690.58   27.56
   0  -3  -2   12.82    0.65
   0   3  -2   15.75    0.64
   0   3   3   53.50    2.34
   0  -3  -3   57.05    2.36
   0  -3   3   56.12    2.35
   0   3  -3   56.33    2.35
   0   3  -3   58.00    2.30
   0  -3   3   55.01    2.30
   0  -3  -4  187.33    7.65
   0   3  -4  177.83    7.62
   0  -3   4  189.24    7.56
   0  -3  -5    0.52    0.22
   0  -3   5    0.32    0.07
   0   3  -5    0.27    0.16
   0  -3  -6  293.22    8.74
   0   3   6  265.05    8.75
   0  -3  -7    1.94    0.27
   0   3   7    1.66    0.29
   0  -3  -8  455.56   18.58
   0  -3  -8  430.73   18.64
   0  -3  -8  468.41   18.54
   0  -3  -9   11.83    0.77
   0  -3 -10    4.27    0.50
   0   3 -10    3.96    0.43
   0  -3 -10    4.21    0.54
   0  -3 -11   76.67    3.50
   0  -3 -11   80.33    3.44
   0   3 -11   71.63    3.36
   0  -3 -12    1.04    0.43
   0   3 -12    1.25    0.33
   0  -3 -12    1.90    0.50
   0  -3 -13   32.65    1.81
   0  -3 -13   35.99    1.79
   0  -3  14   13.07    0.99
   0  -3 -14   12.11    0.82
   0  -3 -14   11.01    0.86
   0  -3  15   34.20    1.70
   0  -3 -15   32.19    1.57
   0  -3 -15   31.21    1.63
   0  -3  16    5.35    0.47
   0  -3 -16    4.59    0.43
   0   4   0 6224.38  254.46
   0   4   0 6327.18  254.40
   0   4  -1    3.98    0.25
   0   4  -2  498.62   19.18
   0  -4  -2  451.13   19.18
   0  -4  -3   13.71    0.63
   0   4  -3   12.72    0.59
   0   4  -3   13.41    0.64
   0   4  -4   69.44    2.88
   0   4  -4   67.39    2.80
   0  -4  -4   70.76    2.89
   0  -4  -5    4.65    0.37
   0   4  -5    5.95    0.36
   0  -4  -6   20.29    1.00
   0   4  -6   19.76    0.97
   0  -4  -7   36.75    1.70
   0  -4  -7   32.56    1.61
   0  -4  -7   34.49    1.62
   0  -4  -8   94.04    3.90
   0  -4  -8   94.68    4.03
   0  -4  -8   85.42    3.88
   0  -4  -9   75.51    3.39
   0  -4  -9   70.72    3.29
   0  -4  -9   76.20    3.25
   0  -4 -10   21.39    1.13
   0  -4 -10   19.77    1.24
   0  -4 -10   23.12    1.23
   0  -4 -11  105.13    4.62
   0  -4 -12    0.99    0.44
   0  -4 -13   33.61    1.69
   0  -4  13   34.17    1.83
   0  -4  14    1.47    0.57
   0  -4 -14    0.83    0.43
   0  -4 -14    0.95    0.41
   0  -4 -15   30.67    1.59
   0  -4  15   32.17    1.64
   0  -4 -15   32.10    1.55
   0  -4  16    9.42    0.61
   0  -4 -16    9.50    0.58
   0   5   0    1.32    0.18
   0   5   0    0.24    0.07
   0   5  -1  222.65    9.06
   0   5   1  221.13    9.09
   0  -5  -2  297.41   12.10
   0   5  -2  299.12   12.12
   0   5  -3   37.53    1.57
   0  -5  -3   36.29    1.58
   0   5  -4  204.39    8.49
   0  -5  -4  212.16    8.56
   0   5  -4  217.30    8.57
   0   5  -5   61.73    2.66
   0  -5  -5   62.94    2.68
   0  -5  -6   54.35    2.40
   0   5  -6   54.77    2.37
   0  -5  -7  161.11    6.50
   0  -5  -7  151.75    6.47
   0  -5  -7  157.40    6.58
   0  -5  -7  149.75    6.48
   0  -5  -8   93.51    4.03
   0  -5  -8  100.18    4.17
   0  -5  -8   90.83    4.05
   0  -5  -8   91.24    4.02
   0  -5  -9  251.87   10.90
   0  -5  -9  272.89   11.08
   0  -5  -9  265.47   11.00
   0  -5  -9  269.13   10.92
   0  -5 -10   87.26    3.85
   0  -5 -10   87.44    3.82
   0  -5 -10   88.27    3.95
   0  -5 -11   15.37    0.91
   0  -5 -11   17.49    1.08
   0  -5 -12    0.72    0.48
   0  -5  12    0.05    0.54
   0  -5 -12    0.56    0.45
   0  -5 -13   12.01    0.89
   0  -5  13   12.42    1.01
   0  -5 -14   14.98    0.93
   0  -5  14   13.91    1.02
   0  -5  15    1.41    0.34
   0  -5  15    1.18    0.40
   0  -5 -15    1.82    0.36
   0  -5  16    0.45    0.26
   0  -5 -16    0.44    0.23
   0   6   0 1833.18   74.12
   0   6  -1    0.37    0.07
   0   6   1    0.07    0.18
   0   6  -2   19.33    0.89
   0   6   2   19.32    0.95
   0   6  -3  106.58    4.40
   0  -6  -3  106.99    4.41
   0   6  -4  189.20    7.49
   0  -6  -4  185.83    7.46
   0   6  -4  175.98    7.40
   0   6  -5   63.13    2.69
   0  -6  -5   66.34    2.69
   0   6   5   56.74    2.74
   0  -6  -6    7.04    0.49
   0  -6  -6    6.19    0.49
   0  -6  -6    6.09    0.43
   0  -6  -6    6.04    0.55
   0  -6  -6    6.31    0.58
   0  -6  -6    7.18    0.53
   0  -6  -7   12.54    0.81
   0  -6  -7   14.10    0.83
   0  -6  -8   31.05    1.64
   0  -6  -8   28.56    1.50
   0  -6  -8   31.48    1.54
   0  -6  -8   31.02    1.51
   0  -6  -9    3.01    0.43
   0  -6  -9    2.89    0.46
   0  -6  -9    2.40    0.38
   0  -6  -9    1.73    0.42
   0  -6  -9    1.47    0.50
   0  -6 -10  174.70    7.31
   0  -6 -10  186.44    7.52
   0  -6 -10  182.82    7.39
   0  -6 -10  175.80    7.33
   0  -6 -10  177.37    7.36
   0  -6 -10  169.34    7.41
   0  -6 -11    1.13    0.46
   0  -6 -11    0.58    0.29
   0  -6 -11    1.02    0.34
   0  -6 -12    0.92    0.44
   0  -6 -12    1.40    0.34
   0  -6 -13    3.62    0.59
   0  -6 -13    4.75    0.58
   0  -6  14   61.23    2.82
   0  -6  14   58.73    2.72
   0  -6 -14   58.02    2.70
   0  -6 -14   58.98    2.74
   0  -6 -15    2.11    0.36
   0  -6  15    1.89    0.42
   0  -6  15    1.53    0.31
   0  -6 -15    2.09    0.36
   0  -6  16   26.60    1.27
   0   7   0    0.24    0.15
   0   7  -1  252.81    8.99
   0   7   1  243.81    9.01
   0   7  -2   10.48    0.55
   0   7   2   10.05    0.62
   0   7  -3   25.21    1.12
   0   7   3   23.89    1.21
   0   7  -4  112.86    4.73
   0  -7  -5  104.44    4.68
   0  -7  -5  116.99    4.66
   0  -7  -5  106.32    4.68
   0  -7   5  105.74    4.68
   0  -7   6    0.23    0.32
   0  -7  -6    0.20    0.30
   0  -7  -6    0.46    0.28
   0  -7  -6    0.45    0.24
   0  -7  -6    0.25    0.29
   0  -7  -7   15.09    0.92
   0  -7  -7   15.99    0.94
   0  -7  -7   16.61    1.04
   0  -7   7   15.47    1.03
   0  -7  -7   16.59    0.95
   0  -7  -7   16.88    0.93
   0  -7  -8    0.23    0.29
   0  -7  -8   -0.03    0.31
   0  -7  -8   -0.18    0.32
   0  -7  -8    1.03    0.36
   0  -7   8    0.42    0.40
   0  -7  -8    0.04    0.41
   0  -7  -9    1.69    0.38
   0  -7   9    1.67    0.49
   0  -7  -9    1.75    0.40
   0  -7  -9    1.16    0.41
   0  -7  -9    1.83    0.43
   0  -7  -9    2.35    0.53
   0  -7  10   45.93    2.42
   0  -7 -10   48.33    2.42
   0  -7 -10   47.11    2.28
   0  -7 -10   44.60    2.22
   0  -7 -10   47.44    2.27
   0  -7 -10   46.98    2.24
   0  -7 -10   49.52    2.33
   0  -7 -11    0.57    0.44
   0  -7  11    0.26    0.54
   0  -7 -11    0.79    0.34
   0  -7 -11    0.35    0.34
   0  -7 -11    0.82    0.32
   0  -7 -11    0.52    0.45
   0  -7 -12    9.20    0.78
   0  -7 -12    8.30    0.65
   0  -7 -12    8.84    0.78
   0  -7  12    8.80    0.76
   0  -7 -13    5.87    0.62
   0  -7  13    6.33    0.62
   0  -7 -14    0.63    0.37
   0  -7  14   -0.03    0.29
   0  -7 -15    2.22    0.33
   0  -7  15    2.30    0.41
   0   8   0  292.77   12.02
   0   8   1   18.16    0.96
   0   8  -1   19.01    0.93
   0   8  -2  249.49   10.20
   0   8   2  247.77   10.28
   0  -8  -3   16.25    0.87
   0  -8  -3   15.18    0.93
   0   8   3   16.47    0.89
   0  -8  -3   16.11    0.89
   0  -8   4    3.89    0.45
   0  -8  -4    4.50    0.46
   0  -8  -4    3.72    0.39
   0  -8  -4    3.79    0.43
   0  -8  -4    4.43    0.49
   0  -8  -5   11.80    0.81
   0  -8   5   12.38    0.77
   0  -8  -5   11.77    0.79
   0  -8  -5   11.18    0.73
   0  -8  -5   12.72    0.82
   0  -8   5   11.49    0.80
   0  -8  -5   11.98    0.70
   0  -8  -6  140.26    6.31
   0  -8  -6  155.34    6.41
   0  -8  -6  136.86    6.28
   0  -8   6  158.72    6.43
   0  -8   6  149.86    6.35
   0  -8  -6  154.52    6.28
   0  -8  -6  152.71    6.29
   0  -8  -7   18.51    1.11
   0  -8   7   23.42    1.26
   0  -8  -7   19.82    1.13
   0  -8   7   18.63    1.14
   0  -8  -7   20.64    1.11
   0  -8  -7   19.76    1.10
   0  -8   8  273.13   11.53
   0  -8  -8  284.65   11.49
   0  -8  -8  281.12   11.47
   0  -8  -8  268.86   11.61
   0  -8   8  273.89   11.62
   0  -8  -8  263.81   11.47
   0  -8  -8  284.43   11.50
   0  -8   9   24.84    1.54
   0  -8   9   26.21    1.46
   0  -8  -9   27.07    1.42
   0  -8  -9   26.68    1.43
   0  -8  -9   26.64    1.42
   0  -8  -9   23.66    1.54
   0  -8  -9   26.24    1.44
   0  -8  10    7.88    0.86
   0  -8 -10    8.95    0.71
   0  -8 -10    8.82    0.75
   0  -8 -10    8.76    0.74
   0  -8 -10    9.62    0.74
   0  -8 -10    9.04    0.72
   0  -8 -10    8.28    0.88
   0  -8  10    8.05    0.73
   0  -8 -11   39.33    1.91
   0  -8 -11   36.88    1.87
   0  -8 -11   35.17    1.83
   0  -8  11   37.59    1.91
   0  -8 -11   35.59    1.82
   0  -8  11   36.76    2.01
   0  -8 -11   36.02    1.80
   0  -8 -12   25.05    1.47
   0  -8  12   28.11    1.50
   0  -8 -12   27.44    1.41
   0  -8 -12   30.02    1.51
   0  -8  12   26.31    1.61
   0  -8 -12   27.01    1.41
   0  -8 -13    0.51    0.39
   0  -8 -13    0.71    0.42
   0  -8  13    0.52    0.35
   0  -8  13    0.83    0.50
   0  -8 -14    1.17    0.35
   0  -8 -14    0.77    0.30
   0  -8 -15    0.18    0.21
   0   9   0    0.55    0.16
   0   9   1   15.12    0.83
   0   9  -1   14.11    0.78
   0  -9  -1   14.03    0.85
   0  -9  -1   14.34    0.82
   0  -9  -2  264.35   10.86
   0  -9   2  269.10   10.89
   0  -9  -2  257.77   10.88
   0  -9  -2  265.12   10.81
   0  -9  -2  254.90   10.89
   0  -9   3    0.21    0.29
   0  -9   3    0.14    0.25
   0  -9  -3    0.20    0.25
   0  -9  -3    0.24    0.30
   0  -9  -3    0.93    0.32
   0  -9  -3    0.76    0.32
   0  -9  -4  193.80    8.34
   0  -9  -4  195.03    8.37
   0  -9   4  198.04    8.34
   0  -9   4  200.62    8.38
   0  -9  -4  202.91    8.30
   0  -9  -4  204.21    8.41
   0  -9  -5   38.41    1.92
   0  -9  -5   36.79    1.74
   0  -9  -5   37.58    1.88
   0  -9   5   38.21    1.89
   0  -9  -5   38.07    1.81
   0  -9   5   36.26    1.83
   0  -9   6    9.69    0.77
   0  -9  -6    8.19    0.61
   0  -9  -6    8.71    0.70
   0  -9   6    9.68    0.71
   0  -9  -6    9.21    0.74
   0  -9  -6    8.26    0.76
   0  -9  -7   36.78    1.81
   0  -9   7   33.34    1.87
   0  -9  -7   37.08    1.76
   0  -9  -7   37.18    1.83
   0  -9   7   35.00    1.83
   0  -9  -7   36.73    1.76
   0  -9  -8    0.41    0.41
   0  -9  -8    0.19    0.52
   0  -9  -8   -0.16    0.31
   0  -9   8   -0.33    0.45
   0  -9   8    0.27    0.37
   0  -9  -8   -0.10    0.35
   0  -9  -8    0.93    0.43
   0  -9  -9  106.34    5.15
   0  -9  -9  114.45    5.00
   0  -9  -9  114.57    4.99
   0  -9  -9  118.67    5.02
   0  -9   9  112.61    5.15
   0  -9  -9  119.84    5.03
   0  -9   9  113.56    5.05
   0  -9 -10  136.89    6.07
   0  -9 -10  144.84    6.08
   0  -9 -10  144.53    6.24
   0  -9  10  142.41    6.22
   0  -9  10  136.17    6.10
   0  -9 -10  141.98    6.11
   0  -9 -10  147.00    6.08
   0  -9 -10  136.25    6.06
   0  -9  11    2.58    0.64
   0  -9 -11    2.46    0.42
   0  -9 -11    2.56    0.47
   0  -9 -11    2.61    0.47
   0  -9 -11    3.37    0.51
   0  -9 -11    2.12    0.47
   0  -9  11    2.50    0.47
   0  -9 -12   10.54    0.75
   0  -9 -12   11.46    0.81
   0  -9  12   11.98    0.94
   0  -9 -12   12.52    0.79
   0  -9  12   11.59    0.81
   0  -9 -12   12.37    0.82
   0  -9 -13    3.80    0.45
   0  -9 -13    3.81    0.46
   0  -9  13    3.05    0.55
   0  -9  14   13.70    0.82
   0  -9 -14   11.17    0.70
   0  -9  15   11.52    0.65
   0 -10   0   15.17    0.91
   0 -10   0   15.24    0.91
   0 -10   0   16.26    0.86
   0 -10   0   15.84    0.87
   0 -10   0   14.94    0.90
   0 -10  -1    8.22    0.55
   0 -10  -1    5.25    0.53
   0 -10   1    9.88    0.60
   0 -10  -1    5.74    0.53
   0 -10  -1    5.33    0.44
   0 -10  -1    4.36    0.44
   0 -10   2   21.56    1.18
   0 -10  -2   20.83    1.17
   0 -10  -2   24.88    1.26
   0 -10  -2   21.27    1.13
   0 -10  -2   24.01    1.18
   0 -10  -2   20.54    1.20
   0 -10  -3  126.15    5.38
   0 -10   3  123.09    5.40
   0 -10  -3  126.98    5.41
   0 -10  -3  124.04    5.43
   0 -10  -3  126.53    5.35
   0 -10  -3  126.31    5.46
   0 -10   3  128.96    5.45
   0 -10  -4   19.97    1.13
   0 -10  -4   19.06    1.16
   0 -10   4   18.12    1.08
   0 -10  -4   19.51    1.10
   0 -10   4   20.34    1.17
   0 -10  -4   20.16    1.16
   0 -10  -4   19.14    1.08
   0 -10  -5    7.75    0.65
   0 -10  -5    9.32    0.75
   0 -10  -5   10.09    0.72
   0 -10   5    8.71    0.75
   0 -10   5    8.82    0.67
   0 -10  -5    8.66    0.72
   0 -10  -5    8.23    0.77
   0 -10  -6   27.79    1.50
   0 -10   6   25.10    1.41
   0 -10   6   25.20    1.49
   0 -10  -6   27.47    1.42
   0 -10  -6   25.47    1.32
   0 -10  -6   26.82    1.52
   0 -10   7   80.52    3.86
   0 -10  -7   87.69    3.99
   0 -10  -7   89.38    3.90
   0 -10   7   83.99    3.96
   0 -10  -7   89.57    3.80
   0 -10  -8  200.42    8.71
   0 -10  -8  214.38    8.81
   0 -10  -8  223.99    8.80
   0 -10  -8  204.46    8.72
   0 -10   8  206.18    8.90
   0 -10   8  201.44    8.79
   0 -10   9    0.64    0.54
   0 -10   9    1.25    0.41
   0 -10  -9    0.94    0.44
   0 -10  -9    1.66    0.40
   0 -10  -9    1.37    0.51
   0 -10  -9    1.32    0.34
   0 -10  -9    1.03    0.61
   0 -10 -10   32.61    1.68
   0 -10 -10   37.25    1.79
   0 -10 -10   33.70    1.88
   0 -10  10   32.09    1.84
   0 -10 -10   33.10    1.68
   0 -10  10   31.01    1.70
   0 -10 -10   32.70    1.71
   0 -10 -10   32.27    1.72
   0 -10 -11    5.59    0.57
   0 -10 -11    4.60    0.53
   0 -10 -11    5.51    0.57
   0 -10 -11    4.98    0.58
   0 -10  11    3.78    0.63
   0 -10 -11    4.64    0.51
   0 -10 -12   13.19    0.82
   0 -10 -12   12.03    0.82
   0 -10 -12   12.64    0.81
   0 -10  12   14.09    0.98
   0 -10 -13   18.39    0.98
   0 -10  13   19.61    1.12
   0 -10  14    4.99    0.44
   0 -10 -14    4.08    0.32
   0 -11   0   -0.20    0.28
   0 -11   0   -0.26    0.27
   0 -11   0   -0.05    0.24
   0 -11   0   -0.03    0.29
   0 -11  -1    5.60    0.49
   0 -11  -1    6.44    0.55
   0 -11   1    5.85    0.56
   0 -11  -1    7.00    0.59
   0 -11  -1    5.86    0.48
   0 -11   1    6.15    0.55
   0 -11  -1    5.79    0.57
   0 -11  -2   25.64    1.43
   0 -11   2   26.20    1.38
   0 -11  -2   26.57    1.39
   0 -11  -2   26.10    1.35
   0 -11  -2   25.08    1.40
   0 -11  -2   26.29    1.32
   0 -11  -3   12.02    0.78
   0 -11  -3   12.47    0.82
   0 -11  -3   11.79    0.83
   0 -11  -3   12.29    0.88
   0 -11  -3   11.71    0.84
   0 -11   3   11.09    0.79
   0 -11  -4   11.02    0.77
   0 -11  -4   10.44    0.74
   0 -11  -4    9.23    0.79
   0 -11   4    9.42    0.72
   0 -11   4   10.59    0.81
   0 -11  -4   10.11    0.86
   0 -11  -4   10.80    0.82
   0 -11   5  333.02   14.43
   0 -11  -5  356.32   14.41
   0 -11  -5  345.70   14.54
   0 -11  -5  365.71   14.45
   0 -11   5  347.93   14.51
   0 -11  -5  341.91   14.49
   0 -11  -6   45.85    2.35
   0 -11  -6   45.67    2.21
   0 -11  -6   49.50    2.33
   0 -11   6   43.32    2.20
   0 -11   6   44.09    2.29
   0 -11  -7   26.76    1.45
   0 -11  -7   24.68    1.51
   0 -11   7   24.74    1.47
   0 -11   7   26.10    1.40
   0 -11  -7   23.00    1.28
   0 -11  -8   12.31    1.09
   0 -11  -8   14.18    0.86
   0 -11   8   13.31    1.03
   0 -11  -8   13.26    0.97
   0 -11   9   22.18    1.43
   0 -11  -9   23.40    1.34
   0 -11  -9   25.04    1.35
   0 -11  -9   21.55    1.23
   0 -11 -10    0.94    0.43
   0 -11 -10    0.64    0.40
   0 -11  10    1.41    0.54
   0 -11 -10    0.60    0.37
   0 -11 -10    1.14    0.45
   0 -11 -10    1.57    0.61
   0 -11  11   10.41    0.83
   0 -11 -11    8.49    0.70
   0 -11 -11    9.34    0.71
   0 -11 -11    9.52    0.68
   0 -11 -11    8.07    0.60
   0 -11 -12    0.49    0.29
   0 -11  12    0.92    0.42
   0 -11 -12    0.88    0.26
   0 -11  13   13.83    0.84
   0 -12   0    0.28    0.32
   0 -12   0    0.21    0.27
   0 -12   0    0.57    0.36
   0 -12  -1   -0.42    0.35
   0 -12   1    0.18    0.32
   0 -12  -1    0.37    0.28
   0 -12  -1   -0.32    0.34
   0 -12  -1    0.18    0.33
   0 -12   1    0.29    0.34
   0 -12  -2   21.65    1.30
   0 -12  -2   22.29    1.22
   0 -12   2   22.10    1.25
   0 -12  -2   22.48    1.25
   0 -12  -2   22.45    1.19
   0 -12  -2   20.45    1.26
   0 -12   2   22.64    1.28
   0 -12  -3   -0.21    0.33
   0 -12  -3   -0.04    0.38
   0 -12  -3    0.34    0.36
   0 -12  -3    0.08    0.40
   0 -12  -3    0.38    0.42
   0 -12  -4   22.47    1.23
   0 -12  -4   22.88    1.28
   0 -12  -4   20.86    1.29
   0 -12  -4   20.94    1.33
   0 -12  -5    0.72    0.41
   0 -12  -5    0.73    0.44
   0 -12  -5    0.52    0.49
   0 -12  -5    0.72    0.44
   0 -12  -6    9.26    0.84
   0 -12  -6    7.77    0.73
   0 -12   6    7.88    0.76
   0 -12  -7    1.92    0.57
   0 -12  -7    1.79    0.51
   0 -12   7    2.09    0.53
   0 -12  -8   61.57    3.04
   0 -12  -8   66.30    2.95
   0 -12  -8   59.35    2.78
   0 -12   8   63.51    3.00
   0 -12   9    2.30    0.55
   0 -12  -9    1.31    0.51
   0 -12  -9    1.89    0.54
   0 -12 -10   29.72    1.58
   0 -12  10   28.28    1.64
   0 -12 -10   33.56    1.64
   0 -12 -10   31.27    1.59
   0 -12 -11    0.31    0.35
   0 -12  11    0.24    0.39
   0 -12 -12    0.06    0.23
   0 -13   0   -0.11    0.37
   0 -13   0   -0.04    0.32
   0 -13  -1   20.72    1.27
   0 -13  -1   22.92    1.19
   0 -13  -1   20.13    1.24
   0 -13  -2    9.21    0.81
   0 -13   2    8.64    0.75
   0 -13  -2    9.58    0.73
   0 -13  -2    9.99    0.78
   0 -13  -3    0.58    0.50
   0 -13  -3    0.76    0.38
   0 -13   3    0.94    0.42
   0 -13  -3    0.24    0.37
   0 -13  -3   -0.14    0.35
   0 -13  -4   90.62    4.09
   0 -13  -4   89.32    3.95
   0 -13  -4   83.63    4.01
   0 -13  -4   93.08    4.01
   0 -13  -5   37.04    1.84
   0 -13  -5   36.50    1.87
   0 -13  -5   35.30    1.89
   0 -13  -5   35.55    1.97
   0 -13  -6   62.35    3.04
   0 -13  -6   63.17    2.92
   0 -13  -6   61.85    2.95
   0 -13  -7   12.33    0.91
   0 -13  -7   12.75    1.03
   0 -13  -8    9.59    0.90
   0 -13  -8    7.49    0.77
   0 -13  -8   10.10    0.77
   0 -13  -9   15.19    1.04
   0 -13  -9   18.00    1.06
   0 -13  -9   15.92    1.11
   0 -13 -10   46.35    2.19
   0 -13 -11   46.33    2.13
   0 -13 -12    4.78    0.36
   0 -14   0   74.87    3.41
   0 -14  -1   16.59    0.95
   0 -14  -1   15.39    1.04
   0 -14  -1   14.68    1.00
   0 -14  -2   26.15    1.32
   0 -14  -2   22.12    1.34
   0 -14  -2   23.06    1.38
   0 -14   3   54.16    2.52
   0 -14  -3   51.27    2.55
   0 -14  -3   52.97    2.48
   0 -14  -3   49.43    2.49
   0 -14   4   10.94    0.84
   0 -14  -4   10.88    0.92
   0 -14  -4   11.25    0.87
   0 -14  -4   11.81    0.87
   0 -14   5    1.35    0.46
   0 -14  -5    0.79    0.46
   0 -14  -5    1.30    0.46
   0 -14  -6   67.63    3.21
   0 -14  -6   67.05    3.12
   0 -14  -7    8.76    0.75
   0 -14  -7    7.36    0.80
   0 -14  -8   47.71    2.38
   0 -14  -9    0.48    0.47
   0 -14  -9    0.44    0.38
   0 -14 -10    9.56    0.66
   0 -14 -11    2.60    0.32
   0 -14  11    3.45    0.34
   0 -15  -1    0.56    0.38
   0 -15  -2   47.35    2.33
   0 -15  -3   11.18    0.84
   0 -15  -3   12.90    0.92
   0 -15  -3   13.05    0.86
   0 -15   4   74.93    3.53
   0 -15  -4   82.52    3.55
   0 -15  -4   79.28    3.63
   0 -15  -5    9.08    0.82
   0 -15  -5    8.98    0.72
   0 -15   5    8.63    0.71
   0 -15   6    6.10    0.59
   0 -15  -6    6.52    0.62
   0 -15  -6    5.56    0.66
   0 -15   7    5.17    0.54
   0 -15  -7    5.41    0.65
   0 -15  -7    4.93    0.56
   0 -15  -8   13.58    0.91
   0 -15   8   12.70    0.81
   0 -15  -9    6.62    0.58
   0 -15   9    7.49    0.53
   0 -15 -10   49.70    2.21
   0 -16  -2    5.11    0.55
   0 -16  -3   18.74    1.12
   0 -16  -4   80.44    3.63
   0 -16  -5    5.44    0.60
   0 -16  -6   12.98    0.87
   0 -16  -6   13.76    0.90
   0 -16  -7    4.25    0.48
   0 -16  -7    3.25    0.44
   0 -16  -8    8.87    0.61
   0 -17  -3   11.12    0.72
   0 -17  -3   10.91    0.70
   0 -17  -4   74.53    3.27
   0 -17  -4   74.70    3.29
   0 -17  -5  102.36    4.37
   0 -17  -5  101.66    4.39
   0 -17  -6   16.55    0.86
   0 -17  -6   13.59    0.84
   0 -17  -7   22.96    1.13
   0 -17  -8   -0.03    0.17
   0 -18  -4    0.80    0.20
   0 -18  -5    3.66    0.31
  -1   0  16    0.03    0.31
   1   0 -16    0.10    0.21
   1   0 -15    0.57    0.32
   1   0 -15    1.26    0.29
   1   0 -14   -0.06    0.30
   1   0 -14   -0.25    0.38
   1   0 -13   28.99    1.49
   1   0 -13   28.81    1.57
   1   0 -12   -0.08    0.38
   1   0 -12   -0.29    0.37
   1   0 -11   51.89    2.41
   1   0 -10    0.03    0.30
   1   0  -9   72.36    3.18
  -1   0   8    0.10    0.17
   1   0  -8    0.12    0.21
  -1   0   7    8.84    0.46
  -1   0   7    9.58    0.55
  -1   0   7    8.99    0.46
  -1   0   6   -0.15    0.19
  -1   0   6   -0.02    0.09
  -1   0   5   38.74    1.66
  -1   0   5   37.70    1.61
  -1   0   4    0.07    0.17
  -1   0   4    0.09    0.11
  -1   0   3  653.18   26.40
  -1   0   2    0.14    0.08
   1   0  -1 1246.61   49.91
  -1   0   1 1153.58   49.92
  -1   0   1 1281.85   49.90
  -1   0   0    0.11    0.07
  -1   0  -1  282.40   13.12
   1   0   1  371.85   13.12
   1   0   2    0.07    0.18
   1   0   2    0.13    0.13
   1   0   3 1987.46   79.22
   1   0   3 1926.22   79.24
   1   0   4    0.14    0.20
   1   0   4    0.13    0.15
   1   0   5    2.72    0.23
   1   0   5    2.98    0.31
   1   0   6    0.12    0.14
   1   0   6    0.11    0.22
   1   0   7  504.91   20.07
   1   0   7  483.06   19.98
  -1   0  -8   -0.08    0.23
  -1   0  -8    0.18    0.24
  -1   0  -9   25.73    1.33
  -1   0  -9   25.18    1.27
  -1   0 -10   -0.03    0.30
  -1   0 -10    0.32    0.29
  -1   0 -11   68.93    3.20
  -1   0 -11   76.28    3.31
  -1   0 -12    0.23    0.36
  -1   0 -12    0.40    0.29
  -1   0 -13   13.69    0.91
  -1   0 -13   11.17    0.78
  -1   0 -14    0.15    0.27
  -1   0 -14   -0.20    0.35
   1   0  15   10.69    0.75
  -1   0 -15   10.22    0.69
   1   0  16    0.11    0.18
  -1   0 -16    0.12    0.17
   1  -1 -16   12.06    0.67
   1  -1 -16   13.52    0.75
  -1   1  16   13.74    0.81
  -1  -1  16   12.03    0.81
   1  -1 -15    3.93    0.42
   1  -1 -15    3.92    0.49
   1   1 -15    3.88    0.43
   1  -1 -14    0.26    0.40
   1   1 -14    0.23    0.29
   1  -1 -14    0.24    0.33
   1   1 -14    0.56    0.36
   1  -1 -13    8.05    0.73
   1   1 -13    8.08    0.71
   1   1 -13    9.09    0.65
   1  -1 -13    9.27    0.77
   1  -1 -12   59.70    2.67
   1   1 -12   56.65    2.61
   1  -1 -12   54.22    2.57
   1   1 -12   51.33    2.51
   1   1 -11  135.31    5.66
   1  -1 -11  131.96    5.69
   1   1 -11  130.27    5.72
   1   1 -10   16.34    0.97
   1  -1 -10   19.06    1.03
   1  -1  -9   86.46    4.06
   1   1  -9  102.71    4.07
  -1   1   8   27.93    1.39
   1  -1  -8   29.74    1.40
  -1   1   7    6.65    0.41
  -1   1   7    8.25    0.51
   1   1  -7    7.80    0.53
   1  -1  -7    7.91    0.54
  -1  -1   7    7.97    0.47
  -1  -1   6    1.95    0.14
  -1   1   6    2.39    0.28
   1  -1  -6    1.50    0.28
  -1  -1   6    1.96    0.23
  -1  -1   6    1.72    0.14
  -1   1   6    1.99    0.19
   1  -1  -5  123.48    5.30
  -1  -1   5  127.27    5.25
   1  -1  -5  124.23    5.28
  -1  -1   5  125.61    5.19
   1   1  -5  130.14    5.28
  -1  -1   5  130.16    5.19
  -1   1   5  129.50    5.25
   1  -1  -4  148.30    6.19
   1  -1  -4  156.55    6.21
   1   1  -4  146.31    6.19
  -1  -1   4  147.19    6.16
  -1  -1   4  152.83    6.11
   1  -1  -3  532.97   21.56
  -1  -1   3  509.72   21.48
   1   1  -3  563.34   21.55
   1  -1  -3  578.32   21.55
  -1   1   3  561.75   21.53
  -1  -1   3  533.53   21.51
   1   1  -2 1535.35   63.68
  -1   1   2 1612.41   63.68
   1  -1  -2 1539.20   63.69
  -1  -1   2 1591.44   63.65
  -1   1   1 1345.64   49.49
  -1  -1   1 1260.35   49.47
   1  -1  -1 1115.15   49.48
   1  -1  -1 1229.92   49.48
   1   1  -1 1229.10   49.46
   1   1  -1 1188.75   49.47
  -1   1   0  928.07   37.84
  -1  -1   0  946.42   37.84
   1   1   1   60.57    2.71
  -1   1  -1   70.26    2.71
   1  -1   1   67.29    2.71
  -1   1  -2 1210.78   46.15
  -1   1  -2 1071.36   46.16
   1  -1   2 1129.37   46.15
   1  -1   3  586.81   23.92
   1  -1   3  572.42   23.95
  -1   1  -3  562.85   23.95
   1  -1   4    2.44    0.27
   1  -1   4    2.54    0.26
   1   1   4    2.57    0.27
  -1   1  -4    2.56    0.27
   1   1   4    2.52    0.32
   1   1   5   41.20    1.84
   1  -1   5   40.16    1.83
   1   1   5   40.14    1.82
   1  -1   5   42.12    1.77
   1  -1   5   42.95    1.83
   1   1   6  324.33   14.49
   1  -1   6  360.45   14.49
   1  -1   6  381.87   14.50
   1  -1   6  349.63   14.41
   1   1   6  341.65   14.44
   1   1   6  379.05   14.50
   1  -1   7  235.66    9.99
   1   1   7  243.57    9.94
   1   1   7  246.87   10.02
   1  -1   7  250.02   10.01
   1   1   7  234.23    9.99
  -1  -1  -8   72.44    3.31
  -1   1  -8   76.89    3.31
  -1  -1  -8   77.10    3.28
  -1   1  -9   45.10    2.02
  -1  -1  -9   48.52    2.13
  -1  -1  -9   41.56    2.04
  -1   1  -9   42.82    2.07
  -1   1 -10    6.64    0.53
  -1   1 -10    7.35    0.60
  -1  -1 -10    6.68    0.57
  -1  -1 -10    7.87    0.66
  -1   1 -11   55.63    2.69
  -1  -1 -11   64.59    2.77
  -1  -1 -11   61.64    2.83
  -1   1 -11   59.99    2.80
  -1  -1 -12    1.25    0.45
  -1   1 -12    1.14    0.38
  -1  -1 -12    1.27    0.38
  -1   1 -12    0.90    0.29
  -1  -1 -13  187.85    8.05
  -1   1 -13  191.82    8.10
  -1  -1 -13  196.17    8.16
  -1  -1 -14   19.05    1.16
  -1  -1 -14   20.40    1.08
   1  -1  14   20.30    1.22
  -1   1 -14   18.01    1.09
  -1   1 -15   42.41    2.02
   1  -1  15   45.40    2.13
  -1  -1 -15   46.52    2.09
   1   1  15   43.54    2.08
  -1  -1 -16    4.60    0.39
   1  -1  16    5.44    0.42
   1  -2 -16    0.50    0.21
  -1  -2  16    0.78    0.35
   1  -2 -16    0.69    0.28
   1  -2 -15    2.64    0.45
  -1  -2  15    3.07    0.55
   1  -2 -15    2.51    0.39
   1   2 -14   73.44    3.46
   1  -2 -14   85.76    3.53
   1  -2 -14   77.84    3.57
   1  -2 -13    0.58    0.45
   1  -2 -13    0.83    0.42
   1   2 -13    0.94    0.38
   1  -2 -12    1.00    0.46
   1  -2 -12    1.27    0.45
   1   2 -12    0.97    0.32
   1   2 -12    0.90    0.35
   1  -2 -11   71.17    3.18
   1   2 -11   72.28    3.17
   1   2 -11   66.63    3.08
   1  -2 -10  108.19    4.78
   1   2 -10  112.62    4.73
   1   2  -9    4.12    0.38
   1  -2  -9    4.27    0.45
   1  -2  -8    0.98    0.29
   1  -2  -7   19.82    1.08
   1   2  -7   23.16    1.11
  -1   2   7   22.11    1.09
  -1   2   7   20.88    1.02
  -1   2   6    5.86    0.38
   1  -2  -6    6.01    0.44
  -1   2   5   33.05    1.50
   1   2  -5   32.92    1.52
   1  -2  -5   36.90    1.53
   1  -2  -5   34.75    1.55
   1  -2  -4 1426.42   57.69
   1   2  -4 1385.72   57.69
  -1   2   4 1493.20   57.69
   1  -2  -4 1399.41   57.70
   1  -2  -3    0.25    0.18
   1   2  -3    0.19    0.16
   1   2  -3    0.50    0.12
   1  -2  -3    0.45    0.16
   1  -2  -2 2341.35   92.90
  -1   2   2 2412.01   92.90
  -1   2   2 2253.33   92.90
   1   2  -2 2264.56   92.86
   1  -2  -1   37.43    1.64
  -1   2   1   40.37    1.64
   1   2  -1   39.79    1.62
   1  -2   0  642.95   28.55
  -1  -2   0  718.77   28.52
  -1   2   0  723.48   28.52
  -1   2   0  709.33   28.55
   1  -2   1   23.83    1.05
  -1   2  -1   25.39    1.05
  -1   2  -2  302.55   11.57
   1  -2   2  268.12   11.57
  -1   2  -2  287.48   11.60
  -1   2  -3   18.46    0.84
  -1   2  -3   18.34    0.78
   1  -2   3   15.59    0.80
   1  -2   3   17.81    0.78
   1   2   3   17.52    0.81
   1   2   4   53.18    2.23
   1  -2   4   52.11    2.19
   1   2   4   53.04    2.27
   1  -2   4   48.53    2.22
  -1   2  -4   55.39    2.25
   1  -2   5  151.76    6.47
  -1   2  -5  163.49    6.49
   1   2   5  152.50    6.51
   1   2   5  157.89    6.48
   1  -2   5  157.94    6.42
   1  -2   6 1751.43   69.26
   1   2   6 1752.87   69.39
   1   2   6 1752.68   69.36
   1  -2   6 1583.03   69.34
   1   2   7    5.95    0.41
   1   2   7    5.78    0.44
  -1   2  -8   49.43    2.31
  -1  -2  -8   52.33    2.37
  -1  -2  -8   53.24    2.33
  -1   2  -9   42.00    1.96
  -1  -2  -9   43.53    1.98
  -1  -2  -9   39.59    2.00
  -1  -2 -10    6.48    0.63
  -1  -2 -10    5.99    0.56
  -1   2 -10    6.53    0.55
  -1  -2 -11    6.40    0.60
  -1  -2 -11    6.72    0.66
  -1   2 -11    5.61    0.55
  -1  -2 -12   46.87    2.21
  -1  -2 -12   40.88    2.10
  -1   2 -12   43.43    2.10
  -1   2 -13   26.78    1.45
  -1  -2 -13   29.80    1.49
  -1  -2 -13   26.93    1.54
  -1  -2 -14  132.12    5.26
   1  -2  14  127.99    5.39
  -1  -2 -14  130.70    5.34
  -1  -2 -15   27.44    1.37
   1  -2  15   26.56    1.39
  -1  -2 -15   26.28    1.28
   1   2  15   24.56    1.31
   1  -2  16   44.42    2.04
  -1  -2 -16   46.16    2.03
  -1  -3  16   34.74    1.63
   1  -3 -16   32.89    1.52
   1  -3 -16   31.85    1.56
   1  -3 -15   19.68    1.09
   1  -3 -15   20.32    1.15
  -1  -3  15   20.16    1.22
   1  -3 -14    0.13    0.38
   1  -3 -14    0.80    0.48
   1  -3 -13   12.97    0.93
   1  -3 -13   14.14    0.99
   1  -3 -12  256.48   10.32
   1  -3 -12  266.92   10.40
   1  -3 -11    2.77    0.47
   1   3 -11    3.21    0.42
   1  -3 -10    6.56    0.49
   1  -3 -10    5.21    0.55
   1   3 -10    5.21    0.48
   1  -3  -9   29.25    1.41
   1  -3  -9   26.64    1.43
   1  -3  -9   26.14    1.33
   1  -3  -8  162.66    6.89
   1  -3  -8  166.22    6.87
   1  -3  -8  164.82    6.95
   1  -3  -7   15.36    0.87
  -1   3   7   16.69    0.83
  -1   3   7   16.41    0.90
  -1   3   6   94.29    3.63
   1  -3  -6   76.74    3.62
  -1   3   5   75.12    3.08
   1  -3  -5   69.81    3.08
   1   3  -4  630.76   26.29
   1  -3  -4  687.74   26.30
   1  -3  -4  678.95   26.32
  -1   3   4  632.18   26.31
   1   3  -4  630.11   26.26
   1  -3  -3  652.21   26.56
   1   3  -3  661.35   26.53
   1  -3  -3  622.16   26.58
  -1   3   3  680.81   26.60
   1   3  -3  664.75   26.56
   1   3  -2 9510.60  368.45
   1  -3  -2 9175.27  368.45
   1   3  -2 8756.60  368.42
  -1   3   2 8847.34  368.47
   1  -3  -2 9999.00  368.48
  -1   3   2 9014.29  368.49
   1   3  -1  205.89    8.38
   1   3  -1  211.41    8.39
   1  -3  -1  208.15    8.39
  -1   3   1  201.54    8.41
  -1   3   0  678.45   26.44
  -1  -3   0  656.85   26.39
   1  -3   0  655.96   26.44
  -1   3   0  640.18   26.39
   1  -3   1   31.30    1.36
  -1   3  -1   32.25    1.36
  -1   3  -2  580.99   23.52
   1  -3   2  581.53   23.53
   1  -3   3    0.39    0.13
  -1   3  -3    0.63    0.15
   1   3   3    0.13    0.15
   1  -3   3    0.39    0.16
  -1   3  -3    0.49    0.20
  -1   3  -4   37.37    1.65
   1  -3   4   39.49    1.64
   1  -3   4   37.12    1.59
   1   3   4   36.22    1.63
  -1   3  -4   37.39    1.59
   1  -3   5   77.66    3.08
   1   3   5   70.73    3.07
   1   3   5   69.87    3.12
  -1   3  -5   72.58    3.09
   1  -3   5   71.67    3.00
  -1   3  -6   82.66    3.40
   1   3   6   80.48    3.44
   1  -3   6   80.94    3.39
   1  -3   6   75.60    3.28
   1   3   6   81.86    3.39
  -1  -3  -7    4.13    0.38
  -1  -3  -7    4.28    0.47
  -1  -3  -8    5.96    0.50
  -1  -3  -8    5.95    0.47
  -1  -3  -9   57.87    2.63
  -1  -3 -10  147.44    6.24
  -1  -3 -10  148.60    6.18
  -1   3 -10  139.25    6.12
  -1  -3 -11    1.03    0.41
  -1   3 -11    0.77    0.29
  -1  -3 -11    0.73    0.46
  -1  -3 -12   10.36    0.79
  -1  -3 -12   10.24    0.86
  -1  -3 -13   18.00    1.08
   1  -3  13   17.26    1.19
  -1  -3 -13   17.94    1.16
  -1  -3 -14   21.60    1.20
   1  -3  14   22.45    1.33
  -1  -3 -14   22.13    1.28
  -1  -3 -15   -0.07    0.27
  -1  -3 -15    0.48    0.34
   1  -3  15   -0.03    0.32
   1  -3  16    0.04    0.23
   1  -3  16    0.06    0.24
  -1  -3 -16   -0.06    0.23
   1  -4 -16   17.76    0.91
   1  -4 -16   16.88    0.95
  -1  -4  16   19.77    1.02
   1  -4 -15    2.95    0.43
  -1  -4  15    2.94    0.52
   1  -4 -15    2.39    0.44
   1  -4 -14    7.15    0.63
  -1  -4  14    5.45    0.72
   1  -4 -14    6.98    0.67
   1  -4 -13    0.07    0.44
   1  -4 -12    2.99    0.55
   1  -4 -11   21.94    1.21
   1  -4 -11   19.19    1.09
   1  -4 -10   11.85    0.83
   1  -4 -10   11.26    0.73
   1  -4  -9    6.01    0.57
   1  -4  -9    4.80    0.46
   1  -4  -8   99.83    4.37
   1  -4  -8  107.03    4.49
  -1   4   7    7.11    0.48
   1  -4  -7    6.60    0.51
   1   4  -7    7.12    0.50
   1  -4  -7    7.35    0.51
  -1   4   6   13.38    0.72
   1  -4  -6   12.67    0.72
  -1   4   5   26.29    1.26
   1  -4  -5   27.07    1.26
   1   4  -5   27.54    1.19
   1   4  -4   43.26    1.73
   1  -4  -4   42.54    1.78
   1  -4  -3  101.85    4.13
   1   4  -3   98.85    4.05
   1   4  -3  103.21    4.09
   1  -4  -3  101.79    4.10
  -1   4   3   96.39    4.15
   1   4  -3   95.81    4.10
   1   4  -2 6994.89  290.54
   1  -4  -2 7334.05  290.54
  -1   4   2 7459.52  290.58
   1  -4  -2 7192.37  290.57
   1   4  -2 7116.84  290.54
   1   4  -1  757.22   29.83
   1   4  -1  704.23   29.83
   1  -4  -1  747.54   29.83
  -1   4   1  731.49   29.86
  -1   4   1  791.98   29.91
   1  -4  -1  733.37   29.83
  -1   4   0 2084.69   85.72
  -1   4   0 2146.86   85.69
  -1   4  -1    3.31    0.25
   1  -4   1    2.87    0.25
  -1  -4  -1    3.58    0.17
  -1   4  -2   66.73    2.78
   1   4   2   65.76    2.75
   1  -4   2   67.08    2.78
  -1  -4  -2   68.92    2.76
   1  -4   2   65.36    2.76
   1   4   3    1.79    0.18
  -1   4  -3    1.38    0.24
   1  -4   3    1.61    0.19
  -1   4  -3    1.85    0.17
   1  -4   3    1.74    0.19
   1   4   4    7.75    0.46
  -1   4  -4    9.72    0.51
  -1   4  -4    7.59    0.42
   1  -4   4    9.09    0.44
   1  -4   4    8.68    0.47
  -1   4  -5  226.01    8.85
   1  -4   5  211.78    8.75
   1   4   5  215.55    8.83
   1  -4   5  210.41    8.82
  -1  -4  -6   71.93    3.17
  -1   4  -6   73.95    3.18
   1   4   6   77.45    3.18
   1   4   6   71.07    3.23
  -1  -4  -7  149.15    6.44
  -1  -4  -7  165.65    6.45
  -1  -4  -7  143.67    6.48
  -1  -4  -8  118.27    5.48
  -1  -4  -8  131.71    5.60
  -1  -4  -8  131.14    5.50
  -1  -4  -8  130.80    5.45
  -1  -4  -8  137.97    5.55
  -1  -4  -9   51.06    2.42
  -1  -4  -9   54.81    2.50
  -1  -4  -9   48.65    2.36
  -1  -4 -10   14.18    0.91
  -1  -4 -11   11.19    0.84
   1  -4  12   16.61    1.16
  -1  -4 -12   14.63    1.01
  -1  -4 -13    1.49    0.56
  -1  -4 -13    1.50    0.47
   1  -4  13    1.55    0.51
  -1  -4 -14    7.79    0.68
   1  -4  14    6.78    0.70
  -1  -4 -14    6.96    0.62
  -1  -4 -15   25.19    1.36
  -1  -4 -15   28.16    1.33
   1  -4  15   26.54    1.41
  -1  -4 -16   16.22    0.80
   1  -4  16   15.24    0.80
   1  -5 -16   32.43    1.47
  -1  -5  16   32.48    1.54
   1  -5 -16   30.79    1.49
  -1  -5  15    3.58    0.40
  -1  -5  15    4.31    0.59
   1  -5 -15    4.20    0.47
   1  -5 -14   29.78    1.55
   1  -5 -13    6.09    0.71
   1  -5 -13    6.77    0.68
   1  -5 -12   42.08    2.00
   1  -5 -12   44.13    2.19
   1  -5 -12   41.89    2.12
   1  -5 -11   58.75    2.70
   1  -5 -11   60.39    2.84
   1  -5 -10  279.54   11.17
   1  -5 -10  256.19   11.00
   1  -5  -9   28.90    1.51
   1  -5  -9   32.70    1.66
   1  -5  -9   31.73    1.58
   1  -5  -8   31.83    1.67
   1  -5  -8   32.28    1.58
   1  -5  -8   34.30    1.62
   1  -5  -7  100.03    4.66
   1  -5  -7   99.65    4.65
   1  -5  -7  111.66    4.76
   1   5  -7  118.92    4.69
   1  -5  -7  107.99    4.68
   1  -5  -7  119.63    4.69
  -1   5   7  114.54    4.69
   1  -5  -6   49.11    2.17
  -1   5   6   48.21    2.19
   1   5  -5  154.68    6.10
  -1   5   5  137.33    6.18
   1  -5  -5  148.72    6.16
   1   5  -4  296.70   12.81
  -1   5   4  314.84   12.90
   1  -5  -3  599.35   24.04
  -1   5   3  590.87   24.09
   1   5  -3  590.57   23.98
   1   5  -2  325.34   13.52
   1   5  -2  337.80   13.49
  -1   5   1  890.79   35.63
  -1   5   1  885.71   35.57
   1   5  -1  864.37   35.59
  -1   5   0  612.92   24.42
  -1   5   0  595.75   24.36
  -1   5  -1   36.63    1.45
   1   5   1   32.52    1.44
   1  -5   1   35.37    1.44
  -1  -5  -1   35.19    1.44
  -1   5  -1   37.53    1.53
   1   5   2  320.14   13.19
   1  -5   2  329.18   13.19
   1  -5   2  321.31   13.24
  -1  -5  -2  327.84   13.18
  -1   5  -2  327.72   13.24
  -1   5  -3   95.99    3.86
   1  -5   3   90.96    3.86
   1   5   3   95.74    3.85
   1  -5   3   98.06    3.85
  -1  -5  -3   86.43    3.84
  -1   5  -4   48.99    2.24
   1  -5   4   53.30    2.17
  -1  -5  -4   49.21    2.20
  -1   5  -4   51.41    2.17
   1  -5   4   51.95    2.20
   1   5   4   52.97    2.20
  -1  -5  -5  138.50    5.49
  -1   5  -5  129.97    5.50
   1  -5   5  129.26    5.40
  -1  -5  -6    9.58    0.60
  -1   5  -6    9.26    0.59
  -1  -5  -6   10.23    0.70
  -1  -5  -6   10.14    0.58
  -1  -5  -7   26.34    1.34
  -1  -5  -7   24.54    1.28
  -1  -5  -7   28.79    1.34
  -1  -5  -7   26.35    1.41
  -1  -5  -7   25.59    1.29
  -1  -5  -7   26.61    1.30
  -1  -5  -8  192.32    8.21
  -1  -5  -8  187.86    8.27
  -1  -5  -8  203.93    8.21
  -1  -5  -8  203.47    8.25
  -1  -5  -8  197.17    8.35
  -1  -5  -9   18.42    1.19
  -1  -5  -9   20.19    1.06
  -1  -5  -9   18.66    1.05
  -1  -5  -9   20.98    1.12
  -1  -5  -9   19.38    1.16
  -1  -5 -10    0.33    0.28
  -1  -5 -10   -0.04    0.38
  -1  -5 -10   -0.10    0.29
   1  -5  10    0.09    0.47
  -1  -5 -11    2.50    0.51
  -1  -5 -11    2.60    0.52
   1  -5  11    3.30    0.66
   1  -5  12   17.02    1.24
  -1  -5 -12   18.24    1.20
  -1  -5 -12   18.96    1.16
   1  -5  13   69.21    3.24
  -1  -5 -13   66.97    3.09
   1  -5  14   48.26    2.32
  -1  -5 -14   45.51    2.18
   1  -5  15   27.82    1.45
   1  -5  15   28.57    1.43
  -1  -5 -16   31.15    1.41
   1  -5  16   29.67    1.41
   1  -6 -16   11.11    0.64
   1  -6 -15    1.34    0.36
   1  -6 -15    2.23    0.38
   1  -6 -14    0.71    0.43
   1  -6 -14    0.68    0.41
  -1  -6  14   -0.03    0.29
   1  -6 -13    0.47    0.42
  -1  -6  13    0.57    0.58
   1  -6 -12   35.63    1.77
  -1  -6  12   38.42    2.03
   1  -6 -12   36.37    1.92
   1  -6 -11   95.01    4.18
   1  -6 -11   91.51    4.21
   1  -6 -11   93.69    4.10
   1  -6 -10   74.30    3.33
   1  -6 -10   73.21    3.28
   1  -6 -10   70.70    3.21
   1  -6 -10   73.22    3.24
   1  -6 -10   68.98    3.36
   1  -6  -9   23.09    1.33
   1  -6  -9   21.54    1.22
   1  -6  -9   21.91    1.19
   1  -6  -9   22.65    1.21
   1  -6  -8  184.75    7.89
   1  -6  -8  190.37    8.01
   1  -6  -8  191.61    7.92
   1  -6  -7   34.69    1.70
   1  -6  -7   32.02    1.59
   1  -6  -7   33.30    1.60
   1  -6  -7   33.21    1.62
   1   6  -6   23.08    1.08
   1  -6  -6   22.49    1.20
   1  -6  -6   23.82    1.15
   1  -6  -6   21.37    1.08
   1  -6  -6   22.02    1.10
   1  -6  -6   18.56    1.08
   1  -6  -6   21.51    1.19
  -1   6   5   22.19    1.11
   1  -6  -5   21.22    1.04
  -1   6   4    0.91    0.23
   1  -6  -4    0.65    0.16
   1   6  -4    0.33    0.06
   1   6  -4    0.22    0.12
   1   6  -3    2.67    0.19
   1   6  -3    2.40    0.19
   1  -6  -2    4.06    0.22
   1   6  -2    4.88    0.30
  -1   6   2    5.21    0.39
   1   6  -2    4.87    0.23
   1   6  -2    4.67    0.22
  -1   6   1   26.34    1.15
  -1   6   1   26.67    1.24
   1   6  -1   26.73    1.20
  -1   6   0  503.75   19.59
  -1   6   0  470.99   19.51
  -1   6  -1   69.41    2.94
  -1   6  -2   16.38    0.79
  -1   6  -3   23.42    1.04
  -1  -6  -3   22.14    0.99
  -1   6  -4    1.17    0.23
  -1   6  -4    1.03    0.15
  -1  -6  -4    1.12    0.15
  -1  -6  -5   53.06    2.26
  -1   6  -5   50.54    2.29
  -1  -6  -6    6.71    0.50
   1  -6   6    7.88    0.62
  -1  -6  -6    7.61    0.52
  -1  -6  -6    6.45    0.51
  -1  -6  -6    5.89    0.49
  -1  -6  -7   70.24    2.91
  -1  -6  -7   62.55    2.90
  -1  -6  -7   63.26    2.99
  -1  -6  -7   62.19    2.86
  -1  -6  -7   66.16    2.89
  -1  -6  -8  139.25    5.83
  -1  -6  -8  137.93    5.92
  -1  -6  -8  136.30    5.80
  -1  -6  -8  131.74    5.76
  -1  -6  -8  135.35    5.77
  -1  -6  -9   80.49    3.47
  -1  -6  -9   81.08    3.46
  -1  -6  -9   79.81    3.58
  -1  -6  -9   75.33    3.39
  -1  -6  -9   69.73    3.37
  -1  -6  -9   78.18    3.49
  -1  -6 -10   32.40    1.61
   1  -6  10   34.35    1.86
  -1  -6 -10   32.00    1.66
  -1  -6 -10   32.58    1.72
  -1  -6 -10   31.78    1.62
   1  -6  11   86.22    4.08
  -1  -6 -11   94.93    4.02
  -1  -6 -11   89.73    3.90
  -1  -6 -11   83.17    3.83
  -1  -6 -12    6.32    0.69
   1  -6  12    6.21    0.80
   1  -6  13   19.45    1.24
  -1  -6 -13   18.31    1.11
  -1  -6 -13   18.74    1.17
   1  -6  14    1.71    0.43
  -1  -6 -14    2.91    0.44
   1  -6  14    2.32    0.50
  -1  -6 -14    2.08    0.44
  -1  -6 -15    1.52    0.33
   1  -6  15    1.06    0.30
   1  -6  15    1.47    0.38
   1  -7 -15    6.56    0.51
  -1  -7  15    5.54    0.54
  -1  -7  14    4.43    0.59
   1  -7 -14    2.57    0.46
   1  -7 -13   18.41    1.00
   1  -7 -13   19.17    1.12
  -1  -7  13   15.87    1.04
  -1  -7  13   19.50    1.25
   1  -7 -13   19.46    1.14
   1  -7 -12   11.37    0.76
  -1  -7  12    9.33    0.78
  -1  -7  12   10.47    0.95
   1  -7 -12   11.02    0.84
   1  -7 -12   11.46    0.87
   1  -7 -11    0.62    0.41
   1  -7 -11    0.33    0.31
  -1  -7  11    0.40    0.52
   1  -7 -11    0.04    0.42
   1  -7 -11    0.33    0.44
   1  -7 -11    0.74    0.32
   1  -7 -10   35.12    1.72
   1  -7 -10   30.58    1.77
   1  -7 -10   31.09    1.71
  -1  -7  10   32.31    1.82
   1  -7 -10   31.15    1.65
   1  -7 -10   33.58    1.65
   1  -7  -9   68.06    3.22
   1  -7  -9   74.66    3.24
   1  -7  -9   68.18    3.21
   1  -7  -9   75.52    3.37
  -1  -7   9   73.73    3.38
   1  -7  -8  109.04    4.75
   1  -7  -8  106.93    4.75
  -1  -7   8  113.48    4.88
   1  -7  -8  112.18    4.88
  -1  -7   7   23.27    1.31
   1  -7  -7   23.19    1.25
   1  -7  -7   23.83    1.32
   1  -7  -7   23.58    1.23
   1  -7  -7   22.48    1.20
   1  -7  -7   23.38    1.34
   1  -7  -6   51.84    2.40
   1  -7  -6   51.90    2.33
   1  -7  -6   48.50    2.29
   1  -7  -6   48.43    2.26
   1  -7  -6   53.78    2.41
  -1  -7   6   50.46    2.37
   1  -7  -5    4.81    0.47
   1  -7  -5    4.27    0.41
  -1  -7   5    4.47    0.44
   1  -7  -5    4.72    0.48
   1  -7  -5    3.92    0.48
  -1   7   4    2.55    0.31
   1   7  -4    2.21    0.21
  -1   7   3  230.46    9.94
   1   7  -3  238.31    9.77
   1   7  -3  233.95    9.77
   1   7  -3  265.19    9.83
  -1   7   2   29.71    1.39
   1   7  -2   28.72    1.30
  -1   7   1  579.58   24.18
  -1   7   1  605.05   24.07
   1   7  -1  586.36   24.13
  -1   7   0   24.95    1.12
   1   7   0   27.27    1.22
  -1   7   0   27.13    1.24
   1   7   1  228.86    9.39
  -1   7  -1  225.33    9.29
  -1   7  -1  233.13    9.38
  -1   7  -2  181.88    7.49
  -1   7  -3  309.54   12.63
  -1   7  -4    2.66    0.30
   1  -7   5   17.27    1.00
  -1  -7  -5   18.90    1.03
  -1  -7  -5   16.44    0.91
   1  -7   5   18.12    0.99
  -1  -7  -5   16.81    0.97
  -1  -7  -5   17.11    0.90
  -1  -7  -5   16.21    0.92
  -1   7  -5   16.02    0.89
  -1  -7  -6    6.93    0.64
  -1  -7  -6    6.58    0.54
  -1  -7  -6    6.78    0.54
  -1  -7  -6    8.06    0.55
   1  -7   6    6.97    0.63
  -1  -7  -6    7.27    0.53
  -1  -7  -7   34.22    1.70
   1  -7   7   33.86    1.81
  -1  -7  -7   32.42    1.69
  -1  -7  -7   35.34    1.72
  -1  -7  -8    7.16    0.58
  -1  -7  -8    6.78    0.60
   1  -7   8    7.32    0.71
  -1  -7  -8    5.71    0.56
  -1  -7  -8    7.57    0.62
  -1  -7  -8    7.08    0.71
  -1  -7  -9  105.07    4.57
  -1  -7  -9   99.02    4.67
  -1  -7  -9  103.95    4.52
  -1  -7  -9  106.44    4.55
  -1  -7  -9  100.56    4.56
  -1  -7  -9  106.07    4.52
  -1  -7 -10   23.12    1.27
  -1  -7 -10   25.78    1.37
  -1  -7 -10   23.34    1.31
  -1  -7 -10   22.29    1.26
  -1  -7 -10   23.39    1.37
  -1  -7 -11    3.08    0.47
  -1  -7 -11    3.60    0.56
  -1  -7 -11    3.01    0.56
  -1  -7 -11    2.88    0.44
   1  -7  12    3.75    0.66
  -1  -7 -12    3.72    0.56
   1  -7  12    3.65    0.57
  -1  -7 -12    3.53    0.44
   1  -7  13    0.17    0.52
   1  -7  13    0.56    0.40
  -1  -7 -13    0.56    0.41
  -1  -7 -14   13.58    0.83
   1  -7  14   11.12    0.77
  -1  -7 -14   11.90    0.78
   1  -7  14   13.11    0.90
  -1  -7 -15    6.17    0.46
   1  -7  15    4.91    0.39
   1  -7  15    5.56    0.49
   1  -8 -15    7.64    0.51
  -1  -8  15    8.45    0.58
   1  -8 -15    6.78    0.50
  -1  -8  14   10.42    0.80
   1  -8 -14   10.26    0.71
   1  -8 -14   10.58    0.72
   1  -8 -13    5.21    0.47
   1  -8 -13    5.54    0.60
   1  -8 -13    4.82    0.57
  -1  -8  13    6.21    0.69
   1  -8 -12    0.72    0.42
   1  -8 -12    1.26    0.38
  -1  -8  12    0.66    0.52
   1  -8 -12    0.90    0.46
   1  -8 -12    0.76    0.32
   1  -8 -12    0.93    0.32
   1  -8 -11   16.39    0.98
   1  -8 -11   14.32    1.12
   1  -8 -11   16.39    1.01
   1  -8 -11   18.01    1.07
   1  -8 -11   16.22    1.04
   1  -8 -11   16.31    1.03
  -1  -8  11   15.33    1.16
   1  -8 -10  247.58   10.20
   1  -8 -10  253.12   10.25
  -1  -8  10  231.79   10.21
   1  -8 -10  243.72   10.35
  -1  -8  10  259.42   10.38
   1  -8 -10  233.70   10.19
   1  -8 -10  242.40   10.19
   1  -8  -9    4.16    0.53
   1  -8  -9    3.39    0.60
   1  -8  -9    4.38    0.54
  -1  -8   9    5.30    0.68
  -1  -8   9    3.00    0.47
   1  -8  -9    3.31    0.50
   1  -8  -9    4.19    0.54
   1  -8  -8   39.43    1.97
   1  -8  -8   43.33    1.97
  -1  -8   8   40.67    2.08
   1  -8  -8   41.40    2.10
   1  -8  -8   38.12    1.96
  -1  -8   7    3.85    0.54
   1  -8  -7    3.48    0.47
   1  -8  -7    3.50    0.56
   1  -8  -7    3.80    0.44
   1  -8  -7    2.96    0.54
   1  -8  -6    4.39    0.51
   1  -8  -6    4.64    0.55
  -1  -8   6    5.07    0.54
   1  -8  -6    5.12    0.43
   1  -8  -6    3.91    0.55
   1  -8  -5    0.34    0.33
   1  -8  -5    0.15    0.28
   1  -8  -5    0.31    0.30
  -1  -8   5   -0.09    0.31
   1  -8  -5    0.18    0.20
   1  -8  -4  638.72   25.27
   1  -8  -4  609.08   25.35
   1  -8  -4  624.05   25.35
  -1  -8   4  605.08   25.31
   1  -8  -3   21.14    1.09
   1  -8  -3   22.43    1.15
  -1   8   3   19.24    1.08
   1   8  -2   84.25    3.54
  -1   8   2   83.31    3.63
  -1   8   1  112.88    4.70
   1   8  -1  108.87    4.64
   1   8   0   76.16    3.25
  -1   8   0   75.13    3.26
   1   8   1    3.78    0.35
  -1   8  -1    3.79    0.33
   1   8   2   32.30    1.53
  -1   8  -2   31.32    1.45
  -1  -8  -3  100.33    4.04
  -1  -8  -3   94.39    4.05
  -1  -8  -3   93.06    4.09
   1   8   3   88.43    4.06
   1  -8   3   93.10    4.10
  -1  -8  -3   96.29    4.07
   1  -8   4   17.34    1.00
  -1  -8  -4   16.62    0.99
  -1  -8  -4   17.42    0.93
   1  -8   4   17.37    0.99
  -1  -8  -4   17.46    0.96
  -1   8  -4   15.15    0.89
  -1  -8  -4   17.24    0.98
  -1  -8  -5    1.19    0.32
  -1  -8  -5    0.67    0.30
   1  -8   5    1.11    0.39
  -1  -8  -5    1.11    0.26
  -1  -8  -5    1.27    0.38
   1  -8   5    0.93    0.33
  -1  -8  -6   13.51    0.81
  -1  -8  -6   13.38    0.92
  -1  -8  -6   13.04    0.84
   1  -8   6   14.28    0.95
   1  -8   6   14.33    0.91
  -1  -8  -6   13.26    0.81
  -1  -8  -6   13.36    0.84
   1  -8   7    0.25    0.44
   1  -8   7    0.04    0.35
  -1  -8  -7    0.21    0.29
  -1  -8  -7    0.30    0.34
  -1  -8  -7   -0.06    0.30
  -1  -8  -7    0.41    0.32
  -1  -8  -8   19.30    1.11
   1  -8   8   19.46    1.20
  -1  -8  -8   19.87    1.14
   1  -8   8   18.77    1.24
  -1  -8  -8   19.33    1.12
  -1  -8  -8   19.11    1.12
   1  -8   9   67.47    3.28
  -1  -8  -9   65.03    3.10
  -1  -8  -9   63.62    3.26
  -1  -8  -9   70.72    3.10
  -1  -8  -9   67.64    3.11
  -1  -8  -9   70.58    3.14
   1  -8   9   69.26    3.21
  -1  -8  -9   69.02    3.16
  -1  -8 -10   75.55    3.31
  -1  -8 -10   71.32    3.33
  -1  -8 -10   76.46    3.32
   1  -8  10   75.75    3.44
   1  -8  10   64.45    3.43
  -1  -8 -10   77.13    3.38
  -1  -8 -10   70.35    3.35
  -1  -8 -11    9.02    0.79
   1  -8  11    9.61    0.82
  -1  -8 -11   11.08    0.82
  -1  -8 -11   10.23    0.73
  -1  -8 -11    8.49    0.73
   1  -8  12    1.59    0.45
  -1  -8 -12    1.81    0.38
  -1  -8 -12    0.80    0.40
  -1  -8 -12    1.11    0.42
  -1  -8 -13   54.31    2.61
  -1  -8 -13   58.31    2.62
   1  -8  13   57.51    2.64
  -1  -8 -14    0.99    0.33
   1  -8  14    1.02    0.40
   1  -8  14    1.01    0.29
  -1  -8 -15   15.12    0.79
   1  -8  15   16.04    0.85
  -1  -9  15    5.04    0.40
   1  -9 -14    0.58    0.27
   1  -9 -14    0.19    0.29
  -1  -9  14    0.29    0.33
   1  -9 -13    0.37    0.33
   1  -9 -13    0.70    0.37
  -1  -9  13    0.30    0.41
   1  -9 -13    0.45    0.28
  -1  -9  12   81.10    3.77
   1  -9 -12   81.61    3.64
   1  -9 -12   82.84    3.66
   1  -9 -12   83.67    3.59
   1  -9 -12   79.03    3.59
   1  -9 -12   82.33    3.61
   1  -9 -11   48.13    2.33
   1  -9 -11   50.38    2.48
   1  -9 -11   51.75    2.36
   1  -9 -11   46.94    2.30
   1  -9 -11   50.35    2.35
  -1  -9  11   49.95    2.49
   1  -9 -11   45.45    2.32
   1  -9 -10   39.52    1.95
   1  -9 -10   40.79    1.96
  -1  -9  10   38.18    2.08
   1  -9 -10   38.63    1.95
   1  -9 -10   38.17    2.09
   1  -9 -10   37.85    1.95
   1  -9  -9  431.91   17.55
   1  -9  -9  442.11   17.71
   1  -9  -9  407.76   17.51
   1  -9  -9  436.03   17.56
  -1  -9   9  416.78   17.68
   1  -9  -9  423.15   17.57
   1  -9  -8  227.82    9.79
   1  -9  -8  231.69    9.62
  -1  -9   8  232.38    9.77
   1  -9  -8  234.40    9.69
   1  -9  -8  228.52    9.66
   1  -9  -8  227.18    9.63
   1  -9  -7   34.21    1.73
   1  -9  -7   31.81    1.62
   1  -9  -7   32.74    1.62
   1  -9  -7   32.72    1.80
  -1  -9   7   35.68    1.79
   1  -9  -7   32.27    1.80
   1  -9  -6   31.13    1.76
  -1  -9   6   35.05    1.76
   1  -9  -6   33.95    1.62
   1  -9  -6   33.92    1.73
   1  -9  -6   34.66    1.69
   1  -9  -5   58.36    2.75
   1  -9  -5   59.99    2.66
   1  -9  -5   54.79    2.75
  -1  -9   5   61.13    2.74
   1  -9  -4  131.27    5.48
  -1  -9   4  127.97    5.44
   1  -9  -4  130.40    5.49
   1  -9  -4  124.02    5.37
   1  -9  -4  121.56    5.41
   1  -9  -3   19.92    1.09
   1  -9  -3   18.63    1.04
   1  -9  -3   18.22    1.03
   1  -9  -3   18.62    1.08
   1  -9  -3   18.80    0.98
  -1  -9   3   17.39    1.02
   1  -9  -2    2.59    0.37
   1  -9  -2    2.78    0.32
   1  -9  -2    2.60    0.37
   1  -9  -2    3.11    0.41
   1  -9  -2    2.35    0.39
   1   9  -1    6.65    0.44
   1  -9  -1    6.13    0.54
   1  -9  -1    6.85    0.56
   1  -9  -1    6.05    0.49
  -1   9   1    6.04    0.48
  -1   9   0   43.09    1.92
   1  -9   0   40.40    1.96
   1  -9   0   43.12    1.97
   1   9   0   39.47    1.89
  -1  -9  -1   13.65    0.75
  -1  -9  -1   12.85    0.73
   1   9   1   12.19    0.75
  -1   9  -1   12.16    0.72
   1  -9   1   13.17    0.81
  -1  -9  -1   13.77    0.77
  -1  -9  -2   31.34    1.54
  -1  -9  -2   32.41    1.53
   1  -9   2   31.19    1.59
  -1  -9  -2   31.42    1.57
   1  -9   2   32.37    1.59
  -1  -9  -2   31.61    1.51
  -1  -9  -3    0.16    0.26
  -1  -9  -3    0.19    0.30
  -1  -9  -3    0.03    0.27
  -1  -9  -3   -0.03    0.27
  -1  -9  -3    0.12    0.29
   1  -9   3    0.73    0.29
   1  -9   4   22.83    1.21
  -1  -9  -4   19.21    1.14
  -1  -9  -4   19.86    1.10
  -1  -9  -4   21.49    1.14
  -1  -9  -4   21.40    1.20
   1  -9   4   20.28    1.17
  -1  -9  -5  121.42    5.18
   1  -9   5  122.10    5.15
   1  -9   5  116.30    5.17
  -1  -9  -5  119.19    5.14
  -1  -9  -5  114.43    5.06
  -1  -9  -5  117.79    5.02
   1  -9   6    8.76    0.75
  -1  -9  -6   10.25    0.67
  -1  -9  -6    8.72    0.78
   1  -9   6    9.62    0.80
  -1  -9  -6   11.12    0.76
  -1  -9  -7  187.99    7.85
  -1  -9  -7  180.21    8.00
  -1  -9  -7  181.35    7.84
  -1  -9  -7  190.80    7.89
   1  -9   7  187.25    8.01
  -1  -9  -7  191.91    7.91
   1  -9   7  186.53    7.95
  -1  -9  -8   63.33    2.93
   1  -9   8   65.19    3.03
  -1  -9  -8   62.44    2.91
  -1  -9  -8   63.23    2.95
  -1  -9  -8   63.14    2.91
   1  -9   8   66.24    3.09
  -1  -9  -9   35.94    1.98
   1  -9   9   37.80    2.09
  -1  -9  -9   40.56    1.95
  -1  -9  -9   40.79    1.97
  -1  -9  -9   38.79    1.94
  -1  -9  -9   42.17    1.98
   1  -9   9   36.49    2.02
  -1  -9 -10    8.16    0.69
   1  -9  10    8.65    0.87
  -1  -9 -10    7.96    0.72
  -1  -9 -10    8.16    0.75
   1  -9  10    8.37    0.74
  -1  -9 -10    8.07    0.69
  -1  -9 -10    8.52    0.72
   1  -9  11   82.45    3.68
  -1  -9 -11   75.99    3.49
  -1  -9 -11   76.09    3.50
  -1  -9 -11   77.27    3.49
  -1  -9 -11   78.15    3.47
   1  -9  11   76.37    3.55
  -1  -9 -12   10.92    0.76
  -1  -9 -12    9.83    0.70
  -1  -9 -12   10.06    0.75
   1  -9  12    8.18    0.73
   1  -9  13    0.96    0.33
  -1  -9 -13    1.16    0.36
  -1  -9 -14    2.59    0.32
  -1 -10  14   31.34    1.31
   1 -10 -14   22.63    1.17
  -1 -10  13   36.31    1.77
   1 -10 -13   33.89    1.65
   1 -10 -13   36.00    1.68
   1 -10 -12   15.16    0.88
  -1 -10  12   14.32    0.99
   1 -10 -12   13.27    0.84
   1 -10 -12   13.30    0.87
   1 -10 -12   13.57    0.85
   1 -10 -11    0.22    0.32
   1 -10 -11    0.45    0.42
   1 -10 -11   -0.05    0.49
   1 -10 -11    0.17    0.36
   1 -10 -11    0.16    0.38
   1 -10 -11    0.58    0.38
  -1 -10  11   -0.13    0.47
   1 -10 -10   34.95    2.04
   1 -10 -10   38.81    1.89
   1 -10 -10   39.19    1.95
   1 -10 -10   39.12    1.90
  -1 -10  10   35.34    2.00
   1 -10 -10   40.27    1.94
  -1 -10   9   34.77    1.93
   1 -10  -9   36.43    1.79
   1 -10  -9   36.96    1.86
   1 -10  -9   37.11    1.80
   1 -10  -9   35.71    1.86
   1 -10  -9   33.96    1.99
  -1 -10   8  383.80   15.94
   1 -10  -8  377.58   15.77
   1 -10  -8  388.09   15.99
   1 -10  -8  385.00   15.86
   1 -10  -7    0.25    0.28
   1 -10  -7    0.09    0.51
   1 -10  -7   -0.07    0.38
  -1 -10   7    0.04    0.39
  -1 -10   6   96.02    4.21
   1 -10  -6   86.79    4.22
   1 -10  -6   97.19    4.14
   1 -10  -6   96.00    4.19
   1 -10  -6   91.93    4.24
   1 -10  -5   -0.08    0.42
   1 -10  -5    0.54    0.35
   1 -10  -5    0.45    0.38
  -1 -10   5   -0.04    0.36
   1 -10  -4   74.78    3.45
  -1 -10   4   75.98    3.40
   1 -10  -4   75.01    3.34
   1 -10  -4   75.85    3.40
   1 -10  -4   75.95    3.44
   1 -10  -3   -0.04    0.34
   1 -10  -3    0.52    0.28
   1 -10  -3   -0.04    0.34
   1 -10  -3    0.62    0.34
   1 -10  -3    0.16    0.29
  -1 -10   3    0.93    0.31
   1 -10  -2  326.84   13.56
   1 -10  -2  330.32   13.48
   1 -10  -2  320.68   13.54
   1 -10  -2  335.30   13.61
   1 -10  -2  327.77   13.60
   1 -10  -1   82.23    3.66
   1 -10  -1   80.68    3.65
   1 -10  -1   84.49    3.60
   1 -10  -1   82.13    3.64
   1 -10  -1   81.00    3.52
   1 -10   0   46.51    2.17
   1 -10   0   45.93    2.23
   1 -10   0   47.85    2.25
  -1 -10   0   46.56    2.15
   1 -10   0   47.25    2.24
  -1 -10   0   49.40    2.15
  -1 -10  -1    1.63    0.30
   1 -10   1    1.77    0.36
  -1 -10  -1    2.04    0.33
  -1 -10  -1    1.76    0.30
  -1 -10  -1    1.53    0.34
  -1 -10  -2   16.69    0.99
  -1 -10  -2   17.61    0.98
   1 -10   2   15.78    1.02
  -1 -10  -2   18.78    1.04
  -1 -10  -2   18.56    0.97
  -1 -10  -3   30.59    1.58
  -1 -10  -3   31.89    1.63
  -1 -10  -3   30.33    1.56
  -1 -10  -3   31.63    1.55
   1 -10   3   31.15    1.61
   1 -10   3   32.55    1.65
  -1 -10  -4    2.54    0.42
  -1 -10  -4    3.09    0.46
  -1 -10  -4    3.37    0.44
   1 -10   4    3.59    0.49
   1 -10   4    2.41    0.47
  -1 -10  -4    3.44    0.51
   1 -10   5    5.10    0.58
  -1 -10  -5    3.38    0.38
  -1 -10  -5    3.53    0.49
   1 -10   5    4.51    0.54
  -1 -10  -5    2.74    0.47
  -1 -10  -5    2.96    0.52
  -1 -10  -5    3.88    0.49
   1 -10   6   51.48    2.44
  -1 -10  -6   43.70    2.36
  -1 -10  -6   53.47    2.33
  -1 -10  -6   51.49    2.50
   1 -10   6   51.13    2.50
  -1 -10  -7    6.29    0.64
  -1 -10  -7    6.86    0.66
  -1 -10  -7    6.61    0.57
   1 -10   7    6.18    0.65
   1 -10   7    5.93    0.70
  -1 -10  -7    6.58    0.76
  -1 -10  -8  121.36    5.32
  -1 -10  -8  123.59    5.34
  -1 -10  -8  121.57    5.36
  -1 -10  -8  130.78    5.41
  -1 -10  -8  119.26    5.51
   1 -10   8  123.75    5.44
   1 -10   8  126.19    5.53
  -1 -10  -9   49.00    2.33
   1 -10   9   47.12    2.41
  -1 -10  -9   50.03    2.33
  -1 -10  -9   48.83    2.41
  -1 -10  -9   49.47    2.36
  -1 -10  -9   50.04    2.38
   1 -10   9   47.81    2.51
  -1 -10 -10    2.32    0.41
  -1 -10 -10    2.05    0.45
  -1 -10 -10    2.58    0.48
  -1 -10 -10    2.37    0.49
   1 -10  10    3.20    0.64
   1 -10  10    2.24    0.47
  -1 -10 -10    2.35    0.48
  -1 -10 -11   45.87    2.11
   1 -10  11   40.73    2.09
  -1 -10 -11   40.60    2.04
   1 -10  11   44.71    2.25
  -1 -10 -11   43.10    2.06
  -1 -10 -12    6.52    0.57
   1 -10  12    7.20    0.59
  -1 -10 -12    7.55    0.58
   1 -10  12    7.91    0.75
  -1 -10 -13    1.48    0.29
   1 -10  13    1.88    0.43
  -1 -11  13    1.05    0.33
   1 -11 -12    0.57    0.34
   1 -11 -12    0.37    0.30
  -1 -11  12    0.10    0.36
   1 -11 -12    0.46    0.23
   1 -11 -12    0.27    0.27
   1 -11 -11   17.47    1.03
   1 -11 -11   20.48    1.11
   1 -11 -11   18.03    1.00
  -1 -11  11   18.93    1.17
   1 -11 -11   18.16    1.06
   1 -11 -11   18.69    1.09
   1 -11 -10   24.14    1.34
   1 -11 -10   23.21    1.26
   1 -11 -10   23.06    1.44
  -1 -11  10   24.63    1.41
   1 -11 -10   22.95    1.32
   1 -11  -9   19.74    1.22
   1 -11  -9   19.27    1.12
   1 -11  -9   20.62    1.35
  -1 -11   9   20.59    1.28
   1 -11  -9   20.24    1.22
   1 -11  -8   36.08    1.86
  -1 -11   8   40.00    2.05
   1 -11  -8   43.18    2.04
  -1 -11   7   75.96    3.66
   1 -11  -7   83.30    3.62
   1 -11  -6  260.25   11.09
   1 -11  -6  270.50   11.18
   1 -11  -6  265.97   11.21
   1 -11  -6  263.67   11.05
  -1 -11   6  265.87   11.14
  -1 -11   5  186.11    8.01
   1 -11  -5  184.81    7.94
   1 -11  -5  188.25    8.06
   1 -11  -5  190.10    7.99
   1 -11  -5  186.46    8.07
   1 -11  -5  194.65    8.02
   1 -11  -4   22.73    1.29
   1 -11  -4   21.95    1.26
   1 -11  -4   21.45    1.19
  -1 -11   4   21.92    1.24
   1 -11  -4   21.25    1.32
   1 -11  -4   20.55    1.21
   1 -11  -3    1.99    0.46
   1 -11  -3    2.13    0.47
   1 -11  -3    2.26    0.39
   1 -11  -3    1.27    0.42
   1 -11  -3    1.96    0.40
   1 -11  -2   75.84    3.60
   1 -11  -2   81.57    3.55
   1 -11  -2   78.66    3.51
   1 -11  -2   81.97    3.48
   1 -11  -2   79.79    3.57
   1 -11  -2   77.90    3.60
   1 -11  -1   14.02    0.87
   1 -11  -1   13.41    0.83
   1 -11  -1   14.89    0.95
   1 -11  -1   15.42    0.95
   1 -11  -1   13.23    0.90
   1 -11   0   17.19    1.06
   1 -11   0   16.17    1.05
  -1 -11   0   17.16    0.96
   1 -11   0   17.95    1.00
   1 -11   0   18.97    1.09
   1 -11   1   50.06    2.37
  -1 -11  -1   48.33    2.36
  -1 -11  -1   53.59    2.32
   1 -11   1   49.61    2.40
   1 -11   1   48.74    2.39
  -1 -11  -2    0.82    0.33
  -1 -11  -2    0.28    0.34
   1 -11   2    0.66    0.35
  -1 -11  -2    0.82    0.32
  -1 -11  -3    2.85    0.49
  -1 -11  -3    2.53    0.42
  -1 -11  -3    2.87    0.44
   1 -11   3    2.54    0.45
  -1 -11  -3    2.93    0.43
  -1 -11  -4   10.72    0.86
  -1 -11  -4   10.80    0.77
  -1 -11  -4   12.35    0.83
  -1 -11  -4   11.17    0.82
   1 -11   4   10.34    0.81
   1 -11   5    2.49    0.47
   1 -11   5    2.73    0.53
  -1 -11  -5    2.05    0.47
  -1 -11  -5    2.23    0.48
  -1 -11  -5    2.27    0.46
  -1 -11  -5    3.31    0.59
   1 -11   6    7.17    0.69
   1 -11   6    6.47    0.73
  -1 -11  -6    7.60    0.57
  -1 -11  -6    7.13    0.68
  -1 -11  -6    6.10    0.77
  -1 -11  -7    0.58    0.45
  -1 -11  -7    0.24    0.28
   1 -11   7    0.10    0.48
   1 -11   7    0.13    0.41
  -1 -11  -7   -0.20    0.53
  -1 -11  -8   17.11    1.13
   1 -11   8   17.82    1.21
  -1 -11  -8   16.88    1.00
  -1 -11  -8   18.47    1.13
  -1 -11  -8   17.41    1.24
   1 -11   8   15.17    1.07
   1 -11   9   50.07    2.56
  -1 -11  -9   54.10    2.49
  -1 -11  -9   54.70    2.58
   1 -11   9   54.05    2.69
  -1 -11  -9   54.57    2.56
  -1 -11  -9   57.43    2.62
  -1 -11  -9   49.24    2.69
   1 -11  10   25.98    1.43
   1 -11  10   26.45    1.54
  -1 -11 -10   26.79    1.47
   1 -11  11   13.71    0.88
  -1 -11 -11   14.85    0.84
  -1 -11 -11   13.13    0.89
   1 -11  12   10.78    0.78
  -1 -11 -12   10.36    0.65
  -1 -11 -12    8.43    0.57
   1 -12 -12    0.86    0.26
   1 -12 -11    8.49    0.65
  -1 -12  11    7.53    0.67
   1 -12 -11    9.25    0.67
   1 -12 -11    8.95    0.66
   1 -12 -10    7.35    0.76
   1 -12 -10    7.52    0.68
   1 -12 -10    7.52    0.67
   1 -12 -10    6.54    0.64
   1 -12 -10    5.94    0.51
  -1 -12  10    6.36    0.67
   1 -12  -9    8.87    0.77
   1 -12  -9    8.23    0.60
  -1 -12   9    8.48    0.77
   1 -12  -8   21.98    1.31
   1 -12  -8   23.47    1.35
  -1 -12   8   21.61    1.34
   1 -12  -7   14.04    0.98
  -1 -12   7   13.58    1.00
   1 -12  -7   13.69    1.09
   1 -12  -6  238.59    9.52
  -1 -12   6  219.92    9.56
   1 -12  -6  226.12    9.54
   1 -12  -6  217.27    9.60
   1 -12  -6  227.27    9.66
   1 -12  -5   18.40    1.16
   1 -12  -5   16.85    1.21
   1 -12  -5   15.96    1.09
   1 -12  -5   17.07    1.16
   1 -12  -5   18.72    1.09
   1 -12  -4   18.19    1.27
   1 -12  -4   21.45    1.22
   1 -12  -4   21.14    1.30
   1 -12  -4   19.62    1.17
   1 -12  -3    2.96    0.55
   1 -12  -3    2.72    0.41
   1 -12  -3    2.98    0.50
   1 -12  -3    2.99    0.47
   1 -12  -3    3.14    0.53
   1 -12  -2   60.02    2.86
   1 -12  -2   62.77    2.86
   1 -12  -2   58.76    2.76
   1 -12  -2   61.25    2.92
   1 -12  -2   64.90    2.83
   1 -12  -2   62.79    2.92
   1 -12  -1    2.12    0.44
   1 -12  -1    2.17    0.40
   1 -12  -1    2.25    0.37
   1 -12  -1    2.36    0.48
   1 -12  -1    1.62    0.41
  -1 -12   0   51.46    2.31
   1 -12   0   51.42    2.36
   1 -12   0   48.72    2.42
   1 -12   0   48.34    2.42
   1 -12   0   50.68    2.43
  -1 -12  -1   27.63    1.35
   1 -12   1   24.77    1.42
   1 -12   1   24.48    1.38
   1 -12   1   25.26    1.43
  -1 -12  -1   25.11    1.40
   1 -12   2   41.23    2.05
  -1 -12  -2   41.62    1.97
   1 -12   2   40.04    2.06
  -1 -12  -2   37.81    2.00
   1 -12   2   40.91    1.99
  -1 -12  -3    4.92    0.61
  -1 -12  -3    5.49    0.57
   1 -12   3    5.45    0.62
  -1 -12  -3    5.27    0.55
  -1 -12  -3    5.54    0.59
  -1 -12  -4   99.10    4.66
  -1 -12  -4  110.29    4.68
   1 -12   4  101.49    4.69
  -1 -12  -4  106.30    4.75
  -1 -12  -4  113.81    4.67
  -1 -12  -5   73.24    3.53
   1 -12   5   73.47    3.47
  -1 -12  -5   76.66    3.47
  -1 -12  -5   78.50    3.44
  -1 -12  -6   37.31    2.04
  -1 -12  -6   38.39    1.97
   1 -12   6   38.04    1.97
  -1 -12  -6   39.92    1.97
  -1 -12  -7   75.15    3.65
   1 -12   7   84.25    3.79
   1 -12   7   81.84    3.70
  -1 -12  -7   84.97    3.81
  -1 -12  -8  293.69   11.86
  -1 -12  -8  273.48   11.71
   1 -12   8  274.32   11.81
   1 -12   8  281.76   11.71
  -1 -12  -9   83.14    3.76
  -1 -12  -9   80.24    3.68
   1 -12   9   84.26    3.75
   1 -12   9   77.16    3.61
  -1 -12 -10    1.85    0.46
   1 -12  10    1.31    0.50
  -1 -12 -11   11.16    0.76
  -1 -12 -12    6.77    0.49
   1 -13 -12    0.84    0.20
   1 -13 -11    0.41    0.31
   1 -13 -10    5.24    0.56
   1 -13 -10    5.35    0.57
   1 -13 -10    3.81    0.59
   1 -13  -9   82.32    3.68
   1 -13  -8   27.54    1.49
   1 -13  -8   26.76    1.63
   1 -13  -7   15.63    1.08
   1 -13  -7   14.13    1.15
   1 -13  -6  379.82   15.21
   1 -13  -6  378.06   15.26
   1 -13  -6  355.93   15.36
   1 -13  -6  350.90   15.30
   1 -13  -5   36.31    1.99
   1 -13  -5   39.16    1.89
   1 -13  -5   36.78    2.02
   1 -13  -5   38.25    1.93
   1 -13  -4   98.08    4.19
   1 -13  -4   93.92    4.29
   1 -13  -4   89.41    4.24
   1 -13  -4   90.10    4.12
   1 -13  -4   97.95    4.24
   1 -13  -3   69.12    3.17
   1 -13  -3   69.11    3.23
   1 -13  -3   67.97    3.12
   1 -13  -3   66.33    3.20
   1 -13  -3   67.91    3.07
   1 -13  -2   54.34    2.65
   1 -13  -2   59.23    2.62
   1 -13  -2   56.66    2.72
   1 -13  -2   55.28    2.73
   1 -13  -2   54.92    2.66
   1 -13  -2   56.54    2.57
   1 -13  -1    0.24    0.35
   1 -13  -1    1.10    0.41
   1 -13  -1    0.85    0.46
   1 -13  -1    1.10    0.33
   1 -13  -1    1.10    0.41
   1 -13   0   11.46    0.89
   1 -13   0   13.23    0.92
   1 -13   0   12.56    0.92
   1 -13   0   12.63    0.84
   1 -13   1    8.97    0.78
  -1 -13  -1    9.72    0.76
   1 -13   1    8.53    0.76
   1 -13   1    9.15    0.76
  -1 -13  -1   10.05    0.71
  -1 -13  -2   93.59    4.01
  -1 -13  -2   90.35    4.05
   1 -13   2   89.95    4.09
   1 -13   2   85.98    4.04
   1 -13   3    0.45    0.38
   1 -13   3    0.58    0.45
  -1 -13  -3    0.56    0.41
  -1 -13  -3    0.71    0.39
   1 -13   4   39.41    1.99
  -1 -13  -4   42.11    2.00
  -1 -13  -4   37.22    1.95
  -1 -13  -4   38.17    2.05
   1 -13   5   -0.12    0.38
  -1 -13  -5    0.75    0.52
  -1 -13  -5    0.54    0.46
  -1 -13  -6   -0.08    0.46
   1 -13   6    0.04    0.35
  -1 -13  -6   -0.05    0.51
  -1 -13  -7   68.98    3.19
   1 -13   7   63.84    3.04
  -1 -13  -8  127.83    5.25
   1 -13   8  110.56    5.05
  -1 -13  -9    0.11    0.42
  -1 -13 -10   78.27    3.48
  -1 -13 -11    3.25    0.39
  -1 -14  11    7.19    0.49
   1 -14 -11    9.75    0.55
   1 -14 -10    0.31    0.32
   1 -14  -9    7.55    0.70
   1 -14  -9    6.17    0.61
   1 -14  -9    7.21    0.63
   1 -14  -8   16.43    1.01
   1 -14  -8   16.11    1.10
   1 -14  -7   15.75    1.15
   1 -14  -7   16.06    1.05
   1 -14  -7   16.57    1.02
   1 -14  -6   38.98    1.94
   1 -14  -6   37.99    1.88
  -1 -14   6   36.79    1.89
   1 -14  -6   36.99    2.03
   1 -14  -5    1.20    0.57
   1 -14  -5    0.96    0.45
   1 -14  -5    1.79    0.54
   1 -14  -5    1.55    0.44
   1 -14  -4    2.06    0.53
   1 -14  -4    0.73    0.44
   1 -14  -4    0.96    0.39
   1 -14  -4    1.52    0.55
   1 -14  -3   46.34    2.34
   1 -14  -3   46.86    2.22
   1 -14  -3   44.59    2.30
   1 -14  -2   17.98    1.08
   1 -14  -2   19.24    1.19
   1 -14  -2   18.50    1.19
   1 -14  -1   22.58    1.32
   1 -14  -1   22.14    1.38
   1 -14  -1   24.17    1.31
   1 -14  -1   24.46    1.26
   1 -14  -1   23.54    1.38
   1 -14   0  103.28    4.71
   1 -14   0  105.61    4.70
   1 -14   0  105.13    4.62
   1 -14   0  111.30    4.73
   1 -14   1  129.21    5.71
   1 -14   1  131.09    5.75
   1 -14   1  135.78    5.76
   1 -14   2   25.57    1.47
  -1 -14  -2   27.64    1.49
   1 -14   2   26.74    1.51
  -1 -14  -3    0.92    0.42
   1 -14   3    1.50    0.41
  -1 -14  -3    0.75    0.47
   1 -14   3    1.44    0.46
  -1 -14  -4    2.61    0.52
   1 -14   4    1.24    0.47
   1 -14   4    1.30    0.41
  -1 -14  -4    3.01    0.55
   1 -14   5    0.47    0.37
  -1 -14  -5    0.26    0.43
  -1 -14  -5   -0.18    0.42
   1 -14   5    0.09    0.45
  -1 -14  -6   14.20    0.96
  -1 -14  -6   12.47    1.00
   1 -14   6   12.64    0.98
  -1 -14  -7    0.23    0.45
  -1 -14  -7    0.81    0.52
  -1 -14  -8    8.82    0.80
  -1 -14  -9   21.25    1.18
   1 -14  10    0.08    0.30
  -1 -14 -10   -0.02    0.30
   1 -14  11    5.22    0.42
  -1 -14 -11    5.46    0.42
   1 -15 -10    7.44    0.52
   1 -15  -9   33.52    1.64
   1 -15  -9   34.30    1.69
   1 -15  -8    1.12    0.38
   1 -15  -8    0.96    0.44
   1 -15  -7   59.82    2.80
   1 -15  -7   62.92    2.90
   1 -15  -6    3.43    0.54
   1 -15  -6    4.03    0.59
   1 -15  -5  149.31    6.56
   1 -15  -5  152.44    6.46
   1 -15  -4    2.71    0.46
   1 -15  -4    2.49    0.50
   1 -15  -4    2.02    0.54
   1 -15  -3    7.11    0.72
   1 -15  -3    6.35    0.58
   1 -15  -3    5.19    0.62
   1 -15  -2   40.90    2.05
   1 -15  -2   40.77    1.92
   1 -15  -2   36.67    1.99
   1 -15  -1    7.65    0.72
   1 -15  -1    9.48    0.76
   1 -15   0    3.30    0.50
   1 -15   0    2.60    0.49
   1 -15   1   19.27    1.14
   1 -15   1   18.44    1.13
   1 -15   2   11.56    0.84
   1 -15   2   10.67    0.80
  -1 -15  -2   10.45    0.80
  -1 -15  -3    4.86    0.59
   1 -15   3    4.39    0.56
  -1 -15  -4   23.89    1.37
   1 -15   4   23.65    1.36
  -1 -15  -5   25.18    1.45
   1 -15   5   26.91    1.46
  -1 -15  -6   15.47    1.02
  -1 -15  -6   16.33    1.06
   1 -15   6   15.54    1.01
  -1 -15  -7   12.96    0.90
   1 -15   7   12.78    0.86
  -1 -15  -7   11.99    0.86
   1 -15   8   18.57    1.07
  -1 -15  -8   18.96    1.08
   1 -15   9    1.60    0.34
   1 -15  10   10.62    0.64
  -1 -15 -10   13.12    0.69
   1 -16  -8   63.24    2.89
   1 -16  -8   65.79    2.86
   1 -16  -7   42.91    2.04
   1 -16  -7   41.16    1.99
   1 -16  -6   58.45    2.73
   1 -16  -5   42.97    2.02
   1 -16  -5   41.86    2.10
   1 -16  -4  153.10    6.85
   1 -16  -4  165.85    6.78
   1 -16  -3    0.47    0.36
   1 -16  -3    0.30    0.38
   1 -16  -2    0.74    0.38
   1 -16  -2    0.69    0.39
   1 -16  -1    1.94    0.40
   1 -16  -1    2.54    0.45
  -1 -16  -2  116.41    5.00
   1 -16   3    8.23    0.67
  -1 -16  -3    9.11    0.69
  -1 -16  -3    8.98    0.67
  -1 -16  -4    4.50    0.51
   1 -16   4    4.40    0.50
  -1 -16  -4    4.58    0.53
  -1 -16  -5    0.76    0.36
  -1 -16  -5    0.66    0.35
   1 -16   5    0.60    0.33
  -1 -16  -6   53.22    2.47
   1 -16   6   50.29    2.42
  -1 -16  -6   56.58    2.47
   1 -16   7    0.14    0.26
  -1 -16  -7    0.05    0.31
  -1 -16  -8  153.32    5.70
   1 -16   8  122.62    5.62
   1 -17  -8    0.55    0.20
   1 -17  -7   10.77    0.68
   1 -17  -7   11.24    0.66
   1 -17  -6   11.35    0.72
   1 -17  -6   11.94    0.76
   1 -17  -5   14.25    0.86
   1 -17  -5   13.05    0.81
   1 -17  -4   37.06    1.81
   1 -17  -3    4.61    0.50
   1 -17  -2    1.12    0.34
  -1 -17  -3   53.89    2.41
  -1 -17  -4    1.40    0.32
  -1 -17  -5    5.16    0.46
  -1 -17  -6    7.65    0.54
  -1 -17  -7    1.08    0.25
  -1 -17  -8    7.90    0.47
   1 -18  -5    0.78    0.20
   1 -18  -5    0.67    0.20
   1 -18  -4    6.64    0.47
   1 -18  -4    7.96    0.47
  -2   0  17   -0.09    0.18
   2   0 -16    9.79    0.61
   2   0 -15    0.35    0.31
   2   0 -15   -0.21    0.26
   2   0 -14   36.60    1.76
   2   0 -14   34.75    1.81
   2   0 -13    0.36    0.36
   2   0 -13    0.43    0.42
   2   0 -12  147.35    6.29
   2   0 -11   -0.06    0.31
   2   0 -10   90.99    3.97
   2   0  -9    0.10    0.26
   2   0  -8   29.39    1.41
  -2   0   7    0.21    0.16
   2   0  -7    0.17    0.21
  -2   0   6    7.67    0.45
  -2   0   6    7.85    0.39
   2   0  -6    7.59    0.51
  -2   0   5    0.09    0.16
   2   0  -5   -0.14    0.21
  -2   0   5    0.10    0.09
   2   0  -4    2.28    0.27
  -2   0   4    0.72    0.13
   2   0  -3    0.34    0.20
  -2   0   3    0.00    0.13
   2   0  -2 3505.91  136.60
  -2   0   2 3242.45  136.59
  -2   0   2 3534.06  136.62
   2   0  -2 3288.96  136.62
  -2   0   1    0.15    0.13
  -2   0   1    0.10    0.15
   2   0  -1    0.41    0.13
  -2   0   0  758.93   26.92
  -2   0   0  691.68   26.90
   2   0   1    0.19    0.17
  -2   0  -1    0.57    0.19
   2   0   2 3485.26  140.74
   2   0   3    0.64    0.20
   2   0   3    0.32    0.18
   2   0   4   69.63    2.90
   2   0   4   66.78    2.87
   2   0   5    0.35    0.21
   2   0   5    0.16    0.17
   2   0   6  333.30   13.78
   2   0   6  343.63   13.85
   2   0   7   -0.21    0.17
  -2   0  -8  168.54    7.26
  -2   0  -8  182.90    7.34
  -2   0  -9    0.42    0.25
  -2   0  -9    0.74    0.33
  -2   0 -10   56.16    2.48
  -2   0 -10   49.22    2.37
  -2   0 -11   -0.30    0.29
  -2   0 -11    0.15    0.39
  -2   0 -12   34.47    1.75
  -2   0 -12   38.61    1.88
  -2   0 -13    0.15    0.36
  -2   0 -13   -0.22    0.30
  -2   0 -14    8.73    0.67
   2   0  14    8.39    0.69
   2   0  15    0.12    0.25
  -2   0 -15    0.14    0.25
  -2  -1  16    2.29    0.43
   2  -1 -16    2.50    0.29
   2  -1 -16    2.51    0.34
   2  -1 -15    1.32    0.39
   2   1 -15    1.66    0.35
   2  -1 -15    1.40    0.34
   2   1 -14   12.72    0.83
   2  -1 -14   11.92    0.86
   2  -1 -14   10.29    0.76
   2   1 -14   10.69    0.72
   2   1 -13    2.07    0.45
   2  -1 -13    1.64    0.46
   2  -1 -13    1.95    0.48
   2   1 -13    2.28    0.41
   2   1 -12   70.73    3.19
   2  -1 -12   71.06    3.23
   2   1 -11  114.59    5.10
   2  -1 -11  124.06    5.16
   2  -1 -10    6.13    0.57
   2   1 -10    6.37    0.53
   2   1  -9    0.36    0.23
   2  -1  -9    0.29    0.29
   2  -1  -8   38.57    1.70
   2   1  -8   33.70    1.65
  -2  -1   7   56.59    2.42
  -2   1   7   58.61    2.41
  -2   1   7   55.24    2.47
   2   1  -7   54.94    2.51
  -2   1   6  284.30   10.92
  -2  -1   6  241.98   10.79
  -2   1   6  286.77   10.88
   2   1  -6  292.28   10.96
   2  -1  -6  288.60   10.96
   2   1  -6  324.76   10.99
  -2  -1   6  262.07   10.79
  -2  -1   6  294.48   10.88
   2   1  -5   82.95    3.27
   2  -1  -5   72.65    3.24
   2   1  -5   71.98    3.24
  -2  -1   5   77.03    3.18
  -2  -1   5   77.82    3.13
  -2   1   5   76.44    3.20
  -2  -1   4   19.13    0.88
   2  -1  -4   19.32    0.94
   2   1  -4   22.76    0.96
  -2   1   4   21.79    0.92
  -2  -1   4   20.18    0.85
   2   1  -4   20.27    0.95
  -2   1   3  312.37   12.69
   2   1  -3  311.85   12.64
  -2  -1   3  299.34   12.64
   2   1  -3  338.00   12.71
  -2  -1   3  319.09   12.64
  -2  -1   2  141.83    5.65
   2   1  -2  145.82    5.69
   2  -1  -2  134.81    5.68
  -2  -1   2  133.78    5.69
   2   1  -2  128.53    5.65
   2  -1  -1    0.19    0.14
   2   1  -1    0.55    0.12
   2   1  -1    0.14    0.15
  -2  -1   1    0.26    0.12
  -2  -1   1    0.30    0.14
  -2   1   1    0.08    0.15
  -2  -1   1    0.32    0.08
   2   1   0  475.19   20.99
  -2  -1   0  530.41   20.98
  -2  -1   0  518.66   20.99
  -2   1   0  489.39   20.99
  -2   1  -1  535.91   23.99
   2   1   1  560.46   23.98
  -2   1  -1  647.05   23.99
  -2  -1  -1  594.07   23.98
   2  -1   1  632.92   23.99
   2   1   2  292.52   12.94
   2  -1   2  324.19   12.94
  -2   1  -2  338.92   12.94
   2   1   2  316.58   12.94
   2   1   3   31.76    1.42
   2  -1   3   33.01    1.41
  -2   1  -3   32.24    1.44
   2  -1   4 1080.47   42.79
  -2   1  -4 1066.78   42.83
   2   1   4 1096.22   42.80
   2  -1   4  959.56   42.81
   2   1   4 1080.32   42.84
   2  -1   5    3.94    0.37
   2  -1   5    3.54    0.32
   2  -1   5    3.79    0.30
   2   1   5    3.68    0.32
   2   1   5    3.34    0.34
   2   1   5    3.82    0.33
   2   1   6    0.56    0.20
   2  -1   6    0.96    0.18
   2  -1   6    0.69    0.23
   2   1   6    0.72    0.25
   2   1   7   35.70    1.66
   2  -1   7   34.52    1.65
   2   1   7   35.95    1.62
  -2  -1  -7   33.65    1.65
  -2   1  -8  151.92    5.98
  -2   1  -8  137.38    6.02
  -2  -1  -8  134.95    5.99
  -2  -1  -8  146.08    6.05
  -2  -1  -9   35.34    1.79
  -2  -1  -9   40.28    1.76
  -2   1  -9   34.39    1.69
  -2   1  -9   35.25    1.76
  -2  -1 -10   47.58    2.23
  -2  -1 -10   47.07    2.15
  -2   1 -10   44.42    2.10
  -2   1 -10   44.00    2.17
  -2   1 -11   -0.04    0.35
  -2  -1 -11    0.04    0.38
  -2   1 -11    0.08    0.26
  -2  -1 -11    0.13    0.32
  -2  -1 -12    1.59    0.37
  -2   1 -12    1.66    0.40
  -2  -1 -12    1.73    0.45
  -2   1 -13    0.62    0.36
   2  -1  13    0.50    0.42
  -2  -1 -13    1.06    0.34
  -2  -1 -13    0.58    0.42
   2   1  14    9.71    0.70
  -2  -1 -14    8.90    0.62
  -2   1 -14    9.11    0.67
  -2  -1 -14    8.31    0.70
   2  -1  14    9.59    0.74
  -2  -1 -15   19.17    1.06
  -2   1 -15   19.32    1.00
   2  -1  15   20.66    1.08
  -2  -1 -16   18.16    0.89
  -2  -2  17    0.94    0.22
   2  -2 -16   10.39    0.67
   2  -2 -16   10.38    0.63
  -2  -2  16   11.39    0.77
   2  -2 -15    1.17    0.39
   2  -2 -15    1.33    0.36
   2   2 -14   -0.03    0.29
   2  -2 -14   -0.08    0.41
   2  -2 -14   -0.26    0.37
   2  -2 -13  165.09    6.52
   2   2 -13  145.55    6.39
   2   2 -13  142.25    6.32
   2  -2 -13  152.68    6.42
   2   2 -12   64.86    2.88
   2   2 -12   59.70    2.80
   2  -2 -12   62.97    2.90
   2  -2 -11  134.78    5.66
   2   2 -11  128.15    5.58
   2   2 -10   93.85    4.04
   2  -2 -10   92.63    4.09
   2   2  -9   11.64    0.71
   2  -2  -9   11.03    0.70
  -2   2   8  105.37    4.24
   2  -2  -8   92.20    4.21
   2   2  -7   44.85    2.12
  -2   2   7   48.20    2.11
   2  -2  -7   46.19    2.14
  -2   2   7   48.65    2.06
  -2   2   6  174.27    6.81
   2  -2  -6  160.40    6.86
   2   2  -6  153.85    6.84
   2   2  -6  157.21    6.84
   2  -2  -6  178.40    6.86
  -2   2   5    0.10    0.14
   2   2  -5    0.11    0.18
   2  -2  -5   -0.01    0.17
   2   2  -5    0.04    0.18
   2  -2  -5    0.05    0.21
   2  -2  -4   22.18    1.03
   2  -2  -4   23.73    1.05
   2   2  -4   22.68    1.03
   2   2  -4   21.84    1.02
  -2   2   4   21.55    1.02
  -2   2   3  704.66   30.55
   2  -2  -3  786.46   30.58
   2   2  -3  708.48   30.55
   2   2  -2    6.97    0.38
   2   2  -2    7.45    0.35
   2  -2  -2    7.96    0.42
   2  -2  -2    7.30    0.43
  -2   2   2    7.81    0.43
  -2   2   2    7.56    0.43
   2  -2  -1  859.02   33.66
   2   2  -1  828.56   33.65
   2   2  -1  836.79   33.62
  -2   2   1  848.05   33.68
   2   2  -1  826.13   33.66
  -2  -2   1  834.80   33.64
  -2   2   1  781.05   33.67
   2  -2   0 1336.38   55.79
  -2   2   0 1445.61   55.78
  -2  -2   0 1273.09   55.77
   2   2   0 1464.75   55.77
   2  -2   1 1402.97   56.21
   2   2   1 1363.16   56.20
  -2   2  -1 1407.34   56.20
  -2   2  -2  517.10   21.99
   2  -2   2  553.04   22.00
  -2   2  -2  497.07   22.01
  -2   2  -3  465.26   18.82
   2   2   3  430.15   18.82
  -2   2  -3  482.32   18.78
   2  -2   3  466.55   18.78
   2  -2   4  240.13    9.61
  -2   2  -4  228.71    9.66
   2   2   5  146.01    6.01
   2   2   5  134.87    6.03
   2  -2   5  142.49    5.96
   2   2   5  154.17    6.01
   2  -2   5  141.51    6.00
  -2   2  -5  149.35    6.04
   2   2   6  736.71   30.45
   2  -2   6  777.27   30.47
   2   2   6  734.72   30.46
   2  -2   6  757.91   30.40
   2   2   6  738.83   30.50
  -2  -2  -7  131.58    5.20
   2  -2   7  127.27    5.18
   2   2   7  121.09    5.17
  -2  -2  -7  121.59    5.14
   2   2   7  111.71    5.12
  -2   2  -8    1.30    0.28
  -2  -2  -8    2.24    0.37
  -2  -2  -8    1.76    0.31
  -2   2  -9    0.76    0.28
  -2  -2  -9    0.56    0.32
  -2  -2  -9    0.22    0.28
  -2  -2 -10   22.77    1.26
  -2   2 -10   19.27    1.16
  -2  -2 -10   22.46    1.19
  -2  -2 -11   10.60    0.86
  -2   2 -11   11.91    0.81
  -2  -2 -11   11.37    0.81
  -2   2 -12   15.18    0.97
  -2  -2 -12   16.59    1.09
  -2  -2 -12   15.71    0.99
   2  -2  13   24.64    1.46
  -2   2 -13   24.49    1.32
  -2  -2 -13   26.83    1.46
  -2  -2 -13   24.48    1.34
  -2  -2 -14    3.12    0.52
  -2   2 -14    3.49    0.39
  -2  -2 -14    3.45    0.42
   2  -2  14    3.88    0.55
  -2  -2 -15   11.32    0.72
   2  -2  15   10.35    0.71
  -2  -2 -16    1.42    0.23
  -2  -3  16    3.37    0.45
   2  -3 -16    2.77    0.37
   2  -3 -16    2.77    0.33
  -2  -3  15    0.77    0.48
   2  -3 -15    0.82    0.36
   2  -3 -15    0.54    0.37
   2  -3 -14    5.97    0.61
   2  -3 -14    6.12    0.67
   2  -3 -13    5.36    0.61
   2  -3 -13    5.05    0.66
   2  -3 -12    4.74    0.60
   2   3 -12    4.89    0.48
   2  -3 -11  215.53    9.46
   2  -3 -11  247.76    9.61
   2  -3 -10    0.18    0.26
   2  -3 -10    0.29    0.35
   2  -3  -9    6.57    0.56
   2  -3  -9    5.55    0.49
   2  -3  -8    1.02    0.27
   2  -3  -8    0.80    0.28
   2   3  -7  153.62    6.65
   2  -3  -7  148.72    6.66
  -2   3   6    0.60    0.17
   2   3  -6    1.03    0.21
   2   3  -6    0.93    0.22
   2  -3  -6    0.43    0.18
   2  -3  -6    0.43    0.22
  -2   3   5   20.53    0.95
   2   3  -5   20.75    0.96
   2  -3  -5   20.21    0.98
   2   3  -5   18.55    0.95
   2  -3  -5   19.71    0.95
   2   3  -4  655.15   26.43
   2  -3  -4  645.15   26.44
  -2   3   4  648.24   26.46
   2   3  -4  704.93   26.45
   2  -3  -4  609.20   26.45
  -2   3   3  130.72    4.92
   2  -3  -3  117.02    4.90
  -2   3   3  113.54    4.90
   2   3  -3  115.73    4.87
   2   3  -2  225.67    9.41
  -2   3   2  246.39    9.49
   2   3  -2  240.10    9.43
  -2   3   2  226.51    9.47
   2  -3  -2  228.91    9.47
   2   3  -1  784.69   32.55
   2  -3  -1  779.97   32.55
  -2  -3   1  816.28   32.53
  -2   3   1  846.49   32.58
  -2  -3   0  413.44   16.68
  -2   3   0  427.94   16.75
  -2   3   0  402.42   16.70
   2  -3   0  429.95   16.75
  -2  -3   0  402.39   16.70
  -2   3  -1  552.07   22.11
   2  -3   1  538.95   22.11
  -2   3  -2  654.83   25.77
   2  -3   2  617.91   25.77
  -2   3  -3  306.51   11.92
   2  -3   3  302.95   11.87
  -2   3  -3  292.26   11.87
   2   3   3  262.88   11.90
   2   3   4  188.61    8.07
   2  -3   4  198.62    8.08
   2  -3   4  205.40    8.06
  -2   3  -4  213.33    8.07
  -2   3  -4  209.85    8.13
   2  -3   5  253.32   10.29
   2   3   5  236.28   10.28
   2  -3   5  238.49   10.23
   2   3   6   17.09    0.90
   2   3   6   18.56    0.98
   2  -3   6   18.51    0.84
   2  -3   6   18.74    0.92
  -2  -3  -7   10.64    0.71
   2   3   7   12.98    0.71
  -2  -3  -7   10.73    0.68
   2  -3   7   10.87    0.68
  -2  -3  -8    6.74    0.54
  -2  -3  -8    6.61    0.51
  -2  -3  -9   37.41    1.83
  -2   3  -9   41.01    1.84
  -2  -3  -9   36.68    1.84
  -2  -3 -10    7.43    0.64
  -2   3 -10    7.46    0.59
  -2  -3 -10    8.87    0.72
  -2  -3 -11   12.12    0.94
  -2   3 -11   11.77    0.81
  -2  -3 -12    3.27    0.56
  -2  -3 -12    4.63    0.55
   2  -3  12    4.99    0.67
   2  -3  13   60.04    2.86
  -2  -3 -13   61.41    2.75
  -2  -3 -13   55.88    2.80
  -2  -3 -14    9.73    0.69
  -2  -3 -14    9.98    0.75
   2  -3  14   10.03    0.80
   2  -3  15   38.39    1.83
  -2  -3 -15   38.31    1.82
   2  -3  16   -0.04    0.22
  -2  -3 -16    0.27    0.20
   2  -4 -16    0.47    0.26
   2  -4 -16   -0.28    0.29
   2  -4 -15   61.30    2.74
   2  -4 -15   57.95    2.68
   2  -4 -14    3.88    0.53
   2  -4 -14    2.52    0.50
   2  -4 -13   47.79    2.33
   2  -4 -12  120.71    5.12
   2  -4 -12  113.88    4.99
   2  -4 -11    1.01    0.46
   2  -4 -11    1.21    0.35
   2  -4 -10   11.73    0.77
   2  -4 -10   12.89    0.87
   2  -4  -9   74.22    3.37
   2  -4  -9   80.88    3.48
   2  -4  -8    6.86    0.57
   2  -4  -8    5.82    0.47
   2  -4  -8    5.20    0.49
   2  -4  -7   54.72    2.36
   2  -4  -7   51.77    2.33
   2  -4  -7   52.17    2.36
   2   4  -7   54.14    2.35
  -2   4   7   49.36    2.32
   2  -4  -6  524.56   20.77
   2  -4  -6  490.41   20.72
   2   4  -6  464.55   20.72
  -2   4   6  505.60   20.75
   2  -4  -5  506.71   20.61
   2   4  -5  547.36   20.59
   2  -4  -5  504.04   20.58
   2   4  -5  471.44   20.57
  -2   4   5  508.09   20.61
   2  -4  -4  274.81   10.51
   2   4  -4  266.84   10.46
  -2   4   4  273.89   10.52
   2   4  -4  257.06   10.47
   2  -4  -3  308.20   11.45
  -2   4   3  283.08   11.44
   2   4  -3  275.29   11.39
   2   4  -3  284.79   11.34
   2   4  -3  287.08   11.34
  -2   4   3  286.73   11.46
   2   4  -3  271.11   11.40
   2  -4  -3  272.44   11.40
   2   4  -3  268.73   11.34
  -2   4   2 1808.64   68.52
   2  -4  -2 1740.82   68.48
  -2   4   2 1644.64   68.53
   2   4  -2 1595.17   68.48
   2   4  -2 1703.08   68.45
   2  -4  -1  738.27   30.84
  -2   4   1  779.66   30.81
  -2  -4   0  295.51   12.13
  -2   4   0  300.51   12.20
   2  -4   0  304.59   12.19
  -2   4   0  299.86   12.13
   2  -4   1  324.89   13.16
  -2   4  -1  321.58   13.16
  -2   4  -2  564.51   22.67
   2  -4   2  553.49   22.67
  -2   4  -3   39.18    1.70
  -2   4  -3   40.62    1.65
   2  -4   4  191.92    7.92
   2   4   4  198.79    7.94
  -2   4  -4  210.04    8.00
   2  -4   4  180.50    7.92
   2   4   4  183.84    8.00
  -2   4  -4  197.66    7.92
   2   4   5    6.97    0.44
  -2   4  -5    7.12    0.49
   2  -4   5    6.77    0.40
   2  -4   5    6.78    0.43
   2   4   6   77.27    3.50
   2  -4   6   82.42    3.51
  -2   4  -6   86.88    3.56
  -2  -4  -7    7.16    0.51
  -2  -4  -7    9.13    0.67
   2  -4   7    8.06    0.54
  -2  -4  -7    7.56    0.52
  -2  -4  -7    7.79    0.58
   2   4   7    7.49    0.53
  -2  -4  -7    7.84    0.57
  -2  -4  -8    0.41    0.30
  -2  -4  -8    0.25    0.25
  -2  -4  -8   -0.06    0.22
  -2  -4  -8    0.03    0.29
  -2  -4  -9   13.47    0.88
  -2  -4  -9   12.82    0.83
  -2  -4  -9   14.02    0.91
  -2  -4 -10   15.20    0.94
  -2  -4 -10   17.38    1.02
   2  -4  10   14.98    1.09
   2  -4  11    4.87    0.69
  -2  -4 -11    4.63    0.60
   2  -4  12    2.69    0.58
  -2  -4 -12    2.42    0.50
  -2  -4 -13   80.16    3.72
  -2  -4 -13   83.49    3.80
   2  -4  13   88.98    3.87
  -2  -4 -14    5.58    0.55
   2  -4  14    6.75    0.65
  -2  -4 -14    6.58    0.63
   2  -4  15   75.59    3.43
   2  -4  15   77.95    3.47
  -2  -4 -15   81.34    3.44
  -2  -4 -16    8.40    0.48
   2  -4  16    6.11    0.46
   2  -5 -16    1.94    0.29
   2  -5 -16    2.36    0.32
  -2  -5  15    1.31    0.46
   2  -5 -15    1.30    0.35
  -2  -5  14   26.87    1.55
   2  -5 -14   26.24    1.41
   2  -5 -13   -0.12    0.51
   2  -5 -13    0.50    0.46
   2  -5 -12  119.40    4.96
   2  -5 -12  108.82    5.09
   2  -5 -11   37.24    1.82
   2  -5 -10  161.73    6.87
   2  -5 -10  158.72    6.92
   2  -5 -10  162.37    6.82
   2  -5  -9   -0.09    0.30
   2  -5  -9   -0.03    0.33
   2  -5  -9    0.60    0.37
   2  -5  -8    5.39    0.50
   2  -5  -8    5.31    0.48
   2  -5  -8    4.99    0.53
   2  -5  -8    5.23    0.49
  -2   5   7    6.61    0.49
   2  -5  -7    6.91    0.53
   2   5  -7    7.30    0.49
   2  -5  -7    8.05    0.63
   2  -5  -7    6.79    0.59
   2  -5  -7    6.52    0.53
   2  -5  -7    7.53    0.54
   2  -5  -6  548.43   22.32
  -2   5   6  562.98   22.26
   2  -5  -6  551.22   22.24
   2   5  -6  526.68   22.19
  -2   5   5   14.38    0.79
   2   5  -5   13.41    0.72
   2   5  -5   15.74    0.73
   2  -5  -5   14.28    0.73
   2  -5  -5   14.55    0.77
   2   5  -4  130.95    5.45
   2  -5  -4  126.59    5.49
   2   5  -4  148.02    5.45
   2  -5  -4  133.44    5.45
  -2   5   4  132.93    5.53
   2   5  -4  127.79    5.38
   2   5  -3  196.16    8.34
   2   5  -3  202.20    8.30
   2   5  -3  209.33    8.33
   2   5  -3  205.20    8.30
  -2   5   3  193.44    8.42
  -2   5   3  211.89    8.40
   2  -5  -3  212.00    8.35
   2   5  -2  801.58   30.72
  -2   5   2  809.44   30.77
   2   5  -2  717.78   30.68
   2  -5  -2  775.53   30.71
  -2   5   1  324.15   12.50
  -2   5   1  294.26   12.45
  -2   5   0   28.49    1.21
   2  -5   0   26.70    1.24
  -2   5   0   25.86    1.24
  -2   5  -1  313.50   13.09
   2  -5   1  324.37   13.09
  -2   5  -1  322.98   13.02
  -2  -5  -1  321.43   13.02
   2  -5   2   60.77    2.62
  -2  -5  -2   60.67    2.54
  -2   5  -2   65.18    2.63
   2   5   3  115.62    4.81
  -2   5  -3  120.82    4.84
   2  -5   3  112.66    4.81
   2  -5   3  119.12    4.84
   2  -5   4  591.56   24.06
   2   5   4  570.54   24.05
  -2   5  -4  596.46   24.05
   2  -5   4  596.36   24.06
  -2   5  -4  618.63   24.13
  -2   5  -5  166.61    7.21
   2  -5   5  174.95    7.22
   2  -5   5  172.77    7.25
   2   5   5  188.54    7.27
   2   5   5  172.88    7.35
  -2   5  -5  183.23    7.32
  -2  -5  -6    0.46    0.16
   2  -5   6    0.43    0.15
  -2  -5  -6    0.48    0.25
  -2   5  -6    1.04    0.24
  -2  -5  -6    0.48    0.24
   2   5   6    0.45    0.20
   2  -5   6    1.00    0.34
  -2  -5  -6    0.56    0.24
  -2  -5  -6    0.44    0.22
  -2  -5  -7  185.06    7.59
  -2  -5  -7  173.13    7.53
  -2  -5  -7  193.07    7.61
  -2  -5  -7  180.81    7.56
  -2  -5  -7  170.13    7.51
   2  -5   7  190.74    7.68
  -2  -5  -8   34.24    1.70
  -2  -5  -8   30.79    1.60
  -2  -5  -8   33.85    1.67
   2  -5   8   36.75    1.79
  -2  -5  -8   33.99    1.61
  -2  -5  -9   38.70    1.88
  -2  -5  -9   38.80    1.88
  -2  -5  -9   43.20    2.02
  -2  -5  -9   39.91    1.95
   2  -5   9   41.69    2.09
  -2  -5 -10   23.77    1.28
  -2  -5 -10   25.17    1.38
   2  -5  10   26.77    1.53
  -2  -5 -10   26.39    1.45
  -2  -5 -10   25.43    1.37
  -2  -5 -11  285.25   12.51
  -2  -5 -11  316.57   12.60
  -2  -5 -11  298.57   12.48
   2  -5  11  308.81   12.69
  -2  -5 -12    7.53    0.70
   2  -5  12    7.48    0.81
  -2  -5 -12    7.52    0.78
  -2  -5 -13    4.74    0.56
   2  -5  13    4.31    0.66
   2  -5  14    0.61    0.42
   2  -5  14    1.17    0.42
   2  -5  15   24.30    1.20
   2  -5  15   23.08    1.18
  -2  -5 -16   14.50    0.73
  -2  -6  16   50.98    2.13
   2  -6 -16   45.95    2.05
   2  -6 -16   44.44    2.07
   2  -6 -15   10.21    0.73
   2  -6 -15   11.10    0.70
  -2  -6  15   10.98    0.78
   2  -6 -14    5.00    0.58
  -2  -6  14    5.26    0.67
   2  -6 -13   29.54    1.50
  -2  -6  13   29.32    1.72
   2  -6 -13   32.84    1.68
   2  -6 -12   31.31    1.63
   2  -6 -12   27.73    1.46
   2  -6 -12   28.17    1.55
  -2  -6  12   27.29    1.66
   2  -6 -11   49.16    2.30
   2  -6 -11   47.36    2.36
   2  -6 -11   49.17    2.42
   2  -6 -11   48.30    2.26
   2  -6 -10  139.06    6.06
   2  -6 -10  139.99    6.03
   2  -6 -10  145.08    6.16
   2  -6  -9   13.82    0.90
   2  -6  -9   15.15    0.93
   2  -6  -9   14.95    1.01
   2  -6  -8   13.57    0.87
   2  -6  -8   13.97    0.88
   2  -6  -8   15.47    0.90
   2  -6  -8   15.50    0.97
   2  -6  -7   10.31    0.67
   2  -6  -7   10.15    0.67
   2  -6  -7   10.14    0.67
   2  -6  -7    9.22    0.72
   2  -6  -6  353.56   14.78
   2  -6  -6  380.47   14.79
   2  -6  -6  358.73   14.77
   2  -6  -6  348.33   14.80
   2  -6  -6  361.84   14.86
   2  -6  -5   68.58    3.03
  -2   6   5   68.86    3.08
   2   6  -5   72.67    2.98
   2  -6  -4  119.78    4.70
   2   6  -4  115.43    4.62
   2   6  -4  109.71    4.63
  -2   6   4  115.23    4.75
   2   6  -4  107.73    4.58
   2   6  -3   19.77    0.81
   2  -6  -3   17.72    0.81
   2   6  -3   19.02    0.83
   2   6  -3   18.63    0.79
   2   6  -3   17.38    0.82
   2  -6  -3   17.38    0.81
  -2   6   3   15.50    0.91
   2   6  -2  684.57   27.36
  -2   6   2  709.60   27.51
   2   6  -2  683.73   27.41
  -2   6   2  625.47   27.42
   2  -6  -2  680.96   27.36
  -2   6   1    0.16    0.15
   2  -6  -1    0.42    0.08
  -2   6   0  229.88    9.52
  -2   6   0  232.79    9.46
  -2   6  -1   27.04    1.26
  -2   6  -1   27.53    1.16
  -2   6  -2  119.05    4.72
  -2  -6  -2  113.84    4.63
   2  -6   2  120.62    4.72
  -2  -6  -2  106.94    4.58
   2   6   2  114.13    4.62
   2  -6   2  119.77    4.63
   2  -6   3  358.98   14.46
   2   6   3  342.58   14.41
  -2   6  -3  359.27   14.46
  -2  -6  -3  358.09   14.39
   2  -6   3  356.41   14.41
  -2   6  -4  527.43   21.60
   2  -6   4  534.05   21.51
  -2  -6  -4  545.91   21.49
   2   6   4  521.56   21.51
  -2   6  -4  500.73   21.51
   2  -6   4  546.11   21.52
  -2  -6  -5  142.96    6.22
   2   6   5  163.03    6.20
   2  -6   5  155.81    6.19
  -2   6  -5  158.01    6.27
  -2  -6  -5  142.94    6.23
  -2  -6  -5  132.08    6.21
  -2  -6  -5  146.93    6.32
  -2  -6  -6   86.33    3.75
  -2   6  -6   84.85    3.66
  -2  -6  -6   85.84    3.66
  -2  -6  -6   85.13    3.64
  -2  -6  -6   82.50    3.63
  -2  -6  -6   81.99    3.64
   2  -6   6   82.20    3.74
  -2  -6  -7    0.18    0.27
  -2  -6  -7    0.20    0.26
   2  -6   7    0.41    0.35
  -2  -6  -7    0.69    0.31
  -2  -6  -7    0.24    0.29
  -2  -6  -8    1.07    0.35
  -2  -6  -8    1.15    0.50
   2  -6   8    0.89    0.42
  -2  -6  -8    0.87    0.36
  -2  -6  -8    0.58    0.35
  -2  -6  -8    0.97    0.32
  -2  -6  -8    1.05    0.32
   2  -6   9    0.46    0.44
  -2  -6  -9    0.31    0.30
  -2  -6  -9    0.07    0.37
  -2  -6  -9   -0.03    0.40
  -2  -6  -9    0.33    0.30
  -2  -6  -9    0.35    0.33
  -2  -6 -10    0.36    0.34
   2  -6  10    0.69    0.52
  -2  -6 -10    0.29    0.30
  -2  -6 -10    0.28    0.40
  -2  -6 -11   15.10    1.07
  -2  -6 -11   15.47    1.00
  -2  -6 -12   74.61    3.49
   2  -6  12   78.59    3.62
  -2  -6 -12   78.43    3.53
   2  -6  13   23.52    1.38
  -2  -6 -13   23.85    1.30
  -2  -6 -13   23.24    1.32
   2  -6  13   22.78    1.38
   2  -6  14    0.64    0.40
   2  -6  14    1.20    0.41
  -2  -6 -14    0.79    0.36
   2  -6  15    4.18    0.42
   2  -6  15    3.88    0.40
  -2  -6 -15    4.40    0.42
  -2  -7  16   47.28    2.10
   2  -7 -16   48.24    2.08
   2  -7 -15    0.51    0.29
  -2  -7  15    0.53    0.35
  -2  -7  14   25.94    1.48
   2  -7 -14   28.62    1.42
   2  -7 -14   26.67    1.42
   2  -7 -13    4.90    0.47
   2  -7 -13    5.08    0.62
   2  -7 -13    4.92    0.59
  -2  -7  13    5.61    0.70
   2  -7 -12    3.79    0.49
  -2  -7  12    3.39    0.68
   2  -7 -12    4.44    0.60
   2  -7 -12    4.32    0.58
   2  -7 -11    7.03    0.76
   2  -7 -11    8.24    0.75
   2  -7 -11    7.92    0.64
   2  -7 -11    7.28    0.71
   2  -7 -11    6.48    0.66
   2  -7 -10  369.79   15.32
   2  -7 -10  361.18   15.42
  -2  -7  10  379.68   15.46
   2  -7 -10  378.69   15.32
   2  -7 -10  363.79   15.29
   2  -7  -9   35.68    1.78
   2  -7  -9   35.93    1.88
   2  -7  -9   34.61    1.77
   2  -7  -8   94.32    4.13
   2  -7  -8   89.66    4.09
   2  -7  -8   98.13    4.23
   2  -7  -8   95.36    4.12
   2  -7  -7   11.03    0.80
   2  -7  -7    9.63    0.67
   2  -7  -7   11.25    0.74
   2  -7  -7    9.47    0.69
   2  -7  -6   56.48    2.44
   2  -7  -6   55.89    2.50
  -2  -7   6   50.95    2.50
   2  -7  -6   55.55    2.56
   2  -7  -6   53.26    2.56
   2  -7  -5  200.03    8.52
   2  -7  -5  206.35    8.48
   2  -7  -5  201.67    8.53
   2  -7  -5  204.29    8.45
  -2   7   4 1984.26   80.34
   2   7  -3  729.23   28.21
   2   7  -3  672.44   28.18
  -2   7   2   32.58    1.46
  -2   7   2   35.13    1.57
   2   7  -2   32.04    1.45
   2   7  -1  292.56   12.09
  -2   7   1  294.77   12.15
  -2   7   1  299.14   12.06
  -2   7   0  117.78    4.98
  -2   7   0  119.03    4.91
  -2   7  -1   32.49    1.41
  -2   7  -1   30.42    1.46
   2   7   2   26.25    1.14
  -2   7  -2   28.24    1.26
  -2   7  -3  350.16   14.30
   2  -7   4   63.45    2.79
  -2  -7  -4   62.66    2.72
   2  -7   4   64.95    2.81
  -2   7  -4   64.46    2.74
  -2  -7  -4   55.97    2.69
  -2  -7  -4   59.42    2.77
  -2   7  -5    0.03    0.19
  -2  -7  -5    0.12    0.26
  -2  -7  -5    0.13    0.32
  -2  -7  -5    0.07    0.26
   2  -7   5    0.19    0.32
  -2  -7  -5    0.11    0.20
  -2  -7  -5   -0.04    0.23
  -2  -7  -6   18.57    1.04
  -2  -7  -6   19.01    1.13
  -2  -7  -6   18.89    1.03
  -2  -7  -6   18.98    1.03
  -2  -7  -6   18.75    1.03
  -2  -7  -7    0.88    0.32
  -2  -7  -7    1.35    0.44
  -2  -7  -7    0.83    0.32
  -2  -7  -7    0.65    0.31
  -2  -7  -7    1.01    0.33
  -2  -7  -8  146.16    6.13
  -2  -7  -8  145.80    6.18
  -2  -7  -8  147.88    6.16
  -2  -7  -8  147.95    6.20
   2  -7   8  131.38    6.26
  -2  -7  -8  142.58    6.14
  -2  -7  -9   17.44    1.07
  -2  -7  -9   18.78    1.12
  -2  -7  -9   18.67    1.07
  -2  -7  -9   17.77    1.13
  -2  -7  -9   19.63    1.15
   2  -7   9   19.87    1.27
  -2  -7 -10   42.32    2.03
  -2  -7 -10   43.31    2.11
  -2  -7 -10   41.79    2.10
  -2  -7 -10   42.52    2.12
   2  -7  10   40.68    2.22
  -2  -7 -11    2.06    0.53
  -2  -7 -11    1.75    0.42
   2  -7  11    2.04    0.52
   2  -7  11    2.36    0.62
  -2  -7 -12   11.85    0.91
   2  -7  12   13.40    0.97
   2  -7  12   12.19    1.00
   2  -7  13    4.09    0.63
  -2  -7 -13    4.17    0.52
   2  -7  13    3.74    0.54
   2  -7  14    5.54    0.58
   2  -7  14    6.26    0.56
  -2  -7 -14    6.81    0.55
   2  -7  15    9.31    0.57
  -2  -7 -15    8.64    0.54
   2  -7  15    7.78    0.52
  -2  -8  15   15.26    0.84
   2  -8 -15   13.91    0.77
   2  -8 -15   13.77    0.77
   2  -8 -14    0.31    0.22
   2  -8 -14    0.59    0.32
   2  -8 -14    0.62    0.32
  -2  -8  14    0.46    0.37
  -2  -8  13    3.66    0.61
   2  -8 -13    2.89    0.48
   2  -8 -13    2.95    0.42
   2  -8 -13    3.38    0.48
  -2  -8  12    2.16    0.59
   2  -8 -12    2.25    0.50
   2  -8 -12    2.19    0.49
   2  -8 -12    2.27    0.38
   2  -8 -12    2.18    0.44
   2  -8 -11   13.05    0.93
   2  -8 -11   14.03    1.04
   2  -8 -11   12.92    0.91
   2  -8 -11   13.82    0.93
  -2  -8  11   13.19    1.02
   2  -8 -11   12.31    0.85
   2  -8 -10    2.36    0.49
   2  -8 -10    1.90    0.45
   2  -8 -10    2.03    0.47
  -2  -8  10    1.82    0.53
   2  -8 -10    2.68    0.57
   2  -8 -10    1.83    0.46
   2  -8  -9   33.36    1.73
   2  -8  -9   36.17    1.89
   2  -8  -9   35.72    1.79
  -2  -8   9   33.71    1.85
   2  -8  -8  454.95   19.17
   2  -8  -8  491.93   19.08
   2  -8  -8  467.60   19.03
  -2  -8   8  451.52   19.14
   2  -8  -8  448.00   19.07
   2  -8  -7  112.66    4.72
   2  -8  -7  105.36    4.84
   2  -8  -7  109.92    4.78
  -2  -8   7  107.80    4.81
   2  -8  -7  111.68    4.87
   2  -8  -6   57.43    2.61
   2  -8  -6   57.28    2.72
  -2  -8   6   58.04    2.67
   2  -8  -6   54.96    2.55
   2  -8  -6   58.80    2.65
   2  -8  -6   59.77    2.73
   2  -8  -5  134.63    5.91
   2  -8  -5  137.78    6.02
   2  -8  -5  141.49    6.02
   2  -8  -5  150.44    5.99
  -2  -8   5  138.32    5.96
   2  -8  -4  578.29   23.27
   2  -8  -4  557.83   23.36
   2  -8  -4  572.70   23.34
   2  -8  -3  130.74    5.59
   2  -8  -3  136.07    5.56
   2  -8  -3  128.81    5.58
   2  -8  -3  129.39    5.49
   2  -8  -3  129.70    5.59
   2   8  -2 1621.17   66.59
  -2   8   2 1690.65   66.71
   2   8  -1   20.63    1.02
  -2   8   1   21.99    1.10
   2   8   0    2.17    0.25
  -2   8   0    2.72    0.31
  -2   8  -1    5.89    0.43
  -2   8  -2  110.94    4.81
   2  -8   2  115.93    4.91
  -2  -8  -2  118.36    4.83
   2  -8   2  117.75    4.92
  -2  -8  -2  109.90    4.83
  -2  -8  -3  163.70    6.91
  -2  -8  -3  161.76    6.85
   2  -8   3  158.44    6.93
  -2  -8  -3  168.70    6.87
   2  -8   3  167.22    6.95
  -2  -8  -4   23.70    1.29
  -2  -8  -4   23.19    1.19
   2  -8   4   26.37    1.35
   2  -8   4   24.85    1.32
  -2  -8  -5   17.49    1.06
  -2  -8  -5   15.91    0.95
  -2  -8  -5   16.53    0.98
   2  -8   5   19.75    1.10
   2  -8   5   16.22    1.04
  -2  -8  -5   17.00    0.93
  -2  -8  -6  246.60   10.32
  -2  -8  -6  256.50   10.31
   2  -8   6  245.73   10.40
  -2  -8  -6  245.54   10.28
  -2  -8  -6  243.60   10.41
   2  -8   6  243.03   10.42
  -2  -8  -6  250.19   10.29
  -2  -8  -7    9.26    0.69
  -2  -8  -7    8.59    0.77
  -2  -8  -7    9.26    0.67
  -2  -8  -7    8.14    0.68
  -2  -8  -7    9.29    0.68
   2  -8   7    7.81    0.75
  -2  -8  -8   99.27    4.32
  -2  -8  -8   92.92    4.31
   2  -8   8  100.43    4.44
  -2  -8  -8  104.29    4.33
  -2  -8  -8   94.40    4.45
  -2  -8  -8   94.95    4.32
  -2  -8  -8  102.72    4.40
  -2  -8  -9    7.74    0.73
  -2  -8  -9    8.32    0.72
  -2  -8  -9    8.59    0.73
  -2  -8  -9    9.50    0.72
   2  -8   9    7.40    0.78
  -2  -8  -9    7.55    0.68
  -2  -8 -10   45.75    2.22
   2  -8  10   46.03    2.32
   2  -8  10   41.53    2.34
  -2  -8 -10   47.63    2.23
  -2  -8 -10   43.70    2.15
  -2  -8 -10   44.95    2.22
   2  -8  11    6.27    0.80
  -2  -8 -11    6.71    0.67
   2  -8  11    6.11    0.72
  -2  -8 -11    7.38    0.64
  -2  -8 -11    6.52    0.66
   2  -8  12   21.56    1.29
  -2  -8 -12   20.34    1.21
  -2  -8 -12   22.49    1.24
   2  -8  12   21.93    1.34
  -2  -8 -12   20.75    1.16
   2  -8  13   49.37    2.37
   2  -8  13   50.84    2.42
  -2  -8 -13   50.11    2.33
   2  -8  14    0.67    0.28
   2  -8  14    0.16    0.33
  -2  -8 -14    0.42    0.27
  -2  -9  15    0.18    0.20
   2  -9 -14   27.32    1.29
   2  -9 -14   24.80    1.29
  -2  -9  14   27.17    1.36
   2  -9 -13    0.54    0.33
   2  -9 -13    0.74    0.31
   2  -9 -13    0.96    0.35
  -2  -9  13    0.61    0.41
   2  -9 -12    6.11    0.61
   2  -9 -12    7.22    0.64
   2  -9 -12    8.58    0.61
   2  -9 -12    5.73    0.53
  -2  -9  12    7.55    0.75
   2  -9 -12    8.00    0.67
   2  -9 -11    3.99    0.64
   2  -9 -11    3.33    0.53
   2  -9 -11    4.02    0.52
   2  -9 -11    3.83    0.53
   2  -9 -11    3.92    0.50
  -2  -9  11    2.72    0.58
   2  -9 -10   25.93    1.41
   2  -9 -10   27.26    1.56
   2  -9 -10   26.09    1.43
   2  -9 -10   24.60    1.43
   2  -9 -10   26.58    1.43
  -2  -9  10   25.62    1.51
   2  -9  -9   10.23    0.79
   2  -9  -9    9.20    0.85
   2  -9  -9    7.79    0.70
   2  -9  -9    9.57    0.72
   2  -9  -9    7.86    0.75
  -2  -9   9    9.33    0.83
   2  -9  -8  269.38   11.79
   2  -9  -8  302.21   12.01
   2  -9  -8  283.45   11.88
  -2  -9   8  292.70   11.94
   2  -9  -7  209.08    8.90
   2  -9  -7  207.53    8.71
   2  -9  -7  205.67    8.90
   2  -9  -7  214.55    8.83
  -2  -9   7  206.81    8.83
   2  -9  -6   78.11    3.30
  -2  -9   6   67.88    3.18
   2  -9  -6   68.91    3.25
   2  -9  -6   69.49    3.18
   2  -9  -6   72.74    3.14
   2  -9  -6   65.58    3.05
  -2  -9   5  392.75   15.65
   2  -9  -5  377.43   15.72
   2  -9  -5  382.92   15.60
   2  -9  -5  363.51   15.64
   2  -9  -4   13.24    0.86
   2  -9  -4   13.31    0.90
   2  -9  -4   12.12    0.77
   2  -9  -4   13.95    0.90
   2  -9  -3  169.34    7.19
   2  -9  -3  170.04    7.19
   2  -9  -3  169.76    7.14
   2  -9  -3  173.77    7.18
   2  -9  -3  165.89    7.07
   2  -9  -2   92.59    4.08
   2  -9  -2   90.46    4.01
   2  -9  -2   90.82    4.06
   2  -9  -2   92.20    3.95
   2  -9  -2   98.35    4.10
   2  -9  -1    0.75    0.31
   2  -9  -1    0.15    0.25
   2  -9  -1    0.80    0.30
   2   9   0   21.39    1.07
   2  -9   0   21.28    1.10
   2  -9   0   21.02    1.17
   2  -9   0   19.62    1.15
  -2  -9   0   21.52    1.07
  -2   9  -1    8.68    0.58
  -2  -9  -1    9.83    0.62
   2  -9   1    9.44    0.69
   2  -9   1    8.84    0.59
  -2  -9  -2   14.46    0.85
  -2  -9  -2   13.48    0.80
   2  -9   2   13.88    0.89
  -2  -9  -2   13.75    0.81
   2  -9   3    7.07    0.61
  -2  -9  -3    5.15    0.53
  -2  -9  -3    6.63    0.53
   2  -9   3    5.72    0.57
  -2  -9  -3    7.03    0.53
   2  -9   4   67.57    3.06
  -2  -9  -4   63.92    2.90
   2  -9   4   66.79    3.08
  -2  -9  -4   69.08    2.99
  -2  -9  -4   64.97    3.04
  -2  -9  -4   66.69    2.96
   2  -9   5  253.24   10.76
  -2  -9  -5  256.58   10.62
   2  -9   5  263.72   10.79
  -2  -9  -5  253.29   10.76
   2  -9   6    0.25    0.36
  -2  -9  -6    0.97    0.39
  -2  -9  -6    0.77    0.43
  -2  -9  -6    0.65    0.35
   2  -9   6    1.14    0.43
  -2  -9  -6    0.94    0.33
   2  -9   7   24.10    1.47
   2  -9   7   22.95    1.42
  -2  -9  -7   25.17    1.45
  -2  -9  -7   22.23    1.28
  -2  -9  -7   24.12    1.31
  -2  -9  -7   24.45    1.36
  -2  -9  -8   47.19    2.26
  -2  -9  -8   49.35    2.28
  -2  -9  -8   47.48    2.30
   2  -9   8   47.17    2.38
  -2  -9  -8   46.09    2.25
  -2  -9  -8   45.77    2.41
   2  -9   8   44.77    2.42
  -2  -9  -8   48.20    2.35
  -2  -9  -9  109.27    4.86
  -2  -9  -9  111.53    4.92
  -2  -9  -9  110.63    4.86
   2  -9   9  115.27    4.99
  -2  -9  -9  110.65    4.86
   2  -9  10    0.69    0.47
  -2  -9 -10    0.44    0.38
  -2  -9 -10    0.71    0.43
  -2  -9 -10    0.71    0.44
   2  -9  11   61.37    2.87
  -2  -9 -11   59.49    2.78
  -2  -9 -11   57.98    2.79
  -2  -9 -11   62.18    2.80
   2  -9  12    5.40    0.59
  -2  -9 -12    5.22    0.51
   2  -9  12    5.24    0.70
  -2  -9 -12    5.52    0.52
   2  -9  13    0.33    0.39
   2  -9  13    0.52    0.33
  -2  -9 -13    0.32    0.27
  -2  -9 -14   29.86    1.38
   2  -9  14   26.78    1.35
   2 -10 -14   28.26    1.21
  -2 -10  14   26.88    1.26
   2 -10 -13   32.36    1.60
   2 -10 -13   35.45    1.62
   2 -10 -13   35.19    1.62
  -2 -10  13   32.74    1.69
   2 -10 -12   11.96    0.76
   2 -10 -12   11.50    0.74
  -2 -10  12   11.76    0.86
   2 -10 -12   11.19    0.78
   2 -10 -12   11.86    0.75
   2 -10 -12   11.11    0.77
   2 -10 -11   42.81    2.20
   2 -10 -11   45.79    2.20
   2 -10 -11   48.58    2.36
   2 -10 -11   44.46    2.18
   2 -10 -11   51.85    2.26
  -2 -10  11   45.69    2.31
   2 -10 -10   32.62    1.67
   2 -10 -10   35.61    1.76
  -2 -10  10   32.55    1.80
   2 -10 -10   33.27    1.85
   2 -10 -10   31.12    1.65
   2 -10 -10   32.40    1.72
   2 -10  -9    3.03    0.64
   2 -10  -9    4.79    0.49
   2 -10  -9    4.21    0.63
   2 -10  -9    3.39    0.47
   2 -10  -9    3.78    0.58
  -2 -10   9    3.81    0.59
   2 -10  -8   66.72    3.13
   2 -10  -8   59.04    2.97
  -2 -10   8   69.07    3.07
   2 -10  -8   63.64    2.90
  -2 -10   7   15.15    1.03
   2 -10  -7   15.11    1.00
   2 -10  -7   16.35    1.14
   2 -10  -7   16.17    1.07
   2 -10  -7   14.78    0.90
   2 -10  -7   16.17    1.13
   2 -10  -6  190.10    8.16
  -2 -10   6  191.68    8.07
   2 -10  -6  193.83    8.08
   2 -10  -6  185.68    8.01
   2 -10  -5   50.47    2.33
  -2 -10   5   52.15    2.38
   2 -10  -5   46.13    2.42
   2 -10  -4   29.72    1.59
   2 -10  -4   29.27    1.53
   2 -10  -4   27.12    1.56
   2 -10  -4   29.82    1.47
   2 -10  -3   27.61    1.53
   2 -10  -3   29.17    1.48
   2 -10  -3   27.87    1.39
   2 -10  -3   28.05    1.49
   2 -10  -3   27.93    1.51
   2 -10  -2    6.54    0.59
   2 -10  -2    6.02    0.48
   2 -10  -2    6.98    0.58
   2 -10  -2    6.76    0.62
   2 -10  -2    6.47    0.62
   2 -10  -1  124.43    5.50
   2 -10  -1  127.53    5.51
   2 -10  -1  124.36    5.51
   2 -10  -1  132.61    5.45
  -2 -10   0  145.35    6.13
   2 -10   0  147.65    6.26
   2 -10   0  146.91    6.25
   2 -10   0  144.22    6.16
   2 -10   1   50.96    2.41
   2 -10   1   49.60    2.30
  -2 -10  -1   51.08    2.31
  -2 -10  -2    5.79    0.50
  -2 -10  -2    5.41    0.50
  -2 -10  -2    5.61    0.53
   2 -10   2    5.90    0.60
  -2 -10  -3  208.64    8.40
   2 -10   3  199.28    8.47
  -2 -10  -3  200.25    8.44
  -2 -10  -3  192.89    8.36
  -2 -10  -4    6.10    0.64
  -2 -10  -4    6.87    0.58
  -2 -10  -4    7.14    0.61
   2 -10   4    5.73    0.63
   2 -10   5    3.63    0.58
   2 -10   5    2.78    0.51
  -2 -10  -5    3.16    0.49
  -2 -10  -5    3.08    0.38
  -2 -10  -5    2.89    0.54
  -2 -10  -6   16.50    1.01
  -2 -10  -6   15.08    1.06
   2 -10   6   14.72    1.07
   2 -10   6   13.59    1.02
  -2 -10  -6   14.23    0.89
   2 -10   7    1.78    0.58
  -2 -10  -7    1.80    0.57
   2 -10   7    2.00    0.52
  -2 -10  -7    1.20    0.47
  -2 -10  -7    2.22    0.49
  -2 -10  -7    1.91    0.41
   2 -10   8  176.35    7.70
  -2 -10  -8  178.42    7.55
  -2 -10  -8  185.37    7.75
  -2 -10  -8  171.58    7.56
  -2 -10  -8  166.92    7.64
  -2 -10  -8  184.45    7.64
   2 -10   8  191.42    7.78
  -2 -10  -8  181.37    7.61
  -2 -10  -9    9.31    0.72
   2 -10   9    8.23    0.81
   2 -10   9    8.70    0.91
  -2 -10  -9    9.37    0.71
  -2 -10  -9    9.15    0.83
   2 -10  10   -0.05    0.59
  -2 -10 -10   -0.06    0.30
  -2 -10 -10    0.15    0.37
   2 -10  10   -0.30    0.46
  -2 -10 -11    1.44    0.43
  -2 -10 -11    0.85    0.36
   2 -10  11    1.20    0.44
  -2 -10 -12    2.68    0.37
   2 -10  12    2.77    0.42
  -2 -10 -13   44.03    1.96
   2 -10  13   43.63    1.99
  -2 -11  13    1.16    0.33
   2 -11 -13    1.98    0.27
   2 -11 -12    0.38    0.35
   2 -11 -12    0.27    0.27
   2 -11 -12    0.52    0.29
  -2 -11  12    0.38    0.36
   2 -11 -12    0.35    0.27
   2 -11 -11   15.30    1.07
  -2 -11  11   15.25    1.00
   2 -11 -11   14.97    0.95
   2 -11 -11   14.03    0.93
   2 -11 -11   15.81    0.89
   2 -11 -11   15.15    0.96
   2 -11 -10   29.34    1.63
   2 -11 -10   27.55    1.42
   2 -11 -10   29.83    1.53
   2 -11 -10   27.46    1.51
  -2 -11  10   25.86    1.54
   2 -11  -9   90.04    3.87
   2 -11  -9   94.09    4.02
  -2 -11   9   84.53    3.88
   2 -11  -8   16.26    1.05
   2 -11  -8   16.64    1.07
   2 -11  -8   16.06    1.16
   2 -11  -8   14.41    0.90
  -2 -11   8   15.55    1.06
   2 -11  -7  225.66    9.77
  -2 -11   7  216.34    9.67
   2 -11  -7  228.98    9.64
   2 -11  -7  249.08    9.74
   2 -11  -6   34.04    1.89
   2 -11  -6   35.78    1.78
  -2 -11   6   34.19    1.78
   2 -11  -5   98.79    4.26
   2 -11  -5   88.74    4.37
   2 -11  -5  102.19    4.43
   2 -11  -5   98.58    4.34
   2 -11  -4  130.22    5.83
   2 -11  -4  142.87    5.99
   2 -11  -4  141.07    6.00
   2 -11  -4  137.04    5.92
   2 -11  -3  641.09   26.29
   2 -11  -3  639.66   26.14
   2 -11  -3  623.21   26.22
   2 -11  -3  646.10   26.30
   2 -11  -3  655.61   26.27
   2 -11  -2    1.82    0.45
   2 -11  -2    0.87    0.37
   2 -11  -2    1.61    0.44
   2 -11  -2    1.11    0.29
   2 -11  -2    1.18    0.42
   2 -11  -1   76.07    3.44
   2 -11  -1   76.28    3.43
   2 -11  -1   73.17    3.34
   2 -11  -1   74.21    3.43
   2 -11   0    2.58    0.47
   2 -11   0    1.89    0.37
  -2 -11   0    2.64    0.36
   2 -11   0    2.18    0.47
   2 -11   0    2.67    0.48
  -2 -11  -1    2.04    0.37
   2 -11   1    2.23    0.45
   2 -11   1    1.77    0.34
   2 -11   1    2.04    0.45
  -2 -11  -2   42.78    2.02
   2 -11   2   42.41    2.10
  -2 -11  -2   40.60    2.03
   2 -11   3   18.19    1.19
  -2 -11  -3   19.35    1.14
  -2 -11  -3   21.71    1.21
  -2 -11  -4   -0.14    0.39
   2 -11   4    0.17    0.40
  -2 -11  -4    0.12    0.39
  -2 -11  -4    0.03    0.40
  -2 -11  -5   25.10    1.51
  -2 -11  -5   25.34    1.43
   2 -11   5   27.21    1.51
  -2 -11  -5   26.57    1.44
   2 -11   5   26.11    1.55
  -2 -11  -6   17.53    1.21
   2 -11   6   18.01    1.23
   2 -11   6   17.39    1.17
   2 -11   7  255.11   10.85
   2 -11   7  249.18   10.92
  -2 -11  -7  269.63   10.82
  -2 -11  -7  254.21   10.90
  -2 -11  -7  256.00   10.77
  -2 -11  -8   25.80    1.63
   2 -11   8   28.01    1.58
   2 -11   8   28.93    1.69
  -2 -11  -8   28.23    1.59
   2 -11   9   19.96    1.27
  -2 -11  -9   21.35    1.30
   2 -11   9   23.45    1.41
   2 -11  10   13.01    0.91
  -2 -11 -10   12.66    0.80
   2 -11  10   14.14    1.04
  -2 -11 -10   12.75    0.90
  -2 -11 -11   21.99    1.16
   2 -11  11   22.01    1.25
   2 -11  11   25.30    1.39
  -2 -11 -11   24.17    1.28
   2 -11  12    1.24    0.30
   2 -12 -12    3.80    0.37
   2 -12 -12    3.95    0.42
   2 -12 -11   53.64    2.44
   2 -12 -11   48.21    2.33
   2 -12 -11   54.45    2.54
  -2 -12  11   50.57    2.44
   2 -12 -11   51.03    2.42
  -2 -12  10   37.07    1.89
   2 -12 -10   40.61    1.89
   2 -12 -10   34.76    1.74
   2 -12 -10   40.55    2.03
   2 -12  -9   10.27    0.95
  -2 -12   9   11.34    0.85
   2 -12  -9   12.73    0.91
   2 -12  -8   10.26    0.82
   2 -12  -8    8.40    0.82
  -2 -12   8    9.84    0.77
  -2 -12   7  116.98    5.19
   2 -12  -7  120.70    5.33
   2 -12  -7  118.06    5.17
   2 -12  -6  331.69   14.45
  -2 -12   6  353.17   14.45
   2 -12  -6  355.91   14.57
   2 -12  -6  348.10   14.58
   2 -12  -6  352.45   14.42
   2 -12  -5    0.15    0.39
   2 -12  -5   -0.38    0.53
   2 -12  -5   -0.37    0.48
   2 -12  -5   -0.05    0.51
   2 -12  -5    0.54    0.37
   2 -12  -4   22.51    1.24
   2 -12  -4   22.80    1.38
   2 -12  -4   21.81    1.31
   2 -12  -4   22.39    1.38
   2 -12  -3    5.04    0.67
   2 -12  -3    6.99    0.56
   2 -12  -3    4.87    0.61
   2 -12  -3    5.42    0.63
   2 -12  -3    5.66    0.63
   2 -12  -2   47.41    2.41
   2 -12  -2   49.55    2.22
   2 -12  -2   48.79    2.33
   2 -12  -2   46.06    2.38
   2 -12  -2   46.98    2.35
   2 -12  -1    0.30    0.41
   2 -12  -1    0.58    0.42
   2 -12  -1    0.56    0.45
   2 -12  -1   -0.23    0.28
   2 -12  -1   -0.21    0.36
   2 -12   0    6.14    0.67
   2 -12   0    6.66    0.68
   2 -12   0    6.39    0.66
   2 -12   0    5.94    0.56
   2 -12   1   -0.12    0.38
  -2 -12  -1   -0.03    0.29
   2 -12   1    0.27    0.30
   2 -12   1    0.04    0.39
   2 -12   1    0.30    0.41
   2 -12   2    0.94    0.45
   2 -12   2    0.18    0.42
  -2 -12  -2    0.43    0.35
  -2 -12  -2    0.18    0.34
  -2 -12  -3   12.19    0.90
   2 -12   3   12.48    0.95
  -2 -12  -3   13.54    0.90
  -2 -12  -4    5.41    0.62
   2 -12   4    4.02    0.59
  -2 -12  -4    5.71    0.64
   2 -12   5    0.22    0.40
  -2 -12  -5    0.73    0.47
  -2 -12  -5    1.04    0.46
  -2 -12  -6    6.61    0.74
   2 -12   6    6.27    0.69
  -2 -12  -7   13.41    1.04
   2 -12   7   13.89    0.99
  -2 -12  -8  149.16    5.95
   2 -12   8  143.11    5.86
   2 -12   9    4.46    0.54
  -2 -12  -9    3.11    0.56
   2 -12  10    1.30    0.38
  -2 -12 -10    0.43    0.41
  -2 -12 -11    2.53    0.39
   2 -12  11    2.12    0.35
   2 -13 -12    2.29    0.25
   2 -13 -11   79.41    3.34
   2 -13 -11   74.58    3.34
   2 -13 -11   75.72    3.33
   2 -13 -10    2.06    0.43
   2 -13 -10    2.37    0.50
   2 -13  -9    0.70    0.55
   2 -13  -9    0.88    0.43
   2 -13  -9    0.10    0.44
   2 -13  -8   38.85    1.95
   2 -13  -7  161.51    6.95
   2 -13  -7  156.07    7.06
   2 -13  -7  167.29    6.93
   2 -13  -6   66.37    3.06
   2 -13  -6   67.46    3.03
   2 -13  -6   60.57    3.15
   2 -13  -6   65.91    3.17
   2 -13  -5   24.65    1.42
   2 -13  -5   20.81    1.26
   2 -13  -5   22.88    1.42
   2 -13  -5   24.68    1.35
   2 -13  -5   22.79    1.45
   2 -13  -4    2.06    0.44
   2 -13  -4    2.07    0.52
   2 -13  -4    1.81    0.58
   2 -13  -4    1.29    0.46
   2 -13  -4    1.28    0.59
   2 -13  -3   22.47    1.41
   2 -13  -3   24.65    1.30
   2 -13  -3   22.64    1.34
   2 -13  -3   21.81    1.21
   2 -13  -3   20.67    1.40
   2 -13  -2   13.61    1.01
   2 -13  -2   15.90    1.04
   2 -13  -2   13.15    0.90
   2 -13  -2   15.76    0.99
   2 -13  -2   12.88    1.02
   2 -13  -1   19.33    1.23
   2 -13  -1   19.41    1.14
   2 -13  -1   16.64    1.19
   2 -13  -1   18.44    1.20
   2 -13  -1   20.07    1.08
   2 -13   0    5.30    0.63
   2 -13   0    5.84    0.66
   2 -13   0    4.65    0.64
   2 -13   0    6.49    0.58
   2 -13   1   38.87    2.12
   2 -13   1   42.46    2.12
   2 -13   1   44.47    2.18
  -2 -13  -2   23.21    1.35
   2 -13   2   25.09    1.46
   2 -13   2   25.79    1.41
   2 -13   2   24.50    1.49
  -2 -13  -3    9.55    0.76
   2 -13   3    8.17    0.78
   2 -13   3    7.49    0.74
   2 -13   3    8.30    0.69
   2 -13   4    1.21    0.52
   2 -13   4    0.22    0.41
  -2 -13  -4    1.02    0.44
  -2 -13  -4    0.56    0.43
  -2 -13  -5    7.50    0.75
   2 -13   5    7.06    0.72
  -2 -13  -6    1.46    0.50
   2 -13   6    1.31    0.48
  -2 -13  -6    1.20    0.50
   2 -13   7   10.26    0.80
  -2 -13  -7    8.64    0.86
  -2 -13  -7    9.54    0.82
   2 -13   8    9.27    0.74
  -2 -13  -9    7.78    0.70
   2 -13   9    7.47    0.62
  -2 -13 -10   13.88    0.85
   2 -13  10   12.12    0.75
  -2 -13 -11    1.66    0.31
   2 -13  12    5.75    0.42
   2 -14 -11    3.00    0.33
   2 -14 -10    0.25    0.40
   2 -14 -10    0.34    0.32
   2 -14 -10    0.38    0.30
   2 -14  -9    5.42    0.53
   2 -14  -9    3.91    0.55
   2 -14  -8    8.58    0.70
   2 -14  -8    9.45    0.86
   2 -14  -7    0.99    0.46
   2 -14  -7    0.70    0.43
   2 -14  -7    2.16    0.60
   2 -14  -6    9.32    0.85
   2 -14  -6    8.90    0.76
   2 -14  -6    8.08    0.71
   2 -14  -6    8.23    0.88
   2 -14  -5    1.59    0.42
   2 -14  -5    0.81    0.43
   2 -14  -5    2.63    0.62
   2 -14  -5    1.52    0.54
   2 -14  -4   27.30    1.60
   2 -14  -4   26.40    1.42
   2 -14  -4   27.59    1.55
   2 -14  -4   28.27    1.49
   2 -14  -4   27.71    1.60
   2 -14  -3   13.29    0.97
   2 -14  -3   12.05    0.83
   2 -14  -3   10.38    0.75
   2 -14  -3   11.91    0.93
   2 -14  -3   11.16    0.95
   2 -14  -2  118.29    5.35
   2 -14  -2  125.37    5.21
   2 -14  -2  120.56    5.30
   2 -14  -2  116.95    5.33
   2 -14  -2  119.58    5.27
   2 -14  -1   19.74    1.26
   2 -14  -1   20.41    1.17
   2 -14  -1   19.19    1.23
   2 -14  -1   19.04    1.25
   2 -14   0    8.40    0.69
   2 -14   0   10.09    0.81
   2 -14   0    8.94    0.82
   2 -14   0   10.53    0.83
   2 -14   1  120.39    5.25
   2 -14   1  116.57    5.20
   2 -14   1  117.79    5.23
   2 -14   2   35.86    1.89
   2 -14   2   38.11    1.98
   2 -14   2   38.90    2.00
   2 -14   3   49.01    2.44
  -2 -14  -3   46.85    2.37
   2 -14   3   52.05    2.51
   2 -14   4    0.88    0.43
  -2 -14  -4    0.41    0.38
   2 -14   4    0.14    0.45
   2 -14   5    0.83    0.50
  -2 -14  -5    0.29    0.42
  -2 -14  -5    0.20    0.42
   2 -14   5    0.52    0.39
  -2 -14  -6   19.24    1.21
   2 -14   6   18.64    1.14
  -2 -14  -6   18.96    1.16
   2 -14   6   18.86    1.22
  -2 -14  -7   13.83    0.97
  -2 -14  -7   14.04    0.93
   2 -14   7   11.44    0.85
   2 -14   7   14.42    0.98
   2 -14   8   67.61    2.95
   2 -14   8   61.61    2.82
  -2 -14  -8   59.63    2.87
   2 -14   9   36.33    1.81
   2 -14  10   18.15    1.02
  -2 -14 -10   18.68    0.99
   2 -14  11    5.75    0.42
   2 -15 -10   20.46    1.04
   2 -15  -9    2.79    0.41
   2 -15  -8    6.97    0.68
   2 -15  -8    8.55    0.63
   2 -15  -7   17.50    1.08
   2 -15  -7   18.17    1.15
   2 -15  -6   57.38    2.63
   2 -15  -6   55.67    2.74
   2 -15  -5   17.26    1.06
   2 -15  -5   17.65    1.15
   2 -15  -5   17.55    1.17
   2 -15  -4    6.48    0.62
   2 -15  -4    5.49    0.66
   2 -15  -4    6.33    0.74
   2 -15  -3   27.75    1.57
   2 -15  -3   28.42    1.60
   2 -15  -3   26.99    1.44
   2 -15  -2    3.99    0.61
   2 -15  -2    3.49    0.45
   2 -15  -2    3.82    0.59
   2 -15  -1   34.05    1.80
   2 -15  -1   33.49    1.76
   2 -15  -1   33.47    1.80
   2 -15   0    3.12    0.55
   2 -15   0    3.19    0.52
   2 -15   0    4.46    0.58
   2 -15   1    9.23    0.79
   2 -15   1    9.31    0.80
   2 -15   1    9.90    0.77
  -2 -15  -2   20.74    1.19
   2 -15   2   22.79    1.31
   2 -15   2   21.21    1.27
  -2 -15  -3    6.97    0.63
   2 -15   3    7.64    0.70
   2 -15   3    7.65    0.73
  -2 -15  -3    8.17    0.66
  -2 -15  -4   43.33    2.14
  -2 -15  -4   43.57    2.14
   2 -15   4   40.88    2.12
   2 -15   4   48.08    2.24
  -2 -15  -5   18.56    1.13
  -2 -15  -5   18.38    1.12
   2 -15   5   19.22    1.19
   2 -15   5   18.01    1.08
  -2 -15  -6   12.32    0.87
   2 -15   6   11.37    0.79
   2 -15   6   12.52    0.92
  -2 -15  -6   12.81    0.87
  -2 -15  -7  114.58    4.92
   2 -15   7  112.80    4.95
   2 -15   8    4.21    0.49
  -2 -15  -8    4.50    0.48
   2 -15   9   23.52    1.21
   2 -16  -9    3.32    0.35
   2 -16  -8    1.82    0.38
   2 -16  -7   14.67    0.94
   2 -16  -7   14.16    0.85
   2 -16  -6    2.03    0.47
   2 -16  -6    2.09    0.39
   2 -16  -5   12.33    0.77
   2 -16  -5   10.31    0.84
   2 -16  -4   11.64    0.84
   2 -16  -4   11.12    0.87
   2 -16  -4   11.76    0.77
   2 -16  -3    0.32    0.29
   2 -16  -3    0.62    0.41
   2 -16  -3    0.54    0.44
   2 -16  -2    8.75    0.75
   2 -16  -2    9.59    0.79
   2 -16  -1   47.00    2.32
   2 -16  -1   49.65    2.35
   2 -16   0   29.58    1.56
   2 -16   0   30.44    1.59
   2 -16   0   29.33    1.56
   2 -16   1    0.39    0.37
   2 -16   1   -0.04    0.35
   2 -16   2    4.60    0.53
  -2 -16  -2    4.62    0.46
   2 -16   2    5.81    0.58
   2 -16   3   40.18    1.95
  -2 -16  -3   41.73    1.89
   2 -16   3   35.43    1.88
   2 -16   4    7.76    0.63
   2 -16   4   10.04    0.74
  -2 -16  -4    9.97    0.69
   2 -16   5    9.89    0.73
  -2 -16  -5    9.35    0.69
   2 -16   6   27.15    1.43
  -2 -16  -6   29.12    1.43
   2 -16   7    2.94    0.38
  -2 -16  -7    2.30    0.35
   2 -16   8    0.35    0.23
  -2 -16  -8    0.18    0.24
   2 -17  -8   15.35    0.78
   2 -17  -7    3.67    0.40
   2 -17  -7    3.04    0.34
   2 -17  -6    1.03    0.36
   2 -17  -5    2.09    0.42
   2 -17  -4    4.01    0.49
   2 -17  -3   51.29    2.48
   2 -17  -3   58.75    2.55
   2 -17  -2    3.93    0.48
   2 -17  -2    4.14    0.46
   2 -17  -1   74.92    3.26
   2 -17  -1   71.64    3.24
   2 -17   0   22.43    1.20
   2 -17   2    4.91    0.46
  -2 -17  -3   12.95    0.76
   2 -17   3   14.70    0.83
   2 -17   4    5.98    0.49
  -2 -17  -4    5.84    0.46
  -2 -17  -5    1.07    0.27
   2 -17   5    1.64    0.30
  -2 -17  -6   10.44    0.57
   2 -17   6    7.04    0.50
  -2 -17  -7   43.11    1.90
   2 -18  -5    0.40    0.19
   2 -18  -5    0.70    0.20
   2 -18  -4   12.55    0.73
   2 -18  -4   13.77    0.71
   2 -18  -3    0.41    0.24
   2 -18  -3    0.20    0.16
  -3   0  17    8.96    0.55
   3   0 -16    0.14    0.22
   3   0 -16    0.03    0.17
   3   0 -15    2.14    0.38
   3   0 -15    1.95    0.34
   3   0 -14    0.36    0.34
   3   0 -14   -0.09    0.34
   3   0 -13    4.92    0.56
   3   0 -12    0.38    0.39
   3   0 -11  211.70    8.89
   3   0 -10    0.15    0.32
   3   0  -9   33.86    1.64
   3   0  -8   -0.05    0.23
   3   0  -7   69.50    3.05
  -3   0   6    0.40    0.15
  -3   0   6    0.12    0.09
   3   0  -6    0.06    0.21
  -3   0   5  111.64    4.57
   3   0  -5  110.74    4.66
  -3   0   4   -0.06    0.13
   3   0  -4    0.20    0.21
  -3   0   3  254.54    9.97
   3   0  -3  246.05    9.97
  -3   0   3  247.57   10.02
   3   0  -3  228.72   10.01
  -3   0   2    0.12    0.18
  -3   0   2    0.01    0.21
   3   0  -2    0.12    0.18
   3   0  -2    0.46    0.24
  -3   0   1  616.38   22.96
  -3   0   1  546.42   22.96
   3   0  -1  541.49   22.95
  -3   0   0    0.15    0.20
  -3   0   0    0.12    0.20
   3   0   0    0.67    0.20
  -3   0  -1 1923.13   77.71
  -3   0  -2    0.25    0.22
   3   0   2    0.32    0.22
   3   0   2    0.07    0.20
  -3   0  -3 1565.71   62.17
   3   0   3 1511.76   62.15
   3   0   4   -0.01    0.18
   3   0   5   60.96    2.64
   3   0   5   60.75    2.68
   3   0   6    0.35    0.21
   3   0   6    0.25    0.25
   3   0   7   86.81    3.79
  -3   0  -7   83.05    3.76
  -3   0  -8    0.02    0.21
  -3   0  -8    0.11    0.27
  -3   0  -9   50.23    2.26
  -3   0  -9   44.68    2.15
  -3   0 -10   -0.22    0.35
  -3   0 -10   -0.08    0.28
  -3   0 -11  188.70    7.86
  -3   0 -11  184.82    7.95
   3   0  12   -0.31    0.38
  -3   0 -12   -0.38    0.40
  -3   0 -12    0.03    0.28
  -3   0 -13   25.41    1.37
   3   0  13   24.22    1.35
  -3   0 -14    0.03    0.30
  -3   0 -15    0.95    0.26
  -3   1  17    2.30    0.28
  -3  -1  17    2.85    0.31
   3  -1 -16   -0.11    0.25
   3  -1 -16   -0.14    0.21
   3   1 -15    0.16    0.27
   3  -1 -15    0.86    0.36
   3  -1 -15    0.23    0.31
   3   1 -15    0.55    0.26
   3   1 -14   51.57    2.49
   3   1 -14   55.30    2.45
   3  -1 -14   53.14    2.55
   3  -1 -14   52.85    2.49
   3   1 -13   31.13    1.58
   3  -1 -13   28.20    1.55
   3   1 -13   28.75    1.51
   3   1 -12    0.94    0.38
   3  -1 -12    1.49    0.42
   3  -1 -11  378.67   15.10
   3   1 -11  353.00   15.05
   3  -1 -10    2.15    0.42
   3   1 -10    2.81    0.40
   3   1  -9  193.02    7.68
   3  -1  -9  180.31    7.69
   3  -1  -9  177.72    7.63
  -3   1   8   41.73    2.03
  -3  -1   8   41.60    2.03
   3  -1  -8   44.08    1.98
   3   1  -8   46.49    2.00
  -3   1   7   10.89    0.60
   3   1  -7   10.49    0.65
  -3  -1   6  118.12    4.86
  -3   1   6  130.65    4.96
   3   1  -6  114.46    5.02
   3   1  -6  115.99    5.02
   3  -1  -6  106.76    5.01
  -3  -1   6  126.58    4.92
  -3  -1   5   20.71    0.97
   3   1  -5   23.63    1.09
  -3   1   5   22.28    1.02
   3  -1  -5   24.05    1.09
  -3  -1   5   22.88    0.96
  -3  -1   4   36.10    1.51
  -3  -1   4   37.44    1.53
   3   1  -4   37.86    1.61
  -3   1   4   34.69    1.57
  -3   1   3    0.83    0.18
   3  -1  -3    0.85    0.19
   3   1  -3    0.92    0.20
  -3  -1   3    1.00    0.14
  -3  -1   3    1.20    0.23
   3   1  -3    0.90    0.15
  -3  -1   2   96.80    4.21
   3   1  -2  117.08    4.25
  -3  -1   2  103.10    4.17
   3  -1  -2  102.22    4.24
   3  -1  -2  100.76    4.24
   3   1  -2  103.72    4.21
  -3  -1   2  100.19    4.23
   3   1  -2  101.59    4.24
  -3   1   2  100.97    4.23
   3   1  -1  587.74   22.63
  -3  -1   1  574.54   22.62
   3  -1  -1  494.56   22.62
   3   1  -1  574.07   22.64
  -3   1   1  508.01   22.63
   3  -1  -1  554.48   22.64
  -3  -1   1  595.61   22.63
  -3  -1   1  573.10   22.59
  -3  -1   0   61.77    2.59
   3   1   0   68.80    2.60
  -3  -1   0   63.11    2.57
  -3   1   0   62.71    2.59
  -3  -1   0   61.23    2.59
   3   1   1 1185.90   45.14
   3  -1   1 1115.46   45.14
  -3  -1  -1 1091.92   45.13
  -3   1  -1 1070.27   45.14
   3  -1   2  775.04   29.17
  -3   1  -2  719.61   29.16
   3   1   2  711.03   29.16
  -3  -1  -2  738.68   29.17
  -3   1  -2  756.92   29.18
   3   1   3  617.27   25.55
   3   1   3  619.72   25.57
   3  -1   3  651.79   25.56
   3  -1   4   27.38    1.21
  -3   1  -4   25.99    1.25
   3   1   4   24.67    1.21
   3   1   5  348.22   14.62
   3   1   5  332.97   14.57
   3  -1   5  377.20   14.58
  -3   1  -5  370.79   14.63
   3   1   6    2.32    0.29
   3  -1   6    2.54    0.31
   3  -1   6    3.37    0.30
   3   1   6    3.17    0.32
  -3  -1  -7    3.15    0.33
  -3  -1  -7    2.97    0.36
  -3   1  -7    2.47    0.33
   3   1   7    2.49    0.32
   3  -1   7    2.54    0.31
  -3  -1  -8    7.57    0.62
  -3   1  -8    8.77    0.61
  -3  -1  -8    7.30    0.55
  -3   1  -8    8.02    0.54
  -3  -1  -9  173.38    7.06
  -3  -1  -9  169.73    6.98
  -3   1  -9  156.92    6.93
  -3   1  -9  167.53    7.03
  -3  -1 -10    0.04    0.33
  -3   1 -10    0.35    0.35
  -3   1 -10    0.28    0.25
  -3  -1 -10    0.60    0.32
  -3   1 -11   37.97    1.90
  -3  -1 -11   38.29    1.85
  -3  -1 -11   36.81    1.92
  -3  -1 -12   59.13    2.86
  -3  -1 -12   63.53    2.78
  -3   1 -12   58.88    2.82
   3  -1  12   60.89    2.88
  -3  -1 -13   57.52    2.60
  -3   1 -13   51.33    2.52
   3  -1  13   55.00    2.58
   3  -1  14    5.02    0.50
  -3  -1 -14    5.07    0.52
  -3   1 -14    5.56    0.49
  -3  -1 -15   35.42    1.66
   3  -1  16   -0.10    0.23
  -3  -2  17    0.02    0.20
   3  -2 -16    4.63    0.45
   3  -2 -16    4.62    0.40
   3  -2 -15    3.45    0.49
   3  -2 -15    2.95    0.43
   3  -2 -14    3.96    0.55
   3   2 -14    5.19    0.49
   3  -2 -14    3.86    0.54
   3   2 -14    3.66    0.42
   3   2 -13  105.90    4.78
   3   2 -13  110.89    4.74
   3  -2 -13  113.32    4.84
   3   2 -12  292.32   12.53
   3  -2 -12  316.09   12.62
   3   2 -11    1.10    0.34
   3  -2 -11    1.95    0.46
   3  -2 -11    1.21    0.33
   3   2 -10   74.30    3.25
   3  -2 -10   73.07    3.23
   3  -2 -10   72.49    3.29
   3  -2  -9    2.51    0.35
   3   2  -9    3.13    0.36
   3  -2  -9    2.82    0.42
  -3  -2   8   33.82    1.69
   3   2  -8   33.39    1.63
   3  -2  -8   39.01    1.70
   3  -2  -8   32.39    1.62
  -3   2   8   37.71    1.71
  -3   2   7    1.18    0.17
   3  -2  -7    1.42    0.24
   3   2  -7    1.37    0.26
   3  -2  -6   42.67    1.94
  -3   2   6   44.65    1.89
   3  -2  -6   45.95    1.97
   3   2  -6   42.44    1.94
   3   2  -6   41.00    1.94
   3  -2  -5    0.35    0.16
  -3   2   5    0.14    0.13
   3  -2  -5    0.14    0.21
   3   2  -5    0.48    0.20
   3   2  -5   -0.11    0.18
  -3   2   4   44.67    1.90
  -3   2   4   42.41    1.93
   3  -2  -4   43.84    1.93
   3   2  -4   44.75    1.91
  -3   2   3   43.26    2.07
   3   2  -3   49.34    2.02
  -3   2   3   49.24    2.10
   3  -2  -3   47.86    2.10
   3   2  -3   51.93    2.08
   3  -2  -3   49.87    2.09
   3   2  -2   11.38    0.56
  -3   2   2   11.81    0.60
   3  -2  -2   12.35    0.61
   3   2  -2   11.64    0.61
  -3   2   2   10.89    0.62
  -3  -2   2   12.56    0.58
  -3   2   1  483.96   21.94
   3   2  -1  556.66   21.93
   3   2  -1  572.91   21.93
  -3   2   1  541.33   21.95
   3  -2  -1  553.39   21.95
   3  -2  -1  556.46   21.93
  -3  -2   1  525.36   21.91
   3   2   0   36.02    1.50
  -3   2   0   32.63    1.50
  -3  -2   0   31.84    1.50
  -3   2  -1    0.33    0.20
   3  -2   1    0.45    0.19
   3   2   1    0.38    0.17
   3   2   1    0.18    0.18
   3  -2   2   68.30    2.98
   3   2   2   69.17    2.98
  -3   2  -2   75.00    2.99
   3   2   3    0.42    0.21
  -3   2  -3    0.12    0.16
  -3   2  -3    0.16    0.23
   3   2   3    0.14    0.16
   3  -2   3    0.08    0.19
   3   2   4   39.47    1.79
   3  -2   4   41.84    1.75
   3   2   4   37.34    1.75
  -3   2  -4   38.75    1.78
   3   2   5    1.96    0.26
  -3   2  -5    2.31    0.31
   3  -2   5    1.51    0.23
  -3   2  -6    3.04    0.36
   3   2   6    2.93    0.32
   3  -2   6    3.72    0.31
   3   2   6    2.95    0.34
   3  -2   6    3.91    0.36
  -3  -2  -7   16.82    0.98
  -3  -2  -7   18.66    0.97
  -3   2  -7   17.57    0.96
  -3  -2  -7   18.52    0.97
  -3   2  -8    6.24    0.51
  -3  -2  -8    6.65    0.53
  -3  -2  -8    6.04    0.52
  -3  -2  -8    7.52    0.59
  -3   2  -9   11.74    0.76
  -3  -2  -9   10.64    0.80
  -3  -2  -9   11.88    0.77
  -3   2 -10    5.19    0.53
  -3  -2 -10    5.80    0.62
  -3  -2 -10    5.42    0.55
  -3  -2 -11   -0.12    0.40
  -3   2 -11   -0.17    0.33
  -3  -2 -11   -0.13    0.35
   3  -2  11   -0.17    0.44
  -3  -2 -12    4.33    0.61
  -3  -2 -12    3.18    0.47
  -3   2 -12    3.38    0.46
   3  -2  12    3.68    0.56
  -3   2 -13    8.48    0.64
  -3  -2 -13    7.77    0.73
   3  -2  13    8.88    0.74
  -3  -2 -14   70.88    3.22
   3  -2  14   71.99    3.21
  -3  -2 -15    1.91    0.33
   3  -2  16    5.65    0.43
   3  -3 -16   57.03    2.49
   3  -3 -16   54.32    2.44
   3  -3 -15    2.72    0.45
   3  -3 -15    2.82    0.43
   3  -3 -14   15.74    1.01
   3  -3 -14   16.70    1.08
   3   3 -13   26.04    1.47
   3  -3 -13   35.05    1.64
   3  -3 -12  225.97    9.92
   3  -3 -12  254.38    9.84
   3   3 -12  226.47    9.81
   3  -3 -11   32.41    1.75
   3  -3 -11   35.16    1.68
   3   3 -11   34.31    1.67
   3  -3 -10    0.25    0.27
   3   3 -10    0.42    0.27
   3  -3 -10    0.20    0.37
   3  -3  -9   43.45    2.05
   3   3  -9   44.55    2.02
   3  -3  -8   12.57    0.74
  -3  -3   8   11.29    0.75
   3   3  -8   12.79    0.71
  -3   3   8   11.41    0.75
   3   3  -7   35.62    1.62
  -3   3   7   33.36    1.56
   3  -3  -7   36.69    1.66
   3  -3  -7   32.43    1.60
   3  -3  -6  140.72    5.82
   3  -3  -6  129.36    5.77
  -3   3   6  149.77    5.77
   3   3  -6  134.37    5.78
   3   3  -6  138.45    5.78
   3   3  -5  604.84   23.24
   3  -3  -5  621.58   23.24
   3  -3  -5  561.17   23.25
   3   3  -5  563.27   23.21
  -3   3   5  519.10   23.21
   3   3  -4   59.50    2.43
  -3   3   4   57.35    2.47
   3  -3  -4   55.05    2.46
  -3   3   4   55.27    2.44
   3   3  -3  302.43   11.33
   3  -3  -3  274.44   11.34
   3  -3  -3  274.86   11.37
  -3   3   3  281.71   11.36
  -3   3   3  252.63   11.35
   3  -3  -3  253.36   11.35
   3   3  -3  287.57   11.27
   3   3  -2   17.78    0.72
   3  -3  -2   15.65    0.78
   3  -3  -2   15.43    0.74
  -3   3   2   16.30    0.78
  -3  -3   2   15.00    0.72
  -3   3   2   15.16    0.77
   3   3  -2   14.75    0.75
   3   3  -1  638.87   25.35
  -3  -3   1  610.74   25.35
   3   3  -1  576.13   25.37
   3  -3   0   98.15    3.90
  -3  -3   0  100.51    3.84
  -3  -3   0   89.32    3.86
  -3   3   0   84.62    3.88
   3   3   0   91.67    3.87
   3   3   0   96.31    3.85
  -3   3   0   90.45    3.86
   3  -3   1   30.47    1.41
   3   3   1   34.61    1.41
  -3   3  -1   32.04    1.41
   3   3   1   29.64    1.41
   3   3   2   30.67    1.48
   3   3   2   34.53    1.49
  -3   3  -2   33.68    1.48
   3  -3   2   33.71    1.48
  -3   3  -3   27.19    1.16
   3  -3   3   23.66    1.15
  -3   3  -3   26.20    1.20
   3   3   3   28.51    1.21
   3   3   4   61.63    2.94
  -3   3  -4   67.92    2.95
   3   3   4   65.15    2.93
   3  -3   4   66.83    2.89
   3  -3   5   50.07    2.27
   3   3   5   58.77    2.39
   3   3   5   53.11    2.31
   3  -3   5   50.64    2.30
  -3   3  -5   55.29    2.37
   3   3   5   50.08    2.32
  -3   3  -6   14.69    0.82
   3  -3   6   12.57    0.74
   3   3   6   13.17    0.75
  -3  -3  -6   14.15    0.79
  -3  -3  -6   12.19    0.75
   3  -3   6   13.94    0.71
  -3  -3  -7    5.06    0.45
  -3  -3  -7    4.86    0.44
  -3  -3  -8   40.53    2.00
  -3   3  -8   42.89    1.98
  -3  -3  -8   40.70    1.99
   3  -3   8   47.75    2.13
  -3   3  -9    0.17    0.24
  -3  -3  -9    0.58    0.32
   3  -3   9   -0.16    0.38
  -3  -3  -9    0.40    0.34
  -3  -3 -10   26.77    1.50
  -3   3 -10   27.71    1.42
   3  -3  10   27.47    1.56
  -3  -3 -10   28.17    1.47
  -3   3 -11    5.20    0.52
  -3  -3 -11    6.28    0.69
  -3  -3 -11    6.53    0.62
   3  -3  11    5.93    0.69
   3  -3  12   54.50    2.58
  -3  -3 -12   49.48    2.45
  -3  -3 -12   53.81    2.56
  -3  -3 -13    0.41    0.45
   3  -3  13    0.43    0.40
  -3  -3 -14    1.53    0.42
   3  -3  14    1.00    0.38
  -3  -3 -15   14.34    0.81
   3  -3  15   12.74    0.75
   3  -3  15   14.24    0.87
   3  -3  16   18.65    0.92
  -3  -4  16    2.82    0.41
   3  -4 -16    1.94    0.33
  -3  -4  15    7.78    0.73
   3  -4 -15    8.94    0.66
   3  -4 -15    7.52    0.67
   3  -4 -14    3.68    0.56
   3  -4 -14    4.95    0.56
   3  -4 -13    7.45    0.71
   3  -4 -12   15.40    0.96
   3  -4 -12   19.09    1.13
   3  -4 -11   91.72    4.03
   3  -4 -10  242.74    9.57
   3  -4 -10  214.80    9.58
   3  -4  -9   10.58    0.76
   3  -4  -9   11.59    0.78
   3  -4  -9   11.53    0.75
   3  -4  -8   42.66    1.87
  -3  -4   8   37.31    1.85
   3  -4  -8   38.24    1.86
   3  -4  -8   38.57    1.88
   3  -4  -7    4.33    0.41
   3  -4  -7    4.41    0.43
   3  -4  -7    4.53    0.49
  -3   4   7    4.81    0.42
  -3   4   7    4.03    0.35
   3   4  -7    4.07    0.37
  -3  -4   7    4.83    0.42
  -3   4   6    4.07    0.35
   3  -4  -6    3.79    0.36
   3   4  -6    4.05    0.35
   3  -4  -5    2.97    0.27
   3   4  -5    2.38    0.26
   3  -4  -5    3.40    0.33
  -3   4   5    2.72    0.28
   3   4  -5    2.92    0.27
  -3   4   4  753.73   30.18
  -3   4   4  723.79   30.17
   3  -4  -4  685.89   30.17
   3   4  -4  794.54   30.13
   3   4  -3    3.03    0.18
   3   4  -3    2.66    0.22
  -3   4   3    2.56    0.30
  -3   4   3    3.24    0.30
   3  -4  -3    3.32    0.27
   3   4  -3    3.12    0.26
   3   4  -2   53.92    2.17
   3  -4  -2   45.52    2.18
   3   4  -2   51.50    2.20
   3  -4  -2   53.66    2.25
   3   4  -2   50.45    2.11
  -3   4   2   58.14    2.24
  -3   4   2   61.34    2.27
   3   4  -1  143.25    5.70
   3   4  -1  137.93    5.73
  -3   4   1  141.64    5.77
  -3  -4   1  137.12    5.68
  -3   4   0  510.62   20.46
   3   4   0  523.15   20.41
  -3  -4   0  508.63   20.36
  -3   4   0  471.45   20.40
  -3  -4   0  501.60   20.41
   3  -4   0  507.67   20.46
   3   4   1    1.34    0.22
  -3   4  -1    1.55    0.18
  -3  -4  -1    1.60    0.20
  -3   4  -1    1.41    0.24
   3   4   2   11.67    0.61
  -3   4  -2   10.26    0.58
   3  -4   2   10.67    0.59
   3  -4   3   36.57    1.70
  -3   4  -3   38.60    1.75
  -3   4  -3   39.78    1.71
   3   4   3   38.95    1.74
  -3   4  -4   12.71    0.70
   3   4   4   12.21    0.70
   3  -4   4   10.92    0.63
  -3   4  -4   11.49    0.63
   3   4   5  162.28    6.85
   3  -4   5  173.31    6.85
   3  -4   5  166.46    6.86
   3   4   5  165.05    6.91
  -3   4  -5  156.58    6.90
   3  -4   6  192.49    7.95
   3   4   6  198.55    7.88
  -3  -4  -6  185.12    7.90
   3  -4   6  183.51    7.86
  -3  -4  -6  187.78    7.90
  -3  -4  -7  191.13    7.98
  -3  -4  -7  205.72    8.01
  -3  -4  -7  208.15    7.97
   3  -4   7  193.64    8.04
   3  -4   8   69.54    3.07
  -3  -4  -8   62.91    2.98
  -3  -4  -8   64.84    2.96
  -3  -4  -8   66.63    2.98
  -3  -4  -9  137.07    6.16
  -3  -4  -9  150.80    6.14
   3  -4   9  146.15    6.23
  -3  -4  -9  139.86    6.12
  -3  -4 -10    1.45    0.36
  -3  -4 -10    1.87    0.48
   3  -4  10    1.96    0.47
   3  -4  11   34.34    1.84
  -3  -4 -11   32.59    1.71
   3  -4  12    6.03    0.67
  -3  -4 -12    5.11    0.62
   3  -4  13    9.32    0.79
  -3  -4 -13   10.07    0.80
  -3  -4 -14   15.28    0.95
   3  -4  14   15.90    0.96
  -3  -4 -15    0.13    0.27
   3  -4  15   -0.03    0.31
   3  -4  15    0.20    0.22
   3  -5 -16    5.03    0.45
   3  -5 -16    6.57    0.45
  -3  -5  16    5.87    0.50
  -3  -5  15    0.27    0.42
   3  -5 -15    0.10    0.32
  -3  -5  14   88.31    4.02
   3  -5 -14   88.41    3.91
   3  -5 -13    8.00    0.60
   3  -5 -13    7.37    0.76
   3  -5 -12    6.14    0.58
   3  -5 -11  249.21   10.15
   3  -5 -11  248.44   10.08
   3  -5 -11  225.91   10.10
   3  -5 -10  334.35   14.46
   3  -5 -10  346.13   14.51
   3  -5 -10  367.59   14.46
   3  -5  -9   61.99    2.71
   3  -5  -9   53.82    2.73
   3  -5  -9   61.26    2.72
   3  -5  -8  295.64   11.91
   3  -5  -8  280.13   11.95
   3  -5  -8  297.65   11.92
   3  -5  -8  278.72   11.88
  -3  -5   7    1.92    0.30
   3  -5  -7    2.51    0.41
   3  -5  -7    2.24    0.33
  -3   5   7    1.83    0.29
   3  -5  -7    2.81    0.36
   3  -5  -7    1.43    0.34
   3  -5  -7    2.16    0.37
   3  -5  -6    8.42    0.56
   3  -5  -6    7.72    0.63
   3  -5  -6    8.38    0.56
  -3   5   6    8.63    0.56
   3   5  -6    8.92    0.52
   3  -5  -6    8.58    0.58
   3   5  -5  135.06    5.72
   3  -5  -5  134.92    5.77
   3  -5  -5  134.40    5.72
   3   5  -5  148.59    5.71
  -3   5   5  133.46    5.77
   3   5  -4  210.60    8.28
  -3   5   4  185.26    8.32
   3  -5  -4  185.54    8.25
   3   5  -4  212.33    8.25
   3   5  -4  215.61    8.28
   3  -5  -4  196.51    8.26
  -3   5   3  414.62   17.23
   3   5  -3  436.72   17.10
   3  -5  -3  412.07   17.15
   3   5  -3  418.14   17.12
   3   5  -3  438.31   17.16
  -3   5   3  395.36   17.19
   3   5  -2    0.87    0.16
   3   5  -2    0.69    0.09
   3   5  -2    0.53    0.14
  -3   5   2    0.89    0.20
  -3   5   1  245.83   10.69
   3  -5  -1  266.96   10.70
  -3   5   1  268.60   10.67
  -3   5   0    1.22    0.22
   3  -5   0    0.84    0.22
   3  -5   1  184.90    7.49
  -3  -5  -1  177.14    7.42
  -3  -5  -1  189.33    7.36
  -3   5  -1  173.66    7.41
  -3   5  -1  168.99    7.47
   3   5   2  117.63    4.77
  -3   5  -2  111.66    4.76
   3  -5   2  112.64    4.76
   3  -5   3  159.60    6.53
  -3   5  -3  158.44    6.53
  -3   5  -3  157.97    6.59
   3   5   3  154.04    6.56
  -3   5  -4    3.50    0.33
   3   5   4    0.38    0.22
  -3   5  -4    3.16    0.26
   3   5   5  253.97   10.49
  -3   5  -5  238.01   10.46
  -3   5  -5  250.81   10.56
   3  -5   5  271.09   10.50
  -3  -5  -5  271.19   10.53
  -3  -5  -5  245.64   10.59
  -3  -5  -5  265.83   10.56
   3  -5   5  246.97   10.59
  -3  -5  -6  247.23   10.03
  -3  -5  -6  222.08    9.95
  -3  -5  -6  240.00    9.98
   3  -5   6  244.01    9.97
  -3  -5  -6  236.89    9.99
  -3  -5  -6  243.10   10.09
   3   5   6  242.36    9.97
   3  -5   6  249.39   10.09
  -3  -5  -6  256.59   10.03
  -3  -5  -7    2.18    0.39
  -3  -5  -7    2.99    0.41
   3  -5   7    2.91    0.45
  -3  -5  -7    3.08    0.36
  -3  -5  -8   10.28    0.67
   3  -5   8    9.88    0.80
  -3  -5  -8    9.40    0.73
  -3  -5  -8   10.41    0.74
  -3  -5  -9   77.27    3.40
  -3  -5  -9   75.81    3.36
   3  -5   9   71.91    3.44
  -3  -5  -9   71.14    3.33
   3  -5  10    1.66    0.54
  -3  -5 -10    0.95    0.45
  -3  -5 -10    2.05    0.40
  -3  -5 -10    2.12    0.46
  -3  -5 -11   31.71    1.74
   3  -5  11   33.86    1.87
  -3  -5 -11   36.29    1.82
   3  -5  12   20.74    1.31
  -3  -5 -12   20.34    1.20
  -3  -5 -12   20.63    1.28
   3  -5  13   38.82    1.98
   3  -5  14   18.47    1.10
   3  -5  14   17.57    1.04
   3  -5  15    0.91    0.31
  -3  -5 -15    0.46    0.27
   3  -5  15    0.43    0.22
   3  -6 -16   14.22    0.80
   3  -6 -16   16.48    0.80
  -3  -6  16   15.55    0.84
   3  -6 -15    3.45    0.44
  -3  -6  15    3.83    0.49
  -3  -6  14   -0.08    0.46
   3  -6 -14    0.47    0.42
   3  -6 -13   68.09    3.10
  -3  -6  13   74.79    3.32
   3  -6 -13   74.10    3.27
   3  -6 -13   65.11    3.18
   3  -6 -12    1.28    0.41
   3  -6 -12    0.19    0.45
   3  -6 -11    3.97    0.46
   3  -6 -11    4.20    0.56
   3  -6 -11    4.13    0.57
   3  -6 -11    4.19    0.54
   3  -6 -10  157.44    6.78
   3  -6 -10  157.07    6.83
   3  -6 -10  161.00    6.76
   3  -6  -9   35.46    1.78
   3  -6  -9   40.68    1.85
   3  -6  -9   32.99    1.79
   3  -6  -9   37.97    1.89
   3  -6  -8    9.30    0.75
   3  -6  -8    9.91    0.69
   3  -6  -8    9.46    0.69
   3  -6  -8    9.52    0.70
   3  -6  -7    0.81    0.35
   3  -6  -7    1.17    0.39
   3  -6  -7    0.98    0.30
   3  -6  -7    0.63    0.28
   3  -6  -7    1.02    0.33
   3  -6  -6    6.72    0.58
   3  -6  -6    6.26    0.49
   3  -6  -6    6.90    0.49
   3  -6  -6    7.07    0.53
   3  -6  -6    7.48    0.62
   3  -6  -5  161.81    6.66
   3   6  -5  147.23    6.50
  -3   6   5  165.15    6.61
   3  -6  -5  160.60    6.51
   3  -6  -5  156.07    6.56
   3  -6  -4   70.22    3.24
  -3   6   4   83.59    3.38
   3  -6  -4   79.51    3.26
   3   6  -4   79.72    3.27
   3   6  -4   77.72    3.25
   3   6  -3   77.62    2.71
   3   6  -3   80.41    2.76
   3   6  -3   76.09    2.75
   3   6  -3   76.24    2.71
  -3   6   3   74.63    2.87
   3   6  -3   61.48    2.64
   3  -6  -3   85.78    2.76
  -3   6   3   78.85    2.83
   3  -6  -3   78.07    2.75
   3   6  -2  523.88   21.23
  -3   6   2  522.22   21.28
  -3   6   1  897.71   37.73
  -3   6   1  955.99   37.69
  -3   6   0  169.82    6.80
  -3   6   0  163.38    6.82
   3  -6   0  159.39    6.83
  -3  -6  -1    2.74    0.20
  -3   6  -1    2.08    0.27
   3  -6   1    2.09    0.27
  -3   6  -1    2.29    0.20
  -3  -6  -2   72.59    2.95
  -3   6  -2   70.43    2.94
  -3   6  -2   71.25    3.03
   3  -6   2   72.06    3.02
  -3  -6  -2   68.64    2.87
   3   6   3  408.59   16.19
  -3   6  -3  404.11   16.20
   3  -6   3  390.16   16.13
   3  -6   3  392.93   16.07
  -3   6  -3  386.83   16.13
  -3   6  -4  222.33    9.45
   3  -6   4  216.82    9.41
   3  -6   4  234.07    9.45
  -3  -6  -4  246.20    9.51
   3  -6   4  233.62    9.58
   3  -6   4  243.13    9.58
  -3   6  -4  231.31    9.53
   3   6   4  234.91    9.43
  -3  -6  -4  217.04    9.46
  -3  -6  -5  280.36   11.60
  -3  -6  -5  300.14   11.53
   3  -6   5  299.52   11.64
  -3  -6  -5  276.86   11.52
   3   6   5  273.62   11.46
  -3  -6  -5  292.37   11.53
  -3  -6  -6  299.32   11.55
  -3  -6  -6  261.40   11.63
  -3  -6  -6  267.38   11.55
   3  -6   6  268.67   11.64
  -3  -6  -6  279.80   11.56
  -3  -6  -6  275.86   11.59
  -3  -6  -6  299.87   11.59
  -3  -6  -7    7.33    0.61
   3  -6   7    7.59    0.68
  -3  -6  -7    6.99    0.70
  -3  -6  -7    6.65    0.59
  -3  -6  -7    6.47    0.60
  -3  -6  -7    7.08    0.57
  -3  -6  -7    7.42    0.55
  -3  -6  -8   72.51    3.24
   3  -6   8   73.89    3.42
  -3  -6  -8   77.22    3.35
  -3  -6  -8   72.62    3.29
  -3  -6  -8   70.42    3.31
   3  -6   9    7.81    0.81
  -3  -6  -9    9.34    0.75
  -3  -6  -9    8.39    0.74
   3  -6  10    2.30    0.55
  -3  -6 -10    2.14    0.49
  -3  -6 -10    1.92    0.43
  -3  -6 -11   61.58    2.99
  -3  -6 -11   66.42    2.96
   3  -6  11   61.21    3.04
  -3  -6 -12    1.24    0.44
   3  -6  12    0.58    0.45
  -3  -6 -12    1.27    0.45
   3  -6  12    0.69    0.52
   3  -6  13    0.46    0.39
  -3  -6 -13    0.40    0.39
   3  -6  13    0.12    0.43
   3  -6  14    0.40    0.37
   3  -6  14   -0.06    0.33
  -3  -6 -14    0.63    0.33
   3  -6  15   11.80    0.69
  -3  -6 -15   12.22    0.67
   3  -6  15   11.02    0.64
   3  -7 -16   21.01    0.99
   3  -7 -15    0.20    0.27
  -3  -7  15    0.42    0.32
   3  -7 -15    0.12    0.27
  -3  -7  14    8.25    0.70
   3  -7 -14    8.23    0.55
   3  -7 -14    7.16    0.65
   3  -7 -14    8.39    0.67
   3  -7 -13   50.06    2.41
   3  -7 -13   52.62    2.54
  -3  -7  13   56.02    2.61
   3  -7 -13   54.84    2.50
   3  -7 -12    5.27    0.55
  -3  -7  12    4.75    0.65
   3  -7 -12    5.11    0.49
   3  -7 -12    4.89    0.59
   3  -7 -12    5.50    0.63
  -3  -7  11  200.11    8.50
   3  -7 -11  206.95    8.47
   3  -7 -11  196.72    8.36
   3  -7 -11  201.01    8.38
   3  -7 -11  189.01    8.32
   3  -7 -10   33.29    1.78
   3  -7 -10   32.61    1.70
   3  -7 -10   32.66    1.71
   3  -7  -9  362.38   15.20
   3  -7  -9  369.38   15.31
   3  -7  -9  379.88   15.23
   3  -7  -9  362.03   15.20
   3  -7  -8   76.23    3.47
   3  -7  -8   79.63    3.53
   3  -7  -8   74.94    3.38
   3  -7  -8   71.35    3.35
   3  -7  -8   77.45    3.40
   3  -7  -7   32.83    1.59
   3  -7  -7   30.90    1.67
   3  -7  -7   29.70    1.52
   3  -7  -7   31.23    1.64
   3  -7  -6   66.39    3.04
   3  -7  -6   64.96    2.95
   3  -7  -6   65.79    3.05
   3  -7  -6   67.25    2.92
   3  -7  -6   66.89    2.98
   3  -7  -5    2.74    0.39
   3  -7  -5    2.04    0.43
   3  -7  -5    2.63    0.40
   3  -7  -5    2.16    0.35
   3  -7  -4  431.48   17.34
   3  -7  -4  420.98   17.24
   3  -7  -4  423.25   17.28
   3  -7  -4  411.76   17.32
  -3   7   3  585.60   23.82
  -3   7   2  109.67    4.80
  -3   7   2  123.95    4.90
  -3   7   1    8.20    0.48
  -3   7   1    7.75    0.54
  -3   7   0   12.99    0.75
  -3   7   0   14.03    0.71
  -3   7  -1  329.47   13.61
  -3   7  -1  334.21   13.58
  -3   7  -2   28.71    1.34
   3  -7   2   27.24    1.33
   3  -7   3  125.01    5.23
  -3   7  -3  119.18    5.11
   3  -7   3  121.70    5.11
  -3  -7  -4  361.06   15.72
   3  -7   4  397.32   15.83
  -3  -7  -4  376.59   15.79
  -3  -7  -4  396.73   15.75
  -3  -7  -4  397.30   15.72
   3  -7   4  375.06   15.81
  -3  -7  -5  354.66   14.35
   3  -7   5  347.24   14.46
  -3  -7  -5  336.93   14.34
  -3  -7  -5  321.96   14.34
  -3  -7  -5  364.48   14.45
  -3  -7  -5  369.11   14.35
   3  -7   5  355.17   14.46
   3  -7   6    1.21    0.41
  -3  -7  -6    1.03    0.41
  -3  -7  -6    0.64    0.31
   3  -7   6    1.01    0.38
  -3  -7  -6    1.56    0.35
  -3  -7  -6    1.11    0.31
  -3  -7  -6    1.20    0.34
  -3  -7  -6    0.82    0.34
  -3  -7  -7   45.40    2.35
  -3  -7  -7   45.84    2.23
   3  -7   7   45.84    2.35
  -3  -7  -7   48.10    2.26
  -3  -7  -7   45.91    2.23
  -3  -7  -7   47.12    2.29
  -3  -7  -7   51.00    2.24
   3  -7   7   50.87    2.38
   3  -7   8   10.68    0.90
  -3  -7  -8   10.55    0.74
  -3  -7  -8   10.70    0.79
  -3  -7  -8   10.95    0.82
  -3  -7  -8   10.27    0.79
  -3  -7  -9   15.35    1.02
  -3  -7  -9   16.22    1.03
  -3  -7  -9   15.57    1.02
   3  -7   9   15.67    1.15
   3  -7  10   30.77    1.70
  -3  -7 -10   32.99    1.64
  -3  -7 -10   28.17    1.57
  -3  -7 -10   26.42    1.56
   3  -7  10   29.74    1.71
  -3  -7 -11  171.26    7.11
   3  -7  11  162.64    7.17
  -3  -7 -11  167.28    7.06
   3  -7  11  158.73    7.18
  -3  -7 -12   29.07    1.51
   3  -7  12   27.43    1.58
   3  -7  12   26.72    1.57
   3  -7  13    0.54    0.41
  -3  -7 -13    0.06    0.35
   3  -7  13    0.11    0.39
   3  -7  14   39.18    1.83
   3  -7  14   39.21    1.83
  -3  -7 -14   36.89    1.79
   3  -8 -15    9.38    0.59
   3  -8 -15    9.73    0.58
  -3  -8  15    9.49    0.61
  -3  -8  14    0.83    0.37
   3  -8 -14    0.53    0.25
   3  -8 -14    0.13    0.30
   3  -8 -14    0.29    0.33
  -3  -8  13    1.08    0.49
   3  -8 -13    0.73    0.34
   3  -8 -13    0.18    0.40
   3  -8 -13    0.85    0.38
   3  -8 -12   53.35    2.43
   3  -8 -12   45.95    2.34
   3  -8 -12   53.65    2.45
   3  -8 -12   52.25    2.47
  -3  -8  12   54.71    2.56
   3  -8 -11    0.35    0.43
   3  -8 -11    0.40    0.41
   3  -8 -11    0.03    0.36
   3  -8 -11    0.51    0.43
  -3  -8  11   -0.09    0.46
   3  -8 -11    0.42    0.40
   3  -8 -10  183.66    7.74
   3  -8 -10  172.36    7.60
   3  -8 -10  182.84    7.63
  -3  -8  10  179.33    7.71
   3  -8  -9   56.77    2.79
  -3  -8   9   58.20    2.78
   3  -8  -9   58.12    2.67
   3  -8  -9   56.56    2.72
   3  -8  -8  139.81    6.30
   3  -8  -8  148.56    6.42
   3  -8  -8  149.25    6.34
  -3  -8   8  152.04    6.38
   3  -8  -8  149.32    6.28
  -3  -8   7    4.96    0.55
   3  -8  -7    5.33    0.58
   3  -8  -7    4.34    0.46
   3  -8  -7    5.84    0.65
  -3  -8   6    4.97    0.49
   3  -8  -6    4.52    0.49
   3  -8  -6    5.22    0.45
   3  -8  -6    4.39    0.56
   3  -8  -6    4.54    0.52
   3  -8  -5  402.38   16.06
   3  -8  -5  370.08   15.99
   3  -8  -5  403.61   16.12
   3  -8  -4  222.79    9.41
   3  -8  -4  227.57    9.32
   3  -8  -4  222.94    9.42
   3  -8  -3    0.80    0.32
   3  -8  -3    0.65    0.32
   3  -8  -3    0.08    0.22
   3  -8  -3    0.58    0.29
   3  -8  -2   82.33    3.66
   3  -8  -2   78.29    3.65
   3  -8  -2   87.22    3.62
  -3   8   1   63.72    2.88
   3  -8  -1   66.28    2.95
   3  -8  -1   66.50    2.88
   3  -8  -1   64.23    2.94
  -3   8   0  214.08    9.06
   3  -8   0  216.39    9.13
   3  -8   0  226.67    9.14
   3  -8   1  333.31   14.11
  -3  -8  -1  349.07   14.03
  -3   8  -1  340.67   14.04
  -3  -8  -2    5.59    0.46
  -3   8  -2    5.56    0.44
   3  -8   2    5.86    0.54
   3  -8   2    5.67    0.54
   3  -8   3   12.96    0.89
  -3  -8  -3   14.30    0.81
   3  -8   3   14.88    0.90
  -3  -8  -3   12.60    0.80
  -3  -8  -3   13.64    0.83
   3  -8   4    7.64    0.65
  -3  -8  -4    7.51    0.54
  -3  -8  -4    7.36    0.62
   3  -8   5   25.06    1.48
  -3  -8  -5   28.33    1.40
  -3  -8  -5   27.79    1.38
  -3  -8  -5   27.15    1.42
  -3  -8  -5   27.75    1.49
  -3  -8  -5   28.98    1.42
  -3  -8  -6  126.00    5.26
  -3  -8  -6  119.79    5.12
   3  -8   6  121.86    5.24
  -3  -8  -6  132.61    5.17
  -3  -8  -6  101.59    5.13
   3  -8   6  112.17    5.23
  -3  -8  -6  118.17    5.11
  -3  -8  -6  122.39    5.12
   3  -8   7    5.71    0.68
  -3  -8  -7    4.62    0.56
   3  -8   7    4.42    0.63
  -3  -8  -7    4.66    0.53
  -3  -8  -7    5.32    0.68
  -3  -8  -7    5.06    0.54
  -3  -8  -7    5.22    0.53
  -3  -8  -7    4.48    0.52
  -3  -8  -8   20.46    1.23
   3  -8   8   20.05    1.29
  -3  -8  -8   19.00    1.15
   3  -8   8   20.30    1.32
  -3  -8  -8   19.38    1.17
   3  -8   9  112.64    5.05
  -3  -8  -9  107.79    4.92
   3  -8   9  115.50    5.08
  -3  -8  -9  117.22    4.95
  -3  -8  -9  109.78    4.96
  -3  -8 -10   72.12    3.29
   3  -8  10   72.61    3.40
  -3  -8 -10   70.22    3.28
  -3  -8 -10   71.11    3.31
   3  -8  10   71.93    3.42
  -3  -8 -11    2.55    0.44
   3  -8  11    3.12    0.60
  -3  -8 -11    3.02    0.51
   3  -8  11    2.17    0.57
  -3  -8 -12   27.55    1.47
   3  -8  12   28.73    1.56
   3  -8  12   27.37    1.56
   3  -8  13  110.65    4.80
  -3  -8 -13  109.63    4.73
   3  -8  13  110.54    4.79
   3  -8  14    0.36    0.28
   3  -8  14    0.06    0.26
  -3  -8 -14   -0.02    0.23
   3  -9 -15    4.87    0.35
   3  -9 -14   37.62    1.71
   3  -9 -14   37.46    1.76
   3  -9 -14   40.16    1.76
  -3  -9  14   36.18    1.79
   3  -9 -13   15.33    0.83
  -3  -9  13   12.94    0.88
   3  -9 -13   12.95    0.83
   3  -9 -13   12.06    0.81
  -3  -9  12    1.39    0.49
   3  -9 -12    1.51    0.43
   3  -9 -12    1.52    0.43
   3  -9 -12    1.87    0.38
   3  -9 -12    1.13    0.40
  -3  -9  11    4.30    0.61
   3  -9 -11    4.43    0.57
   3  -9 -11    4.84    0.56
   3  -9 -11    3.72    0.53
   3  -9 -11    5.14    0.66
   3  -9 -11    4.38    0.56
   3  -9 -10   62.14    2.93
   3  -9 -10   64.69    2.96
   3  -9 -10   61.37    2.93
  -3  -9  10   63.88    3.00
   3  -9 -10   62.77    2.90
   3  -9 -10   63.54    3.04
   3  -9  -9   20.27    1.24
   3  -9  -9   20.14    1.33
   3  -9  -9   21.34    1.19
  -3  -9   9   20.58    1.27
   3  -9  -8  705.12   28.19
   3  -9  -8  676.67   28.27
   3  -9  -8  696.73   28.38
  -3  -9   8  680.87   28.29
   3  -9  -7   13.86    0.90
   3  -9  -7   14.65    0.96
   3  -9  -7   13.70    1.00
   3  -9  -7   13.23    0.82
  -3  -9   7   12.66    0.89
   3  -9  -6   16.10    1.13
   3  -9  -6   16.77    1.03
   3  -9  -6   18.49    1.15
   3  -9  -6   18.71    1.10
   3  -9  -5  145.37    6.21
   3  -9  -5  136.98    6.07
   3  -9  -5  147.96    6.22
   3  -9  -5  145.13    6.14
   3  -9  -4  403.99   16.48
   3  -9  -4  401.45   16.59
   3  -9  -4  398.37   16.61
   3  -9  -3  298.42   12.71
   3  -9  -3  325.51   12.80
   3  -9  -3  313.42   12.65
   3  -9  -3  313.53   12.77
   3  -9  -3  286.59   12.76
   3  -9  -2    1.50    0.28
   3  -9  -2    1.11    0.36
   3  -9  -2    1.87    0.40
   3  -9  -2    1.32    0.40
   3  -9  -1   12.39    0.77
   3  -9  -1   12.22    0.84
   3  -9  -1   11.52    0.82
   3  -9   0   90.91    4.02
   3   9   0   86.35    3.90
   3  -9   0   94.02    3.94
   3  -9   0   93.76    4.03
   3  -9   1   67.73    3.10
  -3  -9  -1   69.52    3.01
   3  -9   1   66.75    3.00
   3  -9   2    0.46    0.36
  -3  -9  -2    0.16    0.29
   3  -9   2    0.36    0.23
  -3  -9  -2    0.23    0.26
   3  -9   3   29.56    1.59
   3  -9   3   30.40    1.60
  -3  -9  -3   29.07    1.52
  -3  -9  -3   30.24    1.51
   3  -9   4    0.28    0.37
  -3  -9  -4   -0.15    0.34
   3  -9   4    0.28    0.38
  -3  -9  -4    0.32    0.35
  -3  -9  -5   18.78    1.07
   3  -9   5   17.25    1.14
  -3  -9  -5   17.18    1.07
  -3  -9  -5   19.23    1.15
  -3  -9  -6    0.87    0.44
  -3  -9  -6    0.90    0.39
  -3  -9  -6    0.70    0.29
  -3  -9  -6    0.49    0.34
  -3  -9  -6    0.58    0.39
   3  -9   6    0.81    0.42
  -3  -9  -7  117.57    5.29
   3  -9   7  119.54    5.28
  -3  -9  -7  118.62    5.13
  -3  -9  -7  117.19    5.14
  -3  -9  -7  121.11    5.23
   3  -9   8    0.10    0.57
   3  -9   8    1.47    0.51
  -3  -9  -8    1.33    0.39
  -3  -9  -8    1.33    0.41
  -3  -9  -8    0.46    0.46
  -3  -9  -9   79.91    3.82
  -3  -9  -9   92.28    3.93
   3  -9   9   79.31    3.96
   3  -9   9   87.88    4.00
  -3  -9  -9   90.93    3.87
   3  -9  10   51.87    2.61
  -3  -9 -10   50.73    2.49
  -3  -9 -10   52.96    2.54
   3  -9  10   56.47    2.68
   3  -9  11  113.15    4.90
  -3  -9 -11  104.77    4.73
  -3  -9 -11  109.20    4.76
   3  -9  11  111.11    4.86
   3  -9  12   33.61    1.69
   3  -9  12   31.03    1.70
  -3  -9 -12   32.44    1.61
  -3  -9 -13   66.81    3.02
   3  -9  13   70.90    3.11
   3  -9  13   71.34    3.09
  -3 -10  14    9.61    0.57
   3 -10 -14   10.30    0.55
   3 -10 -13   24.13    1.18
  -3 -10  13   23.34    1.23
   3 -10 -13   22.84    1.16
   3 -10 -13   22.19    1.16
  -3 -10  12    4.75    0.54
   3 -10 -12    4.55    0.53
   3 -10 -12    4.00    0.45
   3 -10 -12    3.51    0.43
   3 -10 -12    3.17    0.45
   3 -10 -12    4.29    0.42
   3 -10 -11   33.85    1.74
   3 -10 -11   33.59    1.70
   3 -10 -11   34.36    1.85
   3 -10 -11   35.80    1.73
   3 -10 -11   34.94    1.76
  -3 -10  11   34.07    1.79
   3 -10 -10    1.47    0.46
   3 -10 -10    1.04    0.50
  -3 -10  10    1.09    0.47
   3 -10 -10    1.02    0.36
   3 -10 -10    2.13    0.59
   3 -10 -10    1.21    0.38
   3 -10  -9  105.46    4.80
   3 -10  -9  116.91    5.03
   3 -10  -9  110.61    4.80
  -3 -10   9  114.50    4.93
  -3 -10   8    7.31    0.69
   3 -10  -8    8.03    0.88
   3 -10  -8    8.81    0.76
   3 -10  -8    7.51    0.61
   3 -10  -8    8.19    0.85
   3 -10  -8    8.29    0.77
   3 -10  -7   17.62    1.09
   3 -10  -7   20.63    1.29
   3 -10  -7   15.90    1.18
   3 -10  -7   18.33    1.15
  -3 -10   7   16.45    1.07
   3 -10  -6   50.42    2.41
   3 -10  -6   50.81    2.55
   3 -10  -6   50.89    2.54
   3 -10  -6   51.94    2.48
   3 -10  -5  123.82    5.26
   3 -10  -5  119.72    5.40
   3 -10  -4  482.36   19.51
   3 -10  -4  476.10   19.66
   3 -10  -4  463.43   19.57
   3 -10  -4  482.13   19.65
   3 -10  -3    7.94    0.58
   3 -10  -3    7.28    0.65
   3 -10  -3    8.48    0.75
   3 -10  -3    8.53    0.72
   3 -10  -3    8.80    0.74
   3 -10  -2  232.67    9.83
   3 -10  -2  234.89    9.77
   3 -10  -2  247.56    9.86
   3 -10  -2  231.37    9.67
   3 -10  -2  225.03    9.83
   3 -10  -1  390.67   16.41
   3 -10  -1  397.76   16.50
   3 -10  -1  410.66   16.51
   3 -10   0  137.83    6.08
   3 -10   0  140.52    5.99
   3 -10   0  144.54    6.09
   3 -10   1   93.66    4.06
   3 -10   1   94.43    4.19
   3 -10   1   92.83    4.18
  -3 -10  -2   79.49    3.60
  -3 -10  -2   81.63    3.59
   3 -10   2   83.50    3.71
   3 -10   3   77.22    3.56
  -3 -10  -3   78.81    3.46
  -3 -10  -3   76.22    3.48
   3 -10   4   94.56    4.41
  -3 -10  -4   96.06    4.37
  -3 -10  -4  103.85    4.34
   3 -10   4   98.62    4.44
   3 -10   5    0.65    0.48
   3 -10   5   -0.18    0.44
  -3 -10  -5   -0.13    0.40
  -3 -10  -6  110.66    4.93
   3 -10   6  111.59    5.01
  -3 -10  -6  112.50    4.90
  -3 -10  -6  110.35    4.98
   3 -10   6  113.46    5.02
   3 -10   7   16.43    1.17
  -3 -10  -7   17.54    1.17
  -3 -10  -8   71.43    3.30
   3 -10   8   76.07    3.50
  -3 -10  -8   74.67    3.44
  -3 -10  -9    3.91    0.62
   3 -10   9    3.34    0.59
  -3 -10  -9    2.98    0.45
   3 -10  10    3.12    0.55
   3 -10  10    2.71    0.71
  -3 -10 -10    3.11    0.45
  -3 -10 -10    4.18    0.54
   3 -10  11   33.96    1.76
  -3 -10 -11   32.59    1.60
   3 -10  11   32.72    1.70
  -3 -10 -11   30.71    1.64
   3 -10  12    9.33    0.69
   3 -10  12    9.26    0.74
  -3 -10 -12    8.85    0.61
  -3 -10 -13    9.03    0.55
   3 -10  13   11.44    0.63
  -3 -11  13    0.12    0.22
   3 -11 -13   -0.02    0.25
   3 -11 -13    0.02    0.19
  -3 -11  12   14.22    0.88
   3 -11 -12   16.71    0.92
   3 -11 -12   14.96    0.86
   3 -11 -12   14.24    0.83
   3 -11 -12   15.44    0.84
  -3 -11  11    0.30    0.34
   3 -11 -11    0.94    0.40
   3 -11 -11    0.73    0.38
   3 -11 -11    0.42    0.29
   3 -11 -11    0.04    0.41
  -3 -11  10   23.04    1.35
   3 -11 -10   26.62    1.40
   3 -11 -10   22.97    1.25
   3 -11 -10   26.02    1.48
   3 -11  -9    3.68    0.67
   3 -11  -9    4.44    0.62
   3 -11  -9    4.22    0.46
  -3 -11   9    4.42    0.55
   3 -11  -8  100.04    4.40
   3 -11  -8   97.25    4.44
   3 -11  -8  103.46    4.58
  -3 -11   8   97.45    4.41
   3 -11  -7  198.05    8.45
   3 -11  -7  197.99    8.45
   3 -11  -7  190.17    8.33
   3 -11  -7  197.21    8.29
   3 -11  -6   90.61    3.95
   3 -11  -6   94.35    4.13
   3 -11  -6   95.45    4.04
   3 -11  -5  261.12   10.80
   3 -11  -5  256.18   10.96
   3 -11  -4  332.80   13.49
   3 -11  -4  329.68   13.56
   3 -11  -4  308.60   13.54
   3 -11  -4  323.77   13.38
   3 -11  -3   29.34    1.48
   3 -11  -3   30.74    1.66
   3 -11  -3   29.94    1.62
   3 -11  -3   28.91    1.57
   3 -11  -3   29.55    1.66
   3 -11  -2   26.85    1.48
   3 -11  -2   30.27    1.57
   3 -11  -2   25.24    1.53
   3 -11  -2   28.59    1.57
   3 -11  -1   20.13    1.27
   3 -11  -1   21.69    1.20
   3 -11  -1   20.64    1.25
   3 -11  -1   20.14    1.26
   3 -11   0   84.10    3.82
   3 -11   0   82.46    3.81
   3 -11   0   84.06    3.71
   3 -11   1   85.89    4.07
   3 -11   1   89.89    4.10
   3 -11   1   94.01    3.97
   3 -11   2  153.86    6.55
   3 -11   2  147.30    6.52
  -3 -11  -3    1.33    0.38
   3 -11   3    0.58    0.42
  -3 -11  -4   25.43    1.45
   3 -11   4   25.90    1.53
  -3 -11  -5   64.75    3.07
   3 -11   5   66.78    3.11
  -3 -11  -5   62.99    3.03
  -3 -11  -6    0.55    0.46
   3 -11   6    1.15    0.47
  -3 -11  -6    1.12    0.52
   3 -11   7  130.02    5.71
  -3 -11  -7  125.34    5.68
   3 -11   7  131.72    5.77
   3 -11   8    1.11    0.56
  -3 -11  -8    1.93    0.51
   3 -11   8    0.98    0.50
   3 -11   9   17.74    1.23
  -3 -11  -9   22.52    1.26
  -3 -11 -10   13.70    0.85
  -3 -11 -10   16.96    1.02
   3 -11  10   15.34    1.02
   3 -11  11   10.36    0.74
  -3 -11 -11    8.00    0.56
  -3 -11 -11   10.03    0.69
   3 -11  12   10.92    0.68
   3 -12 -12    2.64    0.36
   3 -12 -12    2.81    0.34
   3 -12 -12    2.10    0.28
   3 -12 -11    6.89    0.60
   3 -12 -11    6.37    0.56
   3 -12 -11    6.59    0.65
   3 -12 -11    6.17    0.55
  -3 -12  11    6.43    0.53
  -3 -12  10    4.06    0.47
   3 -12 -10    4.04    0.53
   3 -12 -10    3.27    0.62
  -3 -12   9    3.36    0.49
   3 -12  -9    5.61    0.61
   3 -12  -9    5.67    0.72
   3 -12  -9    5.34    0.65
   3 -12  -8    2.46    0.58
   3 -12  -8    1.39    0.59
   3 -12  -7   59.64    2.77
   3 -12  -7   56.91    2.91
   3 -12  -7   55.75    2.80
   3 -12  -7   60.22    2.85
   3 -12  -7   62.33    2.94
   3 -12  -6   99.16    4.35
   3 -12  -6   97.88    4.52
   3 -12  -5   39.19    2.08
   3 -12  -5   36.81    2.04
   3 -12  -5   38.96    1.99
   3 -12  -5   37.21    1.88
   3 -12  -4  235.18   10.35
   3 -12  -4  248.15   10.18
   3 -12  -4  245.75   10.37
   3 -12  -4  244.87   10.28
   3 -12  -3   97.89    4.42
   3 -12  -3   97.76    4.42
   3 -12  -3   99.70    4.21
   3 -12  -3   95.18    4.37
   3 -12  -3   92.80    4.31
   3 -12  -2    3.45    0.63
   3 -12  -2    3.31    0.59
   3 -12  -2    2.79    0.52
   3 -12  -2    4.80    0.63
   3 -12  -1   -0.22    0.41
   3 -12  -1   -0.04    0.43
   3 -12  -1    0.05    0.44
   3 -12  -1   -0.11    0.37
   3 -12   0   -0.09    0.40
   3 -12   0    0.50    0.46
   3 -12   0    0.48    0.45
   3 -12   0    0.07    0.35
   3 -12   1   44.71    2.23
   3 -12   1   41.50    2.20
   3 -12   1   42.93    2.07
   3 -12   2   31.11    1.74
   3 -12   2   32.06    1.77
  -3 -12  -3    2.42    0.49
   3 -12   3    2.94    0.57
   3 -12   3    2.19    0.57
  -3 -12  -4   26.05    1.49
  -3 -12  -4   27.25    1.51
   3 -12   4   26.76    1.57
   3 -12   5    4.43    0.64
  -3 -12  -5    3.71    0.58
  -3 -12  -5    4.04    0.60
  -3 -12  -6   24.01    1.40
   3 -12   6   22.77    1.41
  -3 -12  -6   22.79    1.38
   3 -12   7    1.56    0.53
  -3 -12  -7    0.75    0.51
   3 -12   8   40.45    2.08
   3 -12   9   58.73    2.76
  -3 -12  -9   57.86    2.75
   3 -12  10   99.66    4.38
  -3 -12 -10  100.63    4.37
   3 -12  11    1.91    0.34
   3 -13 -11    7.37    0.57
   3 -13 -11    8.06    0.56
   3 -13 -10   34.57    1.76
   3 -13 -10   33.91    1.69
   3 -13 -10   33.09    1.66
   3 -13  -9    0.15    0.42
   3 -13  -9    0.13    0.52
   3 -13  -9    0.43    0.41
   3 -13  -8   20.11    1.34
   3 -13  -8   19.31    1.15
   3 -13  -7    4.27    0.57
   3 -13  -7    3.97    0.61
   3 -13  -7    5.14    0.77
   3 -13  -6   69.85    3.15
   3 -13  -6   67.42    3.32
   3 -13  -6   72.02    3.22
   3 -13  -6   65.56    3.30
   3 -13  -5   61.64    2.99
   3 -13  -5   62.50    2.83
   3 -13  -5   63.19    2.88
   3 -13  -5   58.30    2.99
   3 -13  -5   58.76    2.92
   3 -13  -4   21.85    1.39
   3 -13  -4   21.59    1.20
   3 -13  -4   21.54    1.32
   3 -13  -4   21.40    1.41
   3 -13  -4   21.64    1.28
   3 -13  -3   79.03    3.48
   3 -13  -3   79.56    3.62
   3 -13  -3   81.28    3.57
   3 -13  -3   80.98    3.70
   3 -13  -3   72.95    3.66
   3 -13  -2    3.89    0.67
   3 -13  -2    3.79    0.63
   3 -13  -2    3.45    0.47
   3 -13  -2    3.90    0.61
   3 -13  -2    3.95    0.56
   3 -13  -1   25.35    1.58
   3 -13  -1   29.49    1.59
   3 -13  -1   27.89    1.41
   3 -13  -1   26.31    1.47
   3 -13  -1   26.49    1.57
   3 -13   0    4.68    0.66
   3 -13   0    4.09    0.64
   3 -13   0    4.66    0.66
   3 -13   0    4.65    0.53
  -3 -13  -1  136.96    5.98
   3 -13   1  143.70    6.18
   3 -13   1  137.43    6.15
   3 -13   1  141.55    5.99
   3 -13   1  141.41    6.12
   3 -13   2   15.67    1.08
   3 -13   2   14.18    1.01
   3 -13   2   14.14    1.09
  -3 -13  -2   13.84    0.92
  -3 -13  -3    1.56    0.43
  -3 -13  -3    1.66    0.44
   3 -13   3    1.75    0.55
   3 -13   3    1.89    0.53
   3 -13   4   11.53    0.96
  -3 -13  -4   12.78    0.93
  -3 -13  -4   12.47    0.91
   3 -13   4   13.53    1.03
  -3 -13  -5   18.57    1.20
   3 -13   5   20.64    1.29
  -3 -13  -5   20.29    1.22
  -3 -13  -6    0.13    0.43
   3 -13   6    0.09    0.42
  -3 -13  -6   -0.40    0.42
  -3 -13  -7   94.75    4.21
   3 -13   7   92.66    4.21
   3 -13   8    5.36    0.61
   3 -13   9   11.71    0.83
  -3 -13  -9   13.59    0.88
   3 -13  10   35.70    1.76
  -3 -13 -10   40.08    1.81
   3 -13  11    3.19    0.40
   3 -14 -11   14.35    0.77
   3 -14 -10   18.10    1.02
   3 -14 -10   16.43    0.92
   3 -14 -10   14.63    0.91
   3 -14 -10   16.85    0.92
   3 -14  -9    2.02    0.42
   3 -14  -9    1.21    0.47
   3 -14  -8   34.39    1.73
   3 -14  -8   33.66    1.69
   3 -14  -7    4.99    0.62
   3 -14  -7    4.21    0.52
   3 -14  -6    0.48    0.58
   3 -14  -6   -0.03    0.35
   3 -14  -6    0.07    0.41
   3 -14  -6    0.32    0.52
   3 -14  -5  102.41    4.59
   3 -14  -5  106.46    4.54
   3 -14  -5  102.01    4.46
   3 -14  -5  104.21    4.67
   3 -14  -5   98.56    4.64
   3 -14  -4   34.48    1.72
   3 -14  -4   32.69    1.92
   3 -14  -4   35.57    1.94
   3 -14  -4   36.78    1.81
   3 -14  -4   35.49    1.86
   3 -14  -3    2.14    0.57
   3 -14  -3    1.69    0.57
   3 -14  -3    1.31    0.39
   3 -14  -3    1.64    0.52
   3 -14  -2    1.53    0.56
   3 -14  -2    2.20    0.52
   3 -14  -2    1.97    0.57
   3 -14  -2    1.94    0.40
   3 -14  -2    2.39    0.51
   3 -14  -1   11.21    0.92
   3 -14  -1   11.77    0.92
   3 -14  -1   10.83    0.89
   3 -14  -1   11.57    0.84
   3 -14   0    4.24    0.60
   3 -14   0    4.84    0.52
   3 -14   0    4.78    0.66
   3 -14   0    5.57    0.64
   3 -14   1    3.68    0.59
   3 -14   1    4.59    0.66
   3 -14   1    4.69    0.63
   3 -14   2    5.51    0.70
   3 -14   2    4.63    0.63
  -3 -14  -2    4.88    0.54
   3 -14   2    5.64    0.63
   3 -14   3   97.71    4.53
   3 -14   3  105.64    4.59
  -3 -14  -3  101.92    4.44
   3 -14   3   97.47    4.45
   3 -14   4   -0.31    0.45
   3 -14   4    0.81    0.52
  -3 -14  -4    0.26    0.38
  -3 -14  -4    0.33    0.35
  -3 -14  -5   10.40    0.82
   3 -14   5   10.28    0.85
  -3 -14  -5   12.60    0.88
   3 -14   5    9.89    0.89
   3 -14   6    7.83    0.68
   3 -14   6    5.88    0.71
  -3 -14  -6    6.07    0.63
   3 -14   7   81.91    3.92
  -3 -14  -7   95.72    3.97
   3 -14   7   89.70    4.03
   3 -14   8   12.07    0.82
  -3 -14  -8   14.53    0.89
   3 -14   8   12.29    0.90
   3 -14   9   17.21    0.97
   3 -14   9   20.12    1.09
   3 -14  10    8.90    0.62
   3 -15 -10    4.84    0.40
   3 -15  -8    4.98    0.52
   3 -15  -8    6.06    0.51
   3 -15  -7   49.85    2.30
   3 -15  -7   48.63    2.24
   3 -15  -7   47.75    2.38
   3 -15  -6    0.66    0.38
   3 -15  -6   -0.21    0.51
   3 -15  -6    0.52    0.31
   3 -15  -6    0.72    0.45
   3 -15  -5  101.49    4.80
   3 -15  -5  108.26    4.62
   3 -15  -5  110.80    4.69
   3 -15  -5  108.50    4.80
   3 -15  -4   58.21    2.80
   3 -15  -4   56.63    2.78
   3 -15  -4   57.80    2.66
   3 -15  -3   96.39    4.22
   3 -15  -3   89.43    4.04
   3 -15  -3   97.92    4.22
   3 -15  -3   88.84    4.12
   3 -15  -2    2.87    0.59
   3 -15  -2    3.75    0.55
   3 -15  -2    3.58    0.60
   3 -15  -2    3.42    0.42
   3 -15  -1    0.13    0.39
   3 -15  -1    0.49    0.49
   3 -15  -1    0.64    0.38
   3 -15  -1    0.22    0.45
   3 -15   0    9.08    0.83
   3 -15   0    9.79    0.81
   3 -15   0   10.06    0.81
   3 -15   0    7.64    0.66
   3 -15   1    0.36    0.42
   3 -15   1   -0.04    0.38
   3 -15   1    0.17    0.41
   3 -15   2    1.55    0.42
   3 -15   2    1.05    0.51
   3 -15   2    1.27    0.48
  -3 -15  -2    0.69    0.31
  -3 -15  -3   21.04    1.21
   3 -15   3   22.64    1.31
   3 -15   3   23.90    1.36
   3 -15   3   20.48    1.20
   3 -15   4    0.69    0.43
  -3 -15  -4    0.79    0.36
   3 -15   4    0.68    0.47
   3 -15   5    7.72    0.75
   3 -15   5    7.27    0.68
  -3 -15  -5    9.10    0.68
   3 -15   6   36.71    1.81
  -3 -15  -6   36.65    1.81
   3 -15   6   36.65    1.87
   3 -15   7    7.87    0.61
   3 -15   7    9.51    0.73
  -3 -15  -7    9.54    0.68
   3 -15   8   17.74    0.98
  -3 -15  -8   18.92    0.96
   3 -15   9    1.40    0.30
   3 -16  -8   46.86    2.14
   3 -16  -8   45.25    2.07
   3 -16  -7    0.76    0.32
   3 -16  -7    1.05    0.41
   3 -16  -6   52.15    2.35
   3 -16  -6   50.52    2.44
   3 -16  -5    1.31    0.41
   3 -16  -5    1.09    0.35
   3 -16  -5    1.29    0.45
   3 -16  -4   28.81    1.42
   3 -16  -4   28.20    1.55
   3 -16  -4   27.54    1.52
   3 -16  -3    9.95    0.82
   3 -16  -3   10.90    0.84
   3 -16  -3    9.98    0.67
   3 -16  -2    4.97    0.62
   3 -16  -2    5.82    0.63
   3 -16  -1    1.69    0.47
   3 -16  -1    1.58    0.43
   3 -16   0    2.22    0.45
   3 -16   0    0.68    0.43
   3 -16   0    1.76    0.42
   3 -16   1    1.37    0.44
   3 -16   1    0.27    0.37
   3 -16   1    1.18    0.43
   3 -16   2    3.23    0.44
   3 -16   2    3.15    0.51
   3 -16   2    3.08    0.50
  -3 -16  -3    0.36    0.29
   3 -16   3   -0.07    0.38
   3 -16   3   -0.13    0.36
  -3 -16  -4    2.65    0.39
   3 -16   4    3.35    0.45
   3 -16   4    2.87    0.48
   3 -16   5    4.44    0.46
  -3 -16  -5    5.30    0.49
   3 -16   5    5.68    0.56
   3 -16   6    8.32    0.64
   3 -16   6    7.57    0.55
  -3 -16  -7    7.94    0.55
   3 -16   7    7.69    0.58
   3 -16   8    6.59    0.46
   3 -17  -8    5.81    0.43
   3 -17  -8    6.38    0.40
   3 -17  -7   -0.06    0.25
   3 -17  -7    0.30    0.24
   3 -17  -6   43.52    2.03
   3 -17  -5    0.36    0.33
   3 -17  -4    2.73    0.45
   3 -17  -4    2.46    0.41
   3 -17  -3   -0.12    0.33
   3 -17  -3    0.32    0.34
   3 -17  -2    5.36    0.54
   3 -17  -2    4.91    0.52
   3 -17  -1    2.83    0.43
   3 -17  -1    2.21    0.41
   3 -17   0    2.25    0.41
   3 -17   0    2.59    0.40
   3 -17   1   11.98    0.79
   3 -17   2    1.79    0.36
   3 -17   2    1.70    0.36
   3 -17   3    2.16    0.34
   3 -17   3    2.88    0.40
   3 -17   4    1.11    0.32
  -3 -17  -4    1.09    0.23
  -3 -17  -5    1.01    0.24
   3 -17   5    0.85    0.27
   3 -17   6    0.18    0.20
   3 -18  -5    0.89    0.23
   3 -18  -5    1.49    0.21
   3 -18  -4   61.73    2.70
   3 -18  -3    3.59    0.37
   3 -18  -2   13.04    0.74
   3 -18  -2   14.78    0.78
   3 -18  -1    0.11    0.21
  -4   0  17    0.04    0.20
   4   0 -16   28.63    1.39
   4   0 -16   29.98    1.36
   4   0 -15    0.14    0.32
   4   0 -15    0.22    0.28
   4   0 -14    7.21    0.67
   4   0 -14    8.09    0.64
   4   0 -13   -0.10    0.37
   4   0 -12  835.55   34.09
   4   0 -11    0.10    0.35
   4   0 -10  427.48   17.58
   4   0  -9    0.26    0.24
   4   0  -9   -0.03    0.30
   4   0  -8   80.58    3.54
   4   0  -8   83.49    3.57
   4   0  -7    0.11    0.22
   4   0  -7    0.18    0.19
  -4   0   6  132.10    5.49
  -4   0   6  128.91    5.49
  -4   0   5    0.55    0.12
   4   0  -5    0.07    0.20
  -4   0   4   11.43    0.54
   4   0  -4    9.97    0.53
  -4   0   4    9.39    0.59
   4   0  -4   11.03    0.61
  -4   0   3   -0.01    0.20
  -4   0   3    0.46    0.15
   4   0  -3    0.34    0.16
   4   0  -2   57.70    2.30
  -4   0   2   53.07    2.30
  -4   0   2   51.20    2.28
  -4   0   1    0.39    0.16
  -4   0   1    0.75    0.20
   4   0  -1    0.17    0.18
   4   0   0  776.04   33.94
  -4   0   0  869.44   33.95
  -4   0   0  869.18   33.93
  -4   0  -1    1.09    0.22
   4   0   2  133.40    5.49
  -4   0  -2  130.95    5.49
   4   0   3    0.55    0.23
  -4   0  -3    0.29    0.22
  -4   0  -4   40.84    1.99
   4   0   4   47.63    1.99
   4   0   5    0.37    0.21
  -4   0  -6    3.52    0.38
  -4   0  -7    0.08    0.26
  -4   0  -7    0.38    0.22
  -4   0  -8   36.16    1.76
  -4   0  -8   34.84    1.68
  -4   0  -9    0.17    0.31
  -4   0  -9    0.27    0.26
  -4   0 -10   54.66    2.53
  -4   0 -10   51.01    2.40
  -4   0 -11   -0.04    0.38
  -4   0 -12    0.60    0.38
  -4   0 -13    0.33    0.36
  -4   0 -14   44.50    2.06
  -4   0 -15    0.20    0.18
  -4   1  17    0.55    0.21
   4  -1 -16   19.09    1.02
   4  -1 -16   20.99    1.01
   4   1 -15    5.90    0.52
   4  -1 -15    6.50    0.54
   4   1 -15    6.00    0.48
   4  -1 -15    6.04    0.56
   4   1 -14    6.08    0.58
   4  -1 -14    7.19    0.68
   4  -1 -14    7.77    0.65
   4   1 -14    6.16    0.57
   4  -1 -13  151.82    6.75
   4   1 -13  164.21    6.74
   4  -1 -12  130.38    5.71
   4   1 -12  133.60    5.69
   4  -1 -11   48.62    2.32
   4   1 -11   51.56    2.39
   4  -1 -11   52.24    2.43
   4  -1 -10  128.66    5.44
   4   1 -10  128.77    5.48
   4  -1 -10  125.84    5.50
   4   1  -9    7.11    0.57
  -4  -1   9    7.36    0.64
  -4   1   9    7.22    0.64
   4  -1  -9    7.07    0.55
   4  -1  -8   72.24    3.10
  -4  -1   8   63.67    3.13
   4   1  -8   68.30    3.10
   4  -1  -8   76.37    3.14
   4   1  -8   71.99    3.08
  -4   1   8   71.80    3.16
  -4   1   7   51.59    2.44
  -4  -1   7   53.73    2.45
   4   1  -7   51.60    2.41
   4  -1  -7   60.55    2.46
   4   1  -7   56.54    2.46
  -4   1   6  268.31   11.02
   4  -1  -6  271.49   11.13
   4   1  -6  270.85   11.11
  -4   1   5    2.86    0.23
  -4  -1   5    3.06    0.19
  -4  -1   5    2.45    0.15
   4   1  -5    3.18    0.31
  -4  -1   4  390.32   16.36
  -4   1   4  441.89   16.41
   4   1  -4  404.29   16.36
   4  -1  -4  363.18   16.39
   4  -1  -4  420.84   16.46
   4   1  -4  401.41   16.44
  -4   1   4  427.74   16.46
  -4  -1   3    4.68    0.30
  -4   1   3    4.98    0.33
   4   1  -3    4.94    0.32
   4  -1  -3    4.75    0.38
   4   1  -3    4.47    0.37
  -4  -1   3    4.61    0.24
  -4   1   3    3.98    0.36
  -4  -1   3    5.09    0.35
  -4  -1   2   26.72    1.15
   4   1  -2   26.86    1.16
   4  -1  -2   24.97    1.18
   4   1  -2   24.91    1.18
   4  -1  -2   28.75    1.19
  -4   1   2   24.98    1.17
  -4  -1   2   24.87    1.10
  -4   1   2   27.50    1.20
  -4  -1   2   25.10    1.17
  -4  -1   1   70.70    2.95
   4   1  -1   79.93    2.97
  -4  -1   1   70.82    2.91
   4  -1  -1   66.88    2.96
  -4   1   1   68.05    2.96
  -4   1   1   68.14    2.97
  -4  -1   1   67.34    2.95
  -4   1   0   89.53    3.72
  -4  -1   0   90.89    3.72
  -4   1   0   90.00    3.73
   4  -1   0   87.35    3.73
  -4  -1   0   90.64    3.70
  -4   1   0   87.18    3.72
  -4  -1   0   92.03    3.72
   4   1   0   84.68    3.72
  -4   1  -1  509.21   21.18
  -4  -1  -1  527.04   21.18
   4   1   1  495.19   21.19
  -4   1  -1  543.48   21.20
  -4  -1  -1  535.92   21.19
   4   1   2  199.57    8.30
   4  -1   2  200.09    8.30
  -4   1  -2  195.48    8.29
  -4   1  -2  187.65    8.30
   4   1   3  108.56    4.24
   4   1   3  102.85    4.23
  -4   1  -3   95.44    4.23
   4  -1   3   94.88    4.21
   4   1   4   86.10    3.92
   4  -1   4   90.91    3.93
  -4   1  -5  426.37   16.75
   4   1   5  409.06   16.71
   4  -1   5  394.50   16.68
   4  -1   6   17.86    1.01
   4  -1   6   19.51    1.01
  -4  -1  -6   21.48    1.06
  -4   1  -6   20.65    1.04
   4   1   6   17.93    1.01
  -4  -1  -6   20.09    1.00
  -4  -1  -7    9.82    0.66
  -4   1  -7    9.73    0.65
  -4  -1  -7    7.80    0.58
   4  -1   8   66.62    3.08
  -4   1  -8   71.16    3.10
  -4  -1  -8   71.74    3.05
  -4  -1  -8   64.45    3.09
   4  -1   9    0.84    0.35
  -4  -1  -9    0.83    0.40
  -4   1  -9    0.07    0.30
  -4  -1  -9    0.77    0.33
  -4  -1 -10   71.83    3.23
  -4   1 -10   72.60    3.20
  -4  -1 -10   67.17    3.11
   4  -1  10   67.09    3.18
   4  -1  11    3.02    0.47
  -4   1 -11    2.51    0.46
  -4  -1 -11    2.69    0.55
  -4   1 -12    0.07    0.34
   4  -1  12    0.39    0.33
  -4  -1 -12    0.15    0.39
  -4  -1 -13    6.45    0.63
  -4   1 -13    5.66    0.54
  -4   1 -14   40.67    1.88
  -4  -1 -14   41.10    1.94
  -4  -1 -15   11.49    0.65
  -4  -2  17    0.35    0.20
   4  -2 -16   23.14    1.21
  -4  -2  16   24.36    1.30
   4  -2 -16   25.19    1.18
   4  -2 -15    2.33    0.45
   4  -2 -15    2.17    0.40
   4  -2 -14  201.70    8.22
   4   2 -14  180.94    8.09
   4  -2 -14  205.55    8.16
   4   2 -14  190.36    8.07
   4   2 -13  151.84    6.44
   4  -2 -13  151.72    6.51
   4   2 -12    2.39    0.42
   4  -2 -12    1.82    0.50
   4  -2 -11   22.72    1.26
   4   2 -11   23.62    1.29
   4  -2 -11   26.47    1.39
   4  -2 -10    1.47    0.33
   4   2 -10    1.32    0.34
   4  -2 -10    1.43    0.39
  -4  -2   9   47.90    2.27
  -4   2   9   46.94    2.26
   4   2  -9   48.24    2.20
   4  -2  -9   46.11    2.23
   4  -2  -9   49.00    2.21
   4  -2  -8   27.76    1.39
  -4  -2   8   29.80    1.45
  -4   2   8   28.87    1.44
   4   2  -8   27.25    1.38
   4  -2  -7  140.27    6.15
  -4   2   7  141.30    6.18
  -4  -2   7  151.13    6.19
   4   2  -7  145.24    6.15
   4   2  -7  159.05    6.20
  -4   2   6   17.64    0.85
   4  -2  -6   16.08    0.92
   4   2  -6   17.66    0.91
  -4   2   5  435.00   18.88
   4  -2  -5  456.90   18.94
   4   2  -4  227.52    9.30
   4  -2  -4  241.07    9.39
   4  -2  -4  227.79    9.42
   4   2  -4  216.06    9.38
  -4   2   4  226.60    9.37
   4  -2  -4  226.29    9.40
   4   2  -4  239.93    9.41
   4   2  -3   77.70    3.27
   4  -2  -3   74.30    3.32
   4  -2  -3   78.90    3.34
   4   2  -3   87.25    3.35
  -4   2   3   80.26    3.33
  -4  -2   3   77.69    3.32
  -4  -2   2  119.40    4.86
   4   2  -2  122.45    4.85
   4   2  -2  122.57    4.89
  -4   2   2  110.24    4.87
   4  -2  -2  115.00    4.87
   4  -2  -2  114.69    4.89
   4  -2  -1   65.22    2.94
  -4   2   1   72.19    2.95
  -4  -2   1   67.28    2.91
   4   2  -1   73.91    2.93
  -4   2   0  978.43   37.77
  -4  -2   0  981.68   37.77
  -4  -2  -1  102.88    4.31
   4   2   1  103.56    4.33
  -4   2  -1  106.37    4.34
   4  -2   1   97.42    4.33
  -4   2  -1   95.16    4.30
   4   2   1  105.38    4.31
   4   2   2  328.51   12.93
   4  -2   2  320.68   12.93
  -4   2  -2  320.26   12.93
  -4   2  -2  295.63   12.94
   4   2   3  229.46    9.91
   4  -2   3  237.33    9.91
   4   2   3  253.91    9.93
  -4   2  -3  245.50    9.91
   4   2   4  755.02   31.11
   4  -2   4  828.82   31.11
   4   2   4  845.68   31.15
   4  -2   5   93.98    4.11
  -4   2  -5   97.04    4.18
   4   2   5   99.95    4.15
  -4  -2  -6   83.30    3.72
  -4  -2  -6   75.48    3.71
   4  -2   6   86.36    3.69
  -4   2  -6   90.45    3.71
   4   2   6   91.61    3.73
  -4  -2  -6   90.32    3.71
   4  -2   6   83.92    3.71
  -4   2  -7   22.35    1.24
  -4  -2  -7   25.31    1.26
  -4  -2  -7   26.02    1.32
   4  -2   7   26.71    1.32
  -4  -2  -8   25.62    1.37
  -4  -2  -8   23.53    1.29
  -4   2  -8   26.68    1.33
   4  -2   8   25.01    1.35
  -4   2  -9   85.24    4.00
  -4  -2  -9  100.69    4.12
  -4  -2  -9   96.82    4.03
   4  -2   9   85.45    4.06
  -4  -2 -10   14.91    1.07
   4  -2  10   17.94    1.09
  -4   2 -10   17.02    1.01
  -4  -2 -10   16.00    1.00
  -4  -2 -11    8.86    0.80
  -4   2 -11    9.39    0.72
  -4  -2 -11    8.06    0.68
   4  -2  11    8.68    0.76
   4  -2  12    4.86    0.56
  -4  -2 -12    4.11    0.55
  -4   2 -12    3.64    0.48
  -4   2 -13   14.78    0.88
   4  -2  13   15.02    0.93
  -4  -2 -13   16.01    0.99
  -4  -2 -14   18.59    1.04
  -4  -2 -15   13.23    0.74
  -4  -3  16    0.61    0.32
   4  -3 -16    0.47    0.26
   4  -3 -16    0.95    0.27
   4  -3 -15    0.27    0.36
   4  -3 -15    0.52    0.34
   4  -3 -14    1.69    0.48
   4  -3 -14    2.01    0.51
   4   3 -13  119.73    5.12
   4   3 -13  122.60    5.09
   4  -3 -13  113.24    5.18
   4  -3 -12   64.99    3.08
   4  -3 -12   73.26    3.22
   4   3 -12   70.45    3.10
   4  -3 -11  193.30    8.50
   4  -3 -11  214.41    8.60
   4   3 -11  203.71    8.50
   4   3 -10   35.32    1.75
   4  -3 -10   37.03    1.78
  -4   3   9   19.71    1.12
  -4  -3   9   19.31    1.13
   4   3  -9   18.08    1.03
   4  -3  -9   21.08    1.09
   4  -3  -8   32.13    1.62
  -4   3   8   32.61    1.65
   4   3  -8   33.15    1.60
  -4  -3   8   37.24    1.68
   4  -3  -7   13.25    0.79
  -4  -3   7   15.23    0.83
   4   3  -7   14.66    0.78
   4  -3  -7   12.73    0.79
   4   3  -7   13.97    0.79
  -4   3   7   12.81    0.79
   4  -3  -6    1.95    0.31
  -4   3   6    2.30    0.24
   4   3  -6    2.39    0.29
  -4   3   5  523.83   22.66
   4  -3  -5  561.07   22.72
   4   3  -5  591.64   22.68
   4   3  -4  340.74   15.31
   4   3  -4  435.64   15.46
   4  -3  -4  394.03   15.44
   4   3  -4  369.27   15.40
  -4   3   4  444.85   15.45
  -4   3   4  397.89   15.47
  -4   3   3  349.14   15.65
   4  -3  -3  366.95   15.66
   4  -3  -3  372.04   15.65
   4   3  -3  395.27   15.66
   4   3  -3  402.08   15.59
  -4   3   3  414.44   15.70
  -4   3   2  732.88   31.17
   4  -3  -2  804.48   31.16
   4   3  -2  793.04   31.16
   4   3  -2  772.70   31.13
   4  -3  -2  770.37   31.18
  -4   3   2  746.06   31.18
  -4  -3   2  758.54   31.12
   4   3  -1  609.89   25.37
   4  -3  -1  622.66   25.41
  -4   3   1  676.61   25.42
  -4  -3   1  631.86   25.35
  -4   3   1  594.68   25.40
   4   3   0   27.93    1.29
   4  -3   0   26.68    1.34
  -4  -3   0   31.76    1.30
  -4   3   0   29.41    1.32
   4   3   0   30.38    1.33
  -4  -3   0   29.96    1.32
  -4   3  -1    1.54    0.21
  -4  -3  -1    1.56    0.21
   4   3   1    1.55    0.21
   4   3   1    1.85    0.25
  -4   3  -1    2.43    0.26
   4  -3   1    1.70    0.25
   4  -3   2  117.85    4.68
   4   3   2  101.96    4.65
  -4   3  -2  101.14    4.68
   4   3   2  116.17    4.68
  -4   3  -2  122.64    4.68
   4   3   3  841.58   29.67
   4  -3   3  741.67   29.63
  -4   3  -4   12.67    0.76
  -4   3  -4   13.25    0.72
   4   3   4   13.87    0.74
   4   3   4   12.62    0.75
   4  -3   4   11.89    0.69
   4  -3   5  256.66   10.50
  -4  -3  -5  253.44   10.54
  -4  -3  -5  255.06   10.51
  -4   3  -5  254.97   10.58
   4  -3   6   12.92    0.79
   4  -3   6   13.73    0.75
   4   3   6   12.18    0.74
  -4  -3  -6   12.55    0.78
  -4  -3  -6   11.46    0.73
  -4  -3  -6   12.56    0.77
  -4   3  -7   18.50    1.04
  -4  -3  -7   19.72    1.11
   4  -3   7   19.64    1.13
   4  -3   8    3.66    0.49
  -4   3  -8    2.45    0.36
  -4  -3  -8    3.15    0.44
  -4  -3  -8    3.63    0.44
  -4   3  -9  129.30    5.69
  -4  -3  -9  134.10    5.73
   4  -3   9  138.72    5.82
  -4   3 -10   39.20    1.98
  -4  -3 -10   43.45    2.11
  -4  -3 -10   43.20    2.05
   4  -3  10   40.10    2.09
   4  -3  11    2.00    0.49
  -4  -3 -11    3.55    0.57
  -4   3 -11    3.01    0.42
  -4  -3 -11    3.40    0.51
  -4  -3 -12   50.13    2.36
   4  -3  12   44.69    2.30
  -4  -3 -13   63.13    2.86
   4  -3  13   59.60    2.81
  -4  -3 -14    2.19    0.39
  -4  -3 -15  119.47    5.02
   4  -4 -16    5.89    0.48
   4  -4 -16    6.77    0.47
  -4  -4  16    6.23    0.53
  -4  -4  15    0.03    0.40
   4  -4 -15    0.65    0.36
   4  -4 -15   -0.20    0.34
   4  -4 -14   13.92    1.04
   4  -4 -14   16.34    0.98
   4  -4 -13   31.78    1.61
   4  -4 -13   34.86    1.76
   4  -4 -12  136.36    5.83
   4  -4 -11  127.86    5.51
   4  -4 -10  347.74   14.23
   4   4 -10  338.36   14.17
   4  -4 -10  348.63   14.26
   4  -4  -9    5.77    0.54
   4   4  -9    5.80    0.48
   4  -4  -9    6.17    0.58
   4  -4  -8   29.15    1.42
  -4   4   8   29.71    1.43
   4   4  -8   25.52    1.34
   4  -4  -8   29.27    1.43
  -4  -4   8   26.39    1.40
   4  -4  -7  130.35    5.55
  -4  -4   7  136.05    5.56
  -4   4   7  123.42    5.53
   4  -4  -7  132.12    5.62
   4   4  -7  135.17    5.51
   4   4  -7  129.29    5.53
   4  -4  -6  271.40   10.89
  -4   4   6  256.96   10.86
  -4  -4   6  261.59   10.89
   4  -4  -6  260.81   10.87
   4   4  -6  260.57   10.85
   4  -4  -6  274.88   10.93
   4   4  -5    6.86    0.46
   4  -4  -5    6.30    0.45
   4  -4  -5    6.59    0.45
  -4   4   5    7.94    0.49
   4   4  -5    6.53    0.47
   4  -4  -5    8.26    0.52
   4   4  -5    6.60    0.44
   4   4  -4   19.61    0.89
  -4   4   4   21.40    1.04
   4  -4  -4   22.56    1.02
   4   4  -4   20.47    1.02
  -4   4   4   21.42    1.06
   4   4  -3  421.99   15.71
  -4   4   3  408.71   15.81
   4  -4  -3  385.04   15.81
  -4   4   3  377.29   15.80
   4  -4  -3  349.24   15.75
   4   4  -3  365.34   15.75
   4   4  -2   12.21    0.61
   4  -4  -2   11.87    0.69
  -4   4   2   13.64    0.69
  -4   4   2   12.21    0.69
  -4  -4   2   12.72    0.61
   4   4  -1    0.21    0.12
  -4  -4   1    0.67    0.14
   4   4  -1    0.41    0.18
  -4   4   1    0.49    0.19
  -4  -4   0    7.03    0.42
  -4   4   0    6.49    0.46
   4  -4   0    7.25    0.48
  -4   4   0    7.07    0.41
  -4  -4   0    7.23    0.37
   4   4   0    6.90    0.44
   4   4   0    6.77    0.40
   4   4   1   37.76    1.72
   4  -4   1   39.79    1.76
   4   4   1   42.12    1.75
  -4  -4  -1   36.83    1.71
  -4   4  -1   38.76    1.75
  -4   4  -1   39.88    1.71
   4  -4   2    8.86    0.54
  -4   4  -2   10.10    0.56
   4   4   2    8.69    0.53
  -4   4  -3  304.26   11.99
   4  -4   3  306.61   11.95
   4   4   3  259.41   11.93
  -4   4  -3  301.26   11.94
   4   4   3  288.85   11.95
  -4   4  -4   70.45    3.08
  -4   4  -4   66.32    3.00
   4   4   4   72.37    3.07
   4  -4   4   70.92    3.02
  -4  -4  -5   75.56    3.36
  -4  -4  -5   76.54    3.36
   4  -4   5   78.58    3.40
   4  -4   5   77.03    3.32
   4  -4   6    2.24    0.38
   4  -4   6    2.44    0.29
  -4  -4  -6    2.23    0.36
  -4  -4  -6    2.51    0.37
  -4  -4  -6    2.41    0.37
   4  -4   7    2.38    0.43
  -4  -4  -7    2.36    0.40
  -4  -4  -7    2.29    0.39
  -4  -4  -7    1.85    0.37
  -4  -4  -8   57.18    2.63
  -4  -4  -8   55.56    2.65
  -4  -4  -8   57.78    2.61
   4  -4   8   54.67    2.66
   4  -4   9    9.07    0.75
  -4  -4  -9    7.02    0.72
  -4  -4  -9    8.34    0.69
   4  -4  10    6.09    0.66
  -4  -4 -10    6.37    0.64
  -4  -4 -11  207.70    9.11
   4  -4  11  228.41    9.23
  -4  -4 -12    4.93    0.69
   4  -4  12    7.31    0.68
  -4  -4 -13    7.87    0.72
   4  -4  13    9.57    0.71
   4  -4  14    6.32    0.50
  -4  -4 -14    6.26    0.56
   4  -4  14    6.18    0.62
   4  -4  15    9.14    0.59
  -4  -4 -15    9.13    0.55
  -4   4 -15    7.98    0.49
  -4  -4 -15    8.20    0.49
   4  -5 -16   15.14    0.81
  -4  -5  16   16.15    0.86
  -4  -5  15   -0.13    0.36
   4  -5 -15   -0.10    0.32
  -4  -5  14   -0.20    0.46
   4  -5 -13   19.38    1.09
   4  -5 -12   48.71    2.36
   4  -5 -12   52.64    2.46
   4  -5 -11   85.83    3.85
   4  -5 -11   87.29    3.89
   4  -5 -10  626.55   25.08
   4  -5 -10  597.97   25.08
   4  -5  -9   59.16    2.76
   4  -5  -9   60.04    2.74
   4  -5  -9   59.40    2.75
   4  -5  -8   59.79    2.88
  -4   5   8   64.99    2.86
   4  -5  -8   62.02    2.86
  -4  -5   8   66.25    2.87
   4  -5  -8   62.60    2.83
   4  -5  -8   64.68    2.87
   4  -5  -7   19.09    1.05
  -4  -5   7   22.16    1.07
   4  -5  -7   19.61    1.07
   4  -5  -7   20.18    1.07
  -4   5   7   18.78    1.04
   4  -5  -7   19.54    1.10
   4  -5  -7   18.37    1.13
   4  -5  -6   51.01    2.31
   4  -5  -6   47.78    2.22
   4   5  -6   46.34    2.19
  -4   5   6   52.30    2.24
   4  -5  -6   50.78    2.28
   4  -5  -6   47.44    2.19
   4  -5  -5   62.19    2.72
   4   5  -5   54.65    2.66
   4  -5  -5   65.98    2.69
  -4   5   5   65.51    2.74
   4   5  -5   65.75    2.66
   4  -5  -5   58.27    2.67
   4   5  -5   60.85    2.68
  -4   5   4  140.85    5.88
   4  -5  -4  135.65    5.81
   4   5  -4  140.39    5.82
  -4   5   4  144.44    5.87
   4  -5  -3  702.75   28.87
   4   5  -3  677.13   28.81
  -4   5   3  720.28   28.94
  -4   5   3  791.50   28.94
   4   5  -3  721.46   28.88
   4   5  -2  186.84    6.90
  -4   5   2  165.67    6.95
  -4   5   2  184.65    6.99
   4   5  -1  116.70    4.59
   4  -5  -1  109.01    4.70
  -4   5   1  117.41    4.69
   4   5  -1  102.12    4.63
   4   5   0    0.14    0.16
  -4   5   0    0.54    0.21
   4   5   0    0.33    0.18
  -4   5   0    0.04    0.22
   4  -5   0    0.36    0.22
  -4  -5   0    0.09    0.08
   4   5   1   11.26    0.66
  -4   5  -1   11.82    0.68
   4   5   1   12.78    0.65
   4  -5   1   12.02    0.68
  -4   5  -1   11.02    0.61
  -4  -5  -1   10.62    0.60
  -4  -5  -1   13.34    0.57
   4   5   2    0.28    0.18
  -4   5  -2    0.10    0.14
   4   5   2    0.11    0.19
  -4   5  -2    0.21    0.19
  -4  -5  -2    0.30    0.16
   4  -5   2    0.53    0.19
   4   5   3   16.61    0.91
   4  -5   3   16.00    0.88
   4   5   3   18.32    0.93
  -4   5  -3   17.87    0.90
  -4   5  -3   16.76    0.94
  -4   5  -4  121.34    5.12
   4  -5   4  124.29    5.13
  -4  -5  -4  116.09    5.12
  -4   5  -4  126.15    5.20
  -4  -5  -5   41.89    2.06
   4  -5   5   42.50    1.99
  -4  -5  -5   49.02    2.07
   4  -5   5   47.41    2.12
  -4  -5  -5   41.03    2.01
   4   5   5   44.79    2.00
  -4  -5  -6   31.27    1.56
  -4  -5  -6   30.08    1.54
   4  -5   6   31.76    1.61
   4  -5   7    0.42    0.33
  -4  -5  -7    0.56    0.32
  -4  -5  -7    0.63    0.35
   4  -5   8   75.05    3.52
  -4  -5  -8   79.22    3.45
  -4  -5  -8   73.80    3.46
  -4  -5  -8   78.04    3.48
  -4  -5  -9   41.40    2.14
  -4  -5  -9   42.40    2.12
  -4  -5  -9   45.22    2.11
   4  -5   9   42.08    2.19
  -4  -5 -10  235.81   10.15
  -4  -5 -10  244.26   10.11
   4  -5  10  241.83   10.21
  -4  -5 -11  219.82    9.13
   4  -5  11  210.12    9.15
   4  -5  12   94.87    4.25
   4  -5  13   21.88    1.30
   4  -5  13   21.41    1.22
   4  -5  14   41.80    1.97
   4  -5  14   44.63    2.07
   4  -5  15   11.01    0.69
  -4  -5 -15   13.69    0.69
  -4  -6  16    2.21    0.28
   4  -6 -16    1.91    0.26
   4  -6 -15  159.48    6.78
  -4  -6  15  163.60    6.81
   4  -6 -14   44.34    2.05
   4  -6 -14   46.56    2.19
   4  -6 -14   46.23    2.15
  -4  -6  14   44.91    2.22
   4  -6 -13   24.71    1.28
  -4  -6  13   25.54    1.44
   4  -6 -13   22.40    1.38
   4  -6 -13   23.76    1.36
   4  -6 -12   19.75    1.19
   4  -6 -12   23.12    1.29
   4  -6 -11   16.20    1.05
   4  -6 -11   15.93    1.08
   4  -6 -10   57.14    2.81
   4  -6 -10   65.70    2.83
   4  -6 -10   57.40    2.78
   4  -6  -9   59.56    2.91
   4  -6  -9   62.75    2.88
   4  -6  -9   61.85    2.89
   4  -6  -9   65.58    2.86
   4  -6  -8   63.53    2.90
   4  -6  -8   63.28    2.85
   4  -6  -8   61.13    2.95
   4  -6  -8   63.21    2.84
   4  -6  -8   60.74    2.82
   4  -6  -7   19.32    1.07
   4  -6  -7   18.28    1.12
   4  -6  -7   16.87    0.98
   4  -6  -7   16.27    0.98
   4  -6  -6    0.75    0.29
   4  -6  -6    0.69    0.33
   4  -6  -6    0.24    0.30
   4  -6  -6    0.80    0.26
   4  -6  -6    0.41    0.30
   4  -6  -5  126.08    5.07
   4  -6  -5  120.55    5.12
   4  -6  -5  118.00    5.09
   4  -6  -5  114.58    4.97
   4   6  -5  121.31    4.99
  -4  -6   5  114.24    5.02
   4  -6  -5  118.24    5.03
   4   6  -4  117.49    5.20
   4  -6  -4  130.65    5.35
   4   6  -4  124.32    5.21
  -4   6   4  135.38    5.32
  -4   6   4  132.36    5.29
   4  -6  -4  118.28    5.28
   4  -6  -4  124.38    5.21
  -4   6   3   41.98    1.97
  -4   6   3   46.68    2.03
   4   6  -2  161.79    6.62
  -4   6   2  159.39    6.69
  -4   6   1    5.74    0.45
   4   6  -1    6.50    0.41
   4  -6  -1    6.51    0.47
  -4   6   1    6.33    0.46
   4   6  -1    6.71    0.36
   4   6   0  139.57    5.67
   4  -6   0  140.57    5.76
  -4   6   0  137.10    5.73
   4   6   0  133.41    5.71
  -4   6   0  134.24    5.75
   4   6   1   78.33    3.18
  -4   6  -1   71.49    3.12
   4   6   1   74.60    3.20
  -4  -6  -1   75.43    3.13
   4  -6   1   73.10    3.21
  -4   6  -1   72.46    3.21
   4   6   2  127.99    5.24
  -4   6  -2  123.20    5.22
  -4   6  -2  119.19    5.13
   4  -6   2  125.89    5.22
  -4  -6  -2  121.09    5.14
   4   6   2  129.65    5.22
   4  -6   3   57.50    2.59
  -4   6  -3   56.42    2.57
  -4   6  -3   56.08    2.51
   4  -6   3   57.43    2.51
   4  -6   3   55.73    2.59
   4   6   3   57.34    2.54
  -4  -6  -3   55.83    2.53
  -4  -6  -4  194.15    7.93
  -4   6  -4  188.46    7.84
  -4  -6  -4  202.47    7.88
  -4  -6  -4  196.98    7.90
   4  -6   4  192.48    7.85
   4   6   4  174.97    7.79
   4  -6   4  177.29    7.92
  -4  -6  -5   11.83    0.75
  -4  -6  -5   11.11    0.73
   4  -6   5   12.60    0.83
  -4  -6  -6   63.95    2.86
  -4  -6  -6   62.64    2.82
  -4  -6  -6   59.00    2.79
   4  -6   6   63.95    2.91
  -4  -6  -7   35.11    1.83
  -4  -6  -7   39.19    1.88
  -4  -6  -7   36.04    1.82
   4  -6   7   38.56    1.94
   4  -6   8   18.52    1.24
  -4  -6  -8   19.80    1.19
  -4  -6  -8   20.19    1.18
  -4  -6  -9   15.14    1.02
  -4  -6  -9   15.28    1.01
   4  -6   9   13.82    1.04
  -4  -6 -10   51.20    2.38
  -4  -6 -10   45.11    2.30
   4  -6  10   47.23    2.41
   4  -6  11  166.23    6.98
  -4  -6 -11  157.45    6.85
   4  -6  11  155.91    6.90
   4  -6  12   13.77    1.04
  -4  -6 -12   14.35    0.96
   4  -6  12   12.86    0.95
   4  -6  13   54.49    2.69
   4  -6  13   57.18    2.65
  -4  -6 -13   59.79    2.65
   4  -6  14   54.68    2.39
  -4  -6 -14   51.13    2.33
   4  -6  14   50.32    2.31
   4  -7 -15    5.15    0.45
   4  -7 -15    4.87    0.44
  -4  -7  15    5.44    0.48
   4  -7 -14   26.92    1.31
  -4  -7  14   26.66    1.43
   4  -7 -14   27.60    1.41
   4  -7 -14   27.16    1.38
  -4  -7  13    5.78    0.63
   4  -7 -13    4.64    0.52
   4  -7 -13    6.01    0.63
   4  -7 -13    6.56    0.62
   4  -7 -12   14.46    0.97
   4  -7 -12   16.07    0.92
   4  -7 -12   14.50    0.98
  -4  -7  12   15.86    1.06
   4  -7 -11   -0.20    0.40
  -4  -7  11    0.14    0.42
   4  -7 -11    0.53    0.43
   4  -7 -11   -0.36    0.47
   4  -7 -10   26.75    1.46
   4  -7 -10   25.63    1.48
   4  -7 -10   25.73    1.44
   4  -7  -9    7.37    0.71
   4  -7  -9    7.13    0.68
   4  -7  -9    5.88    0.61
   4  -7  -9    7.89    0.64
   4  -7  -8   41.80    2.15
   4  -7  -8   39.42    2.03
   4  -7  -8   42.43    2.02
   4  -7  -8   41.91    2.10
   4  -7  -8   43.67    2.05
   4  -7  -7   26.98    1.54
   4  -7  -7   28.19    1.52
   4  -7  -7   29.18    1.48
   4  -7  -7   27.92    1.41
   4  -7  -6  158.37    6.91
   4  -7  -6  155.57    6.93
   4  -7  -6  162.34    6.80
   4  -7  -6  163.59    6.84
   4  -7  -6  169.66    6.88
   4  -7  -5    1.92    0.40
  -4  -7   5    3.13    0.35
   4  -7  -5    1.73    0.40
   4  -7  -5    1.73    0.37
   4  -7  -5    2.24    0.35
   4  -7  -4   30.82    1.46
  -4  -7   4   30.30    1.45
   4  -7  -4   29.96    1.55
   4  -7  -4   31.36    1.56
   4  -7  -4   30.63    1.51
   4  -7  -4   28.08    1.52
   4  -7  -3  179.99    7.23
   4  -7  -3  177.88    7.22
  -4   7   3  160.72    7.10
  -4   7   2  572.36   25.48
   4  -7  -2  638.39   25.50
  -4   7   2  641.65   25.45
   4  -7  -2  655.83   25.56
   4   7  -1  136.77    5.64
  -4   7   1  139.70    5.67
   4  -7  -1  133.60    5.76
  -4   7   1  129.18    5.71
   4   7   0  108.25    4.46
  -4   7   0  103.16    4.49
   4  -7   0  100.91    4.54
  -4   7   0  106.98    4.45
  -4   7  -1   65.48    2.94
   4   7   1   65.66    2.89
  -4   7  -1   69.55    2.92
   4   7   2    7.32    0.50
  -4  -7  -2    7.61    0.52
   4  -7   3    1.88    0.40
  -4   7  -3    2.09    0.28
  -4  -7  -3    2.17    0.35
  -4  -7  -3    2.74    0.38
   4  -7   4  134.50    5.76
  -4  -7  -4  131.47    5.69
  -4  -7  -4  141.46    5.65
  -4  -7  -4  125.11    5.69
   4  -7   5  240.37   10.82
  -4  -7  -5  265.06   10.75
  -4  -7  -5  265.03   10.83
   4  -7   5  263.61   10.86
   4  -7   6    8.91    0.75
  -4  -7  -6    7.38    0.60
  -4  -7  -6    7.81    0.66
   4  -7   6    7.55    0.71
  -4  -7  -6    6.52    0.60
   4  -7   7   23.07    1.43
   4  -7   7   24.00    1.42
  -4  -7  -7   23.04    1.31
  -4  -7  -7   24.79    1.36
  -4  -7  -7   25.42    1.34
   4  -7   8  171.37    7.41
  -4  -7  -8  163.46    7.27
  -4  -7  -8  174.54    7.31
  -4  -7  -8  170.96    7.26
   4  -7   8  173.85    7.38
   4  -7   9    6.26    0.75
  -4  -7  -9    5.16    0.62
  -4  -7  -9    5.17    0.62
   4  -7   9    6.10    0.72
   4  -7  10   90.79    4.23
  -4  -7 -10   91.81    4.12
  -4  -7 -10   91.83    4.11
   4  -7  10   91.13    4.19
   4  -7  11    3.32    0.63
   4  -7  11    2.65    0.61
  -4  -7 -11    2.66    0.53
  -4  -7 -12   35.25    1.79
   4  -7  12   37.48    1.90
   4  -7  12   34.81    1.85
   4  -7  13    6.48    0.58
  -4  -7 -13    6.23    0.56
   4  -7  13    5.94    0.62
   4  -7  14   13.21    0.80
  -4  -7 -14   13.96    0.76
   4  -8 -15    8.38    0.50
   4  -8 -15    7.68    0.49
   4  -8 -14   31.53    1.48
   4  -8 -14   33.43    1.56
   4  -8 -14   29.70    1.52
  -4  -8  14   33.04    1.58
   4  -8 -13   32.17    1.59
   4  -8 -13   31.22    1.64
   4  -8 -13   33.58    1.62
  -4  -8  13   32.86    1.68
   4  -8 -12   13.09    0.91
   4  -8 -12   12.04    0.81
   4  -8 -12   12.50    0.87
   4  -8 -12   12.99    0.88
  -4  -8  12   13.56    0.94
   4  -8 -11    3.23    0.52
   4  -8 -11    3.83    0.56
   4  -8 -11    3.83    0.51
  -4  -8  11    4.33    0.60
  -4  -8  10    1.25    0.46
   4  -8 -10    1.20    0.49
   4  -8 -10    0.96    0.48
   4  -8 -10    1.04    0.42
  -4  -8   9    0.74    0.43
   4  -8  -9    0.40    0.44
   4  -8  -9    0.37    0.41
   4  -8  -9    0.36    0.37
   4  -8  -9    0.47    0.40
  -4  -8   8   13.48    0.91
   4  -8  -8   12.65    0.97
   4  -8  -8   13.46    0.87
   4  -8  -8   14.04    1.05
   4  -8  -8   14.08    0.93
   4  -8  -7   61.41    2.80
   4  -8  -7   63.90    2.87
   4  -8  -7   57.99    2.76
   4  -8  -7   60.51    2.88
   4  -8  -7   57.33    2.69
   4  -8  -6  115.38    4.91
   4  -8  -6  107.96    4.80
   4  -8  -6  114.91    4.85
   4  -8  -6  106.16    4.73
   4  -8  -6  115.66    4.93
   4  -8  -5   40.85    2.05
   4  -8  -5   41.14    2.12
   4  -8  -5   44.01    2.03
   4  -8  -5   45.32    2.13
   4  -8  -4   15.13    0.95
   4  -8  -4   13.95    0.84
   4  -8  -4   13.25    0.93
  -4  -8   4   15.01    0.83
   4  -8  -4   13.98    0.90
   4  -8  -4   16.34    0.99
   4  -8  -3   72.70    3.19
   4  -8  -3   71.76    3.31
   4  -8  -3   75.74    3.32
   4  -8  -2    0.53    0.21
   4  -8  -2    0.82    0.31
   4  -8  -2    0.57    0.33
   4  -8  -1  104.35    4.56
   4  -8  -1  104.25    4.49
   4  -8   0  283.59   11.71
   4  -8   1  231.79    9.65
  -4  -8  -1  233.68    9.64
  -4  -8  -2   11.70    0.74
   4  -8   2   11.60    0.83
   4  -8   3  305.93   12.98
   4  -8   3  323.18   13.00
  -4  -8  -3  307.71   12.90
  -4  -8  -3  313.24   12.90
   4  -8   4   57.46    2.69
   4  -8   4   54.49    2.67
  -4  -8  -4   57.49    2.63
  -4  -8  -4   56.16    2.61
  -4  -8  -5    2.37    0.43
   4  -8   5    1.48    0.43
  -4  -8  -5    2.19    0.35
   4  -8   5    2.46    0.48
   4  -8   6    9.92    0.86
  -4  -8  -6    9.52    0.69
   4  -8   6    9.48    0.82
  -4  -8  -7   11.55    0.81
  -4  -8  -7   11.67    0.89
   4  -8   7   10.97    0.94
   4  -8   7   12.62    0.96
  -4  -8  -8  175.42    7.52
  -4  -8  -8  173.62    7.56
   4  -8   8  178.91    7.66
   4  -8   8  180.66    7.68
   4  -8   9    0.05    0.47
   4  -8   9    0.81    0.57
  -4  -8  -9   -0.08    0.39
  -4  -8  -9    0.17    0.44
   4  -8  10   79.99    3.69
  -4  -8 -10   81.06    3.57
  -4  -8 -10   74.51    3.55
   4  -8  10   77.32    3.65
   4  -8  11   10.40    0.92
  -4  -8 -11    9.49    0.77
   4  -8  11   11.54    0.90
   4  -8  12   46.12    2.20
   4  -8  12   41.92    2.19
  -4  -8 -12   45.83    2.13
   4  -8  13   15.20    0.91
  -4  -8 -13   13.82    0.82
   4  -8  14   22.47    1.08
  -4  -8 -14   21.33    1.04
   4  -9 -14   23.71    1.14
   4  -9 -14   23.32    1.10
  -4  -9  14   20.62    1.12
   4  -9 -14   22.86    1.12
   4  -9 -13   35.20    1.70
   4  -9 -13   36.77    1.73
   4  -9 -13   36.05    1.70
  -4  -9  13   34.01    1.73
   4  -9 -12   27.00    1.42
   4  -9 -12   26.88    1.42
   4  -9 -12   26.09    1.37
   4  -9 -12   28.82    1.40
  -4  -9  12   24.50    1.43
   4  -9 -11   18.94    1.19
   4  -9 -11   19.52    1.16
   4  -9 -11   18.78    1.13
   4  -9 -11   18.64    1.13
   4  -9 -11   19.44    1.12
  -4  -9  11   19.15    1.18
  -4  -9  10    0.16    0.40
   4  -9 -10   -0.27    0.47
   4  -9 -10    0.37    0.47
   4  -9 -10    0.10    0.36
   4  -9  -9   12.39    0.98
  -4  -9   9   12.78    0.91
   4  -9  -9   12.39    0.85
   4  -9  -9   13.26    0.92
   4  -9  -8    5.68    0.72
   4  -9  -8    6.53    0.66
   4  -9  -8    6.06    0.76
  -4  -9   8    5.43    0.58
   4  -9  -8    6.21    0.57
   4  -9  -8    6.27    0.66
   4  -9  -7  295.74   11.86
   4  -9  -7  277.81   11.69
   4  -9  -7  284.09   11.73
   4  -9  -7  271.26   11.60
   4  -9  -7  283.29   11.81
   4  -9  -6    0.39    0.42
   4  -9  -6    0.45    0.37
   4  -9  -6    0.63    0.47
   4  -9  -6    0.63    0.39
   4  -9  -5   49.12    2.43
   4  -9  -5   48.19    2.30
   4  -9  -5   51.00    2.38
   4  -9  -4   57.76    2.71
   4  -9  -4   56.73    2.58
   4  -9  -4   56.74    2.71
   4  -9  -3  599.81   24.46
   4  -9  -3  604.32   24.52
   4  -9  -3  591.93   24.37
   4  -9  -2   18.56    1.00
   4  -9  -2   19.53    1.16
   4  -9  -2   20.97    1.13
   4  -9  -1  116.03    4.95
   4  -9  -1  110.09    4.85
   4  -9   0   16.60    1.01
   4  -9   0   19.61    1.12
   4  -9   0   18.93    1.12
   4  -9   1    8.24    0.71
   4  -9   1    8.00    0.70
   4  -9   1    7.93    0.59
  -4  -9  -1    7.21    0.56
   4  -9   2    4.55    0.57
   4  -9   2    4.04    0.43
  -4  -9  -2    4.75    0.46
  -4  -9  -3  157.25    6.60
   4  -9   3  155.48    6.69
  -4  -9  -3  152.63    6.59
  -4  -9  -4   34.09    1.75
   4  -9   4   33.08    1.80
  -4  -9  -4   34.11    1.72
   4  -9   5   28.57    1.63
  -4  -9  -5   28.47    1.58
   4  -9   5   29.15    1.64
  -4  -9  -5   29.11    1.56
   4  -9   6    2.83    0.57
  -4  -9  -6    1.84    0.35
   4  -9   6    1.77    0.52
   4  -9   7   49.53    2.44
  -4  -9  -7   45.82    2.25
  -4  -9  -7   43.60    2.31
   4  -9   7   51.80    2.46
   4  -9   8   14.84    1.12
  -4  -9  -8   13.83    0.95
   4  -9   8   15.98    1.16
  -4  -9  -8   15.39    1.06
  -4  -9  -9   22.87    1.26
   4  -9   9   24.14    1.43
   4  -9   9   20.21    1.38
  -4  -9  -9   20.12    1.29
   4  -9  10   43.78    2.19
   4  -9  10   42.49    2.15
  -4  -9 -10   38.49    1.99
  -4  -9 -10   40.88    2.05
   4  -9  11   57.38    2.70
  -4  -9 -11   52.40    2.56
   4  -9  11   59.36    2.71
   4  -9  12   75.69    3.36
  -4  -9 -12   73.56    3.27
   4  -9  13   88.19    3.69
  -4  -9 -13   82.84    3.62
   4 -10 -14    1.32    0.21
   4 -10 -14    0.82    0.19
   4 -10 -13   18.95    0.97
   4 -10 -13   16.10    0.92
   4 -10 -13   17.81    0.90
  -4 -10  13   17.18    0.96
   4 -10 -13   19.86    0.95
  -4 -10  12    3.03    0.44
   4 -10 -12    2.86    0.47
   4 -10 -12    2.87    0.41
   4 -10 -12    2.85    0.38
   4 -10 -12    3.41    0.42
   4 -10 -11   21.94    1.23
  -4 -10  11   21.04    1.20
   4 -10 -11   20.42    1.16
   4 -10 -11   20.50    1.19
   4 -10 -11   21.01    1.15
   4 -10 -11   23.01    1.30
  -4 -10  10    7.51    0.67
   4 -10 -10    6.85    0.61
   4 -10 -10    8.75    0.81
   4 -10 -10    8.04    0.72
   4 -10 -10    8.20    0.63
   4 -10  -9   52.84    2.58
   4 -10  -9   48.81    2.36
   4 -10  -9   52.98    2.49
  -4 -10   9   51.06    2.45
   4 -10  -8   84.92    3.78
   4 -10  -8   79.65    3.67
   4 -10  -8   83.86    3.82
   4 -10  -8   91.50    3.94
   4 -10  -7   12.68    1.00
   4 -10  -7   11.89    0.94
   4 -10  -7   13.21    0.90
   4 -10  -6    0.80    0.48
   4 -10  -6    1.52    0.41
   4 -10  -6    1.00    0.48
   4 -10  -5   40.19    2.12
   4 -10  -5   41.83    2.00
   4 -10  -5   41.20    2.08
   4 -10  -4   30.89    1.75
   4 -10  -4   33.03    1.60
   4 -10  -4   31.96    1.75
   4 -10  -3    7.59    0.57
   4 -10  -3    6.78    0.74
   4 -10  -3    8.87    0.71
   4 -10  -3    6.75    0.69
   4 -10  -2   48.90    2.44
   4 -10  -2   49.63    2.36
   4 -10  -2   50.00    2.43
   4 -10  -1   62.90    3.04
   4 -10  -1   65.59    2.97
   4 -10  -1   66.77    3.06
   4 -10   0   66.09    2.96
   4 -10   0   62.35    3.05
   4 -10   0   66.69    3.07
  -4 -10  -1   10.49    0.73
   4 -10   1   12.86    0.79
   4 -10   1   10.43    0.87
   4 -10   1   11.45    0.89
   4 -10   2  139.29    6.11
   4 -10   2  138.94    5.96
  -4 -10  -2  142.05    5.99
   4 -10   3   10.88    0.87
  -4 -10  -3    9.94    0.75
  -4 -10  -3   10.11    0.75
  -4 -10  -4    6.10    0.62
   4 -10   4    6.38    0.70
  -4 -10  -4    6.94    0.64
  -4 -10  -5   25.50    1.43
   4 -10   5   25.01    1.50
  -4 -10  -5   23.08    1.39
   4 -10   6   11.34    0.93
  -4 -10  -6   11.07    0.89
   4 -10   7    0.25    0.53
  -4 -10  -7   -0.19    0.29
   4 -10   7   -0.05    0.58
   4 -10   8   25.97    1.58
   4 -10   8   25.02    1.57
  -4 -10  -8   25.99    1.39
  -4 -10  -8   28.44    1.54
   4 -10   9    0.87    0.52
  -4 -10  -9    1.04    0.49
   4 -10   9    0.61    0.58
  -4 -10  -9    0.41    0.32
   4 -10  10    0.48    0.50
  -4 -10 -10    0.15    0.29
   4 -10  10    0.59    0.46
  -4 -10 -10    0.07    0.41
   4 -10  11   12.76    0.89
  -4 -10 -11   11.84    0.75
   4 -10  12    4.31    0.48
  -4 -10 -12    5.21    0.41
   4 -10  13    0.15    0.19
   4 -11 -13   49.24    1.84
   4 -11 -13   34.91    1.73
   4 -11 -12    1.56    0.37
   4 -11 -12    1.39    0.31
   4 -11 -12    0.75    0.24
   4 -11 -12    1.04    0.26
   4 -11 -11    9.44    0.75
   4 -11 -11    9.59    0.70
   4 -11 -11    7.56    0.57
   4 -11 -11    9.09    0.69
   4 -11 -10   11.55    0.87
   4 -11 -10   11.93    0.84
   4 -11  -9   43.70    2.35
   4 -11  -9   47.55    2.26
   4 -11  -8    9.24    0.90
   4 -11  -8   10.03    0.82
   4 -11  -8    9.44    0.82
   4 -11  -7   16.94    1.04
   4 -11  -7   14.22    1.15
   4 -11  -7   15.61    1.10
   4 -11  -6   78.30    3.62
   4 -11  -6   80.65    3.47
   4 -11  -6   83.22    3.56
   4 -11  -5  132.49    5.79
   4 -11  -5  128.08    5.60
   4 -11  -5  132.14    5.79
   4 -11  -4    0.57    0.31
   4 -11  -4    1.06    0.52
   4 -11  -4    0.64    0.46
   4 -11  -3  173.36    7.64
   4 -11  -3  182.17    7.53
   4 -11  -3  181.02    7.74
   4 -11  -3  183.02    7.74
   4 -11  -3  177.17    7.71
   4 -11  -2    4.37    0.56
   4 -11  -2    4.06    0.60
   4 -11  -2    3.71    0.58
   4 -11  -2    4.07    0.58
   4 -11  -1    3.70    0.51
   4 -11  -1    3.26    0.58
   4 -11  -1    4.00    0.59
   4 -11   0   10.78    0.92
   4 -11   0   12.93    0.96
   4 -11   0   12.17    0.85
   4 -11   1  164.77    6.93
  -4 -11  -1  157.75    6.75
   4 -11   1  160.24    6.92
   4 -11   1  156.83    6.77
   4 -11   2   41.41    2.21
   4 -11   2   44.24    2.24
  -4 -11  -2   45.51    2.10
   4 -11   2   41.18    2.04
  -4 -11  -3    6.20    0.58
  -4 -11  -3    4.88    0.54
   4 -11   3    5.89    0.72
   4 -11   4   57.39    2.79
  -4 -11  -4   56.13    2.68
  -4 -11  -4   55.29    2.67
  -4 -11  -5   34.98    1.82
   4 -11   5   35.58    1.90
  -4 -11  -5   31.65    1.79
   4 -11   6   26.84    1.58
  -4 -11  -6   26.34    1.51
   4 -11   7    1.23    0.55
  -4 -11  -7    1.61    0.58
   4 -11   8   59.97    2.91
  -4 -11  -9   51.87    2.51
   4 -11   9   52.89    2.56
   4 -11  10    1.70    0.47
  -4 -11 -10    1.78    0.40
   4 -11  11    9.20    0.70
   4 -11  12    6.27    0.47
   4 -12 -12   17.10    0.87
   4 -12 -12   15.71    0.83
   4 -12 -12   14.14    0.78
   4 -12 -11    3.48    0.49
   4 -12 -11    4.53    0.47
   4 -12 -10    0.63    0.45
   4 -12 -10    1.14    0.43
   4 -12 -10    0.95    0.47
   4 -12  -9    2.42    0.59
   4 -12  -9    2.12    0.49
   4 -12  -9    2.48    0.52
   4 -12  -8    5.01    0.59
   4 -12  -8    6.14    0.74
   4 -12  -8    5.34    0.70
   4 -12  -7   20.24    1.24
   4 -12  -7   24.18    1.37
   4 -12  -7   21.51    1.44
   4 -12  -7   20.72    1.40
   4 -12  -6  260.80   10.90
   4 -12  -6  247.75   10.71
   4 -12  -6  266.74   10.92
   4 -12  -5   92.74    4.15
   4 -12  -5   96.58    4.36
   4 -12  -4    9.07    0.87
   4 -12  -4    9.02    0.87
   4 -12  -4    7.31    0.78
   4 -12  -4    8.74    0.67
   4 -12  -3   39.35    1.94
   4 -12  -3   40.86    2.19
   4 -12  -3   43.89    2.17
   4 -12  -3   42.34    2.20
   4 -12  -3   41.85    2.10
   4 -12  -2   16.51    1.14
   4 -12  -2   13.62    1.00
   4 -12  -2   14.70    1.09
   4 -12  -2   14.56    1.11
   4 -12  -1   54.20    2.51
   4 -12  -1   45.59    2.46
   4 -12  -1   47.15    2.46
   4 -12  -1   48.79    2.36
   4 -12   0   15.03    1.00
   4 -12   0   16.98    1.17
   4 -12   0   16.27    1.13
   4 -12   1   32.49    1.87
   4 -12   1   35.53    1.91
  -4 -12  -1   35.60    1.72
   4 -12   1   32.89    1.73
   4 -12   2    4.39    0.69
   4 -12   2    6.20    0.75
   4 -12   2    5.44    0.53
  -4 -12  -2    4.82    0.55
   4 -12   3   42.30    2.21
  -4 -12  -3   42.18    2.07
   4 -12   3   39.77    2.19
  -4 -12  -4   12.10    0.88
  -4 -12  -4   11.53    0.88
   4 -12   4   12.83    0.99
   4 -12   5   12.10    0.99
  -4 -12  -5   11.35    0.90
   4 -12   6    0.44    0.52
  -4 -12  -6    0.62    0.46
   4 -12   7    4.99    0.69
  -4 -12  -7    5.36    0.67
   4 -12   8    3.91    0.59
   4 -12   9    1.60    0.46
  -4 -12  -9    1.35    0.47
   4 -12  10   11.17    0.77
   4 -12  11    4.71    0.43
   4 -12  11    4.75    0.50
   4 -12  12   23.82    1.14
   4 -13 -12    2.19    0.29
   4 -13 -11   13.75    0.85
   4 -13 -11   13.94    0.81
   4 -13 -11   14.88    0.81
   4 -13 -10    9.84    0.78
   4 -13 -10   10.15    0.70
   4 -13 -10    9.51    0.72
   4 -13  -9    0.23    0.39
   4 -13  -9   -0.16    0.49
   4 -13  -9    0.67    0.42
   4 -13  -8    9.59    0.90
   4 -13  -8   11.88    0.82
   4 -13  -7    1.43    0.48
   4 -13  -7    2.37    0.62
   4 -13  -7    1.27    0.44
   4 -13  -7    1.16    0.57
   4 -13  -7    1.01    0.50
   4 -13  -6   31.84    1.85
   4 -13  -6   32.04    1.64
   4 -13  -5    9.92    0.74
   4 -13  -5   10.55    0.96
   4 -13  -5    8.73    0.84
   4 -13  -4   14.28    1.09
   4 -13  -4   11.59    0.97
   4 -13  -4   14.43    1.07
   4 -13  -4   12.09    0.80
   4 -13  -3  110.56    5.01
   4 -13  -3  109.39    5.01
   4 -13  -3  112.28    4.93
   4 -13  -2   11.43    0.99
   4 -13  -2   12.22    0.94
   4 -13  -2   12.54    1.04
   4 -13  -2   15.34    1.06
   4 -13  -1   17.57    1.22
   4 -13  -1   18.57    1.15
   4 -13  -1   17.75    1.22
   4 -13  -1   18.70    1.25
   4 -13   0    1.19    0.52
   4 -13   0    0.90    0.50
   4 -13   0    0.22    0.36
   4 -13   0    0.84    0.55
  -4 -13  -1    3.01    0.41
   4 -13   1    3.18    0.62
   4 -13   1    3.14    0.47
   4 -13   1    4.15    0.59
   4 -13   1    3.46    0.66
   4 -13   2    2.32    0.61
   4 -13   2    1.62    0.58
  -4 -13  -2    2.15    0.41
   4 -13   3   18.19    1.24
   4 -13   3   18.62    1.29
  -4 -13  -3   18.97    1.13
   4 -13   4    0.86    0.52
  -4 -13  -4    1.77    0.47
   4 -13   5    5.88    0.79
   4 -13   5    7.61    0.77
  -4 -13  -5    8.02    0.72
   4 -13   6   16.82    1.13
   4 -13   6   16.30    1.16
  -4 -13  -6   14.93    1.04
   4 -13   7   86.59    3.94
   4 -13   7   83.82    3.99
  -4 -13  -7   90.97    3.93
   4 -13   8   13.50    0.92
  -4 -13  -8   14.18    0.92
   4 -13   8   12.58    0.99
   4 -13   9   95.25    4.16
   4 -13  10    1.84    0.33
   4 -14 -11   18.82    0.98
   4 -14 -11   23.14    1.03
   4 -14 -10   34.95    1.57
   4 -14 -10   31.93    1.61
   4 -14 -10   31.51    1.57
   4 -14  -9   28.87    1.60
   4 -14  -9   32.81    1.53
   4 -14  -8   13.03    0.96
   4 -14  -8   12.38    0.81
   4 -14  -8   12.52    0.85
   4 -14  -7    6.25    0.57
   4 -14  -7    6.55    0.63
   4 -14  -7    7.87    0.81
   4 -14  -6   43.81    2.23
   4 -14  -6   42.80    2.01
   4 -14  -6   38.93    2.05
   4 -14  -6   43.69    2.14
   4 -14  -5    6.84    0.57
   4 -14  -5    5.40    0.77
   4 -14  -5    6.62    0.79
   4 -14  -5    6.96    0.67
   4 -14  -5    6.64    0.73
   4 -14  -4  108.19    4.76
   4 -14  -4  111.61    5.02
   4 -14  -4  111.40    4.86
   4 -14  -4  115.89    4.94
   4 -14  -4  111.06    5.02
   4 -14  -3    4.17    0.69
   4 -14  -3    4.52    0.70
   4 -14  -3    3.45    0.49
   4 -14  -3    4.40    0.64
   4 -14  -2   27.74    1.67
   4 -14  -2   27.35    1.62
   4 -14  -2   29.89    1.69
   4 -14  -2   29.42    1.48
   4 -14  -2   29.63    1.58
   4 -14  -1   28.79    1.68
   4 -14  -1   29.45    1.58
   4 -14  -1   29.78    1.68
   4 -14  -1   29.13    1.70
   4 -14   0   81.85    3.77
   4 -14   0   81.28    3.80
   4 -14   0   84.19    3.81
   4 -14   0   79.56    3.64
   4 -14   1    5.79    0.68
   4 -14   1    5.30    0.74
   4 -14   1    5.51    0.54
   4 -14   1    4.81    0.70
   4 -14   2   10.56    0.93
   4 -14   2   11.09    0.95
  -4 -14  -2   10.96    0.77
   4 -14   2   11.74    0.90
  -4 -14  -3    0.03    0.33
   4 -14   3   -0.12    0.40
   4 -14   3   -0.51    0.50
   4 -14   3   -0.15    0.53
  -4 -14  -4   23.49    1.33
   4 -14   4   23.04    1.43
   4 -14   4   26.12    1.49
   4 -14   4   22.10    1.31
   4 -14   5    0.35    0.32
   4 -14   5    0.67    0.42
  -4 -14  -5    0.64    0.40
   4 -14   5    0.59    0.47
   4 -14   6   18.47    1.15
  -4 -14  -6   18.45    1.10
   4 -14   6   18.34    1.21
  -4 -14  -7   16.52    1.01
   4 -14   7   17.21    1.04
   4 -14   7   16.69    1.10
   4 -14   8   44.75    2.20
  -4 -14  -8   48.96    2.21
   4 -14   8   48.97    2.28
   4 -14   9    0.09    0.24
   4 -14   9   -0.11    0.31
   4 -14  10   18.14    0.94
   4 -15 -10    2.22    0.32
   4 -15 -10    2.14    0.27
   4 -15 -10    1.64    0.26
   4 -15  -9    6.28    0.55
   4 -15  -9    6.55    0.51
   4 -15  -8   69.74    2.95
   4 -15  -8   71.39    3.00
   4 -15  -7    5.28    0.47
   4 -15  -7    5.13    0.52
   4 -15  -6   67.89    3.13
   4 -15  -6   63.78    2.93
   4 -15  -6   67.54    3.12
   4 -15  -6   68.49    3.02
   4 -15  -5    0.12    0.27
   4 -15  -5   -0.09    0.51
   4 -15  -5    0.67    0.49
   4 -15  -5   -0.27    0.37
   4 -15  -5    0.29    0.47
   4 -15  -4   -0.31    0.50
   4 -15  -4    0.21    0.34
   4 -15  -4    0.40    0.44
   4 -15  -4    0.13    0.49
   4 -15  -3   24.93    1.45
   4 -15  -3   23.01    1.24
   4 -15  -3   23.26    1.34
   4 -15  -3   23.35    1.42
   4 -15  -2    8.78    0.81
   4 -15  -2    8.65    0.84
   4 -15  -2    7.97    0.73
   4 -15  -1   24.19    1.42
   4 -15  -1   26.19    1.45
   4 -15  -1   22.52    1.29
   4 -15  -1   23.27    1.39
   4 -15   0   65.34    2.90
   4 -15   0   58.64    2.89
   4 -15   0   56.40    2.72
   4 -15   0   61.02    2.89
   4 -15   1   30.82    1.67
   4 -15   1   29.39    1.67
   4 -15   1   29.69    1.63
   4 -15   2   23.57    1.40
   4 -15   2   25.11    1.44
  -4 -15  -2   22.82    1.25
   4 -15   2   25.76    1.39
   4 -15   3    5.17    0.57
   4 -15   3    5.53    0.63
  -4 -15  -3    6.47    0.56
   4 -15   3    6.75    0.70
   4 -15   4   23.63    1.31
  -4 -15  -4   22.62    1.22
   4 -15   4   22.57    1.36
   4 -15   4   20.79    1.19
   4 -15   5    8.89    0.75
  -4 -15  -5   10.34    0.73
   4 -15   5    9.70    0.82
   4 -15   6   23.82    1.25
  -4 -15  -6   21.56    1.20
   4 -15   6   21.98    1.29
   4 -15   7   81.34    3.75
   4 -15   7   93.23    3.84
  -4 -15  -7   87.14    3.77
   4 -15   8    0.59    0.23
   4 -15   8    0.13    0.29
   4 -16  -9    7.13    0.49
   4 -16  -9    7.21    0.46
   4 -16  -8   55.06    2.42
   4 -16  -7   30.74    1.51
   4 -16  -7   33.36    1.61
   4 -16  -6   50.60    2.36
   4 -16  -6   49.02    2.25
   4 -16  -5   93.48    4.12
   4 -16  -5   89.18    3.98
   4 -16  -5   96.97    4.12
   4 -16  -4    2.29    0.49
   4 -16  -4    1.58    0.33
   4 -16  -4    2.43    0.49
   4 -16  -3    5.50    0.63
   4 -16  -3    4.69    0.61
   4 -16  -3    4.83    0.44
   4 -16  -2   19.71    1.19
   4 -16  -2   18.94    1.19
   4 -16  -2   18.71    1.09
   4 -16  -1   10.18    0.82
   4 -16  -1   10.32    0.84
   4 -16  -1    9.69    0.69
   4 -16   0   28.33    1.51
   4 -16   0   26.33    1.51
   4 -16   0   28.52    1.53
   4 -16   1    4.59    0.53
   4 -16   1    5.02    0.59
   4 -16   1    4.64    0.57
   4 -16   2   57.08    2.64
   4 -16   2   53.60    2.68
   4 -16   2   62.80    2.74
  -4 -16  -3   21.89    1.13
   4 -16   3   23.28    1.25
   4 -16   3   21.32    1.25
  -4 -16  -4    5.75    0.49
   4 -16   4    6.46    0.58
   4 -16   4    6.34    0.62
   4 -16   5    9.82    0.70
  -4 -16  -5   11.60    0.70
   4 -16   5   12.16    0.79
   4 -16   6   21.41    1.14
   4 -16   6   24.99    1.22
   4 -16   7   10.05    0.64
   4 -17  -7    7.78    0.53
   4 -17  -6    3.46    0.41
   4 -17  -5   27.23    1.39
   4 -17  -4    7.60    0.63
   4 -17  -4    7.81    0.62
   4 -17  -3   49.54    2.32
   4 -17  -3   50.39    2.34
   4 -17  -2   17.40    1.02
   4 -17  -2   17.66    1.02
   4 -17  -1   32.41    1.64
   4 -17  -1   32.70    1.62
   4 -17   0    1.87    0.37
   4 -17   0    1.78    0.40
   4 -17   1   28.98    1.44
   4 -17   1   27.33    1.38
   4 -17   2    3.71    0.44
   4 -17   2    3.16    0.41
   4 -17   3    6.56    0.52
   4 -17   3    7.21    0.56
   4 -17   4    2.17    0.31
   4 -17   4    1.76    0.33
   4 -17   5   35.85    1.66
   4 -18  -4    1.26    0.25
   4 -18  -3    1.25    0.26
   4 -18  -2   17.64    0.86
   4 -18  -2   14.34    0.82
   4 -18  -1    3.26    0.35
   4 -18  -1    3.60    0.32
   4 -18   0    8.80    0.55
   4 -18   1    1.02    0.22
   5   0 -16   -0.03    0.19
   5   0 -16    0.30    0.18
   5   0 -15    0.19    0.29
   5   0 -15    0.54    0.30
   5   0 -14    0.27    0.35
   5   0 -13  330.84   13.72
   5   0 -12   -0.04    0.44
   5   0 -11    6.27    0.53
   5   0 -11    5.91    0.62
   5   0 -10    0.14    0.30
   5   0  -9    6.29    0.53
   5   0  -9    6.22    0.58
   5   0  -8    0.20    0.28
   5   0  -8    0.35    0.28
   5   0  -7  444.65   17.92
   5   0  -7  431.09   17.92
   5   0  -6    0.11    0.24
   5   0  -6    0.27    0.23
  -5   0   5  256.62   10.86
   5   0  -5  270.11   10.87
   5   0  -5  277.13   10.98
  -5   0   4    0.23    0.22
  -5   0   4    0.10    0.12
   5   0  -4    0.12    0.14
  -5   0   3   10.37    0.54
  -5   0   3    9.62    0.58
   5   0  -3    9.37    0.54
  -5   0   2    0.06    0.13
  -5   0   2    0.01    0.16
   5   0  -2    0.08    0.17
  -5   0   2    0.28    0.18
  -5   0   1  491.61   20.31
  -5   0   1  547.76   20.36
   5   0  -1  511.96   20.35
  -5   0   1  457.93   20.34
  -5   0   0   -0.08    0.17
   5   0   0    0.05    0.20
  -5   0   0    0.02    0.17
  -5   0  -1 1738.82   66.88
   5   0   1 1521.10   66.86
  -5   0  -1 1707.75   66.87
  -5   0  -2    0.11    0.21
   5   0   2    0.30    0.23
  -5   0  -3 1854.66   75.21
   5   0   3 1861.17   75.20
  -5   0  -4    0.22    0.25
   5   0   4   -0.02    0.21
  -5   0  -5   79.53    3.47
  -5   0  -6    0.03    0.26
  -5   0  -7  109.80    4.75
  -5   0  -8   -0.14    0.31
  -5   0  -9  678.09   27.76
  -5   0 -10    0.97    0.43
  -5   0 -11  108.15    4.77
  -5   0 -12    0.28    0.40
  -5   0 -13   32.58    1.62
  -5   0 -14   -0.08    0.23
   5   0  15    0.04    0.23
   5  -1 -16   20.93    1.08
   5  -1 -16   22.68    1.07
   5  -1 -15    7.63    0.59
   5   1 -15    5.74    0.51
   5  -1 -15    6.35    0.54
   5   1 -15    6.60    0.50
   5   1 -14    0.48    0.34
   5   1 -14    0.25    0.33
   5  -1 -14   -0.12    0.39
   5   1 -13    8.89    0.71
   5  -1 -13    9.33    0.78
   5  -1 -12  346.75   14.92
   5   1 -12  372.91   15.02
   5  -1 -12  375.35   15.05
   5  -1 -11  256.43   10.03
   5  -1 -11  245.20   10.09
  -5  -1  10  229.59    9.22
   5  -1 -10  221.56    9.11
  -5   1  10  236.24    9.23
   5   1  -9   23.82    1.22
   5  -1  -9   21.39    1.22
  -5  -1   9   24.75    1.34
  -5   1   9   25.83    1.34
   5   1  -9   22.03    1.25
   5  -1  -9   24.60    1.29
   5   1  -8    0.53    0.27
   5  -1  -8    0.46    0.27
  -5  -1   8    0.70    0.33
   5   1  -8    0.56    0.30
   5  -1  -8    1.30    0.33
  -5   1   8    0.36    0.33
   5   1  -7  276.70   12.09
   5   1  -7  272.01   12.10
  -5  -1   7  295.07   12.15
  -5   1   7  288.79   12.14
   5  -1  -6   86.82    4.10
   5   1  -6   90.61    4.11
   5   1  -6  102.15    4.14
  -5  -1   6   95.13    4.12
  -5   1   6   94.38    4.12
  -5  -1   5  670.14   27.64
  -5   1   5  745.63   27.71
   5   1  -5  661.90   27.65
   5   1  -5  714.66   27.77
   5  -1  -5  649.70   27.76
   5   1  -5  669.49   27.76
  -5   1   5  643.34   27.77
   5  -1  -5  723.64   27.78
  -5  -1   4   50.40    1.98
  -5   1   4   46.79    2.01
   5   1  -4   53.33    2.00
   5  -1  -4   49.80    2.03
   5  -1  -4   53.06    2.08
   5   1  -4   54.50    2.08
  -5   1   4   51.76    2.09
  -5  -1   4   56.09    2.09
  -5  -1   3    7.37    0.36
  -5  -1   3    7.34    0.43
  -5   1   3    7.10    0.45
   5  -1  -3    7.60    0.50
   5   1  -3    6.57    0.47
   5  -1  -3    8.18    0.48
   5   1  -3    8.04    0.45
  -5   1   3    6.46    0.48
  -5  -1   3    7.24    0.47
  -5  -1   2   23.86    1.00
  -5  -1   2   23.45    1.05
  -5   1   2   19.92    1.06
   5   1  -2   23.64    1.06
   5  -1  -2   22.57    1.08
  -5   1   2   20.99    1.09
  -5  -1   2   23.41    1.08
  -5  -1   1  275.34   11.17
  -5   1   1  276.80   11.21
  -5  -1   1  280.40   11.21
  -5   1   1  257.38   11.22
   5   1  -1  266.99   11.21
   5  -1  -1  278.50   11.23
  -5  -1   1  270.13   11.21
  -5   1   1  290.96   11.25
  -5   1   0  371.16   16.89
  -5  -1   0  453.04   16.93
  -5  -1   0  437.10   16.89
   5  -1   0  419.46   16.93
   5   1   0  416.47   16.92
  -5   1   0  391.96   16.91
  -5  -1   0  419.75   16.92
  -5   1   0  421.88   16.93
  -5   1  -1  243.79   10.36
  -5   1  -1  249.85   10.36
  -5  -1  -1  233.93   10.35
   5   1   1  249.76   10.37
  -5  -1  -2   60.01    2.55
   5  -1   2   61.19    2.57
  -5   1  -2   63.24    2.58
  -5   1  -3  444.33   18.60
   5  -1   3  467.95   18.59
   5   1   3  452.57   18.58
  -5   1  -4   34.85    1.60
   5  -1   4   33.57    1.56
   5   1   4   30.18    1.54
  -5  -1  -5    2.33    0.33
  -5   1  -5    2.30    0.31
  -5  -1  -6    3.37    0.41
  -5   1  -6    3.15    0.38
  -5  -1  -7   65.46    2.90
  -5   1  -7   61.52    2.85
  -5  -1  -8  165.93    6.97
  -5   1  -8  161.45    6.94
  -5  -1  -9  170.77    7.24
  -5   1  -9  167.82    7.21
  -5  -1 -10  394.65   16.25
  -5   1 -10  389.86   16.21
  -5   1 -11  172.22    7.37
  -5  -1 -11  174.41    7.42
  -5  -1 -12    9.56    0.78
  -5   1 -12    9.94    0.72
  -5   1 -13  106.87    4.66
  -5  -1 -13  110.76    4.72
  -5  -1 -14    0.16    0.26
  -5   1 -14    0.42    0.21
  -5   1 -15    1.02    0.23
  -5  -1 -15    1.06    0.24
   5   1  15    1.10    0.24
   5  -1  15    0.92    0.26
   5  -2 -16   31.53    1.47
   5  -2 -16   30.91    1.44
   5  -2 -15   97.16    4.38
   5  -2 -15  104.39    4.35
   5   2 -14   51.93    2.40
   5   2 -14   51.20    2.36
   5  -2 -14   52.92    2.45
   5   2 -13   13.54    0.86
   5  -2 -13   12.97    0.94
   5  -2 -12  195.68    8.41
   5   2 -12  196.25    8.44
   5  -2 -12  213.75    8.52
   5  -2 -11   25.82    1.42
   5   2 -11   24.99    1.38
   5  -2 -11   26.01    1.37
  -5  -2  10    0.19    0.38
  -5   2  10   -0.19    0.43
   5  -2 -10    0.28    0.33
   5  -2 -10    0.87    0.43
  -5   2   9    7.79    0.69
   5   2  -9    8.64    0.60
  -5  -2   9    9.04    0.70
   5   2  -9    8.76    0.65
   5  -2  -9    7.55    0.62
   5   2  -8    6.69    0.51
   5  -2  -8    6.50    0.54
  -5  -2   8    6.88    0.59
   5   2  -8    6.34    0.53
  -5   2   8    6.48    0.58
   5   2  -7    0.17    0.23
   5  -2  -7    0.32    0.27
   5   2  -7    0.49    0.24
   5  -2  -7    0.90    0.30
  -5  -2   7    0.48    0.28
  -5   2   7    0.19    0.28
  -5   2   6  539.51   20.88
   5  -2  -6  466.11   20.90
  -5  -2   6  532.89   20.95
   5  -2  -6  556.45   20.94
   5   2  -6  551.10   20.96
   5   2  -6  463.01   20.91
   5  -2  -6  507.22   20.94
  -5  -2   6  517.40   20.94
  -5   2   6  491.26   20.93
  -5   2   5  174.53    7.56
   5   2  -5  199.95    7.62
   5  -2  -5  185.37    7.62
   5   2  -5  176.20    7.60
  -5   2   4  453.82   17.08
   5   2  -4  431.37   17.01
   5  -2  -4  408.17   17.07
   5  -2  -4  389.85   17.08
   5   2  -4  420.47   17.09
  -5  -2   4  402.84   17.08
  -5   2   3   54.11    2.23
   5  -2  -3   56.36    2.25
   5   2  -3   50.10    2.23
   5   2  -3   49.84    2.17
   5  -2  -3   51.67    2.23
  -5  -2   3   45.05    2.19
  -5   2   2  217.03    9.30
   5   2  -2  212.57    9.27
  -5  -2   2  221.42    9.28
  -5   2   1   29.72    1.45
   5   2  -1   33.91    1.45
   5  -2  -1   33.47    1.48
  -5  -2   1   31.03    1.43
  -5   2   0  363.29   15.40
  -5   2   0  394.80   15.42
   5   2   0  361.44   15.39
  -5  -2   0  396.20   15.38
  -5   2   0  353.30   15.38
  -5  -2   0  398.92   15.40
  -5   2  -1  186.10    7.45
   5   2   1  189.24    7.44
  -5   2  -1  177.45    7.42
   5  -2   1  161.91    7.41
  -5  -2  -1  185.74    7.43
   5   2   2 1058.15   41.07
  -5  -2  -2  950.01   41.03
  -5   2  -2  970.25   41.07
  -5   2  -2 1001.62   41.06
   5  -2   2  957.54   41.06
  -5   2  -3  311.11   13.47
   5   2   3  350.89   13.48
  -5   2  -3  310.72   13.44
   5  -2   3  342.20   13.47
  -5   2  -4  128.45    5.48
   5  -2   4  129.20    5.44
  -5   2  -5    2.20    0.30
  -5  -2  -6   95.34    4.41
  -5   2  -6  108.50    4.40
  -5  -2  -7    0.91    0.35
  -5   2  -7    0.46    0.27
   5  -2   8    4.41    0.50
  -5  -2  -8    3.91    0.52
  -5   2  -8    3.51    0.44
  -5  -2  -9  218.55    8.65
  -5   2  -9  202.65    8.57
   5  -2   9  192.53    8.58
  -5  -2 -10    4.06    0.58
  -5   2 -10    3.01    0.47
  -5  -2 -11   11.00    0.88
  -5   2 -11   10.98    0.78
  -5  -2 -12  140.53    5.81
  -5   2 -12  129.12    5.71
  -5   2 -13    0.33    0.25
  -5  -2 -13    0.38    0.38
   5  -2  14    1.14    0.38
  -5  -2 -14    0.71    0.30
  -5  -2 -15    2.70    0.27
  -5  -2 -15    2.26    0.24
   5  -2  15    2.62    0.31
   5  -3 -16   13.38    0.80
   5  -3 -16   16.08    0.80
  -5  -3  16   14.93    0.86
   5  -3 -15   19.24    1.06
   5  -3 -15   19.11    1.09
   5  -3 -14  195.10    8.22
   5  -3 -13   67.70    3.08
   5   3 -13   66.24    3.08
   5  -3 -12    0.32    0.33
   5   3 -12    0.74    0.35
   5  -3 -12    1.03    0.48
   5   3 -11    1.07    0.36
   5  -3 -11    0.43    0.34
   5  -3 -10  150.70    6.60
  -5  -3  10  153.50    6.65
  -5   3  10  162.48    6.67
   5  -3  -9   66.41    3.11
  -5  -3   9   69.47    3.16
   5   3  -9   65.27    3.08
  -5  -3   8   80.91    3.87
  -5   3   8   89.79    3.90
   5   3  -8   95.79    3.87
   5  -3  -8   86.09    3.87
   5  -3  -8   90.76    3.89
   5   3  -7    8.08    0.56
   5  -3  -7    8.44    0.62
   5   3  -7    8.11    0.57
   5  -3  -7    6.98    0.58
  -5  -3   7    8.47    0.62
  -5   3   7    7.96    0.61
   5  -3  -6   64.88    2.81
   5   3  -6   66.42    2.82
  -5   3   6   59.18    2.75
   5  -3  -6   66.61    2.82
   5  -3  -6   57.50    2.78
   5   3  -6   72.95    2.83
  -5  -3   6   60.01    2.80
  -5   3   6   63.22    2.81
  -5   3   5   80.92    3.55
   5   3  -5   83.90    3.56
   5  -3  -5   80.19    3.57
   5   3  -5   88.52    3.60
  -5   3   4  343.17   14.98
   5   3  -4  380.45   14.89
   5  -3  -4  359.10   14.98
   5  -3  -4  360.95   15.00
   5   3  -4  368.92   14.99
  -5   3   4  375.02   15.02
   5   3  -3  219.32    9.07
  -5   3   3  209.95    9.07
   5   3  -3  230.61    9.01
   5  -3  -3  196.34    9.07
   5  -3  -3  231.63    9.07
  -5   3   3  234.17    9.11
  -5  -3   3  218.12    9.03
   5   3  -2   29.80    1.35
  -5   3   2   29.78    1.40
  -5   3   2   30.67    1.41
  -5  -3   2   29.92    1.35
  -5   3   1   70.87    3.17
   5   3  -1   78.15    3.15
  -5   3   1   73.81    3.18
   5  -3  -1   75.29    3.19
  -5  -3   1   72.29    3.11
   5   3   0   81.60    3.54
  -5  -3   0   88.75    3.51
  -5   3   0   79.66    3.53
  -5  -3   0   83.35    3.54
  -5   3  -1   25.38    1.16
   5   3   1   24.86    1.09
   5   3   1   22.25    1.11
  -5   3  -1   22.54    1.13
   5  -3   1   20.27    1.10
  -5   3  -1   21.58    1.08
  -5  -3  -1   22.56    1.08
   5   3   2    5.41    0.41
  -5   3  -2    4.66    0.37
   5  -3   2    6.17    0.44
   5   3   2    5.29    0.42
  -5   3  -2    5.27    0.43
  -5  -3  -2    4.82    0.37
   5   3   3   45.12    2.07
   5  -3   3   46.65    2.07
  -5   3  -3   46.95    2.11
  -5   3  -3   44.02    2.05
  -5   3  -4   79.71    3.41
  -5  -3  -4   77.29    3.41
  -5  -3  -4   78.74    3.43
  -5  -3  -5  145.76    6.35
  -5  -3  -5  151.98    6.37
  -5   3  -5  152.95    6.31
   5  -3   5  151.23    6.36
  -5  -3  -6   87.96    3.80
  -5  -3  -6   84.63    3.79
  -5   3  -6   84.66    3.73
   5  -3   6   87.70    3.79
  -5   3  -7   23.28    1.23
   5  -3   7   24.19    1.29
  -5   3  -8  103.69    4.59
   5  -3   8  109.07    4.67
  -5  -3  -9   36.84    2.00
  -5   3  -9   38.18    1.89
   5  -3   9   41.49    1.99
  -5  -3 -10  349.07   13.63
  -5   3 -10  308.60   13.48
   5  -3  10  328.70   13.58
   5  -3  11    4.95    0.56
  -5  -3 -11    4.95    0.62
  -5   3 -11    5.43    0.52
   5  -3  12    0.55    0.34
  -5  -3 -12    0.07    0.42
  -5  -3 -13   16.43    1.00
   5  -3  14   35.85    1.71
  -5  -3 -14   33.17    1.63
   5  -3  15    1.40    0.26
  -5  -3 -15    1.46    0.22
  -5  -4  16    0.32    0.26
   5  -4 -16    0.19    0.24
   5  -4 -16    0.56    0.23
  -5  -4  15    7.00    0.61
   5  -4 -15    6.18    0.58
   5  -4 -15    7.24    0.57
   5  -4 -14    9.19    0.74
   5  -4 -13   18.98    1.07
   5  -4 -12   20.18    1.10
   5   4 -12   17.22    1.02
   5  -4 -11    0.34    0.38
   5   4 -11    0.76    0.30
   5  -4 -11    0.68    0.45
   5  -4 -10    9.85    0.79
   5  -4 -10   11.49    0.83
  -5  -4   9    1.16    0.40
  -5   4   9    0.78    0.37
   5  -4  -9    0.77    0.38
   5   4  -9    0.88    0.30
   5  -4  -9    0.76    0.38
   5  -4  -8   13.24    0.90
  -5  -4   8   15.89    0.93
  -5   4   8   16.08    0.94
   5   4  -8   15.39    0.87
  -5   4   7   31.91    1.52
   5   4  -7   29.98    1.45
   5  -4  -7   30.37    1.56
   5   4  -7   32.25    1.48
   5  -4  -7   30.46    1.50
  -5  -4   7   29.16    1.50
   5  -4  -7   28.55    1.50
  -5   4   6  107.37    5.06
   5  -4  -6  120.50    5.15
  -5  -4   6  123.08    5.10
   5  -4  -6  122.59    5.09
   5  -4  -6  109.21    5.06
   5  -4  -6  121.07    5.10
   5   4  -6  123.11    5.11
  -5  -4   6  126.58    5.13
  -5   4   6  133.09    5.12
   5   4  -5    0.47    0.21
   5  -4  -5    0.65    0.18
  -5   4   5    0.46    0.18
   5  -4  -5    0.71    0.26
  -5  -4   5    0.58    0.24
  -5   4   4   72.75    3.18
   5  -4  -4   72.42    3.16
   5   4  -4   70.82    3.16
  -5   4   4   78.90    3.22
   5  -4  -3  215.44    9.29
   5   4  -3  224.71    9.30
   5   4  -3  223.68    9.23
  -5   4   3  245.36    9.35
   5  -4  -3  234.93    9.35
  -5   4   3  218.46    9.33
   5   4  -2   65.21    2.64
   5  -4  -2   63.70    2.71
  -5   4   2   65.49    2.71
  -5  -4   2   60.82    2.61
  -5   4   1   45.43    1.98
  -5  -4   1   41.97    1.88
   5   4   0  150.39    6.88
   5   4   0  181.09    6.97
  -5  -4   0  168.47    6.94
   5  -4   0  191.18    7.02
  -5   4   0  162.92    6.98
  -5   4   0  182.17    7.00
  -5  -4   0  156.12    6.88
  -5   4   0  176.65    6.94
   5   4   1   44.08    1.84
   5   4   1   38.70    1.78
   5  -4   1   41.91    1.85
  -5   4  -1   37.46    1.78
  -5   4  -1   44.80    1.86
  -5  -4  -1   37.29    1.78
   5   4   2    5.92    0.43
   5   4   2    6.43    0.46
  -5   4  -2    5.58    0.45
  -5   4  -2    5.54    0.41
  -5  -4  -2    5.06    0.40
   5  -4   2    5.79    0.44
  -5   4  -2    6.44    0.48
   5   4   3  975.47   39.32
  -5   4  -3  967.60   39.31
   5  -4   3  961.49   39.32
  -5   4  -4   56.34    2.48
  -5  -4  -4   54.35    2.49
   5  -4   5    1.01    0.30
  -5  -4  -5    1.24    0.31
  -5  -4  -5    1.44    0.34
  -5  -4  -6  111.58    4.86
  -5  -4  -6  112.36    4.87
   5  -4   6  113.17    4.88
   5  -4   7    0.44    0.35
  -5  -4  -7    0.24    0.35
  -5  -4  -7   -0.07    0.33
  -5  -4  -8  160.14    6.72
   5  -4   8  152.99    6.72
  -5  -4  -9    7.50    0.78
   5  -4   9   10.84    0.80
   5  -4  10   34.17    1.81
   5  -4  11  290.27   12.13
  -5  -4 -12   32.81    1.73
   5  -4  12   32.55    1.67
   5  -4  13   11.79    0.90
  -5  -4 -13   11.40    0.80
   5  -4  14   18.87    1.16
  -5  -4 -14   22.93    1.12
  -5   4 -14   22.73    1.09
  -5  -4 -14   21.33    1.07
   5  -5 -16   67.18    2.88
  -5  -5  16   67.74    2.91
  -5  -5  15    1.06    0.35
  -5  -5  14    2.13    0.48
   5  -5 -14    1.60    0.32
   5  -5 -13    5.46    0.53
   5  -5 -13    6.55    0.67
   5  -5 -12   12.23    0.85
   5  -5 -12   11.39    0.90
   5  -5 -11   29.13    1.55
   5  -5 -11   28.59    1.56
   5  -5 -10    0.81    0.44
   5  -5 -10    0.43    0.41
  -5  -5   9   33.46    1.66
  -5   5   9   31.61    1.64
   5  -5  -9   34.14    1.69
   5   5  -9   30.29    1.56
   5  -5  -9   33.52    1.67
  -5   5   8    2.67    0.42
  -5  -5   8    2.90    0.42
   5  -5  -8    3.63    0.40
   5   5  -8    2.55    0.34
   5  -5  -8    3.04    0.44
   5  -5  -8    3.80    0.50
   5  -5  -7  107.53    4.60
  -5   5   7  101.70    4.55
   5  -5  -7  102.79    4.65
   5   5  -7  110.63    4.53
  -5  -5   7  106.45    4.56
   5  -5  -7  106.34    4.56
   5  -5  -6    2.01    0.25
   5  -5  -6    1.47    0.33
   5  -5  -6    1.60    0.37
   5  -5  -6    1.07    0.28
   5   5  -6    2.01    0.28
  -5  -5   6    1.85    0.30
  -5   5   6    1.79    0.31
   5  -5  -6    2.54    0.36
   5  -5  -6    1.54    0.34
  -5  -5   6    1.72    0.34
   5  -5  -5    5.02    0.48
  -5  -5   5    6.03    0.49
   5  -5  -5    5.55    0.48
   5  -5  -5    5.73    0.52
   5  -5  -5    5.90    0.42
   5   5  -5    5.85    0.43
   5  -5  -5    5.26    0.44
   5  -5  -5    7.42    0.52
   5  -5  -4   50.91    2.24
   5  -5  -4   52.78    2.21
  -5   5   4   49.33    2.25
   5   5  -4   47.73    2.20
  -5  -5   4   47.84    2.23
  -5   5   3    0.09    0.22
   5  -5  -3    0.17    0.22
   5   5  -2  122.66    5.11
  -5   5   2  117.03    5.18
   5  -5  -2  126.20    5.21
  -5   5   2  126.29    5.19
   5   5  -1  330.22   12.53
  -5   5   1  315.74   12.58
  -5  -5   1  291.27   12.43
   5   5   0    1.63    0.20
   5   5   0    1.31    0.24
  -5   5   0    1.11    0.26
   5  -5   0    1.06    0.24
  -5   5   0    1.17    0.25
  -5   5  -1   20.07    1.11
   5   5   1   23.86    1.08
   5  -5   1   21.59    1.13
  -5   5  -1   22.01    1.07
  -5  -5  -1   22.01    1.07
   5   5   1   23.78    1.12
  -5   5  -2   66.93    3.00
  -5   5  -2   70.96    2.96
  -5  -5  -2   67.74    2.95
   5   5   2   68.29    2.97
   5  -5   3  167.59    7.47
  -5   5  -3  169.40    7.43
   5  -5   3  193.48    7.53
  -5  -5  -3  174.22    7.42
  -5  -5  -3  191.49    7.47
  -5  -5  -4  134.13    5.95
  -5  -5  -4  140.64    5.93
   5  -5   4  148.52    6.03
   5  -5   4  139.71    5.98
  -5  -5  -5  263.24   10.30
  -5  -5  -5  233.44   10.29
   5  -5   5  245.84   10.33
   5  -5   6    0.33    0.33
  -5  -5  -6    0.16    0.31
  -5  -5  -6    0.41    0.35
  -5  -5  -7   10.29    0.81
   5  -5   7   10.61    0.81
  -5  -5  -7   10.87    0.79
   5  -5   8    2.75    0.53
  -5  -5  -8    3.26    0.52
  -5  -5  -8    2.71    0.47
  -5  -5  -9   62.38    2.92
   5  -5   9   60.71    2.93
  -5  -5 -10   50.24    2.48
   5  -5  10   51.17    2.50
   5  -5  11  209.32    8.53
  -5  -5 -11  222.10    8.55
   5  -5  12    0.92    0.38
   5  -5  13    3.58    0.40
  -5  -5 -14   11.68    0.64
  -5   5 -14   12.67    0.65
   5  -6 -16    1.33    0.22
   5  -6 -15   25.91    1.32
  -5  -6  15   27.59    1.33
   5  -6 -15   25.61    1.29
   5  -6 -14   80.93    3.55
   5  -6 -14   80.05    3.65
   5  -6 -14   89.49    3.64
  -5  -6  14   80.27    3.67
  -5  -6  13    1.95    0.48
   5  -6 -13    1.86    0.40
   5  -6 -13    2.15    0.47
   5  -6 -12    3.66    0.52
   5  -6 -12    3.99    0.55
   5  -6 -11   12.43    0.91
   5  -6 -11   13.27    0.93
   5  -6 -10    0.44    0.42
   5  -6 -10    0.33    0.41
   5  -6  -9    0.34    0.34
   5  -6  -9    0.78    0.44
   5  -6  -9    0.44    0.39
   5  -6  -9    0.46    0.31
   5  -6  -8   19.89    1.05
   5  -6  -8   16.42    1.06
   5  -6  -8   16.35    1.12
  -5  -6   8   17.91    1.02
  -5   6   8   16.94    1.00
   5  -6  -8   17.46    1.03
   5  -6  -8   16.94    1.05
   5  -6  -7   10.24    0.71
  -5   6   7    8.83    0.65
   5  -6  -7   10.73    0.80
   5  -6  -7   11.13    0.77
   5  -6  -7   10.18    0.70
  -5  -6   7   10.64    0.69
   5  -6  -6    7.13    0.61
   5  -6  -6    6.07    0.56
  -5  -6   6    7.70    0.59
   5  -6  -6    6.66    0.63
   5  -6  -6    7.70    0.59
   5  -6  -5    5.75    0.50
  -5  -6   5    5.94    0.50
   5  -6  -5    6.14    0.56
   5  -6  -5    5.60    0.52
   5  -6  -5    5.88    0.45
   5  -6  -5    6.74    0.56
   5  -6  -4   21.33    1.18
   5  -6  -4   19.66    1.09
  -5  -6   4   23.44    1.13
   5  -6  -4   23.06    1.16
   5  -6  -4   21.04    1.20
   5  -6  -3   44.10    2.13
   5  -6  -3   45.12    2.13
  -5  -6   3   48.97    2.07
   5  -6  -3   42.53    2.08
   5   6  -2   16.55    0.87
  -5   6   2   15.73    0.95
  -5   6   2   18.53    0.95
  -5   6   1   54.30    2.57
   5   6  -1   58.49    2.51
  -5   6   1   59.47    2.57
  -5   6   0   79.00    3.56
  -5   6   0   86.70    3.55
   5   6   0   80.08    3.51
   5   6   1    4.67    0.37
  -5   6  -1    5.23    0.44
   5  -6   1    4.85    0.47
   5   6   2    4.38    0.38
   5  -6   2    4.95    0.48
  -5  -6  -2    4.11    0.42
   5  -6   3  133.78    6.13
  -5  -6  -3  144.45    6.10
   5  -6   3  143.02    6.16
  -5  -6  -3  153.32    6.08
   5  -6   4   67.60    3.02
   5  -6   4   64.11    3.02
  -5  -6  -4   70.18    2.95
  -5  -6  -4   61.15    2.95
   5  -6   5    6.70    0.62
  -5  -6  -5    6.14    0.55
   5  -6   5    6.51    0.64
   5  -6   6   94.86    4.14
  -5  -6  -6   86.38    4.00
  -5  -6  -6   95.90    4.06
   5  -6   6   88.46    4.08
  -5  -6  -7   20.89    1.25
   5  -6   7   23.42    1.36
  -5  -6  -7   20.27    1.22
   5  -6   7   21.27    1.30
   5  -6   8   65.14    3.41
  -5  -6  -8   77.57    3.38
  -5  -6  -8   74.85    3.35
   5  -6   8   71.58    3.39
   5  -6   9   -0.09    0.45
  -5  -6  -9   -0.24    0.45
   5  -6  10    0.31    0.43
  -5  -6 -10   -0.16    0.45
   5  -6  11    0.40    0.42
  -5  -6 -11    1.07    0.47
  -5  -6 -12    0.13    0.39
   5  -6  12    0.30    0.35
  -5  -6 -13    8.23    0.63
  -5  -6 -13    7.33    0.50
  -5   6 -13    8.23    0.51
   5  -6  14    0.44    0.28
  -5  -6 -14    0.44    0.22
   5  -7 -15   12.55    0.73
   5  -7 -15   14.18    0.73
  -5  -7  15   12.05    0.71
   5  -7 -14   12.63    0.74
   5  -7 -14   12.81    0.83
   5  -7 -14   12.61    0.80
  -5  -7  14   13.52    0.83
   5  -7 -13   96.47    4.19
   5  -7 -13   97.47    4.26
   5  -7 -13   99.02    4.22
  -5  -7  13   92.78    4.25
  -5  -7  12    1.39    0.45
   5  -7 -12    1.70    0.47
   5  -7 -12    1.76    0.36
   5  -7 -12    1.66    0.46
  -5  -7  11  223.10    9.69
   5  -7 -11  232.19    9.64
   5  -7 -11  232.40    9.64
   5  -7 -10    4.77    0.57
   5  -7 -10    5.16    0.63
   5  -7 -10    5.54    0.54
   5  -7 -10    5.66    0.59
   5  -7  -9    1.76    0.46
   5  -7  -9    1.14    0.48
   5  -7  -9    0.95    0.38
   5  -7  -9    0.91    0.34
   5  -7  -8    6.32    0.67
   5  -7  -8    7.33    0.74
   5  -7  -8    7.25    0.63
   5  -7  -8    7.44    0.61
   5  -7  -7  125.97    5.39
   5  -7  -7  135.37    5.52
   5  -7  -7  127.03    5.40
   5  -7  -7  121.48    5.44
   5  -7  -7  119.17    5.33
   5  -7  -6   25.83    1.42
   5  -7  -6   23.54    1.33
   5  -7  -6   27.16    1.46
   5  -7  -6   25.46    1.28
   5  -7  -6   25.74    1.36
   5  -7  -5  119.39    5.22
  -5  -7   5  121.40    5.13
   5  -7  -5  122.67    5.12
   5  -7  -5  113.59    5.14
   5  -7  -5  121.42    5.20
   5  -7  -4    0.46    0.27
   5  -7  -4    0.45    0.32
   5  -7  -4    0.06    0.33
  -5  -7   4    0.45    0.25
   5  -7  -3  225.25    9.46
   5  -7  -3  238.45    9.60
   5  -7  -3  219.26    9.52
   5  -7  -3  220.81    9.57
  -5  -7   3  240.04    9.49
   5  -7  -2  165.65    6.94
  -5  -7   2  165.76    6.84
   5  -7  -2  158.43    6.94
   5  -7  -1  252.75    9.97
   5  -7  -1  226.98    9.94
  -5  -7   1  236.80    9.84
   5  -7   0   17.74    1.04
   5  -7   0   18.45    1.04
  -5  -7   0   16.73    0.92
   5  -7   1    0.75    0.32
  -5  -7  -1    0.31    0.23
  -5  -7  -1    0.64    0.24
  -5  -7  -2   87.56    3.85
   5  -7   2   90.28    3.95
  -5  -7  -3   68.26    3.12
  -5  -7  -3   73.70    3.19
   5  -7   3   72.92    3.26
   5  -7   4   41.95    2.04
  -5  -7  -4   38.65    1.89
  -5  -7  -4   39.49    1.94
   5  -7   4   41.04    2.01
   5  -7   5    3.27    0.52
   5  -7   5    3.77    0.56
  -5  -7  -5    4.05    0.45
  -5  -7  -5    3.51    0.51
   5  -7   6   -0.09    0.41
  -5  -7  -6   -0.07    0.32
  -5  -7  -7  128.74    5.79
   5  -7   7  137.31    5.92
  -5  -7  -7  137.80    5.85
  -5  -7  -8   29.49    1.63
  -5  -7  -8   32.97    1.72
   5  -7   8   31.54    1.74
   5  -7   9    1.22    0.51
  -5  -7  -9    0.83    0.44
   5  -7  10    6.91    0.72
  -5  -7 -10    5.07    0.62
   5  -7  11   50.59    2.42
   5  -7  11   48.01    2.48
  -5  -7 -11   52.62    2.38
  -5   7 -11   47.02    2.24
   5  -7  12   16.05    1.07
  -5  -7 -12   17.87    1.02
   5  -7  12   16.59    1.01
   5  -7  13  146.34    5.99
  -5  -7 -13  136.26    5.91
   5  -7  14    0.38    0.22
  -5  -7 -14    0.52    0.19
   5  -8 -15   37.01    1.81
   5  -8 -15   46.05    1.83
  -5  -8  14   24.01    1.25
   5  -8 -14   24.60    1.22
   5  -8 -14   27.09    1.29
   5  -8 -14   26.57    1.27
  -5  -8  13    1.08    0.36
   5  -8 -13    0.67    0.35
   5  -8 -13    1.08    0.38
   5  -8 -13    0.66    0.35
   5  -8 -12   21.52    1.24
   5  -8 -12   21.42    1.18
   5  -8 -12   22.35    1.23
  -5  -8  12   23.20    1.27
   5  -8 -11   67.75    3.18
   5  -8 -11   70.81    3.19
  -5  -8  11   68.60    3.20
   5  -8 -11   70.31    3.16
  -5  -8  10    1.05    0.39
   5  -8 -10    1.68    0.47
   5  -8 -10    0.86    0.47
   5  -8 -10    1.46    0.43
   5  -8  -9    3.14    0.53
   5  -8  -9    3.08    0.48
   5  -8  -9    3.77    0.50
   5  -8  -8   33.19    1.77
   5  -8  -8   31.98    1.71
   5  -8  -8   34.71    1.73
   5  -8  -8   32.65    1.82
   5  -8  -8   31.42    1.63
   5  -8  -7    1.06    0.40
   5  -8  -7    1.27    0.44
   5  -8  -7    1.46    0.50
   5  -8  -7    1.74    0.34
   5  -8  -7    1.06    0.42
   5  -8  -6    5.51    0.63
   5  -8  -6    5.61    0.57
   5  -8  -6    5.78    0.65
   5  -8  -6    5.55    0.59
   5  -8  -5   13.56    0.91
   5  -8  -5   10.90    0.88
   5  -8  -5   11.77    0.79
  -5  -8   5   13.14    0.79
   5  -8  -5   12.53    0.87
   5  -8  -4    6.10    0.64
  -5  -8   4    6.79    0.53
   5  -8  -4    6.17    0.53
   5  -8  -4    6.88    0.61
   5  -8  -4    7.61    0.67
   5  -8  -3   43.92    2.00
   5  -8  -3   44.37    2.14
  -5  -8   3   42.37    2.00
   5  -8  -2    5.08    0.56
   5  -8  -2    5.13    0.53
  -5  -8   2    5.74    0.45
   5  -8  -1   31.92    1.57
   5  -8  -1   28.60    1.48
   5  -8  -1   28.42    1.55
  -5  -8   1   29.05    1.42
   5  -8   0    0.69    0.36
   5  -8   0    1.22    0.36
  -5  -8   0    1.43    0.27
   5  -8   1    1.58    0.40
  -5  -8  -1    1.31    0.30
   5  -8   1    1.77    0.40
  -5  -8  -1    1.46    0.28
  -5  -8  -2    2.24    0.32
   5  -8   2    2.91    0.49
  -5  -8  -2    2.54    0.38
  -5  -8  -3    0.73    0.33
   5  -8   3    0.89    0.43
  -5  -8  -4    0.22    0.26
  -5  -8  -4    0.66    0.35
  -5  -8  -5   59.52    2.75
  -5  -8  -5   56.49    2.67
   5  -8   5   59.53    2.81
   5  -8   6    0.46    0.46
  -5  -8  -6    0.61    0.33
   5  -8   7    3.65    0.62
  -5  -8  -7    2.18    0.51
  -5  -8  -7    3.15    0.48
  -5  -8  -8    1.23    0.50
   5  -8   8    1.70    0.63
   5  -8   8    1.75    0.57
  -5  -8  -8    1.24    0.43
   5  -8   9    4.31    0.69
  -5  -8  -9    4.04    0.57
  -5  -8  -9    4.23    0.56
   5  -8   9    3.43    0.67
   5  -8  10   27.30    1.53
   5  -8  10   25.29    1.55
  -5  -8 -10   26.02    1.43
   5  -8  11   35.02    1.86
   5  -8  11   37.51    1.93
  -5  -8 -11   36.89    1.81
   5  -8  12   41.12    2.04
  -5  -8 -12   42.17    1.97
   5  -8  13   13.60    0.84
  -5  -8 -13   15.50    0.81
   5  -9 -14   13.18    0.72
   5  -9 -14   12.87    0.73
   5  -9 -14   14.86    0.75
  -5  -9  13    0.97    0.29
   5  -9 -13    1.19    0.35
   5  -9 -13    1.01    0.32
   5  -9 -13    1.17    0.31
  -5  -9  12    6.04    0.55
   5  -9 -12    7.04    0.62
   5  -9 -12    6.53    0.54
   5  -9 -12    6.23    0.57
   5  -9 -12    6.63    0.57
   5  -9 -11    9.58    0.77
  -5  -9  11    8.95    0.70
   5  -9 -11    8.47    0.73
   5  -9 -11    9.11    0.69
   5  -9 -10   17.95    1.22
   5  -9 -10   20.85    1.17
   5  -9  -9   95.31    3.98
   5  -9  -9   89.82    4.04
   5  -9  -9   81.96    3.86
   5  -9  -8    0.51    0.45
   5  -9  -8    0.52    0.45
   5  -9  -8    0.40    0.48
   5  -9  -8    0.42    0.30
   5  -9  -8    0.35    0.43
   5  -9  -7   13.75    0.94
   5  -9  -7   12.88    0.99
   5  -9  -7   12.93    1.05
   5  -9  -7   13.94    0.96
   5  -9  -6   12.38    0.92
   5  -9  -6    9.96    0.79
   5  -9  -6   10.09    0.91
   5  -9  -6   11.14    0.85
   5  -9  -5   25.57    1.38
   5  -9  -5   25.68    1.52
   5  -9  -5   27.18    1.47
   5  -9  -5   28.32    1.54
   5  -9  -4   31.63    1.75
   5  -9  -4   32.64    1.61
   5  -9  -4   33.59    1.77
  -5  -9   4   34.97    1.62
   5  -9  -4   36.13    1.79
   5  -9  -3   47.29    2.13
   5  -9  -3   46.85    2.30
   5  -9  -3   43.84    2.21
   5  -9  -3   45.12    2.29
  -5  -9   3   46.50    2.12
   5  -9  -2    3.84    0.55
   5  -9  -2    3.28    0.48
   5  -9  -1    0.92    0.41
   5  -9  -1    1.04    0.38
   5  -9   0   12.47    0.82
   5  -9   0   11.08    0.86
  -5  -9  -1   24.92    1.32
   5  -9   1   26.81    1.37
   5  -9   1   25.36    1.46
   5  -9   2    0.48    0.31
  -5  -9  -2    0.28    0.31
  -5  -9  -3   16.88    1.03
   5  -9   3   17.30    0.99
  -5  -9  -4   45.71    2.22
  -5  -9  -5    9.03    0.66
  -5  -9  -5   10.09    0.77
   5  -9   6    3.08    0.59
  -5  -9  -6    3.03    0.57
   5  -9   6    3.46    0.63
  -5  -9  -6    2.83    0.43
   5  -9   7  105.79    4.57
   5  -9   7  102.01    4.56
  -5  -9  -7   94.05    4.35
   5  -9   8   15.91    1.19
   5  -9   8   16.27    1.20
  -5  -9  -8   16.14    1.02
  -5  -9  -8   17.28    1.11
   5  -9   9    4.37    0.63
   5  -9   9    4.12    0.69
  -5  -9  -9    3.79    0.51
  -5  -9  -9    4.30    0.60
   5  -9  10    6.81    0.75
  -5  -9 -10    5.81    0.56
   5  -9  11    0.11    0.44
  -5  -9 -11   -0.05    0.33
  -5  -9 -12    5.34    0.45
   5  -9  12    5.80    0.56
   5  -9  13   12.39    0.71
   5 -10 -13    0.69    0.30
   5 -10 -13    0.25    0.19
   5 -10 -13    0.25    0.21
   5 -10 -13    0.24    0.22
   5 -10 -12    2.34    0.43
   5 -10 -12    2.13    0.36
   5 -10 -12    1.89    0.33
   5 -10 -12    2.50    0.36
   5 -10 -11    5.47    0.58
   5 -10 -11    3.89    0.55
   5 -10 -11    3.38    0.49
   5 -10 -11    4.09    0.45
   5 -10 -11    4.38    0.46
   5 -10 -10    8.05    0.75
   5 -10 -10    7.48    0.59
   5 -10  -9    4.17    0.66
   5 -10  -9    4.77    0.66
   5 -10  -9    3.65    0.43
   5 -10  -9    5.68    0.61
   5 -10  -8   12.31    0.96
   5 -10  -8   12.07    1.01
   5 -10  -8   11.28    0.88
   5 -10  -8   11.27    0.89
   5 -10  -7    2.18    0.56
   5 -10  -7    1.80    0.49
   5 -10  -7    1.17    0.57
   5 -10  -7    2.73    0.58
   5 -10  -6  223.86    9.62
   5 -10  -6  216.10    9.46
   5 -10  -6  234.65    9.56
   5 -10  -6  231.33    9.64
   5 -10  -5   13.75    1.02
   5 -10  -5   12.40    0.85
   5 -10  -5   14.67    1.06
   5 -10  -5   12.01    0.94
   5 -10  -4   90.11    3.98
   5 -10  -4   89.95    4.15
   5 -10  -4   93.62    4.16
   5 -10  -3   10.07    0.81
   5 -10  -3   10.47    0.70
   5 -10  -3   11.42    0.91
   5 -10  -3   10.96    0.89
   5 -10  -3    9.27    0.86
   5 -10  -2   58.22    2.78
   5 -10  -2   56.76    2.70
   5 -10  -1   11.64    0.84
   5 -10  -1   11.64    0.92
   5 -10   0   50.68    2.41
   5 -10   1   72.73    3.32
  -5 -10  -1   74.52    3.29
   5 -10   2    1.87    0.39
  -5 -10  -2    1.73    0.38
   5 -10   3   74.17    3.41
  -5 -10  -3   80.37    3.49
   5 -10   3   76.33    3.60
   5 -10   4   88.41    4.07
  -5 -10  -4   87.83    3.96
  -5 -10  -5   -0.41    0.41
   5 -10   5   -0.05    0.54
   5 -10   6  195.26    8.08
  -5 -10  -6  179.39    7.95
   5 -10   7   23.76    1.52
  -5 -10  -7   25.43    1.33
   5 -10   8   49.30    2.49
  -5 -10  -8   48.20    2.27
  -5 -10  -8   47.31    2.39
   5 -10   9   11.69    0.94
  -5 -10  -9   10.22    0.73
  -5 -10  -9   10.34    0.84
   5 -10  10    0.67    0.48
  -5 -10 -10    2.02    0.35
   5 -10  11    0.64    0.38
  -5 -10 -11    0.04    0.23
   5 -10  12    2.53    0.35
  -5 -10 -12    2.25    0.24
   5 -11 -13    0.58    0.25
   5 -11 -12    3.90    0.43
   5 -11 -12    4.39    0.41
   5 -11 -12    3.00    0.31
   5 -11 -11   14.83    0.90
   5 -11 -11   14.45    0.87
   5 -11 -11   11.85    0.73
   5 -11 -10    7.61    0.70
   5 -11 -10    7.39    0.70
   5 -11 -10    6.19    0.64
   5 -11  -9   13.41    0.98
   5 -11  -9   12.29    0.91
   5 -11  -9   12.24    0.91
   5 -11  -8   13.91    1.13
   5 -11  -8   15.02    0.98
   5 -11  -8   14.64    1.02
   5 -11  -8   13.14    1.07
   5 -11  -7   43.47    2.09
   5 -11  -7   42.23    2.23
   5 -11  -7   42.43    2.25
   5 -11  -7   40.57    2.15
   5 -11  -6   -0.35    0.54
   5 -11  -6    0.34    0.47
   5 -11  -6    0.38    0.38
   5 -11  -6   -0.21    0.60
   5 -11  -5   33.66    1.89
   5 -11  -5   33.46    1.70
   5 -11  -4   48.87    2.54
   5 -11  -4   52.01    2.33
   5 -11  -4   46.78    2.43
   5 -11  -3   12.49    0.79
   5 -11  -3   13.67    1.03
   5 -11  -3   11.83    0.93
   5 -11  -2  131.02    5.76
   5 -11  -2  135.95    5.86
   5 -11  -2  130.76    5.84
   5 -11  -1   46.94    2.29
   5 -11  -1   42.05    2.17
   5 -11   0    0.48    0.50
   5 -11   0    0.18    0.38
   5 -11   0    0.14    0.47
   5 -11   1   34.11    1.78
   5 -11   1   30.88    1.61
   5 -11   1   29.96    1.73
  -5 -11  -1   29.44    1.55
   5 -11   2    2.11    0.59
   5 -11   2    2.60    0.42
  -5 -11  -2    2.57    0.45
   5 -11   3   12.37    1.01
  -5 -11  -3   12.14    0.86
   5 -11   4   63.48    3.09
  -5 -11  -4   63.80    3.00
  -5 -11  -5    0.04    0.43
   5 -11   5    0.05    0.55
   5 -11   6   14.99    1.14
  -5 -11  -6   15.14    1.05
   5 -11   7   36.80    2.03
  -5 -11  -7   38.63    1.97
   5 -11   8   15.27    1.09
   5 -11   9    4.65    0.61
   5 -11  10    1.93    0.47
   5 -11  11    3.42    0.42
   5 -11  11    3.65    0.44
   5 -11  12    1.91    0.26
   5 -11  12    2.14    0.27
   5 -12 -13   13.77    0.69
   5 -12 -12    2.55    0.34
   5 -12 -12    1.99    0.29
   5 -12 -11    0.11    0.32
   5 -12 -11    0.51    0.34
   5 -12 -10    6.01    0.63
   5 -12 -10    5.28    0.58
   5 -12 -10    6.43    0.61
   5 -12  -9    1.54    0.51
   5 -12  -9    1.83    0.46
   5 -12  -9    1.73    0.49
   5 -12  -8   37.79    1.97
   5 -12  -8   43.44    2.06
   5 -12  -8   40.31    2.10
   5 -12  -7    1.47    0.59
   5 -12  -7    1.42    0.45
   5 -12  -7    1.99    0.53
   5 -12  -6   12.17    0.86
   5 -12  -6   12.38    1.03
   5 -12  -6   12.72    1.00
   5 -12  -5   10.74    0.77
   5 -12  -5   10.64    1.01
   5 -12  -4   37.47    1.82
   5 -12  -4   37.31    1.96
   5 -12  -3   20.83    1.43
   5 -12  -3   21.93    1.40
   5 -12  -3   22.92    1.35
   5 -12  -2  129.86    5.77
   5 -12  -2  127.27    5.66
   5 -12  -2  131.25    5.76
   5 -12  -2  131.27    5.78
   5 -12  -1   31.36    1.70
   5 -12  -1   32.97    1.81
   5 -12  -1   31.74    1.80
   5 -12  -1   31.34    1.81
   5 -12   0   68.11    3.24
   5 -12   0   67.26    3.10
   5 -12   0   64.81    3.23
   5 -12   1    5.23    0.57
   5 -12   1    5.34    0.73
  -5 -12  -1    4.87    0.51
   5 -12   1    5.40    0.76
   5 -12   2   40.88    2.28
   5 -12   2   44.29    2.11
   5 -12   2   47.28    2.33
  -5 -12  -2   42.39    2.12
   5 -12   3    4.57    0.71
  -5 -12  -3    4.37    0.54
   5 -12   3    4.03    0.72
  -5 -12  -4   19.76    1.16
   5 -12   4   17.75    1.30
   5 -12   5   41.65    2.23
  -5 -12  -5   43.47    2.16
   5 -12   6   38.46    2.01
  -5 -12  -6   34.98    1.88
   5 -12   7   61.50    2.96
  -5 -12  -7   61.86    2.90
   5 -12   8   32.02    1.73
   5 -12   9    8.84    0.74
   5 -12   9    9.70    0.79
   5 -12  10    3.56    0.46
   5 -12  10    4.28    0.50
   5 -12  11    3.13    0.34
   5 -12  11    3.34    0.33
   5 -13 -11    1.16    0.30
   5 -13 -11    0.42    0.26
   5 -13 -11    0.91    0.29
   5 -13 -11    0.76    0.23
   5 -13 -10   19.75    1.12
   5 -13 -10   20.26    1.06
   5 -13 -10   17.75    1.05
   5 -13  -9   26.67    1.49
   5 -13  -9   26.80    1.37
   5 -13  -8    0.08    0.50
   5 -13  -8    0.06    0.37
   5 -13  -8    0.24    0.43
   5 -13  -7   -0.23    0.52
   5 -13  -7    0.55    0.35
   5 -13  -7    0.58    0.50
   5 -13  -6    0.34    0.55
   5 -13  -6    0.21    0.36
   5 -13  -5   42.39    2.08
   5 -13  -5   45.50    2.37
   5 -13  -5   45.88    2.27
   5 -13  -4   16.59    0.97
   5 -13  -4   18.75    1.18
   5 -13  -4   17.21    1.24
   5 -13  -3   31.81    1.86
   5 -13  -3   35.67    1.79
   5 -13  -3   30.51    1.85
   5 -13  -2   13.97    1.11
   5 -13  -2   14.24    1.02
   5 -13  -2   14.23    1.11
   5 -13  -2   16.37    1.13
   5 -13  -1   12.90    1.03
   5 -13  -1   10.89    0.98
   5 -13  -1   11.68    0.87
   5 -13  -1   11.04    0.97
   5 -13   0   -0.20    0.46
   5 -13   0    0.71    0.53
   5 -13   0    0.04    0.40
   5 -13   0    0.40    0.54
   5 -13   1   64.00    3.16
   5 -13   1   65.57    3.17
   5 -13   1   65.28    2.99
  -5 -13  -2    4.92    0.53
   5 -13   2    5.17    0.75
   5 -13   2    3.97    0.47
   5 -13   2    4.19    0.68
   5 -13   3   12.32    1.00
  -5 -13  -3   11.27    0.83
   5 -13   3    9.49    0.95
   5 -13   4   19.38    1.32
  -5 -13  -4   19.15    1.18
   5 -13   4   20.57    1.36
   5 -13   5   25.30    1.45
  -5 -13  -5   23.65    1.32
   5 -13   6   12.12    0.94
  -5 -13  -6   12.00    0.86
   5 -13   7   43.28    2.11
  -5 -13  -7   39.72    2.02
   5 -13   8    2.90    0.47
   5 -13   9    0.33    0.32
   5 -13   9    0.24    0.34
   5 -13  10    6.45    0.47
   5 -13  10    6.76    0.52
   5 -14 -11    0.12    0.19
   5 -14 -11    0.38    0.19
   5 -14 -10    7.73    0.57
   5 -14 -10    7.77    0.53
   5 -14 -10    7.40    0.54
   5 -14  -9   19.46    1.11
   5 -14  -9   18.56    1.00
   5 -14  -8    0.33    0.46
   5 -14  -8    0.73    0.33
   5 -14  -8    0.58    0.37
   5 -14  -7   -0.04    0.48
   5 -14  -7    0.10    0.32
   5 -14  -7    0.29    0.53
   5 -14  -7    0.06    0.36
   5 -14  -6    0.35    0.53
   5 -14  -6    0.29    0.31
   5 -14  -6    0.36    0.51
   5 -14  -6    0.07    0.40
   5 -14  -5   59.88    2.71
   5 -14  -5   63.75    2.97
   5 -14  -5   58.66    2.80
   5 -14  -5   62.05    2.89
   5 -14  -4   50.92    2.64
   5 -14  -4   56.76    2.71
   5 -14  -4   53.47    2.50
   5 -14  -4   51.94    2.57
   5 -14  -3    0.97    0.60
   5 -14  -3   -0.59    0.58
   5 -14  -3    0.03    0.33
   5 -14  -3   -0.20    0.45
   5 -14  -2   17.88    1.18
   5 -14  -2   13.78    1.01
   5 -14  -2   14.35    1.11
   5 -14  -2   15.01    0.91
   5 -14  -2   17.15    1.13
   5 -14  -1   29.65    1.70
   5 -14  -1   28.77    1.70
   5 -14  -1   30.13    1.70
   5 -14  -1   29.16    1.58
   5 -14   0   40.66    2.06
   5 -14   0   39.30    2.19
   5 -14   0   45.38    2.24
   5 -14   0   45.30    2.24
   5 -14   1   35.19    1.92
   5 -14   1   34.25    1.91
   5 -14   1   33.32    1.71
   5 -14   1   36.31    1.90
   5 -14   2   27.33    1.60
   5 -14   2   28.38    1.64
  -5 -14  -2   25.51    1.39
   5 -14   2   28.61    1.57
   5 -14   3   13.58    1.04
  -5 -14  -3   13.39    0.90
   5 -14   3   14.41    1.07
   5 -14   3   14.64    0.98
  -5 -14  -4    1.25    0.39
   5 -14   4    1.23    0.57
   5 -14   4    0.57    0.50
   5 -14   4    1.18    0.42
   5 -14   5   12.11    0.89
   5 -14   5   11.15    0.91
  -5 -14  -5   10.35    0.78
   5 -14   5   10.61    0.77
   5 -14   6    5.21    0.63
   5 -14   6    6.17    0.68
  -5 -14  -6    6.56    0.58
   5 -14   7    1.08    0.39
   5 -14   7    0.07    0.44
   5 -14   8   40.49    1.91
   5 -14   9   48.87    2.17
   5 -15  -9    7.40    0.55
   5 -15  -9    5.81    0.43
   5 -15  -9    6.90    0.49
   5 -15  -8   59.22    2.64
   5 -15  -8   61.26    2.77
   5 -15  -8   62.33    2.70
   5 -15  -7   12.29    0.75
   5 -15  -7   13.81    0.84
   5 -15  -7   15.27    0.95
   5 -15  -6    4.75    0.43
   5 -15  -6    4.60    0.52
   5 -15  -5   33.29    1.88
   5 -15  -5   39.06    1.92
   5 -15  -5   35.20    1.75
   5 -15  -5   36.88    1.83
   5 -15  -4   27.42    1.43
   5 -15  -4   26.40    1.52
   5 -15  -4   24.68    1.33
   5 -15  -4   24.81    1.50
   5 -15  -3   15.63    1.07
   5 -15  -3   12.93    1.03
   5 -15  -3   13.09    0.83
   5 -15  -3   14.29    0.95
   5 -15  -2   29.53    1.67
   5 -15  -2   30.75    1.70
   5 -15  -2   29.75    1.59
   5 -15  -1   19.20    1.27
   5 -15  -1   20.67    1.30
   5 -15  -1   20.27    1.27
   5 -15  -1   20.96    1.18
   5 -15   0   -0.13    0.46
   5 -15   0   -0.06    0.33
   5 -15   0    0.49    0.47
   5 -15   0    0.35    0.44
   5 -15   1   28.89    1.58
   5 -15   1   28.02    1.60
   5 -15   1   28.20    1.60
   5 -15   2    1.83    0.46
   5 -15   2    1.88    0.50
   5 -15   2    0.97    0.52
   5 -15   3   76.94    3.39
   5 -15   3   75.97    3.38
  -5 -15  -3   70.52    3.21
   5 -15   3   70.27    3.28
   5 -15   4    5.42    0.62
  -5 -15  -4    5.80    0.52
   5 -15   4    5.93    0.67
   5 -15   4    6.05    0.55
   5 -15   5    0.54    0.41
   5 -15   5    0.66    0.38
   5 -15   6    6.98    0.60
   5 -15   6    7.60    0.66
   5 -15   7   14.67    0.89
   5 -15   7   18.44    0.97
   5 -15   8    0.74    0.21
   5 -15   8    0.64    0.27
   5 -16  -8   11.37    0.69
   5 -16  -8   11.12    0.63
   5 -16  -7   32.65    1.52
   5 -16  -6    7.61    0.70
   5 -16  -6    9.83    0.61
   5 -16  -5    6.74    0.65
   5 -16  -5    6.07    0.60
   5 -16  -5    5.94    0.48
   5 -16  -4   67.87    2.95
   5 -16  -4   66.26    2.93
   5 -16  -4   58.89    2.75
   5 -16  -3   46.55    2.30
   5 -16  -3   46.87    2.30
   5 -16  -3   48.44    2.22
   5 -16  -2   49.48    2.27
   5 -16  -2   46.07    2.25
   5 -16  -2   43.93    2.14
   5 -16  -1   42.24    2.05
   5 -16  -1   41.97    2.07
   5 -16  -1   39.47    1.92
   5 -16   0    2.07    0.48
   5 -16   0    1.69    0.44
   5 -16   0    1.54    0.31
   5 -16   1    0.89    0.43
   5 -16   1    0.03    0.36
   5 -16   1    0.61    0.40
   5 -16   2    2.74    0.44
   5 -16   2    3.70    0.53
   5 -16   3    8.43    0.61
   5 -16   3    8.27    0.69
   5 -16   4    0.54    0.35
   5 -16   4    0.27    0.35
   5 -16   5    3.36    0.40
   5 -16   5    3.87    0.45
   5 -16   6    2.26    0.31
   5 -16   6    3.54    0.38
   5 -16   7    3.44    0.33
   5 -17  -6   28.25    1.36
   5 -17  -5    2.57    0.38
   5 -17  -4    0.36    0.31
   5 -17  -4   -0.16    0.33
   5 -17  -3    3.62    0.45
   5 -17  -3    3.52    0.44
   5 -17  -2   23.66    1.29
   5 -17  -2   26.23    1.32
   5 -17  -1   43.17    2.05
   5 -17  -1   44.08    2.07
   5 -17   0    0.23    0.29
   5 -17   0    0.53    0.35
   5 -17   1    5.58    0.47
   5 -17   1    6.04    0.54
   5 -17   2    5.46    0.43
   5 -17   2    6.11    0.50
   5 -17   3    1.14    0.32
   5 -17   3    1.02    0.29
   5 -17   4    1.09    0.27
   5 -17   4    0.90    0.23
   5 -17   5   79.30    3.38
   5 -18  -3    3.57    0.33
   5 -18  -2   68.41    2.93
   5 -18  -2   68.04    2.93
   5 -18  -1    1.01    0.24
   5 -18   0   11.32    0.64
   6   0 -16   25.16    1.07
   6   0 -16   20.34    1.06
   6   0 -15    0.20    0.26
   6   0 -15    0.24    0.28
   6   0 -14   24.15    1.30
   6   0 -13   -0.20    0.40
   6   0 -12    8.98    0.80
   6   0 -12   11.45    0.73
   6   0 -11    0.64    0.34
   6   0 -11   -0.15    0.44
   6   0 -10  165.32    7.10
   6   0 -10  171.04    7.15
   6   0  -9    0.09    0.29
   6   0  -9    0.13    0.33
   6   0  -8  175.82    7.51
   6   0  -8  180.97    7.51
   6   0  -7   -0.29    0.27
   6   0  -7    0.11    0.29
   6   0  -6  112.11    5.02
  -6   0   6  124.82    5.04
   6   0  -5    0.17    0.15
  -6   0   4    1.49    0.20
   6   0  -4    1.83    0.23
  -6   0   4    1.56    0.26
  -6   0   3    0.09    0.10
  -6   0   3    0.13    0.14
   6   0  -3    0.02    0.18
  -6   0   3    0.45    0.23
  -6   0   2  441.27   18.40
  -6   0   2  456.88   18.46
   6   0  -2  461.63   18.47
  -6   0   2  458.07   18.48
  -6   0   1    0.20    0.14
  -6   0   1    0.08    0.21
  -6   0   1   -0.02    0.18
   6   0  -1   -0.02    0.21
  -6   0   0  166.75    6.57
  -6   0   0  150.24    6.58
   6   0   0  153.22    6.59
  -6   0   0  162.42    6.60
  -6   0  -1    0.12    0.18
  -6   0  -1   -0.04    0.18
   6   0   1    0.17    0.22
  -6   0  -2   25.95    1.28
  -6   0  -3    0.10    0.24
  -6   0  -3    0.02    0.22
  -6   0  -4    4.16    0.42
  -6   0  -5   -0.08    0.28
  -6   0  -6  174.49    7.37
  -6   0  -7    0.24    0.35
  -6   0  -8  940.34   38.34
  -6   0  -9    0.81    0.43
  -6   0 -10    0.97    0.42
  -6   0 -11    0.37    0.37
  -6   0 -12   95.06    4.17
  -6   0 -13    0.07    0.27
   6   0  14   84.21    3.42
  -6   0 -14   74.92    3.32
   6  -1 -16    3.78    0.35
   6  -1 -16    4.67    0.35
   6  -1 -15   14.92    0.85
   6   1 -15   12.97    0.79
   6  -1 -15   14.69    0.83
   6   1 -15   13.34    0.77
   6   1 -14   23.03    1.23
   6  -1 -14   23.48    1.28
   6   1 -13    9.67    0.73
   6  -1 -13    9.11    0.77
   6  -1 -12   10.63    0.74
   6   1 -12   10.73    0.82
   6  -1 -12   11.71    0.88
   6   1 -11   79.77    3.66
   6  -1 -11   84.06    3.71
   6   1 -11   84.94    3.76
   6  -1 -11   86.77    3.79
   6  -1 -10   58.47    2.52
  -6  -1  10   52.20    2.57
  -6   1  10   52.72    2.57
   6   1 -10   54.86    2.53
   6   1 -10   49.73    2.45
   6  -1  -9   32.52    1.63
  -6  -1   9   33.57    1.71
  -6   1   9   34.09    1.70
   6   1  -9   31.54    1.60
   6   1  -9   31.50    1.64
   6  -1  -9   31.74    1.65
   6   1  -8  464.26   19.22
   6   1  -8  478.70   19.25
   6  -1  -8  442.65   19.22
  -6  -1   8  467.98   19.28
  -6   1   8  499.87   19.31
   6   1  -7  177.99    7.65
   6  -1  -7  181.23    7.67
   6   1  -7  176.38    7.66
  -6  -1   7  193.82    7.72
  -6   1   7  189.24    7.71
   6   1  -6   77.02    3.45
   6  -1  -6   80.52    3.47
  -6   1   6   76.61    3.44
   6  -1  -6   77.22    3.46
  -6  -1   6   83.94    3.51
  -6   1   6   84.11    3.51
  -6  -1   6   79.03    3.47
   6  -1  -5  106.34    4.79
   6  -1  -5  110.98    4.74
   6   1  -5  116.92    4.81
  -6  -1   5  108.75    4.80
  -6   1   5  111.40    4.80
   6  -1  -5  108.68    4.78
  -6   1   5  127.05    4.76
  -6  -1   5  110.58    4.79
  -6  -1   4   58.83    2.41
  -6   1   4   54.62    2.44
   6  -1  -4   53.22    2.48
   6   1  -4   60.16    2.51
   6   1  -4   52.23    2.41
   6  -1  -4   55.65    2.45
  -6   1   4   61.70    2.52
  -6  -1   4   53.43    2.47
  -6  -1   3    7.81    0.38
   6  -1  -3    6.69    0.50
   6   1  -3    7.06    0.51
  -6  -1   3    8.29    0.46
  -6   1   3    6.56    0.47
   6   1  -3    7.29    0.47
   6  -1  -3    7.70    0.50
  -6   1   3    7.31    0.52
  -6  -1   3    8.11    0.52
  -6  -1   2    1.10    0.15
  -6   1   2    1.21    0.19
  -6  -1   2    1.28    0.20
  -6   1   2    1.44    0.24
   6   1  -2    0.96    0.20
   6  -1  -2    0.95    0.22
  -6   1   2    0.81    0.23
  -6  -1   1   19.92    0.91
  -6   1   1   18.54    0.93
  -6  -1   1   20.12    0.96
  -6   1   1   17.10    0.95
   6   1  -1   18.24    0.95
   6  -1  -1   19.33    0.98
  -6   1   1   18.94    0.98
  -6  -1   1   19.96    0.97
  -6   1   0    1.20    0.24
  -6  -1   0    1.44    0.24
  -6   1   0    1.15    0.21
  -6  -1   0    1.32    0.21
  -6   1   0    0.90    0.24
   6   1   0    1.51    0.24
   6  -1   0    0.87    0.24
  -6  -1   0    1.51    0.24
  -6  -1  -1  757.99   30.99
  -6   1  -1  725.72   31.00
  -6   1  -1  817.33   31.03
   6   1   1  757.70   31.02
  -6   1  -2    0.16    0.20
   6   1   2    0.26    0.18
   6  -1   2   -0.05    0.22
  -6   1  -2    0.07    0.18
  -6   1  -3  574.30   22.77
  -6  -1  -3  542.59   22.73
  -6  -1  -4  120.17    5.03
  -6   1  -4  115.56    5.01
  -6  -1  -5  334.33   12.99
  -6   1  -5  296.88   12.93
  -6  -1  -6    7.36    0.60
  -6   1  -6    5.93    0.55
  -6  -1  -7    2.91    0.45
  -6   1  -7    2.58    0.43
  -6  -1  -8    0.57    0.39
  -6   1  -8    0.21    0.36
  -6  -1  -9  391.02   16.62
  -6   1  -9  412.16   16.61
  -6  -1 -10    0.93    0.46
  -6   1 -10    1.01    0.40
  -6  -1 -11   42.21    2.11
  -6   1 -11   42.82    2.09
  -6  -1 -12   12.42    0.86
  -6   1 -12   12.02    0.81
  -6  -1 -13   12.31    0.76
  -6   1 -13   11.03    0.70
   6   1  14   35.42    1.61
   6  -1  14   30.53    1.61
  -6  -1 -14   33.44    1.56
  -6  -1 -14   35.22    1.60
  -6   1 -14   36.55    1.61
   6  -2 -16   16.18    0.86
   6  -2 -16   16.57    0.84
  -6  -2  16   16.67    0.90
   6  -2 -15   99.80    4.30
   6  -2 -15  107.44    4.28
   6   2 -15   94.20    4.18
   6   2 -14    2.33    0.37
   6  -2 -14    2.22    0.48
   6  -2 -13    1.68    0.36
   6   2 -13    2.11    0.41
   6  -2 -13    2.47    0.55
   6  -2 -12    6.62    0.60
   6   2 -12    6.03    0.60
   6  -2 -12    6.33    0.71
   6  -2 -11    2.17    0.42
   6   2 -11    2.56    0.44
   6  -2 -11    2.62    0.53
  -6  -2  10    8.31    0.76
   6  -2 -10    9.04    0.71
   6   2 -10    8.39    0.63
  -6   2  10    9.41    0.77
   6   2 -10    7.15    0.66
   6   2  -9    5.16    0.50
   6  -2  -9    5.89    0.57
   6   2  -9    5.61    0.56
  -6  -2   9    6.02    0.62
  -6   2   9    5.90    0.62
  -6  -2   8   28.58    1.52
  -6   2   8   31.11    1.55
   6  -2  -8   28.39    1.49
   6   2  -8   30.30    1.47
   6   2  -8   29.04    1.49
   6  -2  -8   28.28    1.50
   6  -2  -7  495.75   20.94
   6   2  -7  494.42   20.92
   6   2  -7  489.74   20.93
   6  -2  -7  504.78   20.94
  -6  -2   7  514.43   20.97
  -6  -2   7  546.12   20.99
  -6   2   7  551.97   20.99
   6  -2  -6  107.83    4.43
  -6  -2   6  102.66    4.44
  -6   2   6   95.21    4.42
   6  -2  -6  102.85    4.43
  -6  -2   6  107.59    4.45
  -6   2   5   30.59    1.41
   6  -2  -5   28.09    1.44
   6   2  -5   29.98    1.46
   6  -2  -5   28.47    1.41
  -6  -2   5   33.75    1.49
  -6   2   5   32.49    1.48
  -6  -2   5   28.00    1.45
   6  -2  -4    3.09    0.35
   6   2  -4    3.47    0.28
  -6   2   4    3.28    0.30
   6  -2  -4    3.38    0.33
  -6  -2   4    3.86    0.35
   6   2  -4    3.19    0.35
  -6   2   3    8.25    0.54
   6   2  -3    9.91    0.53
   6  -2  -3    9.83    0.58
  -6   2   3    7.90    0.57
  -6  -2   3    8.16    0.53
  -6   2   2  259.36   11.18
   6  -2  -2  283.86   11.21
  -6   2   2  253.43   11.19
  -6  -2   2  285.85   11.17
   6   2  -2  276.44   11.16
  -6   2   1   62.23    2.90
   6   2  -1   69.87    2.90
   6  -2  -1   71.24    2.93
  -6   2   1   65.03    2.89
  -6   2   1   60.31    2.90
  -6  -2   1   73.24    2.90
  -6   2   0  251.39   10.25
   6   2   0  253.60   10.25
   6  -2   0  245.89   10.26
  -6   2   0  228.60   10.24
  -6  -2   0  280.45   10.24
  -6   2   0  245.75   10.24
  -6   2   0  251.20   10.26
  -6  -2   0  233.06   10.23
   6   2   1   38.36    1.72
  -6   2  -1   35.52    1.71
  -6   2  -2  255.75   10.83
  -6   2  -2  268.06   10.82
  -6   2  -3   13.12    0.79
  -6  -2  -3   13.95    0.80
  -6   2  -4  102.03    4.37
  -6   2  -5   12.37    0.77
  -6  -2  -6   85.12    3.81
  -6   2  -6   86.49    3.77
  -6  -2  -7  126.46    5.50
  -6   2  -7  127.17    5.45
  -6  -2  -8    5.41    0.61
  -6   2  -8    4.80    0.53
  -6  -2  -9  325.58   13.50
  -6   2  -9  321.84   13.43
  -6  -2 -10   56.41    2.63
  -6   2 -10   51.79    2.52
  -6  -2 -11   38.97    1.91
  -6   2 -11   34.60    1.78
  -6  -2 -12    2.65    0.51
  -6   2 -12    2.51    0.36
   6  -2  13   61.86    2.77
  -6  -2 -13   58.11    2.69
  -6   2 -14    3.42    0.35
  -6  -2 -14    3.09    0.33
   6  -2  14    3.38    0.39
  -6  -2 -14    3.36    0.34
   6  -3 -16    4.84    0.40
   6  -3 -16    5.58    0.39
  -6  -3  16    5.17    0.42
   6  -3 -15    3.78    0.45
   6  -3 -15    3.10    0.41
   6   3 -14  124.16    5.47
   6  -3 -14  139.77    5.60
   6  -3 -13   18.03    1.02
   6   3 -13   16.19    1.00
   6   3 -12   76.92    3.53
   6  -3 -12   82.33    3.57
   6  -3 -11  116.01    4.84
   6   3 -11  105.92    4.80
  -6  -3  10    2.82    0.54
  -6   3  10    2.42    0.49
   6  -3 -10    2.18    0.46
   6   3 -10    3.05    0.44
   6  -3 -10    1.88    0.49
   6   3  -9   11.28    0.74
   6  -3  -9   10.82    0.79
  -6   3   9   11.82    0.85
   6   3  -9   12.63    0.80
   6  -3  -9   11.93    0.83
   6   3  -8   25.70    1.37
  -6   3   8   28.18    1.45
   6   3  -8   30.06    1.43
   6  -3  -8   26.74    1.43
  -6  -3   8   27.61    1.46
   6  -3  -8   26.87    1.44
   6  -3  -7  215.26    8.82
  -6   3   7  220.67    8.84
  -6  -3   7  211.73    8.83
   6  -3  -7  210.20    8.81
   6   3  -7  210.77    8.78
  -6  -3   7  197.33    8.80
  -6  -3   6   28.82    1.52
   6  -3  -6   32.06    1.51
  -6  -3   6   31.06    1.53
  -6   3   6   31.23    1.53
   6  -3  -5   52.02    2.33
  -6   3   5   46.73    2.29
   6  -3  -5   53.11    2.34
   6   3  -5   49.13    2.33
   6  -3  -5   53.24    2.32
  -6  -3   5   55.88    2.35
  -6   3   5   52.08    2.34
   6  -3  -4   69.15    3.04
   6   3  -4   69.22    3.04
  -6   3   4   70.92    3.04
   6  -3  -4   69.52    3.05
   6  -3  -4   69.07    3.04
  -6   3   3  331.80   13.86
   6   3  -3  353.59   13.79
   6  -3  -3  330.48   13.86
  -6  -3   3  330.03   13.81
  -6   3   2   28.19    1.33
   6   3  -2   26.80    1.27
   6  -3  -2   27.54    1.33
  -6  -3   2   26.54    1.26
   6   3  -1   48.68    2.04
   6  -3  -1   48.28    2.08
  -6  -3   1   46.03    2.00
  -6   3   0   36.51    1.80
  -6   3   0   34.49    1.80
   6   3   0   41.43    1.81
  -6  -3   0   44.27    1.78
  -6   3  -1   15.36    0.87
  -6   3  -1   14.74    0.86
   6   3   1   16.51    0.87
  -6  -3  -2   17.74    0.91
  -6   3  -2   15.60    0.92
  -6   3  -2   15.76    0.90
   6  -3   3   40.46    2.03
  -6  -3  -3   45.65    2.04
  -6  -3  -3   44.86    2.01
  -6  -3  -4   13.49    0.80
  -6   3  -4   12.28    0.76
  -6  -3  -5   63.14    3.04
  -6   3  -5   72.33    3.03
  -6  -3  -6    1.92    0.41
  -6   3  -6    0.91    0.31
  -6   3  -7  165.91    7.02
  -6   3  -8  132.02    5.67
  -6  -3  -9   63.34    3.11
  -6   3  -9   69.87    3.06
  -6  -3 -10    0.04    0.43
  -6   3 -10    0.13    0.32
  -6  -3 -11   56.33    2.69
   6  -3  12    0.12    0.43
  -6  -3 -12    0.44    0.39
   6  -3  13   11.48    0.84
  -6  -3 -13   12.47    0.78
  -6  -3 -13   12.78    0.77
  -6   3 -13   11.93    0.76
  -6  -3 -14   13.31    0.73
   6  -3  14   13.17    0.77
  -6   3 -14   12.65    0.70
  -6  -3 -14   12.98    0.71
  -6  -4  16    0.76    0.21
   6  -4 -16    0.66    0.21
   6  -4 -16    0.71    0.20
  -6  -4  15   70.40    3.18
   6  -4 -15   67.93    3.17
   6  -4 -15   77.19    3.16
   6  -4 -14   20.77    1.07
   6  -4 -13  134.27    5.72
   6  -4 -12    6.64    0.62
   6   4 -12    5.61    0.53
   6  -4 -12    5.60    0.70
   6  -4 -11    0.82    0.43
   6   4 -11    0.68    0.33
   6  -4 -11    0.34    0.47
  -6  -4  10   10.01    0.80
  -6   4  10   10.65    0.82
   6  -4 -10    9.78    0.79
   6   4 -10    9.26    0.71
   6  -4 -10   10.54    0.82
  -6  -4   9   67.02    3.11
  -6   4   9   69.12    3.11
   6   4  -9   65.81    3.04
   6  -4  -9   69.14    3.10
   6  -4  -8    7.45    0.64
  -6  -4   8    7.13    0.64
  -6   4   8    7.67    0.65
   6   4  -8    7.80    0.61
   6  -4  -8    6.97    0.63
   6   4  -8    8.46    0.59
  -6   4   7    9.41    0.66
  -6  -4   7    8.45    0.64
   6  -4  -7    8.58    0.67
  -6  -4   7    7.61    0.65
   6  -4  -7    7.95    0.62
   6  -4  -6   93.23    4.21
  -6  -4   6  102.57    4.25
   6  -4  -6   97.85    4.25
   6  -4  -6   97.32    4.20
  -6  -4   6   98.48    4.22
  -6   4   6   99.52    4.22
   6  -4  -6   94.19    4.19
   6  -4  -5    8.71    0.62
   6  -4  -5    8.14    0.56
   6   4  -5    7.84    0.56
   6  -4  -5    9.09    0.62
   6  -4  -5    8.59    0.57
  -6  -4   5    9.25    0.62
  -6  -4   5    8.02    0.58
  -6   4   5    8.54    0.59
   6  -4  -5    8.27    0.59
   6  -4  -4   43.19    2.02
   6  -4  -4   45.15    2.02
   6   4  -4   42.09    2.01
  -6   4   4   43.06    2.03
  -6  -4   4   48.17    2.05
  -6   4   3    1.59    0.28
  -6  -4   3    2.08    0.30
  -6   4   2   33.36    1.59
   6   4  -2   35.21    1.54
  -6  -4   2   32.14    1.50
  -6   4   1    5.44    0.46
  -6  -4   1    5.92    0.38
   6   4  -1    5.54    0.42
   6   4   0  106.31    4.47
  -6  -4   0  104.66    4.40
  -6   4  -1    8.37    0.61
  -6   4  -1    9.11    0.59
   6   4   2   12.69    0.75
  -6  -4  -2   14.20    0.79
   6  -4   3   89.93    3.94
  -6  -4  -3   88.38    3.90
  -6   4  -3   83.27    3.86
  -6  -4  -3   99.41    3.90
   6  -4   4    5.46    0.49
   6  -4   4    4.74    0.51
  -6  -4  -4    5.85    0.52
   6  -4   5    2.68    0.38
  -6  -4  -5    1.89    0.37
   6  -4   6    0.17    0.32
  -6  -4  -6    0.31    0.35
  -6  -4  -7  735.20   29.55
   6  -4   7  710.23   29.52
  -6  -4  -8  148.56    6.60
   6  -4   8  157.64    6.60
   6  -4   9    3.50    0.51
   6  -4  10   15.16    0.97
   6  -4  11   61.92    2.98
   6  -4  12    2.35    0.55
  -6  -4 -12    1.65    0.46
   6  -4  13   33.02    1.72
  -6  -4 -13   33.92    1.68
  -6  -4 -13   35.60    1.64
  -6   4 -13   35.57    1.64
  -6  -4 -14    4.38    0.37
  -6   4 -14    3.74    0.30
  -6  -4 -14    3.74    0.30
  -6  -5  15   16.94    0.93
   6  -5 -14   17.03    0.93
   6  -5 -14   16.51    1.02
   6  -5 -13    4.88    0.51
   6  -5 -13    4.27    0.56
   6  -5 -12    9.52    0.80
   6  -5 -12   10.39    0.78
   6  -5 -11    6.47    0.69
   6   5 -11    8.16    0.60
   6  -5 -11    8.55    0.73
   6  -5 -10    0.66    0.43
   6   5 -10    1.02    0.31
   6  -5 -10    1.70    0.48
   6  -5  -9   78.36    3.28
  -6  -5   9   68.16    3.23
  -6   5   9   69.25    3.23
   6   5  -9   65.86    3.15
   6  -5  -9   76.97    3.26
   6  -5  -8  182.36    7.56
  -6  -5   8  189.88    7.55
  -6   5   8  180.24    7.53
   6   5  -8  164.62    7.46
  -6  -5   7   94.71    4.12
  -6   5   7   94.54    4.11
   6  -5  -7   96.21    4.19
   6  -5  -7  100.66    4.13
   6  -5  -7   87.05    4.08
   6  -5  -6   14.59    0.90
   6  -5  -6   14.92    0.91
   6  -5  -6   14.42    0.94
   6  -5  -6   14.04    0.86
  -6  -5   6   16.62    0.94
  -6   5   6   13.64    0.86
   6  -5  -6   16.78    0.92
  -6  -5   6   17.55    0.92
   6  -5  -5  105.93    4.80
   6   5  -5   90.30    4.77
   6  -5  -5  107.88    4.87
   6  -5  -5  125.98    4.83
  -6  -5   5  115.27    4.82
  -6   5   5  110.51    4.81
   6  -5  -5  124.82    4.87
   6  -5  -5  126.39    4.87
  -6  -5   5  122.36    4.88
   6  -5  -5  113.53    4.86
   6  -5  -4    2.34    0.33
   6  -5  -4    2.06    0.35
  -6  -5   4    1.60    0.30
  -6   5   4    1.79    0.30
   6  -5  -4    2.32    0.29
   6  -5  -4    2.19    0.35
  -6  -5   4    2.02    0.34
   6  -5  -3   28.15    1.44
   6  -5  -3   28.45    1.35
   6  -5  -3   26.92    1.40
  -6  -5   3   27.39    1.37
  -6  -5   2  102.80    4.42
   6  -5  -2  104.14    4.48
   6   5  -1  487.55   20.23
  -6  -5   1  506.50   20.27
  -6  -5   0    6.79    0.50
   6  -5   1   40.68    1.97
  -6  -5  -1   44.23    1.93
   6  -5   1   38.92    1.95
  -6  -5  -1   42.13    1.93
  -6   5  -2   13.28    0.77
  -6  -5  -2   15.23    0.79
   6  -5   2   12.67    0.84
  -6  -5  -2   13.68    0.80
  -6  -5  -2   13.49    0.82
  -6   5  -3   84.39    3.73
   6  -5   3   82.03    3.82
  -6  -5  -3   92.65    3.79
  -6  -5  -3   88.04    3.74
  -6  -5  -3   85.00    3.79
   6  -5   4   44.43    2.17
  -6  -5  -4   43.88    2.16
  -6  -5  -4   45.79    2.11
  -6  -5  -4   47.94    2.16
   6  -5   4   45.55    2.22
  -6   5  -4   46.15    2.11
   6  -5   5   70.09    3.26
   6  -5   5   76.13    3.34
  -6  -5  -5   70.83    3.24
   6  -5   6   26.69    1.43
   6  -5   6   24.36    1.45
  -6  -5  -6   25.47    1.40
   6  -5   7    1.85    0.51
  -6  -5  -7    2.11    0.45
   6  -5   7    2.35    0.45
   6  -5   8    6.23    0.65
   6  -5   8    5.90    0.73
  -6  -5  -8    6.98    0.69
   6  -5   9    7.54    0.71
   6  -5   9    8.46    0.81
  -6  -5  -9    6.52    0.72
   6  -5  10    0.10    0.50
  -6  -5 -10   -0.20    0.45
   6  -5  10    0.38    0.38
   6  -5  11    1.45    0.38
   6  -5  11    1.82    0.54
  -6  -5 -11    1.67    0.49
  -6   5 -12   36.99    1.74
   6  -5  12   36.94    1.87
  -6  -5 -12   34.97    1.72
  -6   5 -13   15.76    0.86
  -6  -5 -13   16.30    0.86
   6  -5  14    6.23    0.45
  -6  -5 -14    5.39    0.40
   6  -6 -15   59.73    2.51
   6  -6 -15   61.19    2.49
  -6  -6  14    0.46    0.30
   6  -6 -14    0.36    0.27
   6  -6 -14    0.20    0.34
   6  -6 -14    0.15    0.32
  -6  -6  13    5.00    0.55
   6  -6 -13    5.34    0.53
   6  -6 -13    5.55    0.58
   6  -6 -12    5.02    0.57
   6  -6 -12    4.42    0.59
   6  -6 -11   62.53    2.97
   6  -6 -11   64.69    2.96
   6  -6 -10   55.27    2.52
   6  -6 -10   48.84    2.45
  -6  -6   9    3.36    0.44
  -6   6   9    1.86    0.40
   6  -6  -9    2.25    0.50
   6  -6  -9    2.67    0.47
   6  -6  -8  105.37    4.60
  -6  -6   8  108.76    4.57
  -6   6   8   97.75    4.53
   6  -6  -8  111.40    4.69
   6  -6  -8  101.89    4.55
   6   6  -8   99.92    4.49
   6  -6  -8  112.30    4.59
   6  -6  -7   96.18    4.25
   6  -6  -7   99.27    4.24
  -6  -6   7   95.40    4.18
  -6   6   7   94.17    4.18
   6  -6  -7  101.15    4.32
   6   6  -7   96.80    4.16
   6  -6  -7   92.38    4.20
   6  -6  -6   37.18    1.80
  -6  -6   6   35.84    1.78
   6  -6  -6   35.62    1.77
   6  -6  -6   36.96    1.83
   6  -6  -6   36.49    1.72
   6  -6  -6   32.57    1.75
  -6  -6   6   38.07    1.73
  -6   6   6   33.92    1.70
   6  -6  -5    3.30    0.47
   6  -6  -5    3.82    0.45
   6  -6  -5    4.27    0.50
   6  -6  -5    3.63    0.38
   6  -6  -5    3.47    0.46
   6  -6  -4   22.16    1.30
   6  -6  -4   25.88    1.27
  -6  -6   4   26.24    1.30
   6  -6  -4   25.00    1.31
   6  -6  -3    0.05    0.24
  -6  -6   3    0.23    0.25
   6  -6  -3    0.47    0.31
   6  -6  -3    0.23    0.32
   6  -6  -2   21.47    1.08
   6  -6  -2   20.83    1.17
  -6  -6   2   21.89    1.12
   6  -6  -2   21.24    1.19
   6  -6  -1   32.19    1.62
  -6  -6   1   33.83    1.57
   6  -6  -1   30.97    1.62
  -6  -6   0   12.16    0.74
   6  -6   0   13.30    0.84
   6  -6   0   13.44    0.85
  -6  -6   0   13.15    0.77
  -6  -6  -1   31.27    1.57
   6  -6   1   34.05    1.67
  -6  -6  -1   31.86    1.56
   6  -6   1   34.48    1.66
   6  -6   2  181.12    7.40
  -6  -6  -2  165.94    7.28
  -6  -6  -2  178.51    7.33
  -6  -6  -3   22.98    1.25
   6  -6   3   22.04    1.30
  -6  -6  -3   24.08    1.23
   6  -6   4  106.97    4.79
  -6  -6  -4  114.07    4.72
  -6  -6  -4  108.38    4.73
  -6   6  -4  105.72    4.64
   6  -6   5   18.41    1.17
   6  -6   5   19.74    1.22
  -6  -6  -5   20.83    1.16
  -6   6  -5   19.07    1.07
  -6  -6  -5   21.39    1.10
   6  -6   6   74.14    3.30
   6  -6   6   77.38    3.38
  -6  -6  -6   65.98    3.22
  -6  -6  -6   72.89    3.18
  -6  -6  -6   66.47    3.26
   6  -6   7    8.43    0.73
   6  -6   7    7.59    0.79
  -6  -6  -7    6.15    0.64
   6  -6   8   29.13    1.62
   6  -6   8   28.01    1.52
   6  -6   9   27.61    1.62
   6  -6   9   32.97    1.78
  -6  -6  -9   30.59    1.66
   6  -6  10   16.75    1.07
   6  -6  10   15.84    1.14
  -6  -6 -10   16.67    1.10
  -6   6 -10   17.51    1.01
  -6  -6 -10   16.95    1.00
   6  -6  11   31.60    1.68
  -6   6 -11   28.51    1.48
  -6  -6 -11   33.09    1.60
  -6  -6 -11   27.98    1.47
  -6  -6 -12   81.79    3.67
   6  -6  12   88.61    3.85
  -6   6 -12   81.01    3.67
   6  -6  13    0.03    0.30
  -6  -6 -13    0.35    0.26
   6  -7 -15   13.99    0.77
   6  -7 -15   14.79    0.76
   6  -7 -14   69.35    2.95
   6  -7 -14   70.26    3.02
   6  -7 -14   73.75    3.00
  -6  -7  13    1.44    0.35
   6  -7 -13    1.29    0.38
   6  -7 -13    0.86    0.39
  -6  -7  12    3.97    0.50
   6  -7 -12    4.45    0.55
   6  -7 -12    4.36    0.55
  -6  -7  11    6.64    0.62
   6  -7 -11    6.51    0.69
   6  -7 -11    7.00    0.67
   6  -7 -10    1.06    0.46
   6  -7 -10    1.51    0.43
   6  -7  -9   10.69    0.80
   6  -7  -9    9.72    0.76
   6  -7  -9   11.55    0.78
   6  -7  -8   42.81    2.20
   6  -7  -8   42.56    2.19
   6  -7  -8   45.81    2.28
   6  -7  -8   47.57    2.16
   6  -7  -8   45.69    2.18
   6  -7  -7    8.93    0.73
   6  -7  -7    8.26    0.71
   6  -7  -7    9.05    0.76
   6  -7  -7    8.68    0.65
   6  -7  -7    8.21    0.70
   6  -7  -6    0.57    0.39
   6  -7  -6    0.54    0.35
   6  -7  -6    0.61    0.42
   6  -7  -6    0.76    0.37
   6  -7  -6    0.60    0.26
  -6  -7   6    0.43    0.34
   6  -7  -5   28.04    1.49
   6  -7  -5   30.85    1.61
   6  -7  -5   29.26    1.54
  -6  -7   5   30.05    1.52
   6  -7  -5   30.91    1.59
   6  -7  -4   24.31    1.23
   6  -7  -4   21.54    1.30
  -6  -7   4   24.83    1.25
   6  -7  -4   21.95    1.27
   6  -7  -3   86.17    3.79
   6  -7  -3   81.58    3.92
   6  -7  -3   93.38    3.94
  -6  -7   3   88.32    3.83
   6  -7  -3   90.33    3.88
   6  -7  -2    0.19    0.23
   6  -7  -2    0.07    0.32
  -6  -7   2    0.41    0.27
   6  -7  -2    0.04    0.35
   6  -7  -1  162.68    7.39
  -6  -7   1  188.08    7.34
   6  -7  -1  171.20    7.42
   6  -7   0    6.91    0.61
   6  -7   0    6.20    0.58
  -6  -7   0    5.94    0.50
  -6  -7   0    5.84    0.48
   6  -7   1    2.75    0.43
  -6  -7  -1    2.81    0.37
  -6  -7  -1    2.81    0.36
   6  -7   1    2.27    0.44
   6  -7   2    2.77    0.47
  -6  -7  -2    2.70    0.36
  -6  -7  -2    2.73    0.40
   6  -7   3    1.56    0.42
  -6  -7  -3    0.74    0.29
  -6  -7  -3    1.54    0.40
   6  -7   4    3.93    0.57
  -6  -7  -4    4.36    0.47
  -6  -7  -4    4.20    0.51
  -6  -7  -5    6.82    0.65
  -6  -7  -5    5.59    0.55
   6  -7   5    6.28    0.70
   6  -7   6    2.47    0.53
   6  -7   6    2.36    0.58
  -6  -7  -6    2.07    0.42
   6  -7   7   25.89    1.54
   6  -7   7   28.74    1.62
  -6  -7  -7   25.34    1.46
  -6  -7  -7   27.98    1.53
   6  -7   8  117.25    5.57
   6  -7   8  135.75    5.70
  -6  -7  -8  130.30    5.54
  -6   7  -8  126.49    5.43
   6  -7   9   15.75    1.01
  -6   7  -9   12.89    0.82
   6  -7   9   13.36    1.09
  -6  -7  -9   13.14    0.95
  -6  -7  -9   12.90    0.82
  -6   7 -10    0.45    0.28
   6  -7  10    0.65    0.53
  -6  -7 -10    0.40    0.41
   6  -7  11   49.94    2.60
  -6  -7 -11   58.08    2.56
  -6  -7 -12    9.29    0.65
  -6  -7 -13    6.22    0.45
   6  -8 -14   43.60    1.91
   6  -8 -14   43.80    1.96
   6  -8 -14   41.31    1.92
   6  -8 -13    0.05    0.32
   6  -8 -13    0.05    0.30
   6  -8 -13    0.38    0.30
   6  -8 -12    5.17    0.58
   6  -8 -12    4.55    0.48
   6  -8 -12    5.12    0.52
   6  -8 -11    6.18    0.67
   6  -8 -11    6.90    0.62
   6  -8 -10   34.67    1.82
   6  -8 -10   37.31    1.87
   6  -8 -10   38.43    1.82
   6  -8 -10   33.24    1.76
   6  -8  -9   51.18    2.42
   6  -8  -9   48.13    2.32
   6  -8  -9   48.00    2.35
   6  -8  -8   45.46    2.25
   6  -8  -8   46.98    2.25
   6  -8  -8   47.86    2.37
   6  -8  -8   45.79    2.17
   6  -8  -8   43.33    2.27
   6  -8  -7   63.01    2.92
   6  -8  -7   59.30    2.84
   6  -8  -7   65.61    2.96
   6  -8  -7   59.53    2.75
   6  -8  -7   59.11    2.85
   6  -8  -6   87.07    3.95
   6  -8  -6   84.13    3.85
   6  -8  -6   85.78    3.96
   6  -8  -6   89.92    3.91
  -6  -8   6   87.30    3.86
   6  -8  -5   14.22    1.01
   6  -8  -5   15.90    0.97
   6  -8  -5   15.90    1.08
  -6  -8   5   16.56    0.97
   6  -8  -5   17.74    1.09
   6  -8  -4   50.49    2.45
   6  -8  -4   50.28    2.37
   6  -8  -4   50.70    2.51
  -6  -8   4   52.41    2.40
   6  -8  -4   54.62    2.52
   6  -8  -3   23.91    1.26
   6  -8  -3   24.47    1.43
   6  -8  -3   26.99    1.43
  -6  -8   3   25.34    1.30
   6  -8  -2   74.17    3.39
   6  -8  -2   74.55    3.44
  -6  -8   2   75.58    3.33
   6  -8  -2   77.77    3.47
   6  -8  -1    5.38    0.60
  -6  -8   1    5.36    0.48
   6  -8  -1    5.85    0.58
   6  -8  -1    6.09    0.61
   6  -8   0  143.02    6.03
   6  -8   0  136.61    6.01
  -6  -8   0  144.34    5.90
  -6  -8   0  133.23    5.88
  -6  -8  -1   13.22    0.83
   6  -8   1   13.60    0.95
   6  -8   1   14.72    0.96
  -6  -8  -1   12.88    0.81
   6  -8   2   11.51    0.88
  -6  -8  -2   12.22    0.81
   6  -8   2   11.85    0.89
  -6  -8  -2   11.53    0.75
   6  -8   3    0.26    0.44
  -6  -8  -3   -0.11    0.25
  -6  -8  -3    0.21    0.35
   6  -8   4   10.28    0.84
  -6  -8  -4    7.92    0.65
  -6  -8  -4    9.63    0.75
   6  -8   5    2.02    0.53
  -6  -8  -5    1.07    0.35
  -6  -8  -5    1.52    0.45
   6  -8   6   74.07    3.33
  -6  -8  -6   73.29    3.17
   6  -8   7   15.60    1.14
  -6  -8  -7   15.60    1.00
   6  -8   8    2.08    0.68
  -6  -8  -8    1.58    0.44
  -6  -8  -9   29.59    1.56
  -6  -8 -10   26.40    1.41
  -6  -8 -11    0.20    0.32
  -6  -8 -12    8.82    0.59
  -6  -8 -13    0.62    0.18
   6  -9 -14    0.79    0.21
   6  -9 -14    0.59    0.18
   6  -9 -14    0.82    0.20
   6  -9 -13    3.86    0.42
   6  -9 -13    3.29    0.38
   6  -9 -13    3.48    0.37
   6  -9 -12   21.18    1.22
   6  -9 -12   23.10    1.21
   6  -9 -12   23.28    1.21
   6  -9 -11   11.13    0.77
   6  -9 -11   10.76    0.82
   6  -9 -11   10.42    0.73
   6  -9 -10    3.09    0.51
   6  -9 -10    2.90    0.42
   6  -9 -10    2.09    0.41
   6  -9  -9    2.90    0.54
   6  -9  -9    2.66    0.54
   6  -9  -9    2.65    0.48
   6  -9  -9    2.22    0.40
   6  -9  -8    0.58    0.48
   6  -9  -8   -0.04    0.40
   6  -9  -8    0.20    0.46
   6  -9  -8    0.06    0.28
   6  -9  -8    0.86    0.42
   6  -9  -7  144.24    6.34
   6  -9  -7  146.75    6.39
   6  -9  -7  145.68    6.30
   6  -9  -7  150.42    6.43
   6  -9  -6    1.41    0.51
   6  -9  -6    1.21    0.43
   6  -9  -6    0.96    0.47
   6  -9  -6    2.05    0.55
   6  -9  -5   40.63    2.09
   6  -9  -5   39.59    1.97
   6  -9  -5   43.85    2.15
   6  -9  -5   40.64    2.06
  -6  -9   5   39.29    1.96
   6  -9  -4   43.58    2.08
   6  -9  -4   42.92    2.22
  -6  -9   4   44.33    2.10
   6  -9  -4   45.09    2.19
   6  -9  -4   43.91    2.24
   6  -9  -3  151.35    6.45
   6  -9  -3  161.05    6.65
  -6  -9   3  149.70    6.47
  -6  -9   2   72.50    3.23
   6  -9  -2   69.92    3.37
   6  -9  -2   74.34    3.32
   6  -9  -2   73.69    3.39
   6  -9  -1  212.84    8.69
   6  -9  -1  205.58    8.76
  -6  -9   1  198.68    8.58
   6  -9  -1  209.05    8.76
   6  -9   0    5.63    0.66
   6  -9   0    4.45    0.59
   6  -9   0    5.63    0.58
  -6  -9   0    5.95    0.50
   6  -9   1   16.76    1.10
   6  -9   1   15.20    1.10
  -6  -9  -1   16.37    0.94
   6  -9   1   15.83    1.01
  -6  -9  -1   17.11    0.99
  -6  -9  -2    0.62    0.28
  -6  -9  -2    0.67    0.34
   6  -9   2    0.23    0.45
   6  -9   2   -0.03    0.33
   6  -9   2    0.32    0.47
   6  -9   3  355.50   14.90
  -6  -9  -3  369.98   14.72
  -6  -9  -3  342.51   14.77
  -6  -9  -4   29.57    1.60
   6  -9   4   31.04    1.72
  -6  -9  -4   28.38    1.49
   6  -9   4   30.67    1.53
   6  -9   5  115.00    5.30
  -6  -9  -5  117.17    5.11
  -6  -9  -5  122.41    5.23
  -6  -9  -6    3.96    0.59
  -6  -9  -6    4.52    0.51
  -6  -9  -7   16.31    1.01
  -6  -9  -8   39.70    1.97
  -6  -9  -9    2.05    0.41
  -6  -9 -10   11.74    0.78
   6  -9  11    6.24    0.64
  -6  -9 -11    7.09    0.53
   6  -9  12    0.47    0.28
  -6  -9 -12    0.54    0.21
   6  -9  12    0.49    0.20
   6 -10 -13   10.78    0.60
   6 -10 -13   11.81    0.60
   6 -10 -13   10.81    0.60
   6 -10 -12    0.10    0.34
   6 -10 -12    0.02    0.26
   6 -10 -12   -0.23    0.23
   6 -10 -12    0.06    0.22
   6 -10 -11    1.00    0.35
   6 -10 -11    0.41    0.36
   6 -10 -11    0.46    0.29
   6 -10 -11    0.36    0.27
   6 -10 -10   15.59    1.02
   6 -10 -10   15.99    1.02
   6 -10 -10   15.66    0.90
   6 -10  -9    1.96    0.51
   6 -10  -9    2.46    0.56
   6 -10  -9    3.78    0.56
   6 -10  -8    1.38    0.51
   6 -10  -8    0.77    0.46
   6 -10  -8    1.04    0.56
   6 -10  -8    1.27    0.46
   6 -10  -7    1.41    0.51
   6 -10  -7    0.76    0.51
   6 -10  -7    1.12    0.44
   6 -10  -7    1.30    0.58
   6 -10  -6    4.28    0.63
   6 -10  -6    4.20    0.70
   6 -10  -6    4.65    0.65
   6 -10  -6    4.40    0.55
   6 -10  -5   99.27    4.52
   6 -10  -5  100.07    4.37
   6 -10  -5   99.10    4.45
   6 -10  -5   99.45    4.54
   6 -10  -4    1.00    0.53
   6 -10  -4    0.92    0.52
   6 -10  -4   -0.06    0.31
  -6 -10   4    0.21    0.28
   6 -10  -3   52.82    2.48
   6 -10  -3   52.90    2.70
   6 -10  -3   55.36    2.64
  -6 -10   3   54.93    2.51
   6 -10  -3   58.82    2.72
   6 -10  -2  101.78    4.46
  -6 -10   2   96.40    4.24
   6 -10  -2   97.45    4.37
   6 -10  -1   92.95    4.09
   6 -10  -1   96.74    4.01
   6 -10   0  120.91    5.40
   6 -10   0  128.62    5.52
   6 -10   0  124.30    5.51
  -6 -10  -1    1.93    0.39
   6 -10   1    1.71    0.54
   6 -10   1    1.96    0.55
   6 -10   1    1.31    0.43
   6 -10   2   26.72    1.58
   6 -10   2   28.34    1.44
   6 -10   2   23.67    1.52
  -6 -10  -2   24.92    1.39
   6 -10   3   12.20    0.82
   6 -10   3   11.29    0.98
  -6 -10  -3   11.69    0.86
   6 -10   4   11.60    0.98
  -6 -10  -4   10.83    0.85
  -6 -10  -5    0.17    0.44
  -6 -10  -6   40.81    2.09
  -6 -10  -7  109.67    4.62
  -6 -10  -7  101.44    4.72
  -6 -10  -8   14.84    0.91
   6 -10   9   -0.21    0.47
  -6 -10  -9    0.64    0.30
   6 -10  10    0.45    0.44
  -6 -10 -10    0.63    0.27
   6 -10  11    0.22    0.31
  -6 -10 -11    0.62    0.20
   6 -10  11    0.73    0.28
   6 -11 -13   72.93    3.10
   6 -11 -12    6.93    0.53
   6 -11 -12    6.37    0.49
   6 -11 -11    3.54    0.43
   6 -11 -11    3.00    0.43
   6 -11 -10   52.76    2.44
   6 -11 -10   51.39    2.46
   6 -11  -9    5.44    0.67
   6 -11  -9    6.76    0.68
   6 -11  -9    6.30    0.64
   6 -11  -8    4.52    0.64
   6 -11  -8    5.30    0.61
   6 -11  -8    3.58    0.70
   6 -11  -8    3.71    0.58
   6 -11  -7    5.31    0.68
   6 -11  -7    5.31    0.73
   6 -11  -7    4.59    0.57
   6 -11  -7    4.96    0.71
   6 -11  -6   16.89    1.19
   6 -11  -6   15.02    0.99
   6 -11  -6   16.54    1.18
   6 -11  -6   16.09    1.11
   6 -11  -5  184.51    8.01
   6 -11  -5  181.17    7.92
   6 -11  -5  184.31    7.80
   6 -11  -5  191.92    8.03
   6 -11  -4  155.69    6.70
   6 -11  -4  146.85    6.46
   6 -11  -4  161.08    6.72
   6 -11  -3  225.65   10.01
   6 -11  -3  223.10    9.93
   6 -11  -3  250.73   10.06
   6 -11  -3  246.61   10.06
   6 -11  -2  211.78    8.91
   6 -11  -2  204.57    8.81
   6 -11  -1    4.03    0.71
   6 -11  -1    4.25    0.60
   6 -11   0   25.27    1.56
   6 -11   0   27.68    1.50
   6 -11   1   33.85    1.72
  -6 -11  -1   35.12    1.67
   6 -11   2    5.49    0.71
   6 -11   2    4.41    0.55
  -6 -11  -2    4.65    0.54
   6 -11   3   27.52    1.50
   6 -11   3   28.43    1.69
  -6 -11  -3   30.16    1.56
  -6 -11  -4    1.59    0.44
   6 -11   4    1.74    0.63
  -6 -11  -5    9.31    0.80
   6 -11   5    8.15    0.85
   6 -11   6   -0.05    0.59
  -6 -11  -6    0.40    0.45
   6 -11   6   -0.39    0.55
   6 -11   7  115.34    5.07
   6 -11   7  111.76    5.06
   6 -11   8    0.63    0.52
   6 -11   8    0.33    0.45
   6 -11   9    2.76    0.50
   6 -11   9    2.65    0.48
   6 -11  10   10.15    0.74
   6 -11  10   10.80    0.73
   6 -11  11   62.90    2.69
   6 -11  11   59.61    2.66
   6 -12 -12    1.47    0.23
   6 -12 -11   17.24    0.95
   6 -12 -11   18.32    0.97
   6 -12 -11   17.65    0.96
   6 -12 -10    5.19    0.55
   6 -12 -10    5.64    0.53
   6 -12 -10    5.42    0.55
   6 -12  -9    0.30    0.43
   6 -12  -9    0.17    0.39
   6 -12  -8    4.98    0.63
   6 -12  -8    4.55    0.53
   6 -12  -8    4.25    0.65
   6 -12  -8    5.62    0.64
   6 -12  -7   19.94    1.29
   6 -12  -7   19.51    1.15
   6 -12  -7   20.05    1.36
   6 -12  -7   22.64    1.29
   6 -12  -6    0.15    0.47
   6 -12  -6    0.22    0.36
   6 -12  -6    0.80    0.63
   6 -12  -6    0.08    0.54
   6 -12  -5   -0.40    0.52
   6 -12  -5    0.27    0.33
   6 -12  -5    0.15    0.59
   6 -12  -4   42.33    2.13
   6 -12  -4   37.97    1.87
   6 -12  -4   38.10    2.04
   6 -12  -4   40.02    2.12
   6 -12  -3    6.63    0.77
   6 -12  -3    5.35    0.80
   6 -12  -3    5.69    0.70
   6 -12  -2    2.09    0.52
   6 -12  -2    3.52    0.64
   6 -12  -1   22.64    1.34
   6 -12  -1   21.37    1.43
   6 -12   0    0.86    0.42
  -6 -12  -1   37.55    1.88
   6 -12   1   40.76    1.98
  -6 -12  -2    0.59    0.34
   6 -12   2    0.62    0.37
   6 -12   3   51.17    2.43
   6 -12   3   46.16    2.60
  -6 -12  -3   57.99    2.52
   6 -12   3   53.03    2.68
   6 -12   4   11.24    0.98
  -6 -12  -4    9.95    0.81
   6 -12   4   13.01    1.05
   6 -12   5    3.04    0.68
   6 -12   5    3.01    0.68
  -6 -12  -5    3.90    0.53
   6 -12   6    0.77    0.50
  -6 -12  -6    0.97    0.43
   6 -12   6    1.32    0.56
   6 -12   7    5.20    0.68
   6 -12   7    6.61    0.72
   6 -12   8    3.64    0.55
   6 -12   8    3.91    0.56
   6 -12   9    1.57    0.40
   6 -12   9    2.37    0.44
   6 -12  10   46.64    2.11
   6 -12  10   45.89    2.10
   6 -13 -11   50.45    1.91
   6 -13 -11   37.27    1.82
   6 -13 -10    5.74    0.48
   6 -13 -10    4.64    0.48
   6 -13 -10    6.35    0.51
   6 -13  -9   48.66    2.24
   6 -13  -9   49.56    2.32
   6 -13  -8   12.81    0.83
   6 -13  -8   13.78    0.90
   6 -13  -8   13.49    0.96
   6 -13  -8   13.22    0.92
   6 -13  -7    1.66    0.52
   6 -13  -7    2.06    0.41
   6 -13  -7    2.51    0.60
   6 -13  -7    1.25    0.48
   6 -13  -6    0.37    0.54
   6 -13  -6    0.14    0.32
   6 -13  -6    0.09    0.54
   6 -13  -5   27.52    1.57
   6 -13  -5   24.67    1.31
   6 -13  -4    2.22    0.69
   6 -13  -4    1.57    0.55
   6 -13  -3   66.17    3.12
   6 -13  -2    0.65    0.58
   6 -13  -2    0.25    0.56
   6 -13  -2    0.04    0.45
   6 -13  -1   35.57    1.91
   6 -13  -1   39.99    2.07
   6 -13  -1   37.39    2.04
   6 -13   0    0.59    0.52
   6 -13   0    0.25    0.55
   6 -13   0    0.34    0.41
   6 -13   0    0.15    0.57
   6 -13   1    2.36    0.66
   6 -13   1    1.51    0.59
   6 -13   1    1.74    0.43
   6 -13   2   17.10    1.18
   6 -13   2   14.83    0.95
  -6 -13  -2   16.45    0.98
   6 -13   3   22.81    1.50
  -6 -13  -3   26.64    1.38
   6 -13   4    7.85    0.85
  -6 -13  -4    9.58    0.74
   6 -13   5    2.54    0.62
   6 -13   5    2.67    0.60
   6 -13   6   43.05    2.19
   6 -13   6   43.95    2.21
   6 -13   7    1.66    0.46
   6 -13   7    1.12    0.45
   6 -13   8   49.29    2.33
   6 -13   8   51.08    2.36
   6 -13   9    0.16    0.25
   6 -13   9    0.54    0.29
   6 -14 -10   16.01    0.89
   6 -14 -10   17.77    0.87
   6 -14 -10   18.37    0.90
   6 -14  -9    0.34    0.32
   6 -14  -9    0.42    0.25
   6 -14  -8   19.47    1.00
   6 -14  -8   18.64    1.06
   6 -14  -8   18.02    1.11
   6 -14  -7    4.23    0.58
   6 -14  -7    3.09    0.39
   6 -14  -7    2.80    0.46
   6 -14  -7    2.74    0.51
   6 -14  -6   23.70    1.33
   6 -14  -6   20.52    1.09
   6 -14  -6   20.35    1.18
   6 -14  -5   36.41    1.98
   6 -14  -5   38.38    1.93
   6 -14  -4   20.32    1.24
   6 -14  -3    0.51    0.56
   6 -14  -3   -0.37    0.57
   6 -14  -3    0.65    0.46
   6 -14  -2   44.95    2.31
   6 -14  -2   44.59    2.21
   6 -14  -2   44.35    2.30
   6 -14  -1   74.43    3.50
   6 -14  -1   75.40    3.52
   6 -14  -1   75.60    3.50
   6 -14  -1   72.39    3.38
   6 -14   0    7.38    0.78
   6 -14   0    6.38    0.79
   6 -14   0    7.08    0.65
   6 -14   0    6.89    0.79
   6 -14   1    9.63    0.90
   6 -14   1   11.70    0.96
   6 -14   1   10.25    0.75
   6 -14   1   11.53    0.91
   6 -14   2   82.80    3.90
   6 -14   2   85.52    3.92
   6 -14   2   86.56    3.89
   6 -14   3   53.38    2.53
   6 -14   3   48.17    2.51
   6 -14   3   50.72    2.47
   6 -14   4   91.68    4.21
   6 -14   4   95.12    4.16
   6 -14   5   11.57    0.88
   6 -14   5   11.36    0.79
   6 -14   6   69.27    3.08
   6 -14   6   66.00    2.97
   6 -14   7   50.75    2.32
   6 -14   7   49.25    2.33
   6 -14   8   19.97    1.04
   6 -14   8   20.04    1.06
   6 -15  -9    6.07    0.45
   6 -15  -9    6.17    0.43
   6 -15  -8    2.19    0.38
   6 -15  -8    1.94    0.25
   6 -15  -8    2.23    0.31
   6 -15  -7    0.36    0.38
   6 -15  -7    0.48    0.19
   6 -15  -7    0.29    0.29
   6 -15  -6   16.48    1.01
   6 -15  -6   16.04    0.90
   6 -15  -6   14.12    0.94
   6 -15  -5   11.12    0.85
   6 -15  -5    9.61    0.68
   6 -15  -5   10.05    0.75
   6 -15  -4   41.38    2.23
   6 -15  -4   47.07    2.27
   6 -15  -4   43.66    2.08
   6 -15  -4   49.70    2.21
   6 -15  -3  163.46    6.73
   6 -15  -3  166.38    6.75
   6 -15  -3  142.12    6.50
   6 -15  -3  163.95    6.65
   6 -15  -2   35.57    1.84
   6 -15  -2   32.95    1.74
   6 -15  -2   36.17    1.86
   6 -15  -1   36.71    1.85
   6 -15  -1   33.87    1.82
   6 -15  -1   32.52    1.70
   6 -15   0    9.83    0.81
   6 -15   0   10.43    0.87
   6 -15   0   10.89    0.86
   6 -15   0    8.20    0.66
   6 -15   1    3.90    0.57
   6 -15   1    3.53    0.59
   6 -15   1    2.77    0.38
   6 -15   1    3.68    0.58
   6 -15   2   10.07    0.80
   6 -15   2   10.88    0.85
   6 -15   2   10.26    0.85
   6 -15   3   83.35    3.70
   6 -15   3   83.03    3.71
   6 -15   3   79.87    3.64
   6 -15   4    3.78    0.45
   6 -15   4    4.32    0.56
   6 -15   4    4.58    0.57
   6 -15   5   -0.13    0.23
   6 -15   5    0.15    0.35
   6 -15   5    0.31    0.37
   6 -15   6    0.82    0.31
   6 -15   7   15.45    0.83
   6 -16  -8    1.41    0.24
   6 -16  -7    7.91    0.56
   6 -16  -7    6.99    0.46
   6 -16  -6   17.54    0.89
   6 -16  -5   11.32    0.79
   6 -16  -5   10.16    0.61
   6 -16  -4    3.31    0.48
   6 -16  -4    3.46    0.51
   6 -16  -4    3.06    0.32
   6 -16  -4    4.02    0.44
   6 -16  -3    0.76    0.41
   6 -16  -3    0.36    0.39
   6 -16  -3    0.61    0.33
   6 -16  -2   37.08    1.77
   6 -16  -2   34.80    1.77
   6 -16  -2   33.08    1.66
   6 -16  -1    5.70    0.58
   6 -16  -1    5.33    0.61
   6 -16  -1    4.72    0.45
   6 -16   0   31.23    1.52
   6 -16   0   31.97    1.56
   6 -16   1    9.34    0.72
   6 -16   1   10.75    0.77
   6 -16   1   11.11    0.80
   6 -16   2   27.34    1.39
   6 -16   2   27.00    1.43
   6 -16   2   27.43    1.44
   6 -16   3    8.69    0.61
   6 -16   3   10.63    0.73
   6 -16   3    9.49    0.69
   6 -16   4   49.02    2.19
   6 -16   4   45.78    2.17
   6 -16   5   81.33    3.66
   6 -16   5   90.92    3.71
   6 -17  -5   27.90    1.34
   6 -17  -4    0.56    0.30
   6 -17  -4    0.62    0.29
   6 -17  -3    1.16    0.33
   6 -17  -3    1.86    0.35
   6 -17  -2    0.75    0.30
   6 -17  -2    0.97    0.33
   6 -17  -1    0.17    0.28
   6 -17  -1    0.93    0.33
   6 -17   0    2.08    0.33
   6 -17   0    1.35    0.35
   6 -17   1    7.11    0.50
   6 -17   1    6.96    0.54
   6 -17   2    6.17    0.43
   6 -17   2    7.73    0.52
   6 -17   3   34.43    1.58
   7   0 -15   33.47    1.68
   7   0 -15   39.50    1.70
   7   0 -14    0.52    0.36
   7   0 -13   71.79    3.26
   7   0 -12    0.26    0.31
   7   0 -12    0.51    0.44
   7   0 -11   67.38    3.06
   7   0 -10    0.33    0.38
   7   0 -10    0.26    0.43
   7   0  -9   50.60    2.39
   7   0  -9   50.63    2.42
   7   0  -8    0.19    0.36
   7   0  -8   -0.10    0.35
   7   0  -7  120.70    5.18
   7   0  -6   -0.14    0.30
  -7   0   6    0.11    0.25
   7   0  -5  166.22    6.97
  -7   0   5  165.85    6.96
  -7   0   4   -0.06    0.12
   7   0  -4    0.40    0.19
  -7   0   4    0.05    0.21
  -7   0   3  145.79    6.10
   7   0  -3  142.76    6.11
  -7   0   3  149.58    6.16
  -7   0   2    0.39    0.17
   7   0  -2   -0.09    0.17
  -7   0   1  638.84   25.70
  -7   0   1  623.58   25.75
  -7   0   0    0.14    0.15
  -7   0   0    0.02    0.20
  -7   0   0    0.35    0.30
  -7   0  -1    8.13    0.53
  -7   0  -1    7.49    0.56
  -7   0  -2    0.16    0.20
  -7   0  -2   -0.24    0.25
  -7   0  -3  182.67    7.67
  -7   0  -4    0.15    0.29
  -7   0  -5    1.78    0.39
  -7   0  -6    0.39    0.32
  -7   0  -7    1.65    0.45
  -7   0  -8    0.55    0.42
  -7   0  -9  240.65   10.12
  -7   0 -10    0.04    0.36
  -7   0 -11    2.60    0.47
  -7   0 -12    0.33    0.32
   7   0  13    3.44    0.39
  -7   0 -13    3.74    0.36
   7  -1 -16    3.37    0.28
   7  -1 -15    1.26    0.31
   7   1 -15    1.32    0.26
   7  -1 -15    1.81    0.33
   7   1 -15    1.63    0.28
   7   1 -14    2.46    0.40
   7  -1 -14    1.83    0.43
   7  -1 -13   98.28    4.37
   7   1 -13  105.22    4.46
   7  -1 -13  103.77    4.48
   7   1 -12    6.67    0.55
   7  -1 -12    6.26    0.58
   7   1 -12    5.89    0.64
   7  -1 -12    5.40    0.65
   7   1 -11  241.03    9.88
   7  -1 -11  234.10    9.90
  -7  -1  11  228.34    9.98
  -7   1  11  225.86    9.97
   7  -1 -11  252.32    9.97
  -7  -1  10    0.21    0.46
  -7   1  10    0.16    0.45
   7   1 -10    0.39    0.37
   7  -1 -10    0.07    0.35
   7   1 -10    0.33    0.39
   7  -1 -10    0.07    0.40
   7   1  -9  193.50    7.92
   7  -1  -9  179.29    7.92
  -7  -1   9  186.67    7.98
  -7   1   9  196.09    8.00
   7   1  -9  184.13    7.94
   7   1  -8    2.14    0.41
   7  -1  -8    2.23    0.44
   7   1  -8    2.51    0.43
  -7  -1   8    2.25    0.45
  -7   1   8    2.64    0.49
   7   1  -7   61.59    2.92
   7  -1  -7   69.59    2.96
   7   1  -7   65.97    2.95
   7  -1  -7   65.77    2.95
  -7  -1   7   60.90    2.95
  -7   1   7   64.51    2.97
  -7  -1   7   67.13    2.95
   7   1  -6    0.49    0.32
   7  -1  -6    0.56    0.32
  -7  -1   6    0.49    0.32
  -7   1   6    0.64    0.32
  -7  -1   6    0.67    0.29
  -7   1   6    0.84    0.25
  -7   1   5  195.76    8.03
  -7  -1   5  199.46    8.03
  -7   1   5  188.02    7.96
  -7  -1   5  184.66    7.98
   7  -1  -4    7.46    0.56
  -7   1   4    8.08    0.51
   7  -1  -4    7.39    0.52
  -7  -1   4    7.52    0.54
  -7   1   4    7.40    0.52
  -7  -1   3  123.39    4.95
  -7   1   3  125.88    4.98
   7   1  -3  115.48    4.94
   7  -1  -3  110.80    4.96
  -7  -1   3  120.49    5.00
  -7   1   3  110.96    4.99
  -7  -1   3  113.37    4.96
  -7   1   2   18.13    0.92
  -7   1   2   20.89    0.99
  -7   1   2   17.88    0.99
  -7  -1   2   18.42    0.99
   7   1  -2   16.32    0.94
  -7  -1   2   18.33    1.00
  -7   1   2   19.68    1.02
  -7  -1   2   18.69    0.97
  -7  -1   2   18.43    0.98
  -7   1   1  113.89    4.79
  -7   1   1  119.30    4.85
  -7  -1   1  118.57    4.84
  -7   1   1  100.75    4.80
   7   1  -1  115.51    4.83
  -7  -1   1  116.95    4.85
  -7   1   1  114.78    4.85
  -7  -1   1  111.27    4.81
  -7  -1   0    2.23    0.25
  -7   1   0    2.13    0.27
  -7   1   0    2.00    0.32
  -7  -1   0    2.26    0.32
  -7   1   0    1.75    0.27
  -7  -1   0    2.16    0.34
  -7   1   0    1.73    0.31
  -7  -1   0    2.52    0.30
  -7  -1  -1   41.20    1.95
  -7   1  -1   48.49    2.01
  -7  -1  -1   46.43    2.00
  -7   1  -1   38.35    1.96
  -7   1  -1   41.85    1.99
  -7   1  -2    0.15    0.25
  -7  -1  -2    0.05    0.25
  -7   1  -2    0.40    0.27
  -7  -1  -3    9.37    0.62
  -7  -1  -3    6.82    0.59
  -7   1  -3    8.09    0.61
  -7   1  -3    8.23    0.59
  -7  -1  -4    0.71    0.31
  -7   1  -4    0.41    0.30
  -7  -1  -5  150.14    6.48
  -7   1  -5  153.19    6.46
  -7  -1  -6    0.32    0.35
  -7   1  -6    0.10    0.33
  -7  -1  -7  420.56   18.42
  -7   1  -7  474.46   18.44
  -7  -1  -8   58.50    2.77
  -7   1  -8   57.88    2.74
  -7  -1  -9    1.75    0.48
  -7   1  -9    2.43    0.48
  -7  -1 -10   88.34    3.85
  -7   1 -10   81.86    3.78
  -7  -1 -11  105.21    4.69
  -7   1 -11  108.66    4.66
  -7   1 -12    2.43    0.43
  -7  -1 -12    2.75    0.42
   7  -1  12    2.29    0.46
  -7  -1 -12    2.92    0.43
  -7   1 -12    2.69    0.37
   7   1  13    9.95    0.63
   7  -1  13   10.71    0.68
  -7  -1 -13    9.93    0.63
  -7   1 -13    9.48    0.57
  -7  -1 -13    9.29    0.65
  -7   1 -13   11.16    0.67
  -7   1 -14    0.82    0.18
   7  -2 -16    0.59    0.19
   7  -2 -15   12.89    0.79
   7  -2 -15   13.59    0.78
   7   2 -15   12.93    0.69
   7   2 -14   28.65    1.39
   7  -2 -14   27.05    1.44
   7  -2 -13   30.03    1.52
   7   2 -13   32.37    1.58
   7  -2 -13   30.38    1.62
   7  -2 -12    6.18    0.58
   7   2 -12    6.43    0.63
   7  -2 -12    6.24    0.67
   7   2 -11   39.10    1.89
   7  -2 -11   38.05    1.95
  -7  -2  11   40.02    2.05
  -7   2  11   41.00    2.05
   7   2 -10   91.50    4.02
   7  -2 -10   91.50    4.07
  -7  -2  10   89.53    4.12
  -7   2  10   89.19    4.12
   7   2 -10   94.97    4.08
   7   2  -9    9.56    0.75
   7  -2  -9   10.35    0.81
  -7   2   9   10.27    0.81
   7   2  -9   11.21    0.81
   7  -2  -9   11.59    0.83
   7   2  -8    9.29    0.70
   7  -2  -8    9.80    0.74
   7   2  -8    9.44    0.72
   7  -2  -8    8.82    0.71
  -7  -2   8    9.59    0.76
  -7   2   8   10.07    0.76
   7   2  -7  132.41    5.52
  -7  -2   7  137.54    5.56
   7  -2  -7  123.11    5.51
  -7  -2   7  133.36    5.56
  -7   2   7  140.67    5.58
  -7  -2   6   18.72    1.04
   7  -2  -6   18.67    1.04
  -7  -2   6   19.04    1.07
  -7   2   6   18.55    1.06
  -7   2   6   16.76    0.96
   7  -2  -5   10.44    0.73
  -7  -2   5   10.86    0.74
  -7   2   5   11.85    0.76
  -7  -2   5   12.31    0.75
  -7   2   5   11.45    0.67
   7  -2  -4   16.44    0.90
  -7  -2   4   17.85    0.92
  -7  -2   4   15.35    0.89
   7  -2  -3   13.94    0.79
  -7   2   3   13.04    0.77
   7   2  -3   14.15    0.75
  -7  -2   3   14.69    0.82
  -7   2   3   13.87    0.82
  -7  -2   3   12.39    0.75
  -7  -2   3   12.88    0.78
  -7   2   2  148.73    7.04
  -7   2   2  169.43    7.11
  -7   2   2  177.27    7.12
  -7  -2   2  173.00    7.11
   7   2  -2  160.88    7.06
  -7  -2   2  192.15    7.15
  -7   2   2  181.07    7.13
  -7  -2   2  165.22    7.07
  -7  -2   2  176.11    7.11
  -7   2   1  104.02    4.51
  -7   2   1   99.73    4.52
  -7  -2   1   98.77    4.52
  -7   2   1  111.17    4.57
  -7  -2   1  101.63    4.54
  -7   2   1  115.53    4.57
  -7  -2   1  111.58    4.52
  -7  -2   1  110.70    4.55
  -7   2   0   43.43    2.23
  -7   2   0   57.56    2.30
  -7  -2   0   57.22    2.30
  -7  -2   0   54.16    2.31
  -7   2   0   46.10    2.26
  -7  -2   0   46.41    2.23
  -7   2  -1  142.42    5.78
  -7  -2  -1  130.42    5.76
  -7   2  -1  134.13    5.79
  -7  -2  -1  138.25    5.80
  -7   2  -1  139.01    5.79
  -7  -2  -2  465.23   17.86
  -7   2  -2  425.87   17.82
  -7   2  -2  417.49   17.81
  -7  -2  -2  435.84   17.82
  -7  -2  -3   32.85    1.64
  -7   2  -3   34.41    1.63
  -7   2  -3   34.88    1.63
  -7  -2  -3   30.41    1.60
  -7   2  -4  561.99   22.11
   7  -2   4  589.07   22.13
  -7   2  -4  513.18   22.08
  -7  -2  -4  504.16   22.07
  -7   2  -5   97.63    4.26
  -7  -2  -6    7.79    0.69
  -7   2  -6    7.20    0.62
  -7  -2  -7  277.51   11.17
  -7   2  -7  256.77   11.09
  -7  -2  -8   13.08    0.94
  -7   2  -8   12.08    0.86
  -7  -2  -9   34.51    1.74
  -7   2  -9   29.79    1.64
  -7  -2 -10    9.30    0.79
  -7   2 -10    9.10    0.72
   7  -2  11   -0.04    0.43
  -7  -2 -11    0.04    0.37
  -7   2 -11    0.55    0.31
   7  -2  12   11.72    0.82
  -7  -2 -12   12.29    0.79
  -7   2 -12   10.73    0.68
  -7   2 -12   11.37    0.77
  -7  -2 -12   10.94    0.76
   7   2  13   11.55    0.71
   7  -2  13   14.14    0.81
  -7  -2 -13   13.56    0.78
  -7   2 -13   14.38    0.79
  -7  -2 -13   14.08    0.78
   7  -3 -16    0.54    0.18
   7  -3 -16    0.70    0.18
   7  -3 -15    0.78    0.31
   7  -3 -15    0.96    0.29
   7  -3 -14   33.41    1.62
   7   3 -14   35.32    1.64
   7  -3 -14   37.88    1.74
   7  -3 -13    1.73    0.38
   7   3 -13    1.65    0.37
   7  -3 -12    0.92    0.39
   7   3 -12    0.38    0.36
   7  -3 -11    0.04    0.41
   7  -3 -11    0.54    0.49
   7   3 -10   45.14    2.16
   7  -3 -10   45.28    2.24
  -7  -3  10   48.73    2.30
  -7   3  10   44.11    2.27
   7   3 -10   46.76    2.22
   7  -3  -9   18.02    1.05
  -7  -3   9   15.48    1.03
  -7   3   9   14.75    1.01
   7   3  -9   16.20    1.00
   7  -3  -9   16.23    1.01
   7   3  -9   14.98    0.95
   7   3  -8   34.11    1.68
   7  -3  -8   36.41    1.75
   7   3  -8   34.41    1.70
   7  -3  -8   36.38    1.73
  -7  -3   8   29.78    1.70
  -7   3   8   31.39    1.71
   7   3  -7    1.43    0.35
   7  -3  -7    1.44    0.38
  -7  -3   7    1.34    0.41
  -7   3   7    1.04    0.37
  -7  -3   7    0.87    0.37
   7  -3  -6   34.83    1.73
   7  -3  -6   36.20    1.71
  -7  -3   6   35.97    1.74
  -7   3   6   32.51    1.71
  -7  -3   6   35.57    1.74
   7  -3  -5   39.72    1.89
   7  -3  -5   40.48    1.87
  -7  -3   5   39.90    1.90
  -7   3   5   40.95    1.90
  -7  -3   5   37.28    1.88
   7  -3  -4   68.57    3.18
  -7  -3   4   77.12    3.22
   7  -3  -3   21.38    1.10
  -7  -3   3   20.17    1.11
  -7  -3   3   22.82    1.14
   7   3  -2   39.47    1.78
  -7  -3   2   39.93    1.83
   7  -3  -2   39.36    1.79
  -7   3   2   39.45    1.83
  -7  -3   2   37.69    1.76
  -7  -3   2   36.03    1.80
  -7   3   1  232.97    9.62
  -7   3   1  219.08    9.61
  -7  -3   1  239.25    9.63
  -7  -3   1  255.45    9.65
  -7   3   1  214.39    9.61
  -7  -3   1  235.17    9.57
  -7   3   0   22.43    1.13
  -7   3   0   23.27    1.13
  -7  -3   0   22.66    1.12
  -7  -3   0   23.38    1.15
  -7   3   0   19.57    1.10
  -7  -3   0   18.54    1.04
  -7   3  -1    8.59    0.58
  -7  -3  -1    8.15    0.57
  -7  -3  -1    8.71    0.61
  -7   3  -1    6.75    0.55
  -7  -3  -2  123.28    4.91
   7  -3   2  106.50    4.89
  -7  -3  -2  114.05    4.92
  -7   3  -2  109.77    4.89
  -7   3  -2  120.42    4.90
   7  -3   3  100.30    4.67
  -7  -3  -3  112.65    4.70
  -7   3  -3  107.06    4.66
  -7   3  -3  110.78    4.67
  -7  -3  -3  111.84    4.67
  -7  -3  -4   15.57    0.92
   7  -3   4   14.93    0.94
  -7  -3  -4   13.83    0.92
  -7   3  -4   16.38    0.92
  -7   3  -4   15.12    0.91
   7  -3   5   55.59    2.69
  -7  -3  -5   59.53    2.69
  -7   3  -5   57.64    2.64
  -7   3  -6   21.83    1.20
  -7   3  -7  446.24   18.36
  -7   3  -8   26.44    1.41
  -7  -3  -9    1.29    0.48
  -7   3  -9    0.86    0.33
   7  -3  10   43.58    2.21
  -7  -3 -10   44.07    2.16
  -7   3 -10   42.21    2.05
  -7   3 -11    0.82    0.37
  -7  -3 -11   -0.07    0.36
   7  -3  11    0.48    0.47
  -7  -3 -11    0.21    0.40
   7  -3  12   66.88    3.33
  -7  -3 -12   79.20    3.34
  -7   3 -12   77.56    3.31
  -7  -3 -12   74.92    3.30
   7  -3  13   13.47    0.82
  -7  -3 -13   14.55    0.80
  -7   3 -13   14.03    0.77
  -7  -3 -13   13.72    0.77
   7  -4 -15   28.00    1.32
   7  -4 -15   26.36    1.29
  -7  -4  15   25.30    1.27
   7  -4 -14    0.52    0.26
   7  -4 -13    1.26    0.36
   7   4 -13    1.55    0.32
   7  -4 -12   22.68    1.35
   7   4 -12   25.76    1.32
   7  -4 -12   26.68    1.42
   7  -4 -11   30.37    1.65
   7  -4 -11   32.31    1.68
  -7  -4  10    1.02    0.45
  -7   4  10    0.93    0.42
   7  -4 -10    1.19    0.43
   7   4 -10    0.85    0.38
   7  -4 -10    0.72    0.42
   7   4  -9   16.28    0.95
   7  -4  -9   14.98    1.03
  -7  -4   9   16.20    1.03
  -7   4   9   15.68    1.02
   7   4  -9   15.17    0.97
  -7  -4   8   22.17    1.22
  -7   4   8   19.31    1.18
   7   4  -8   19.20    1.12
   7  -4  -8   21.21    1.21
   7   4  -8   21.24    1.16
   7  -4  -8   20.55    1.18
  -7  -4   7  138.56    5.70
  -7   4   7  121.49    5.67
   7  -4  -7  138.28    5.69
   7  -4  -6    8.95    0.69
   7  -4  -6    9.47    0.67
  -7  -4   6    8.89    0.68
  -7   4   6    8.88    0.67
   7  -4  -6   10.06    0.68
   7  -4  -5   18.18    1.03
   7  -4  -5   17.54    0.98
  -7  -4   5   17.54    1.01
  -7   4   5   19.20    1.02
   7  -4  -5   16.90    0.99
   7  -4  -4  134.28    5.80
  -7   4   4  137.20    5.81
  -7  -4   4  138.94    5.81
   7  -4  -4  137.68    5.78
   7  -4  -3   60.06    2.65
  -7  -4   3   59.36    2.66
  -7  -4   3   58.91    2.67
   7  -4  -2    2.19    0.32
  -7  -4   2    2.05    0.32
  -7   4   2    2.43    0.33
  -7  -4   2    1.59    0.33
   7  -4  -2    1.98    0.33
  -7   4   1  810.70   31.57
  -7  -4   1  767.84   31.56
  -7  -4   1  808.36   31.59
  -7   4   1  741.84   31.56
  -7  -4   1  729.13   31.56
   7  -4  -1  805.23   31.60
  -7   4   0   36.10    1.70
  -7  -4   0   36.85    1.73
  -7  -4   0   36.31    1.70
  -7   4   0   35.21    1.70
  -7  -4   0   39.13    1.74
   7  -4   0   32.57    1.70
   7  -4   0   35.62    1.72
  -7   4  -1   22.37    1.18
  -7  -4  -1   24.04    1.19
   7  -4   1   23.22    1.22
  -7  -4  -1   22.88    1.21
  -7   4  -1   23.87    1.19
   7  -4   1   22.12    1.20
  -7   4  -2  107.49    5.02
  -7  -4  -2  128.85    5.06
   7  -4   2  112.65    5.07
  -7  -4  -2  124.14    5.08
  -7   4  -2  119.30    5.03
   7  -4   3   26.14    1.38
  -7  -4  -3   25.97    1.36
  -7   4  -3   26.20    1.31
  -7   4  -3   23.93    1.31
  -7  -4  -3   26.78    1.33
   7  -4   4  217.75    8.63
  -7  -4  -4  219.39    8.59
  -7   4  -4  191.36    8.50
  -7   4  -4  194.35    8.52
  -7  -4  -4  203.69    8.53
  -7   4  -5    5.14    0.52
  -7  -4  -5    5.98    0.55
   7  -4   5    4.85    0.58
  -7   4  -5    6.26    0.52
  -7  -4  -5    5.58    0.58
   7  -4   6  569.62   22.73
  -7  -4  -6  574.77   22.69
  -7   4  -6  503.53   22.56
  -7  -4  -6  579.91   22.64
   7  -4   7  273.93   12.08
  -7  -4  -7  312.73   12.08
  -7   4  -7  280.49   11.94
   7  -4   8    3.45    0.62
  -7  -4  -8    3.38    0.58
   7  -4   9   13.16    1.02
   7  -4  10   22.10    1.37
  -7   4 -10   23.05    1.27
  -7  -4 -10   21.57    1.24
  -7   4 -11    0.09    0.32
  -7  -4 -11    0.06    0.34
   7  -4  11    0.04    0.41
  -7   4 -12   79.73    3.54
   7  -4  12   81.78    3.64
  -7  -4 -12   84.37    3.60
  -7  -4 -12   80.54    3.54
  -7   4 -13    4.46    0.36
  -7  -4 -13    3.71    0.34
   7  -4  13    3.90    0.42
  -7  -4 -13    4.42    0.41
   7  -5 -14    7.67    0.53
   7  -5 -14    7.69    0.59
  -7  -5  14    7.12    0.55
   7  -5 -13   47.06    2.16
   7  -5 -13   44.67    2.18
   7  -5 -12   30.69    1.63
   7  -5 -12   33.39    1.68
   7  -5 -11   77.18    3.62
   7   5 -11   80.26    3.53
   7  -5 -11   82.92    3.64
   7  -5 -10   18.56    1.13
  -7  -5  10   17.93    1.10
  -7   5  10   18.08    1.10
   7   5 -10   14.49    0.97
   7  -5 -10   18.14    1.11
  -7  -5   9    2.33    0.46
  -7   5   9    1.63    0.43
   7   5  -9    2.38    0.39
   7  -5  -9    2.02    0.51
   7   5  -9    1.63    0.37
   7  -5  -9    1.87    0.46
   7   5  -8   47.71    2.18
  -7  -5   8   47.59    2.23
  -7   5   8   44.29    2.20
   7   5  -8   44.48    2.16
   7  -5  -7    4.34    0.55
   7  -5  -7    4.78    0.54
   7  -5  -7    5.11    0.53
   7  -5  -7    5.18    0.51
  -7  -5   7    4.20    0.50
  -7   5   7    5.60    0.54
  -7  -5   7    4.34    0.55
   7  -5  -6   -0.03    0.30
   7  -5  -6    0.54    0.32
  -7  -5   6    0.24    0.29
  -7   5   6    0.45    0.32
   7  -5  -6    1.17    0.39
   7  -5  -6    0.83    0.32
  -7  -5   6    0.57    0.37
   7  -5  -5   25.57    1.36
   7  -5  -5   27.19    1.40
   7  -5  -5   24.07    1.30
  -7  -5   5   27.44    1.36
  -7   5   5   24.86    1.33
   7  -5  -5   29.11    1.40
  -7  -5   5   28.71    1.40
   7  -5  -5   24.30    1.35
   7  -5  -4   10.41    0.67
   7  -5  -4    8.52    0.67
   7  -5  -4    8.86    0.61
  -7  -5   4   10.05    0.65
  -7   5   4    9.34    0.64
  -7  -5   4    9.53    0.69
   7  -5  -3    2.39    0.40
  -7  -5   3    1.70    0.34
   7  -5  -3    2.33    0.34
   7  -5  -3    1.70    0.36
  -7  -5   3    2.15    0.32
   7  -5  -2    9.17    0.61
   7  -5  -2   10.13    0.72
   7  -5  -2    9.10    0.67
  -7  -5   2   10.15    0.65
  -7  -5   2    9.93    0.67
  -7  -5   1   77.10    3.29
   7  -5  -1   74.85    3.33
  -7  -5   1   76.63    3.30
  -7   5   1   68.78    3.27
  -7   5   1   71.25    3.26
  -7  -5   1   83.05    3.34
   7  -5  -1   75.99    3.35
  -7   5   0    9.52    0.60
  -7  -5   0    9.78    0.61
   7  -5   0    8.02    0.64
  -7  -5   0    7.86    0.60
  -7   5   0    9.07    0.60
  -7  -5   0    8.10    0.61
   7  -5   0    8.10    0.63
  -7   5  -1   75.98    3.28
  -7  -5  -1   79.61    3.30
   7  -5   1   72.08    3.35
  -7  -5  -1   71.98    3.30
  -7   5  -1   71.56    3.27
   7  -5   1   78.93    3.36
  -7   5  -2    4.84    0.44
  -7  -5  -2    4.92    0.45
   7  -5   2    4.64    0.52
  -7  -5  -2    5.43    0.50
   7  -5   2    4.34    0.47
  -7   5  -3  170.02    7.50
  -7  -5  -3  192.60    7.53
   7  -5   3  177.44    7.60
  -7  -5  -3  176.80    7.55
   7  -5   4   43.61    2.24
  -7  -5  -4   47.49    2.21
  -7   5  -4   44.29    2.14
  -7  -5  -4   47.30    2.15
   7  -5   5   64.62    2.96
  -7  -5  -5   64.40    2.90
  -7  -5  -5   62.70    2.84
  -7   5  -5   58.32    2.82
  -7   5  -6  172.06    6.81
   7  -5   6  146.73    6.87
  -7  -5  -6  158.72    6.83
  -7  -5  -6  157.71    6.77
  -7   5  -7   84.68    3.70
  -7  -5  -7   84.28    3.70
   7  -5   7   78.63    3.81
  -7  -5  -7   80.53    3.74
  -7   5  -8    8.54    0.69
   7  -5   8    8.63    0.84
  -7  -5  -8    8.20    0.77
  -7  -5  -8    7.43    0.68
  -7   5  -9    0.10    0.35
  -7  -5  -9    0.82    0.36
   7  -5   9    0.43    0.55
  -7  -5  -9    0.57    0.49
  -7   5 -10    6.00    0.57
  -7  -5 -10    4.18    0.48
   7  -5  10    5.16    0.71
  -7  -5 -10    5.92    0.66
   7  -5  11   22.44    1.33
  -7  -5 -11   23.48    1.20
  -7  -5 -11   21.32    1.26
  -7   5 -11   23.04    1.20
  -7   5 -12    1.76    0.29
  -7  -5 -12    1.88    0.31
   7  -5  12    1.65    0.38
   7  -5  13   46.59    2.10
   7  -6 -15    6.73    0.47
   7  -6 -15    6.74    0.45
   7  -6 -14    0.83    0.26
   7  -6 -14    1.14    0.33
   7  -6 -14    1.33    0.33
   7  -6 -13    6.75    0.57
   7  -6 -13    5.87    0.57
   7  -6 -12    4.92    0.59
   7  -6 -12    4.34    0.55
   7  -6 -11   -0.18    0.47
   7  -6 -11    0.60    0.43
   7  -6 -10    5.46    0.67
   7  -6 -10    4.94    0.59
  -7  -6   9  236.23    9.83
  -7   6   9  241.02    9.83
   7   6  -9  223.97    9.76
   7  -6  -9  240.15    9.85
   7   6  -8   23.01    1.21
   7  -6  -8   20.40    1.29
  -7  -6   8   24.76    1.27
  -7   6   8   21.53    1.23
   7  -6  -8   22.64    1.32
   7   6  -8   22.15    1.20
   7  -6  -8   21.94    1.25
   7  -6  -8   20.94    1.22
  -7  -6   7   39.10    1.88
  -7   6   7   34.39    1.84
   7  -6  -7   37.44    1.91
   7  -6  -7   40.76    1.91
   7  -6  -7   40.52    1.97
  -7  -6   7   38.26    1.92
   7  -6  -6    5.19    0.57
   7  -6  -6    5.99    0.58
   7  -6  -6    5.61    0.59
   7  -6  -6    5.70    0.50
  -7  -6   6    5.03    0.49
  -7   6   6    4.43    0.48
   7  -6  -6    5.33    0.54
  -7  -6   6    5.42    0.58
   7  -6  -5   66.86    3.03
   7  -6  -5   64.53    3.07
   7  -6  -5   65.21    3.05
   7  -6  -5   66.30    2.97
  -7  -6   5   64.30    2.98
  -7   6   5   66.61    2.99
  -7  -6   5   78.96    3.10
   7  -6  -5   66.95    3.07
   7  -6  -4  181.07    7.68
   7  -6  -4  181.90    7.75
  -7  -6   4  181.38    7.66
  -7  -6   4  188.72    7.72
   7  -6  -4  183.38    7.74
   7  -6  -3    4.29    0.53
   7  -6  -3    3.35    0.40
   7  -6  -3    4.26    0.49
  -7  -6   3    4.49    0.47
   7  -6  -2   20.68    1.15
   7  -6  -2   19.57    1.04
  -7  -6   2   20.10    1.11
   7  -6  -2   20.31    1.17
   7  -6  -1    2.24    0.40
  -7  -6   1    2.03    0.36
  -7  -6   1    1.98    0.32
   7  -6  -1    2.36    0.42
   7  -6   0  107.62    4.81
  -7  -6   0  109.09    4.74
  -7  -6   0  114.19    4.77
   7  -6   0  110.77    4.82
   7  -6   1   66.77    3.09
  -7  -6  -1   66.01    3.02
  -7  -6  -1   71.48    3.04
   7  -6   1   65.31    3.07
  -7   6  -2   12.92    0.82
   7  -6   2   14.86    0.95
  -7  -6  -2   16.08    0.91
   7  -6   2   14.21    0.93
  -7   6  -3    0.30    0.24
  -7  -6  -3    0.30    0.22
   7  -6   3    0.60    0.39
  -7  -6  -3   -0.13    0.31
  -7   6  -4    4.42    0.46
  -7  -6  -4    5.22    0.46
   7  -6   4    3.98    0.58
  -7  -6  -4    5.32    0.53
   7  -6   5  132.14    5.86
  -7  -6  -5  144.50    5.81
  -7   6  -5  133.32    5.71
  -7  -6  -5  127.44    5.69
   7  -6   6  249.72   10.81
  -7  -6  -6  260.50   10.73
  -7   6  -6  246.58   10.63
  -7  -6  -6  264.88   10.66
   7  -6   7   43.57    2.30
  -7  -6  -7   42.46    2.20
  -7   6  -7   44.71    2.13
  -7  -6  -7   46.11    2.14
   7  -6   8   28.15    1.63
  -7  -6  -8   25.61    1.52
  -7  -6  -8   27.69    1.44
  -7   6  -8   27.95    1.45
  -7   6  -9    1.31    0.38
  -7  -6  -9    0.68    0.32
   7  -6   9    1.04    0.56
  -7  -6  -9    1.13    0.44
   7  -6  10   52.24    2.65
  -7  -6 -10   57.18    2.61
  -7  -6 -10   55.16    2.50
  -7   6 -10   54.30    2.50
   7  -6  11   22.27    1.24
  -7  -6 -11   22.01    1.19
  -7   6 -11   19.45    1.05
  -7  -6 -11   19.77    1.05
  -7   6 -12    6.26    0.42
   7  -6  12    7.29    0.60
  -7  -6 -12    6.22    0.52
   7  -6  13   41.14    1.81
  -7  -6 -13   38.71    1.77
   7  -7 -15    6.01    0.39
   7  -7 -15    5.76    0.37
   7  -7 -14   44.21    1.96
   7  -7 -14   42.65    2.01
   7  -7 -14   45.40    1.99
   7  -7 -13   55.33    2.53
   7  -7 -13   57.34    2.54
   7  -7 -12   14.09    0.91
   7  -7 -12   13.26    0.88
   7  -7 -11   34.58    1.77
   7  -7 -11   34.00    1.73
   7  -7 -10    0.26    0.50
   7  -7 -10    0.37    0.36
   7  -7  -9   31.43    1.60
   7  -7  -9   30.43    1.60
   7  -7  -8   19.54    1.16
   7  -7  -8   18.42    1.18
   7  -7  -8   17.97    1.18
   7  -7  -8   20.30    1.13
   7  -7  -8   19.11    1.14
   7  -7  -7   66.07    3.08
   7  -7  -7   65.38    3.06
   7  -7  -7   67.20    3.13
   7   7  -7   67.26    2.98
   7  -7  -7   65.32    3.00
   7  -7  -7   67.63    3.07
   7  -7  -6    0.47    0.35
   7  -7  -6    0.81    0.39
   7  -7  -6    0.71    0.42
   7  -7  -6    0.44    0.37
  -7  -7   6    0.25    0.34
   7  -7  -5  243.56   10.28
   7  -7  -5  253.84   10.35
  -7  -7   5  240.19   10.31
   7  -7  -5  237.35   10.37
   7  -7  -5  260.44   10.38
  -7  -7   4    5.37    0.55
   7  -7  -4    6.84    0.55
   7  -7  -4    5.05    0.59
   7  -7  -4    5.94    0.61
   7  -7  -3    1.37    0.45
   7  -7  -3    1.68    0.35
   7  -7  -3    1.91    0.45
  -7  -7   3    2.46    0.40
   7  -7  -2   75.48    3.46
   7  -7  -2   72.49    3.47
  -7  -7   2   80.02    3.41
   7  -7  -1   52.92    2.52
  -7  -7   1   52.31    2.44
   7  -7  -1   53.15    2.54
   7  -7   0   21.48    1.27
  -7  -7   0   22.41    1.20
   7  -7   0   22.31    1.29
   7  -7   1   17.62    1.12
  -7  -7  -1   17.78    1.01
  -7  -7  -1   18.74    1.04
   7  -7   1   17.83    1.12
   7  -7   2    2.01    0.46
  -7  -7  -2    1.16    0.30
  -7  -7  -2    1.67    0.36
   7  -7   2    2.11    0.46
   7  -7   3   13.35    0.95
  -7  -7  -3   12.41    0.83
   7  -7   3   12.79    0.93
   7  -7   4   20.39    1.23
  -7  -7  -4   17.43    1.09
   7  -7   5  564.50   22.71
  -7  -7  -5  539.60   22.58
   7  -7   6   68.22    3.43
  -7  -7  -6   77.37    3.38
   7  -7   7   80.20    3.59
  -7  -7  -7   81.45    3.46
   7  -7   8   55.21    2.74
  -7  -7  -8   54.17    2.60
  -7   7  -8   54.30    2.50
  -7  -7  -8   54.98    2.50
   7  -7   9   60.99    2.89
  -7  -7  -9   57.36    2.76
  -7   7  -9   58.69    2.65
   7  -7  10    2.23    0.56
  -7  -7 -10    2.65    0.47
   7  -7  11  110.14    4.78
  -7  -7 -11  108.85    4.71
   7  -7  12    6.02    0.52
  -7  -7 -12    6.06    0.47
   7  -8 -14    3.21    0.30
   7  -8 -14    3.55    0.33
   7  -8 -14    3.20    0.30
   7  -8 -13   14.39    0.83
   7  -8 -13   13.42    0.82
   7  -8 -13   14.86    0.81
   7  -8 -12   18.18    1.05
   7  -8 -12   17.63    1.00
   7  -8 -11   42.08    2.03
   7  -8 -11   40.23    1.97
   7  -8 -10    1.92    0.41
   7  -8 -10    2.27    0.39
   7  -8  -9    4.40    0.53
   7  -8  -9    3.41    0.60
   7  -8  -9    3.26    0.48
   7  -8  -9    2.92    0.45
   7  -8  -8   10.73    0.87
   7  -8  -8   13.87    0.94
   7  -8  -8   12.61    0.97
   7  -8  -8   12.43    0.81
   7  -8  -8   12.24    0.89
   7  -8  -7   16.06    1.07
   7  -8  -7   15.16    1.01
   7  -8  -7   16.17    1.08
   7  -8  -7   14.45    0.90
   7  -8  -7   16.21    1.04
   7  -8  -6   11.58    0.91
   7  -8  -6   11.77    0.86
   7  -8  -6   12.20    0.89
   7  -8  -6   12.00    0.95
  -7  -8   6   13.31    0.89
   7  -8  -5   23.53    1.29
   7  -8  -5   22.80    1.37
  -7  -8   5   24.16    1.32
   7  -8  -5   24.10    1.35
   7  -8  -5   22.13    1.37
   7  -8  -4   52.89    2.52
   7  -8  -4   56.80    2.67
   7  -8  -4   55.91    2.62
  -7  -8   4   54.54    2.56
   7  -8  -3    3.64    0.57
   7  -8  -3    3.78    0.42
   7  -8  -3    4.26    0.55
   7  -8  -3    4.09    0.57
  -7  -8   3    2.94    0.45
   7  -8  -2   11.20    0.85
  -7  -8   2   12.33    0.80
   7  -8  -2   11.08    0.89
   7  -8  -1   89.56    3.92
  -7  -8   1   88.23    3.81
   7  -8  -1   80.38    3.90
  -7  -8   0    2.26    0.39
   7  -8   0    2.02    0.47
   7  -8   0    2.43    0.53
   7  -8   1    6.12    0.68
   7  -8   1    6.17    0.68
  -7  -8  -1    6.11    0.56
   7  -8   2    8.96    0.78
  -7  -8  -2    8.83    0.64
  -7  -8  -2    8.79    0.66
   7  -8   2    6.75    0.72
   7  -8   3    0.37    0.46
   7  -8   3    0.36    0.45
  -7  -8  -3    0.68    0.32
  -7  -8  -3    0.62    0.35
   7  -8   4   38.38    2.05
  -7  -8  -4   39.33    1.90
   7  -8   4   37.13    2.01
   7  -8   5  151.63    6.70
  -7  -8  -5  153.84    6.55
   7  -8   6   47.86    2.45
  -7  -8  -6   47.16    2.29
   7  -8   7  145.91    6.12
  -7  -8  -7  132.71    5.95
   7  -8   8    5.52    0.73
  -7  -8  -8    4.88    0.55
   7  -8   9   11.38    0.95
  -7  -8  -9   12.62    0.84
   7  -8  10   -0.26    0.43
  -7  -8 -10    0.17    0.33
   7  -8  10   -0.29    0.32
   7  -8  11    3.70    0.47
  -7  -8 -11    3.73    0.40
  -7  -8 -11    3.01    0.30
   7  -8  11    2.75    0.33
   7  -8  12    0.25    0.25
  -7  -8 -12    0.21    0.19
   7  -9 -13    7.25    0.50
   7  -9 -13    6.71    0.47
   7  -9 -12   12.56    0.78
   7  -9 -12   10.56    0.69
   7  -9 -12   10.73    0.69
   7  -9 -12   10.59    0.67
   7  -9 -11   41.08    1.92
   7  -9 -10   14.38    0.90
   7  -9 -10   14.14    0.96
   7  -9 -10   13.31    0.86
   7  -9 -10   12.89    0.82
   7  -9  -9  104.26    4.41
   7  -9  -9  100.47    4.39
   7  -9  -9   91.94    4.26
   7  -9  -9  101.88    4.37
   7  -9  -8   13.68    0.98
   7  -9  -8   13.49    0.97
   7  -9  -8   14.45    1.06
   7  -9  -8   14.64    0.99
   7  -9  -7    7.50    0.74
   7  -9  -7    7.85    0.71
   7  -9  -7    8.00    0.80
   7  -9  -7    6.68    0.70
   7  -9  -6   11.88    0.96
   7  -9  -6   12.37    0.88
   7  -9  -6   12.21    0.99
   7  -9  -6   12.93    0.93
   7  -9  -5   13.78    0.99
   7  -9  -5   12.08    0.87
   7  -9  -5   12.97    1.02
  -7  -9   5   13.73    0.90
   7  -9  -5   13.59    0.98
   7  -9  -4    8.52    0.66
   7  -9  -4    8.60    0.81
   7  -9  -4    9.28    0.81
   7  -9  -4    9.78    0.82
  -7  -9   4    8.87    0.71
   7  -9  -3  401.87   16.73
   7  -9  -3  403.89   16.92
   7  -9  -3  420.13   16.96
  -7  -9   3  408.94   16.79
   7  -9  -2   17.13    1.17
  -7  -9   2   18.85    1.06
   7  -9  -2   18.10    1.19
   7  -9  -2   17.43    1.13
   7  -9  -1    6.06    0.67
   7  -9  -1    5.17    0.62
  -7  -9   1    5.41    0.53
   7  -9  -1    5.75    0.68
  -7  -9   0    2.69    0.40
   7  -9   0    2.30    0.51
   7  -9   0    2.60    0.53
   7  -9   0    3.05    0.60
   7  -9   1   87.65    4.02
   7  -9   1   89.25    3.94
   7  -9   1   86.17    4.02
  -7  -9  -1   87.51    3.86
   7  -9   2    0.43    0.45
  -7  -9  -2   -0.09    0.29
   7  -9   2    0.38    0.48
   7  -9   3  106.78    4.95
   7  -9   3  109.02    4.96
  -7  -9  -3  113.98    4.81
   7  -9   4  150.08    6.21
  -7  -9  -4  129.28    5.96
   7  -9   4  144.40    6.16
  -7  -9  -4  142.54    5.99
   7  -9   5    0.96    0.57
  -7  -9  -5    0.20    0.32
  -7  -9  -5    0.06    0.32
   7  -9   5    0.33    0.47
   7  -9   6   16.55    1.19
  -7  -9  -6   14.36    0.97
  -7  -9  -6   17.12    0.99
   7  -9   7    4.99    0.73
  -7  -9  -7    5.73    0.55
   7  -9   8    5.92    0.74
  -7  -9  -8    6.86    0.61
  -7  -9  -9   -0.05    0.24
   7  -9   9    0.24    0.44
  -7  -9  -9    0.09    0.30
   7  -9   9    0.21    0.37
   7  -9  10    0.70    0.42
  -7  -9 -10    1.31    0.34
   7  -9  10    1.02    0.34
   7  -9  11    0.41    0.32
  -7  -9 -11    0.60    0.23
   7  -9  11    0.33    0.20
   7 -10 -13   88.46    3.74
   7 -10 -12   34.43    1.53
   7 -10 -12   34.20    1.50
   7 -10 -11    3.06    0.36
   7 -10 -11    3.78    0.36
   7 -10 -10    7.14    0.62
   7 -10 -10    8.07    0.69
   7 -10  -9   22.45    1.27
   7 -10  -9   20.23    1.23
   7 -10  -9   21.68    1.23
   7 -10  -8   45.76    2.39
   7 -10  -8   50.25    2.38
   7 -10  -8   48.50    2.46
   7 -10  -8   51.37    2.40
   7 -10  -7   50.29    2.61
   7 -10  -7   53.82    2.53
   7 -10  -7   55.48    2.66
   7 -10  -7   52.84    2.57
   7 -10  -6   55.85    2.83
   7 -10  -6   57.46    2.72
   7 -10  -6   60.76    2.90
   7 -10  -6   59.85    2.81
   7 -10  -5  151.14    6.53
   7 -10  -5  147.64    6.37
   7 -10  -5  152.49    6.55
   7 -10  -5  153.93    6.50
  -7 -10   5  144.40    6.37
   7 -10  -4  208.75    8.79
   7 -10  -4  228.20    9.02
  -7 -10   4  206.15    8.81
   7 -10  -4  188.42    8.88
   7 -10  -4  228.73    9.03
   7 -10  -3   51.22    2.66
   7 -10  -3   56.28    2.72
  -7 -10   3   54.02    2.50
   7 -10  -3   53.03    2.68
   7 -10  -2    0.24    0.47
   7 -10  -2    0.50    0.48
  -7 -10   2    0.69    0.33
   7 -10  -2   -0.05    0.44
   7 -10  -1   46.40    2.31
  -7 -10   1   43.31    2.09
   7 -10  -1   43.22    2.29
   7 -10  -1   44.57    2.23
   7 -10   0  117.60    5.30
   7 -10   0  119.68    5.39
  -7 -10   0  122.25    5.21
   7 -10   0  125.20    5.43
   7 -10   1   75.35    3.56
   7 -10   1   80.32    3.59
  -7 -10  -1   73.47    3.36
   7 -10   1   75.10    3.46
   7 -10   2   52.86    2.61
   7 -10   2   53.25    2.63
  -7 -10  -2   50.83    2.40
   7 -10   2   51.08    2.48
   7 -10   3    0.30    0.56
   7 -10   3    0.10    0.54
  -7 -10  -3    0.78    0.31
   7 -10   3    0.50    0.37
   7 -10   4   96.37    4.45
   7 -10   4   97.63    4.45
  -7 -10  -4   98.22    4.23
   7 -10   4   95.38    4.25
   7 -10   5    2.97    0.65
  -7 -10  -5    2.30    0.38
   7 -10   5    2.79    0.61
   7 -10   6  275.79   11.06
  -7 -10  -6  263.34   10.84
   7 -10   6  265.05   11.02
  -7 -10  -6  248.82   10.80
   7 -10   7   17.40    1.23
  -7 -10  -7   18.10    1.02
   7 -10   7   18.05    1.18
   7 -10   8    1.41    0.50
  -7 -10  -8    1.75    0.34
   7 -10   8    1.09    0.43
  -7 -10  -9    1.47    0.29
   7 -10   9    1.44    0.41
  -7 -10 -10   34.66    1.65
   7 -10  10   40.03    1.75
   7 -11 -12   52.13    2.28
   7 -11 -11    6.49    0.53
   7 -11 -11    6.44    0.52
   7 -11 -10    8.76    0.68
   7 -11 -10   11.20    0.73
   7 -11  -9   -0.21    0.38
   7 -11  -9    0.88    0.43
   7 -11  -9    0.22    0.39
   7 -11  -8    1.84    0.51
   7 -11  -8    2.02    0.46
   7 -11  -8    2.32    0.57
   7 -11  -8    1.86    0.48
   7 -11  -7    1.52    0.53
   7 -11  -7    1.04    0.44
   7 -11  -7    1.41    0.55
   7 -11  -7    1.24    0.48
   7 -11  -6   13.92    1.06
   7 -11  -6   12.36    0.86
   7 -11  -6   14.26    1.03
   7 -11  -6   12.85    1.04
   7 -11  -5   40.87    2.01
   7 -11  -5   33.18    1.77
   7 -11  -5   36.54    2.00
   7 -11  -5   37.36    1.95
   7 -11  -4   31.06    1.78
   7 -11  -4   29.92    1.55
   7 -11  -4   34.14    1.82
  -7 -11   4   30.78    1.57
   7 -11  -3   34.92    1.89
  -7 -11   3   31.80    1.64
   7 -11  -3   33.33    1.80
   7 -11  -3   34.12    1.88
   7 -11  -2   73.21    3.38
   7 -11  -2   70.78    3.44
   7 -11  -2   73.41    3.47
   7 -11  -1   17.29    1.22
   7 -11  -1   15.44    1.16
   7 -11  -1   17.84    1.12
   7 -11   0   79.39    3.63
   7 -11   0   75.66    3.63
   7 -11   0   74.87    3.52
   7 -11   1   49.27    2.45
   7 -11   1   47.39    2.45
   7 -11   1   46.90    2.33
   7 -11   2   30.25    1.69
   7 -11   2   27.05    1.63
   7 -11   2   27.40    1.51
   7 -11   3    9.89    0.75
   7 -11   3   10.93    0.94
   7 -11   3    9.64    0.91
   7 -11   4    0.49    0.55
   7 -11   4    0.60    0.55
   7 -11   5   44.95    2.36
   7 -11   5   46.69    2.35
   7 -11   6   13.64    1.01
   7 -11   7    0.16    0.43
   7 -11   8   40.08    1.98
   7 -11   9    1.16    0.34
   7 -11  10    1.46    0.26
   7 -12 -12    1.01    0.20
   7 -12 -11    1.46    0.30
   7 -12 -11    1.20    0.28
   7 -12 -10    2.01    0.35
   7 -12 -10    1.80    0.35
   7 -12 -10    1.72    0.38
   7 -12  -9   44.69    2.07
   7 -12  -9   41.13    2.00
   7 -12  -8   12.34    0.84
   7 -12  -8   11.05    0.85
   7 -12  -8   11.08    0.77
   7 -12  -7    0.63    0.51
   7 -12  -7    1.05    0.37
   7 -12  -7    0.86    0.49
   7 -12  -7    0.62    0.55
   7 -12  -6   12.40    0.99
   7 -12  -6   11.73    0.79
   7 -12  -6   11.04    0.97
   7 -12  -6   11.96    0.93
   7 -12  -5   62.65    2.97
   7 -12  -5   58.07    2.72
   7 -12  -5   63.28    2.98
   7 -12  -4   18.73    1.26
   7 -12  -4   16.77    1.22
   7 -12  -4   17.16    1.17
   7 -12  -3   38.37    2.16
   7 -12  -3   41.48    2.11
   7 -12  -3   42.01    2.20
   7 -12  -2   43.97    2.10
   7 -12  -2   40.40    2.01
   7 -12  -1   -0.10    0.55
   7 -12  -1   -0.20    0.47
   7 -12   0  134.92    6.08
   7 -12   0  137.38    6.09
   7 -12   0  139.07    5.96
   7 -12   1   25.87    1.60
   7 -12   1   26.64    1.46
   7 -12   1   27.17    1.63
   7 -12   2   47.81    2.41
   7 -12   2   44.20    2.37
   7 -12   2   45.06    2.20
   7 -12   3  169.99    6.96
   7 -12   3  152.82    6.72
   7 -12   4    9.52    0.87
   7 -12   5    1.93    0.53
   7 -12   6   29.54    1.63
   7 -12   7    3.57    0.52
   7 -12   8    6.60    0.64
   7 -12   8    7.15    0.60
   7 -12   9    9.39    0.64
   7 -12   9    9.46    0.61
   7 -13 -11   12.73    0.64
   7 -13 -11   12.07    0.65
   7 -13 -10    3.49    0.35
   7 -13 -10    3.64    0.35
   7 -13  -9   16.95    1.00
   7 -13  -9   18.19    0.95
   7 -13  -8    1.09    0.41
   7 -13  -8    1.37    0.33
   7 -13  -8    1.87    0.43
   7 -13  -7   15.35    1.00
   7 -13  -7   13.03    0.83
   7 -13  -7   14.92    1.04
   7 -13  -7   14.56    0.96
   7 -13  -6    1.75    0.51
   7 -13  -6    0.34    0.28
   7 -13  -6    1.62    0.55
   7 -13  -6    0.80    0.48
   7 -13  -5    0.53    0.55
   7 -13  -5    1.35    0.55
   7 -13  -4    0.84    0.54
   7 -13  -4    0.79    0.62
   7 -13  -4    0.55    0.48
   7 -13  -3   40.28    2.23
   7 -13  -3   44.27    2.27
   7 -13  -3   44.88    2.19
   7 -13  -2    8.56    0.86
   7 -13  -2   10.74    0.85
   7 -13  -1    1.73    0.63
   7 -13  -1    0.73    0.55
   7 -13  -1    1.33    0.47
   7 -13   0   24.85    1.37
   7 -13   0   26.89    1.53
   7 -13   1   53.64    2.53
   7 -13   2   89.14    4.01
   7 -13   2   96.16    4.22
   7 -13   3  162.43    7.03
   7 -13   4   46.38    2.32
   7 -13   5    2.93    0.54
   7 -13   6    2.14    0.50
   7 -13   6    2.18    0.47
   7 -13   7    6.55    0.62
   7 -13   7    8.00    0.64
   7 -13   8    6.52    0.52
   7 -13   8    6.30    0.50
   7 -13   9    8.76    0.53
   7 -14  -9    8.41    0.56
   7 -14  -9    7.64    0.48
   7 -14  -9    8.93    0.56
   7 -14  -8    0.43    0.31
   7 -14  -8   -0.33    0.22
   7 -14  -8   -0.14    0.30
   7 -14  -7    3.34    0.46
   7 -14  -7    2.85    0.49
   7 -14  -7    2.39    0.31
   7 -14  -7    3.57    0.45
   7 -14  -6    1.74    0.47
   7 -14  -6    1.70    0.50
   7 -14  -6    1.62    0.37
   7 -14  -5   21.68    1.33
   7 -14  -5   22.59    1.36
   7 -14  -5   23.70    1.30
   7 -14  -4   11.29    0.93
   7 -14  -4   14.09    0.99
   7 -14  -4   11.37    0.88
   7 -14  -3    0.91    0.58
   7 -14  -3    1.41    0.49
   7 -14  -2   20.18    1.32
   7 -14  -2   22.18    1.26
   7 -14  -1    2.50    0.61
   7 -14  -1    2.04    0.59
   7 -14  -1    2.52    0.49
   7 -14   0    0.17    0.44
   7 -14   0    0.35    0.38
   7 -14   1   32.84    1.65
   7 -14   1   34.53    1.81
   7 -14   2   37.19    1.92
   7 -14   3   34.02    1.75
   7 -14   3   35.35    1.71
   7 -14   4    1.19    0.38
   7 -14   4    0.83    0.41
   7 -14   4    1.23    0.47
   7 -14   5   30.06    1.52
   7 -14   5   29.09    1.52
   7 -14   5   27.18    1.44
   7 -14   6   10.59    0.73
   7 -14   6   10.98    0.73
   7 -14   6    9.26    0.61
   7 -14   7   32.06    1.53
   7 -15  -8    1.91    0.29
   7 -15  -8    2.11    0.28
   7 -15  -7    4.08    0.46
   7 -15  -7    4.72    0.40
   7 -15  -6    0.09    0.33
   7 -15  -6    0.53    0.40
   7 -15  -6   -0.32    0.26
   7 -15  -5    2.53    0.49
   7 -15  -5    1.67    0.32
   7 -15  -5    2.10    0.43
   7 -15  -4    4.40    0.40
   7 -15  -4    4.88    0.53
   7 -15  -3   45.13    2.14
   7 -15  -2    0.07    0.39
   7 -15  -2   -0.23    0.35
   7 -15  -1    0.48    0.43
   7 -15  -1    0.57    0.34
   7 -15   0   28.06    1.45
   7 -15   0   24.20    1.45
   7 -15   0   25.62    1.31
   7 -15   1   13.93    0.93
   7 -15   1   14.26    0.97
   7 -15   1   12.71    0.78
   7 -15   2   10.94    0.78
   7 -15   2   10.74    0.81
   7 -15   3    1.04    0.35
   7 -15   3    1.05    0.42
   7 -15   4   19.83    1.08
   7 -15   4   21.36    1.15
   7 -15   5   44.48    1.86
   7 -15   5   42.73    1.86
   7 -15   6    0.71    0.25
   7 -15   6    1.06    0.26
   7 -16  -7    0.53    0.20
   7 -16  -6    9.37    0.61
   7 -16  -5    0.58    0.32
   7 -16  -5    0.52    0.16
   7 -16  -4    7.19    0.54
   7 -16  -3    8.29    0.64
   7 -16  -3    8.51    0.58
   7 -16  -2    1.04    0.39
   7 -16  -2    0.74    0.38
   7 -16  -2    1.73    0.32
   7 -16  -1    0.37    0.34
   7 -16  -1   -0.12    0.35
   7 -16  -1    0.19    0.24
   7 -16   0   29.58    1.48
   7 -16   0   28.71    1.50
   7 -16   1    2.89    0.41
   7 -16   1    2.73    0.43
   7 -16   2    3.37    0.40
   7 -16   2    3.55    0.44
   7 -16   3    3.79    0.42
   7 -16   3    3.00    0.33
   7 -16   3    4.17    0.42
   7 -16   4   19.43    0.99
   7 -17  -3    7.55    0.52
   7 -17  -3    8.43    0.54
   7 -17  -2    1.64    0.29
   7 -17  -2    1.13    0.28
   7 -17  -1    0.82    0.26
   7 -17  -1    0.43    0.25
   7 -17   0   17.85    0.94
   7 -17   0   19.92    0.98
   7 -17   1    0.66    0.23
   7 -17   2   19.78    0.97
   8   0 -15   -0.09    0.20
   8   0 -15    0.14    0.23
   8   0 -14   28.49    1.42
   8   0 -13    0.05    0.26
   8   0 -13   -0.40    0.40
   8   0 -12   89.69    4.09
   8   0 -12  100.01    4.19
   8   0 -11    0.07    0.35
   8   0 -10   31.78    1.69
   8   0 -10   33.10    1.73
   8   0  -9    0.11    0.39
   8   0  -9    0.26    0.42
   8   0  -8  122.54    5.31
   8   0  -7   -0.23    0.39
  -8   0   7    0.16    0.30
   8   0  -6  147.90    6.20
  -8   0   6  142.72    6.17
  -8   0   5    0.03    0.27
  -8   0   4   17.13    0.96
  -8   0   3    0.51    0.32
  -8   0   3    0.02    0.25
  -8   0   2   82.71    3.60
  -8   0   1   -0.10    0.23
  -8   0   0  407.67   16.11
  -8   0   0  378.33   16.05
  -8   0  -1    0.09    0.29
  -8   0  -2  496.85   20.39
  -8   0  -3   -0.23    0.34
  -8   0  -4  290.61   12.10
  -8   0  -5    0.59    0.37
  -8   0  -6   30.59    1.62
  -8   0  -7    0.24    0.35
  -8   0  -8   34.05    1.80
  -8   0  -9    0.08    0.39
   8   0  10  170.54    7.57
  -8   0 -10  188.43    7.61
   8   0  11    0.06    0.31
  -8   0 -11   -0.09    0.33
   8   0  12   30.02    1.46
  -8   0 -12   31.15    1.47
   8  -1 -15    1.14    0.27
   8   1 -15    1.27    0.22
   8  -1 -15    1.89    0.30
   8   1 -15    1.97    0.26
   8   1 -14   14.65    0.82
   8  -1 -14   12.80    0.83
   8  -1 -13    0.12    0.28
   8   1 -13   -0.12    0.39
   8  -1 -13    0.37    0.42
   8   1 -12   19.93    1.10
   8  -1 -12   18.87    1.12
   8   1 -12   20.28    1.20
   8  -1 -12   20.68    1.21
   8   1 -11   21.37    1.23
   8  -1 -11   23.64    1.29
  -8  -1  11   23.05    1.37
  -8   1  11   22.20    1.37
   8   1 -10   76.26    3.61
   8  -1 -10   85.52    3.66
  -8  -1  10   78.10    3.71
  -8   1  10   82.96    3.72
   8   1 -10   82.28    3.67
   8   1  -9    3.60    0.53
   8  -1  -9    3.05    0.50
   8   1  -9    2.91    0.50
  -8  -1   9    2.48    0.54
  -8   1   9    1.75    0.52
   8   1  -8   69.29    3.26
   8  -1  -8   73.87    3.29
   8   1  -8   73.35    3.29
   8  -1  -8   69.75    3.28
  -8  -1   8   75.06    3.34
  -8   1   8   71.50    3.32
   8   1  -7    4.82    0.54
   8  -1  -7    4.24    0.54
   8  -1  -7    3.15    0.49
  -8  -1   7    4.27    0.56
  -8   1   7    3.36    0.52
  -8  -1   7    3.88    0.50
   8   1  -6   65.46    3.07
  -8  -1   6   66.21    3.11
  -8   1   6   72.14    3.13
  -8  -1   6   68.75    3.08
  -8   1   6   68.74    3.05
   8  -1  -5   23.82    1.32
  -8   1   5   25.63    1.36
  -8  -1   5   26.23    1.37
  -8  -1   5   26.92    1.33
  -8   1   5   23.84    1.27
  -8  -1   4    2.94    0.38
   8  -1  -4    3.85    0.45
  -8   1   4    2.62    0.35
  -8  -1   3   -0.03    0.24
  -8  -1   3    0.30    0.29
  -8   1   3    0.06    0.32
  -8   1   3    0.05    0.22
  -8   1   2   15.56    0.95
  -8  -1   2   17.16    0.97
  -8  -1   2   17.79    0.98
  -8   1   2   14.31    0.93
  -8  -1   2   18.75    0.96
  -8   1   2   15.46    0.89
  -8   1   1    6.59    0.55
  -8  -1   1    7.07    0.57
  -8  -1   1    6.78    0.57
  -8   1   1    7.18    0.58
  -8  -1   1    6.83    0.54
  -8   1   1    6.81    0.51
  -8   1   0    0.28    0.28
  -8  -1   0    0.17    0.29
  -8  -1   0    0.39    0.31
  -8   1   0   -0.03    0.28
  -8  -1   0    0.42    0.27
  -8   1   0    0.43    0.25
  -8   1  -1  181.07    8.01
  -8  -1  -1  189.99    8.02
  -8   1  -1  203.97    8.05
  -8   1  -2   39.03    1.88
  -8  -1  -2   40.42    1.88
  -8   1  -2   36.46    1.87
  -8  -1  -3   64.63    3.18
  -8   1  -3   70.92    3.19
  -8   1  -3   74.57    3.19
  -8  -1  -3   71.60    3.18
  -8   1  -4    5.80    0.56
  -8  -1  -4    5.56    0.56
  -8  -1  -4    5.30    0.56
  -8   1  -4    5.83    0.58
  -8  -1  -5   26.05    1.45
  -8   1  -5   26.23    1.44
  -8   1  -5   26.51    1.44
  -8  -1  -5   27.00    1.44
  -8  -1  -6   12.16    0.90
   8  -1   6   13.42    0.88
  -8  -1  -6   12.25    0.90
  -8   1  -6   11.84    0.89
  -8   1  -6   12.78    0.91
  -8   1  -7    0.92    0.41
  -8  -1  -7    0.76    0.42
  -8  -1  -7    0.90    0.43
  -8   1  -7    0.19    0.40
  -8   1  -8    7.93    0.74
   8  -1   8    7.72    0.72
  -8  -1  -8    8.82    0.78
  -8   1  -8    8.67    0.73
  -8  -1  -8    8.92    0.75
   8  -1   9   40.03    1.98
  -8  -1  -9   38.00    1.97
  -8   1  -9   35.24    1.91
  -8   1  -9   40.93    1.99
  -8  -1  -9   39.43    1.99
   8  -1  10   25.07    1.44
  -8  -1 -10   27.24    1.47
  -8   1 -10   25.35    1.41
  -8   1 -10   28.00    1.48
  -8  -1 -10   28.69    1.48
  -8   1 -11   46.68    2.01
   8   1  11   37.90    1.91
   8  -1  11   37.75    1.95
  -8  -1 -11   42.00    1.98
  -8   1 -11   39.76    1.93
  -8  -1 -11   43.67    2.00
   8  -1  12    7.93    0.57
  -8  -1 -12    7.86    0.57
  -8   1 -12    7.93    0.52
  -8   1 -12    7.08    0.57
  -8  -1 -12    9.04    0.60
  -8   1 -13    0.49    0.22
  -8  -1 -13    0.95    0.22
  -8  -1 -13    0.75    0.18
   8  -2 -15    2.21    0.31
   8  -2 -15    2.44    0.33
   8   2 -15    1.91    0.23
   8   2 -14    5.76    0.47
   8  -2 -14    4.90    0.50
   8  -2 -13    8.76    0.65
   8   2 -13   10.04    0.70
   8  -2 -13    9.44    0.75
   8  -2 -12    3.03    0.49
   8   2 -12    3.07    0.49
   8   2 -11   61.55    2.82
   8  -2 -11   62.24    2.88
  -8  -2  11   59.93    2.94
  -8   2  11   65.35    2.98
   8   2 -10    6.32    0.60
   8  -2 -10    6.01    0.66
   8   2 -10    4.91    0.61
  -8  -2  10    4.95    0.67
  -8   2  10    5.85    0.70
   8   2  -9    8.44    0.69
   8  -2  -9    7.20    0.69
  -8  -2   9    7.23    0.72
   8   2  -9    5.88    0.65
   8  -2  -9    7.94    0.72
  -8   2   9    6.66    0.71
   8   2  -8   17.42    1.10
   8  -2  -8   16.59    1.11
   8   2  -8   17.76    1.12
   8  -2  -8   18.27    1.12
  -8  -2   8   20.42    1.18
  -8   2   8   21.80    1.20
   8   2  -7   63.88    2.83
   8  -2  -7   62.22    2.82
  -8  -2   7   59.38    2.84
  -8   2   7   59.53    2.83
  -8  -2   7   59.78    2.82
   8  -2  -6   25.47    1.28
  -8  -2   6   22.92    1.29
  -8   2   6   22.10    1.27
  -8  -2   6   24.74    1.28
  -8   2   6   20.81    1.17
   8  -2  -5   68.57    2.87
  -8   2   5   63.45    2.86
  -8  -2   5   60.86    2.85
  -8  -2   5   68.82    2.87
   8  -2  -4  134.06    5.60
  -8  -2   4  131.82    5.60
  -8   2   4  128.87    5.54
   8  -2  -3    7.81    0.58
  -8  -2   3    7.62    0.61
  -8   2   3    7.90    0.63
  -8  -2   3    8.26    0.61
  -8   2   3    7.37    0.53
   8  -2  -2   93.02    3.90
  -8  -2   2   87.84    3.94
  -8   2   2   95.00    3.96
  -8  -2   2   83.86    3.90
  -8   2   2   90.83    3.86
  -8   2   1    0.48    0.28
  -8  -2   1    0.68    0.30
  -8  -2   1    0.80    0.33
  -8   2   1    1.08    0.30
  -8  -2   1    0.49    0.28
  -8   2   1    0.40    0.21
  -8  -2   0   48.55    2.14
  -8  -2   0   41.20    2.11
  -8   2   0   42.52    2.11
  -8  -2   0   43.67    2.09
  -8   2   0   42.03    2.03
  -8   2  -1   22.95    1.29
  -8  -2  -1   25.90    1.32
  -8  -2  -1   24.25    1.33
  -8   2  -1   27.02    1.33
  -8   2  -2  166.54    6.66
  -8  -2  -2  154.29    6.63
  -8  -2  -2  156.22    6.66
  -8   2  -2  150.07    6.63
  -8   2  -3  117.26    5.04
  -8   2  -3  115.61    5.03
  -8  -2  -3  116.34    5.03
  -8   2  -4   24.55    1.30
  -8   2  -4   24.34    1.30
  -8  -2  -4   21.27    1.27
  -8  -2  -5  118.69    5.25
   8  -2   5  122.00    5.26
  -8   2  -5  124.71    5.27
  -8   2  -5  117.87    5.25
   8  -2   6   15.47    1.01
  -8  -2  -6   18.08    1.08
  -8   2  -6   15.19    0.99
  -8  -2  -6   15.54    1.03
  -8   2  -6   14.92    1.01
  -8   2  -7    0.59    0.41
  -8  -2  -7    0.55    0.38
   8  -2   7    0.78    0.42
  -8  -2  -7    0.91    0.49
  -8   2  -7    0.75    0.36
  -8  -2  -8   69.56    3.20
   8  -2   8   68.67    3.21
  -8  -2  -8   66.03    3.21
  -8   2  -8   69.59    3.16
  -8   2  -8   69.10    3.19
   8  -2   9    9.16    0.77
  -8  -2  -9    7.44    0.75
  -8   2  -9    6.96    0.64
  -8   2  -9    9.15    0.77
  -8  -2  -9    8.63    0.72
  -8   2 -10    4.28    0.57
  -8  -2 -10    4.47    0.54
   8  -2  10    4.31    0.57
  -8  -2 -10    4.91    0.60
  -8   2 -10    5.07    0.50
   8  -2  11   29.70    1.54
  -8  -2 -11   31.19    1.55
  -8   2 -11   27.67    1.44
  -8   2 -11   29.95    1.52
  -8  -2 -11   31.07    1.52
   8  -2  12   32.22    1.60
  -8  -2 -12   30.90    1.59
  -8   2 -12   36.16    1.62
  -8  -2 -12   35.14    1.61
  -8   2 -13   12.84    0.68
  -8  -2 -13   13.12    0.68
  -8  -2 -13   12.71    0.68
   8  -3 -15   20.48    1.07
   8  -3 -15   22.92    1.08
   8  -3 -14    3.26    0.34
   8   3 -14    3.43    0.34
   8  -3 -14    3.71    0.47
   8  -3 -13   37.86    1.75
   8   3 -13   34.78    1.72
   8  -3 -12   31.79    1.57
   8   3 -12   28.42    1.52
   8   3 -11   16.55    0.97
   8  -3 -11   17.62    1.08
  -8  -3  11   16.97    1.13
  -8   3  11   17.52    1.13
   8  -3 -11   16.41    1.12
  -8  -3  10    0.98    0.46
  -8   3  10    0.61    0.45
   8   3 -10    0.41    0.34
   8  -3 -10   -0.41    0.47
   8   3 -10   -0.07    0.36
   8  -3  -9   88.99    3.63
  -8  -3   9   85.58    3.65
  -8   3   9   76.09    3.61
   8   3  -9   74.58    3.53
   8   3  -9   75.49    3.56
   8  -3  -9   77.01    3.58
   8   3  -8    0.23    0.36
   8  -3  -8    0.47    0.43
   8   3  -8   -0.03    0.36
   8  -3  -8    0.14    0.40
  -8  -3   8   -0.15    0.40
  -8   3   8    0.11    0.39
   8   3  -7    6.92    0.62
   8  -3  -7    6.46    0.62
  -8  -3   7    7.35    0.66
  -8   3   7    5.97    0.62
  -8  -3   7    6.66    0.64
   8  -3  -6   24.19    1.33
   8  -3  -6   25.33    1.31
  -8  -3   6   25.05    1.34
  -8  -3   6   23.44    1.32
  -8   3   6   23.41    1.32
   8  -3  -6   23.97    1.27
   8  -3  -5  136.64    6.28
   8  -3  -5  140.53    6.27
  -8   3   5  157.47    6.34
  -8  -3   5  156.94    6.34
  -8  -3   5  153.53    6.33
   8  -3  -4    0.28    0.30
  -8  -3   4    0.18    0.29
   8  -3  -3  190.81    7.78
  -8  -3   3  175.12    7.79
  -8  -3   3  190.89    7.80
   8  -3  -2   93.45    4.24
  -8  -3   2  105.54    4.33
  -8   3   2  101.42    4.32
  -8  -3   2   98.03    4.30
   8  -3  -1    0.48    0.25
  -8   3   1    0.23    0.27
  -8  -3   1    1.20    0.33
  -8  -3   1    0.39    0.28
  -8   3   1    0.09    0.28
  -8  -3   1    0.77    0.31
  -8   3   0   19.43    1.02
  -8  -3   0   17.64    1.00
  -8  -3   0   16.12    1.00
  -8   3   0   18.33    1.02
  -8  -3   0   16.24    0.99
  -8   3  -1   61.48    2.80
  -8  -3  -1   54.29    2.80
  -8   3  -1   62.60    2.81
  -8   3  -2   -0.09    0.28
  -8  -3  -2    0.33    0.30
  -8  -3  -2    0.23    0.34
  -8   3  -2    0.31    0.30
  -8   3  -3  111.15    4.53
  -8  -3  -3  107.73    4.52
   8  -3   3   97.86    4.50
  -8  -3  -3  105.37    4.54
  -8   3  -3   97.12    4.49
   8  -3   4   11.88    0.85
  -8  -3  -4   13.27    0.90
  -8   3  -4   14.33    0.88
  -8   3  -4   13.69    0.88
  -8  -3  -4   12.36    0.85
   8  -3   5  117.09    5.28
  -8   3  -5  127.21    5.29
  -8  -3  -5  118.18    5.29
  -8   3  -5  119.46    5.25
  -8  -3  -5  124.75    5.28
   8  -3   6   35.75    1.81
  -8   3  -6   35.02    1.75
  -8   3  -6   33.34    1.76
  -8  -3  -6   32.76    1.76
   8  -3   7   10.29    0.84
  -8   3  -7   10.39    0.77
  -8   3  -7   10.90    0.84
  -8  -3  -7   10.83    0.81
  -8   3  -8    2.73    0.51
  -8  -3  -8    2.26    0.50
   8  -3   8    2.31    0.52
  -8   3  -8    2.38    0.43
   8  -3   9   35.49    1.76
  -8  -3  -9   30.69    1.72
  -8   3  -9   31.26    1.62
  -8   3  -9   32.91    1.71
  -8  -3  -9   31.29    1.68
  -8   3 -10    3.61    0.52
  -8  -3 -10    3.95    0.51
   8  -3  10    3.23    0.53
  -8  -3 -10    4.05    0.55
  -8   3 -10    3.52    0.41
   8  -3  11   74.34    3.33
  -8  -3 -11   73.95    3.32
  -8   3 -11   72.03    3.28
  -8  -3 -11   76.48    3.29
  -8   3 -12    2.16    0.33
  -8  -3 -12    2.26    0.33
   8  -3  12    1.91    0.33
  -8  -3 -12    2.32    0.35
  -8   3 -13    0.08    0.16
  -8  -3 -13    0.47    0.19
   8  -4 -15   48.37    2.16
   8  -4 -14    0.88    0.25
   8  -4 -13   53.91    2.49
   8   4 -13   55.15    2.44
   8  -4 -13   55.38    2.53
   8  -4 -12   17.26    1.03
   8   4 -12   16.12    0.96
   8  -4 -12   16.64    1.06
   8  -4 -11    0.14    0.43
   8  -4 -11    0.47    0.44
  -8  -4  10    6.37    0.67
  -8   4  10    6.81    0.68
   8   4 -10    6.05    0.56
   8  -4 -10    6.14    0.68
   8   4 -10    5.75    0.59
   8  -4 -10    6.68    0.69
   8   4  -9    4.92    0.55
   8  -4  -9    5.67    0.66
   8   4  -9    6.11    0.60
  -8  -4   9    6.20    0.65
  -8   4   9    5.79    0.64
   8   4  -8    8.99    0.71
   8   4  -8    7.82    0.69
   8  -4  -8    8.26    0.73
  -8  -4   8    9.47    0.75
  -8   4   8    9.98    0.77
   8  -4  -7  136.33    5.86
   8  -4  -7  123.85    5.80
  -8  -4   7  138.02    5.86
  -8   4   7  148.36    5.89
   8  -4  -6   17.79    1.13
   8  -4  -6   19.88    1.11
  -8  -4   6   19.89    1.14
  -8   4   6   19.77    1.13
   8  -4  -6   19.85    1.10
   8  -4  -5    9.59    0.72
   8  -4  -5   10.05    0.69
  -8  -4   5    9.97    0.74
  -8   4   5    9.23    0.71
   8  -4  -5    9.98    0.71
   8  -4  -4   12.76    0.82
  -8   4   4   13.95    0.84
  -8  -4   4   13.09    0.84
   8  -4  -4   12.12    0.77
   8  -4  -3    0.59    0.30
  -8  -4   3    0.24    0.29
   8  -4  -2   54.16    2.39
  -8  -4   2   51.91    2.42
   8  -4  -2   51.18    2.43
   8  -4  -1   24.40    1.24
  -8   4   1   27.75    1.33
  -8  -4   1   25.93    1.31
  -8  -4   1   25.35    1.33
  -8   4   1   25.10    1.31
   8  -4  -1   22.15    1.28
  -8   4   0    1.72    0.35
  -8  -4   0    1.55    0.34
  -8  -4   0    2.20    0.37
  -8   4   0    1.57    0.33
   8  -4   1    4.21    0.47
  -8   4  -1    5.10    0.49
  -8  -4  -1    4.33    0.47
  -8  -4  -1    5.04    0.52
  -8   4  -1    4.60    0.47
  -8   4  -2   12.82    0.87
  -8  -4  -2   16.03    0.91
   8  -4   2   13.80    0.90
  -8  -4  -2   15.39    0.95
  -8   4  -2   14.73    0.88
  -8   4  -3   11.73    0.81
  -8  -4  -3   13.57    0.85
   8  -4   3   13.51    0.87
  -8  -4  -3   13.47    0.89
  -8   4  -3   11.42    0.80
  -8  -4  -4   34.99    1.68
   8  -4   4   33.89    1.72
  -8  -4  -4   33.07    1.71
  -8   4  -4   31.00    1.64
  -8   4  -4   31.65    1.66
   8  -4   5  469.59   19.73
  -8  -4  -5  520.46   19.76
  -8   4  -5  455.04   19.63
  -8   4  -5  460.91   19.66
  -8  -4  -5  497.32   19.68
   8  -4   6  170.93    7.06
  -8  -4  -6  157.24    7.01
  -8   4  -6  154.92    6.92
  -8   4  -6  157.72    6.96
  -8  -4  -6  178.41    7.00
  -8   4  -7    7.01    0.65
  -8  -4  -7    6.94    0.66
   8  -4   7    6.09    0.70
  -8   4  -7    6.39    0.58
  -8  -4  -7    6.20    0.70
   8  -4   8   49.52    2.51
  -8  -4  -8   45.87    2.47
  -8   4  -8   55.76    2.48
  -8  -4  -8   52.59    2.45
  -8   4  -9    6.01    0.61
  -8  -4  -9    6.72    0.61
   8  -4   9    6.32    0.69
  -8   4 -10   -0.24    0.33
  -8  -4 -10    0.03    0.34
   8  -4  10    0.11    0.40
  -8  -4 -11   27.58    1.32
   8  -4  11   26.76    1.38
  -8  -4 -11   22.55    1.35
  -8   4 -11   25.85    1.31
  -8   4 -12    0.09    0.21
  -8  -4 -12   -0.02    0.21
   8  -4  12    0.32    0.28
  -8  -4 -12    0.22    0.28
   8  -5 -15   13.38    0.70
   8  -5 -14    2.77    0.32
   8  -5 -14    3.23    0.39
   8  -5 -13   12.85    0.79
   8  -5 -13   12.84    0.84
   8  -5 -12   26.15    1.43
   8   5 -12   26.26    1.34
   8  -5 -12   29.51    1.47
   8  -5 -11   41.50    2.06
   8  -5 -11   41.12    2.04
   8  -5 -10   10.79    0.86
  -8  -5  10   10.45    0.81
  -8   5  10   11.26    0.83
   8   5 -10    8.89    0.72
   8  -5 -10   10.37    0.83
  -8  -5   9    8.50    0.71
  -8   5   9    8.74    0.73
   8   5  -9    8.19    0.66
   8   5  -9    7.54    0.66
   8  -5  -9    9.25    0.75
   8   5  -8   11.92    0.81
  -8  -5   8   13.05    0.87
  -8   5   8   11.07    0.84
   8   5  -8   10.89    0.80
   8  -5  -8   12.72    0.87
   8  -5  -7   10.44    0.85
   8  -5  -7   12.87    0.84
   8  -5  -7   11.72    0.80
  -8  -5   7   11.16    0.87
  -8  -5   7   11.48    0.82
  -8   5   7   12.10    0.83
   8  -5  -6    0.89    0.43
   8  -5  -6    1.10    0.33
  -8  -5   6    0.73    0.36
  -8   5   6    0.92    0.35
   8  -5  -6    1.30    0.38
  -8  -5   6    0.66    0.39
   8  -5  -5  129.18    5.57
   8  -5  -5  132.00    5.53
  -8  -5   5  130.35    5.56
  -8   5   5  119.31    5.53
  -8  -5   5  134.75    5.61
   8  -5  -5  133.21    5.59
   8  -5  -4    3.84    0.46
  -8   5   4    3.56    0.43
  -8  -5   4    4.18    0.45
   8  -5  -4    3.31    0.39
  -8  -5   4    3.45    0.47
   8  -5  -3   31.86    1.63
  -8  -5   3   35.81    1.67
  -8  -5   3   32.91    1.68
   8  -5  -2  171.43    7.31
   8  -5  -2  163.51    7.36
  -8  -5   2  190.95    7.39
  -8  -5   2  186.86    7.41
   8  -5  -2  164.39    7.39
   8  -5  -1   11.54    0.76
  -8  -5   1    9.50    0.71
  -8   5   1   11.72    0.73
  -8  -5   1   10.81    0.76
   8  -5  -1   10.83    0.77
  -8   5   0   26.79    1.40
  -8  -5   0   26.78    1.40
   8  -5   0   27.06    1.44
  -8  -5   0   28.42    1.45
  -8   5   0   29.45    1.42
  -8  -5   0   27.50    1.44
   8  -5   0   27.35    1.45
  -8   5  -1  125.64    5.17
  -8  -5  -1  132.95    5.19
   8  -5   1  117.61    5.21
  -8  -5  -1  122.63    5.20
  -8   5  -1  113.44    5.14
  -8  -5  -1  124.76    5.21
   8  -5   1  107.34    5.17
   8  -5   2    2.19    0.39
  -8   5  -2    2.56    0.39
   8  -5   2    2.56    0.45
  -8  -5  -2    2.86    0.42
  -8  -5  -2    2.60    0.43
  -8   5  -2    2.28    0.36
  -8   5  -3  134.25    5.55
  -8  -5  -3  126.39    5.53
   8  -5   3  125.82    5.60
  -8  -5  -3  138.92    5.61
  -8   5  -3  131.21    5.52
   8  -5   3  118.87    5.54
  -8   5  -4   14.63    0.94
  -8  -5  -4   15.56    0.94
   8  -5   4   15.64    1.03
  -8  -5  -4   14.62    0.99
  -8   5  -5   36.66    1.77
  -8  -5  -5   34.78    1.75
   8  -5   5   32.05    1.82
  -8  -5  -5   34.91    1.82
   8  -5   6   36.82    1.99
  -8  -5  -6   36.54    1.92
  -8   5  -6   37.14    1.86
  -8  -5  -6   38.39    1.87
   8  -5   7   36.52    2.00
  -8  -5  -7   38.63    1.97
  -8   5  -7   40.58    1.92
  -8  -5  -7   36.81    1.89
   8  -5   8   12.62    1.00
  -8  -5  -8   13.57    0.98
  -8   5  -8   13.24    0.89
  -8  -5  -8   14.80    0.92
   8  -5   9   53.69    2.53
  -8  -5  -9   49.63    2.45
  -8   5  -9   51.76    2.39
  -8  -5  -9   49.22    2.37
  -8   5 -10    3.84    0.44
  -8  -5 -10    3.26    0.43
   8  -5  10    3.67    0.53
  -8  -5 -10    3.45    0.50
  -8   5 -11   33.60    1.58
  -8  -5 -11   34.62    1.58
   8  -5  11   36.40    1.69
  -8   5 -12    0.45    0.17
  -8  -5 -12    0.43    0.18
   8  -5  12    0.04    0.25
   8  -6 -14   11.11    0.64
   8  -6 -14   11.32    0.70
   8  -6 -14   11.83    0.67
   8  -6 -13   40.16    1.93
   8  -6 -13   42.84    1.94
   8  -6 -12    6.00    0.60
   8  -6 -12    6.04    0.58
   8  -6 -11    0.28    0.46
   8  -6 -11    0.81    0.43
   8  -6 -10    1.56    0.55
   8   6 -10    1.90    0.36
   8  -6 -10    1.58    0.42
  -8  -6   9    2.63    0.46
  -8   6   9    2.84    0.44
   8   6  -9    3.00    0.41
   8   6  -9    2.49    0.41
   8  -6  -9    3.22    0.50
   8   6  -8   44.16    2.14
   8  -6  -8   46.59    2.23
  -8  -6   8   45.69    2.17
  -8   6   8   42.03    2.14
   8   6  -8   45.90    2.15
   8  -6  -8   47.59    2.19
   8  -6  -8   42.39    2.14
   8  -6  -7    1.54    0.45
   8  -6  -7    1.20    0.40
   8  -6  -7    1.27    0.37
  -8  -6   7    1.19    0.38
  -8   6   7    1.64    0.37
   8  -6  -7    1.80    0.43
  -8  -6   7    2.23    0.47
   8  -6  -6   23.65    1.36
   8  -6  -6   22.63    1.35
   8  -6  -6   25.44    1.31
   8  -6  -6   25.24    1.37
  -8  -6   6   26.08    1.33
  -8   6   6   24.87    1.32
  -8  -6   6   23.28    1.38
   8  -6  -5    4.37    0.53
   8  -6  -5    6.21    0.60
   8  -6  -5    6.69    0.61
  -8  -6   5    6.29    0.61
   8  -6  -5    6.17    0.52
   8  -6  -5    6.61    0.62
  -8  -6   5    6.44    0.56
  -8   6   5    6.02    0.55
   8  -6  -4   40.87    1.88
   8  -6  -4   37.88    1.91
  -8  -6   4   37.52    1.85
  -8   6   4   37.77    1.85
  -8  -6   4   37.22    1.91
   8  -6  -4   38.58    1.93
   8  -6  -3  345.08   14.89
   8  -6  -3  363.21   14.99
  -8   6   3  359.98   14.91
  -8  -6   3  361.12   14.91
[truncated: 163,151 more chars]
