# Supplementary material for: Free Radical‐Mediated Photocyclization of Triphenylphosphindole Oxides for Photoactivated and Self‐Reported Lipid Peroxidation
Source: Adv Sci (Weinh). 2023 Oct 23;10(35):2305516. doi: 10.1002/advs.202305516 (PMC10724397; doi:10.1002/advs.202305516)
Supplement: Supplementary file 2 — Supporting Information [file ADVS-10-2305516-s001.zip › advs202305516-sup-0002-cif/TBPIO (CCDC 2257996).cif]

data_1
_audit_creation_date               2023-04-04
_audit_creation_method
;
Olex2 1.3
(compiled 2020.11.12 svn.r5f609507 for OlexSys, GUI svn.r6408)
;
_shelx_SHELXL_version_number       '2018/3'
_audit_contact_author_address      ?
_audit_contact_author_email        ?
_audit_contact_author_name         ''
_audit_contact_author_phone        ?
_publ_contact_author_id_orcid      ?
_publ_section_references
;
Dolomanov, O.V., Bourhis, L.J., Gildea, R.J, Howard, J.A.K. & Puschmann, H.
 (2009), J. Appl. Cryst. 42, 339-341.

Sheldrick, G.M. (2015). Acta Cryst. A71, 3-8.

Sheldrick, G.M. (2015). Acta Cryst. C71, 3-8.
;
_chemical_name_common              ?
_chemical_name_systematic          ?
_chemical_formula_moiety           'C26 H17 O P'
_chemical_formula_sum              'C26 H17 O P'
_chemical_formula_weight           376.36
_chemical_absolute_configuration   ad
_chemical_melting_point            ?
loop_
  _atom_type_symbol
  _atom_type_description
  _atom_type_scat_dispersion_real
  _atom_type_scat_dispersion_imag
  _atom_type_scat_source
 'C' 'C' 0.0181 0.0091 'International Tables Vol C Tables 4.2.6.8 and 6.1.1.4'
 'H' 'H' 0.0000 0.0000 'International Tables Vol C Tables 4.2.6.8 and 6.1.1.4'
 'O' 'O' 0.0492 0.0322 'International Tables Vol C Tables 4.2.6.8 and 6.1.1.4'
 'P' 'P' 0.2955 0.4335 'International Tables Vol C Tables 4.2.6.8 and 6.1.1.4'

_shelx_space_group_comment
;
The symmetry employed for this shelxl refinement is uniquely defined
by the following loop, which should always be used as a source of
symmetry information in preference to the above space-group names.
They are only intended as comments.
;
_space_group_crystal_system        'monoclinic'
_space_group_IT_number             9
_space_group_name_H-M_alt          'C 1 c 1'
_space_group_name_Hall             'C -2yc'
loop_
  _space_group_symop_operation_xyz
 'x, y, z'
 'x, -y, z+1/2'
 'x+1/2, y+1/2, z'
 'x+1/2, -y+1/2, z+1/2'

_cell_length_a                     17.6986(13)
_cell_length_b                     12.9271(13)
_cell_length_c                     8.0676(5)
_cell_angle_alpha                  90
_cell_angle_beta                   91.571(6)
_cell_angle_gamma                  90
_cell_volume                       1845.1(3)
_cell_formula_units_Z              4
_cell_measurement_reflns_used      2751
_cell_measurement_temperature      153.7(8)
_cell_measurement_theta_max        73.0750
_cell_measurement_theta_min        4.2280
_shelx_estimated_absorpt_T_max     0.933
_shelx_estimated_absorpt_T_min     0.920
_exptl_absorpt_coefficient_mu      1.416
_exptl_absorpt_correction_T_max    1.00000
_exptl_absorpt_correction_T_min    0.65930
_exptl_absorpt_correction_type     multi-scan
_exptl_absorpt_process_details
;
CrysAlisPro 1.171.39.28b (Rigaku Oxford Diffraction, 2015)
Empirical absorption correction using spherical harmonics,
 implemented in SCALE3 ABSPACK scaling algorithm.
;
_exptl_absorpt_special_details     ?
_exptl_crystal_colour              'clear light colourless'
_exptl_crystal_colour_lustre       clear
_exptl_crystal_colour_modifier     light
_exptl_crystal_colour_primary      colourless
_exptl_crystal_density_diffrn      1.355
_exptl_crystal_density_meas        ?
_exptl_crystal_density_method      ?
_exptl_crystal_description         block
_exptl_crystal_F_000               784
_exptl_crystal_size_max            0.06
_exptl_crystal_size_mid            0.05
_exptl_crystal_size_min            0.05
_exptl_transmission_factor_max     ?
_exptl_transmission_factor_min     ?
_diffrn_reflns_av_R_equivalents    0.0527
_diffrn_reflns_av_unetI/netI       0.0512
_diffrn_reflns_Laue_measured_fraction_full  0.989
_diffrn_reflns_Laue_measured_fraction_max  0.961
_diffrn_reflns_limit_h_max         20
_diffrn_reflns_limit_h_min         -21
_diffrn_reflns_limit_k_max         10
_diffrn_reflns_limit_k_min         -15
_diffrn_reflns_limit_l_max         10
_diffrn_reflns_limit_l_min         -9
_diffrn_reflns_number              4535
_diffrn_reflns_point_group_measured_fraction_full  0.663
_diffrn_reflns_point_group_measured_fraction_max  0.637
_diffrn_reflns_theta_full          67.684
_diffrn_reflns_theta_max           74.147
_diffrn_reflns_theta_min           5.000
_diffrn_ambient_environment        N~2~
_diffrn_ambient_temperature        153.7(8)
_diffrn_detector                   'CCD plate'
_diffrn_detector_area_resol_mean   ?
_diffrn_measured_fraction_theta_full  0.989
_diffrn_measured_fraction_theta_max  0.961
_diffrn_measurement_details
;
List of Runs (angles in degrees, time in seconds):

  # Type    Start    End  Width  t~exp~   \w     \q     \k     \f   Frames
--------------------------------------------------------------------------
  1  \w     -1.00  24.00   0.50    0.50    --    1.00  41.00  40.00   50
  2  \w    -54.00 -27.00   0.50    0.72    --    5.00 -41.00-111.00   54
  3  \w    -63.00 -17.00   0.50    0.72    -- -100.10  41.00  40.00   92
  4  \w   -167.00-119.00   0.50    0.72    -- -100.10 -41.00-111.00   96
  5  \w     44.00  88.00   0.50    0.50    --   -1.00  19.00 150.00   88
  6  \w    -13.00  35.00   0.50    0.50    --   -1.00  19.00 150.00   96
  7  \w    -86.00 -45.00   0.50    0.50    --    1.00 -19.00-180.00   82
  8  \w     39.00  64.00   0.50    0.50    --    1.00  41.00  40.00   50
  9  \w   -111.00 -11.00   0.50    0.72    -- -100.10  57.00-150.00  200
 10  \w   -189.00 -90.00   0.50    0.72    -- -100.10 -38.00-150.00  198
 11  \w    -75.00 -49.00   0.50    0.72    -- -100.10  19.00-150.00   52
 12  \w    -55.00 -11.00   0.50    0.72    -- -100.10  19.00   0.00   88
 13  \w   -114.00 -85.00   0.50    0.72    -- -100.10  19.00-150.00   58
 14  \w   -183.00 -88.00   0.50    0.72    -- -100.10 -19.00 -90.00  190
 15  \w   -143.00-116.00   0.50    0.72    -- -100.10 -38.00 -30.00   54
 16  \w   -112.00 -12.00   0.50    0.72    -- -100.10  38.00-150.00  200
;
_diffrn_measurement_device         'four-circle diffractometer'
_diffrn_measurement_device_type    'XtaLAB AFC12 (RCD3): Kappa single'
_diffrn_measurement_method         '\w scans'
_diffrn_orient_matrix_type        
 'CrysAlisPro convention (1999,Acta A55,543-557)'
_diffrn_orient_matrix_UB_11        0.0219882000
_diffrn_orient_matrix_UB_12        0.0502378000
_diffrn_orient_matrix_UB_13        0.1673795000
_diffrn_orient_matrix_UB_21        -0.0750750000
_diffrn_orient_matrix_UB_22        -0.0368320000
_diffrn_orient_matrix_UB_23        0.0723637000
_diffrn_orient_matrix_UB_31        0.0382535000
_diffrn_orient_matrix_UB_32        -0.1016703000
_diffrn_orient_matrix_UB_33        0.0567285000
_diffrn_radiation_monochromator    graphite
_diffrn_radiation_probe            x-ray
_diffrn_radiation_type             CuK\a
_diffrn_radiation_wavelength       1.54184
_diffrn_source                     'fine-focus sealed X-ray tube'
_diffrn_source_type                'Enhance (Cu) X-ray Source'
_reflns_Friedel_coverage           0.323
_reflns_Friedel_fraction_full      0.335
_reflns_Friedel_fraction_max       0.312
_reflns_number_gt                  2288
_reflns_number_total               2379
_reflns_odcompleteness_completeness  98.90
_reflns_odcompleteness_iscentric   1
_reflns_odcompleteness_theta       66.97
_reflns_special_details
;
 Reflections were merged by SHELXL according to the crystal
 class for the calculation of statistics and refinement.
 
 _reflns_Friedel_fraction is defined as the number of unique
 Friedel pairs measured divided by the number that would be
 possible theoretically, ignoring centric projections and
 systematic absences.
;
_reflns_threshold_expression       'I > 2\s(I)'
_computing_cell_refinement         'CrysAlisPro 1.171.39.28b (Rigaku OD, 2015)'
_computing_data_collection         'CrysAlisPro 1.171.39.28b (Rigaku OD, 2015)'
_computing_data_reduction          'CrysAlisPro 1.171.39.28b (Rigaku OD, 2015)'
_computing_molecular_graphics      'Olex2 1.3 (Dolomanov et al., 2009)'
_computing_publication_material    'Olex2 1.3 (Dolomanov et al., 2009)'
_computing_structure_refinement    'SHELXL 2018/3 (Sheldrick, 2015)'
_computing_structure_solution      'SHELXT 2018/2 (Sheldrick, 2018)'
_refine_diff_density_max           0.886
_refine_diff_density_min           -0.693
_refine_diff_density_rms           0.126
_refine_ls_abs_structure_details
;
 Classical Flack method preferred over Parsons because s.u. lower.
;
_refine_ls_abs_structure_Flack     0.07(4)
_refine_ls_extinction_coef         .
_refine_ls_extinction_method       none
_refine_ls_goodness_of_fit_ref     1.082
_refine_ls_hydrogen_treatment      constr
_refine_ls_matrix_type             full
_refine_ls_number_parameters       253
_refine_ls_number_reflns           2379
_refine_ls_number_restraints       2
_refine_ls_R_factor_all            0.0708
_refine_ls_R_factor_gt             0.0699
_refine_ls_restrained_S_all        1.082
_refine_ls_shift/su_max            0.000
_refine_ls_shift/su_mean           0.000
_refine_ls_structure_factor_coef   Fsqd
_refine_ls_weighting_details      
 'w=1/[\s^2^(Fo^2^)+(0.1482P)^2^] where P=(Fo^2^+2Fc^2^)/3'
_refine_ls_weighting_scheme        calc
_refine_ls_wR_factor_gt            0.1765
_refine_ls_wR_factor_ref           0.1775
_refine_special_details            ?
_olex2_refinement_description
;
1. Fixed Uiso
 At 1.2 times of:
  All C(H) groups
2.a Aromatic/amide H refined with riding coordinates:
 C004(H004), C005(H005), C008(H008), C009(H009), C00B(H00B), C00D(H00D),
 C00E(H00E), C00F(H00F), C00G(H00G), C00H(H00H), C00K(H00K), C00L(H00L),
 C00M(H00M), C00N(H00N), C00O(H00O), C00Q(H00Q), C00S(H00S)
;
_atom_sites_solution_hydrogens     geom
_atom_sites_solution_primary       dual
_atom_sites_solution_secondary     ?
loop_
  _atom_site_label
  _atom_site_type_symbol
  _atom_site_fract_x
  _atom_site_fract_y
  _atom_site_fract_z
  _atom_site_U_iso_or_equiv
  _atom_site_adp_type
  _atom_site_occupancy
  _atom_site_site_symmetry_order
  _atom_site_calc_flag
  _atom_site_refinement_flags_posn
  _atom_site_refinement_flags_adp
  _atom_site_refinement_flags_occupancy
  _atom_site_disorder_assembly
  _atom_site_disorder_group
 P001 P 0.58820(7) 0.78078(9) 0.46588(13) 0.0257(3) Uani 1 1 d . . . . .
 O002 O 0.61778(19) 0.8867(3) 0.4439(5) 0.0317(8) Uani 1 1 d . . . . .
 C003 C 0.6544(3) 0.7012(4) 0.5859(6) 0.0269(10) Uani 1 1 d . . . . .
 C004 C 0.3399(3) 0.5767(4) 0.4628(6) 0.0291(10) Uani 1 1 d . . . . .
 H004 H 0.358279 0.542036 0.371269 0.035 Uiso 1 1 calc R U . . .
 C005 C 0.6550(3) 0.5942(4) 0.5720(7) 0.0347(11) Uani 1 1 d . . . . .
 H005 H 0.621528 0.561526 0.498293 0.042 Uiso 1 1 calc R U . . .
 C006 C 0.3560(3) 0.7061(4) 0.6798(6) 0.0260(10) Uani 1 1 d . . . . .
 C007 C 0.4734(3) 0.8097(4) 0.7081(6) 0.0264(9) Uani 1 1 d . . . . .
 C008 C 0.2439(3) 0.5976(4) 0.6620(6) 0.0314(10) Uani 1 1 d . . . . .
 H008 H 0.196496 0.580319 0.700783 0.038 Uiso 1 1 calc R U . . .
 C009 C 0.5643(3) 0.6491(4) 0.0044(6) 0.0323(11) Uani 1 1 d . . . . .
 H009 H 0.589925 0.641384 -0.093899 0.039 Uiso 1 1 calc R U . . .
 C00A C 0.3832(3) 0.6576(4) 0.5335(6) 0.0266(10) Uani 1 1 d . . . . .
 C00B C 0.7054(3) 0.5360(4) 0.6674(7) 0.0361(11) Uani 1 1 d . . . . .
 H00B H 0.705797 0.464315 0.657885 0.043 Uiso 1 1 calc R U . . .
 C00C C 0.5593(3) 0.7090(4) 0.2849(7) 0.0265(10) Uani 1 1 d . . . . .
 C00D C 0.7553(3) 0.5851(5) 0.7774(7) 0.0375(12) Uani 1 1 d . . . . .
 H00D H 0.788963 0.545989 0.842158 0.045 Uiso 1 1 calc R U . . .
 C00E C 0.2714(3) 0.5470(4) 0.5241(7) 0.0318(11) Uani 1 1 d . . . . .
 H00E H 0.243915 0.493656 0.473902 0.038 Uiso 1 1 calc R U . . .
 C00F C 0.2854(3) 0.6721(4) 0.7406(7) 0.0310(10) Uani 1 1 d . . . . .
 H00F H 0.267275 0.701658 0.836745 0.037 Uiso 1 1 calc R U . . .
 C00G C 0.5981(3) 0.7001(4) 0.1388(6) 0.0293(10) Uani 1 1 d . . . . .
 H00G H 0.646366 0.727953 0.130759 0.035 Uiso 1 1 calc R U . . .
 C00H C 0.7051(3) 0.7507(5) 0.6952(7) 0.0340(11) Uani 1 1 d . . . . .
 H00H H 0.705383 0.822435 0.703755 0.041 Uiso 1 1 calc R U . . .
 C00I C 0.4855(3) 0.6688(4) 0.3019(6) 0.0289(10) Uani 1 1 d . . . . .
 C00J C 0.4009(3) 0.7843(4) 0.7670(7) 0.0290(11) Uani 1 1 d . . . . .
 C00K C 0.5189(3) 0.8823(4) 0.7967(7) 0.0315(10) Uani 1 1 d . . . . .
 H00K H 0.566468 0.898999 0.758449 0.038 Uiso 1 1 calc R U . . .
 C00L C 0.4915(3) 0.6098(4) 0.0187(6) 0.0330(11) Uani 1 1 d . . . . .
 H00L H 0.468365 0.576123 -0.071159 0.040 Uiso 1 1 calc R U . . .
 C00M C 0.7553(3) 0.6916(5) 0.7913(8) 0.0424(13) Uani 1 1 d . . . . .
 H00M H 0.789002 0.723955 0.865142 0.051 Uiso 1 1 calc R U . . .
 C00N C 0.4940(3) 0.9278(4) 0.9362(7) 0.0378(12) Uani 1 1 d . . . . .
 H00N H 0.524404 0.975590 0.992470 0.045 Uiso 1 1 calc R U . . .
 C00O C 0.4527(3) 0.6202(5) 0.1662(7) 0.0328(11) Uani 1 1 d . . . . .
 H00O H 0.403996 0.593955 0.172961 0.039 Uiso 1 1 calc R U . . .
 C00P C 0.4532(3) 0.6938(4) 0.4661(6) 0.0264(10) Uani 1 1 d . . . . .
 C00Q C 0.3764(3) 0.8345(4) 0.9124(7) 0.0362(12) Uani 1 1 d . . . . .
 H00Q H 0.328371 0.820722 0.950994 0.043 Uiso 1 1 calc R U . . .
 C00R C 0.4976(3) 0.7636(4) 0.5580(6) 0.0288(10) Uani 1 1 d . . . . .
 C00S C 0.4223(3) 0.9030(5) 0.9966(8) 0.0412(13) Uani 1 1 d . . . . .
 H00S H 0.406066 0.933324 1.093975 0.049 Uiso 1 1 calc R U . . .

loop_
  _atom_site_aniso_label
  _atom_site_aniso_U_11
  _atom_site_aniso_U_22
  _atom_site_aniso_U_33
  _atom_site_aniso_U_23
  _atom_site_aniso_U_13
  _atom_site_aniso_U_12
 P001 0.0206(5) 0.0285(6) 0.0281(5) -0.0011(5) 0.0045(4) -0.0023(5)
 O002 0.0252(15) 0.0304(18) 0.040(2) -0.0016(15) 0.0077(14) -0.0025(15)
 C003 0.018(2) 0.032(2) 0.031(2) -0.0045(19) 0.0046(19) -0.0038(18)
 C004 0.023(2) 0.032(3) 0.032(2) -0.0003(19) 0.0050(18) -0.0002(18)
 C005 0.032(2) 0.037(3) 0.036(3) -0.004(2) -0.001(2) -0.003(2)
 C006 0.018(2) 0.031(2) 0.029(2) 0.0038(19) 0.0018(18) 0.0031(17)
 C007 0.023(2) 0.026(2) 0.029(2) 0.0054(18) 0.0036(18) -0.0025(18)
 C008 0.023(2) 0.035(3) 0.036(3) 0.0021(19) 0.0058(19) -0.0027(19)
 C009 0.032(2) 0.035(3) 0.030(2) -0.002(2) 0.0074(19) 0.001(2)
 C00A 0.021(2) 0.029(2) 0.030(2) 0.0040(18) 0.0043(17) 0.0018(18)
 C00B 0.036(3) 0.033(3) 0.039(3) 0.001(2) -0.004(2) 0.000(2)
 C00C 0.019(2) 0.033(3) 0.027(2) 0.0027(18) -0.0010(18) 0.0006(17)
 C00D 0.031(2) 0.048(3) 0.034(3) 0.010(2) 0.000(2) 0.000(2)
 C00E 0.021(2) 0.031(2) 0.043(3) 0.004(2) 0.001(2) -0.0032(18)
 C00F 0.024(2) 0.034(3) 0.036(3) 0.002(2) 0.0102(19) 0.001(2)
 C00G 0.022(2) 0.035(3) 0.031(2) 0.0019(18) 0.0027(19) -0.0008(18)
 C00H 0.029(2) 0.036(3) 0.037(3) -0.002(2) 0.000(2) -0.005(2)
 C00I 0.020(2) 0.033(3) 0.033(3) 0.004(2) 0.0037(18) 0.0023(19)
 C00J 0.024(2) 0.030(3) 0.033(3) 0.0021(18) 0.005(2) -0.0001(17)
 C00K 0.028(2) 0.029(2) 0.037(3) 0.002(2) 0.002(2) -0.004(2)
 C00L 0.034(3) 0.038(3) 0.027(2) -0.004(2) 0.0008(19) -0.002(2)
 C00M 0.030(3) 0.046(3) 0.050(3) 0.001(3) -0.005(2) -0.005(2)
 C00N 0.038(3) 0.037(3) 0.038(3) -0.008(2) 0.009(2) -0.007(2)
 C00O 0.025(2) 0.040(3) 0.033(2) -0.003(2) -0.002(2) -0.006(2)
 C00P 0.018(2) 0.029(2) 0.032(2) 0.0032(18) 0.0012(17) 0.0020(18)
 C00Q 0.031(3) 0.039(3) 0.039(3) -0.006(2) 0.011(2) -0.003(2)
 C00R 0.023(2) 0.026(2) 0.038(3) 0.0051(19) 0.006(2) 0.0026(18)
 C00S 0.042(3) 0.041(3) 0.041(3) -0.009(2) 0.014(3) -0.002(2)

_geom_special_details
;
 All esds (except the esd in the dihedral angle between two l.s. planes)
 are estimated using the full covariance matrix.  The cell esds are taken
 into account individually in the estimation of esds in distances, angles
 and torsion angles; correlations between esds in cell parameters are only
 used when they are defined by crystal symmetry.  An approximate (isotropic)
 treatment of cell esds is used for estimating esds involving l.s. planes.
;
loop_
  _geom_bond_atom_site_label_1
  _geom_bond_atom_site_label_2
  _geom_bond_distance
  _geom_bond_site_symmetry_2
  _geom_bond_publ_flag
 P001 O002 1.479(4) . ?
 P001 C003 1.818(5) . ?
 P001 C00C 1.792(5) . ?
 P001 C00R 1.799(5) . ?
 C003 C005 1.388(8) . ?
 C003 C00H 1.397(7) . ?
 C004 H004 0.9300 . ?
 C004 C00A 1.408(7) . ?
 C004 C00E 1.376(7) . ?
 C005 H005 0.9300 . ?
 C005 C00B 1.384(8) . ?
 C006 C00A 1.431(7) . ?
 C006 C00F 1.424(7) . ?
 C006 C00J 1.456(7) . ?
 C007 C00J 1.419(7) . ?
 C007 C00K 1.417(7) . ?
 C007 C00R 1.426(7) . ?
 C008 H008 0.9300 . ?
 C008 C00E 1.391(8) . ?
 C008 C00F 1.358(8) . ?
 C009 H009 0.9300 . ?
 C009 C00G 1.391(7) . ?
 C009 C00L 1.393(8) . ?
 C00A C00P 1.445(7) . ?
 C00B H00B 0.9300 . ?
 C00B C00D 1.388(8) . ?
 C00C C00G 1.386(7) . ?
 C00C C00I 1.415(7) . ?
 C00D H00D 0.9300 . ?
 C00D C00M 1.382(9) . ?
 C00E H00E 0.9300 . ?
 C00F H00F 0.9300 . ?
 C00G H00G 0.9300 . ?
 C00H H00H 0.9300 . ?
 C00H C00M 1.391(8) . ?
 C00I C00O 1.376(7) . ?
 C00I C00P 1.493(7) . ?
 C00J C00Q 1.419(7) . ?
 C00K H00K 0.9300 . ?
 C00K C00N 1.354(7) . ?
 C00L H00L 0.9300 . ?
 C00L C00O 1.397(7) . ?
 C00M H00M 0.9300 . ?
 C00N H00N 0.9300 . ?
 C00N C00S 1.409(8) . ?
 C00O H00O 0.9300 . ?
 C00P C00R 1.395(7) . ?
 C00Q H00Q 0.9300 . ?
 C00Q C00S 1.370(8) . ?
 C00S H00S 0.9300 . ?

loop_
  _geom_angle_atom_site_label_1
  _geom_angle_atom_site_label_2
  _geom_angle_atom_site_label_3
  _geom_angle
  _geom_angle_site_symmetry_1
  _geom_angle_site_symmetry_3
  _geom_angle_publ_flag
 O002 P001 C003 111.3(2) . . ?
 O002 P001 C00C 118.4(2) . . ?
 O002 P001 C00R 119.1(2) . . ?
 C00C P001 C003 107.9(2) . . ?
 C00C P001 C00R 92.0(2) . . ?
 C00R P001 C003 106.2(2) . . ?
 C005 C003 P001 121.8(4) . . ?
 C005 C003 C00H 120.0(5) . . ?
 C00H C003 P001 118.1(4) . . ?
 C00A C004 H004 118.8 . . ?
 C00E C004 H004 118.8 . . ?
 C00E C004 C00A 122.5(5) . . ?
 C003 C005 H005 119.9 . . ?
 C00B C005 C003 120.3(5) . . ?
 C00B C005 H005 119.9 . . ?
 C00A C006 C00J 120.7(4) . . ?
 C00F C006 C00A 117.8(5) . . ?
 C00F C006 C00J 121.4(5) . . ?
 C00J C007 C00R 118.9(5) . . ?
 C00K C007 C00J 119.4(5) . . ?
 C00K C007 C00R 121.7(4) . . ?
 C00E C008 H008 119.7 . . ?
 C00F C008 H008 119.7 . . ?
 C00F C008 C00E 120.7(4) . . ?
 C00G C009 H009 120.4 . . ?
 C00G C009 C00L 119.3(5) . . ?
 C00L C009 H009 120.4 . . ?
 C004 C00A C006 117.9(4) . . ?
 C004 C00A C00P 123.5(5) . . ?
 C006 C00A C00P 118.6(5) . . ?
 C005 C00B H00B 120.1 . . ?
 C005 C00B C00D 119.7(5) . . ?
 C00D C00B H00B 120.1 . . ?
 C00G C00C P001 126.7(4) . . ?
 C00G C00C C00I 122.2(5) . . ?
 C00I C00C P001 110.8(4) . . ?
 C00B C00D H00D 119.8 . . ?
 C00M C00D C00B 120.4(5) . . ?
 C00M C00D H00D 119.8 . . ?
 C004 C00E C008 119.2(5) . . ?
 C004 C00E H00E 120.4 . . ?
 C008 C00E H00E 120.4 . . ?
 C006 C00F H00F 119.1 . . ?
 C008 C00F C006 121.8(5) . . ?
 C008 C00F H00F 119.1 . . ?
 C009 C00G H00G 120.4 . . ?
 C00C C00G C009 119.3(5) . . ?
 C00C C00G H00G 120.4 . . ?
 C003 C00H H00H 120.3 . . ?
 C00M C00H C003 119.4(5) . . ?
 C00M C00H H00H 120.3 . . ?
 C00C C00I C00P 112.5(5) . . ?
 C00O C00I C00C 117.5(5) . . ?
 C00O C00I C00P 129.9(4) . . ?
 C007 C00J C006 119.1(5) . . ?
 C00Q C00J C006 122.8(5) . . ?
 C00Q C00J C007 118.1(5) . . ?
 C007 C00K H00K 119.6 . . ?
 C00N C00K C007 120.9(5) . . ?
 C00N C00K H00K 119.6 . . ?
 C009 C00L H00L 119.6 . . ?
 C009 C00L C00O 120.8(5) . . ?
 C00O C00L H00L 119.6 . . ?
 C00D C00M C00H 120.2(5) . . ?
 C00D C00M H00M 119.9 . . ?
 C00H C00M H00M 119.9 . . ?
 C00K C00N H00N 119.8 . . ?
 C00K C00N C00S 120.4(5) . . ?
 C00S C00N H00N 119.8 . . ?
 C00I C00O C00L 121.1(5) . . ?
 C00I C00O H00O 119.5 . . ?
 C00L C00O H00O 119.5 . . ?
 C00A C00P C00I 128.1(5) . . ?
 C00R C00P C00A 119.1(5) . . ?
 C00R C00P C00I 112.8(4) . . ?
 C00J C00Q H00Q 119.5 . . ?
 C00S C00Q C00J 121.0(5) . . ?
 C00S C00Q H00Q 119.5 . . ?
 C007 C00R P001 126.2(4) . . ?
 C00P C00R P001 110.8(4) . . ?
 C00P C00R C007 122.9(5) . . ?
 C00N C00S H00S 119.9 . . ?
 C00Q C00S C00N 120.2(5) . . ?
 C00Q C00S H00S 119.9 . . ?

loop_
  _geom_torsion_atom_site_label_1
  _geom_torsion_atom_site_label_2
  _geom_torsion_atom_site_label_3
  _geom_torsion_atom_site_label_4
  _geom_torsion
  _geom_torsion_site_symmetry_1
  _geom_torsion_site_symmetry_2
  _geom_torsion_site_symmetry_3
  _geom_torsion_site_symmetry_4
  _geom_torsion_publ_flag
 P001 C003 C005 C00B -178.9(4) . . . . ?
 P001 C003 C00H C00M 178.6(4) . . . . ?
 P001 C00C C00G C009 -174.1(4) . . . . ?
 P001 C00C C00I C00O 173.9(4) . . . . ?
 P001 C00C C00I C00P -1.8(5) . . . . ?
 O002 P001 C003 C005 -155.2(4) . . . . ?
 O002 P001 C003 C00H 25.3(5) . . . . ?
 O002 P001 C00C C00G 45.4(5) . . . . ?
 O002 P001 C00C C00I -128.7(3) . . . . ?
 O002 P001 C00R C007 -49.6(5) . . . . ?
 O002 P001 C00R C00P 133.1(3) . . . . ?
 C003 P001 C00C C00G -82.1(5) . . . . ?
 C003 P001 C00C C00I 103.9(4) . . . . ?
 C003 P001 C00R C007 76.8(5) . . . . ?
 C003 P001 C00R C00P -100.5(4) . . . . ?
 C003 C005 C00B C00D 0.1(8) . . . . ?
 C003 C00H C00M C00D 0.6(8) . . . . ?
 C004 C00A C00P C00I 11.5(8) . . . . ?
 C004 C00A C00P C00R -170.6(5) . . . . ?
 C005 C003 C00H C00M -0.9(8) . . . . ?
 C005 C00B C00D C00M -0.4(8) . . . . ?
 C006 C00A C00P C00I -168.4(4) . . . . ?
 C006 C00A C00P C00R 9.4(7) . . . . ?
 C006 C00J C00Q C00S 175.9(5) . . . . ?
 C007 C00J C00Q C00S -2.2(9) . . . . ?
 C007 C00K C00N C00S 0.4(9) . . . . ?
 C009 C00L C00O C00I -0.6(9) . . . . ?
 C00A C004 C00E C008 -0.7(8) . . . . ?
 C00A C006 C00F C008 -1.3(8) . . . . ?
 C00A C006 C00J C007 -1.9(7) . . . . ?
 C00A C006 C00J C00Q 180.0(5) . . . . ?
 C00A C00P C00R P001 170.5(4) . . . . ?
 C00A C00P C00R C007 -6.9(7) . . . . ?
 C00B C00D C00M C00H 0.1(9) . . . . ?
 C00C P001 C003 C005 -23.7(5) . . . . ?
 C00C P001 C003 C00H 156.8(4) . . . . ?
 C00C P001 C00R C007 -173.9(4) . . . . ?
 C00C P001 C00R C00P 8.8(4) . . . . ?
 C00C C00I C00O C00L 1.1(8) . . . . ?
 C00C C00I C00P C00A -173.4(4) . . . . ?
 C00C C00I C00P C00R 8.7(6) . . . . ?
 C00E C004 C00A C006 3.4(7) . . . . ?
 C00E C004 C00A C00P -176.5(5) . . . . ?
 C00E C008 C00F C006 4.2(8) . . . . ?
 C00F C006 C00A C004 -2.4(7) . . . . ?
 C00F C006 C00A C00P 177.6(4) . . . . ?
 C00F C006 C00J C007 175.3(5) . . . . ?
 C00F C006 C00J C00Q -2.8(8) . . . . ?
 C00F C008 C00E C004 -3.2(8) . . . . ?
 C00G C009 C00L C00O -0.6(8) . . . . ?
 C00G C00C C00I C00O -0.5(8) . . . . ?
 C00G C00C C00I C00P -176.1(4) . . . . ?
 C00H C003 C005 C00B 0.6(8) . . . . ?
 C00I C00C C00G C009 -0.7(7) . . . . ?
 C00I C00P C00R P001 -11.3(5) . . . . ?
 C00I C00P C00R C007 171.3(4) . . . . ?
 C00J C006 C00A C004 174.9(4) . . . . ?
 C00J C006 C00A C00P -5.1(7) . . . . ?
 C00J C006 C00F C008 -178.6(5) . . . . ?
 C00J C007 C00K C00N -0.2(8) . . . . ?
 C00J C007 C00R P001 -177.3(4) . . . . ?
 C00J C007 C00R C00P -0.3(7) . . . . ?
 C00J C00Q C00S C00N 2.4(10) . . . . ?
 C00K C007 C00J C006 -177.2(5) . . . . ?
 C00K C007 C00J C00Q 1.0(7) . . . . ?
 C00K C007 C00R P001 4.6(7) . . . . ?
 C00K C007 C00R C00P -178.4(5) . . . . ?
 C00K C00N C00S C00Q -1.5(10) . . . . ?
 C00L C009 C00G C00C 1.1(7) . . . . ?
 C00O C00I C00P C00A 11.6(9) . . . . ?
 C00O C00I C00P C00R -166.4(6) . . . . ?
 C00P C00I C00O C00L 175.9(5) . . . . ?
 C00R P001 C003 C005 73.8(5) . . . . ?
 C00R P001 C003 C00H -105.7(4) . . . . ?
 C00R P001 C00C C00G 170.2(4) . . . . ?
 C00R P001 C00C C00I -3.8(4) . . . . ?
 C00R C007 C00J C006 4.7(7) . . . . ?
 C00R C007 C00J C00Q -177.1(5) . . . . ?
 C00R C007 C00K C00N 177.9(5) . . . . ?

_shelx_res_file
;
TITL 1_a.res in Cc
    1.res
    created by SHELXL-2018/3 at 20:27:22 on 04-Apr-2023
REM Old TITL 1_a.res in Cc
REM SHELXT solution in Cc: R1 0.096, Rweak 0.022, Alpha 0.001
REM <I/s> 0.255 for 82 systematic absences, Orientation as input
REM Flack x = 0.297 ( 0.050 ) from 531 Parsons' quotients
REM Formula found by SHELXT: C26 O P
CELL 1.54184 17.6986 12.9271 8.0676 90 91.571 90
ZERR 4 0.0013 0.0013 0.0005 0 0.006 0
LATT -7
SYMM +X,-Y,0.5+Z
SFAC C H O P
UNIT 104 68 4 4

L.S. 30 0 0
PLAN  5
SIZE 0.05 0.05 0.06
TEMP 150
CONF
BOND
list 4
MORE -1
fmap 2 53
BOND $H
ACTA
REM <olex2.extras>
REM <HklSrc "%.\\1.hkl">
REM </olex2.extras>

WGHT    0.148200
FVAR       0.38730
P001  4    0.588205    0.780777    0.465877    11.00000    0.02059    0.02847 =
         0.02814   -0.00113    0.00455   -0.00233
O002  3    0.617781    0.886740    0.443892    11.00000    0.02516    0.03042 =
         0.03996   -0.00164    0.00772   -0.00251
C003  1    0.654383    0.701243    0.585863    11.00000    0.01787    0.03182 =
         0.03118   -0.00453    0.00462   -0.00379
C004  1    0.339915    0.576682    0.462819    11.00000    0.02312    0.03246 =
         0.03204   -0.00027    0.00495   -0.00019
AFIX  43
H004  2    0.358279    0.542036    0.371269    11.00000   -1.20000
AFIX   0
C005  1    0.655047    0.594236    0.571991    11.00000    0.03151    0.03671 =
         0.03579   -0.00361   -0.00099   -0.00288
AFIX  43
H005  2    0.621528    0.561526    0.498293    11.00000   -1.20000
AFIX   0
C006  1    0.355999    0.706052    0.679764    11.00000    0.01773    0.03116 =
         0.02922    0.00384    0.00183    0.00312
C007  1    0.473392    0.809694    0.708068    11.00000    0.02333    0.02642 =
         0.02947    0.00538    0.00360   -0.00252
C008  1    0.243859    0.597615    0.662010    11.00000    0.02315    0.03494 =
         0.03627    0.00212    0.00584   -0.00268
AFIX  43
H008  2    0.196496    0.580319    0.700783    11.00000   -1.20000
AFIX   0
C009  1    0.564262    0.649122    0.004395    11.00000    0.03241    0.03510 =
         0.02981   -0.00168    0.00736    0.00131
AFIX  43
H009  2    0.589925    0.641384   -0.093899    11.00000   -1.20000
AFIX   0
C00A  1    0.383211    0.657551    0.533507    11.00000    0.02095    0.02928 =
         0.02979    0.00400    0.00430    0.00176
C00B  1    0.705407    0.536007    0.667425    11.00000    0.03555    0.03302 =
         0.03933    0.00150   -0.00405    0.00010
AFIX  43
H00B  2    0.705797    0.464315    0.657885    11.00000   -1.20000
AFIX   0
C00C  1    0.559268    0.709049    0.284934    11.00000    0.01949    0.03263 =
         0.02725    0.00275   -0.00102    0.00058
C00D  1    0.755332    0.585058    0.777441    11.00000    0.03065    0.04808 =
         0.03359    0.01041   -0.00035   -0.00023
AFIX  43
H00D  2    0.788963    0.545989    0.842158    11.00000   -1.20000
AFIX   0
C00E  1    0.271424    0.546955    0.524092    11.00000    0.02142    0.03060 =
         0.04324    0.00416    0.00070   -0.00318
AFIX  43
H00E  2    0.243915    0.493656    0.473902    11.00000   -1.20000
AFIX   0
C00F  1    0.285404    0.672055    0.740584    11.00000    0.02362    0.03374 =
         0.03612    0.00185    0.01022    0.00124
AFIX  43
H00F  2    0.267275    0.701658    0.836745    11.00000   -1.20000
AFIX   0
C00G  1    0.598148    0.700135    0.138838    11.00000    0.02189    0.03545 =
         0.03065    0.00192    0.00270   -0.00076
AFIX  43
H00G  2    0.646366    0.727953    0.130759    11.00000   -1.20000
AFIX   0
C00H  1    0.705142    0.750689    0.695240    11.00000    0.02852    0.03629 =
         0.03701   -0.00249   -0.00040   -0.00504
AFIX  43
H00H  2    0.705383    0.822435    0.703755    11.00000   -1.20000
AFIX   0
C00I  1    0.485535    0.668758    0.301863    11.00000    0.02036    0.03333 =
         0.03329    0.00374    0.00372    0.00234
C00J  1    0.400923    0.784253    0.767012    11.00000    0.02434    0.02952 =
         0.03348    0.00213    0.00548   -0.00009
C00K  1    0.518885    0.882328    0.796659    11.00000    0.02824    0.02910 =
         0.03728    0.00235    0.00170   -0.00428
AFIX  43
H00K  2    0.566468    0.898999    0.758449    11.00000   -1.20000
AFIX   0
C00L  1    0.491455    0.609761    0.018657    11.00000    0.03378    0.03785 =
         0.02743   -0.00392    0.00083   -0.00204
AFIX  43
H00L  2    0.468365    0.576123   -0.071159    11.00000   -1.20000
AFIX   0
C00M  1    0.755335    0.691628    0.791324    11.00000    0.03050    0.04645 =
         0.05007    0.00146   -0.00480   -0.00504
AFIX  43
H00M  2    0.789002    0.723955    0.865142    11.00000   -1.20000
AFIX   0
C00N  1    0.493980    0.927765    0.936189    11.00000    0.03845    0.03714 =
         0.03829   -0.00798    0.00885   -0.00740
AFIX  43
H00N  2    0.524404    0.975590    0.992470    11.00000   -1.20000
AFIX   0
C00O  1    0.452736    0.620221    0.166243    11.00000    0.02507    0.04050 =
         0.03259   -0.00314   -0.00248   -0.00617
AFIX  43
H00O  2    0.403996    0.593955    0.172961    11.00000   -1.20000
AFIX   0
C00P  1    0.453228    0.693838    0.466133    11.00000    0.01789    0.02914 =
         0.03210    0.00319    0.00118    0.00203
C00Q  1    0.376362    0.834513    0.912356    11.00000    0.03107    0.03937 =
         0.03872   -0.00577    0.01106   -0.00310
AFIX  43
H00Q  2    0.328371    0.820722    0.950994    11.00000   -1.20000
AFIX   0
C00R  1    0.497604    0.763585    0.557972    11.00000    0.02251    0.02620 =
         0.03785    0.00514    0.00584    0.00259
C00S  1    0.422281    0.903044    0.996615    11.00000    0.04201    0.04072 =
         0.04148   -0.00949    0.01374   -0.00225
AFIX  43
H00S  2    0.406066    0.933324    1.093975    11.00000   -1.20000
AFIX   0
HKLF 4


REM  1_a.res in Cc
REM wR2 = 0.1775, GooF = S = 1.082, Restrained GooF = 1.082 for all data
REM R1 = 0.0699 for 2288 Fo > 4sig(Fo) and 0.0708 for all 2379 data
REM 253 parameters refined using 2 restraints

END

WGHT      0.1478      0.0000

REM Highest difference peak  0.886,  deepest hole -0.693,  1-sigma level  0.126
Q1    1   0.5936  0.7790  0.3473  11.00000  0.05    0.89
Q2    1   0.5951  0.7783  0.5781  11.00000  0.05    0.60
Q3    1   0.6011  0.6788  0.4632  11.00000  0.05    0.53
Q4    1   0.7006  0.6421  0.6802  11.00000  0.05    0.51
Q5    1   0.5981  0.8754  0.5316  11.00000  0.05    0.49
;
_shelx_res_checksum                40255
_shelx_hkl_file
;
   0   0  -1    0.09    0.61
   0   0   1    0.17    0.60
   0   0   2  649.64   25.16
   0   0  -2  545.21   25.11
   0   0   3   -0.02    0.97
   0   0   4 1873.02   78.52
   0   0   5   -0.03    0.74
   0   0   5    0.10    0.79
   0   0   6  301.26   14.28
   0   0   6  307.14   14.20
   0   0   7   -0.04    1.22
   0   0   8   74.42    4.96
   0   0   9   -0.10    1.07
   0   2   0 4128.06  165.67
   0  -2   0 3916.70  165.62
   0   2  -1  367.54   14.39
   0   2  -1  313.61   14.56
   0  -2  -1  332.27   14.37
   0  -2   1  351.66   14.23
   0  -2  -1  310.56   14.43
   0   2   1  350.00   14.53
   0   2  -2  229.21    8.94
   0   2  -2  168.09    9.01
   0  -2  -2  219.21    9.32
   0  -2  -2  219.02    8.90
   0  -2   2  183.57    8.56
   0  -2  -3   87.83    4.07
   0   2   3   60.56    3.68
   0  -2   3   58.58    3.14
   0  -2   3   43.55    3.25
   0   2  -3   51.10    3.55
   0   2  -3   92.11    4.34
   0   2   4   94.73    5.27
   0  -2   4   92.54    5.27
   0  -2   5   29.47    2.37
   0  -2   5   26.02    2.12
   0   2   5   26.94    2.26
   0   2   5   26.91    2.21
   0  -2   5   25.95    2.15
   0   2   5   27.61    2.23
   0   2   6   43.74    3.36
   0   2   6   44.01    3.34
   0  -2   6   45.74    3.47
   0  -2   6   46.63    3.31
   0  -2   6   44.48    3.26
   0   2   7   37.22    3.19
   0   2   7   31.05    3.14
   0  -2   7   30.32    3.14
   0  -2   7   35.60    2.95
   0  -2   8   42.03    3.25
   0   2   8   41.97    3.51
   0  -2   8   42.21    3.62
   0   2   8   43.62    3.59
   0   2   9    5.26    1.46
   0  -2   9    4.92    1.79
   0   2   9    5.52    1.79
   0   4   0  358.09   12.78
   0  -4   0  337.79   12.82
   0  -4   1  635.45   27.32
   0  -4  -1  611.31   27.25
   0  -4  -1  679.99   27.16
   0   4   2   87.17    4.69
   0   4  -2  124.93    5.63
   0  -4  -2  124.17    5.33
   0  -4  -2  103.15    5.44
   0  -4   2  100.12    4.79
   0   4   3  108.54    5.76
   0  -4  -3  156.45    6.78
   0   4  -3  158.68    6.83
   0  -4   3  101.08    5.72
   0  -4   4    6.67    1.17
   0   4   4   10.96    1.30
   0  -4   5   58.14    3.68
   0   4   5   57.20    3.54
   0   4   5   53.17    3.64
   0  -4   5   57.62    3.48
   0   4   6    0.66    1.25
   0  -4   6    0.84    1.21
   0   4   6    0.66    1.12
   0   4   7   68.66    4.53
   0   4   7   66.99    4.78
   0  -4   7   72.33    4.77
   0  -4  -8   57.86    3.88
   0   4   9   20.70    2.06
   0  -4   9   20.94    2.10
   0  -6   0  276.19   12.42
   0  -6   1   74.57    3.14
   0   6  -1   29.75    2.31
   0  -6  -2  105.61    5.20
   0   6  -2   84.10    4.92
   0  -6  -3    2.97    0.95
   0   6   4   36.16    2.62
   0   6   5    2.22    1.11
   0   6   6   22.96    2.53
   0  -6  -6   26.77    2.97
   0   6   7   66.74    4.55
   0  -6  -7   61.54    4.41
   0   6   8   21.53    2.33
   0  -6  -8   20.51    2.17
   0  -6  -9   11.16    1.28
   0   6   9    1.73    0.89
   0  -8   0  180.28    8.96
   0  -8   0  184.11    9.25
   0  -8  -1  141.58    7.21
   0  -8   1  131.96    7.53
   0  -8  -1  142.56    7.48
   0  -8  -2   29.56    2.65
   0  -8   2   29.71    2.91
   0  -8  -2   29.90    2.80
   0  -8   3   90.31    5.62
   0  -8  -4    5.29    1.90
   0   8   5    8.00    1.51
   0  -8  -5    6.95    2.17
   0  -8  -6   42.11    3.72
   0   8   6   35.36    3.01
   0  -8  -7    9.52    2.22
   0   8   7    9.35    1.62
   0  -8  -7    9.89    2.02
   0   8   8    4.64    1.08
   0  -8  -8    5.24    1.53
   0  -8  -8    6.31    1.28
   0 -10   0  254.64   12.82
   0 -10   0  278.43   13.66
   0 -10   1  515.56   24.66
   0 -10  -1  561.89   24.80
   0 -10  -1  538.30   24.29
   0 -10  -2   10.08    2.37
   0 -10  -2    8.49    2.10
   0 -10   2    8.30    2.16
   0 -10  -3  337.18   15.17
   0 -10   3  284.43   14.97
   0 -10  -4   18.00    2.84
   0 -10  -4   16.49    3.00
   0 -10  -5   30.35    3.48
   0 -10  -5   30.90    3.44
   0 -10  -6  109.39    6.54
   0 -10  -6  111.83    6.55
   0 -10  -7   67.76    4.19
   0 -12   0   46.34    4.54
   0 -12  -1   34.99    3.42
   0 -12  -1   39.42    4.20
   0 -12   1   35.63    3.90
   0 -12  -2    1.24    2.47
   0 -12   2    2.92    2.00
   0 -12  -2    2.36    2.00
   0 -12  -3   20.33    3.40
   0 -12  -3   19.18    2.83
   0 -12   3   17.41    2.50
   0 -12  -4   11.49    2.39
   0 -12  -5    4.73    2.07
   0 -12  -5    3.33    1.81
   0 -12  -6   39.86    2.95
   0 -12  -6   43.99    3.18
   0 -14   0    0.67    1.86
   0 -14  -1   12.80    2.63
   0 -14   1    6.96    2.07
   0 -14  -2   51.66    4.19
   0 -14   2   31.43    2.96
   0 -14  -3   16.59    1.93
   0 -14  -3   19.90    2.67
   0 -14  -4    7.84    1.31
   0 -14  -4   10.85    1.86
  -1   1  10   11.97    1.24
  -1  -1  10    6.71    1.10
  -1   1   9  183.87    8.74
  -1  -1   9  162.53    8.33
  -1   1   8   19.99    2.45
  -1  -1   8   20.70    2.67
  -1   1   8   21.04    2.56
  -1  -1   8   16.40    2.15
  -1  -1   7  178.20    9.60
  -1  -1   7  190.10    9.54
  -1   1   7  184.49    9.56
  -1   1   7  177.82    9.57
  -1   1   6   91.83    5.32
  -1  -1   6   94.26    5.49
  -1   1   6   89.52    5.40
  -1  -1   6   91.82    5.29
  -1  -1   6   90.36    5.31
  -1   1   6   91.19    5.40
  -1   1   5   35.05    2.63
  -1  -1   5   37.49    2.61
  -1  -1   5   37.38    2.71
  -1  -1   5   33.70    2.52
  -1   1   5   35.99    2.60
  -1   1   5   35.80    2.66
  -1  -1   4  287.80   12.93
  -1   1   4  286.29   13.06
  -1   1   3  345.09   13.98
  -1  -1   3  293.01   13.62
  -1  -1   2 1298.10   62.21
  -1  -1   2 1327.11   62.20
  -1  -1   1  462.08   15.80
  -1   1   1  463.54   15.76
  -1   1  -1 1324.15   53.53
   1  -1   1 1030.45   53.52
  -1  -1  -2   45.46    2.52
  -1  -1  -2   46.63    2.57
   1  -1   2   42.02    2.55
   1   1   2   47.95    2.61
  -1   1  -2   51.19    2.56
  -1   1  -2   47.90    2.49
  -1   1  -3  180.44    7.99
  -1  -1  -3  200.49    8.12
  -1  -1  -3  147.73    7.84
   1  -1   3  140.07    7.74
   1   1   3  195.08    8.00
  -1   1  -4  111.11    5.56
   1   1   4   95.81    5.05
   1  -1   4   95.57    5.04
   1  -1   5  200.78    9.22
   1   1   5  189.53    9.21
   1  -1   5  194.10    9.27
   1   1   5  188.95    9.19
   1  -1   5  182.39    9.05
   1   1   6   44.73    3.41
   1  -1   6   47.04    3.37
   1  -1   6   45.50    3.42
   1   1   6   44.44    3.41
   1   1   7  197.50   10.22
   1  -1   7  198.33   10.29
   1   1   7  195.35   10.22
   1  -1   7  202.48   10.15
   1   1   8   14.69    2.23
   1  -1   8   13.28    2.00
   1   1   9  109.89    6.21
   1   1   9  127.81    6.65
   1  -1   9   93.78    5.83
   1  -1   9  145.48    6.88
   1   1  10    6.98    0.98
   1  -1  10    5.30    0.96
  -1  -3   9   24.75    2.54
  -1   3   9   28.67    2.65
  -1   3   9   31.66    2.66
  -1  -3   8   31.42    3.09
  -1   3   8   34.21    2.99
  -1   3   8   31.33    3.08
  -1  -3   7    4.98    1.72
  -1   3   7    4.10    1.67
  -1   3   7    3.96    1.56
  -1  -3   6   46.49    3.51
  -1   3   6   48.00    3.44
  -1  -3   6   44.05    3.26
  -1  -3   5  211.54    9.84
  -1   3   5  212.41    9.91
  -1   3   5  194.75    9.93
  -1  -3   5  215.92   10.03
  -1   3   5  202.93    9.84
  -1  -3   4  211.33   10.61
  -1   3   4  205.11   10.56
  -1  -3   3  125.86    5.74
  -1   3   3  141.19    6.43
  -1  -3   2   93.68    4.22
  -1   3   2   93.56    4.67
   1   3  -2   83.73    4.78
  -1   3   1  626.70   24.65
  -1   3   1  668.19   24.91
  -1  -3   1  528.36   24.99
   1   3  -1  560.20   25.03
  -1  -3   1  518.33   24.59
   1   3   0  200.61    7.33
  -1   3   0  221.85    7.16
   1  -3   0  181.58    7.12
  -1   3   0  149.57    6.88
  -1  -3   0  155.13    6.90
  -1   3  -1 2121.97   88.18
  -1  -3  -1 2184.73   88.45
  -1  -3  -1 2103.48   88.20
  -1   3  -1 2267.40   88.47
  -1  -3  -1 1982.11   88.58
  -1   3  -2  344.26   17.10
  -1   3  -2  463.34   17.07
   1  -3   2  351.00   16.84
  -1  -3  -2  434.47   17.01
  -1  -3  -2  404.22   17.09
   1   3   2  353.87   16.86
   1   3   3   18.69    1.58
  -1  -3  -3   23.01    2.17
  -1   3  -3   23.72    1.80
  -1   3  -3   20.65    1.96
  -1  -3  -3   17.55    1.63
   1  -3   3   17.70    1.55
  -1  -3  -3   27.23    2.15
   1   3   4  167.65    8.55
  -1  -3  -4  161.53    9.30
   1  -3   4  160.42    8.54
   1   3   5  292.93   13.45
   1  -3   5  294.58   13.32
   1   3   5  282.10   13.51
   1  -3   5  301.19   13.58
   1  -3   6   53.01    3.83
   1   3   6   56.25    3.80
   1   3   7   10.61    1.86
   1  -3   7   12.19    2.05
   1   3   8   49.44    3.91
   1   3   9   12.86    1.92
   1  -3   9   12.42    1.97
   1   3   9    9.30    1.64
  -1   5   9   15.48    1.74
  -1   5   8   41.38    3.39
   1  -5  -8   40.99    3.25
  -1   5   7    2.70    1.25
  -1   5   7    2.43    1.54
  -1  -5   7    2.80    1.35
  -1  -5   6   36.87    2.84
  -1   5   6   35.08    3.15
  -1  -5   6   39.35    3.12
  -1   5   6   36.60    2.89
  -1  -5   5   72.45    4.21
  -1   5   5   62.89    4.18
  -1  -5   4  171.35    8.93
  -1   5   4  177.68    8.48
  -1  -5   3   24.29    1.78
   1   5  -3   27.83    2.39
  -1   5   2   13.06    1.17
  -1  -5   2   16.46    1.27
   1  -5  -2   28.33    2.04
   1   5  -2   24.39    1.91
  -1  -5   1  495.78   22.02
   1  -5  -1  461.03   21.80
  -1  -5   0  108.07    5.55
   1   5   0  113.53    5.59
  -1  -5   0  117.03    5.12
   1  -5   0  110.30    5.28
  -1  -5  -1   33.09    1.79
  -1  -5  -1   28.72    2.06
  -1   5  -2  222.09    9.69
  -1  -5  -2  235.26    9.79
  -1  -5  -3   35.99    3.01
  -1  -5  -3   37.57    2.91
  -1   5  -3   39.60    2.99
   1   5   4   18.77    1.76
   1  -5   5   26.68    2.29
   1   5   5   25.18    2.33
   1   5   6   50.97    3.52
   1  -5   6   52.44    3.71
   1   5   6   48.44    3.83
  -1  -5  -7   15.59    2.14
   1   5   7   17.16    2.34
  -1  -5  -8   32.56    2.63
   1   5   8   39.05    3.25
   1   5   8   33.96    2.95
   1  -5   8   41.06    3.18
  -1  -5  -9    9.46    1.33
   1   5   9    9.14    1.46
   1  -7  -9   10.38    1.13
  -1   7   8   13.76    1.81
   1  -7  -8   18.92    2.24
   1  -7  -8   17.40    1.99
  -1   7   7    7.03    1.68
   1  -7  -7    9.59    2.15
   1  -7  -6   61.07    4.58
  -1   7   6   56.76    4.14
  -1   7   5   92.69    5.64
   1  -7  -5  112.54    6.44
  -1  -7   4   28.46    3.03
  -1   7   4   28.62    2.37
  -1  -7   3   97.94    5.80
  -1  -7   2  218.78   11.07
   1  -7  -2  235.14   10.89
   1  -7  -1  103.55    5.59
  -1  -7   0  138.37    7.12
  -1  -7  -1  118.44    6.35
  -1  -7  -1  118.40    6.26
  -1  -7  -2  130.40    8.39
  -1  -7  -2  216.68    8.67
  -1  -7  -3   73.76    4.58
  -1  -7  -4  479.47   20.62
   1   7   4  433.13   20.00
  -1  -7  -5  235.86   11.40
   1   7   5  216.94   10.95
   1   7   6   35.53    3.01
  -1  -7  -6   30.21    3.19
   1   7   7    5.85    1.55
  -1  -7  -7    8.10    1.79
  -1  -7  -8   33.98    2.56
   1   7   8   41.39    2.96
  -1  -7  -8   37.11    2.92
   1  -9  -8    8.36    1.23
   1  -9  -7   22.45    2.50
  -1   9   7   23.40    2.04
   1  -9  -7   23.00    2.71
   1  -9  -6  131.20    7.54
   1  -9  -6  144.13    7.77
  -1   9   6  122.84    6.81
   1  -9  -5  150.43    8.73
   1  -9  -5  164.46    8.95
  -1  -9   4   12.62    2.41
   1  -9  -4   15.19    2.52
  -1  -9   3  141.17    8.25
   1  -9  -3  150.48    8.13
   1  -9  -3  154.76    8.37
   1  -9  -2  137.59    7.55
   1  -9  -2  145.36    7.84
  -1  -9   2  138.90    7.99
   1  -9  -1    2.32    1.57
  -1  -9   1    1.69    1.37
  -1  -9   1    2.71    1.82
   1  -9  -1    2.05    1.37
  -1  -9   0  164.89    8.78
   1  -9   0  172.28    9.28
  -1  -9   0  175.15    9.22
  -1  -9  -1   59.55    4.39
  -1  -9  -1   51.54    4.14
  -1  -9  -2  143.93    7.65
   1  -9   2  134.50    7.72
  -1  -9  -3   90.67    5.81
  -1  -9  -3   89.28    5.67
  -1  -9  -4  460.31   21.88
  -1  -9  -4  493.13   22.08
  -1  -9  -5   59.27    4.62
  -1  -9  -5   59.49    4.76
  -1  -9  -6   55.25    4.21
  -1  -9  -7    7.01    1.64
  -1  -9  -7    5.81    1.86
  -1  -9  -8   47.87    2.96
   1 -11  -7   45.67    2.90
   1 -11  -7   37.73    2.71
   1 -11  -6   32.92    2.98
   1 -11  -6   35.09    3.15
   1 -11  -5   42.99    3.75
   1 -11  -4   25.88    3.17
  -1 -11   4   27.79    3.11
   1 -11  -3  293.01   14.31
  -1 -11   3  260.85   14.22
   1 -11  -2   82.05    5.50
  -1 -11   2   79.86    5.86
   1 -11  -2   90.85    6.11
   1 -11  -1   65.72    4.47
  -1 -11   1   58.50    4.89
  -1 -11   0   57.52    4.90
   1 -11   0   55.50    4.81
  -1 -11   0   48.09    4.04
  -1 -11  -1   95.28    6.57
  -1 -11  -1   86.44    5.98
   1 -11   1   97.40    6.38
  -1 -11  -2   74.85    5.78
   1 -11   2   64.12    4.92
  -1 -11  -2   68.42    5.33
  -1 -11  -3   17.93    2.88
  -1 -11  -4   18.03    3.01
  -1 -11  -4   12.75    2.72
  -1 -11  -5   34.19    3.44
  -1 -11  -5   34.69    3.55
  -1 -11  -6   37.43    3.21
  -1 -11  -6   37.10    3.14
  -1 -11  -7   25.35    1.97
   1 -13  -5   15.62    1.86
   1 -13  -4   10.29    1.93
   1 -13  -4   12.47    2.43
   1 -13  -3   37.89    3.31
  -1 -13   3   36.88    3.42
   1 -13  -3   45.83    4.04
  -1 -13   2   33.44    3.52
   1 -13  -2   40.40    4.03
   1 -13  -2   35.06    3.11
  -1 -13   1    2.90    2.34
   1 -13  -1    1.56    2.25
  -1 -13   0   27.64    3.70
   1 -13   0   28.11    3.47
  -1 -13  -1   33.82    3.31
   1 -13   1   38.22    3.74
  -1 -13  -1   45.04    4.34
  -1 -13  -2   12.84    2.41
   1 -13   2   13.36    2.24
  -1 -13  -2   17.21    3.31
  -1 -13  -3   43.62    4.06
  -1 -13  -3   32.04    3.31
  -1 -13  -4   15.41    2.35
  -1 -13  -5   16.05    1.97
  -1 -13  -5   16.99    2.16
   1 -15  -3    5.70    1.37
   1 -15  -2   17.12    2.10
  -1 -15   1    4.03    1.44
   1 -15  -1    7.86    1.71
   1 -15   0   10.99    1.77
  -1 -15   0   12.70    2.02
  -1 -15  -1   25.86    2.67
  -1 -15  -2    8.50    1.84
  -1 -15  -3    7.94    1.51
  -2   0   9    0.06    0.99
  -2   0   8   83.36    5.27
  -2   0   7   -0.04    1.24
  -2   0   6  118.77    6.53
  -2   0   5    0.33    0.85
  -2   0   4  205.73    9.72
  -2   0   3   -0.26    0.90
  -2   0   2 3297.58  136.77
   2   0  -1    0.10    0.59
  -2   0   0 1228.40   51.84
   2   0   0 1270.03   51.84
  -2   0  -2  650.91   27.50
  -2   0  -3    0.18    0.99
  -2   0  -4  244.16   11.43
   2   0   5    0.18    0.83
   2   0   6  254.66   12.28
   2   0   7    0.67    1.34
   2   0   8   64.48    4.52
   2   0   9   -0.39    1.11
  -2   2   9    5.76    1.42
  -2   2   8   62.72    4.41
  -2  -2   8   59.24    4.02
  -2   2   8   65.32    4.52
  -2  -2   8   63.68    4.56
  -2   2   7   21.60    2.52
  -2  -2   7   23.71    2.53
  -2  -2   7   22.50    2.35
  -2   2   7   23.88    2.72
  -2  -2   7   20.93    2.59
  -2  -2   6   90.35    5.25
  -2   2   6   88.64    5.38
  -2   2   6   92.81    5.32
  -2  -2   6   92.67    5.42
  -2  -2   6   84.81    5.12
  -2   2   6   89.17    5.30
  -2   2   5  121.86    6.30
  -2   2   5  119.54    6.42
  -2   2   5  121.12    6.34
  -2  -2   5  123.28    6.29
  -2  -2   5  124.03    6.23
  -2  -2   5  123.22    6.42
   2   2  -4   22.18    2.42
  -2  -2   4   35.66    2.31
  -2  -2   3 1381.30   49.80
   2   2  -3  949.74   49.98
   2   2  -2  252.02   13.91
  -2   2   2  385.33   13.84
  -2  -2   2  285.71   13.64
  -2   2   2  343.88   13.78
   2   2  -1  386.11   15.66
  -2   2   1  406.91   15.41
  -2   2   0 1533.87   61.36
   2   2   0 1350.02   61.61
  -2  -2   0 1490.78   61.37
  -2   2  -1 9999.00  407.87
  -2  -2  -1 9749.12  408.27
  -2  -2  -1 9803.61  407.87
   2  -2   2  795.07   31.29
   2   2   2  836.38   31.34
  -2  -2  -2  737.04   31.78
  -2   2  -2  676.42   30.91
   2   2   3  926.47   30.16
  -2  -2  -3  870.58   30.13
  -2  -2  -3  556.32   29.82
   2  -2   3  679.62   29.79
  -2   2  -3  582.68   29.79
   2  -2   4   66.41    3.32
  -2  -2  -4   23.32    2.50
  -2   2  -4   18.00    2.29
  -2  -2  -4  120.23    4.37
   2   2   4   73.90    3.43
   2  -2   5  157.02    7.97
   2   2   5  154.01    7.86
   2  -2   5  164.06    7.87
   2  -2   6  161.57    8.56
   2   2   6  165.48    8.50
   2   2   6  158.75    8.54
   2  -2   6  169.71    8.51
   2   2   7  184.53    9.61
   2  -2   7  193.76    9.64
   2   2   7  185.85    9.72
   2  -2   7  177.60    9.68
   2  -2   8   40.56    3.26
   2   2   8   43.69    3.65
   2  -2   9   19.87    2.35
   2   2   9   18.59    2.23
   2   2   9   19.61    2.13
   2  -4  -9    1.14    0.95
  -2   4   9    1.58    1.09
  -2  -4   9    2.20    1.29
  -2   4   9    1.58    1.19
  -2   4   8   28.53    2.61
  -2  -4   8   28.64    2.78
  -2  -4   7   36.94    3.33
  -2   4   7   37.29    3.15
  -2  -4   6  181.65    9.09
  -2   4   6  160.37    9.00
  -2   4   6  177.82    8.90
  -2  -4   6  180.58    8.83
  -2   4   5  141.19    6.93
  -2   4   5  124.72    6.79
  -2   4   5  134.21    7.10
  -2  -4   5  138.00    6.84
  -2  -4   5  135.70    6.98
  -2  -4   4   32.59    2.95
  -2   4   4   35.27    2.51
  -2  -4   4   37.86    2.85
  -2   4   3  121.97    6.12
   2   4  -3  116.90    6.50
  -2  -4   3  111.87    5.30
   2   4  -2   71.59    4.38
  -2   4   2   90.45    4.46
   2   4  -1   46.90    2.21
  -2   4   1   65.77    2.31
   2  -4  -1   53.28    2.51
   2  -4  -1   37.70    2.19
  -2  -4   1   56.28    3.01
  -2   4   1   51.12    2.56
  -2  -4   1   26.93    2.04
   2  -4   0  306.14   11.59
  -2  -4   0  315.27   12.41
   2   4   0  287.21   12.27
  -2  -4  -1  948.83   15.39
  -2  -4  -1 1007.27   14.49
  -2  -4  -2   35.06    2.34
  -2  -4  -2   35.42    2.56
  -2   4  -2   33.96    2.22
  -2   4  -2   39.16    2.18
  -2  -4  -2   30.41    2.07
  -2   4  -3  266.29   10.73
  -2  -4  -3  271.27   11.29
  -2  -4  -3  299.87   10.81
   2  -4   4   31.72    2.05
   2   4   4   29.31    2.03
   2   4   5   36.16    2.86
   2   4   5   38.39    2.78
   2  -4   5   40.84    2.96
   2   4   6   28.20    2.80
   2  -4   6   30.98    2.77
   2   4   6   28.02    2.56
  -2  -4  -7   13.74    1.91
   2   4   7    8.64    2.00
   2   4   8   12.64    2.20
   2  -4   8   12.21    2.21
   2   4   9   25.58    2.17
   2  -4   9   24.85    2.17
   2  -6  -9   19.43    1.78
  -2   6   9   22.95    1.86
   2  -6  -8   13.66    1.99
  -2   6   8   11.62    1.88
  -2   6   7   43.41    3.57
  -2  -6   7   41.51    3.19
  -2   6   6   14.04    2.05
  -2   6   5   83.94    5.06
  -2  -6   4    0.74    1.19
  -2  -6   4    1.65    1.50
  -2   6   4    0.95    0.86
  -2  -6   3    0.97    1.31
  -2  -6   3    1.63    1.15
   2   6  -2   51.90    3.68
   2  -6  -2   57.39    3.29
  -2  -6   1   32.06    2.30
  -2  -6   1   39.41    1.59
  -2  -6   0  194.51    8.12
  -2  -6   0  177.92    6.94
  -2  -6  -1  234.69   10.53
  -2  -6  -2  103.34    6.31
  -2  -6  -2  127.47    6.00
  -2  -6  -3   27.79    2.36
   2   6   4   15.15    1.73
  -2  -6  -4   19.24    2.08
  -2  -6  -5  130.38    7.21
   2   6   5  134.86    7.16
   2   6   6   39.22    3.32
  -2  -6  -6   43.86    3.42
   2   6   7    3.80    1.59
  -2  -6  -7    3.26    1.43
   2   6   8   22.92    2.37
  -2  -6  -8   23.46    2.31
   2   6   9   29.28    2.15
   2  -8  -8   48.83    3.18
  -2   8   8   45.51    2.98
  -2   8   7   63.40    4.08
   2  -8  -7   60.52    4.44
   2  -8  -6    1.20    2.12
  -2   8   6    1.96    1.22
   2  -8  -5  386.98   17.07
  -2   8   5  327.14   16.05
  -2  -8   4   23.07    2.93
  -2  -8   3   88.46    5.79
  -2  -8   3   82.23    5.30
   2  -8  -2   37.68    2.86
  -2  -8   2   38.15    3.38
  -2  -8   2   33.02    2.86
   2  -8  -2   39.90    3.14
  -2  -8   1   10.80    1.99
  -2  -8   1   11.19    1.73
   2  -8  -1    5.54    1.56
   2  -8  -1    5.73    1.33
  -2  -8   0  154.76    8.05
  -2  -8   0  157.59    8.29
   2  -8   0  158.91    8.08
  -2  -8  -1  167.23    9.05
   2  -8   1  204.21    9.52
  -2  -8  -2  115.51    6.42
  -2  -8  -2  112.78    6.35
  -2  -8  -3  116.96    6.72
  -2  -8  -3  121.39    6.75
  -2  -8  -4  304.53   14.59
  -2  -8  -5  170.95    9.10
   2   8   5  169.14    8.68
   2   8   6    3.02    1.25
  -2  -8  -6    2.66    2.04
  -2  -8  -6    3.52    1.72
   2   8   7   49.74    3.42
  -2  -8  -7   46.24    3.70
  -2  -8  -7   45.13    3.37
  -2  -8  -8   16.66    1.87
   2   8   8   18.55    1.72
   2 -10  -7    6.36    1.63
   2 -10  -7    8.06    1.66
   2 -10  -6   33.26    3.29
   2 -10  -6   40.51    3.57
   2 -10  -5   47.55    4.09
  -2 -10   4   76.88    5.76
   2 -10  -4   82.47    5.62
   2 -10  -4   91.56    5.99
   2 -10  -3   19.94    2.92
   2 -10  -3   18.88    2.60
  -2 -10   3   18.97    2.99
   2 -10  -2   32.55    3.02
  -2 -10   2   27.19    2.86
   2 -10  -2   34.96    3.50
  -2 -10   2   31.63    3.53
  -2 -10   1   79.51    5.63
  -2 -10   1   68.22    4.89
   2 -10  -1   80.38    5.38
  -2 -10   0   62.38    4.90
  -2 -10   0   58.76    4.48
   2 -10   0   64.32    4.74
  -2 -10  -1  141.65    8.30
   2 -10   1  154.45    8.61
  -2 -10  -1  151.01    8.68
  -2 -10  -2   41.58    3.91
  -2 -10  -3   57.14    4.63
  -2 -10  -3   54.81    4.48
  -2 -10  -4   81.64    5.56
  -2 -10  -4   71.32    5.34
  -2 -10  -5   58.23    4.63
  -2 -10  -5   68.29    4.90
  -2 -10  -6   59.88    4.24
  -2 -10  -7   13.46    1.65
  -2 -10  -7   12.20    1.89
   2 -12  -6   40.26    2.83
   2 -12  -5   10.19    1.95
   2 -12  -5   10.56    2.31
   2 -12  -4   34.26    3.65
  -2 -12   4   22.78    2.91
   2 -12  -4   29.75    3.00
   2 -12  -3   48.64    3.93
   2 -12  -3   55.81    4.65
  -2 -12   3   45.17    4.16
  -2 -12   2  128.19    8.09
   2 -12  -2  131.63    7.47
   2 -12  -2  145.82    8.37
  -2 -12   1  150.14    8.61
   2 -12  -1  173.11    9.03
   2 -12   0  116.52    7.31
  -2 -12   0  113.77    7.52
  -2 -12   0   98.51    6.49
  -2 -12  -1   14.97    3.22
  -2 -12  -1   16.37    2.71
   2 -12   1   14.49    2.62
  -2 -12  -2   71.07    5.75
  -2 -12  -2   56.70    4.96
  -2 -12  -3   38.26    3.85
  -2 -12  -4   35.91    3.81
  -2 -12  -4   37.69    3.65
  -2 -12  -5   12.52    2.22
  -2 -12  -5   10.97    2.18
  -2 -12  -6   47.95    3.27
  -2 -12  -6   48.04    3.20
   2 -14  -4   37.95    3.01
  -2 -14   3    7.43    1.64
   2 -14  -3   10.29    2.14
   2 -14  -2   22.57    2.79
  -2 -14   2   15.41    2.37
   2 -14  -1   27.55    3.16
  -2 -14   1   21.90    2.95
  -2 -14   0   22.80    2.96
   2 -14   0   18.35    2.58
  -2 -14  -1   13.64    2.66
  -2 -14  -1   12.49    2.01
  -2 -14  -2   26.22    3.21
  -2 -14  -2   20.35    2.48
  -2 -14  -3    9.99    1.77
  -2 -14  -4    4.56    1.56
  -2 -14  -4    3.96    1.31
  -3   1   9    5.09    1.33
  -3  -1   9    4.31    1.09
  -3  -1   9    5.25    1.48
  -3   1   9    5.68    1.47
  -3   1   8   17.49    2.42
  -3  -1   8   14.14    2.42
  -3   1   8   14.44    2.19
  -3  -1   8   16.22    2.05
  -3  -1   7   86.70    5.60
  -3  -1   7   81.74    5.32
  -3   1   7   87.34    5.49
  -3   1   7   91.52    5.55
  -3   1   7   87.41    5.55
  -3  -1   7   87.73    5.46
  -3   1   6   70.39    4.42
  -3  -1   6   71.23    4.52
  -3   1   6   66.27    4.40
  -3  -1   6   67.85    4.33
  -3  -1   6   69.44    4.36
  -3   1   6   64.55    4.40
  -3  -1   5  255.73   11.75
  -3   1   5  250.07   11.77
  -3  -1   5  249.53   11.75
  -3   1   5  258.26   11.86
  -3   1   5  246.31   11.69
  -3  -1   5  253.67   11.83
  -3  -1   4   10.02    1.40
  -3   1   4   11.85    1.56
   3  -1  -4    9.43    1.54
  -3  -1   3   61.03    4.05
  -3  -1   3   67.46    4.08
   3  -1  -2 1151.90   44.46
  -3   1   2 1481.26   45.12
   3  -1  -1 6902.14  209.41
   3  -1  -1 6618.15  209.20
   3   1   0  694.23   26.10
  -3   1   0  694.04   25.83
   3  -1   0  644.89   25.75
  -3  -1  -1  169.86    7.59
  -3  -1  -1  152.86    7.34
  -3   1  -1  150.18    7.34
  -3   1  -2  123.14    6.34
  -3  -1  -2  145.80    6.63
  -3   1  -2  129.65    6.63
  -3  -1  -2  134.19    6.57
  -3   1  -3   79.96    4.15
  -3  -1  -3   85.87    4.39
  -3   1  -4   13.22    1.54
  -3   1  -4    0.88    0.95
  -3  -1  -4   11.81    1.59
  -3  -1  -4    0.20    0.93
   3   1   5  103.12    5.68
   3  -1   5  106.54    5.76
   3  -1   5  110.28    5.73
   3   1   5  100.97    5.74
   3  -1   6   16.54    2.02
   3   1   6   16.57    2.08
   3  -1   6   15.95    2.11
   3   1   6   15.02    2.01
   3   1   7   65.48    4.71
   3  -1   7   70.60    4.71
   3  -1   8   44.36    4.05
   3   1   8   46.63    4.08
   3   1   8   50.95    3.88
   3  -1   8   53.00    3.84
   3   1   9   33.29    2.74
   3   1   9   30.51    2.79
   3  -1   9   28.49    2.41
   3  -1   9   30.72    2.84
   3  -3  -9   30.44    2.45
  -3   3   9   33.28    2.67
  -3   3   8   15.76    2.30
  -3  -3   8   16.23    2.26
  -3   3   8   15.30    2.08
  -3  -3   7  116.48    6.57
  -3   3   7  114.46    6.60
  -3   3   7  109.29    6.72
  -3  -3   7  120.43    6.79
  -3   3   6  102.37    5.85
  -3   3   6   98.46    5.76
  -3  -3   6  104.79    5.94
  -3  -3   6   98.73    5.72
  -3  -3   5   23.91    2.10
  -3   3   5   22.83    2.13
  -3  -3   5   22.31    2.12
  -3   3   5   22.10    2.10
  -3  -3   5   22.61    2.57
  -3  -3   4    6.73    1.53
  -3  -3   4    8.26    1.23
  -3   3   3  293.53   10.79
  -3  -3   3  265.63   10.26
  -3   3   3  275.31   10.43
   3   3  -2  393.97   13.89
  -3   3   2  340.76   12.92
   3   3  -1  158.99    7.01
   3  -3  -1  162.96    7.02
  -3   3   1  156.20    7.20
  -3  -3   1  152.22    7.58
  -3   3   0   79.31    3.55
  -3  -3   0   76.71    4.18
  -3  -3   0   73.08    3.56
  -3  -3  -1 4696.30  169.02
  -3   3  -1 4175.28  168.17
  -3   3  -1 4055.95  167.99
  -3  -3  -1 4224.79  168.19
  -3   3  -1 3706.75  167.99
   3   3   1 4515.81  168.88
  -3  -3  -2 1429.64   57.47
  -3  -3  -2 1436.67   56.98
  -3   3  -2 1319.83   56.30
  -3   3  -3   94.33    4.72
  -3  -3  -3   63.56    4.46
   3   3   4  117.21    3.66
   3  -3   4  123.88    3.68
   3   3   5   24.76    2.20
   3   3   5   24.39    2.27
   3  -3   5   24.41    2.27
   3  -3   6  127.36    6.93
   3   3   8   78.25    5.15
   3   3   8   75.32    5.07
   3  -3   8   78.55    5.19
   3   3   9   17.80    1.97
   3  -3   9   15.28    1.94
   3   3   9   15.43    1.89
  -3   5   9    0.68    1.02
   3  -5  -9    0.36    0.87
  -3   5   8   45.38    3.58
  -3   5   7    1.54    1.20
  -3   5   7    0.68    1.57
  -3  -5   7    0.87    1.26
  -3   5   6    0.39    1.01
  -3  -5   6    0.24    0.98
  -3   5   6    0.72    1.30
  -3  -5   6   -0.20    1.08
  -3  -5   5    2.93    2.12
  -3   5   5    2.83    1.20
  -3  -5   5    2.91    0.97
  -3   5   5    3.41    1.01
  -3  -5   5    3.40    1.12
  -3  -5   4  198.11    8.75
  -3  -5   4  163.14    9.38
  -3   5   4  177.93    8.82
  -3  -5   4  181.72    9.25
   3   5  -3  194.22    7.58
   3   5  -3  104.63    5.47
   3  -5  -3  100.15    5.43
   3  -5  -3  232.40    7.53
   3  -5  -2   11.87    0.97
   3   5  -2   12.28    1.12
  -3   5   2   14.34    1.68
   3   5  -1  352.76    6.91
  -3   5   1  404.76    5.74
  -3   5   1  470.20    4.76
  -3  -5   1  425.68    7.85
   3  -5  -1  377.58    4.75
  -3   5   0   19.24    1.36
  -3  -5   0   42.12    2.60
  -3   5   0   32.01    1.63
   3   5   0   28.34    2.46
  -3  -5   0   34.30    1.53
  -3   5  -1  275.54   13.06
  -3  -5  -1  311.96   13.14
  -3  -5  -2 1354.56   56.60
  -3   5  -2 1512.83   55.98
  -3   5  -3  322.18   14.86
  -3  -5  -3  246.05   14.72
   3   5   4    8.14    1.34
  -3  -5  -4   15.37    1.69
  -3  -5  -5  159.38    8.11
   3   5   5  160.10    8.24
  -3  -5  -6  304.39   14.77
   3   5   6  313.06   15.03
   3   5   6  337.88   15.28
   3  -5   6  327.73   15.16
   3   5   7   26.54    2.91
   3   5   7   25.04    2.68
   3  -5   7   30.43    2.91
   3   5   8   62.25    3.97
   3   5   8   68.12    4.38
  -3  -5  -8   57.87    3.82
   3  -5   8   59.61    3.96
   3   5   9   21.86    2.01
   3  -7  -9   13.14    1.27
   3  -7  -8  136.50    7.28
  -3   7   8  145.72    7.27
   3  -7  -7   13.27    2.45
  -3   7   7   13.36    2.03
  -3   7   6   37.15    3.17
  -3   7   5  193.50    9.25
  -3  -7   5  162.32    9.71
  -3  -7   4  249.12   12.36
  -3   7   4  251.21   11.31
  -3  -7   3    5.59    1.80
  -3  -7   3    4.55    1.53
  -3  -7   2   41.43    3.18
   3  -7  -2   46.12    3.26
  -3  -7   2   45.83    3.54
   3  -7  -1   39.19    2.60
  -3  -7   1   42.57    3.03
  -3  -7   1   36.66    2.68
  -3  -7   1   35.95    2.64
  -3  -7   0  278.72   11.95
  -3  -7   0  269.45   11.25
  -3  -7  -1  582.43   27.07
  -3  -7  -1  599.13   27.56
  -3  -7  -2  513.48   22.70
  -3  -7  -2  510.30   22.63
  -3  -7  -3   37.70    3.01
   3   7   4   32.19    2.59
  -3  -7  -4   37.96    3.07
  -3  -7  -5   78.79    4.96
   3   7   5   71.89    4.64
  -3  -7  -6   23.87    2.57
   3   7   6   26.30    2.63
  -3  -7  -6   25.90    2.98
  -3  -7  -7   46.29    3.59
  -3  -7  -7   46.12    3.29
   3   7   7   47.12    3.55
   3   7   8   20.60    2.07
  -3  -7  -8   20.75    2.05
   3  -9  -8   63.83    3.39
   3  -9  -8   49.09    3.22
   3  -9  -7   38.93    3.25
   3  -9  -7   36.41    3.09
  -3   9   7   32.72    2.51
  -3   9   6   31.88    2.62
   3  -9  -6   32.02    3.53
  -3  -9   4  181.83   10.39
  -3  -9   4  201.63   11.33
  -3  -9   3    3.70    2.01
   3  -9  -3    5.31    1.68
   3  -9  -3    5.36    1.98
  -3  -9   3    4.43    1.75
   3  -9  -2  253.91   11.90
  -3  -9   2  224.06   11.59
  -3  -9   2  230.24   12.07
   3  -9  -2  232.01   11.37
  -3  -9   1   77.03    5.41
  -3  -9   1   78.46    5.17
   3  -9  -1   83.46    5.13
   3  -9   0  121.08    7.04
  -3  -9   0  126.41    7.36
  -3  -9   0  130.59    7.21
  -3  -9  -1   30.57    3.03
  -3  -9  -2  141.94    7.86
  -3  -9  -2  136.18    7.69
  -3  -9  -3   92.12    5.79
  -3  -9  -3   85.28    5.68
  -3  -9  -4  170.74    9.23
  -3  -9  -5   79.84    5.28
  -3  -9  -5   75.27    5.53
  -3  -9  -6    6.81    1.77
  -3  -9  -6    8.76    2.26
  -3  -9  -7    3.81    1.63
  -3  -9  -7    2.77    1.21
  -3  -9  -8   10.93    1.25
   3 -11  -7    0.58    0.91
   3 -11  -7    1.42    1.08
   3 -11  -6    4.74    1.58
   3 -11  -5   48.81    3.88
   3 -11  -5   53.58    4.30
   3 -11  -4  115.28    6.68
   3 -11  -4  132.58    7.38
  -3 -11   3   97.74    6.84
  -3 -11   3   98.02    6.09
   3 -11  -3  112.58    6.89
   3 -11  -3  101.84    6.16
  -3 -11   2   30.93    3.14
   3 -11  -2   35.64    3.61
  -3 -11   2   31.01    3.74
   3 -11  -1   96.22    6.24
  -3 -11   1   86.62    6.29
  -3 -11   1   84.37    5.77
   3 -11   0   44.79    4.06
  -3 -11   0   42.59    3.87
  -3 -11   0   41.90    4.34
   3 -11   1   62.38    4.70
  -3 -11  -1   63.16    4.95
  -3 -11  -2   12.74    3.01
  -3 -11  -2   11.62    2.68
  -3 -11  -3    3.80    2.47
  -3 -11  -3    4.14    2.37
  -3 -11  -4   79.99    5.68
  -3 -11  -4   83.16    5.78
  -3 -11  -5   26.80    3.13
  -3 -11  -5   25.36    2.91
  -3 -11  -6   18.42    2.17
  -3 -11  -7    8.87    1.29
   3 -13  -5    9.03    1.78
   3 -13  -4   21.22    2.69
   3 -13  -3    9.59    2.39
  -3 -13   3    9.93    2.31
  -3 -13   2   92.16    6.28
   3 -13  -2   98.34    6.36
   3 -13  -1   38.86    3.76
  -3 -13   1   25.80    2.86
  -3 -13   1   33.46    3.74
   3 -13   0    0.92    1.80
  -3 -13   0    3.32    2.56
  -3 -13   0    1.55    1.74
  -3 -13  -1   22.80    2.92
  -3 -13  -1   33.32    3.86
  -3 -13  -2   47.18    4.13
  -3 -13  -3   10.80    2.50
  -3 -13  -3   12.57    2.42
  -3 -13  -4    0.49    1.75
  -3 -13  -4    1.02    1.65
  -3 -13  -5   21.10    2.16
  -3 -13  -5   20.90    2.20
   3 -15  -2    2.83    1.12
  -3 -15   2    3.24    1.27
  -3 -15   1   27.42    2.60
  -3 -15   0    4.94    1.70
  -3 -15  -1    4.76    1.66
  -3 -15  -2    2.91    0.98
  -3 -15  -2    3.90    1.53
  -4   0   9    0.11    0.90
  -4   0   8   32.85    2.98
  -4   0   7   -0.26    1.16
  -4   0   6   45.55    3.38
  -4   0   5    0.21    0.79
   4   0  -4   94.26    5.59
   4   0  -3   -0.12    0.89
  -4   0   3    0.27    1.21
   4   0  -2 6884.55  285.23
  -4   0   1   -0.20    0.76
   4   0  -1   -0.03    0.94
  -4   0   0  272.48   11.29
   4   0   0  247.23   11.23
  -4   0  -1    0.17    0.64
  -4   0  -2  409.56   17.94
  -4   0  -3    0.19    0.77
  -4   0  -3   -0.02    1.07
  -4   0  -4  814.62   23.10
  -4   0  -4  333.48   22.29
   4   0   5   -0.10    0.89
   4   0   6  250.09   12.27
   4   0   7    0.89    1.40
   4   0   8  160.54    8.65
   4   0   9   -0.34    1.10
  -4  -2   9    6.50    1.46
  -4   2   9    6.76    1.38
  -4   2   9    6.47    1.40
  -4  -2   8   17.44    2.43
  -4   2   8   18.36    2.36
  -4   2   8   18.04    2.34
  -4   2   7   53.99    3.91
  -4   2   7   53.31    4.03
  -4   2   7   52.05    3.90
  -4  -2   7   49.92    3.97
  -4  -2   7   43.63    3.52
  -4  -2   7   52.02    3.86
  -4   2   6  115.44    6.27
  -4  -2   6  106.77    6.15
  -4   2   6  120.50    6.43
  -4   2   6  115.14    6.50
  -4  -2   6  103.51    6.26
  -4  -2   6  103.13    6.00
  -4  -2   5  109.64    6.20
  -4  -2   5  114.05    6.45
  -4   2   5  136.57    6.90
  -4  -2   5  110.96    6.40
  -4  -2   5  109.90    6.31
  -4   2   5  139.43    7.01
  -4   2   5  162.48    6.82
  -4  -2   4   97.29    5.34
  -4  -2   4   86.16    5.26
  -4  -2   4   95.33    5.72
  -4  -2   4   99.81    5.37
  -4   2   3  192.64    6.07
   4  -2  -3  199.81    6.39
   4  -2  -2  334.81   12.47
   4  -2  -2  393.19   12.08
   4   2  -1  391.47   20.46
   4  -2  -1  484.73   20.60
  -4   2   0  675.39   28.58
   4  -2   0  646.27   28.51
  -4  -2   0  737.84   28.77
  -4   2   0  722.10   28.74
   4   2   1  971.38   35.45
  -4   2  -1  791.71   34.18
  -4  -2  -2  113.81    5.53
  -4   2  -2   96.40    5.13
  -4   2  -2  122.39    5.35
  -4  -2  -2  134.36    6.05
  -4   2  -2  105.81    5.47
  -4   2  -3  849.94   38.32
  -4  -2  -3  875.10   39.21
   4  -2   4  112.90    3.59
   4   2   4  101.04    3.45
   4   2   4  107.21    3.45
   4  -2   5   77.47    4.44
   4  -2   5   70.36    4.37
   4   2   5   67.99    4.28
   4   2   6  101.96    6.15
   4  -2   6  107.65    6.14
   4  -2   7  112.61    7.04
   4  -2   7  129.98    7.07
   4   2   7  116.50    7.10
   4   2   7  122.23    7.09
   4  -2   8    6.22    1.56
   4   2   8    4.79    2.00
   4  -2   8    6.41    2.03
   4   2   8    6.61    1.92
   4   2   9   42.09    3.06
   4  -2   9   38.19    2.95
   4   2   9   37.56    2.92
   4  -4  -9   24.75    2.17
  -4   4   9   29.86    2.35
  -4   4   8   14.62    1.91
  -4  -4   8   13.15    1.96
  -4  -4   7  164.55    8.73
  -4   4   7  173.28    8.83
  -4  -4   7  169.23    8.98
  -4  -4   6   93.12    5.74
  -4   4   6  111.84    6.01
  -4   4   6  101.28    5.85
  -4  -4   6   95.32    5.91
  -4   4   6  117.92    6.40
  -4   4   5   89.58    5.16
  -4  -4   5   72.86    4.62
  -4  -4   5   75.24    4.94
  -4   4   5   97.74    5.09
  -4   4   5   95.05    5.16
  -4  -4   5   74.28    4.72
  -4   4   4   18.27    1.69
  -4  -4   4   14.64    2.08
  -4   4   4   17.96    1.61
  -4  -4   4   19.75    2.47
  -4  -4   4   16.45    2.32
  -4  -4   4   17.07    1.67
  -4  -4   4   18.47    1.80
   4   4  -3  238.73    7.63
   4  -4  -3  227.02    5.68
  -4   4   3  244.86    6.82
  -4   4   2  383.58    6.28
  -4  -4   2  416.00    8.56
   4   4  -2  398.08    5.10
   4  -4  -2  432.36    5.25
   4   4  -2  375.33    7.72
   4   4  -1  120.50    7.31
   4  -4  -1  121.96    6.38
  -4   4   0   43.60    2.26
  -4   4   0   35.89    1.93
  -4  -4   0   39.59    2.03
  -4  -4   0   37.03    2.76
   4   4   0   47.16    2.78
  -4  -4  -1  960.64   37.29
  -4  -4  -1  938.98   38.12
   4   4   1 1003.54   38.41
  -4   4  -2  407.94   15.79
  -4  -4  -2  422.80   16.76
  -4  -4  -3  274.62    6.96
  -4  -4  -3  344.63    7.08
   4   4   4    6.10    1.17
   4   4   5   37.99    2.97
   4   4   6  103.32    6.19
   4  -4   6  112.83    6.36
   4   4   6  103.63    6.28
   4   4   7  170.79    9.40
   4   4   7  190.49    9.66
   4  -4   7  182.07    9.52
   4   4   8    2.75    1.52
   4  -4   8    4.15    1.66
  -4  -4  -8    4.06    1.24
   4   4   9    2.09    1.03
   4  -4   9    2.51    1.08
   4  -6  -9   10.05    1.24
   4  -6  -9   12.68    1.45
   4  -6  -8  128.03    6.81
  -4   6   8  120.41    6.67
  -4  -6   7  196.12    9.67
  -4   6   7  193.55   10.07
  -4  -6   6   72.69    4.43
  -4   6   6   73.32    4.87
  -4  -6   5  122.67    6.67
  -4  -6   5  130.63    7.56
  -4   6   5  125.63    6.90
  -4  -6   4   50.16    4.13
  -4   6   4   50.95    3.47
  -4  -6   4   51.33    4.26
  -4  -6   4   56.35    3.90
  -4  -6   3  171.93    9.62
  -4  -6   3  239.79   10.35
  -4  -6   2   17.21    2.10
  -4   6   2   13.25    1.61
  -4  -6   2   22.15    2.25
  -4  -6   2   18.39    1.97
   4   6  -2   10.24    2.02
   4   6  -1  132.26    7.98
  -4   6   1  160.16    7.51
   4   6   0   10.97    1.75
  -4  -6   0   28.83    2.66
  -4  -6  -1   28.25    2.20
  -4  -6  -2  245.66   11.35
  -4  -6  -2  251.90   11.27
  -4  -6  -2  228.61   11.19
  -4  -6  -3  138.49    7.17
  -4  -6  -3  141.11    7.13
   4   6   4   13.78    1.64
  -4  -6  -4   14.16    1.79
  -4  -6  -5   85.87    5.00
   4   6   5   78.80    5.02
  -4  -6  -6   53.66    3.73
   4   6   6   55.14    4.02
   4   6   7   23.89    2.57
  -4  -6  -7   16.26    2.27
   4   6   8   34.60    2.80
  -4  -6  -8   26.74    2.34
   4   6   9   44.35    2.71
   4  -8  -8   14.02    1.77
   4  -8  -8   13.47    1.75
  -4   8   8   12.77    1.44
   4  -8  -7  106.80    6.34
  -4   8   7  105.01    5.88
  -4   8   6   19.65    2.22
  -4   8   5   68.00    4.58
  -4  -8   5   72.07    5.27
   4  -8  -4   19.10    2.72
  -4   8   4   12.81    1.68
  -4  -8   4   13.92    2.83
  -4  -8   4   15.18    2.48
   4  -8  -3   81.09    5.20
  -4  -8   3   70.90    5.49
  -4  -8   3   79.01    5.10
  -4  -8   2   28.59    2.84
  -4  -8   2   31.69    2.77
   4  -8  -2   27.04    2.68
  -4  -8   2   27.07    3.04
  -4  -8   1   68.65    4.71
   4  -8  -1   70.73    4.58
  -4  -8   0    8.72    1.86
   4  -8   0    7.37    1.49
  -4  -8  -1  110.44    6.37
  -4  -8  -1  111.03    6.31
  -4  -8  -2  229.00   11.14
  -4  -8  -2  220.63   11.08
  -4  -8  -3  406.79   18.70
  -4  -8  -4   48.70    3.75
  -4  -8  -4   45.67    3.87
  -4  -8  -5   67.54    4.82
   4   8   5   62.87    4.19
  -4  -8  -5   65.13    4.52
  -4  -8  -6   13.59    2.37
  -4  -8  -6   12.79    1.97
   4   8   6   13.27    1.87
  -4  -8  -7   24.71    2.52
   4   8   7   25.19    2.34
   4   8   8   10.84    1.25
  -4  -8  -8   10.42    1.34
   4 -10  -7   18.17    1.97
   4 -10  -7   19.62    2.23
   4 -10  -6    2.20    1.69
   4 -10  -5   49.76    4.32
   4 -10  -5   47.90    3.94
   4 -10  -4   22.25    3.10
  -4 -10   4   17.57    3.18
   4 -10  -4   23.23    2.85
  -4 -10   4   17.89    2.60
  -4 -10   3  110.90    7.68
  -4 -10   3  137.50    7.52
   4 -10  -3  127.45    7.18
   4 -10  -3  137.13    7.76
  -4 -10   2   43.16    3.77
  -4 -10   2   40.83    4.20
   4 -10  -2   43.60    3.79
  -4 -10   1   28.33    3.45
  -4 -10   1   26.50    3.09
   4 -10  -1   32.73    3.17
   4 -10   0   22.95    2.73
  -4 -10   0   21.42    2.88
  -4 -10  -1  153.79    8.65
  -4 -10  -1  153.94    8.85
  -4 -10  -2  128.48    7.88
  -4 -10  -2  134.76    7.84
  -4 -10  -3  112.09    7.17
  -4 -10  -3  126.45    7.38
  -4 -10  -4   28.59    3.28
  -4 -10  -5   43.41    3.67
  -4 -10  -5   41.37    3.83
  -4 -10  -6   26.72    2.56
  -4 -10  -6   26.70    2.85
  -4 -10  -7   37.83    2.76
   4 -12  -6    8.32    1.56
   4 -12  -6    5.91    1.07
   4 -12  -5   18.26    2.03
   4 -12  -5   20.37    2.53
   4 -12  -4    2.07    2.05
  -4 -12   4    0.95    1.90
   4 -12  -4    1.55    1.42
  -4 -12   3   24.26    3.28
  -4 -12   3   20.00    2.60
  -4 -12   2    8.47    2.21
  -4 -12   2   11.45    2.80
   4 -12  -2   10.61    2.54
  -4 -12   1    4.10    2.03
   4 -12  -1    5.89    2.23
  -4 -12   1    4.00    2.68
   4 -12   0   54.90    4.27
  -4 -12   0   54.30    4.91
  -4 -12   0   44.15    4.26
  -4 -12  -1    2.75    2.15
  -4 -12  -2   46.93    4.40
  -4 -12  -2   40.05    4.14
  -4 -12  -3   12.45    2.79
  -4 -12  -3   12.54    2.83
  -4 -12  -4   22.41    2.94
  -4 -12  -4   31.34    3.29
  -4 -12  -5    6.63    1.77
  -4 -12  -5    8.25    2.04
   4 -14  -4   79.63    4.49
   4 -14  -3   28.40    2.56
  -4 -14   3   20.59    2.41
   4 -14  -2   45.29    3.49
  -4 -14   2   43.13    3.65
   4 -14  -1   31.96    2.79
  -4 -14   1   33.80    3.28
  -4 -14   0  130.95    7.44
  -4 -14   0  164.70    8.39
  -4 -14  -1   12.22    2.04
  -4 -14  -1   15.99    2.65
  -4 -14  -2    0.83    1.48
  -4 -14  -3   14.31    2.16
  -4 -14  -3   12.39    1.89
  -4 -14  -4    6.73    1.30
  -4 -14  -4    6.58    1.41
  -5   1   9   51.52    3.34
  -5   1   9   43.08    3.11
  -5  -1   9   47.11    3.33
  -5   1   8    6.71    1.81
  -5  -1   8    5.81    1.87
  -5  -1   8    3.93    1.29
  -5   1   8    5.17    1.65
  -5  -1   7    5.56    1.83
  -5   1   7    5.83    1.80
  -5  -1   7    4.97    1.68
  -5   1   7    4.61    1.62
  -5  -1   7    5.22    1.45
  -5   1   7    5.61    1.65
  -5  -1   6    2.88    1.16
  -5  -1   6    3.30    1.36
  -5   1   6    2.30    1.38
  -5   1   6    3.72    1.39
  -5  -1   6    1.39    1.31
  -5   1   6    3.69    1.43
  -5  -1   5   57.74    3.92
  -5  -1   5   65.97    3.98
  -5   1   5   60.52    3.81
  -5   1   5   59.15    3.90
  -5  -1   5   61.85    3.82
  -5   1   4  141.46    7.30
  -5  -1   4  143.67    7.38
  -5  -1   4  165.71    7.69
  -5   1   3 1205.32   40.18
   5   1  -3 1111.52   40.36
   5  -1  -2   18.29    1.61
   5  -1  -2   17.50    1.32
   5   1  -2   17.18    1.90
   5  -1  -1 1216.45   44.82
   5   1  -1  955.52   44.55
  -5  -1   1  914.14   44.98
   5  -1  -1 1285.71   44.90
   5   1  -1 1002.30   44.93
   5  -1   0  402.81   16.62
   5   1   0  409.16   16.89
  -5  -1   0  386.37   17.03
  -5  -1   0  353.96   16.60
  -5   1   0  341.15   16.59
  -5  -1  -1  182.95    9.39
  -5   1  -1  195.97    9.13
  -5   1  -2  603.92   29.36
  -5  -1  -2  635.01   29.40
  -5  -1  -3  488.73   21.83
  -5  -1  -3  464.73   22.06
  -5   1  -3  483.76   21.60
  -5  -1  -4   63.35    3.69
  -5   1  -4   65.68    3.45
   5   1   4   58.96    3.39
   5  -1   4   57.19    3.35
   5   1   5  100.70    5.92
   5  -1   5  109.60    5.95
   5   1   6   24.10    2.65
   5  -1   6   25.06    2.63
   5   1   7  184.46   10.10
   5  -1   7  178.36   10.07
   5   1   7  197.49   10.15
   5  -1   7  204.87   10.21
   5  -1   8    4.36    1.60
   5   1   8    4.03    2.07
   5  -1   8    3.22    1.97
   5   1   8    4.09    1.71
   5  -1   9   22.73    2.05
   5   1   9   24.66    2.33
   5  -1   9   24.56    2.34
   5   1   9   25.90    2.32
  -5  -3   9   22.97    2.06
  -5   3   9   23.74    2.03
  -5   3   9   21.46    2.06
  -5  -3   8   57.25    4.11
  -5   3   8   57.04    4.14
  -5   3   8   57.52    4.00
  -5  -3   7  109.02    6.72
  -5   3   7  144.50    7.55
  -5   3   7  136.02    7.28
  -5  -3   7  109.50    6.86
  -5   3   6  198.57    8.49
  -5   3   6  183.91    8.57
  -5  -3   6  129.04    7.90
  -5  -3   6  124.96    7.76
  -5   3   5   42.96    2.74
  -5  -3   5   25.00    2.45
  -5  -3   5   23.37    3.01
  -5   3   5   40.84    2.79
  -5  -3   5   25.26    2.48
  -5  -3   4  297.41   12.18
  -5   3   4  418.34   12.45
   5   3  -4  136.48   11.25
   5  -3  -4  410.36   12.15
  -5  -3   4  250.84   12.48
  -5  -3   4  305.41   12.34
   5  -3  -3  131.39    4.98
   5   3  -3  111.14    5.37
   5   3  -3   94.52    3.82
  -5   3   3  117.89    4.87
  -5   3   3   93.13    4.46
   5  -3  -2  357.54   16.61
  -5  -3   2  328.88   17.35
  -5   3   2  343.65   16.88
   5   3  -2  356.43   16.45
   5   3  -2  344.13   17.20
   5  -3  -1    3.47    0.66
  -5  -3   1    6.75    1.41
  -5  -3   0   25.48    1.63
  -5   3   0   27.45    1.63
  -5   3  -1  151.50    6.46
  -5  -3  -2  756.55   27.83
  -5   3  -2  771.20   27.83
  -5  -3  -3  231.65   12.35
  -5   3  -3  242.69   12.18
   5   3   4   22.01    2.10
   5  -3   4   23.30    2.13
   5   3   4   20.91    2.01
   5  -3   4   25.08    2.08
   5  -3   5   43.16    3.37
   5   3   5   41.31    3.30
   5   3   5   41.65    3.27
   5  -3   5   50.19    3.38
   5   3   6   91.85    5.81
   5  -3   6   96.56    5.91
   5   3   6   88.00    5.79
   5   3   7   78.85    5.54
   5  -3   7   86.04    5.70
   5   3   8   29.94    3.00
   5   3   8   26.33    2.75
   5  -3   8   28.43    2.82
   5   3   9   25.90    2.25
   5   3   9   23.88    2.12
   5  -3   9   22.29    2.06
   5  -5  -9    5.65    1.15
  -5   5   8   54.12    3.81
  -5  -5   8   49.55    3.44
  -5   5   8   51.17    3.34
  -5  -5   7  155.15    8.61
  -5   5   7  183.45    8.85
  -5  -5   7  165.28    8.85
  -5   5   7  194.86    9.69
  -5   5   6  222.89   10.15
  -5  -5   6  163.97    9.15
  -5   5   6  206.10    9.57
  -5  -5   6  159.39    9.02
  -5  -5   5   13.72    2.55
  -5  -5   5   13.54    2.55
  -5   5   5   15.75    1.73
  -5   5   5   13.68    2.05
  -5   5   5   15.68    1.80
  -5  -5   5   12.91    1.75
  -5  -5   5   13.21    1.71
  -5  -5   4  106.82    6.04
  -5  -5   4  105.29    5.71
  -5  -5   4  110.35    6.66
  -5  -5   4  102.21    6.21
  -5  -5   3  360.37   13.86
  -5  -5   3  322.02   13.43
  -5  -5   2  241.42    6.83
  -5   5   2  201.61    4.57
  -5   5   1   14.38    1.43
   5   5  -1   20.20    1.98
  -5  -5   1   21.22    2.26
  -5  -5   0    7.26    1.43
   5   5   0    3.51    1.38
  -5   5   0    6.01    0.81
  -5  -5  -1  283.97   12.70
   5   5   1  405.36   14.57
  -5  -5  -1  358.27   12.97
  -5   5  -1  334.42   12.77
  -5  -5  -2 1751.11   73.37
  -5  -5  -2 1730.03   74.04
  -5  -5  -3  219.23    9.82
  -5  -5  -3  232.30    9.98
   5   5   4   60.67    3.86
   5   5   5   86.67    5.25
   5  -5   5   86.18    5.12
   5   5   5   84.30    5.08
   5  -5   6   85.50    5.32
   5   5   6   84.87    5.26
   5   5   6   88.85    5.54
  -5  -5  -6   89.12    5.24
   5   5   7   75.53    4.88
   5   5   7   66.29    4.41
   5  -5   7   67.87    4.48
  -5  -5  -7   65.39    4.27
   5   5   8  119.54    6.26
   5  -5   8  116.30    6.26
   5   5   8  125.30    6.76
   5   5   9    3.13    0.96
   5  -7  -8   51.22    3.60
  -5   7   8   55.21    3.48
  -5   7   7    6.76    1.60
   5  -7  -7    8.28    2.28
  -5   7   6   19.21    2.33
  -5   7   5    7.95    1.59
  -5  -7   5    9.23    2.32
  -5  -7   5   10.49    2.43
  -5  -7   4   91.80    5.45
  -5   7   4   82.49    4.99
  -5  -7   4   94.33    5.76
  -5  -7   4   74.28    5.91
  -5  -7   3    4.41    1.88
  -5  -7   3    5.21    1.74
   5  -7  -2  206.06   10.90
  -5  -7   2  202.47   11.00
  -5  -7   2  228.47   11.41
   5  -7  -1   68.13    4.28
  -5  -7   1   87.07    4.83
  -5  -7   0   56.17    3.50
  -5  -7   0   59.31    3.84
  -5  -7   0   47.57    3.71
  -5  -7  -1  244.06   11.55
  -5  -7  -1  237.18   11.28
  -5  -7  -2  722.94   30.67
  -5  -7  -2  683.73   30.60
  -5  -7  -3  152.20    7.95
  -5  -7  -3  155.43    8.05
  -5  -7  -4  113.13    6.49
   5   7   4  130.57    6.56
  -5  -7  -4  111.77    6.67
  -5  -7  -5   76.15    4.91
  -5  -7  -5   85.17    5.33
   5   7   5   84.30    5.10
   5   7   6   49.96    3.68
  -5  -7  -6   39.99    3.53
   5   7   7   31.01    2.78
  -5  -7  -7   25.83    2.56
  -5  -7  -8   36.98    2.55
   5   7   8   47.22    3.01
   5  -9  -8   25.72    1.88
   5  -9  -8   21.15    1.68
   5  -9  -7   30.93    2.67
  -5   9   7   28.97    2.22
   5  -9  -6   12.78    2.54
  -5   9   6   10.85    1.59
   5  -9  -5    4.95    2.36
  -5  -9   5    1.98    2.02
  -5  -9   4  175.23    9.94
  -5  -9   4  163.51    9.10
   5  -9  -4  157.18    9.12
   5  -9  -3   42.88    3.76
  -5  -9   3   40.50    3.78
  -5  -9   3   40.07    3.99
   5  -9  -3   35.78    3.11
   5  -9  -2  109.47    6.72
  -5  -9   2  106.76    6.80
  -5  -9   2  117.48    7.41
   5  -9  -1   31.38    3.00
  -5  -9   1   32.85    3.24
  -5  -9   1   36.69    3.47
  -5  -9   0   93.02    5.76
  -5  -9   0   80.14    5.65
  -5  -9  -1    8.10    2.13
  -5  -9  -1   10.33    2.23
  -5  -9  -1    8.94    1.82
  -5  -9  -2  456.32   23.05
  -5  -9  -2  550.72   22.74
  -5  -9  -3   74.59    5.43
  -5  -9  -3   90.99    5.27
  -5  -9  -4   83.04    5.64
  -5  -9  -4   96.73    5.99
  -5  -9  -5    6.48    1.83
  -5  -9  -5    4.75    2.09
  -5  -9  -6   40.51    3.14
  -5  -9  -6   44.01    3.56
  -5  -9  -7    1.54    1.33
   5 -11  -7   26.52    1.98
   5 -11  -6   18.38    2.33
   5 -11  -6   19.22    1.95
   5 -11  -5   30.06    3.05
   5 -11  -5   25.93    2.57
   5 -11  -4   20.73    2.93
  -5 -11   4   15.14    3.01
   5 -11  -4   16.21    2.18
  -5 -11   4   13.15    2.39
   5 -11  -3   51.78    4.32
  -5 -11   3   44.33    4.01
  -5 -11   3   53.52    4.78
   5 -11  -2   18.49    2.74
  -5 -11   2   21.30    3.50
  -5 -11   2   19.21    2.83
  -5 -11   1   63.27    5.29
  -5 -11   1   61.72    4.82
   5 -11  -1   55.00    4.51
  -5 -11   0   23.67    3.18
  -5 -11   0   24.47    3.19
  -5 -11  -1   53.08    4.69
  -5 -11  -1   46.52    4.35
  -5 -11  -2    0.33    2.24
  -5 -11  -2    1.16    2.33
  -5 -11  -3   12.47    2.90
  -5 -11  -3    8.34    2.54
  -5 -11  -4  109.84    6.75
  -5 -11  -5   23.51    2.87
  -5 -11  -5   20.94    2.50
  -5 -11  -6   23.40    2.01
  -5 -11  -6   25.36    2.45
   5 -13  -5   41.73    2.89
   5 -13  -4   22.63    2.53
   5 -13  -3  102.20    5.80
  -5 -13   3   78.49    5.62
  -5 -13   2   50.64    4.31
  -5 -13   2   41.87    3.57
  -5 -13   1   34.41    3.33
  -5 -13   1   40.91    4.01
  -5 -13   0    9.36    2.78
  -5 -13   0    7.62    2.24
  -5 -13  -1   27.06    3.16
  -5 -13  -2   37.94    3.52
  -5 -13  -2   38.55    3.75
  -5 -13  -3    1.50    1.91
  -5 -13  -3    2.15    1.95
  -5 -13  -4    3.99    1.64
  -5 -13  -4    3.87    1.71
  -5 -13  -5    8.20    1.19
  -5 -15   2   12.37    1.65
  -5 -15   1   68.65    4.25
  -5 -15   0   45.26    3.09
  -5 -15   0   31.21    2.27
  -5 -15  -1    2.40    1.03
  -5 -15  -2    4.10    1.32
  -5 -15  -2    3.53    0.99
  -6   0   9    0.42    0.80
  -6   0   8    2.12    1.30
  -6   0   7    0.76    1.20
  -6   0   6   96.77    5.71
  -6   0   6   95.57    5.72
  -6   0   5    0.64    1.07
  -6   0   4  282.88   13.07
   6   0  -3   -0.30    0.91
   6   0  -2 1158.21   49.25
  -6   0   1   -0.18    0.80
   6   0   0  759.97   33.72
  -6   0   0  852.25   34.04
  -6   0  -1   -0.16    0.80
   6   0   1    0.30    0.82
  -6   0  -2   52.18    3.06
  -6   0  -3    1.01    1.17
  -6   0  -3    1.82    1.00
   6   0   4  263.22   12.29
   6   0   5    0.34    1.08
   6   0   6  426.95   19.72
   6   0   7    0.79    1.54
   6   0   8  295.89   14.27
   6   0   9    0.08    0.97
  -6  -2   9    0.51    1.05
  -6   2   9    0.86    1.06
  -6   2   9   -0.37    0.94
  -6  -2   8   40.05    3.30
  -6   2   8   45.65    3.50
  -6   2   8   40.24    3.37
  -6  -2   8   40.76    3.45
  -6   2   7   34.17    3.22
  -6  -2   7   27.77    2.88
  -6   2   7   39.93    3.36
  -6  -2   7   28.76    3.06
  -6   2   7   36.35    3.21
  -6  -2   7   24.34    2.48
  -6   2   6  297.75   12.91
  -6  -2   6  225.63   12.32
  -6   2   6  319.90   13.24
  -6  -2   6  218.27   12.38
  -6   2   6  353.85   13.40
  -6  -2   6  216.71   12.10
  -6  -2   5  229.55   11.00
  -6  -2   5  207.31   10.92
  -6  -2   5  208.75   10.87
  -6  -2   5  208.26   10.62
  -6  -2   4   72.80    4.84
  -6   2   4   85.89    4.93
  -6  -2   4   78.35    4.96
   6   2  -3  169.01    4.30
   6  -2  -3  382.64    5.70
  -6   2   3  380.88    7.95
  -6   2   3  278.71    6.67
   6  -2  -3  345.67    7.22
   6   2  -3  183.75    6.44
   6   2  -2  518.98   25.11
   6   2  -2  478.11   25.57
   6  -2  -1 1482.35   58.18
  -6  -2   1 1232.24   58.74
  -6   2   0  270.49   10.21
  -6  -2   0  199.95   10.10
  -6   2   0  199.89   10.08
   6  -2   0  242.25   10.15
   6   2   0  255.85   10.83
  -6  -2   0  269.49   10.93
   6   2   1  810.37   35.25
  -6  -2  -2  428.16   17.37
  -6   2  -2  386.59   16.69
  -6   2  -2  377.01   16.96
  -6  -2  -2  368.48   16.96
  -6  -2  -3  135.11    6.84
  -6   2  -3  145.91    6.63
  -6  -2  -3  144.65    7.03
   6   2   4  248.22   11.63
   6  -2   4  242.00   11.62
   6   2   4  234.26   11.57
   6  -2   4  267.39   11.79
   6   2   5  118.40    6.71
   6  -2   5  114.89    6.70
   6  -2   5  135.45    6.91
   6  -2   6  152.19    8.71
   6   2   6  157.47    8.77
   6   2   6  159.68    8.82
   6   2   7  247.47   13.00
   6  -2   7  249.20   13.05
   6   2   7  278.94   13.41
   6  -2   7  294.18   13.36
   6  -2   8   68.58    4.35
   6   2   8   58.84    4.27
   6  -2   8   56.00    4.22
   6   2   8   68.69    4.55
   6   2   9   31.54    2.45
   6  -2   9   29.84    2.42
   6   2   9   30.54    2.52
   6  -4  -9    2.27    1.14
  -6   4   9    3.20    1.00
  -6   4   8   55.73    3.63
  -6  -4   8   45.68    3.50
  -6  -4   7  187.51   10.76
  -6  -4   7  193.99   10.93
  -6  -4   6   83.60    5.92
  -6   4   6  142.97    6.52
  -6   4   6  138.93    6.56
  -6  -4   6   82.43    5.97
  -6   4   6  126.14    6.74
  -6  -4   5   39.46    3.20
  -6   4   5   59.04    3.43
  -6  -4   5   37.58    3.71
  -6  -4   5   35.41    3.87
  -6   4   5   59.15    3.55
  -6  -4   5   37.58    3.13
  -6  -4   4  284.44   12.79
  -6   4   4  237.87   12.10
  -6  -4   4  271.67   12.64
  -6  -4   4  292.95   13.49
  -6  -4   4  284.56   13.13
   6  -4  -3   81.55    3.84
  -6  -4   3   80.67    4.40
  -6   4   3   73.55    4.24
  -6  -4   3   73.62    4.06
  -6  -4   2  438.19   22.72
   6  -4  -2  440.75   21.68
  -6   4   2  481.66   22.16
   6   4  -1   96.23    5.27
  -6  -4   1  109.60    5.62
  -6   4   0  156.02    7.20
  -6  -4   0  166.21    7.26
  -6  -4   0  142.77    8.06
  -6   4  -1  231.88   12.78
  -6  -4  -1  332.17   12.78
  -6   4  -1  324.79   12.73
  -6  -4  -1  261.66   12.88
  -6   4  -2   81.80    4.67
  -6  -4  -2   91.04    4.76
  -6  -4  -3   12.51    1.44
   6   4   3    9.54    1.30
   6   4   4    3.08    1.22
   6  -4   4    3.47    1.25
   6   4   4    5.27    1.24
  -6  -4  -4    4.20    1.20
   6   4   5   21.81    2.38
   6  -4   5   21.68    2.33
  -6  -4  -5   17.93    1.99
   6   4   5   23.33    2.41
   6   4   6   64.00    4.34
   6  -4   6   63.72    4.41
  -6  -4  -6   54.94    3.87
   6   4   6   67.75    4.56
   6   4   7   32.08    3.05
   6  -4   7   30.62    3.06
   6   4   7   35.89    3.34
   6   4   8    0.16    1.46
   6   4   8    0.64    1.33
   6  -4   8    1.38    1.45
   6  -6  -9   26.23    1.81
   6  -6  -8   25.80    2.68
  -6   6   8   31.43    2.62
  -6  -6   7   82.15    5.01
  -6   6   7  106.94    6.21
  -6  -6   6   34.86    2.90
  -6   6   6   44.26    3.76
  -6  -6   5  132.58    7.68
  -6  -6   5  112.84    6.29
  -6  -6   5  118.00    6.63
  -6   6   5  113.89    6.65
  -6  -6   4   12.52    1.66
  -6  -6   4   14.92    2.99
  -6  -6   4   12.93    2.68
  -6  -6   4   10.34    2.29
  -6  -6   3   72.55    4.96
  -6  -6   3   74.13    4.82
  -6  -6   2  630.16   26.23
  -6  -6   2  625.75   26.02
  -6  -6   1  458.10   20.59
  -6  -6   0    5.04    1.36
  -6  -6   0    5.33    1.42
  -6  -6   0    6.35    1.50
  -6  -6  -1  133.99    6.96
  -6  -6  -1  142.79    7.09
  -6  -6  -1  134.03    6.98
  -6  -6  -2  271.77   12.53
  -6  -6  -2  268.59   12.56
  -6  -6  -3  264.66   11.77
  -6  -6  -3  280.78   12.05
  -6  -6  -4   23.63    2.21
  -6  -6  -4   26.34    2.64
   6   6   4   22.34    2.27
  -6  -6  -5   28.51    2.86
   6   6   5   30.40    2.84
  -6  -6  -6   21.53    2.47
   6   6   6   23.41    2.60
   6   6   7   42.22    3.39
  -6  -6  -7   36.03    2.88
   6   6   8    4.39    1.30
   6  -8  -8    8.34    1.41
  -6   8   8    9.19    1.09
   6  -8  -8    7.55    1.29
  -6   8   7   66.62    4.14
   6  -8  -6    1.59    2.10
  -6   8   6    1.68    1.19
   6  -8  -5  213.40   10.28
  -6  -8   5  206.52   10.29
  -6  -8   5  167.98    8.88
  -6   8   5  165.82    9.12
  -6  -8   4   41.49    3.83
   6  -8  -4   37.28    3.60
  -6  -8   4   34.85    4.33
  -6  -8   4   40.91    3.85
  -6   8   4   33.73    2.81
  -6  -8   3   67.44    4.61
  -6  -8   3   58.66    4.91
  -6  -8   2   41.79    3.57
  -6  -8   2   38.09    3.40
  -6  -8   1   60.98    4.47
  -6  -8   1   59.38    4.50
  -6  -8   1   61.15    4.38
  -6  -8   0   30.91    3.06
  -6  -8   0   28.14    2.73
  -6  -8   0   28.50    2.94
  -6  -8  -1  187.71    9.61
  -6  -8  -1  203.42   10.09
  -6  -8  -2   22.14    2.69
  -6  -8  -2   23.77    2.81
  -6  -8  -2   29.25    2.84
  -6  -8  -3  116.99    6.71
  -6  -8  -3  117.36    6.93
  -6  -8  -4  144.69    7.84
  -6  -8  -4  144.57    8.06
  -6  -8  -5    4.99    1.63
   6   8   5    6.87    1.50
  -6  -8  -5    4.82    1.97
   6   8   6    0.56    1.11
  -6  -8  -6    0.59    1.56
   6   8   7   69.12    4.10
  -6  -8  -7   63.40    4.01
   6 -10  -7   10.25    1.56
   6 -10  -7    8.67    1.22
   6 -10  -6   77.00    4.93
   6 -10  -6   76.42    4.59
   6 -10  -5   67.38    4.85
   6 -10  -5   61.85    4.29
   6 -10  -4   34.26    3.50
  -6 -10   4   28.12    4.00
   6 -10  -4   31.39    2.91
  -6 -10   4   32.54    3.49
   6 -10  -3   35.92    3.51
  -6 -10   3   33.39    3.52
  -6 -10   3   32.36    4.04
   6 -10  -2  102.26    6.54
  -6 -10   2  102.58    7.27
  -6 -10   2  123.93    6.71
  -6 -10   2  114.84    7.00
   6 -10  -1    4.53    1.74
  -6 -10   1    8.24    2.47
  -6 -10   1   10.03    2.45
  -6 -10   0  115.51    7.71
  -6 -10   0  136.10    7.68
  -6 -10  -1   92.82    6.32
  -6 -10  -1   98.44    6.42
  -6 -10  -2   54.25    3.87
  -6 -10  -2   50.86    4.40
  -6 -10  -3  132.64    7.77
  -6 -10  -4   42.14    3.71
  -6 -10  -4   42.67    3.98
  -6 -10  -5   22.83    2.51
  -6 -10  -5   24.89    2.97
  -6 -10  -6   41.42    3.20
  -6 -10  -7   42.82    2.62
   6 -12  -6   32.17    2.28
   6 -12  -5   44.87    3.34
   6 -12  -4    0.91    1.75
  -6 -12   4   -0.79    1.97
  -6 -12   4    1.02    1.49
   6 -12  -3  191.74   10.20
  -6 -12   3  200.47   10.78
  -6 -12   3  198.28   10.12
   6 -12  -2  190.16   10.41
  -6 -12   2  205.43   10.52
  -6 -12   2  215.76   11.18
  -6 -12   1   18.72    2.87
  -6 -12   0   72.34    5.15
  -6 -12   0   62.00    4.62
  -6 -12  -1   46.64    4.53
  -6 -12  -1   47.41    4.32
  -6 -12  -1   47.38    4.18
  -6 -12  -2   32.71    3.71
  -6 -12  -2   40.32    3.87
  -6 -12  -3   74.59    5.05
  -6 -12  -3   57.17    4.66
  -6 -12  -4   50.73    3.83
  -6 -12  -5   36.21    2.64
  -6 -12  -5   38.74    3.03
  -6 -12  -6   16.94    1.50
  -6 -14   3   56.39    3.78
  -6 -14   2    5.88    1.83
  -6 -14   2    4.77    1.34
  -6 -14   1   14.89    1.99
  -6 -14   1   20.39    2.60
  -6 -14   0   42.80    3.33
  -6 -14  -1    6.46    1.77
  -6 -14  -1    7.20    2.03
  -6 -14  -2    5.04    1.71
  -6 -14  -2    5.24    1.66
  -6 -14  -3   16.95    1.98
  -6 -14  -3   16.80    1.88
  -6 -14  -4   24.89    1.85
  -7   1   9   19.84    1.93
  -7   1   9   17.09    1.66
  -7  -1   9   19.05    1.93
  -7   1   8    4.30    1.66
  -7  -1   8    2.93    1.51
  -7   1   8    3.37    1.34
  -7  -1   8    3.32    1.16
  -7   1   7  110.00    6.66
  -7  -1   7  100.11    6.53
  -7   1   7  119.31    6.69
  -7  -1   7   96.96    6.14
  -7   1   6   28.77    2.79
  -7  -1   6   30.85    2.95
  -7   1   6   32.15    2.96
  -7   1   6   31.22    2.95
  -7  -1   6   29.45    2.71
  -7   1   5  128.82    6.92
  -7   1   4   86.64    5.74
  -7   1   4  148.00    6.27
   7   1  -3 1021.36   53.70
   7   1  -3 1111.58   54.74
   7   1  -2  304.77   14.42
   7  -1  -2  340.92   14.50
   7   1  -2  307.81   14.90
  -7  -1   1 1101.37   47.84
  -7   1   1 1145.12   47.64
  -7   1   0   11.43    1.32
  -7  -1   0    6.38    1.04
   7  -1   0   10.96    1.13
   7   1   0   10.09    1.21
  -7   1   0    6.24    1.07
  -7  -1   0   10.50    1.55
   7   1   1  241.97   11.73
  -7   1  -2  197.25    9.90
  -7  -1  -2  193.49    9.89
  -7   1  -2  225.48    9.84
  -7  -1  -2  234.45   10.22
  -7  -1  -3  605.64   26.22
  -7  -1  -3  552.13   26.04
   7   1   3  640.65   25.91
   7  -1   3  632.74   25.88
  -7  -1  -3  641.46   26.39
  -7   1  -3  657.38   26.46
  -7   1  -3  620.23   26.00
   7   1   4   54.55    3.93
   7   1   4   74.37    4.26
   7  -1   4   72.55    4.22
   7  -1   4   60.28    4.03
   7   1   5  123.34    6.98
   7  -1   5  121.85    6.98
   7   1   5  131.57    7.11
   7  -1   5  135.30    7.21
   7   1   6   19.12    2.64
   7  -1   6   21.64    2.59
   7   1   6   20.41    2.59
   7  -1   6   17.00    2.51
   7  -1   7  137.71    7.49
   7   1   7  117.96    7.09
   7  -1   7  111.81    7.05
   7   1   7  128.04    7.40
   7   1   8   24.01    2.78
   7  -1   8   26.20    2.90
   7   1   8   29.14    2.89
   7  -1   8   29.45    2.82
   7   1   9   58.35    3.50
   7  -1   9   59.88    3.50
  -7   3   9   27.70    2.11
  -7  -3   9   26.74    2.03
  -7   3   9   24.56    1.95
  -7  -3   8   89.02    5.85
  -7   3   8  136.08    6.71
  -7   3   8  144.10    6.57
  -7  -3   8   89.77    5.96
  -7  -3   7  118.82    7.76
  -7   3   7  186.13    8.38
  -7   3   7  187.31    8.48
  -7  -3   7  111.00    7.78
  -7   3   7  187.47    8.73
  -7  -3   6   76.40    5.61
  -7   3   6  130.13    6.23
  -7   3   6  128.21    6.31
  -7  -3   6   76.45    5.66
  -7   3   6  117.58    6.40
  -7  -3   5  189.81    9.77
  -7  -3   5  171.19    9.50
  -7  -3   5  176.85    9.60
  -7  -3   4   18.56    2.23
  -7  -3   4   16.46    2.85
  -7   3   4   20.70    1.98
  -7  -3   3  264.19   12.49
  -7  -3   3  237.94   12.74
  -7  -3   3  264.30   12.69
   7  -3  -2  100.99    5.16
   7  -3  -1  195.67    9.63
  -7  -3   1  217.57   10.83
  -7  -3   0   37.81    3.05
  -7  -3   0   43.19    2.44
  -7   3   0   40.67    2.38
  -7  -3  -1   65.27    3.34
  -7   3  -1   68.30    3.35
  -7  -3  -2  446.73   20.07
  -7   3  -2  422.69   19.38
  -7  -3  -2  453.40   19.48
   7  -3   3   94.08    5.05
   7   3   3   83.11    4.69
   7  -3   3   94.30    4.86
   7  -3   4   49.35    3.42
   7   3   4   49.29    3.31
   7  -3   4   41.22    3.14
   7   3   4   38.79    3.12
   7   3   5   62.82    4.38
   7   3   5   62.75    4.25
   7  -3   5   58.97    4.22
   7  -3   5   72.27    4.59
   7  -3   6    4.29    1.59
   7   3   6    3.12    1.71
   7  -3   6    2.88    1.72
   7   3   6    2.12    1.68
   7   3   7   30.88    3.14
   7  -3   7   32.99    3.21
   7   3   8    7.34    1.75
   7  -3   8    7.52    1.78
   7  -3   9   43.87    2.77
   7   3   9   47.94    2.83
   7  -5  -9    8.31    1.14
  -7   5   8  120.53    5.67
  -7   5   8  133.86    6.27
  -7  -5   7   10.90    1.82
  -7  -5   7   10.74    1.83
  -7   5   7   16.52    2.34
  -7   5   7   17.08    1.97
  -7  -5   6   74.19    5.31
  -7   5   6  118.63    5.71
  -7   5   6  117.19    5.83
  -7  -5   6   73.00    5.30
  -7   5   6  107.27    6.20
  -7  -5   5  102.44    5.76
  -7  -5   5   96.04    6.57
  -7  -5   5   94.26    5.98
  -7   5   5   90.00    5.36
  -7  -5   5   97.96    5.55
  -7  -5   4  182.19    9.32
  -7  -5   4  178.04    9.40
  -7  -5   4  192.61    9.81
  -7  -5   3   91.91    5.21
  -7  -5   3   99.81    5.56
  -7  -5   2   54.98    3.69
  -7  -5   2   56.64    3.90
  -7  -5   1  205.95    8.91
  -7  -5   1  183.21    8.64
  -7  -5   1  210.67    9.07
  -7  -5   0    4.60    1.38
  -7  -5  -1   82.01    4.63
  -7  -5  -2   19.70    1.94
  -7  -5  -3   13.80    1.82
   7   5   3   15.86    1.75
   7   5   4    9.50    1.61
   7   5   4    9.80    1.60
  -7  -5  -4    9.77    1.63
   7   5   5   83.72    5.02
   7  -5   5   81.90    5.04
  -7  -5  -5   79.18    4.88
   7   5   5   84.00    5.34
   7   5   6   11.82    1.97
   7  -5   6   12.31    2.07
  -7  -5  -6   14.10    1.92
   7   5   6   11.95    2.16
   7   5   7   25.32    2.50
   7  -5   7   25.56    2.58
   7   5   7   26.91    2.86
   7   5   8   10.85    1.45
   7  -5   8   11.34    1.45
   7   5   8   11.03    1.72
  -7   7   8   11.94    1.46
   7  -7  -7   10.14    2.33
  -7   7   7    9.53    1.78
  -7   7   6   28.64    2.76
  -7  -7   5    7.26    2.77
  -7   7   5    7.26    1.68
  -7  -7   5    7.39    2.56
  -7  -7   4   29.76    3.36
  -7  -7   4   28.40    3.75
  -7  -7   4   25.39    3.51
  -7  -7   3   16.10    2.47
  -7  -7   2   72.56    4.69
  -7  -7   2   69.13    4.46
  -7  -7   2   64.31    4.33
  -7  -7   1  205.23   10.43
  -7  -7   1  212.92   10.62
  -7  -7   0  210.97   10.79
  -7  -7   0  221.43   10.79
  -7  -7   0  218.94   10.54
  -7  -7  -1    3.22    1.47
  -7  -7  -1    3.61    1.68
  -7  -7  -1    2.50    1.52
  -7  -7  -2   67.05    4.39
  -7  -7  -2   68.91    4.47
  -7  -7  -3  107.26    5.98
  -7  -7  -3  100.24    6.01
  -7  -7  -4  130.64    7.11
   7   7   4  120.86    6.84
  -7  -7  -5   12.16    2.16
   7   7   5   16.70    2.17
  -7  -7  -6   15.92    2.14
   7   7   6   16.47    2.15
   7   7   7    7.10    1.55
  -7  -7  -7    4.84    1.36
   7   7   8   77.51    4.19
   7  -9  -7    6.61    1.59
  -7   9   7    5.81    0.99
   7  -9  -7    5.46    1.29
   7  -9  -6   38.64    3.34
   7  -9  -6   35.50    2.86
   7  -9  -5    7.05    2.24
  -7   9   5    5.36    1.23
  -7  -9   5    7.33    2.50
  -7  -9   4   63.52    4.88
   7  -9  -4   54.35    4.44
  -7  -9   4   57.20    4.54
  -7  -9   4   60.03    5.52
   7  -9  -3   38.75    3.56
  -7  -9   3   45.77    4.06
  -7  -9   3   41.88    4.30
  -7  -9   2   45.41    4.00
   7  -9  -2   35.66    3.32
  -7  -9   2   48.14    4.01
  -7  -9   1   93.49    6.57
  -7  -9   1  105.54    6.46
  -7  -9   1  108.94    6.52
  -7  -9   0  193.70   10.27
  -7  -9   0  186.34   10.06
  -7  -9  -1   80.64    5.49
  -7  -9  -1   82.10    5.19
  -7  -9  -2  356.38   17.72
  -7  -9  -2  368.92   17.82
  -7  -9  -2  399.37   17.53
  -7  -9  -3  218.94   11.81
  -7  -9  -3  218.62   12.00
  -7  -9  -4  161.33    9.98
  -7  -9  -4  202.68   10.59
  -7  -9  -5   12.99    2.26
  -7  -9  -5   11.16    2.30
  -7  -9  -6   44.43    3.35
  -7  -9  -6   45.66    3.21
  -7  -9  -7    1.42    0.97
   7 -11  -6   76.32    4.42
   7 -11  -5   19.85    2.41
   7 -11  -4  132.63    7.78
  -7 -11   4  149.55    8.51
  -7 -11   4  146.41    7.94
  -7 -11   3   16.25    2.64
   7 -11  -3    9.42    2.20
  -7 -11   3   11.39    3.11
   7 -11  -2  166.07    9.24
  -7 -11   2  190.83    9.79
  -7 -11   1   94.45    6.93
  -7 -11   1  109.30    6.50
  -7 -11   1  112.69    6.84
  -7 -11   0   45.34    4.46
  -7 -11   0   48.73    4.42
  -7 -11   0   59.02    4.66
  -7 -11  -1   62.41    5.02
  -7 -11  -1   64.29    5.09
  -7 -11  -2   28.37    3.34
  -7 -11  -3  158.35    8.69
  -7 -11  -3  154.83    8.93
  -7 -11  -4   10.48    2.00
  -7 -11  -4   10.46    2.43
  -7 -11  -5   39.57    3.26
  -7 -11  -6   12.63    1.55
   7 -13  -4   26.02    2.15
  -7 -13   3   29.47    3.03
  -7 -13   3   22.23    2.45
  -7 -13   2   20.03    2.49
  -7 -13   2   22.26    2.93
  -7 -13   1   74.17    4.93
  -7 -13   0   26.15    3.31
  -7 -13   0   26.57    3.04
  -7 -13  -1   31.43    3.23
  -7 -13  -1   25.67    3.29
  -7 -13  -1   27.38    2.85
  -7 -13  -2    2.63    1.92
  -7 -13  -2    2.34    1.82
  -7 -13  -2    3.16    1.97
  -7 -13  -3   28.12    2.70
  -7 -13  -3   26.51    2.72
  -7 -13  -3   30.76    2.78
  -7 -13  -4    5.64    1.23
  -7 -15   1   11.98    1.56
  -7 -15  -1    0.96    0.97
  -8   0   8    5.57    1.35
  -8   0   8    6.88    1.75
  -8   0   7   -0.50    1.45
  -8   0   7    0.41    1.22
  -8   0   6  188.77    9.76
  -8   0   6  190.94    9.79
  -8   0   5   -0.24    1.26
  -8   0   4 1201.35   62.37
  -8   0   4 1727.45   62.27
  -8   0   3    0.21    0.91
  -8   0   3   -0.05    2.00
   8   0  -2   44.19    3.07
   8   0  -1   -0.09    0.80
  -8   0   1    0.56    0.82
   8   0   0 1830.67   77.11
  -8   0   0 1849.58   77.32
  -8   0  -1    0.03    0.73
   8   0   1   -0.15    0.73
  -8   0  -2  277.13   12.83
   8   0   3   -0.03    0.88
  -8   0  -3   -0.07    0.70
  -8   0  -3    1.10    1.25
   8   0   4 1112.44   47.72
   8   0   5    4.38    1.44
   8   0   6  344.61   16.63
   8   0   7   -0.25    1.47
   8   0   8  366.00   17.03
   8   0   9    0.24    0.77
  -8   2   9    4.11    1.04
  -8  -2   9    3.33    0.98
  -8   2   9    3.72    0.97
  -8  -2   8   13.66    1.93
  -8   2   8   19.27    2.24
  -8   2   8   19.18    2.21
  -8  -2   8   13.66    2.08
  -8  -2   7   31.75    3.06
  -8   2   7   38.27    3.31
  -8   2   7   43.34    3.60
  -8  -2   7   31.29    3.12
  -8   2   7   41.04    3.48
  -8  -2   7   25.78    2.50
  -8   2   6  229.94   10.07
  -8  -2   6  172.23    9.53
  -8   2   6  209.41   10.01
  -8  -2   6  175.42    9.69
  -8   2   6  195.73   10.30
  -8  -2   6  164.16    9.25
  -8  -2   5    6.40    1.70
  -8   2   5    6.96    1.50
  -8  -2   4  190.22   10.46
  -8  -2   4  175.34   10.60
  -8  -2   3   32.07    2.71
  -8   2   3   40.03    2.75
  -8  -2   3   31.41    2.94
  -8   2   3   28.31    2.77
   8  -2  -3   41.27    2.66
   8   2  -3   28.24    2.39
  -8  -2   2  379.28   19.27
   8  -2  -2  440.85   18.53
  -8  -2   1  325.74   14.73
   8  -2  -1  265.58   13.65
  -8   2   0  338.47   13.14
   8  -2   0  367.28   13.27
   8   2   0  352.41   13.77
  -8  -2   0  235.62   12.78
  -8   2   0  235.75   12.76
  -8  -2   0  449.56   15.18
  -8   2  -1  661.00   30.59
  -8  -2  -1  768.87   31.34
  -8  -2  -1  667.85   30.53
  -8   2  -1  673.64   30.52
  -8  -2  -2   42.69    3.12
  -8   2  -2   36.73    2.76
  -8  -2  -2   32.87    2.68
   8   2   3  117.68    5.54
   8  -2   3  117.29    5.57
   8  -2   3   89.90    5.50
   8   2   3   76.22    5.25
   8   2   4  238.69   11.07
   8  -2   4  261.32   11.23
   8  -2   4  223.01   11.27
   8   2   5   23.10    2.57
   8  -2   5   20.82    2.47
   8  -2   5   25.65    2.69
   8   2   6   20.07    2.60
   8  -2   6   17.30    2.56
   8  -2   6   23.40    2.71
   8   2   7   12.63    2.35
   8   2   7    9.73    2.20
   8  -2   7   10.40    2.27
   8  -2   7   13.46    2.17
   8   2   8   66.70    4.53
   8  -2   8   68.75    4.59
   8   2   8   81.67    4.91
   8  -2   8   82.27    4.76
   8   2   9   17.88    1.63
   8   2   9   15.96    1.47
   8  -2   9   14.46    1.44
   8  -4  -9    4.80    1.09
  -8   4   9    7.76    1.02
  -8  -4   8   70.17    4.85
  -8   4   8  122.29    5.64
  -8   4   8  129.62    5.46
  -8  -4   8   72.32    4.90
  -8  -4   7   30.55    2.97
  -8  -4   7   34.83    3.12
  -8  -4   6   76.94    5.37
  -8   4   6  112.11    5.67
  -8   4   6  109.50    5.82
  -8  -4   6   76.79    5.36
  -8  -4   5   30.28    2.89
  -8   4   5   29.69    2.52
  -8  -4   5   29.49    3.74
  -8  -4   5   25.98    2.64
  -8  -4   4  109.84    6.29
  -8   4   4  104.70    5.69
  -8  -4   4  101.93    6.37
  -8  -4   3    4.89    1.65
  -8  -4   3    3.17    1.25
  -8  -4   3    2.09    1.64
  -8  -4   2  138.73    7.26
  -8  -4   2  154.00    7.59
   8   4  -2  132.76    6.75
  -8  -4   2  145.05    7.35
  -8  -4   1  222.86   10.57
  -8  -4   1  231.09   10.78
  -8  -4   0  275.72   12.18
  -8   4   0  256.14   12.09
  -8   4  -1   37.19    3.18
  -8  -4  -1   82.03    4.02
   8  -4   2   30.00    2.39
   8   4   2   33.76    2.46
  -8   4  -2   32.03    2.62
  -8  -4  -2   39.15    2.78
  -8  -4  -2   35.03    2.49
   8   4   2   28.84    2.43
   8   4   3   92.02    5.39
   8  -4   3   94.27    5.43
  -8  -4  -3  107.89    5.44
   8   4   3   90.86    5.52
   8   4   4   32.71    2.79
   8  -4   4   29.73    2.75
  -8  -4  -4   30.41    2.48
   8   4   4   31.27    2.81
   8   4   5   63.59    4.41
   8  -4   5   60.70    4.42
   8   4   5   64.17    4.64
   8   4   6    7.70    1.93
   8  -4   6    8.04    1.91
   8   4   6    7.66    1.90
   8   4   7   46.31    3.81
   8   4   7   40.84    3.35
   8  -4   7   38.99    3.34
   8   4   8    1.22    1.35
   8   4   8    2.40    1.23
   8  -4   8    1.52    1.21
  -8   6   8   16.10    1.75
  -8  -6   7   22.09    2.14
  -8   6   7   31.95    2.81
  -8  -6   6    1.96    1.23
  -8   6   6    2.13    1.47
  -8  -6   5   31.73    2.79
  -8  -6   5   31.55    3.94
  -8   6   5   30.96    2.97
  -8  -6   5   32.20    3.86
  -8  -6   4  102.56    5.98
  -8  -6   4  104.40    6.53
  -8  -6   4   98.98    6.56
  -8  -6   3  374.98   18.01
  -8  -6   3  416.74   18.78
  -8  -6   3  401.44   18.43
  -8  -6   2  114.80    6.35
  -8  -6   2  117.97    6.75
  -8  -6   2  116.18    6.59
  -8  -6   1   56.49    3.83
  -8  -6   1   65.65    4.32
  -8  -6   1   61.87    4.31
  -8  -6   1   61.04    4.11
  -8  -6   0   25.16    2.29
  -8  -6   0   27.85    2.56
   8   6   0   22.81    2.01
  -8  -6   0   26.31    2.50
  -8  -6   0   24.44    2.47
  -8  -6  -1   36.34    2.87
  -8  -6  -1   35.77    2.97
  -8  -6  -1   32.97    2.96
  -8  -6  -2    5.79    1.58
  -8  -6  -2    5.18    1.35
  -8  -6  -3   76.41    4.55
   8   6   3   62.75    4.28
   8   6   4   43.15    3.40
  -8  -6  -4   41.19    3.26
   8   6   5    0.45    1.31
   8   6   6    5.91    1.68
  -8  -6  -6    4.16    1.46
   8   6   7   39.21    3.22
   8   6   8    4.05    1.11
   8  -8  -8    0.86    0.78
   8  -8  -7   11.37    1.92
  -8   8   7    9.60    1.43
   8  -8  -6   39.13    3.53
  -8   8   6   32.80    2.80
   8  -8  -5  154.81    8.48
  -8  -8   5  140.32    7.85
  -8   8   5  131.40    7.69
  -8  -8   4    7.65    3.28
   8  -8  -4    5.44    1.98
  -8  -8   4    5.40    2.70
  -8   8   4    5.71    1.38
  -8  -8   4    3.91    2.36
   8  -8  -3   65.93    4.75
  -8  -8   3   80.23    5.43
  -8  -8   2   14.74    2.60
  -8  -8   2   15.72    2.69
  -8  -8   2   13.60    2.75
  -8  -8   1  184.84   10.14
  -8  -8   1  198.80   10.11
  -8  -8   0    4.84    1.92
  -8  -8   0    3.89    1.84
  -8  -8   0    3.16    1.85
  -8  -8  -1  415.02   19.47
  -8  -8  -1  419.79   19.75
  -8  -8  -1  449.09   19.85
  -8  -8  -2   84.30    5.47
  -8  -8  -2   87.11    5.68
  -8  -8  -2   92.70    5.66
  -8  -8  -3   64.49    4.84
  -8  -8  -3   80.16    5.28
  -8  -8  -4   30.71    3.23
  -8  -8  -5   20.04    2.52
   8   8   6    4.73    1.33
  -8  -8  -6    3.43    1.51
  -8  -8  -7   38.82    2.68
   8 -10  -7    4.88    1.01
   8 -10  -6   27.56    2.53
   8 -10  -5   77.27    5.05
   8 -10  -4   39.61    3.60
  -8 -10   4   39.66    3.78
  -8 -10   4   48.72    4.59
  -8 -10   4   47.16    4.10
  -8 -10   3   40.27    3.84
   8 -10  -3   30.93    3.12
  -8 -10   2   87.09    6.49
  -8 -10   2  101.15    6.39
  -8 -10   1  316.80   15.37
  -8 -10   1  286.38   14.69
  -8 -10   1  310.57   15.09
  -8 -10   0   17.74    2.99
  -8 -10   0   15.93    3.20
  -8 -10   0   17.94    3.00
  -8 -10  -1  181.10    9.91
  -8 -10  -2   34.35    3.23
  -8 -10  -2   30.31    3.37
  -8 -10  -2   31.52    3.62
  -8 -10  -3   41.38    3.36
  -8 -10  -3   34.22    3.35
  -8 -10  -3   28.85    3.56
  -8 -10  -4   74.88    5.22
  -8 -10  -4   87.53    5.82
  -8 -10  -5  145.37    6.75
  -8 -10  -5  113.76    7.00
  -8 -10  -6   21.21    2.03
   8 -12  -5   13.19    1.52
   8 -12  -4   53.78    3.56
  -8 -12   4   50.91    3.70
  -8 -12   3   75.98    5.07
  -8 -12   3   84.23    5.69
  -8 -12   2   33.35    3.39
  -8 -12   1   23.73    3.42
  -8 -12   1   30.39    3.37
  -8 -12   0   45.89    4.26
  -8 -12   0   46.14    3.96
  -8 -12   0   49.54    4.20
  -8 -12  -1  116.41    7.51
  -8 -12  -1  126.83    7.44
  -8 -12  -2    8.10    2.15
  -8 -12  -3   37.10    3.16
  -8 -12  -3   36.65    3.41
  -8 -12  -4   31.36    2.51
  -8 -12  -4   36.11    2.97
  -8 -12  -5   41.79    2.76
  -8 -14   2   67.01    4.16
  -8 -14   2   57.03    3.53
  -8 -14   1   10.98    1.70
  -8 -14   0   24.44    2.32
  -8 -14   0   19.34    2.38
  -8 -14  -1    8.66    1.65
  -8 -14  -1   10.14    1.77
  -8 -14  -2   33.78    2.56
  -8 -14  -2   36.71    2.67
  -8 -14  -3   12.60    1.40
  -9   1   9   20.18    1.73
  -9  -1   9   19.44    1.72
  -9   1   8   11.72    1.78
  -9   1   8    9.82    1.59
  -9   1   8   11.30    1.87
  -9  -1   8   11.01    1.81
  -9  -1   8    8.00    1.32
  -9   1   7   32.77    2.99
  -9   1   7   32.19    3.11
  -9  -1   7   32.64    3.12
  -9   1   7   30.45    2.92
  -9  -1   7   29.60    2.71
  -9   1   6  311.16   14.50
  -9   1   6  303.82   14.66
  -9  -1   6  300.14   14.65
  -9   1   6  305.35   14.69
  -9  -1   6  297.19   14.41
  -9   1   5 1026.62   46.93
  -9  -1   5 1167.08   47.19
  -9  -1   4   86.92    5.89
  -9   1   4  102.78    6.03
  -9  -1   4   98.53    6.04
  -9  -1   3  141.79    7.83
  -9   1   3  142.02    7.72
  -9  -1   3  153.49    7.86
  -9  -1   3  142.92    8.05
  -9  -1   2  221.43   10.94
   9   1  -2  244.56   10.66
   9  -1  -2  225.47   10.66
  -9   1   1  935.87   36.13
   9   1  -1  950.13   36.36
  -9   1   0  520.87   24.32
   9  -1   0  558.59   24.32
  -9  -1   0  547.26   24.83
   9   1   1   53.33    3.73
  -9   1  -1   54.09    3.44
  -9  -1  -1   55.74    3.65
   9  -1   2   13.89    1.82
   9   1   2   15.82    1.71
   9  -1   2   18.16    1.86
   9   1   2   12.87    1.73
   9  -1   3   16.64    2.13
   9   1   3   23.18    2.22
   9  -1   3   22.09    2.22
   9   1   4   75.80    4.54
   9  -1   4   70.33    4.50
   9   1   5  157.67    9.00
   9  -1   5  166.07    9.06
   9   1   5  188.72    9.44
   9  -1   5  190.83    9.63
   9   1   6   12.56    2.41
   9  -1   6   12.93    2.44
   9  -1   6   16.73    2.53
   9   1   6   17.51    2.54
   9   1   7   18.69    2.68
   9  -1   7   22.06    2.83
   9   1   7   25.62    3.00
   9  -1   7   23.92    2.80
   9   1   8   60.28    4.16
   9  -1   8   55.76    4.08
   9   1   8   72.58    4.52
   9  -1   8   79.80    4.54
   9   1   9   45.60    2.49
   9  -1   9   38.37    2.40
  -9   3   9   22.71    1.63
  -9  -3   8   11.10    1.67
  -9   3   8   16.14    1.95
  -9  -3   8   11.38    1.69
  -9  -3   7   38.63    3.35
  -9   3   7   46.41    3.47
  -9   3   7   52.30    3.72
  -9  -3   7   37.83    3.38
  -9   3   7   49.12    3.81
  -9  -3   6   61.06    4.62
  -9   3   6   79.19    4.71
  -9   3   6   75.98    4.86
  -9  -3   6   63.23    4.65
  -9   3   6   77.08    5.05
  -9  -3   5   76.68    5.20
  -9  -3   5   67.54    5.39
  -9  -3   4   45.10    3.82
  -9  -3   4   42.24    4.03
  -9  -3   3  247.14   12.19
  -9   3   3  250.89   11.92
  -9  -3   3  260.03   12.39
  -9  -3   2   46.78    3.42
   9   3  -2   51.95    3.13
  -9  -3   2   54.56    3.73
  -9  -3   2   48.13    3.61
  -9  -3   2   46.14    3.40
  -9  -3   1  218.62   10.56
  -9  -3   1  212.73   10.74
   9   3  -1  242.89   10.58
  -9  -3   1  236.70   10.80
   9   3   0  283.02   11.68
  -9  -3   0  226.97   11.56
   9   3   2   33.37    2.48
   9  -3   2   37.22    2.63
   9  -3   2   31.95    2.86
   9   3   3  153.19    7.04
   9  -3   3  146.30    6.97
   9  -3   4   45.74    3.59
   9   3   4   43.09    3.62
   9  -3   4   52.29    3.97
   9   3   5   34.77    3.21
   9  -3   5   32.92    3.19
   9   3   5   35.71    3.31
   9  -3   5   42.47    3.58
   9   3   6    0.30    1.58
   9   3   6    0.44    1.69
   9  -3   6    0.40    1.64
   9  -3   6    0.67    1.45
   9   3   7   27.71    2.88
   9  -3   7   29.78    2.97
   9  -3   7   34.99    3.07
   9  -3   8   46.27    3.18
   9   3   8   46.70    3.19
  -9  -5   8   53.70    3.13
  -9  -5   7   22.18    2.28
  -9   5   7   28.07    2.77
  -9   5   7   28.70    2.36
  -9  -5   7   20.17    2.18
  -9  -5   6   22.20    2.49
  -9  -5   6   25.20    3.75
  -9   5   6   24.11    2.38
  -9  -5   6   24.87    2.48
  -9   5   6   23.54    2.71
  -9  -5   5   44.01    3.50
  -9  -5   5   42.58    4.39
  -9   5   5   38.66    3.14
  -9  -5   5   46.34    4.61
  -9  -5   5   38.31    3.15
  -9  -5   4  347.40   16.27
  -9  -5   4  329.56   15.97
  -9  -5   3   63.86    4.50
  -9  -5   3   72.82    5.11
  -9  -5   3   69.85    4.85
  -9  -5   2  119.12    6.73
  -9  -5   2  128.77    7.04
   9   5  -2  123.20    6.20
  -9  -5   2  120.11    6.86
  -9  -5   2  125.06    6.88
  -9  -5   1  240.36   12.13
   9   5  -1  243.87   11.71
  -9  -5   1  264.92   12.28
  -9  -5   0  232.64   10.55
   9   5   0  205.09   10.14
  -9  -5   0  219.06   10.50
  -9  -5  -1   99.43    5.55
  -9  -5  -2  143.08    7.11
   9   5   2  123.80    7.01
   9   5   3   31.39    2.87
  -9  -5  -3   39.05    2.87
   9   5   3   31.63    2.65
   9   5   4    2.96    1.50
  -9  -5  -4    3.17    1.32
   9   5   4    2.87    1.37
   9  -5   4    1.35    1.27
   9   5   5   53.33    3.84
   9  -5   5   49.63    3.80
   9   5   5   57.92    4.19
   9   5   6   20.11    2.58
   9   5   6   17.67    2.22
   9  -5   6   15.58    2.13
   9   5   7    1.24    1.39
   9   5   7    0.84    1.24
   9  -5   7    1.20    1.18
   9   5   8    9.40    1.49
   9  -7  -8   18.07    1.64
  -9   7   8   16.72    1.48
   9  -7  -7    0.35    1.50
  -9   7   7    1.02    1.05
  -9  -7   6   20.67    2.02
  -9   7   6   23.21    2.40
  -9  -7   5   72.50    4.57
  -9  -7   5   76.60    5.35
  -9   7   5   71.72    4.80
  -9  -7   5   83.82    6.04
  -9  -7   4  105.99    6.45
  -9  -7   4  128.42    7.66
  -9  -7   4  121.06    7.36
  -9  -7   3   17.20    2.13
  -9  -7   3   11.76    2.83
  -9  -7   3   14.33    2.73
  -9  -7   2   74.74    4.79
  -9  -7   2   79.16    5.41
  -9  -7   2   74.09    5.27
  -9  -7   1    6.83    1.49
  -9  -7   1    8.49    2.50
  -9  -7   1    6.90    1.96
  -9  -7   1    7.92    1.99
  -9  -7   0  293.38   14.52
  -9  -7   0  291.96   14.38
  -9  -7   0  324.44   14.78
   9   7   0  312.59   14.08
  -9  -7   0  321.31   14.74
  -9  -7  -1    6.17    2.03
  -9  -7  -1    5.49    1.64
  -9  -7  -1    6.45    1.82
  -9  -7  -2  115.56    6.59
  -9  -7  -2  120.28    6.89
  -9  -7  -2  121.56    6.95
  -9  -7  -3   31.50    3.09
  -9  -7  -4   34.06    3.28
   9   7   4   47.42    3.49
   9   7   5   71.49    4.59
  -9  -7  -5   59.01    4.22
  -9  -7  -6   78.91    4.96
   9   7   6  106.98    5.64
   9   7   7   15.28    1.77
   9  -9  -7    1.70    0.98
   9  -9  -6   10.56    1.84
  -9   9   6    7.07    1.20
   9  -9  -5   84.19    5.47
  -9  -9   5   88.63    5.36
  -9   9   5   81.16    4.89
  -9  -9   4   53.21    4.54
  -9  -9   4   60.74    4.73
   9  -9  -3    4.78    1.68
  -9  -9   3    3.82    2.54
  -9  -9   3    5.46    2.44
  -9  -9   2  177.43    9.89
  -9  -9   2  170.33    9.49
  -9  -9   2  178.75    9.73
  -9  -9   1  113.10    7.01
  -9  -9   1  107.62    6.94
  -9  -9   0  203.73   10.93
  -9  -9   0  213.11   10.95
  -9  -9  -1  409.66   18.87
  -9  -9  -1  390.80   18.98
  -9  -9  -1  419.98   19.23
  -9  -9  -2   91.63    5.69
  -9  -9  -2   81.53    5.53
  -9  -9  -2   90.15    6.00
  -9  -9  -3   18.54    2.42
  -9  -9  -3   23.57    3.03
  -9  -9  -3   27.60    3.09
  -9  -9  -4   13.77    2.47
  -9  -9  -4    8.07    2.20
  -9  -9  -5   43.20    3.56
  -9  -9  -5   58.50    3.89
  -9  -9  -6   22.11    2.04
  -9  -9  -6   27.09    2.25
   9 -11  -5    2.08    1.18
   9 -11  -4   53.17    3.79
  -9 -11   4   67.02    4.44
  -9 -11   3  110.78    6.70
  -9 -11   3  131.87    7.23
  -9 -11   2   93.68    6.14
  -9 -11   2   95.30    6.35
  -9 -11   1    3.69    2.51
  -9 -11   1    4.14    2.26
  -9 -11   1    2.82    2.22
  -9 -11   0    0.89    2.61
  -9 -11   0    2.39    2.15
  -9 -11  -1   36.87    3.70
  -9 -11  -1   43.79    4.31
  -9 -11  -2  107.52    6.61
  -9 -11  -2  115.59    6.83
  -9 -11  -3   89.30    5.44
  -9 -11  -3   70.94    4.83
  -9 -11  -4    8.98    1.94
  -9 -11  -5  107.65    5.64
  -9 -13   3   43.21    3.10
  -9 -13   2   30.82    2.85
  -9 -13   1   23.74    2.57
  -9 -13   1   16.73    2.57
  -9 -13   0   31.49    3.18
  -9 -13   0   36.91    3.21
  -9 -13  -1    7.05    1.96
  -9 -13  -1    6.57    1.80
  -9 -13  -1    6.76    1.93
  -9 -13  -2    9.73    1.98
  -9 -13  -2   10.00    1.76
  -9 -13  -3   19.87    1.77
  -9 -13  -3   27.01    2.36
  -9 -13  -3   25.28    2.25
  -9 -13  -4    4.41    0.97
 -10   0   8    2.36    1.29
 -10   0   8    2.37    0.98
 -10   0   7    0.39    1.33
 -10   0   7   -0.34    1.13
 -10   0   6   18.91    2.41
 -10   0   6   20.39    2.37
 -10   0   5    0.62    1.36
 -10   0   4   18.98    2.41
 -10   0   4   15.12    2.79
 -10   0   3    0.15    1.13
 -10   0   3    0.55    2.27
 -10   0   2   55.03    3.76
  10   0  -2   61.09    3.60
 -10   0   1   -0.20    0.81
 -10   0   1    0.27    0.89
  10   0  -1    0.23    0.60
  10   0  -1    0.21    0.83
  10   0   0 1311.95   47.75
 -10   0   0 1223.31   47.72
 -10   0  -1   -0.24    0.79
  10   0   1    0.10    0.87
  10   0   3    0.08    1.16
  10   0   4  266.70   13.21
  10   0   5    0.47    1.56
  10   0   6    6.43    2.05
  10   0   7   -0.10    1.62
  10   0   8    5.35    1.41
 -10  -2   8   43.94    3.03
 -10   2   8   36.05    2.89
 -10  -2   8   38.19    3.00
 -10  -2   7   11.58    2.09
 -10  -2   7   14.50    2.12
 -10   2   7   14.07    2.00
 -10   2   7   15.16    2.14
 -10   2   7   13.34    2.04
 -10  -2   6   28.72    2.91
 -10   2   6   30.04    2.83
 -10   2   6   31.93    3.08
 -10  -2   6   26.63    2.90
 -10  -2   6   24.44    2.45
 -10  -2   5   29.24    3.21
 -10   2   5   42.30    3.28
 -10  -2   4  169.65    9.79
 -10  -2   4  174.28   10.23
 -10   2   3   26.33    2.42
 -10   2   3   21.59    2.58
 -10  -2   3   25.54    2.83
 -10   2   2   70.20    4.33
 -10  -2   2   76.31    4.58
  10   2  -2   73.84    4.22
 -10  -2   1  173.04    8.51
  10   2  -1  187.43    8.59
  10  -2  -1  177.40    8.47
 -10  -2   1  178.03    8.71
  10  -2   0  601.13   25.76
 -10  -2   0  602.86   25.98
 -10  -2   0  590.84   25.85
  10   2   1  218.91   10.35
  10  -2   1  237.70   10.19
  10  -2   2   13.47    1.52
  10   2   2   11.81    1.81
  10  -2   2   10.77    1.90
  10   2   2   15.09    1.81
  10  -2   2   14.71    1.82
  10   2   3  124.20    6.07
  10  -2   3  118.22    6.05
  10   2   3   80.79    5.81
  10  -2   3   96.41    6.17
  10   2   4   60.15    4.05
  10  -2   4   57.39    4.05
  10   2   4   43.03    3.83
  10  -2   4   47.61    4.03
  10   2   5  134.09    7.63
  10  -2   5  118.92    7.33
  10   2   6   37.27    3.56
  10  -2   6   36.89    3.59
  10   2   7   35.04    3.24
  10  -2   7   35.45    3.28
  10   2   7   44.20    3.69
  10   2   8    6.25    1.51
  10  -2   8    6.12    1.26
  10   2   8    4.30    1.30
  10  -2   8    4.80    1.35
 -10  -4   8   18.59    1.80
 -10   4   8   21.29    2.04
 -10  -4   8   18.42    1.77
 -10   4   7   10.01    1.65
 -10  -4   7    8.70    1.67
 -10  -4   7    8.13    1.63
 -10  -4   6  109.08    6.56
 -10   4   6  121.80    6.37
 -10   4   6  125.43    6.68
 -10  -4   6  106.54    6.48
 -10  -4   5   75.85    5.30
 -10  -4   5   64.84    5.57
 -10  -4   4   42.03    3.68
 -10  -4   4   42.51    4.07
 -10  -4   3   18.91    2.33
 -10  -4   3   16.28    2.49
 -10  -4   2  230.84   11.66
 -10  -4   2  248.49   11.65
 -10  -4   2  270.05   12.07
  10   4  -2  222.54   11.03
 -10  -4   2  234.40   11.62
 -10  -4   1   71.06    4.61
 -10  -4   1   76.16    4.77
 -10  -4   1   86.34    4.83
  10   4  -1   80.90    4.47
 -10  -4   1   76.10    4.85
 -10  -4   1   80.09    4.77
  10   4   0  235.94   10.55
 -10  -4   0  226.60   10.59
 -10  -4   0  203.02   10.51
 -10  -4  -1  111.04    5.98
  10   4   1  117.68    6.39
 -10  -4  -1  110.33    6.17
  10   4   2   38.17    2.79
  10  -4   2   35.64    2.73
  10   4   2   31.66    2.86
  10  -4   3   87.39    5.64
  10   4   3   91.98    5.07
  10  -4   3   85.05    4.97
  10   4   4   78.70    4.98
  10  -4   4   74.68    4.94
  10   4   4   75.09    5.21
  10   4   5   89.23    5.64
  10  -4   5   81.76    5.54
  10   4   5   90.00    5.98
  10   4   6   21.20    2.56
  10  -4   6   21.27    2.61
  10   4   6   25.30    2.90
  10  -4   6   30.72    2.93
  10   4   7    9.79    1.73
  10   4   7   14.14    2.22
  10  -4   7   10.90    1.78
  10   4   8   17.45    1.55
  10  -4   8   18.58    1.56
  10  -6  -8   13.88    1.48
 -10   6   8    9.76    1.24
 -10  -6   7   71.18    4.16
 -10   6   7   78.51    4.56
 -10   6   6    3.58    1.45
 -10  -6   6    2.69    1.22
 -10  -6   5  121.89    6.89
 -10  -6   5  113.94    7.28
 -10  -6   5  137.38    8.14
 -10  -6   4   59.10    4.39
 -10  -6   4   57.42    5.20
 -10  -6   3  159.30    8.81
 -10  -6   3  171.81    9.67
 -10  -6   3  170.98    9.26
 -10  -6   2   54.20    3.99
 -10  -6   2   55.81    4.28
  10   6  -2   52.99    3.43
 -10  -6   2   52.75    4.37
 -10  -6   2   56.61    4.21
 -10  -6   1  173.60    9.27
 -10  -6   1  188.09    9.44
  10   6  -1  178.15    8.76
 -10  -6   1  188.70    9.46
 -10  -6   0  162.52    9.01
 -10  -6   0  182.76    9.15
  10   6   0  187.41    8.84
 -10  -6   0  179.22    9.13
 -10  -6  -1  143.04    7.66
 -10  -6  -1  142.37    7.76
 -10  -6  -2   97.33    5.75
 -10  -6  -2   99.95    6.02
  10   6   3   43.18    3.54
 -10  -6  -3   48.20    3.55
 -10  -6  -4   11.32    1.92
  10   6   4   21.25    2.43
  10   6   5   18.44    2.43
  10   6   6    1.41    1.41
  10   6   7   17.95    2.03
  10  -8  -7   12.91    1.62
 -10   8   7   11.69    1.29
  10  -8  -6    8.00    1.79
 -10   8   6    7.15    1.36
  10  -8  -5   27.12    2.91
 -10  -8   5   31.99    3.58
 -10  -8   5   35.03    3.87
 -10   8   5   27.36    2.57
 -10  -8   4   11.73    3.67
  10  -8  -4   10.32    1.99
 -10   8   4   11.59    1.76
 -10  -8   4   16.67    3.16
 -10  -8   3   84.84    6.24
 -10  -8   2   10.81    3.06
 -10  -8   2    9.10    2.44
 -10  -8   1  771.18   32.71
 -10  -8   1  722.34   32.52
 -10  -8   1  703.75   32.47
 -10  -8   0  226.82   11.38
 -10  -8   0  218.19   11.30
 -10  -8  -1  253.60   12.15
 -10  -8  -1  258.71   11.94
 -10  -8  -1  248.41   12.11
  10   8   1  221.30   11.44
 -10  -8  -1  238.52   12.25
 -10  -8  -2   45.68    3.72
 -10  -8  -2   52.62    4.13
 -10  -8  -2   56.55    4.36
 -10  -8  -3   40.78    3.70
 -10  -8  -3   52.97    4.22
 -10  -8  -4   45.44    3.87
 -10  -8  -4   64.47    4.56
 -10  -8  -5   41.38    3.42
 -10  -8  -5   70.78    4.35
 -10  -8  -6    3.81    1.64
 -10  -8  -7    4.80    0.96
  10 -10  -6   10.17    1.27
 -10 -10   5   10.49    1.93
  10 -10  -5    7.99    1.55
  10 -10  -4   18.52    2.19
 -10 -10   4   22.69    3.18
 -10 -10   4   25.03    3.04
 -10 -10   3   46.85    4.47
 -10 -10   3   44.80    4.25
 -10 -10   2  143.50    8.37
 -10 -10   2  140.02    8.23
 -10 -10   1   73.45    5.33
 -10 -10   1   73.49    5.43
 -10 -10   0   85.66    5.86
 -10 -10   0   88.09    6.24
 -10 -10   0   95.27    6.16
 -10 -10  -1   85.59    5.87
 -10 -10  -1  102.74    6.24
 -10 -10  -2   51.76    3.92
 -10 -10  -2   37.92    3.45
 -10 -10  -2   47.55    4.00
 -10 -10  -3   35.12    3.12
 -10 -10  -3   24.65    2.96
 -10 -10  -4    0.49    1.52
  10  10   4   -0.05    0.95
 -10 -10  -4    0.89    1.57
 -10 -10  -5    5.11    1.39
  10  10   5    2.92    0.94
 -10 -10  -5    3.87    1.28
 -10 -12   3   12.62    2.41
 -10 -12   3   16.60    2.26
 -10 -12   2    5.76    2.22
 -10 -12   2    6.07    2.09
 -10 -12   1    1.40    1.75
 -10 -12   1    1.67    1.94
 -10 -12   0    2.74    2.20
 -10 -12   0    1.19    1.63
 -10 -12  -1   22.45    2.58
 -10 -12  -1   25.45    3.00
 -10 -12  -2   40.94    3.27
 -10 -12  -2   52.83    3.94
 -10 -12  -2   53.01    3.79
 -10 -12  -3   36.48    3.24
 -10 -12  -3   34.08    2.83
 -10 -12  -4   11.94    1.87
 -10 -12  -4   13.81    1.56
 -10 -14   1    3.97    1.21
 -10 -14   1    5.43    1.12
 -10 -14   0   11.61    1.54
 -10 -14   0   14.19    1.56
 -10 -14  -1    2.49    0.96
 -11   1   8    7.06    1.36
 -11  -1   8    6.58    1.37
 -11  -1   8    5.98    1.37
 -11   1   8    5.61    1.24
 -11   1   8    4.56    1.08
 -11  -1   7   75.50    4.87
 -11   1   7   84.19    4.90
 -11   1   7   84.52    5.04
 -11  -1   7   78.56    4.99
 -11   1   7   84.85    4.99
 -11  -1   7   68.78    4.53
 -11   1   6    5.49    1.83
 -11  -1   6    4.06    1.71
 -11  -1   6    4.41    1.72
 -11   1   6    4.11    1.52
 -11  -1   6    4.03    1.36
 -11  -1   5  110.58    6.58
 -11   1   5  107.36    6.41
 -11  -1   5  107.59    6.74
 -11  -1   4  387.41   17.60
 -11   1   4  399.47   17.59
 -11  -1   4  341.82   16.87
 -11   1   4  363.02   16.89
 -11  -1   3   35.69    3.13
 -11   1   3   36.06    3.00
 -11  -1   3   33.98    3.56
 -11   1   3   30.41    3.04
 -11  -1   3   30.62    3.23
 -11  -1   2    5.12    1.45
 -11   1   2    5.15    1.36
  11  -1  -2    4.71    1.28
 -11  -1   2    5.49    1.52
 -11  -1   1    3.00    1.23
 -11   1   1    2.74    1.14
  11  -1  -1    5.73    1.20
 -11  -1   1    1.67    1.50
 -11   1   0  163.01    8.71
  11  -1   0  188.89    8.65
 -11  -1   0  171.10    8.58
 -11  -1   0  171.15    8.48
  11   1   1   38.53    2.81
  11  -1   1   43.63    2.89
  11   1   1   35.98    3.25
  11   1   2  122.20    6.25
  11  -1   2  121.92    6.24
  11   1   2   97.43    6.40
  11  -1   2  112.99    5.90
  11  -1   2  102.56    6.58
  11   1   3  275.14   12.50
  11  -1   3  280.23   12.51
  11   1   4  122.51    6.76
  11  -1   4  116.18    6.64
  11  -1   4  102.37    6.84
  11   1   5   45.01    3.90
  11  -1   5   40.51    3.76
  11   1   5   43.28    3.91
  11  -1   5   45.07    4.05
  11   1   6   11.61    2.40
  11  -1   6   12.72    2.39
  11   1   6   17.88    2.65
  11  -1   6   18.87    2.68
  11   1   7    8.94    1.91
  11  -1   7    9.28    1.99
  11   1   7   14.15    2.26
  11  -1   7   12.39    2.18
  11  -1   8    5.39    1.24
  11   1   8    2.42    1.10
  11  -1   8    3.35    1.17
  11   1   8    5.37    1.39
 -11  -3   8   25.17    2.07
 -11   3   8   24.23    2.09
 -11   3   8   28.22    2.10
 -11  -3   8   25.06    2.05
 -11  -3   7   33.31    2.84
 -11   3   7   36.09    2.73
 -11   3   7   33.53    2.85
 -11  -3   7   32.03    2.83
 -11   3   7   35.77    3.04
 -11  -3   6   22.24    2.70
 -11   3   6   31.89    2.68
 -11   3   6   36.03    3.00
 -11  -3   6   20.53    2.57
 -11  -3   5   96.51    6.66
 -11   3   5  132.83    6.57
 -11  -3   4  469.10   21.61
 -11   3   4  466.52   21.02
 -11  -3   4  446.62   21.16
 -11  -3   4  490.06   22.03
 -11  -3   3  496.34   22.99
 -11   3   3  498.11   22.61
 -11  -3   3  522.77   23.10
 -11  -3   2    4.22    1.49
 -11   3   2    4.57    1.25
  11   3  -2    5.57    1.27
 -11  -3   2    4.59    1.55
 -11  -3   1  310.39   14.69
 -11  -3   1  318.34   15.08
  11   3  -1  329.46   14.68
  11  -3  -1  316.65   14.52
 -11  -3   1  326.14   14.90
 -11  -3   1  333.93   14.89
  11  -3   0  367.69   15.93
 -11  -3   0  343.06   16.26
 -11  -3   0  328.14   16.08
  11   3   1  398.66   18.87
 -11  -3  -1  416.54   18.40
  11   3   2   20.63    2.17
  11  -3   2   20.92    2.22
  11   3   2   18.07    2.34
  11   3   3  229.89   10.33
  11  -3   3  219.09   10.26
  11  -3   3  196.24   10.79
  11   3   4   13.26    2.27
  11   3   4   16.72    2.32
  11  -3   4   11.94    2.16
  11  -3   4   19.69    2.65
  11   3   5   19.92    2.64
  11  -3   5   20.37    2.60
  11   3   5   23.78    2.89
  11  -3   5   27.70    3.10
  11   3   6   17.57    2.51
  11   3   6   24.19    2.90
  11  -3   6   16.48    2.36
  11  -3   6   25.94    2.87
  11   3   7   32.27    3.07
  11   3   7   27.55    2.61
  11  -3   7   27.50    2.61
  11   3   8   29.98    2.08
  11  -3   8   29.89    2.07
  11  -5  -8   23.86    2.01
 -11   5   7    7.76    1.28
 -11  -5   7    7.40    1.30
 -11  -5   7    7.45    1.37
 -11   5   7    8.30    1.61
 -11  -5   6   11.65    1.87
 -11   5   6   14.70    1.83
 -11  -5   6    9.62    1.67
 -11   5   6   16.11    2.27
 -11  -5   5   25.48    2.82
 -11  -5   5   23.16    4.07
 -11   5   5   30.74    2.65
 -11  -5   5   21.59    2.37
 -11  -5   4  254.03   12.77
 -11  -5   4  231.25   12.58
 -11  -5   4  271.05   13.18
 -11  -5   3   81.84    5.48
 -11  -5   3   89.94    5.80
 -11  -5   2   71.01    4.84
 -11  -5   2   75.32    5.21
  11   5  -2   68.15    4.25
 -11  -5   2   72.20    5.13
 -11  -5   2   75.26    4.91
 -11  -5   1   50.21    3.86
 -11  -5   1   57.07    3.96
  11   5  -1   54.47    3.52
 -11  -5   1   54.71    3.93
 -11  -5   1   52.27    4.14
 -11  -5   0  243.18   12.48
 -11  -5   0  256.37   12.66
  11   5   0  271.90   12.41
 -11  -5   0  274.23   12.57
 -11  -5  -1   10.21    2.13
  11   5   1   11.19    1.74
 -11  -5  -1   10.08    1.71
 -11  -5  -2   93.76    5.35
  11   5   2   91.84    5.78
  11   5   3   97.36    5.55
  11   5   3   92.21    5.93
  11   5   4   51.14    3.69
  11  -5   4   44.84    3.56
  11   5   5   21.79    2.38
  11  -5   5   17.36    2.21
  11   5   5   25.53    2.80
  11   5   6   20.77    2.21
  11   5   6   26.90    2.69
  11   5   7   54.18    3.75
 -11  -5  -8    3.52    0.85
  11  -7  -7    4.67    1.27
 -11   7   7    4.41    1.06
 -11  -7   6    2.84    1.00
  11  -7  -6    3.73    1.64
 -11   7   6    1.85    1.18
  11  -7  -5   13.59    2.24
 -11  -7   5   14.74    1.84
 -11  -7   5   16.19    3.41
 -11   7   5   14.60    2.08
 -11  -7   4  195.27    9.38
 -11  -7   4  200.48   10.04
 -11  -7   3   22.34    2.57
 -11  -7   3   23.76    3.42
 -11  -7   3   21.03    3.14
 -11  -7   2  122.33    7.39
 -11  -7   2  144.06    8.08
 -11  -7   2  134.11    7.97
 -11  -7   2  140.35    7.87
 -11  -7   1  129.27    7.17
 -11  -7   1  131.44    7.32
  11   7  -1  116.80    6.44
 -11  -7   1  131.95    7.36
 -11  -7   0  367.86   17.01
 -11  -7   0  371.25   16.97
 -11  -7   0  362.70   16.94
  11   7   0  336.07   16.38
 -11  -7   0  375.62   17.04
 -11  -7  -1   97.02    6.15
 -11  -7  -1   97.22    5.98
  11   7   1  105.03    5.74
 -11  -7  -1   97.64    5.99
 -11  -7  -2  218.47   11.36
 -11  -7  -2  245.42   11.77
 -11  -7  -3    6.79    2.38
 -11  -7  -3    5.75    1.69
  11   7   4   72.47    4.62
 -11  -7  -4   86.89    5.24
  11   7   5    3.71    1.45
  11   7   6  110.48    6.17
 -11  -7  -6  115.94    6.27
 -11  -7  -7    3.42    1.13
  11  -9  -6   14.35    1.53
  11  -9  -5   17.64    2.02
 -11  -9   5   19.96    2.87
 -11   9   5   17.57    1.71
 -11  -9   4    5.93    3.15
 -11  -9   4    3.85    2.40
 -11  -9   3   15.54    3.00
 -11  -9   2   41.57    4.14
 -11  -9   1  188.76   10.08
 -11  -9   1  184.03   10.16
 -11  -9   1  188.44   10.14
 -11  -9   0  107.87    6.60
 -11  -9   0  110.62    7.15
 -11  -9   0  113.86    6.89
 -11  -9  -1   21.59    2.64
 -11  -9  -1   26.82    3.07
  11   9   2    9.59    1.67
 -11  -9  -2   13.43    2.61
 -11  -9  -2   12.24    2.34
  11   9   3    2.07    1.28
 -11  -9  -3    3.80    2.14
 -11  -9  -3    2.40    1.72
 -11  -9  -4   22.68    2.49
 -11  -9  -4   34.81    3.02
 -11  -9  -5    9.19    1.77
 -11  -9  -5    5.53    1.27
 -11  -9  -6   59.80    2.49
  11   9   6   18.45    1.78
 -11 -11   4    1.28    1.43
 -11 -11   4    1.01    1.54
 -11 -11   3   30.41    3.49
 -11 -11   3   34.60    3.33
 -11 -11   2    9.77    2.43
 -11 -11   2   10.80    2.47
 -11 -11   1   14.61    2.51
 -11 -11   1   18.10    2.96
 -11 -11   0  113.88    6.93
 -11 -11   0  133.50    7.32
 -11 -11   0  130.10    7.31
 -11 -11  -1    7.45    2.69
 -11 -11  -1    6.87    1.78
 -11 -11  -1    7.24    2.14
 -11 -11  -2    7.81    2.79
 -11 -11  -2    5.41    1.46
 -11 -11  -2    6.24    1.99
 -11 -11  -3   17.66    2.19
 -11 -11  -4   35.99    2.61
 -11 -13   3   52.45    3.10
 -11 -13   2   55.52    3.73
 -11 -13   1    3.83    1.42
 -11 -13   1    2.70    1.37
 -11 -13   0    9.05    1.58
 -11 -13  -1    2.52    1.47
 -11 -13  -1    1.73    1.00
 -11 -13  -1    2.58    1.39
 -11 -13  -2    8.16    1.47
 -11 -13  -2    8.26    1.34
 -12   0   8   18.91    1.60
 -12   0   8    8.70    1.07
 -12   0   7   -0.20    1.18
 -12   0   7   -0.16    0.96
 -12   0   6  282.38   13.52
 -12   0   5   -0.09    1.49
 -12   0   4   94.39    5.91
 -12   0   4   82.34    5.64
 -12   0   3    0.84    1.42
 -12   0   3    0.67    2.44
 -12   0   2  137.96    7.37
 -12   0   2  132.64    7.03
  12   0  -2  128.44    6.93
 -12   0   1   -0.30    1.16
  12   0  -1    0.41    1.02
 -12   0   0  166.93    8.73
  12   0   0  177.26    8.49
  12   0   1    0.43    1.06
  12   0   2  261.32   12.28
  12   0   3    0.05    1.53
  12   0   4  382.31   18.40
  12   0   5    0.06    1.82
  12   0   6   58.41    4.66
  12   0   7   -0.51    1.53
 -12   2   8   14.89    1.49
 -12   2   8   17.86    1.68
 -12  -2   8   16.91    1.60
 -12   2   7   16.37    1.88
 -12   2   7   16.03    1.99
 -12  -2   7   14.56    2.01
 -12   2   7   17.04    2.03
 -12   2   6  112.75    5.60
 -12   2   6  120.95    5.97
 -12  -2   6   74.43    5.27
 -12  -2   6   66.04    4.79
 -12   2   5  131.19    6.73
 -12  -2   5   95.77    6.89
 -12   2   4  129.58    7.04
 -12  -2   4  115.12    7.27
 -12   2   3  116.60    6.60
 -12  -2   3  115.04    6.89
 -12  -2   3  116.31    6.99
 -12   2   2   73.18    4.59
  12   2  -2   67.46    4.35
 -12  -2   2   77.68    4.80
 -12   2   1   52.05    3.72
  12   2  -1   62.73    3.79
  12  -2  -1   64.20    3.69
 -12  -2   1   49.68    3.88
 -12  -2   0   42.41    3.40
 -12   2   0   44.18    3.12
  12  -2   0   38.20    2.84
 -12  -2   0   45.00    3.30
 -12  -2   0   47.03    3.19
  12   2   1   27.31    2.42
  12  -2   1   24.20    2.12
 -12  -2  -1   27.51    2.60
 -12  -2  -1   25.72    2.44
  12   2   2   39.66    3.10
  12  -2   2   39.57    2.85
  12   2   2   31.44    3.23
  12   2   3   20.52    2.36
  12  -2   3   21.12    2.44
  12   2   3   15.03    2.45
  12  -2   3   16.93    2.68
  12   2   4   78.66    5.86
  12  -2   4   90.68    6.27
  12   2   4  101.17    5.83
  12  -2   4   92.86    5.74
  12   2   5   48.06    4.25
  12   2   5   46.76    3.99
  12  -2   5   38.50    3.73
  12   2   6   14.42    2.34
  12  -2   6   14.25    2.29
  12   2   7    8.66    1.65
  12  -2   7    9.40    1.68
  12   2   7   15.49    2.21
  12  -2   7   15.50    1.99
  12   2   8    7.94    1.29
 -12   4   8   15.88    1.42
 -12  -4   7   48.51    3.34
 -12   4   7   57.01    3.37
 -12  -4   7   47.88    3.25
 -12  -4   6   72.81    5.10
 -12   4   6  111.79    5.20
 -12   4   6  114.89    5.59
 -12  -4   6   68.01    4.99
 -12  -4   5   84.92    5.89
 -12   4   5  105.79    5.51
 -12  -4   4   19.01    2.69
 -12  -4   4   18.75    3.14
 -12  -4   3  509.43   23.98
 -12  -4   3  542.63   24.09
 -12  -4   2  357.07   17.11
  12   4  -2  355.65   16.47
 -12  -4   2  373.98   17.03
 -12  -4   1  144.28    8.12
  12   4  -1  155.56    7.69
 -12  -4   1  149.20    8.02
 -12  -4   1  145.93    7.84
 -12  -4   0   27.81    2.82
 -12  -4   0   30.91    2.90
  12   4   0   37.42    2.86
 -12  -4   0   28.93    3.10
 -12  -4   0   29.19    2.65
  12   4   1  843.33   34.84
 -12  -4  -1  762.00   34.84
  12   4   2   40.46    3.64
  12   4   3   61.36    4.11
  12   4   3   51.39    4.36
  12   4   4   14.19    2.18
  12  -4   4   12.32    2.13
  12   4   4   15.21    2.44
  12   4   5   24.11    2.63
  12  -4   5   21.82    2.57
  12   4   6   34.75    2.90
  12  -4   6   30.32    2.79
  12   4   7   38.05    3.08
 -12  -6   7   21.65    1.74
 -12   6   7   23.32    1.98
 -12  -6   6   22.71    2.15
 -12   6   6   26.05    2.66
 -12  -6   5  136.53    7.35
 -12  -6   5  131.10    7.64
 -12  -6   4   95.52    6.05
 -12  -6   4   91.16    6.68
 -12  -6   4   99.67    6.69
 -12  -6   3  125.53    7.53
 -12  -6   3  141.93    8.01
 -12  -6   2   49.96    3.97
  12   6  -2   45.27    3.35
 -12  -6   2   59.27    4.43
 -12  -6   2   51.70    4.12
 -12  -6   1   12.70    2.20
 -12  -6   1   11.74    2.22
  12   6  -1   12.31    1.75
 -12  -6   1   13.14    2.90
 -12  -6   1   11.86    2.20
 -12  -6   0  299.07   14.83
 -12  -6   0  293.08   14.89
  12   6   0  331.90   14.55
 -12  -6   0  310.30   15.05
 -12  -6   0  317.29   14.82
  12   6   1  561.37   23.86
 -12  -6  -1  507.57   23.82
 -12  -6  -2  138.37    7.40
  12   6   3   34.78    3.28
  12   6   4   37.66    3.46
  12   6   5  143.22    7.94
  12   6   6    1.22    1.24
  12   6   7   48.04    2.82
 -12  -6  -7   36.42    2.64
  12  -8  -6   35.73    2.51
 -12   8   6   38.66    2.53
 -12  -8   5    7.34    2.69
  12  -8  -5    6.66    1.45
 -12   8   5    8.08    1.40
 -12  -8   4   16.29    1.88
 -12  -8   4   20.17    3.80
 -12  -8   3   53.98    4.01
 -12  -8   3   58.17    4.78
 -12  -8   2   25.40    2.62
 -12  -8   2   24.20    3.29
 -12  -8   2   25.18    3.33
 -12  -8   1  134.65    7.50
 -12  -8   1  143.87    7.84
 -12  -8   1  130.39    8.03
 -12  -8   1  133.68    7.81
 -12  -8   0   11.82    1.98
  12   8   0   11.54    1.62
 -12  -8   0    9.33    2.01
 -12  -8   0   12.68    2.45
 -12  -8  -1    0.87    2.21
 -12  -8  -1    2.41    1.38
  12   8   1    1.13    1.29
 -12  -8  -1    2.60    1.80
 -12  -8  -2   35.89    3.53
 -12  -8  -2   37.29    3.09
  12   8   2   29.62    2.76
 -12  -8  -2   29.16    3.02
 -12  -8  -3    8.26    2.41
  12   8   3    6.08    1.67
 -12  -8  -3    5.00    1.70
 -12  -8  -4    6.54    2.24
 -12  -8  -4    2.99    1.31
 -12  -8  -5   55.59    3.84
 -12  -8  -6    3.34    1.22
  12   8   6    1.48    0.91
 -12 -10   4    3.57    2.38
 -12 -10   4    2.62    1.86
 -12 -10   3   16.49    3.55
 -12 -10   2    2.74    2.05
 -12 -10   2    4.84    2.38
 -12 -10   1   78.53    5.40
 -12 -10   1   86.48    5.85
 -12 -10   1   83.75    5.53
 -12 -10   0   77.22    5.12
 -12 -10   0   82.83    5.72
 -12 -10   0   88.22    5.54
 -12 -10  -1   27.37    2.72
 -12 -10  -1   34.22    3.88
 -12 -10  -1   34.87    3.26
 -12 -10  -2   27.51    2.79
 -12 -10  -3   65.80    4.23
  12  10   4    8.71    1.21
 -12 -10  -4   11.79    1.52
 -12 -12   3    0.66    1.16
 -12 -12   2   19.79    2.35
 -12 -12   2   19.90    2.38
 -12 -12   1   17.39    2.34
 -12 -12   0   15.61    1.99
 -12 -12   0   17.35    2.19
 -12 -12  -1   33.22    2.89
 -12 -12  -1   30.24    2.58
 -12 -12  -2    0.97    1.62
 -12 -12  -2    1.67    1.22
 -12 -12  -3   15.77    1.82
 -12 -12  -3   14.17    1.44
 -13  -1   8    6.03    1.04
 -13  -1   8    7.40    1.01
 -13   1   8    6.10    1.05
 -13  -1   7  126.91    6.31
 -13   1   7  131.16    6.29
 -13   1   7  132.86    6.55
 -13  -1   7  122.47    6.36
 -13   1   7  120.81    6.23
 -13  -1   6   37.04    3.15
 -13   1   6   36.15    3.04
 -13   1   6   41.33    3.34
 -13  -1   6   38.83    3.31
 -13  -1   6   36.08    2.93
 -13  -1   5   18.74    2.55
 -13   1   5   18.22    2.37
 -13  -1   4    6.12    2.07
 -13   1   4    6.90    1.83
 -13  -1   4    5.90    2.88
 -13  -1   3  301.64   13.76
 -13   1   3  304.17   13.59
 -13  -1   3  274.57   13.13
 -13  -1   2   32.17    3.23
 -13   1   2   35.28    3.09
  13  -1  -2   40.21    3.07
 -13  -1   1   81.70    5.22
 -13   1   1   85.79    5.13
  13   1  -1   81.04    4.78
  13  -1  -1   78.06    4.70
 -13  -1   0   15.36    1.87
 -13  -1   0   16.02    2.16
 -13   1   0   18.08    2.14
  13   1   0   19.78    2.05
  13  -1   0   20.12    2.01
  13   1   1   32.75    2.79
  13  -1   1   35.43    2.66
 -13  -1  -1   28.03    2.54
  13   1   2   36.77    2.98
  13  -1   2   39.56    2.98
  13   1   2   33.56    3.52
  13   1   3  631.10   26.08
  13  -1   3  619.40   26.05
  13  -1   3  559.13   25.64
  13   1   3  517.82   26.49
  13  -1   3  569.73   26.70
  13  -1   4   10.01    2.34
  13  -1   4    8.03    1.55
  13   1   4    9.89    2.16
  13  -1   4    8.52    2.13
  13  -1   5   12.08    2.53
  13  -1   5    5.91    1.35
  13   1   5    7.39    2.17
  13  -1   5    7.21    2.05
  13   1   6   14.18    2.29
  13  -1   6   13.74    2.27
  13   1   6   22.01    2.84
  13  -1   6   23.58    2.86
  13   1   7    6.46    1.62
  13   1   7    3.87    1.35
  13  -1   7    4.45    1.34
 -13  -3   8    3.70    0.71
 -13   3   8    4.53    0.73
 -13  -3   7   14.43    1.81
 -13   3   7   17.80    1.61
 -13   3   7   21.03    1.90
 -13  -3   7   15.82    1.80
 -13   3   7   20.94    2.04
 -13  -3   6    9.88    1.80
 -13   3   6   13.49    1.68
 -13  -3   6    9.00    1.81
 -13   3   6   13.72    1.92
 -13   3   6   14.75    2.11
 -13  -3   5  140.86    7.81
 -13   3   5  137.64    7.14
 -13  -3   5  123.94    7.80
 -13  -3   4   85.76    5.70
 -13   3   4   73.78    4.77
 -13  -3   4   75.59    5.71
 -13  -3   3   18.34    2.70
 -13   3   3   22.79    2.47
 -13  -3   3   22.19    3.90
 -13  -3   3   22.07    2.81
 -13  -3   2   84.80    5.62
 -13   3   2   81.28    5.10
  13   3  -2   91.52    5.19
 -13  -3   2   88.54    5.54
  13   3  -1  119.28    6.27
  13  -3  -1  108.89    6.10
 -13  -3   1  110.72    6.57
 -13  -3   1  115.06    6.35
 -13  -3   0    6.33    1.71
  13   3   0    6.69    1.59
  13  -3   0    6.42    1.33
 -13  -3   0    6.52    2.05
  13  -3   1  195.37    9.11
 -13  -3  -1  185.77    9.47
 -13  -3  -1  183.13    9.44
  13   3   2  296.03   13.65
  13   3   2  278.57   14.30
 -13  -3  -2  286.93   13.65
  13   3   3   63.18    4.92
  13   3   4   11.06    2.35
  13  -3   4   10.73    2.18
  13   3   4    9.03    2.05
  13   3   5   76.16    5.12
  13  -3   5   74.91    5.13
  13   3   6   35.31    2.91
  13  -3   6   32.92    2.89
  13   3   6   42.84    3.56
  13   3   7    5.11    1.08
  13   3   7   13.67    1.79
  13  -5  -7    6.66    1.28
 -13  -5   7    6.37    1.07
 -13   5   7    9.79    1.32
 -13  -5   6   29.99    2.72
 -13   5   6   50.27    2.97
 -13  -5   6   32.72    2.62
 -13   5   6   49.89    3.39
 -13   5   5    6.48    1.43
 -13  -5   5    5.73    1.40
 -13  -5   5    6.43    1.71
 -13  -5   4   32.99    3.37
 -13  -5   4   26.89    3.63
 -13  -5   3  109.97    6.83
 -13  -5   3  114.20    7.01
 -13  -5   2  206.82   10.91
  13   5  -2  210.02   10.20
 -13  -5   2  209.92   10.78
 -13  -5   1   18.64    2.60
  13   5  -1   20.35    2.20
 -13  -5   1   18.50    3.01
 -13  -5   1   19.40    2.49
 -13  -5   0   18.22    2.67
 -13  -5   0   20.74    2.56
  13   5   0   15.81    2.09
 -13  -5   0   22.52    2.97
 -13  -5   0   20.09    2.32
  13   5   1  310.30   13.90
 -13  -5  -1  296.96   14.07
 -13  -5  -1  278.19   13.63
 -13  -5  -1  284.13   13.98
  13   5   2  388.93   17.95
 -13  -5  -2  388.25   18.16
  13   5   3  130.92    7.87
 -13  -5  -3  143.63    7.81
  13   5   4   28.65    3.16
  13   5   5   45.17    3.81
  13   5   6   37.09    3.09
  13   5   7    7.78    1.04
 -13  -7   6   40.24    2.58
 -13   7   6   50.07    3.06
 -13  -7   5    6.45    1.30
 -13  -7   5    8.29    2.90
 -13   7   5    6.53    1.44
 -13  -7   4   45.77    3.48
 -13  -7   4   46.41    4.73
 -13  -7   4   48.85    4.40
 -13  -7   3    5.09    1.70
 -13  -7   3    3.37    2.29
 -13  -7   2  229.72   11.91
  13   7  -2  229.83   11.16
 -13  -7   2  254.16   12.27
 -13  -7   2  244.94   12.11
 -13  -7   1   37.33    3.36
  13   7  -1   36.08    2.76
 -13  -7   1   28.69    3.27
 -13  -7   1   33.61    4.12
 -13  -7   1   35.37    3.38
 -13  -7   0   14.83    2.26
  13   7   0    9.23    1.64
 -13  -7   0   16.35    3.22
 -13  -7   0   14.98    2.29
 -13  -7  -1    8.72    1.90
  13   7   1    9.83    1.82
 -13  -7  -1    6.68    2.87
 -13  -7  -1    8.20    1.91
  13   7   2   53.33    3.93
 -13  -7  -2   49.77    3.82
 -13  -7  -3    8.95    2.69
  13   7   3    9.09    1.87
  13   7   4   43.96    3.63
 -13  -7  -4   77.38    4.64
 -13  -7  -5    1.12    1.67
  13   7   5    1.33    1.20
  13   7   6   16.64    1.70
 -13  -7  -6   31.96    2.23
 -13  -9   5    1.47    1.91
 -13  -9   4   60.53    4.45
 -13  -9   3   25.24    3.16
 -13  -9   2   27.93    3.22
 -13  -9   2   34.50    3.46
 -13  -9   1   16.92    2.47
 -13  -9   1   17.38    3.40
 -13  -9   1   16.74    2.62
 -13  -9   0   32.81    3.04
 -13  -9   0   38.46    3.43
  13   9   1    1.82    1.03
 -13  -9  -1    1.76    1.62
  13   9   2   21.79    2.07
 -13  -9  -2   25.10    3.41
 -13  -9  -2   21.17    2.45
  13   9   3   13.76    1.70
 -13  -9  -3   11.65    1.74
 -13  -9  -4   18.85    2.15
  13   9   4   12.46    1.54
 -13  -9  -5    2.85    1.15
  13   9   5    1.42    0.81
 -13  -9  -5    2.75    1.40
 -13 -11   3   12.20    2.24
 -13 -11   2    2.18    1.64
 -13 -11   1    1.06    1.40
 -13 -11   1    1.30    1.58
 -13 -11   0   37.16    3.08
 -13 -11   0   45.28    3.46
 -13 -11  -1   21.66    2.76
 -13 -11  -1   19.94    2.27
 -13 -11  -2   17.50    2.39
 -13 -11  -2   13.82    1.83
 -13 -11  -3   23.00    1.83
 -13 -11  -4    6.23    1.22
 -13 -13   0   28.89    2.02
 -14   0   7    0.73    0.95
 -14   0   7    0.54    0.78
 -14   0   6   41.05    3.13
 -14   0   6   37.90    3.02
 -14   0   5   -0.21    1.41
 -14   0   4   85.19    5.47
 -14   0   4   66.76    4.98
 -14   0   3    0.05    1.46
 -14   0   3    0.67    2.26
 -14   0   2  121.73    6.86
  14   0  -2  107.49    6.28
 -14   0   1   -0.18    1.30
  14   0  -1   -0.30    1.24
 -14   0   0   31.22    2.90
  14   0   0   25.49    2.45
  14   0   1    0.31    1.26
  14   0   2  265.27   12.70
  14   0   3    0.04    1.30
  14   0   4   53.88    3.78
  14   0   4   63.62    4.95
  14   0   5    1.23    1.94
  14   0   5    0.15    1.04
  14   0   6   53.84    4.17
 -14   2   7    3.37    1.09
 -14  -2   7    2.13    1.06
 -14   2   7    3.92    0.91
 -14   2   7    2.98    1.03
 -14   2   6   57.81    3.73
 -14   2   6   65.33    4.10
 -14  -2   6   50.96    3.79
 -14   2   6   59.64    4.10
 -14   2   5   30.94    2.69
 -14  -2   5   29.47    3.79
 -14  -2   4   81.48    5.63
 -14   2   4   80.57    5.04
 -14  -2   4   73.18    5.37
 -14  -2   3   21.81    2.86
 -14   2   3   25.05    2.61
 -14  -2   3   21.94    3.55
 -14  -2   2  254.94   12.70
 -14   2   2  245.10   12.26
  14   2  -2  254.17   12.15
 -14  -2   1    8.27    1.97
 -14   2   1    8.12    1.67
  14  -2  -1    9.95    1.63
 -14  -2   0  123.33    6.71
 -14  -2   0  122.09    7.22
 -14   2   0  124.26    6.95
  14  -2   0  137.29    6.79
 -14  -2   0  128.16    6.93
 -14   2  -1   14.03    1.94
  14   2   1   19.82    2.24
  14  -2   1   19.44    1.97
 -14  -2  -1   16.11    2.21
  14   2   2  487.14   21.00
  14  -2   2  483.77   20.61
 -14  -2  -2  421.49   20.62
  14   2   3   76.42    4.74
  14  -2   3   72.22    4.32
  14   2   3   66.98    5.32
  14   2   4   71.40    4.60
  14   2   4   73.08    5.47
  14   2   5   31.32    3.21
  14   2   5   30.60    2.79
  14   2   5   40.07    3.78
  14   2   6   28.01    2.27
  14   2   7   10.66    1.18
 -14  -2  -7   40.76    2.04
 -14  -4   7    8.09    1.15
 -14   4   7   11.95    1.36
 -14   4   7   11.51    1.15
 -14  -4   7    6.69    0.97
 -14  -4   6   42.69    3.16
 -14  -4   6   38.98    3.00
 -14  -4   5   63.44    4.41
 -14  -4   5   58.25    4.87
 -14  -4   4  188.52    9.71
 -14  -4   4  162.09    9.28
 -14  -4   3  192.44   10.19
 -14  -4   3  187.37   10.14
 -14  -4   3  189.61   10.10
 -14  -4   2  158.15    9.14
  14   4  -2  175.63    8.66
 -14  -4   2  168.27    9.04
 -14  -4   1   25.10    2.96
  14   4  -1   29.75    2.66
 -14  -4   1   26.27    3.24
 -14  -4   1   27.07    2.70
 -14  -4   0   31.04    3.13
 -14  -4   0   35.72    3.33
  14   4   0   32.36    2.83
 -14  -4   0   34.09    3.40
 -14  -4  -1  188.86    9.85
 -14  -4  -1  191.67   10.22
  14   4   1  210.96   10.01
 -14  -4  -1  189.36    9.87
 -14  -4  -2  239.23   11.92
 -14  -4  -2  252.46   12.14
  14   4   3   44.20    4.01
 -14  -4  -3   51.12    4.01
  14   4   4    8.14    2.07
  14   4   5   11.98    2.19
  14   4   6   49.16    3.42
 -14  -4  -6   46.04    3.13
  14   4   7    5.16    0.79
 -14  -4  -7    9.59    1.15
 -14  -6   6    1.91    0.86
 -14   6   6    2.37    0.99
 -14  -6   5  154.06    7.83
 -14  -6   4    8.26    1.90
 -14  -6   4    7.48    2.45
 -14  -6   3   88.21    5.72
 -14  -6   3   91.03    5.96
 -14  -6   2  103.31    6.43
  14   6  -2  101.02    5.72
 -14  -6   2  107.54    6.43
 -14  -6   1  393.43   18.62
  14   6  -1  409.79   17.94
 -14  -6   1  383.84   18.53
 -14  -6   1  387.87   18.28
 -14  -6   0   16.03    2.44
  14   6   0   13.64    1.95
 -14  -6   0   13.83    2.91
 -14  -6   0   14.78    2.17
 -14  -6  -1   76.53    5.20
 -14  -6  -1   75.94    5.12
  14   6   1   76.82    4.80
 -14  -6  -1   77.08    5.31
 -14  -6  -1   67.56    4.55
 -14  -6  -2   48.42    3.85
  14   6   2   43.03    3.52
 -14  -6  -2   45.14    3.98
 -14  -6  -2   44.32    3.88
  14   6   3   54.37    4.08
 -14  -6  -3   60.13    4.43
 -14  -6  -4    2.98    2.18
  14   6   4    2.60    1.49
 -14  -8   5   44.75    3.29
 -14   8   5   39.85    2.59
 -14  -8   4    8.74    1.31
 -14  -8   4    9.49    2.96
 -14   8   4    7.26    1.33
 -14  -8   4   10.25    2.32
 -14  -8   3  123.70    6.75
 -14  -8   3  122.27    7.44
 -14  -8   3  135.50    7.42
 -14  -8   2   55.90    3.93
 -14  -8   2   56.12    4.30
 -14  -8   1   68.36    4.57
  14   8  -1   76.63    4.10
 -14  -8   1   62.87    4.54
 -14  -8   1   63.98    4.68
 -14  -8   0    8.99    1.82
  14   8   0    8.79    1.45
 -14  -8   0    8.66    2.90
 -14  -8   0    9.05    1.97
 -14  -8  -1   50.15    3.67
  14   8   1   46.34    3.21
 -14  -8  -1   48.81    4.25
 -14  -8  -1   44.28    3.53
 -14  -8  -2   27.71    3.02
 -14  -8  -2   25.00    2.46
  14   8   2   24.07    2.27
 -14  -8  -2   22.68    3.19
 -14  -8  -2   18.05    2.23
 -14  -8  -3   63.62    4.14
 -14  -8  -3   60.51    3.81
  14   8   3   48.58    3.51
 -14  -8  -3   48.61    4.03
 -14  -8  -4   21.50    2.31
 -14  -8  -4   22.66    1.98
  14   8   4   15.12    1.76
 -14  -8  -4   13.03    2.23
 -14  -8  -5   35.92    2.38
 -14  -8  -5   40.06    2.17
  14   8   5   24.17    1.97
 -14  -8  -5   18.73    2.04
 -14 -10   4    9.82    1.71
 -14 -10   3    2.29    2.32
 -14 -10   3    1.80    1.55
 -14 -10   2   60.47    4.23
 -14 -10   1   51.78    3.81
 -14 -10   0   51.22    4.14
 -14 -10   0   48.23    3.61
 -14 -10  -1    5.15    1.51
 -14 -10  -2    9.49    2.23
 -14 -10  -2    8.32    1.47
 -14 -10  -3    7.13    1.84
 -14 -10  -4    1.07    1.13
 -14 -12   2   -0.09    0.80
 -14 -12   1   21.85    2.03
 -14 -12   1   26.11    2.04
 -14 -12   0   13.57    1.50
 -14 -12  -1   62.87    3.39
 -15  -1   7   29.76    2.10
 -15   1   7   30.42    2.01
 -15   1   7   32.31    2.22
 -15  -1   7   31.44    2.20
 -15   1   7   25.48    1.94
 -15  -1   6   20.20    2.05
 -15   1   6   18.73    1.88
 -15   1   6   19.37    2.14
 -15  -1   6   20.27    2.18
 -15   1   6   18.65    1.98
 -15  -1   6   16.81    1.73
 -15  -1   5   20.36    2.40
 -15   1   5   18.88    2.18
 -15  -1   4   47.52    4.05
 -15   1   4   44.90    3.60
 -15  -1   4   37.94    3.84
 -15  -1   3  134.03    7.41
 -15   1   3  131.42    7.21
 -15  -1   2    6.62    1.95
 -15   1   2    7.54    1.82
 -15  -1   2    8.00    2.55
 -15  -1   1   89.32    5.79
 -15   1   1   83.09    5.49
  15   1  -1   92.81    5.35
  15  -1  -1   91.35    5.30
 -15  -1   0    0.89    1.44
 -15   1   0    0.48    1.26
  15   1   0    1.58    1.43
  15  -1   0    1.42    1.30
 -15  -1  -1  156.66    8.18
 -15  -1  -1  158.62    8.85
 -15   1  -1  157.83    8.66
  15   1   1  189.00    8.71
  15  -1   1  174.96    8.48
  15   1   2  227.24   10.47
  15  -1   2  214.74   10.14
  15   1   3  547.75   22.62
  15  -1   3  521.18   22.29
  15   1   4   51.22    3.49
  15  -1   4   44.21    3.16
  15   1   5    4.94    1.31
 -15  -1  -6   -0.36    1.14
  15   1   6    0.09    0.79
 -15  -3   7  100.86    5.53
 -15   3   7  152.96    5.76
 -15   3   7  144.72    5.85
 -15  -3   7   91.79    5.40
 -15  -3   6   44.82    3.21
 -15   3   6   53.38    3.29
 -15  -3   6   46.23    3.18
 -15   3   6   53.99    3.50
 -15   3   5   14.63    1.64
 -15  -3   5   14.46    3.16
 -15   3   4   92.92    5.32
 -15  -3   4   95.87    5.96
 -15   3   3   35.27    2.93
 -15  -3   3   35.78    4.07
 -15   3   2  110.04    6.47
 -15  -3   2  113.03    6.77
  15   3  -1   54.71    3.83
  15  -3   0   57.89    3.63
 -15  -3   0   48.16    3.95
 -15  -3  -1  110.94    6.08
  15  -3   1  103.73    5.65
 -15  -3  -1  103.79    5.98
  15   3   2   88.49    5.36
 -15  -3  -2   83.72    5.28
  15   3   3  177.67    9.02
 -15  -3  -3  171.38    8.95
  15   3   4   68.98    4.34
 -15  -3  -4   60.22    4.27
  15   3   5   56.77    3.87
 -15  -3  -5   71.61    4.21
  15   3   6   10.80    1.33
 -15  -3  -6   14.58    1.72
 -15  -5   6   12.43    1.44
 -15   5   6   11.95    1.20
 -15  -5   5   23.06    2.26
 -15  -5   5   21.42    3.20
 -15   5   5   21.93    1.96
 -15  -5   5   21.75    1.92
 -15  -5   4  208.76   10.16
 -15  -5   4  182.00    9.91
 -15  -5   3  150.09    8.33
 -15  -5   3  147.97    8.47
 -15  -5   3  149.22    8.26
 -15  -5   2    1.24    1.72
  15   5  -2    5.27    1.46
 -15  -5   2    1.72    1.66
 -15  -5   1    3.52    1.84
  15   5  -1    3.40    1.40
 -15  -5   1    3.27    1.61
 -15  -5   0  147.92    8.57
  15   5   0  168.21    8.16
 -15  -5   0  147.29    8.38
 -15  -5  -1   37.36    3.50
 -15  -5  -1   39.46    3.55
  15   5   1   42.58    3.31
 -15  -5  -1   38.54    3.55
 -15  -5  -2   51.47    3.98
 -15  -5  -2   47.36    3.90
  15   5   2   47.26    3.76
 -15  -5  -2   44.34    3.74
 -15  -5  -3    4.41    2.03
  15   5   3    2.61    1.70
 -15  -5  -3    3.91    1.93
 -15  -5  -4   25.44    2.77
  15   5   5   38.49    2.90
 -15  -5  -5   50.06    3.32
  15   5   6   25.79    1.96
 -15  -5  -6   35.30    2.25
 -15  -7   5    7.27    1.09
 -15  -7   5    7.15    2.20
 -15   7   5    8.54    1.24
 -15  -7   4   51.92    3.44
 -15  -7   3    5.40    1.66
 -15  -7   3    4.15    2.00
 -15  -7   2   16.80    2.25
 -15  -7   2   18.04    2.47
 -15  -7   1   21.18    2.56
  15   7  -1   21.42    2.04
 -15  -7   1   17.85    2.39
 -15  -7   0   34.00    3.14
  15   7   0   30.52    2.56
 -15  -7   0   32.11    3.56
 -15  -7   0   29.56    2.80
 -15  -7  -1    9.20    1.87
  15   7   1    8.61    1.61
 -15  -7  -1    7.28    2.45
 -15  -7  -1    6.80    1.50
 -15  -7  -2  124.01    6.76
 -15  -7  -2  122.68    6.66
  15   7   2  107.18    6.17
 -15  -7  -2  115.75    6.65
 -15  -7  -3    1.36    1.32
  15   7   3    1.55    1.35
 -15  -7  -3    1.73    1.91
 -15  -7  -4   44.06    2.87
  15   7   4   35.82    2.69
 -15  -7  -5   20.48    1.69
  15   7   5   13.72    1.47
 -15  -9   4   11.99    1.96
 -15  -9   3    3.99    2.46
 -15  -9   3    3.51    1.56
 -15  -9   2   13.77    2.15
 -15  -9   1   68.21    4.41
 -15  -9   0   23.26    3.06
 -15  -9   0   20.52    2.29
  15   9   1   10.20    1.23
 -15  -9  -1   11.08    2.45
 -15  -9  -1    9.52    1.60
  15   9   2   37.76    2.59
 -15  -9  -2   54.50    3.54
  15   9   3   18.91    1.55
 -15  -9  -3   22.96    2.25
  15   9   4   14.83    1.20
 -15  -9  -4   18.93    1.63
 -15 -11   2   25.57    2.16
 -15 -11   2   23.86    2.04
 -15 -11   1   18.37    1.85
 -15 -11   0   18.51    1.78
 -15 -11  -1    3.50    0.88
 -15 -11  -2   65.50    3.60
 -16   0   6   13.85    1.52
 -16   0   6   12.40    1.43
 -16   0   5    0.30    1.14
 -16   0   4   12.52    2.08
 -16   0   3    0.42    1.56
 -16   0   2   73.83    5.04
 -16   0   1   -0.42    1.38
  16   0  -1    0.04    1.36
 -16   0   0   88.64    5.49
  16   0   0   81.73    5.04
 -16   0  -1    0.04    1.33
  16   0   1    0.24    1.27
 -16   0  -2    2.89    1.55
  16   0   2    6.42    1.57
  16   0   3    1.01    1.18
  16   0   4   89.88    4.95
  16   0   5    0.14    0.77
 -16  -2   7    7.07    0.84
 -16  -2   6   44.68    2.88
 -16   2   6   41.42    2.56
 -16   2   6   44.53    2.90
 -16  -2   6   45.78    2.91
 -16   2   6   41.24    2.87
 -16  -2   5    2.32    1.34
 -16   2   5    2.47    0.99
 -16  -2   4   67.41    4.69
 -16   2   4   56.46    3.86
 -16  -2   4   59.50    4.39
 -16  -2   3   84.70    5.54
 -16   2   3   87.36    5.27
 -16  -2   3   73.13    5.15
 -16  -2   2   83.84    5.47
 -16   2   2   82.46    5.02
 -16  -2   2   77.12    5.14
  16   2  -2   72.20    4.87
 -16  -2   1    9.25    2.17
 -16   2   1    8.42    1.66
 -16  -2   0   53.35    4.35
 -16   2   0   51.27    3.91
  16   2   0   64.00    4.09
  16  -2   0   61.96    3.88
 -16  -2  -1    9.13    1.80
 -16  -2  -1   10.68    2.13
 -16   2  -1    9.66    1.68
  16   2   1   12.92    2.03
  16  -2   1   12.11    1.67
 -16  -2  -2   51.75    3.53
 -16  -2  -2   54.59    4.10
 -16   2  -2   49.70    3.57
  16   2   2   47.06    3.59
  16  -2   2   49.19    3.30
 -16  -2  -3   12.08    1.98
 -16   2  -3   13.21    1.78
  16   2   3   12.51    2.04
 -16   2  -4  132.90    6.92
  16   2   4  142.96    7.17
 -16  -2  -4  129.84    6.90
  16   2   5   29.31    2.30
 -16  -2  -5   30.89    2.43
  16   2   6    3.92    0.76
 -16  -2  -6    8.83    1.11
 -16  -4   6   33.41    2.20
 -16   4   6   30.62    2.01
 -16  -4   6   27.44    1.91
 -16  -4   5    9.40    1.61
 -16   4   5    9.12    1.44
 -16  -4   5    8.12    1.34
 -16  -4   4   87.19    5.24
 -16  -4   4   69.39    4.85
 -16  -4   3   36.35    3.44
 -16  -4   3   37.24    3.93
 -16  -4   2   77.72    5.35
  16   4  -2   75.43    4.74
 -16  -4   2   73.55    4.86
 -16  -4   1   68.37    5.04
  16   4  -1   75.67    4.61
 -16  -4   0  136.42    8.07
  16   4   0  149.67    7.62
 -16  -4  -1   60.28    4.18
 -16  -4  -1   56.88    4.39
  16   4   1   65.83    4.13
 -16  -4  -1   51.84    3.97
 -16  -4  -2   56.50    3.84
 -16  -4  -2   47.82    3.59
 -16  -4  -3   11.01    2.05
  16   4   3   13.36    2.00
  16   4   4   87.38    5.20
 -16  -4  -4   98.17    5.32
  16   4   5   52.71    3.29
 -16  -4  -5   54.11    3.35
 -16  -4  -6   14.13    1.24
  16   4   6   11.67    1.08
 -16  -6   5   34.49    2.33
 -16   6   5   34.38    2.45
 -16  -6   4    2.06    1.21
 -16  -6   4    2.13    2.49
 -16  -6   3   59.63    4.16
 -16  -6   3   53.65    4.57
 -16  -6   2  171.63    9.05
 -16  -6   2  172.72    8.94
 -16  -6   1  107.81    6.65
  16   6  -1  124.75    6.26
 -16  -6   1  112.09    6.35
 -16  -6   0    3.10    1.69
  16   6   0    2.72    1.32
 -16  -6   0    3.90    2.28
 -16  -6  -1   12.38    2.13
  16   6   1    8.89    1.71
 -16  -6  -1   10.36    2.32
 -16  -6  -2   43.13    3.55
 -16  -6  -2   43.12    3.44
  16   6   2   49.71    3.32
 -16  -6  -2   37.31    3.31
 -16  -6  -3   57.17    3.81
 -16  -6  -3   62.01    3.94
  16   6   3   57.65    3.66
 -16  -6  -4    2.26    1.46
 -16  -6  -4    1.98    1.16
  16   6   4    2.86    1.20
 -16  -6  -5   35.12    2.51
 -16  -6  -5   44.65    2.64
 -16   8   4    0.17    0.53
 -16  -8   3   25.86    2.01
 -16  -8   2  196.14    9.48
 -16  -8   2  196.42    9.69
 -16  -8   1   47.20    3.31
 -16  -8   1   48.56    3.41
 -16  -8   0   38.54    2.92
  16   8   0   38.46    2.50
 -16  -8   0   31.04    2.68
 -16  -8  -1   31.69    2.57
  16   8   1   29.41    2.22
 -16  -8  -1   25.39    2.88
 -16  -8  -2    8.43    1.45
  16   8   2    7.00    1.22
 -16  -8  -2    6.83    1.87
  16   8   3   34.58    2.42
 -16  -8  -3   35.55    2.74
  16   8   4   12.44    1.15
 -16 -10   3   16.90    1.56
 -16 -10   2   75.78    4.24
 -16 -10   2   79.69    4.27
 -16 -10   1    4.48    1.17
 -16 -10   0   22.47    1.83
 -17  -1   6   15.56    1.40
 -17   1   6   15.23    1.23
 -17   1   6   14.59    1.47
 -17  -1   6   13.94    1.43
 -17   1   6   12.70    1.28
 -17  -1   5   64.64    3.89
 -17   1   5   60.69    3.60
 -17  -1   4    1.94    1.44
 -17   1   4    1.47    1.16
 -17  -1   3  120.65    6.72
 -17   1   3  123.52    6.58
 -17  -1   2   11.25    2.11
 -17   1   2   10.95    1.89
 -17  -1   1  100.25    5.92
 -17   1   1   93.26    5.59
  17   1  -1   80.41    5.16
 -17  -1   0   10.02    2.07
 -17   1   0   11.11    1.93
  17   1   0   12.34    1.89
  17  -1   0   12.15    1.83
 -17  -1  -1  148.56    8.59
 -17   1  -1  149.68    8.37
  17   1   1  168.48    8.29
  17  -1   1  176.55    8.21
 -17  -1  -2   37.03    3.23
 -17   1  -2   35.56    3.02
  17   1   2   40.06    3.01
  17  -1   2   39.34    2.85
 -17  -1  -3  356.05   15.89
 -17   1  -3  335.60   15.57
  17   1   3  341.00   15.39
  17  -1   3  331.08   15.17
 -17  -1  -4  105.46    5.84
 -17   1  -4  109.38    5.65
  17   1   4  101.49    5.41
 -17   1  -5    8.25    1.10
 -17  -1  -5    7.20    1.31
  17   1   5    4.95    0.91
 -17   3   6   35.75    2.10
 -17  -3   6   32.88    2.03
 -17   3   6   33.08    2.17
 -17   3   5   44.58    2.94
 -17  -3   5   45.63    2.95
 -17  -3   4   11.65    2.54
 -17  -3   3  177.81    8.84
 -17  -3   2    8.13    2.74
  17   3  -1   20.01    2.34
 -17  -3   0   19.56    2.64
 -17  -3  -1   49.45    4.02
  17   3   1   54.06    3.72
 -17  -3  -2   20.03    2.24
 -17  -3  -2   18.79    2.44
  17   3   2   21.38    2.27
 -17  -3  -3   26.57    2.44
 -17  -3  -3   26.18    2.65
  17   3   3   32.10    2.61
 -17  -3  -4   69.64    4.14
 -17  -3  -4   82.01    4.64
  17   3   4   75.47    4.26
 -17  -3  -5    9.58    1.27
 -17  -3  -5   13.23    1.52
  17   3   5    9.32    1.15
 -17  -5   5   10.88    1.29
 -17   5   5    9.92    1.29
 -17  -5   4   88.97    4.80
 -17  -5   4   73.82    4.75
 -17  -5   3   12.88    2.07
 -17  -5   3   13.01    2.91
 -17  -5   2   57.96    4.13
 -17  -5   2   51.84    4.39
 -17  -5   1   30.04    2.97
  17   5  -1   26.73    2.43
 -17  -5   0   53.88    4.11
  17   5   0   53.66    3.60
 -17  -5  -1    8.69    1.89
  17   5   1    7.12    1.56
 -17  -5  -2   57.04    3.73
 -17  -5  -2   55.63    3.97
  17   5   2   57.20    3.63
 -17  -5  -2   48.26    3.46
 -17  -5  -3   13.32    1.90
 -17  -5  -3   12.18    1.85
 -17  -5  -4   21.53    2.03
 -17  -5  -4   24.84    2.16
 -17  -5  -5   41.22    2.35
 -17  -5  -5   49.07    2.63
 -17  -7   4   54.17    3.51
 -17   7   4   57.51    3.28
 -17  -7   3   23.33    2.05
 -17  -7   3   21.84    2.75
 -17  -7   2   86.17    4.83
 -17  -7   2   82.98    5.17
 -17  -7   2   76.71    4.73
 -17  -7   1   15.39    1.93
 -17  -7   1   13.08    1.73
 -17  -7   0    3.67    1.40
  17   7   0    3.13    1.12
 -17  -7  -1    8.10    1.59
  17   7   1    8.78    1.34
 -17  -7  -2   72.74    4.20
  17   7   2   72.99    3.90
 -17  -7  -3   10.69    1.45
  17   7   3    8.64    1.18
 -17  -7  -3    5.98    1.31
 -17  -7  -4   16.45    1.36
  17   7   4   13.34    1.22
 -17  -9   1   24.33    1.89
 -18   0   5   -0.04    0.75
 -18   0   4   32.99    2.58
 -18   0   3   -0.27    1.29
 -18   0   2   55.94    4.01
 -18   0   1   -0.20    1.38
 -18   0   0   56.55    4.23
  18   0   0   70.01    4.11
 -18   0  -1    0.08    1.24
  18   0   1   -0.03    1.12
 -18   0  -2   90.85    5.67
  18   0   2  110.47    5.51
 -18   0  -3    0.88    1.20
  18   0   3    0.18    0.92
 -18   0  -4   65.99    3.36
  18   0   4   41.80    2.67
 -18   0  -5    0.28    0.57
 -18  -2   5    9.53    1.27
 -18   2   5   10.01    1.28
 -18  -2   5    9.85    1.25
 -18  -2   4   26.91    2.38
 -18   2   4   22.80    1.80
 -18   2   3    7.90    1.33
 -18  -2   3    8.71    1.96
 -18  -2   3    6.75    2.08
 -18  -2   2   57.43    4.14
 -18   2   2   53.18    3.68
 -18  -2   1    2.75    1.66
 -18   2   1    1.39    1.14
 -18  -2   0   34.19    3.19
 -18   2   0   31.75    2.69
  18   2   0   35.45    2.85
 -18  -2  -1   44.57    3.52
 -18   2  -1   42.23    3.07
  18   2   1   45.65    3.18
  18  -2   1   42.11    2.92
 -18  -2  -2   13.52    2.11
  18   2   2   15.74    1.85
 -18  -2  -3   18.96    2.11
  18   2   3   19.89    1.90
 -18  -2  -4   97.94    4.80
  18   2   4   74.49    4.24
 -18  -2  -5   26.16    1.88
 -18  -4   5   16.98    1.43
 -18  -4   4   57.96    3.60
 -18  -4   3   11.54    1.94
 -18  -4   3    9.51    2.26
 -18  -4   2   61.22    4.22
 -18  -4   1   60.74    4.21
  18   4  -1   64.81    3.97
  18   4   0   61.29    3.82
  18   4   3    9.54    1.39
  18   4   4   92.18    4.65
 -18  -6   4   20.01    1.52
 -18  -6   4   13.63    1.81
 -18  -6   3   24.92    2.06
 -18  -6   3   19.98    2.50
 -18  -6   2    8.97    1.57
 -18  -6   2    9.02    2.40
 -18  -6   1  143.77    7.23
 -18  -6   1  130.26    7.02
 -18  -6   0    4.90    1.52
  18   6   0    4.11    1.19
 -18  -6  -1  109.72    6.03
  18   6   1  109.82    5.60
 -18  -6  -2   10.74    1.60
  18   6   2   11.21    1.39
 -18  -6  -3   36.01    2.44
  18   6   3   31.42    2.16
 -18  -6  -4   12.98    1.18
  18   6   4   10.79    1.04
 -18  -8   3    4.77    1.18
 -18  -8   2    9.58    1.74
 -18  -8   1  143.13    6.61
 -18  -8   1  132.99    6.70
 -18  -8   0    7.26    1.09
 -18  -8  -1   28.45    1.84
  18   8   1   19.26    1.52
 -19  -1   5   73.89    3.57
 -19   1   5   75.07    3.71
 -19  -1   5   72.02    3.65
 -19   1   5   63.51    3.52
 -19  -1   4   11.08    1.38
 -19   1   4    9.14    1.08
 -19  -1   3   57.92    3.67
 -19   1   3   50.19    3.22
 -19  -1   2    2.96    1.38
 -19   1   2    3.25    1.22
 -19  -1   1   52.40    3.64
 -19   1   1   46.75    3.32
 -19  -1   0  101.74    5.84
 -19   1   0   97.86    5.58
  19   1   0  105.37    5.52
 -19  -1  -1    7.97    1.66
 -19   1  -1    7.25    1.40
  19   1   1   12.24    1.60
  19  -1   1   11.69    1.44
 -19  -1  -2    8.14    1.49
 -19   1  -2    8.25    1.34
  19   1   2    9.25    1.38
  19  -1   2    9.77    1.23
 -19  -1  -3   14.50    1.66
 -19   1  -3   14.44    1.45
 -19  -1  -4   48.31    2.47
  19   1   4   28.20    1.85
 -19  -3   4   22.88    1.85
 -19  -3   3   63.33    3.98
 -19  -3   2   17.10    2.09
 -19  -3   1   29.22    2.76
 -19  -3   0  105.87    6.03
 -19  -3  -1   25.82    2.49
  19   3   1   26.93    2.23
 -19  -3  -2   23.46    2.32
  19   3   2   27.41    2.18
 -19  -3  -3   23.71    2.10
  19   3   3   23.39    1.83
  19   3   4   60.92    3.11
 -19  -5   4   61.61    3.23
 -19  -5   3   25.59    1.96
 -19  -5   3   16.88    1.76
 -19  -5   2   84.14    4.26
 -19  -5   2   57.38    3.63
 -19  -5   1   38.05    2.81
 -19  -5   1   31.12    2.53
 -19  -5   0   39.49    3.01
  19   5   0   42.25    2.77
 -19  -5  -1    0.65    1.12
  19   5   1    0.88    0.92
 -19  -5  -2   48.21    3.16
  19   5   2   47.43    2.84
 -19  -5  -3   33.12    2.28
 -19  -7   2   10.68    1.07
 -19  -7   2    5.69    1.16
 -19  -7   1    3.15    0.90
 -19  -7   1    4.15    1.25
 -19  -7   0   50.83    2.72
 -19  -7   0   34.19    2.34
 -19  -7  -1    3.15    0.87
  19   7   1    1.50    0.68
  19   7   2   20.97    1.39
 -20   0   3    0.25    0.69
 -20   0   2  194.12    9.23
 -20   0   1    0.16    0.92
 -20   0   0   78.84    4.46
 -20   0  -1   -0.35    0.91
 -20   0  -2   34.75    2.31
  20   0   2   30.58    2.09
 -20   0  -3    0.34    0.59
 -20  -2   4   31.44    1.86
 -20  -2   4   27.50    1.80
 -20  -2   3   16.98    1.61
 -20  -2   2   64.26    3.89
 -20  -2   1    5.04    1.29
 -20  -2   0   43.23    3.08
 -20  -2  -1    4.08    1.21
  20   2   1    2.76    1.03
 -20  -2  -2   10.30    1.40
  20   2   2    8.71    1.22
 -20  -2  -3    1.96    0.83
  20   2   3    1.58    0.63
 -20  -4  -2   42.13    2.68
  20   4   2   39.77    2.44
 -20  -4  -3   22.30    1.55
  20   4   3   18.36    1.32
 -20  -6   1   55.68    3.11
 -20  -6   0   34.31    2.24
 -20  -6  -1   48.29    2.74
 -21  -1   2    4.34    0.82
 -21  -1   1   33.46    2.27
 -21  -1   0    2.66    0.88
 -21  -1  -1   56.50    3.16
 -21  -3   2    2.33    0.75
 -21  -3   1   64.72    3.58
 -21  -3   0    2.98    0.93
 -21  -3  -2    8.21    0.94
   0   0   0    0.00    0.00


TITL 1 in C2/c
REM C2/c (#15 in standard setting)
CELL 1.54184  17.698558  12.927054   8.067581  90.0000  91.5711  90.0000
ZERR    8.00   0.001274   0.001275   0.000549   0.0000   0.0064   0.0000
LATT  7
SYMM -x, y,-z+1/2
SFAC C H N O
UNIT 88.00 80.00 8.00 8.00
TREF
HKLF 4
END
_computing_structure_solution     'SHELXT 2018/2 (Sheldrick, 2018)'
_computing_structure_solution     'SHELXT 2018/2 (Sheldrick, 2018)'
;
_shelx_hkl_checksum                93027
_olex2_submission_special_instructions  'No special instructions were received'
_oxdiff_exptl_absorpt_empirical_details
;
Empirical correction (ABSPACK) includes:
- Absorption correction using spherical harmonics
- Frame scaling
;
_oxdiff_exptl_absorpt_empirical_full_max  1.780
_oxdiff_exptl_absorpt_empirical_full_min  0.646
